# Supplementary material for: Characterization of Escherichia coli MG1655 grown in a low-shear modeled microgravity environment
Source: BMC Microbiol. 2007 Mar 7;7:15. doi: 10.1186/1471-2180-7-15 (PMC1852313; doi:10.1186/1471-2180-7-15)
Supplement: Additional file 1 — LB growth curves. OD600 vs time in LB media [file 1471-2180-7-15-S1.xls]

## Sheet: 4-18-02
Time	MicroGrav.	1g HARV
130	0.018	0.009
180	0.056	0.037
210	0.079	0.066
240	0.121	0.112

## Sheet: 4-24-02
Time	micro	1g
165	0.021	0.024
210	0.067	0.073
255	0.108	0.118

## Sheet: 5-1-02
Time	micrograv	1g HARV
120	0.005	0.006
180	0.029	0.028
240	0.085	0.08

## Sheet: 5-13-02
Time	micrograv	1g HARV
150	0.023	0.015
210	0.068	0.054
270	0.136	0.153

## Sheet: 7-1-03
Time	micro OD	1g OD
180	0.033	0.039
210	0.054	0.06
240	0.068	0.075
270	0.099	0.122
300	0.124	0.149
330	0.12	0.172
360	0.157	0.216
420	0.231	0.258

## Sheet: 7-31-03
Time	micro OD	1g OD
180	0.037	0.031
213	0.057	0.053
240	0.069	0.071
270	0.081	0.119
300	0.112	0.155
330	0.112	0.187
385	0.218	0.259
415	0.235	0.271

## Sheet: 8-4-03
Time	micro OD	1g OD
150	0.017	0.016
180	0.025	0.035
210	0.062	0.079
225	0.064	0.094
240	0.092	0.119
270	0.118	0.165
300	0.134	0.178
330	0.158	0.221
360	0.16	0.224
390	0.197	0.272
420	0.214	0.304

## Sheet: 8-12-03
Time	micro OD	1g OD
150	0.013	0.013
180	0.019	0.032
210	0.057	0.073
225	0.076

## Sheet: 8-14-03
Time	micro OD	1g OD
150	0.014	0.012
180	0.019	0.027
210	0.039	0.05
240	0.057	0.076
270	0.065	0.115
285	0.076
300	0.106	0.141
330	0.108	0.161
360	0.157	0.211
390	0.21	0.244
420	0.231	0.286

## Sheet: 8-19-03
Time	micro OD	1g OD
150	0.015	0.012
180	0.023	0.028
210	0.049	0.052
222		0.062
240	0.063	0.081

[truncated: 8 more sheets: 8-21-03, 2-13-04, 2-19-04, 3-16-04, 3-25-04, 5-4-04, 6-2-04, 6-23-04]
