# Supplementary material for: Characterization of Escherichia coli MG1655 grown in a low-shear modeled microgravity environment
Source: BMC Microbiol. 2007 Mar 7;7:15. doi: 10.1186/1471-2180-7-15 (PMC1852313; doi:10.1186/1471-2180-7-15)
Supplement: Additional file 2 — MOPS growth curve. OD600 vs time in MOPS media. [file 1471-2180-7-15-S2.xls]

## Sheet: 1-16-03 An
Time	micro OD	1g OD
485	0.032	0.02
530	0.063	0.026
575	0.094	0.036
620	0.126	0.046
665	0.173	0.063
710	0.187	0.095
755	0.242	0.102

## Sheet: 1-20-03 An
Time	micro OD	1g OD
420	0.02	0.023
465	0.041	0.037
510	0.066	0.063
555	0.102	0.089
600	0.151	0.131
645	0.189	0.155
690	0.201	0.174
735	0.23	0.192
780	0.244	0.207
825	0.25	0.226

## Sheet: 2-6-03 An
Time	micro	1g
480	0.028	0.027
525	0.039	0.04
570	0.068	0.072

## Sheet: 2-27-03 An
Time	micro OD	1g OD
455	0.023	0.02
495	0.037	0.034
535	0.057	0.058
570	0.082	0.087
630	0.138	0.137

## Sheet: 6-12-02
Time	micro	1g
480	0.026	0.025
525	0.047	0.038
570	0.076	0.063
615	0.117	0.096

## Sheet: 6-21-02
Time	micrograv	1g HARV
570	0.04	0.047
615	0.064	0.079
660	0.099	0.11
705	0.141	0.135
750	0.191	0.183

## Sheet: 8-13-02
Time	micro	1g
400	0.018	0.014
445	0.024	0.024
490	0.035	0.033
540	0.075	0.051
555	0.077

## Sheet: 8-15-02
Time	micro	1g
400	0.024	0.019
447	0.043	0.031
490	0.051	0.039
535	0.072	0.06
550	0.093
580	0.115	0.091

## Sheet: 8-21-02
Time	micro	1g
485	0.028	0.023
530	0.038	0.032
560
575	0.073	0.054
585	0.093
605		0.066
620	0.1	0.072
635		0.09
665	0.139	0.105

## Sheet: 8-28-02
Time	micro	1g
530	0.039	0.03
575	0.068	0.053
589	0.087
605		0.07
620	0.109	0.072
665	0.13	0.092

[truncated: 12 more sheets: 5-15-03, 6-7-03, 6-19-03, 6-21-03, 1-15-04, 1-19-04, 2-4-04, 2-17-04, 2-25-04, 3-5-04, 4-29-04, 6-3-04]
