# Supplementary material for: Characterization of Escherichia coli MG1655 grown in a low-shear modeled microgravity environment
Source: BMC Microbiol. 2007 Mar 7;7:15. doi: 10.1186/1471-2180-7-15 (PMC1852313; doi:10.1186/1471-2180-7-15)
Supplement: Additional file 3 — Stress test results. Plate count survival data. [file 1471-2180-7-15-S3.xls]

## Sheet: MOPS 1-20-04
Sample	plate 1	plate 2	plate 3	average	% of control	plate count std dev	% control std dev	%std dev/2
LSMMG Control	533	593	537	554.333	1	33.546	0.0605159	0.030258
1 x g Control	397	397	351	381.667	1	26.5581	0.0695846	0.0347923
LSMMG Acid	169	189	177	178.333	0.321708	10.0664	0.0181596	0.00907978
1 x g Acid	52	48	56	52	0.136245	4	0.0104803	0.00524017
LSMMG Amp	150	145	112	135.667	0.244738	20.6478	0.0372481	0.018624
1 x g Amp	85	112	98	98.3333	0.257642	13.5031	0.0353793	0.0176896
LSMMG Kan	168	147	187	167.333	0.301864	20.0083	0.0360944	0.0180472
1 x g Kan	81	74	80	78.3333	0.20524	3.78594	0.00991949	0.00495974
LSMMG Chl	434	470	436	446.667	0.805773	20.232	0.0364979	0.0182489
1 x g Chl	316	364	337	339	0.88821	24.0624	0.0630456	0.0315228
LSMMG Rif	118	140	142	133.333	0.240529	13.3167	0.0240228	0.0120114
1 x g Rif	78	71	72	73.6667	0.193013	3.78594	0.00991949	0.00495974

## Sheet: MOPS 2-4-04
Sample	plate 1	plate 2	plate 3	average	% of control	plate std dev	% control std dev	% std dev /2
LSMMG Control	726	754	776	752	1	25.0599	0.0333244	0.0166622
1 x g Control	534	530	548	537.333	1	9.45163	0.0175899	0.00879494
LSMMG Acid	36	44	54	44.6667	0.0593972	9.0185	0.0119927	0.00599634
1 x g Acid	5	4	6	5	0.00930521	1	0.00186104	0.000930521
LSMMG Amp	183	187	211	193.667	0.257535	15.1438	0.020138	0.010069
1 x g Amp	165	203	205	191	0.355459	22.5389	0.0419458	0.0209729
LSMMG Kan	183	187	183	184.333	0.245124	2.3094	0.00307101	0.00153551
1 x g Kan	81	79	57	72.3333	0.134615	13.3167	0.0247829	0.0123914
LSMMG Chl	478	452	429	453	0.602394	24.5153	0.0326001	0.0163001
1 x g Chl	405	467	419	430.333	0.800868	32.5167	0.0605149	0.0302574
LSMMG Rif	146	125	117	129.333	0.171986	14.9778	0.0199172	0.00995862
1 x g Rif	72	55	54	60.3333	0.112283	10.116	0.0188263	0.00941315

## Sheet: MOPS 2-17-04
Sample	Plate 1	Plate 2	Plate 3	Average Plate Count	% of Control	std dev of plate counts	% control std dev	%std dev/2
LSMMG Control	554	563	609	575.333	1	29.5014	0.0512771	0.0256385
1 x g Control	535	502	526	521	1	17.0587	0.0327423	0.0163711
LSMMG Amp	76	100	99	91.6667	0.159328	13.5769	0.0235984	0.0117992
1 x g Amp	58	81	76	71.6667	0.137556	12.0968	0.0232185	0.0116092
LSMMG Kan	1	0	1	0.666667	0.00115875	0.57735	0.00100351	0.000501753
1 x g Kan	3	1	0	1.33333	0.00255918	1.52753	0.00293191	0.00146596
LSMMG Chl	412	429	453	431.333	0.74971	20.5994	0.0358042	0.0179021
1 x g Chl	390	393	395	392.667	0.753679	2.51661	0.00483035	0.00241517
LSMMG Col	374	377	320	357	0.62051	32.078	0.0557556	0.0278778
1 x g Col	332	370	327	343	0.658349	23.516	0.0451362	0.0225681
LSMMG Rif	235	254	214	234.333	0.4073	20.0083	0.0347769	0.0173885
1 x g Rif	212	223	215	216.667	0.415867	5.68624	0.0109141	0.00545704
LSMMG H2O2	267	288	319	291.333	0.506373	26.1598	0.0454689	0.0227344
1 x g H2O2		286	256	271	0.520154	21.2132	0.0407163	0.0203582
LSMMG pH 4	71	56	73	66.6667	0.115875	9.29157	0.0161499	0.00807495
1 x g pH 4	98	108	93	99.6667	0.191299	7.63763	0.0146596	0.00732978
LSMMG pH 10	333	295	326	318	0.552723	20.2237	0.0351514	0.0175757
1 x g pH 10	312	333	287	310.667	0.596289	23.029	0.0442015	0.0221007
LSMMG NaCl	344	348		346	0.60139	2.82843	0.00491615	0.00245808
1 x g NaCl	305	315	297	305.667	0.586692	9.0185	0.01731	0.00865499
LSMMG Sucrose	399	433	379	403.667	0.701622	27.3008	0.0474521	0.0237261
1 x g Sucrose	390	376	345	370.333	0.710813	23.029	0.0442015	0.0221007
LSMMG 9% EtOH	357	336	319	337.333	0.586327	19.0351	0.0330853	0.0165426
1 x g 9% EtOH	297	344	308	316.333	0.607166	24.5832	0.0471846	0.0235923
LSMMG 50C	1	0	1	0.666667	0.00115875	0.57735	0.00100351	0.000501753
1 x g 50C	25	20	21	22	0.0422265	2.64575	0.00507822	0.00253911

## Sheet: MOPS 2-25-04
Sample	Plate 1	Plate 2	Plate 3	Average Plate Count	% of Control	Std Deviation of plate counts	Std dev of % of control	std dev%/2
LSMMG Control	497	446		471.5	1	36.0624	0.0764845	0.0382423
1 x g Control	430	468	441	446.333	1	19.5533	0.0438088	0.0219044
LSMMG Amp	125	187	146	152.667	0.323789	31.5331	0.0668782	0.0334391
1 x g Amp	171	135	156	154	0.345034	18.0831	0.0405149	0.0202574
LSMMG Kan	3	1	0	1.33333	0.00282785	1.52753	0.00323971	0.00161986
1 x g Kan	1	1	1	1	0.00224048	0	0	0
LSMMG Chl	356	349	357	354	0.750795	4.3589	0.00924475	0.00462237
1 x g Chl	322	310	320	317.333	0.710978	6.4291	0.0144043	0.00720213
LSMMG Col	189	199	166	184.667	0.391658	16.9214	0.0358884	0.0179442
1 x g Col	174	187	193	184.667	0.413742	9.71253	0.0217607	0.0108804
LSMMG Rif	210	226	207	214.333	0.454578	10.2144	0.0216636	0.0108318
1 x g Rif	211	246	221	226	0.506348	18.0278	0.0403908	0.0201954
LSMMG H2O2	262	279	264	268.333	0.569106	9.29157	0.0197064	0.00985321
1 x g H2O2	284	278	252	271.333	0.607916	17.0098	0.0381101	0.019055
LSMMG pH 4	54	72	44	56.6667	0.120184	14.1892	0.0300937	0.0150469
1 x g pH 4	24	13	23	20	0.0448096	6.08276	0.0136283	0.00681415
LSMMG pH 10	302	272	302	292	0.6193	17.3205	0.0367349	0.0183675
1 x g pH 10	296	256	330	294	0.658701	37.0405	0.0829885	0.0414942
LSMMG NaCl	297	305	323	308.333	0.653941	13.3167	0.0282432	0.0141216
1 x g NaCl	295	332	310	312.333	0.699776	18.61	0.0416954	0.0208477
LSMMG Sucrose	315	287	309	303.667	0.644044	14.7422	0.0312667	0.0156333
1 x g Sucrose	299	288	335	307.333	0.688574	24.5832	0.0550781	0.0275391
LSMMG 9% EtOH	320	268	322	303.333	0.643337	30.6159	0.064933	0.0324665
1 x g 9% EtOH	267	239	248	251.333	0.563107	14.2945	0.0320266	0.0160133
LSMMG 50C	158	180	186	174.667	0.370449	14.7422	0.0312667	0.0156333
1 x g 50C	207	201	204	204	0.457058	3	0.00672143	0.00336072
							0.0341066

## Sheet: MOPS 3-4-04
Sample	Plate 1	Plate 2	Plate 3	Average Plate Count	% of Control	Std Dev of Plate Counts	Std Dev of % of Control	Std dev %/2
LSMMG Control	595	664	581	613.333	1	44.4335	0.0724459	0.0362229
1 x g Control	506	537	579	540.667	1	36.6379	0.0677642	0.0338821
LSMMG Amp	203	197	220	206.667	0.336957	11.9304	0.0194517	0.00972583
1 x g Amp	195	195	157	182.333	0.337238	21.9393	0.0405783	0.0202891
LSMMG Kan	2	1	0	1	0.00163043	1	0.00163043	0.000815217
1 x g Kan	1	1	0	0.666667	0.00123305	0.57735	0.00106785	0.000533924
LSMMG Chl	379	382	393	384.667	0.627174	7.37111	0.0120181	0.00600906
1 x g Chl	339	355	366	353.333	0.653514	13.5769	0.0251115	0.0125557
LSMMG Col	183	242	224	216.333	0.352717	30.2379	0.049301	0.0246505
1 x g Col	99	120	115	111.333	0.205919	10.9697	0.0202891	0.0101446
LSMMG Rif	320	312	334	322	0.525	11.1355	0.0181558	0.00907788
1 x g Rif	240	309	263	270.667	0.500617	35.1331	0.064981	0.0324905
LSMMG H2O2	285	317	319	307	0.500543	19.0788	0.0311067	0.0155534
1 x g H2O2	277	251	275	267.667	0.495068	14.4684	0.0267602	0.0133801
LSMMG pH 4	40	36	38	38	0.0619565	2	0.00326087	0.00163043
1 x g pH 4	17	18	16	17	0.0314427	1	0.00184957	0.000924784
LSMMG pH 10	366	365	356	362.333	0.590761	5.50757	0.00897973	0.00448987
1 x g pH 10	313	310	342	321.667	0.594945	17.673	0.0326873	0.0163437
LSMMG NaCl	372	363	336	357	0.582065	18.735	0.0305462	0.0152731
1 x g NaCl	302	329	325	318.667	0.589396	14.5717	0.0269513	0.0134756
LSMMG Sucrose	381	397	413	397	0.647283	16	0.026087	0.0130435
1 x g Sucrose	326	352	308	328.667	0.607891	22.1209	0.0409141	0.020457
LSMMG 9% EtOH	205	211	199	205	0.334239	6	0.00978261	0.0048913
1 x g 9% EtOH	226	252	221	233	0.430949	16.6433	0.030783	0.0153915
LSMMG 50C	1	3	6	3.33333	0.00543478	2.51661	0.00410317	0.00205159
1 x g 50C	6	5	8	6.33333	0.0117139	1.52753	0.00282526	0.00141263

## Sheet: MOPS 4-22-04
Sample	Plate 1	Plate 2	Plate 3	Average Plate Count	% of control	plate count std dev	% control std dev	%std dev/2
LSMMG Control	585	607	570	587.333	1	18.61	0.0316856	0.0158428
1 x g Control	603	638	600	613.667	1	21.1266	0.0344268	0.0172134
LSMMG Amp	208	210	241	219.667	0.374007	18.5023	0.0315021	0.0157511
1 x g Amp	275	276		275.5	0.448941	0.707107	0.00115227	0.000576133
LSMMG Kan	410	393		401.5	0.683598	12.0208	0.0204668	0.0102334
1 x g Kan	410	435	442	429	0.699077	16.8226	0.0274133	0.0137066
LSMMG Rif	207	256	253	238.667	0.406356	27.4651	0.0467624	0.0233812
1 x g Rif	260	231	166	219	0.356871	48.1352	0.0784387	0.0392194
LSMMG H2O2	235	240	248	241	0.410329	6.55744	0.0111648	0.00558238
1 x g H2O2	308	266	247	273.667	0.445953	31.2143	0.0508653	0.0254326
LSMMG pH 4.25	189	160	186	178.333	0.303632	15.9478	0.0271529	0.0135765
1 x g pH 4	197	178	193	189.333	0.308528	10.0167	0.0163226	0.00816131
LSMMG pH 10	349	408	390	382.333	0.650965	30.2379	0.0514834	0.0257417
1 x g pH 10	406	369	368	381	0.620858	21.6564	0.0352902	0.0176451
LSMMG NaCl	346	381	381	369.333	0.628831	20.2073	0.0344051	0.0172025
1 x g NaCl	388	398	368	384.667	0.626833	15.2753	0.0248918	0.0124459
LSMMG 9% EtOH	184	210	247	213.667	0.363791	31.6596	0.0539041	0.026952
1 x g 9% EtOH	186	151	139	158.667	0.258555	24.4199	0.0397935	0.0198967
LSMMG 50C	11	17	7	11.6667	0.0198638	5.03322	0.00856962	0.00428481
1 x g 50C	17	12	9	12.6667	0.020641	4.04145	0.00658574	0.00329287

## Sheet: LB 2-13-04
Sample	Plate 1	Plate 2	Plate 3	Average Plate Count	% of control	plate count std dev	% control std dev	%std dev/2
LSMMG Control	417	442	388	415.667	1	27.0247	0.0650153	0.0325076
1 x g Control	479	511	533	507.667	1	27.1539	0.0534876	0.0267438
LSMMG Amp	2	3	6	3.66667	0.00882117	2.08167	0.00500802	0.00250401
1 x g Amp	0	0	3	1	0.0019698	1.73205	0.00341179	0.00170589
LSMMG Kan	0	1	0	0.333333	0.000801925	0.57735	0.00138897	0.000694487
1 x g Kan	1	0	0	0.333333	0.000656599	0.57735	0.00113726	0.000568631
LSMMG Chl	279	297	249	275	0.661588	24.2487	0.0583369	0.0291685
1 x g Chl	271	245	217	244.333	0.481287	27.0062	0.0531967	0.0265983
LSMMG Col	261	290	273	274.667	0.660786	14.5717	0.0350561	0.0175281
1 x g Col	240	229	227	232	0.456993	7	0.0137886	0.00689429
LSMMG Rif	108	119	117	114.667	0.275862	5.85947	0.0140965	0.00704827
1 x g Rif	103	113	101	105.667	0.208142	6.4291	0.012664	0.00633201
LSMMG H2O2	90	116	111	105.667	0.25421	13.7961	0.0331904	0.0165952
1 x g H2O2	102	110	113	108.333	0.213395	5.68624	0.0112007	0.00560037
LSMMG pH 4	5	4	7	5.33333	0.0128308	1.52753	0.00367488	0.00183744
1 x g pH 4	1	0	1	0.666667	0.0013132	0.57735	0.00113726	0.000568631
LSMMG pH 10	49	42	59	50	0.120289	8.544	0.0205549	0.0102775
1 x g pH 10	62	44	50	52	0.102429	9.16515	0.0180535	0.00902674
LSMMG NaCl	170	195	181	182	0.437851	12.53	0.0301443	0.0150721
1 x g NaCl	172	171	179	174	0.342745	4.3589	0.00858614	0.00429307
LSMMG Sucrose	107	119	120	115.333	0.277466	7.23418	0.0174038	0.0087019
1 x g Sucrose	135	85	132	117.333	0.231123	28.0416	0.0552363	0.0276182
LSMMG 9% EtOH	53	62	67	60.6667	0.14595	7.0946	0.017068	0.008534
1 x g 9% EtOH	92	90	70	84	0.165463	12.1655	0.0239636	0.0119818
LSMMG 50C	2	3	6	3.66667	0.00882117	2.08167	0.00500802	0.00250401
1 x g 50C	2	3	2	2.33333	0.00459619	0.57735	0.00113726	0.000568631

## Sheet: LB 2-19-04
Sample	Plate 1	Plate 2	Plate 3	Average Plate Count	% of Control	std dev of plate counts	% control std dev	%std dev/2
LSMMG Control	562	590	543	565	1	23.6432	0.0418463	0.0209232
1 x g Control	686	692	711	696.333	1	13.0512	0.0187427	0.00937136
LSMMG Amp	9	13	21	14.3333	0.0253687	6.1101	0.0108143	0.00540717
1 x g Amp	54	42	38	44.6667	0.0641455	8.32666	0.0119579	0.00597894
LSMMG Kan	1	0	1	0.666667	0.00117994	0.57735	0.00102186	0.000510929
1 x g Kan	3	6	7	5.33333	0.00765917	2.08167	0.00298947	0.00149473
LSMMG Chl	301	326	319	315.333	0.558112	12.897	0.0228266	0.0114133
1 x g Chl	347	369	386	367.333	0.527525	19.5533	0.0280804	0.0140402
LSMMG Col	19	27	37	27.6667	0.0489676	9.0185	0.0159619	0.00798097
1 x g Col	1	3	2	2	0.00287219	1	0.00143609	0.000718047
LSMMG Rif	191	184	217	197.333	0.349263	17.3877	0.0307748	0.0153874
1 x g Rif	230	196	197	207.667	0.298229	19.3477	0.0277851	0.0138926
LSMMG H2O2	112	119	110	113.667	0.20118	4.72582	0.00836428	0.00418214
1 x g H2O2	218	243	228	229.667	0.329823	12.5831	0.0180705	0.00903523
LSMMG pH 4	0	0	0	0	0	0	0	0
1 x g pH 4	0	0	0	0	0	0	0	0
LSMMG pH 10	105	130	113	116	0.20531	12.7671	0.0225967	0.0112984
1 x g pH 10	192	183	185	186.667	0.268071	4.72582	0.00678671	0.00339336
LSMMG NaCl	209	229	224	220.667	0.39056	10.4083	0.0184218	0.00921091
1 x g NaCl	276	290	258	274.667	0.394447	16.0416	0.0230373	0.0115186
LSMMG Sucrose	202	158	152	170.667	0.302065	27.3008	0.04832	0.02416
1 x g Sucrose	243	242	251	245.333	0.352322	4.93288	0.00708408	0.00354204
LSMMG 9% EtOH	185	202	188	191.667	0.339233	9.07377	0.0160598	0.00802989
1 x g 9% EtOH	238	196	212	215.333	0.309239	21.1975	0.0304416	0.0152208
LSMMG 50C	1	2	4	2.33333	0.00412979	1.52753	0.00270358	0.00135179
1 x g 50C	2	0	0	0.666667	0.000957396	1.1547	0.00165826	0.000829129

## Sheet: LB 3-17-04
Sample	Plate 1	Plate 2	Plate 3	Average Plate Count	% of control	plate count std dev	% control std dev	%std dev/2
LSMMG Control	371	441	387	399.667	1	36.6788	0.0917734	0.0458867
1 x g Control	395	379	433	402.333	1	27.7369	0.06894	0.03447
LSMMG Amp	16	15	19	16.6667	0.0417014	2.08167	0.00520851	0.00260425
1 x g Amp	6	8	11	8.33333	0.0207125	2.51661	0.00625504	0.00312752
LSMMG Kan	333	356	349	346	0.865721	11.7898	0.0294991	0.0147496
1 x g Kan	371	394	406	390.333	0.970174	17.7858	0.0442065	0.0221033
LSMMG Chl	188	206	216	203.333	0.508757	14.1892	0.0355026	0.0177513
1 x g Chl	229	184	219	210.667	0.523612	23.6291	0.0587301	0.0293651
LSMMG Col	397	356	336	363	0.908257	31.0966	0.0778064	0.0389032
1 x g Col	401	434		417.5	1.0377	23.3345	0.057998	0.028999
LSMMG Rif	108	100	92	100	0.250209	8	0.0200167	0.0100083
1 x g Rif	106	108	74	96	0.238608	19.0788	0.0474203	0.0237102
LSMMG H2O2	57	44	45	48.6667	0.121768	7.23418	0.0181005	0.00905026
1 x g H2O2	81	88	85	84.6667	0.210439	3.51188	0.00872879	0.0043644
LSMMG pH 4	0	0	0	0	0	0	0	0
1 x g pH 4	1	1	0	0.666667	0.001657	0.57735	0.001435	0.000717502
LSMMG pH 10	59	72		65.5	0.163887	9.19239	0.0230001	0.0115001
1 x g pH 10	57	58	56	57	0.141674	1	0.0024855	0.00124275
LSMMG NaCl	95	93	81	89.6667	0.224354	7.57188	0.0189455	0.00947274
1 x g NaCl	106	102	107	105	0.260978	2.64575	0.00657602	0.00328801
LSMMG Sucrose	98	93	111	100.667	0.251877	9.29157	0.0232483	0.0116242
1 x g Sucrose	77	84	80	80.3333	0.199669	3.51188	0.00872879	0.0043644
LSMMG 9% EtOH	78	74	78	76.6667	0.191827	2.3094	0.00577832	0.00288916
1 x g 9% EtOH	58	50	35	47.6667	0.118476	11.6762	0.0290212	0.0145106
LSMMG 50C	13	3	5	7	0.0175146	5.2915	0.0132398	0.00661989
1 x g 50C	13	4	10	9	0.0223695	4.58258	0.01139	0.005695

## Sheet: LB 3-25-04
Sample	Plate 1	Plate 2	Plate 3	Average Plate Count	% of control	plate count std dev	% control std dev	%std dev/2
LSMMG Control	367	394	387	382.667	1	14.0119	0.0366165	0.0183082
1 x g Control	488	528	562	526	1	37.0405	0.0704192	0.0352096
LSMMG Amp	65	72	71	69.3333	0.181185	3.78594	0.00989357	0.00494678
1 x g Amp	70	64	56	63.3333	0.120406	7.02377	0.0133532	0.00667659
LSMMG Kan	274	297	303	291.333	0.761324	15.308	0.0400034	0.0200017
1 x g Kan	303	329	351	327.667	0.62294	24.0278	0.0456802	0.0228401
LSMMG Chl	263	230	224	239	0.624564	21	0.054878	0.027439
1 x g Chl	308	278	278	288	0.547529	17.3205	0.0329287	0.0164644
LSMMG Col	347	409	391	382.333	0.999129	31.8957	0.083351	0.0416755
1 x g Col	539	497		518	0.984791	29.6985	0.056461	0.0282305
LSMMG Rif	134	129	133	132	0.344948	2.64575	0.00691398	0.00345699
1 x g Rif	180	195	190	188.333	0.358048	7.63763	0.0145202	0.0072601
LSMMG H2O2	38	30	34	34	0.0888502	4	0.010453	0.00522648
1 x g H2O2	59	78	64	67	0.127376	9.84886	0.0187241	0.00936203
LSMMG pH 4	5	10	0	5	0.0130662	5	0.0130662	0.0065331
1 x g pH 4	9	6	2	5.66667	0.0107731	3.51188	0.00667659	0.00333829
LSMMG pH 10	98	109	108	105	0.27439	6.08276	0.0158957	0.00794786
1 x g pH 10	141	143	172	152	0.288973	17.3494	0.0329836	0.0164918
LSMMG Sucrose	70	79	84	77.6667	0.202962	7.0946	0.0185399	0.00926995
1 x g Sucrose	171	156	160	162.333	0.308619	7.76745	0.014767	0.00738351
LSMMG 9% EtOH	46	50	53	49.6667	0.129791	3.51188	0.0091774	0.0045887
1 x g 9% EtOH	83	94	86	87.6667	0.166667	5.68624	0.0108103	0.00540517
LSMMG 50C	11	9	7	9	0.0235192	2	0.00522648	0.00261324
1 x g 50C	10	24	11	15	0.0285171	7.81025	0.0148484	0.00742419

[truncated: 5 more sheets: LB 4-15-04, Compos MOPS ab, Compos MOPS stresses, Compos LB Ab, Compos LB stress]
