# Supplementary material for: Characterization of Escherichia coli MG1655 grown in a low-shear modeled microgravity environment
Source: BMC Microbiol. 2007 Mar 7;7:15. doi: 10.1186/1471-2180-7-15 (PMC1852313; doi:10.1186/1471-2180-7-15)
Supplement: Additional file 5 — Detailed results of fold change analysis in LB media. Gene by gene results of fold change analysis [file 1471-2180-7-15-S5.xls]

## Sheet: LB
LB (Rich) Medium Average 2-Fold Gene Expression Change Data Analysis
Threshold = A2																				LB (1g)/LB (LSMMG) Fold Change
0.00341																				LB RNA 1 (1g) A5011A hyb 6	LB RNA 1 (1g) A5011A hyb 6	LB RNA 1 (1g) A5011B hyb 5	LB RNA 1 (1g) A5011B hyb 5	LB RNA 2 (1g) AT030A hyb 2	LB RNA 2 (1g) AT030A hyb 2	LB RNA 2 (1g) AT030B hyb 5	LB RNA 2 (1g) AT030B hyb 5
																				volaPct	volbPct	volaPct	volbPct	volaPct	volbPct	volaPct	volbPct
																				/	/	/	/	/	/	/	/
	b#	Gene	LB RNA 1 (1g) A5011A hyb 6	LB RNA 1 (1g) A5011A hyb 6	LB RNA 1 (1g) A5011B hyb 5	LB RNA 1 (1g) A5011B hyb 5	LB RNA 2 (1g) AT030A hyb 2	LB RNA 2 (1g) AT030A hyb 2	LB RNA 2 (1g) AT030B hyb 5	LB RNA 2 (1g) AT030B hyb 5		LB RNA 1 (LSMMG) A5011A hyb 5	LB RNA 1 (LSMMG) A5011A hyb 5	LB RNA 1 (LSMMG) A5011B hyb 6	LB RNA 1 (LSMMG) A5011B hyb 6	LB RNA 2 (LSMMG) AT030A hyb 5	LB RNA 2 (LSMMG) AT030A hyb 5	LB RNA 2 (LSMMG) AT030B hyb 2	LB RNA 2 (LSMMG) AT030B hyb 2	LB RNA 1 (LSMMG) A5011A hyb 5	LB RNA 1 (LSMMG) A5011A hyb 5	LB RNA 1 (LSMMG) A5011B hyb 6	LB RNA 1 (LSMMG) A5011B hyb 6	LB RNA 2 (LSMMG) AT030A hyb 5	LB RNA 2 (LSMMG) AT030A hyb 5	LB RNA 2 (LSMMG) AT030B hyb 2	LB RNA 2 (LSMMG) AT030B hyb 2	LB (1g) Average	LB (LSMMG) Average	Average Fold Change LB (1g)/LB (LSMMG)	Std Deviation LB (1g)/LB (LSMMG)	W = Value Below Threshold in Cell A2
			volaPct	volbPct	volaPct	volbPct	volaPct	volbPct	volaPct	volbPct		volaPct	volbPct	volaPct	volbPct	volaPct	volbPct	volaPct	volbPct	volaPct	volbPct	volaPct	volbPct	volaPct	volbPct	volaPct	volbPct
1	b0061	araD	0.0164953	0.0173356	0.0197745	0.0207247	0.0184493	0.0198722	0.0184493	0.0198722		0.0241456	0.0251841	0.0171963	0.0164645	0.0249854	0.0171514	0.0249854	0.0171514	0.683162	0.688354	1.14993	1.25875	0.738405	1.15863	0.738405	1.15863	0.0188716	0.020908	0.946785	0.253963
2	b0062	araA	0.0136255	0.0135358	0.0132628	0.0137771	0.0197589	0.020128	0.0197589	0.020128		0.0119937	0.012772	0.0110515	0.0121237	0.0157149	0.0152215	0.0157149	0.0152215	1.13605	1.0598	1.20009	1.13637	1.25734	1.32234	1.25734	1.32234	0.0167469	0.0137267	1.21146	0.0950572
3	b0063	araB	0.0611147	0.0621623	0.0723937	0.0752751	0.0827463	0.0819304	0.0827463	0.0819304		0.0674252	0.0690851	0.0652779	0.0647755	0.0814225	0.0898523	0.0814225	0.0898523	0.906406	0.899794	1.10901	1.16209	1.01626	0.911835	1.01626	0.911835	0.0750374	0.0761392	0.991686	0.101756
4	b0064	araC	0.011846	0.0123353	0.0136783	0.012685	0.0149323	0.0160409	0.0149323	0.0160409		0.0107032	0.0118496	0.0134832	0.0130232	0.0138829	0.0141181	0.0138829	0.0141181	1.10677	1.04099	1.01447	0.974027	1.07559	1.1362	1.07559	1.1362	0.0140614	0.0131326	1.06998	0.0577117
5	b0124	gcd	0.00887877	0.00944849	0.00955115	0.00894378	0.00766368	0.0081608	0.00766368	0.0081608		0.0097206	0.00986917	0.0113221	0.0111154	0.0142279	0.0129856	0.0142279	0.0129856	0.913397	0.957374	0.843584	0.804632	0.538639	0.628449	0.538639	0.628449	0.00855889	0.0120568	0.731645	0.168033
6	b0146	sfsA	0.0235257	0.02221	0.0149999	0.014629	0.0165693	0.0151599	0.0165693	0.0151599		0.0230434	0.022067	0.0145144	0.012991	0.0144508	0.0157029	0.0144508	0.0157029	1.02093	1.00648	1.03344	1.12609	1.1466	0.965424	1.1466	0.965424	0.0173529	0.0166154	1.05137	0.077235
7	b0270	yagG	0.00471092	0.00479079	0.00352712	0.00278209	0.0048043	0.00434479	0.0048043	0.00434479		0.00527245	0.00495064	0.00363208	0.0037522	0.00612127	0.0058168	0.00612127	0.0058168	0.893498	0.967709	0.971104	0.741457	0.784853	0.746938	0.784853	0.746938	0.00426364	0.00518544	0.829669	0.0990095
8	b0271	yagH	0.00152642	0.00199345	0.00162593	0.00176778	0.0020784	0.00207094	0.0020784	0.00207094		0.00165942	0.00194132	0.00152111	0.00111003	0.00192486	0.00214757	0.00192486	0.00214757	0.919853	1.02685	1.06891	1.59255	1.07976	0.964317	1.07976	0.964317	0.00190153	0.00179709	1.08704	0.213031	W
9	b0338	cynR	0.00410729	0.00391506	0.00360195	0.00386398	0.00571048	0.00497553	0.00571048	0.00497553		0.00422908	0.00345138	0.00354533	0.00371754	0.00533851	0.00576055	0.00533851	0.00576055	0.971201	1.13435	1.01597	1.03939	1.06968	0.863724	1.06968	0.863724	0.00460754	0.00464268	1.00346	0.0981553
10	b0342	lacA	0.00204182	0.00207596	0.00183076	0.00178841	0.00204101	0.00201035	0.00204101	0.00201035		0.0019405	0.00135339	0.00202938	0.00158598	0.00233807	0.00281332	0.00233807	0.00281332	1.05221	1.5339	0.902126	1.12764	0.872945	0.714584	0.872945	0.714584	0.00197996	0.0021515	0.973866	0.268165	W
11	b0344	lacZ	0.00137335	0.00123315	0.00113805	0.0012679	0.00123778	0.00150793	0.00123778	0.00150793		0.00150178	0.0015255	0.00130531	0.00129562	0.00141867	0.00134914	0.00141867	0.00134914	0.914485	0.808359	0.871864	0.978601	0.872492	1.11769	0.872492	1.11769	0.00131299	0.00139548	0.94421	0.117252	W
12	b0345	lacI	0.00249984	0.00226335	0.0020152	0.00210259	0.00175825	0.00192895	0.00175825	0.00192895		0.00201562	0.00214894	0.00171662	0.00202645	0.00216744	0.0019225	0.00216744	0.0019225	1.24023	1.05324	1.17394	1.03757	0.811208	1.00335	0.811208	1.00335	0.00203192	0.00201094	1.01676	0.151784	W
13	b0348	mhpB	0.00199695	0.00266078	0.0019556	0.00285942	0.00221365	0.00410915	0.00221365	0.00410915		0.00192278	0.00285529	0.00230577	0.00329951	0.00224606	0.00378595	0.00224606	0.00378595	1.03858	0.931878	0.848134	0.86662	0.985568	1.08537	0.985568	1.08537	0.00276479	0.00280592	0.978386	0.0912122	W
14	b0349	mhpC	0.000987359	0.000955592	0.000801429	0.000837222	0.0010687	0.000978081	0.0010687	0.000978081		0.000958565	0.000862302	0.00100979	0.000890099	0.00108532	0.00125514	0.00108532	0.00125514	1.03004	1.10819	0.793657	0.940593	0.98469	0.779263	0.98469	0.779263	0.000959396	0.00105021	0.925048	0.126315	W
15	b0351	mhpF	0.0192153	0.0191326	0.0213277	0.021694	0.0187401	0.0180335	0.0187401	0.0180335		0.024474	0.0253782	0.0187442	0.0194434	0.0314209	0.0282622	0.0314209	0.0282622	0.785131	0.753902	1.13783	1.11575	0.596423	0.638079	0.596423	0.638079	0.0193646	0.0259257	0.782702	0.223321
16	b0352	mhpE	0.0175272	0.0160655	0.0161738	0.0158235	0.0197885	0.019379	0.0197885	0.019379		0.0170946	0.016863	0.0160118	0.0164303	0.0188336	0.0186161	0.0188336	0.0186161	1.02531	0.952702	1.01012	0.963064	1.0507	1.04099	1.0507	1.04099	0.0179906	0.0176624	1.01682	0.0388801
17	b0396	araJ	0.00594545	0.00622169	0.00723683	0.00742008	0.00570241	0.0058175	0.00570241	0.0058175		0.00922095	0.00905261	0.0071864	0.00654655	0.0116947	0.0122843	0.0116947	0.0122843	0.644776	0.687281	1.00702	1.13343	0.487608	0.473573	0.487608	0.473573	0.00623298	0.00999555	0.674359	0.2599
18	b0403	malZ	0.00312666	0.00272501	0.00274416	0.00267	0.0030548	0.00234321	0.0030548	0.00234321		0.00316617	0.00302127	0.0029767	0.00278296	0.00293766	0.00321776	0.00293766	0.00321776	0.987521	0.901941	0.92188	0.959409	1.03988	0.728211	1.03988	0.728211	0.00275773	0.00303224	0.913365	0.124439	W
19	b0688	pgm	0.014016	0.0137882	0.0159164	0.0153381	0.0165474	0.0128612	0.0165474	0.0128612		0.011382	0.0116273	0.0147378	0.0139882	0.0131551	0.014301	0.0131551	0.014301	1.23142	1.18585	1.07997	1.09651	1.25787	0.899321	1.25787	0.899321	0.0147345	0.0133309	1.11352	0.148317
20	b0713	ybgL	0.0134474	0.0136176	0.0141467	0.0148241	0.0153494	0.0153726	0.0153494	0.0153726		0.0135918	0.0138785	0.0154469	0.0154043	0.0164961	0.0179575	0.0164961	0.0179575	0.989378	0.981198	0.915828	0.962334	0.930486	0.856054	0.930486	0.856054	0.014685	0.0159036	0.927727	0.0511139
21	b0732	ybgG	0.000983898	0.00104288	0.00100089	0.00106695	0.00113121	0.000850587	0.00113121	0.000850587		0.000806034	0.000917967	0.00110957	0.00118997	0.00111799	0.000955367	0.00111799	0.000955367	1.22066	1.13608	0.90205	0.896621	1.01183	0.890325	1.01183	0.890325	0.00100728	0.00102128	0.994965	0.12628	W
22	b0757	galK	0.0222102	0.0203287	0.0243176	0.0197558	0.0339129	0.0306332	0.0339129	0.0306332		0.0188408	0.0186296	0.0279926	0.0281446	0.0152026	0.0160051	0.0152026	0.0160051	1.17884	1.0912	0.868715	0.70194	2.23073	1.91396	2.23073	1.91396	0.0269631	0.0195029	1.51626	0.622693
23	b0758	galT	0.0396683	0.0388929	0.0360116	0.0340386	0.0513733	0.051635	0.0513733	0.051635		0.0408722	0.0394703	0.0404519	0.0402954	0.0409891	0.0420891	0.0409891	0.0420891	0.970544	0.985369	0.890233	0.844725	1.25334	1.2268	1.25334	1.2268	0.0443285	0.0409058	1.0814	0.175451
24	b0759	galE	0.00551106	0.00523015	0.003338	0.00342615	0.0135853	0.0132308	0.0135853	0.0132308		0.00557683	0.00572707	0.0110884	0.0106627	0.00374523	0.00402183	0.00374523	0.00402183	0.988207	0.913234	0.301036	0.321322	3.62734	3.28976	3.62734	3.28976	0.0088922	0.00607363	2.04475	1.53607
25	b0871	poxB	0.00657268	0.00705259	0.00820469	0.00770816	0.0083784	0.00864533	0.0083784	0.00864533		0.00656331	0.00678332	0.0072161	0.00682686	0.0132626	0.0128756	0.0132626	0.0128756	1.00143	1.0397	1.137	1.12909	0.631732	0.671452	0.631732	0.671452	0.0079482	0.00995824	0.864197	0.231949
26	b0904	focA	0.0234053	0.0229964	0.0227886	0.0218134	0.0175127	0.0184565	0.0175127	0.0184565		0.0196113	0.014686	0.0160752	0.0156624	0.0174832	0.0154087	0.0174832	0.0154087	1.19346	1.56587	1.41763	1.39272	1.00169	1.1978	1.00169	1.1978	0.0203678	0.0164773	1.24608	0.20003
27	b1106	ycfN	0.00857753	0.0085563	0.00837794	0.00694176	0.00846217	0.00816826	0.00846217	0.00816826		0.00656297	0.00601555	0.0099404	0.00832378	0.014789	0.0145948	0.014789	0.0145948	1.30696	1.42236	0.842817	0.833968	0.572191	0.559669	0.572191	0.559669	0.0082143	0.0112013	0.833728	0.350008
28	b1236	galU	0.0184576	0.0183299	0.0198294	0.020222	0.0196031	0.0191999	0.0196031	0.0191999		0.0179186	0.0181918	0.0185873	0.0204704	0.017082	0.0180788	0.017082	0.0180788	1.03008	1.0076	1.06682	0.987867	1.14759	1.06201	1.14759	1.06201	0.0193056	0.0181862	1.06394	0.0586977
29	b1521	uxaB	0.00248518	0.00243249	0.00285636	0.0025177	0.00187856	0.001425	0.00187856	0.001425		0.00204133	0.00225064	0.00367579	0.00384385	0.00263277	0.002309	0.00263277	0.002309	1.21743	1.0808	0.777074	0.654995	0.713531	0.617151	0.713531	0.617151	0.00211236	0.00271189	0.798958	0.225662	W
30	b1594	mlc	0.0353888	0.0356962	0.0359552	0.036618	0.0332573	0.0322852	0.0332573	0.0322852		0.0348155	0.0327246	0.0339548	0.0351029	0.031968	0.0343345	0.031968	0.0343345	1.01647	1.09081	1.05891	1.04316	1.04033	0.940312	1.04033	0.940312	0.0343429	0.0336504	1.02133	0.0542345
31	b1613	manA	0.0302692	0.0292133	0.0302691	0.0319897	0.0339074	0.0346069	0.0339074	0.0346069		0.0293514	0.0288211	0.0309317	0.0310215	0.0316518	0.0309614	0.0316518	0.0309614	1.03127	1.01361	0.978577	1.03121	1.07126	1.11774	1.07126	1.11774	0.0323462	0.030669	1.05408	0.0493944
32	b1617	uidA	0.00161541	0.00173177	0.00122796	0.00138969	0.00154922	0.00143533	0.00154922	0.00143533		0.00187173	0.00195302	0.00284725	0.00273442	0.00159915	0.00160762	0.00159915	0.00160762	0.863056	0.886714	0.43128	0.508221	0.968773	0.892833	0.968773	0.892833	0.00149174	0.00197749	0.80156	0.209343	W
33	b1620	malI	0.0253896	0.0261306	0.0246758	0.0244663	0.0261851	0.0270293	0.0261851	0.0270293		0.030001	0.0305464	0.0241406	0.0245638	0.0316752	0.0330884	0.0316752	0.0330884	0.84629	0.85544	1.02217	0.996034	0.826674	0.81688	0.826674	0.81688	0.0258864	0.0298474	0.875881	0.0836114
34	b1622	malY	0.00194907	0.00192334	0.00176845	0.00195992	0.00156914	0.00196819	0.00156914	0.00196819		0.00150033	0.00140242	0.00205563	0.00210595	0.00171938	0.0019363	0.00171938	0.0019363	1.2991	1.37144	0.860296	0.930656	0.912617	1.01647	0.912617	1.01647	0.00183443	0.00179696	1.03996	0.190786	W
35	b1734	celF	0.005135	0.00464659	0.00507943	0.00516697	0.00521542	0.00484996	0.00521542	0.00484996		0.00485989	0.00468118	0.00485146	0.00558454	0.00523687	0.00506572	0.00523687	0.00506572	1.05661	0.992609	1.04699	0.925228	0.995905	0.957408	0.995905	0.957408	0.00501984	0.00507278	0.991008	0.044838
36	b1735	celD	0.00170052	0.00157547	0.00175094	0.00155883	0.00187018	0.001746	0.00187018	0.001746		0.00126972	0.00127034	0.00182456	0.00166627	0.00167163	0.0016054	0.00167163	0.0016054	1.33928	1.24019	0.95965	0.935519	1.11878	1.08758	1.11878	1.08758	0.00172727	0.00157312	1.11092	0.132945	W
37	b1772	b1772	0.00168829	0.00159105	0.00167512	0.00173108	0.00131289	0.0013947	0.00131289	0.0013947		0.00119931	0.00124771	0.00202129	0.00201725	0.00125285	0.0011644	0.00125285	0.0011644	1.40772	1.27517	0.828735	0.858141	1.04792	1.19778	1.04792	1.19778	0.00151259	0.00141501	1.10765	0.200548	W
38	b1927	amyA	0.00834774	0.00907842	0.0101107	0.0106755	0.0117483	0.0108241	0.0117483	0.0108241		0.00576092	0.00584059	0.00786942	0.006916	0.00946775	0.00991908	0.00946775	0.00991908	1.44903	1.55437	1.28481	1.5436	1.24088	1.09124	1.24088	1.09124	0.0104196	0.00814507	1.312	0.184964
39	b2045	wcaK	0.0779651	0.0817746	0.0859789	0.0860854	0.0822547	0.0823937	0.0822547	0.0823937		0.0900263	0.092712	0.0766004	0.0838063	0.0836712	0.0834204	0.0836712	0.0834204	0.866026	0.882028	1.12243	1.0272	0.983071	0.987692	0.983071	0.987692	0.0826376	0.084666	0.979901	0.0803925
40	b2087	gatR_1	0.00148506	0.00152232	0.00148776	0.00159106	0.00168622	0.00131408	0.00168622	0.00131408		0.00144697	0.00127204	0.00137896	0.00155703	0.00151959	0.00143493	0.00151959	0.00143493	1.02632	1.19676	1.0789	1.02186	1.10966	0.915779	1.10966	0.915779	0.00151085	0.00144551	1.04684	0.0976841	W
41	b2090	gatR_2	0.011806	0.0124032	0.00939831	0.00976958	0.00816516	0.00906175	0.00816516	0.00906175		0.00899003	0.00915948	0.00980149	0.00928903	0.0157519	0.0150969	0.0157519	0.0150969	1.31324	1.35414	0.958865	1.05173	0.51836	0.600241	0.51836	0.600241	0.00972887	0.0123672	0.864397	0.351398
42	b2091	gatD	0.00557392	0.00587326	0.00560823	0.00505419	0.0158419	0.0145872	0.0158419	0.0145872		0.00404792	0.0041737	0.00528199	0.00503138	0.0148401	0.0160059	0.0148401	0.0160059	1.37698	1.4072	1.06176	1.00453	1.06751	0.91137	1.06751	0.91137	0.010371	0.0100284	1.10103	0.190839
43	b2095	gatZ	0.15968	0.160308	0.162242	0.163788	0.135133	0.130697	0.135133	0.130697		0.122764	0.125229	0.172368	0.153213	0.1501	0.127575	0.1501	0.127575	1.30071	1.28011	0.941254	1.06903	0.900285	1.02446	0.900285	1.02446	0.14721	0.141116	1.05507	0.157625
44	b2096	gatY	0.178297	0.176828	0.185258	0.173931	0.137651	0.134433	0.137651	0.134433		0.167707	0.169489	0.208696	0.188119	0.164298	0.165512	0.164298	0.165512	1.06314	1.0433	0.887692	0.924582	0.837816	0.812225	0.837816	0.812225	0.15731	0.174204	0.90235	0.100716
45	b2132	bglX	0.00325924	0.00329672	0.003239	0.00339242	0.00443281	0.00381815	0.00443281	0.00381815		0.00255134	0.00252221	0.00309508	0.00319237	0.00368903	0.00358543	0.00368903	0.00358543	1.27746	1.30707	1.0465	1.06266	1.20162	1.06491	1.20162	1.06491	0.00371116	0.00323874	1.15334	0.10622
46	b2151	galS	0.020589	0.0211453	0.0204282	0.0197522	0.0185922	0.0184872	0.0185922	0.0184872		0.0225197	0.0219384	0.0226881	0.0206101	0.017563	0.0183495	0.017563	0.0183495	0.914264	0.96385	0.900393	0.958374	1.0586	1.0075	1.0586	1.0075	0.0195092	0.0199477	0.983636	0.0599398
47	b2160	yeiI	0.0213411	0.0215069	0.0195938	0.0204778	0.0249986	0.0246315	0.0249986	0.0246315		0.0229428	0.0228096	0.0208719	0.0233374	0.0214094	0.0218288	0.0214094	0.0218288	0.930185	0.942891	0.938765	0.877469	1.16764	1.1284	1.16764	1.1284	0.0227725	0.0220548	1.03517	0.123162
48	b2167	fruA	0.0145321	0.0132551	0.0138045	0.0129872	0.0128555	0.0126542	0.0128555	0.0126542		0.0142738	0.0140995	0.0137225	0.0126117	0.0160718	0.0156073	0.0160718	0.0156073	1.0181	0.940116	1.00597	1.02977	0.799878	0.810789	0.799878	0.810789	0.0131998	0.0147582	0.901911	0.106613
49	b2172	yeiQ	0.0123916	0.0121686	0.0104273	0.0105576	0.0129215	0.0128898	0.0129215	0.0128898		0.0120231	0.0113137	0.010953	0.0106125	0.0123716	0.0147001	0.0123716	0.0147001	1.03065	1.07556	0.952007	0.994819	1.04445	0.876852	1.04445	0.876852	0.012146	0.0123807	0.986955	0.0773671
50	b2297	pta	0.00971369	0.00962439	0.00946648	0.00971884	0.013005	0.013182	0.013005	0.013182		0.0079185	0.00787654	0.0104477	0.00928517	0.00850027	0.00796262	0.00850027	0.00796262	1.22671	1.22191	0.906085	1.04671	1.52995	1.65549	1.52995	1.65549	0.0113622	0.00855671	1.34654	0.285851
51	b2388	glk	0.0135431	0.0150733	0.0146892	0.0150447	0.018748	0.0186926	0.018748	0.0186926		0.0157514	0.0151235	0.015638	0.0165924	0.0161052	0.0165524	0.0161052	0.0165524	0.859802	0.996681	0.939328	0.906721	1.1641	1.1293	1.1641	1.1293	0.0166539	0.0160526	1.03617	0.124715
52	b2440	eutC	0.0244905	0.0237891	0.0235816	0.0246185	0.0231744	0.0250117	0.0231744	0.0250117		0.0241142	0.0250466	0.0249918	0.0246604	0.0230158	0.0225594	0.0230158	0.0225594	1.01561	0.949793	0.943573	0.998303	1.00689	1.1087	1.00689	1.1087	0.0241065	0.0237454	1.01731	0.0624295
53	b2441	eutB	0.0133557	0.0133838	0.0122155	0.0126497	0.0112935	0.0115623	0.0112935	0.0115623		0.0115203	0.0118167	0.0130681	0.01169	0.0118664	0.01201	0.0118664	0.01201	1.15933	1.13262	0.93476	1.0821	0.951724	0.962717	0.951724	0.962717	0.0121645	0.011981	1.01721	0.0918383
54	b2452	eutH	0.0282541	0.0260946	0.0271604	0.0265244	0.0330132	0.0301846	0.0330132	0.0301846		0.0294446	0.0284573	0.0272922	0.0272555	0.0282051	0.0282961	0.0282051	0.0282961	0.959568	0.916973	0.995174	0.973177	1.17047	1.06674	1.17047	1.06674	0.0293036	0.0281815	1.03991	0.0952847
55	b2453	eutG	0.0356021	0.0333119	0.0327951	0.0323035	0.0309053	0.0317129	0.0309053	0.0317129		0.036018	0.034074	0.0339951	0.0317465	0.0270605	0.0272194	0.0270605	0.0272194	0.988452	0.977632	0.964698	1.01754	1.14208	1.16509	1.14208	1.16509	0.0324061	0.0305492	1.07033	0.0906295
56	b2454	eutJ	0.0274232	0.0269912	0.0310385	0.032398	0.0295041	0.0303163	0.0295041	0.0303163		0.0285096	0.0288319	0.0289931	0.0289577	0.0397186	0.0343544	0.0397186	0.0343544	0.961894	0.936157	1.07055	1.1188	0.74283	0.882458	0.74283	0.882458	0.0296865	0.0329298	0.917247	0.136141
57	b2455	eutE	0.0181212	0.0165921	0.0154063	0.015063	0.0176669	0.0176707	0.0176669	0.0176707		0.0187401	0.0177747	0.0163666	0.015398	0.0165596	0.015467	0.0165596	0.015467	0.966974	0.933467	0.94133	0.978245	1.06687	1.14248	1.06687	1.14248	0.0169822	0.0165416	1.02984	0.086068
58	b2458	eutI	0.00151002	0.00153571	0.00158113	0.00148874	0.00185077	0.00156538	0.00185077	0.00156538		0.00130184	0.0017815	0.00190688	0.00189615	0.00226796	0.00246913	0.00226796	0.00246913	1.15991	0.862032	0.829175	0.785139	0.81605	0.63398	0.81605	0.63398	0.00161849	0.00204507	0.817039	0.163781	W
59	b2550	yphH	0.0169623	0.0163867	0.0181489	0.0184243	0.0201522	0.0178302	0.0201522	0.0178302		0.0182447	0.0181857	0.0206694	0.0195889	0.0184912	0.0172662	0.0184912	0.0172662	0.929707	0.901076	0.878057	0.94055	1.08983	1.03266	1.08983	1.03266	0.0182359	0.0185254	0.986797	0.0845235
60	b2705	srlD	0.020931	0.0201022	0.0205376	0.0251449	0.018249	0.0160723	0.018249	0.0160723		0.0287431	0.0291344	0.0289741	0.0283587	0.0270072	0.0270271	0.0270072	0.0270271	0.72821	0.68998	0.708829	0.886674	0.675708	0.594674	0.675708	0.594674	0.0194198	0.0279099	0.694307	0.0917521
61	b2706	gutM	0.00397588	0.00469637	0.00521092	0.00430632	0.00387551	0.00346274	0.00387551	0.00346274		0.00627356	0.00548689	0.007015	0.00621029	0.00522998	0.00538695	0.00522998	0.00538695	0.633752	0.855926	0.742826	0.693416	0.741018	0.642801	0.741018	0.642801	0.00410825	0.00577745	0.711695	0.0750174
62	b2707	srlR	0.0115626	0.0116291	0.0109464	0.00922855	0.00638731	0.00627958	0.00638731	0.00627958		0.0108926	0.0102087	0.0135767	0.0132535	0.00664691	0.00672382	0.00664691	0.00672382	1.06151	1.13914	0.806268	0.696312	0.960945	0.933931	0.960945	0.933931	0.00858755	0.00933411	0.936622	0.137605
63	b2708	gutQ	0.00392797	0.00436555	0.00339045	0.0033078	0.00341604	0.00365487	0.00341604	0.00365487		0.0037791	0.00391115	0.00549072	0.00491969	0.00284002	0.00265719	0.00284002	0.00265719	1.03939	1.11618	0.617487	0.67236	1.20282	1.37547	1.20282	1.37547	0.0036417	0.00363688	1.07525	0.289739
64	b2714	ascG	0.00471537	0.00493057	0.00418769	0.00350943	0.00429417	0.00425464	0.00429417	0.00425464		0.00369239	0.00346345	0.0046103	0.00424772	0.00460227	0.00487683	0.00460227	0.00487683	1.27705	1.4236	0.908334	0.826192	0.933056	0.87242	0.933056	0.87242	0.00430509	0.00437151	1.00577	0.219107
65	b2716	ascB	0.00156634	0.00168462	0.00164975	0.00177338	0.00191987	0.00228147	0.00191987	0.00228147		0.00154052	0.00166729	0.0020839	0.00203147	0.0020155	0.00200152	0.0020155	0.00200152	1.01676	1.01039	0.791664	0.872954	0.952553	1.13987	0.952553	1.13987	0.00188459	0.00191965	0.984576	0.12051	W
66	b2787	ygcX	0.00229037	0.0022251	0.00219472	0.00217057	0.00200536	0.0023212	0.00200536	0.0023212		0.0017735	0.00151523	0.00240246	0.00251324	0.00219673	0.00228432	0.00219673	0.00228432	1.29144	1.46849	0.913532	0.863654	0.912886	1.01614	0.912886	1.01614	0.00219173	0.00214582	1.0494	0.216024	W
67	b2788	ygcY	0.00178842	0.00220595	0.00198662	0.0023946	0.00299335	0.00526145	0.00299335	0.00526145		0.00215554	0.00266478	0.00235244	0.00272857	0.00339744	0.00781501	0.00339744	0.00781501	0.829685	0.827816	0.844494	0.877604	0.881061	0.673249	0.881061	0.673249	0.00311065	0.00404078	0.811027	0.0877964
68	b2789	b2789	0.00192488	0.0016506	0.00235472	0.00195876	0.00193307	0.00187458	0.00193307	0.00187458		0.0021335	0.00191424	0.0021451	0.00195012	0.0018319	0.00217383	0.0018319	0.00217383	0.902215	0.862274	1.09772	1.00443	1.05523	0.862338	1.05523	0.862338	0.00193803	0.0020193	0.962722	0.1007	W
69	b2799	fucO	0.0136207	0.01263	0.010065	0.00985758	0.00611439	0.00641818	0.00611439	0.00641818		0.0124894	0.0126409	0.0164156	0.0160395	0.0130444	0.0119056	0.0130444	0.0119056	1.09058	0.999132	0.613137	0.614582	0.468738	0.539091	0.468738	0.539091	0.0089048	0.0134357	0.666636	0.241044
70	b2800	fucA	0.0365526	0.0349698	0.029604	0.0274028	0.0107061	0.0112823	0.0107061	0.0112823		0.0308072	0.030167	0.0377315	0.0391447	0.0200091	0.0194957	0.0200091	0.0194957	1.1865	1.15921	0.784596	0.700039	0.535059	0.578706	0.535059	0.578706	0.0215632	0.0271075	0.757234	0.270538
71	b2802	fucI	0.00655	0.0064919	0.0064015	0.00635177	0.00485908	0.00453239	0.00485908	0.00453239		0.00662642	0.0070505	0.0065896	0.0063908	0.00599062	0.00708796	0.00599062	0.00708796	0.988468	0.920772	0.971455	0.993893	0.811116	0.639449	0.811116	0.639449	0.00557227	0.00660181	0.846965	0.146995
72	b2803	fucK	0.0219555	0.0226687	0.0213102	0.0210442	0.0198934	0.0205334	0.0198934	0.0205334		0.022066	0.0218705	0.0212265	0.0216386	0.0176698	0.0174188	0.0176698	0.0174188	0.994992	1.0365	1.00395	0.972529	1.12584	1.1788	1.12584	1.1788	0.020979	0.0196223	1.07716	0.0846136
73	b2804	fucU	0.00400818	0.00382732	0.00408311	0.00435848	0.00301365	0.00351664	0.00301365	0.00351664		0.00374811	0.00350242	0.0057198	0.00659091	0.00232376	0.00213616	0.00232376	0.00213616	1.06938	1.09277	0.713855	0.661287	1.29689	1.64624	1.29689	1.64624	0.00366721	0.00356014	1.17794	0.371917
74	b2805	fucR	0.00661809	0.00616197	0.00575862	0.00592722	0.00642875	0.00619748	0.00642875	0.00619748		0.00586601	0.00620996	0.00897722	0.00884722	0.00537393	0.00583174	0.00537393	0.00583174	1.12821	0.992272	0.641471	0.669952	1.19628	1.06272	1.19628	1.06272	0.00621479	0.00653897	0.993738	0.219928
75	b2837	galR	0.0162951	0.0148871	0.0169568	0.0166284	0.00896018	0.00895383	0.00896018	0.00895383		0.0177605	0.0161377	0.0224183	0.0214943	0.00781045	0.00746739	0.00781045	0.00746739	0.91749	0.922499	0.756384	0.773618	1.1472	1.19906	1.1472	1.19906	0.0125744	0.0135458	1.00781	0.187277
76	b2843	kduI	0.0014878	0.00173443	0.00148592	0.00150035	0.00159919	0.00171852	0.00159919	0.00171852		0.00161172	0.00152086	0.00207529	0.00191544	0.00175774	0.00158032	0.00175774	0.00158032	0.923114	1.14043	0.716006	0.783293	0.9098	1.08745	0.9098	1.08745	0.00160549	0.00172493	0.944668	0.151337	W
77	b2901	bglA	0.0352499	0.0356335	0.0378921	0.0378477	0.0383618	0.0455506	0.0383618	0.0455506		0.0384533	0.0380532	0.0415091	0.0399597	0.0452959	0.0445516	0.0452959	0.0445516	0.916694	0.936413	0.912863	0.947146	0.846915	1.02242	0.846915	1.02242	0.039306	0.0422088	0.931474	0.0672723
78	b2902	ygfF	0.042112	0.0467808	0.0517329	0.0504643	0.0323128	0.0397333	0.0323128	0.0397333		0.0517692	0.0723358	0.0559267	0.0511741	0.0538031	0.0521708	0.0538031	0.0521708	0.813458	0.646717	0.925013	0.986131	0.600575	0.761601	0.600575	0.761601	0.0418978	0.0553942	0.761959	0.143856
79	b2977	glcG	0.00494648	0.0048671	0.00492573	0.00417853	0.0053019	0.00602446	0.0053019	0.00602446		0.00458178	0.00489933	0.00521365	0.00524928	0.0045314	0.00479593	0.0045314	0.00479593	1.0796	0.99342	0.944775	0.79602	1.17004	1.25616	1.17004	1.25616	0.00519632	0.00482484	1.08328	0.162401
80	b2979	glcD	0.0025287	0.00221129	0.00188917	0.00173392	0.00199266	0.00197892	0.00199266	0.00197892		0.00183756	0.00181306	0.00223106	0.00237721	0.00160339	0.00156644	0.00160339	0.00156644	1.37612	1.21964	0.846762	0.729391	1.24278	1.26333	1.24278	1.26333	0.00203828	0.00182482	1.14801	0.229196	W
81	b2980	glcC	0.0032335	0.00343892	0.00383082	0.00340292	0.00289885	0.00268731	0.00289885	0.00268731		0.00263778	0.00241418	0.00358691	0.00333597	0.00297332	0.00326171	0.00297332	0.00326171	1.22584	1.42447	1.068	1.02007	0.974954	0.823897	0.974954	0.823897	0.00313481	0.00305561	1.04201	0.201908	W
82	b3032	icc	0.00473814	0.00507862	0.0051104	0.00526756	0.00594753	0.00511587	0.00594753	0.00511587		0.00399694	0.00384252	0.00515107	0.00561233	0.00441168	0.00398711	0.00441168	0.00398711	1.18544	1.32169	0.992103	0.93857	1.34813	1.2831	1.34813	1.2831	0.00529019	0.00442506	1.21253	0.161701
83	b3075	ebgR	0.00827237	0.00734631	0.00973215	0.00897906	0.00921748	0.00977073	0.00921748	0.00977073		0.00998607	0.00883962	0.0123472	0.0112074	0.0136613	0.0133039	0.0136613	0.0133039	0.828391	0.831067	0.788206	0.801172	0.674717	0.734425	0.674717	0.734425	0.00903829	0.0120388	0.75839	0.0633045
84	b3076	ebgA	0.006091	0.00578824	0.00628021	0.00669099	0.00657874	0.00611275	0.00657874	0.00611275		0.00719542	0.0068418	0.00720661	0.00739362	0.00546262	0.00576454	0.00546262	0.00576454	0.84651	0.846011	0.871451	0.904968	1.20432	1.06041	1.20432	1.06041	0.00627918	0.00638647	0.999799	0.152885
85	b3077	ebgC	0.0109942	0.00976346	0.0116082	0.0114466	0.00789384	0.00773899	0.00789384	0.00773899		0.011283	0.0102332	0.0128073	0.0130586	0.0070187	0.00841082	0.0070187	0.00841082	0.974403	0.9541	0.906371	0.876559	1.12469	0.920124	1.12469	0.920124	0.00938476	0.00978013	0.975132	0.09686
86	b3091	uxaA	0.0136621	0.0139812	0.0138943	0.0127279	0.00885168	0.00981272	0.00885168	0.00981272		0.0155723	0.0148684	0.0175866	0.0150357	0.0132636	0.014628	0.0132636	0.014628	0.877339	0.940326	0.790051	0.846511	0.667368	0.670819	0.667368	0.670819	0.0114493	0.0148558	0.766325	0.111753
87	b3092	uxaC	0.0121712	0.0118111	0.00830199	0.00951091	0.00346377	0.00330887	0.00346377	0.00330887		0.0155925	0.015648	0.0155777	0.0146309	0.00837695	0.0121317	0.00837695	0.0121317	0.78058	0.754798	0.532942	0.650055	0.413488	0.272747	0.413488	0.272747	0.00691755	0.0128083	0.511356	0.201592
88	b3094	exuR	0.0179307	0.0179128	0.0186975	0.0190528	0.011889	0.0118605	0.011889	0.0118605		0.0170218	0.0162904	0.0208341	0.0180902	0.0119164	0.016126	0.0119164	0.016126	1.05339	1.09959	0.897445	1.05321	0.997699	0.735493	0.997699	0.735493	0.0151366	0.0160402	0.946253	0.142902
89	b3127	yhaU	0.00183679	0.00229013	0.00156591	0.00253722	0.0047519	0.00607694	0.0047519	0.00607694		0.00173982	0.00199624	0.00226615	0.00323319	0.00379342	0.00461616	0.00379342	0.00461616	1.05574	1.14722	0.691	0.78474	1.25267	1.31645	1.25267	1.31645	0.00373597	0.00325682	1.10212	0.242352
90	b3132	agaZ	0.00385319	0.00355766	0.00415025	0.00418931	0.00645471	0.00526005	0.00645471	0.00526005		0.00379197	0.00399852	0.00644825	0.006301	0.00643214	0.00651401	0.00643214	0.00651401	1.01614	0.889745	0.643625	0.664865	1.00351	0.807498	1.00351	0.807498	0.00489749	0.005804	0.854549	0.149583
91	b3188	nlp	0.000921604	0.000904416	0.00101129	0.000983037	0.00185778	0.00168572	0.00185778	0.00168572		0.000964163	0.000938039	0.00149231	0.00124477	0.00117451	0.00104222	0.00117451	0.00104222	0.955859	0.964156	0.677666	0.789733	1.58175	1.61742	1.58175	1.61742	0.00136342	0.00113409	1.22322	0.412659	W
92	b3385	gph	0.0095747	0.00959018	0.0100651	0.00960973	0.0126032	0.0111149	0.0126032	0.0111149		0.00892118	0.00748126	0.0128794	0.0122113	0.00657574	0.00611511	0.00657574	0.00611511	1.07325	1.28189	0.781484	0.786951	1.91662	1.81761	1.91662	1.81761	0.0107845	0.00835936	1.424	0.501009
93	b3416	malQ	0.00615588	0.00547518	0.00595916	0.00608425	0.00721555	0.0064083	0.00721555	0.0064083		0.00655689	0.00656207	0.0103074	0.0114775	0.00748196	0.00727629	0.00748196	0.00727629	0.938841	0.834368	0.578146	0.530102	0.964393	0.880711	0.964393	0.880711	0.00636527	0.00805254	0.821458	0.171513
94	b3417	malP	0.0180852	0.0185151	0.0192131	0.0185957	0.0172193	0.0188947	0.0172193	0.0188947		0.0216851	0.0221623	0.0327656	0.0309344	0.0217254	0.0228467	0.0217254	0.0228467	0.833992	0.835432	0.586378	0.601133	0.792589	0.827024	0.792589	0.827024	0.0183296	0.0245864	0.76202	0.105305
95	b3418	malT	0.0124771	0.011839	0.0111873	0.0114707	0.00882351	0.0109643	0.00882351	0.0109643		0.0113984	0.0112329	0.0209804	0.0218672	0.016112	0.0171544	0.016112	0.0171544	1.09464	1.05396	0.533225	0.524564	0.547636	0.63915	0.547636	0.63915	0.0108187	0.0165015	0.697495	0.237066
96	b3519	treF	0.00978912	0.00907193	0.0103189	0.0103326	0.00843585	0.008611	0.00843585	0.008611		0.010623	0.0106051	0.013078	0.0120844	0.0102366	0.0102056	0.0102366	0.0102056	0.921503	0.855428	0.789026	0.855034	0.824086	0.843752	0.824086	0.843752	0.00920078	0.0109094	0.844583	0.0379317
97	b3526	kdgK	0.651703	0.624862	0.644463	0.710632	0.898274	0.881291	0.898274	0.881291		0.825336	0.800106	0.577911	0.629203	0.789258	0.64659	0.789258	0.64659	0.789621	0.780975	1.11516	1.12942	1.13812	1.36298	1.13812	1.36298	0.773849	0.713032	1.10217	0.220517
98	b3564	xylB	0.00681747	0.00752057	0.00814097	0.00804651	0.0141609	0.012385	0.0141609	0.012385		0.00752935	0.00865477	0.00702983	0.00780331	0.0139259	0.0144207	0.0139259	0.0144207	0.905453	0.868951	1.15806	1.03117	1.01687	0.858838	1.01687	0.858838	0.0104522	0.0109638	0.96438	0.108457
99	b3565	xylA	0.00662431	0.00742771	0.008238	0.00903507	0.0137633	0.0121807	0.0137633	0.0121807		0.00854052	0.00906992	0.0076879	0.0082213	0.0160704	0.0148769	0.0160704	0.0148769	0.775633	0.818939	1.07155	1.09898	0.856436	0.818769	0.856436	0.818769	0.0104016	0.0119268	0.88944	0.12373
100	b3569	xylR	0.00432131	0.00441548	0.00372449	0.00376056	0.004408	0.00409563	0.004408	0.00409563		0.00387468	0.0040611	0.0042074	0.00417062	0.00452707	0.00448464	0.00452707	0.00448464	1.11527	1.08726	0.885222	0.901679	0.973697	0.913256	0.973697	0.913256	0.00415363	0.00429215	0.970417	0.0871566
101	b3571	malS	0.00681153	0.00735697	0.00900929	0.00878536	0.0124713	0.0118017	0.0124713	0.0118017		0.00775628	0.0084778	0.0084283	0.00839266	0.0141401	0.0126652	0.0141401	0.0126652	0.878195	0.867793	1.06893	1.04679	0.881976	0.931823	0.881976	0.931823	0.0100636	0.0108332	0.936164	0.0791122
102	b3580	lyxK	0.00661336	0.00649861	0.00616263	0.00620874	0.00883575	0.00728071	0.00883575	0.00728071		0.00716171	0.00713145	0.00571611	0.00556606	0.011139	0.0106676	0.011139	0.0106676	0.923433	0.91126	1.07812	1.11547	0.793228	0.68251	0.793228	0.68251	0.00721453	0.00864855	0.872469	0.164823
103	b3588	aldB	0.00856729	0.00722008	0.00794851	0.00730662	0.0167078	0.0081509	0.0167078	0.0081509		0.00906245	0.00782593	0.00667156	0.00623184	0.0179133	0.0110885	0.0179133	0.0110885	0.945362	0.922584	1.1914	1.17247	0.932706	0.735076	0.932706	0.735076	0.010095	0.0109744	0.945922	0.169617
104	b3600	mtlD	0.0136654	0.0145049	0.014533	0.0138821	0.0164662	0.0185221	0.0164662	0.0185221		0.0141921	0.0151851	0.00704317	0.00754719	0.0191765	0.0233222	0.0191765	0.0233222	0.962887	0.955204	2.06342	1.83938	0.858663	0.794186	0.858663	0.794186	0.0158203	0.0161206	1.14082	0.507771
105	b3601	mtlR	0.0076293	0.00831726	0.00776812	0.00873942	0.00868852	0.00833609	0.00868852	0.00833609		0.00735666	0.00716101	0.00745312	0.00746348	0.0113364	0.0105062	0.0113364	0.0105062	1.03706	1.16146	1.04226	1.17096	0.766429	0.793446	0.766429	0.793446	0.00831292	0.00913992	0.941437	0.179468
106	b3721	bglB	0.0034544	0.00311821	0.00343137	0.00348089	0.00575656	0.00472252	0.00575656	0.00472252		0.00377396	0.00324357	0.00354171	0.00353809	0.00612264	0.0049317	0.00612264	0.0049317	0.915327	0.961351	0.968845	0.983831	0.940209	0.957583	0.940209	0.957583	0.00430538	0.00452575	0.953117	0.0209073
107	b3723	bglG	0.00291125	0.0031251	0.00311181	0.00323876	0.00413566	0.00429878	0.00413566	0.00429878		0.00349375	0.00346349	0.00328343	0.0031058	0.00409181	0.00374671	0.00409181	0.00374671	0.833273	0.902298	0.947731	1.04281	1.01072	1.14735	1.01072	1.14735	0.00365698	0.00362794	1.00528	0.110414
108	b3752	rbsK	0.00619032	0.00646733	0.00625872	0.00680237	0.00644642	0.00573662	0.00644642	0.00573662		0.00567356	0.00558577	0.00559244	0.00512964	0.00548345	0.0051144	0.00548345	0.0051144	1.09108	1.15782	1.11914	1.32609	1.17561	1.12166	1.17561	1.12166	0.0062606	0.00539714	1.16108	0.0731225
109	b3753	rbsR	0.0140261	0.0146169	0.0141784	0.0149431	0.0153216	0.0126417	0.0153216	0.0126417		0.0163593	0.0159496	0.0174903	0.0168257	0.0187757	0.0173382	0.0187757	0.0173382	0.857379	0.916445	0.810644	0.888112	0.816036	0.729122	0.816036	0.729122	0.0142114	0.0173566	0.820362	0.0675844
110	b3902	rhaD	0.00497386	0.00499174	0.00490948	0.0046443	0.00564032	0.0056761	0.00564032	0.0056761		0.00489277	0.00489892	0.00458112	0.00471314	0.00749547	0.00743129	0.00749547	0.00743129	1.01657	1.01895	1.07168	0.985394	0.752497	0.76381	0.752497	0.76381	0.00526903	0.00611743	0.890651	0.143633
111	b3903	rhaA	0.00145425	0.00182515	0.00151198	0.00145288	0.00208195	0.00136054	0.00208195	0.00136054		0.00159512	0.00180454	0.00176074	0.00149946	0.00266388	0.00212189	0.00266388	0.00212189	0.91169	1.01142	0.858721	0.968939	0.781547	0.641192	0.781547	0.641192	0.00164116	0.00202892	0.824531	0.139114	W
112	b3904	rhaB	0.013431	0.0148126	0.0148577	0.0141482	0.0193764	0.0184728	0.0193764	0.0184728		0.0154437	0.0163357	0.0137338	0.0144293	0.016937	0.0174544	0.016937	0.0174544	0.869671	0.906763	1.08183	0.980523	1.14403	1.05834	1.14403	1.05834	0.0166185	0.0160907	1.03044	0.102565
113	b3905	rhaS	0.00433396	0.00396348	0.00328249	0.00345143	0.00483527	0.00503366	0.00483527	0.00503366		0.00349052	0.00367165	0.00407172	0.00434444	0.0186233	0.0182732	0.0186233	0.0182732	1.24164	1.07948	0.806167	0.794449	0.259636	0.275467	0.259636	0.275467	0.00434615	0.0111714	0.623993	0.407019
114	b3906	rhaR	0.00147329	0.00149799	0.00126702	0.00136008	0.00159016	0.00106233	0.00159016	0.00106233		0.00140779	0.00150284	0.00146929	0.00147607	0.00169977	0.00169209	0.00169977	0.00169209	1.04653	0.996775	0.862338	0.921416	0.935513	0.627821	0.935513	0.627821	0.00136292	0.00157997	0.869216	0.158483	W
115	b3949	frwC	0.00300996	0.00291182	0.00274682	0.00265081	0.00315777	0.00239389	0.00315777	0.00239389		0.00298979	0.00278695	0.00306147	0.00273993	0.00348523	0.00310102	0.00348523	0.00310102	1.00675	1.0448	0.897222	0.967473	0.906042	0.771968	0.906042	0.771968	0.00280284	0.00309383	0.909033	0.099375	W
116	b3950	frwB	0.00557945	0.00638214	0.00678145	0.00693351	0.00525751	0.00474164	0.00525751	0.00474164		0.00638457	0.00650297	0.00803573	0.00736314	0.00808044	0.00716282	0.00808044	0.00716282	0.873895	0.981419	0.843912	0.941651	0.650647	0.661979	0.650647	0.661979	0.00570936	0.00734662	0.783266	0.141844
117	b3953	frwD	0.0010945	0.00114207	0.00101847	0.00123037	0.00135943	0.00120263	0.00135943	0.00120263		0.000877645	0.00109688	0.00143506	0.00148523	0.00147813	0.00123572	0.00147813	0.00123572	1.24708	1.0412	0.709705	0.828404	0.919695	0.973224	0.919695	0.973224	0.00120119	0.00129031	0.951528	0.156752	W
118	b4037	malM	0.00677966	0.00698503	0.0077247	0.0056667	0.00948394	0.00731069	0.00948394	0.00731069		0.00693455	0.00678043	0.00977175	0.00838731	0.0114844	0.0120336	0.0114844	0.0120336	0.977663	1.03017	0.790514	0.675628	0.82581	0.607524	0.82581	0.607524	0.00759317	0.00986375	0.792581	0.158154
119	b4090	rpiB	0.0047477	0.00480407	0.00414924	0.0040327	0.00552966	0.00395218	0.00552966	0.00395218		0.00460126	0.00450796	0.00557721	0.00511512	0.00698347	0.00682003	0.00698347	0.00682003	1.03183	1.06569	0.743963	0.78839	0.791821	0.579495	0.791821	0.579495	0.00458717	0.00592607	0.796563	0.179241
120	b4118	melR	0.00639973	0.00725069	0.00517269	0.00528732	0.00707228	0.005507	0.00707228	0.005507		0.00647906	0.007083	0.012317	0.0112797	0.00598883	0.006055	0.00598883	0.006055	0.987757	1.02367	0.419965	0.468744	1.18091	0.909497	1.18091	0.909497	0.00615862	0.0076558	0.88512	0.291705
121	b4119	melA	0.0186441	0.0211193	0.0196812	0.0217043	0.0285996	0.0251906	0.0285996	0.0251906		0.020912	0.0237189	0.0183226	0.0193346	0.0278844	0.0303156	0.0278844	0.0303156	0.891551	0.890401	1.07415	1.12256	1.02565	0.830945	1.02565	0.830945	0.0235912	0.024836	0.961481	0.113954
122	b4198	sgaE	0.00304259	0.00296038	0.00255522	0.00273483	0.00321901	0.00209472	0.00321901	0.00209472		0.00253616	0.00239677	0.00343598	0.00344286	0.00350642	0.00205162	0.00350642	0.00205162	1.19968	1.23515	0.743666	0.794346	0.918034	1.02101	0.918034	1.02101	0.00274006	0.00286598	0.981367	0.175138	W
123	b4239	treC	0.0527298	0.0501483	0.0509376	0.0487426	0.0373135	0.0327956	0.0373135	0.0327956		0.0426711	0.0422261	0.0512778	0.0433411	0.0398911	0.0365337	0.0398911	0.0365337	1.23573	1.18761	0.993367	1.12463	0.935384	0.897681	0.935384	0.897681	0.0428471	0.0415457	1.02593	0.136408
124	b4265	idnT	0.00328317	0.00365122	0.00333914	0.00336091	0.00354473	0.00302438	0.00354473	0.00302438		0.00303062	0.00350922	0.00355302	0.00381051	0.00392476	0.00355251	0.00392476	0.00355251	1.08333	1.04047	0.939803	0.88201	0.903172	0.851336	0.903172	0.851336	0.00334658	0.00360724	0.931828	0.0861076
125	b4268	idnK	0.00247029	0.00232185	0.00267444	0.00203169	0.00302992	0.00238189	0.00302992	0.00238189		0.00257546	0.00253453	0.00338258	0.00294467	0.00424641	0.0030581	0.00424641	0.0030581	0.959168	0.916085	0.790651	0.689953	0.713524	0.778879	0.713524	0.778879	0.00254023	0.00325578	0.792583	0.0974063	W
126	b4296	yjhF	0.00866956	0.00883715	0.00905027	0.00917066	0.00853346	0.00738688	0.00853346	0.00738688		0.00787314	0.00803925	0.00754681	0.00762171	0.00795809	0.00756165	0.00795809	0.00756165	1.10116	1.09925	1.19922	1.20323	1.0723	0.976888	1.0723	0.976888	0.00844604	0.00776505	1.08765	0.0854652
127	b4322	uxuA	0.0119982	0.0122691	0.0112278	0.0129672	0.0109244	0.0103569	0.0109244	0.0103569		0.0111991	0.0121655	0.0129532	0.0135436	0.0121682	0.0114687	0.0121682	0.0114687	1.07135	1.00852	0.866799	0.957439	0.897784	0.903056	0.897784	0.903056	0.0113781	0.0121419	0.938223	0.0695692
128	b4323	uxuB	0.00572605	0.00574168	0.00523036	0.00624165	0.0049078	0.00464436	0.0049078	0.00464436		0.00619204	0.00639238	0.00533372	0.00587375	0.00516629	0.00543333	0.00516629	0.00543333	0.924745	0.898207	0.980622	1.06264	0.949966	0.85479	0.949966	0.85479	0.00525551	0.00562389	0.934465	0.0688101
129	b4324	uxuR	0.00698352	0.00789104	0.00553451	0.00618565	0.00499395	0.00473038	0.00499395	0.00473038		0.00678527	0.00671459	0.00584484	0.00579127	0.00765345	0.00639246	0.00765345	0.00639246	1.02922	1.17521	0.946905	1.0681	0.652509	0.739994	0.652509	0.739994	0.00575542	0.00665347	0.875554	0.204178
130	b0029	lytB	0.00692562	0.00728017	0.00826721	0.00751828	0.00896037	0.0083997	0.00896037	0.0083997		0.00623751	0.00664553	0.00679526	0.00687505	0.00956693	0.0089305	0.00956693	0.0089305	1.11032	1.0955	1.21661	1.09356	0.936598	0.940564	0.936598	0.940564	0.00808893	0.00794353	1.03379	0.108849
131	b0399	phoB	0.00280223	0.00245134	0.00277064	0.00302944	0.00194717	0.00207611	0.00194717	0.00207611		0.00200246	0.0018629	0.00282919	0.00299776	0.0019252	0.00199769	0.0019252	0.00199769	1.39939	1.31587	0.979303	1.01057	1.01141	1.03925	1.01141	1.03925	0.00238752	0.00219226	1.10081	0.161189	W
132	b0400	phoR	0.004243	0.0043223	0.00384541	0.00429698	0.00463009	0.00436498	0.00463009	0.00436498		0.00380243	0.00403768	0.00436148	0.00405041	0.00433148	0.00432931	0.00433148	0.00432931	1.11587	1.07049	0.881674	1.06087	1.06894	1.00824	1.06894	1.00824	0.00433723	0.0041967	1.03541	0.0714263
133	b0439	lon	0.0174816	0.01663	0.0168709	0.0163275	0.0111722	0.012491	0.0111722	0.012491		0.0125457	0.0124709	0.0166441	0.0155697	0.0109923	0.0105522	0.0109923	0.0105522	1.39343	1.33351	1.01363	1.04867	1.01637	1.18373	1.01637	1.18373	0.0143295	0.0125399	1.14868	0.15108
134	b0683	fur	0.0265679	0.0305595	0.0333505	0.0346168	0.0194788	0.0182957	0.0194788	0.0182957		0.0186989	0.020885	0.02298	0.0215844	0.0163159	0.0149935	0.0163159	0.0149935	1.42082	1.46323	1.45128	1.60379	1.19385	1.22024	1.19385	1.22024	0.0250805	0.0183459	1.34591	0.158027
135	b0694	kdpE	0.00377117	0.00350727	0.00291646	0.0029184	0.00406042	0.00226708	0.00406042	0.00226708		0.00325543	0.00296549	0.00356868	0.00347721	0.00257362	0.00216547	0.00257362	0.00216547	1.15842	1.1827	0.817237	0.839292	1.57771	1.04692	1.57771	1.04692	0.00322104	0.00284312	1.15586	0.291612	W
136	b0695	kdpD	0.0119708	0.0126028	0.0119153	0.012458	0.00986184	0.00947626	0.00986184	0.00947626		0.0116799	0.0119323	0.012331	0.0112051	0.00941051	0.0105445	0.00941051	0.0105445	1.02491	1.0562	0.966293	1.11182	1.04796	0.898691	1.04796	0.898691	0.0109529	0.0108823	1.00656	0.0776447
137	b1129	phoQ	0.0252114	0.0252608	0.0223457	0.022456	0.0320484	0.0325962	0.0320484	0.0325962		0.0249252	0.0240606	0.0202196	0.0193379	0.0322208	0.0348958	0.0322208	0.0348958	1.01148	1.04988	1.10515	1.16125	0.994649	0.934102	0.994649	0.934102	0.0280704	0.0278471	1.02316	0.0793994
138	b1130	phoP	0.0130385	0.0134341	0.0123368	0.0125694	0.0149619	0.0139015	0.0149619	0.0139015		0.0119472	0.0123071	0.0123602	0.012258	0.013127	0.0127914	0.013127	0.0127914	1.09134	1.09158	0.998102	1.0254	1.13978	1.08678	1.13978	1.08678	0.0136382	0.0125887	1.08244	0.0494869
139	b1320	ycjW	0.0371797	0.0347503	0.034477	0.0366836	0.0437435	0.0374187	0.0437435	0.0374187		0.0382903	0.0364025	0.0362202	0.0371623	0.0406823	0.0368759	0.0406823	0.0368759	0.970993	0.954613	0.951872	0.987118	1.07525	1.01472	1.07525	1.01472	0.0381768	0.037899	1.00557	0.0491251
140	b1334	fnr	0.0178749	0.0173709	0.0195213	0.0192128	0.0192933	0.0156192	0.0192933	0.0156192		0.0133112	0.0125239	0.0156708	0.0143275	0.0134471	0.0120045	0.0134471	0.0120045	1.34285	1.38701	1.24571	1.34097	1.43475	1.30112	1.43475	1.30112	0.0179756	0.0133421	1.34854	0.0670895
141	b1564	relB	0.0116245	0.0131247	0.0228089	0.0233248	0.0125468	0.0110659	0.0125468	0.0110659		0.025656	0.0268498	0.0162998	0.014734	0.0244729	0.0254264	0.0244729	0.0254264	0.453092	0.48882	1.39933	1.58306	0.512683	0.435215	0.512683	0.435215	0.0147636	0.0229173	0.727513	0.474909
142	b1580	rspB	0.00181005	0.00164261	0.00157398	0.00143693	0.00219282	0.00176803	0.00219282	0.00176803		0.00166147	0.00152083	0.00155258	0.00166227	0.00156401	0.00124713	0.00156401	0.00124713	1.08943	1.08007	1.01378	0.864438	1.40205	1.41768	1.40205	1.41768	0.00179816	0.00150243	1.2109	0.223399	W
143	b1581	rspA	0.0582166	0.0600625	0.0516166	0.0507153	0.0685825	0.068331	0.0685825	0.068331		0.068934	0.0710317	0.0710158	0.0700367	0.0578732	0.0624862	0.0578732	0.0624862	0.844527	0.845573	0.726833	0.724124	1.18505	1.09354	1.18505	1.09354	0.0618048	0.0652171	0.962278	0.19761
144	b1609	rstB	0.0125774	0.0122332	0.0108523	0.0109126	0.0128293	0.0114075	0.0128293	0.0114075		0.0113458	0.0104292	0.0102085	0.011065	0.0107179	0.0109338	0.0107179	0.0109338	1.10855	1.17297	1.06307	0.986224	1.19701	1.04332	1.19701	1.04332	0.0118811	0.010794	1.10143	0.0801228
145	b1739	osmE	0.00646716	0.00683159	0.0064185	0.00701817	0.00489277	0.00478903	0.00489277	0.00478903		0.00791636	0.00819997	0.00637637	0.00597672	0.00987807	0.00900945	0.00987807	0.00900945	0.816936	0.833124	1.00661	1.17425	0.495316	0.531556	0.495316	0.531556	0.00576237	0.00828056	0.735583	0.26206
146	b2533	suhB	0.00640038	0.00641603	0.00557969	0.00590255	0.00677042	0.00642838	0.00677042	0.00642838		0.00347542	0.00345409	0.00449354	0.00381806	0.00339771	0.00343849	0.00339771	0.00343849	1.84162	1.85752	1.24171	1.54595	1.99264	1.86953	1.99264	1.86953	0.00633703	0.00361419	1.77639	0.256541
147	b2566	era	0.0247111	0.0251901	0.0283723	0.0285437	0.0396367	0.039305	0.0396367	0.039305		0.0264597	0.0262451	0.0292574	0.0290734	0.0277425	0.0325574	0.0277425	0.0325574	0.933915	0.959805	0.969748	0.981782	1.42874	1.20725	1.42874	1.20725	0.0330876	0.0289544	1.13965	0.20865
148	b2570	rseC	0.0109613	0.0110477	0.0102329	0.010371	0.0129925	0.0114979	0.0129925	0.0114979		0.0120439	0.0119721	0.0118415	0.0121879	0.0177483	0.0173348	0.0177483	0.0173348	0.910112	0.922792	0.864156	0.850924	0.73204	0.663282	0.73204	0.663282	0.0114492	0.0147765	0.792328	0.106946
149	b2571	rseB	0.00527068	0.00455416	0.00423451	0.00475698	0.00442752	0.00343868	0.00442752	0.00343868		0.00414998	0.00421745	0.00392158	0.00412249	0.00406297	0.0035961	0.00406297	0.0035961	1.27005	1.07984	1.0798	1.15391	1.08973	0.956224	1.08973	0.956224	0.00431859	0.0039662	1.08444	0.101597
150	b2572	rseA	0.0298012	0.0306039	0.0293855	0.025991	0.0168794	0.016304	0.0168794	0.016304		0.0217752	0.0236528	0.0330697	0.0314518	0.018313	0.018048	0.018313	0.018048	1.36859	1.29388	0.888592	0.826376	0.921715	0.903368	0.921715	0.903368	0.0227686	0.0228339	1.00345	0.205501
151	b2573	rpoE	0.00783383	0.00736498	0.00578428	0.00702119	0.00560656	0.00456661	0.00560656	0.00456661		0.0067826	0.00678101	0.00767001	0.00836077	0.00633925	0.0054122	0.00633925	0.0054122	1.15499	1.08612	0.754143	0.839778	0.884419	0.843761	0.884419	0.843761	0.00604383	0.00663716	0.911424	0.136449
152	b2696	csrA	0.020853	0.0210447	0.0199603	0.0202519	0.0192809	0.0176248	0.0192809	0.0176248		0.0158043	0.0159122	0.0170344	0.0195382	0.0130508	0.0113581	0.0130508	0.0113581	1.31945	1.32255	1.17177	1.03653	1.47737	1.55174	1.47737	1.55174	0.0194902	0.0146384	1.36357	0.186734
153	b2784	relA	0.0199299	0.0189434	0.0179825	0.0176258	0.0177023	0.0187434	0.0177023	0.0187434		0.0221396	0.021397	0.0182243	0.0186744	0.0219335	0.0230622	0.0219335	0.0230622	0.90019	0.88533	0.986731	0.943844	0.807093	0.812731	0.807093	0.812731	0.0184216	0.0213033	0.869468	0.0704044
154	b2786	barA	0.0182031	0.0177263	0.0177371	0.0180443	0.019683	0.018659	0.019683	0.018659		0.0200998	0.0189155	0.0191428	0.0211748	0.0184652	0.0184611	0.0184652	0.0184611	0.905637	0.937131	0.926572	0.852158	1.06595	1.01072	1.06595	1.01072	0.0185493	0.0191482	0.971854	0.0780998
155	b3202	rpoN	0.0149807	0.0153067	0.017704	0.0170592	0.0166657	0.0153907	0.0166657	0.0153907		0.0111321	0.0112213	0.0172208	0.016288	0.0143438	0.0129552	0.0143438	0.0129552	1.34572	1.36407	1.02806	1.04735	1.16188	1.18799	1.16188	1.18799	0.0161454	0.0138075	1.18562	0.121043
156	b3210	arcB	0.00596511	0.00658203	0.00533978	0.00725987	0.0055595	0.00529129	0.0055595	0.00529129		0.00544017	0.0057001	0.00686271	0.00642969	0.0053405	0.00466718	0.0053405	0.00466718	1.09649	1.15472	0.778086	1.12912	1.04101	1.13372	1.04101	1.13372	0.00585604	0.005556	1.06348	0.123086
157	b3228	sspB	0.00668293	0.00714205	0.00593994	0.00646963	0.00855736	0.0081405	0.00855736	0.0081405		0.00623087	0.00584075	0.00730174	0.00698653	0.00619041	0.00631894	0.00619041	0.00631894	1.07255	1.2228	0.813496	0.926016	1.38236	1.28827	1.38236	1.28827	0.00745378	0.00642232	1.17201	0.212818
158	b3229	sspA	0.014347	0.0144613	0.0137115	0.0122523	0.0112473	0.0110389	0.0112473	0.0110389		0.0130773	0.0132868	0.0135033	0.0116045	0.0167365	0.0165893	0.0167365	0.0165893	1.0971	1.08839	1.01541	1.05582	0.672022	0.665425	0.672022	0.665425	0.0124181	0.0147654	0.866452	0.212783
159	b3357	crp	0.0188628	0.0206669	0.0155139	0.0127451	0.013927	0.011548	0.013927	0.011548		0.0134881	0.0130363	0.0192088	0.0178803	0.0114447	0.0103433	0.0114447	0.0103433	1.39847	1.58533	0.807649	0.712801	1.21689	1.11647	1.21689	1.11647	0.0148423	0.0133987	1.14637	0.28553
160	b3404	envZ	0.0127406	0.0139452	0.0138698	0.0138973	0.0136522	0.0140473	0.0136522	0.0140473		0.0144081	0.0145271	0.0142389	0.0136065	0.0187124	0.0196125	0.0187124	0.0196125	0.884262	0.959941	0.974078	1.02137	0.729583	0.716241	0.729583	0.716241	0.0137315	0.0166788	0.841412	0.132135
161	b3405	ompR	0.0176206	0.0175588	0.0190956	0.0207143	0.0205845	0.0197386	0.0205845	0.0197386		0.0182927	0.0182137	0.0183129	0.02071	0.0177888	0.0187946	0.0177888	0.0187946	0.963258	0.964042	1.04274	1.00021	1.15716	1.05023	1.15716	1.05023	0.0194544	0.018587	1.04813	0.0759536
162	b3650	spoT	0.00663709	0.00682351	0.00678371	0.00735402	0.00856764	0.00815658	0.00856764	0.00815658		0.00391193	0.00375696	0.00593819	0.00618388	0.00441357	0.00389367	0.00441357	0.00389367	1.69663	1.81623	1.14239	1.18922	1.9412	2.09483	1.9412	2.09483	0.00763085	0.00455068	1.73957	0.378146
163	b3724	phoU	0.0815237	0.0801153	0.0995194	0.10262	0.079855	0.0870889	0.079855	0.0870889		0.0723305	0.0729669	0.103166	0.09842	0.175121	0.160042	0.175121	0.160042	1.1271	1.09797	0.964654	1.04267	0.456	0.544163	0.456	0.544163	0.0872083	0.127151	0.77909	0.303753
164	b3779	gppA	0.0284404	0.0279774	0.0275674	0.0270339	0.0298171	0.0287405	0.0298171	0.0287405		0.0263049	0.0239092	0.0282435	0.0279806	0.0231238	0.0219149	0.0231238	0.0219149	1.08118	1.17015	0.976062	0.966168	1.28945	1.31146	1.28945	1.31146	0.0285168	0.0245645	1.17442	0.149021
165	b3806	cyaA	0.010129	0.0100905	0.00824531	0.00846437	0.0112395	0.0120004	0.0112395	0.0120004		0.00842786	0.00829551	0.00889193	0.00935345	0.0104357	0.00928254	0.0104357	0.00928254	1.20184	1.21638	0.927279	0.904946	1.07703	1.29279	1.07703	1.29279	0.0104261	0.00930064	1.12376	0.152443
166	b3911	cpxA	0.00455503	0.00418795	0.00371313	0.00343717	0.00359891	0.0026751	0.00359891	0.0026751		0.00431871	0.00380088	0.00427675	0.00407623	0.00297614	0.00269252	0.00297614	0.00269252	1.05472	1.10184	0.868213	0.843222	1.20926	0.993531	1.20926	0.993531	0.00355516	0.00347624	1.0342	0.13816
167	b3934	cytR	0.0244687	0.0251643	0.0219286	0.0219847	0.021184	0.0198525	0.021184	0.0198525		0.0237355	0.0253245	0.0253707	0.0271848	0.0161053	0.0165059	0.0161053	0.0165059	1.03089	0.993675	0.864326	0.808712	1.31534	1.20275	1.31534	1.20275	0.0219524	0.0208548	1.09172	0.196316
168	b3961	oxyR	0.0104748	0.0102315	0.00894117	0.00938532	0.00812016	0.0074071	0.00812016	0.0074071		0.00881673	0.00895394	0.0103372	0.0103013	0.00669032	0.00580681	0.00669032	0.00580681	1.18806	1.14268	0.864947	0.911082	1.21372	1.27559	1.21372	1.27559	0.00876091	0.00792543	1.13567	0.159401
169	b4043	lexA	0.0186736	0.0194617	0.0236886	0.0241309	0.0196252	0.0191986	0.0196252	0.0191986		0.0206239	0.0208092	0.022171	0.0221969	0.0222211	0.0227584	0.0222211	0.0227584	0.905439	0.935245	1.06845	1.08713	0.88318	0.84358	0.88318	0.84358	0.0204503	0.02197	0.931223	0.0954669
170	b4062	soxS	0.00335258	0.00353531	0.00325758	0.00308242	0.00458041	0.00355711	0.00458041	0.00355711		0.00293963	0.00303935	0.00445213	0.00449442	0.00462824	0.00367139	0.00462824	0.00367139	1.14048	1.16318	0.73169	0.685833	0.989664	0.968873	0.989664	0.968873	0.00368786	0.0039406	0.954781	0.170229
171	b4063	soxR	0.0166886	0.0161614	0.0198105	0.0189319	0.0218152	0.0218983	0.0218152	0.0218983		0.0184786	0.0181346	0.01894	0.0188408	0.0188007	0.0182086	0.0188007	0.0182086	0.903131	0.891192	1.04596	1.00484	1.16034	1.20264	1.16034	1.20264	0.0198774	0.0185516	1.07138	0.128804
172	b4398	creB	0.00436655	0.00444426	0.00405131	0.00375	0.00360269	0.00318792	0.00360269	0.00318792		0.00381955	0.00407243	0.00461342	0.00436523	0.00329956	0.00330457	0.00329956	0.00330457	1.14321	1.0913	0.878158	0.859063	1.09187	0.9647	1.09187	0.9647	0.00377417	0.00375986	1.01061	0.108251
173	b4399	creC	0.0223579	0.0223974	0.0200525	0.0207869	0.0286804	0.0235578	0.0286804	0.0235578		0.0214496	0.019491	0.0246521	0.0266933	0.0293071	0.0283426	0.0293071	0.0283426	1.04234	1.14911	0.813421	0.778733	0.978615	0.831179	0.978615	0.831179	0.0237589	0.0259482	0.9254	0.13158
174	b4401	arcA	0.013828	0.0117132	0.0152387	0.0159748	0.0174151	0.0155481	0.0174151	0.0155481		0.013049	0.0154041	0.0185852	0.0197413	0.0151679	0.0130963	0.0151679	0.0130963	1.05969	0.760394	0.819939	0.809206	1.14815	1.18721	1.14815	1.18721	0.0153351	0.0154135	1.015	0.185932
175	b0025	ribF	0.00946413	0.0104918	0.00839079	0.00820145	0.008555	0.00606616	0.008555	0.00606616		0.00689895	0.00799072	0.00920617	0.00932111	0.00674677	0.00647309	0.00674677	0.00647309	1.37182	1.313	0.911431	0.879879	1.26801	0.937135	1.26801	0.937135	0.00822381	0.00748208	1.1108	0.211065
176	b0162	yaeG	0.0111111	0.0114717	0.0105176	0.0100814	0.0102786	0.0099115	0.0102786	0.0099115		0.0106693	0.0109088	0.0103986	0.010636	0.00926377	0.0104794	0.00926377	0.0104794	1.04142	1.05159	1.01145	0.947858	1.10955	0.945805	1.10955	0.945805	0.0104453	0.0102624	1.02038	0.0694691
177	b0208	yafC	0.013982	0.013467	0.0139541	0.0138923	0.0156715	0.0161229	0.0156715	0.0161229		0.0142318	0.0153425	0.014919	0.0145211	0.0163632	0.01797	0.0163632	0.01797	0.982453	0.877759	0.935321	0.956699	0.957729	0.897211	0.957729	0.897211	0.0148605	0.0159601	0.932764	0.037509
178	b0254	perR	0.0102635	0.00946555	0.0103406	0.00981228	0.0107778	0.010972	0.0107778	0.010972		0.0100837	0.0102656	0.0107909	0.0105874	0.00946226	0.010684	0.00946226	0.010684	1.01783	0.922061	0.958276	0.926788	1.13903	1.02696	1.13903	1.02696	0.0104227	0.0102525	1.01962	0.0849613
179	b0272	yagI	0.021573	0.0209645	0.0256034	0.0258803	0.0176744	0.0178734	0.0176744	0.0178734		0.024233	0.0240662	0.028624	0.0338535	0.0336208	0.0309362	0.0336208	0.0309362	0.890233	0.871117	0.894473	0.764477	0.525699	0.577751	0.525699	0.577751	0.0206396	0.0299863	0.7034	0.168186
180	b0278	yagL	0.00209335	0.00191372	0.00169794	0.00183019	0.00195213	0.00200184	0.00195213	0.00200184		0.00202609	0.00178808	0.00211794	0.0023621	0.00340048	0.00337623	0.00340048	0.00337623	1.0332	1.07027	0.801692	0.774814	0.574077	0.592921	0.574077	0.592921	0.00193039	0.00273095	0.751746	0.20608	W
181	b0290	yagW	0.0211974	0.0203592	0.0219016	0.0231328	0.0184332	0.0192642	0.0184332	0.0192642		0.0233012	0.0229267	0.0249483	0.024501	0.019003	0.0205284	0.019003	0.0205284	0.909713	0.888014	0.87788	0.944157	0.970017	0.938416	0.970017	0.938416	0.0202482	0.0218425	0.929579	0.0347116
182	b0294	ykgK	0.00155072	0.00132486	0.000952523	0.000847455	0.00112585	0.000886146	0.00112585	0.000886146		0.00121793	0.00105848	0.00111295	0.000978998	0.00137256	0.0013047	0.00137256	0.0013047	1.27325	1.25166	0.855853	0.865635	0.820253	0.679196	0.820253	0.679196	0.00108745	0.00121536	0.905662	0.231788	W
183	b0300	ykgA	0.0120879	0.0105947	0.0095996	0.00978208	0.00570824	0.00536478	0.00570824	0.00536478		0.0113422	0.0111635	0.0104653	0.0110997	0.0178339	0.0190589	0.0178339	0.0190589	1.06575	0.949044	0.917277	0.881291	0.320078	0.281485	0.320078	0.281485	0.00802628	0.014732	0.62706	0.353007
184	b0305	ykgD	0.0893681	0.119191	0.149139	0.159264	0.147127	0.148545	0.147127	0.148545		0.131458	0.122324	0.127359	0.138904	0.185816	0.233192	0.185816	0.233192	0.679824	0.974388	1.17101	1.14657	0.791788	0.637006	0.791788	0.637006	0.138538	0.169758	0.853673	0.218056
185	b0316	yahB	0.00929531	0.0109143	0.0088616	0.0118297	0.0114541	0.0169947	0.0114541	0.0169947		0.0105585	0.0131011	0.0105442	0.0120848	0.0116148	0.0155238	0.0116148	0.0155238	0.880363	0.833079	0.840423	0.978894	0.986166	1.09475	0.986166	1.09475	0.0122248	0.0125707	0.961823	0.103346
186	b0318	yahD	0.00258966	0.00232143	0.00252759	0.00246633	0.00441228	0.00360508	0.00441228	0.00360508		0.00283331	0.002541	0.00266009	0.0030676	0.00445105	0.00310055	0.00445105	0.00310055	0.914005	0.91359	0.950191	0.803994	0.99129	1.16272	0.99129	1.16272	0.00324247	0.00327565	0.986226	0.12384	W
187	b0330	prpR	0.00167453	0.00207805	0.00200695	0.00218515	0.0029829	0.0029794	0.0029829	0.0029794		0.0024393	0.00232678	0.00260824	0.00253419	0.00278842	0.00237262	0.00278842	0.00237262	0.686481	0.893105	0.769464	0.862267	1.06975	1.25574	1.06975	1.25574	0.00248366	0.00252882	0.982786	0.21381	W
188	b0346	mhpR	0.0227708	0.0223241	0.0252512	0.0250647	0.0223293	0.0218167	0.0223293	0.0218167		0.0243216	0.0231119	0.0246786	0.0248608	0.0220396	0.0223073	0.0220396	0.0223073	0.936238	0.965915	1.0232	1.0082	1.01315	0.97801	1.01315	0.97801	0.0229629	0.0232083	0.989484	0.0299073
189	b0417	thiL	0.0094262	0.00970761	0.0112275	0.0111	0.00892402	0.00909924	0.00892402	0.00909924		0.00860736	0.0087531	0.0119718	0.0121452	0.00802801	0.00848887	0.00802801	0.00848887	1.09513	1.10905	0.937836	0.913937	1.11161	1.0719	1.11161	1.0719	0.00968848	0.0093139	1.05287	0.0802699
190	b0447	ybaO	0.0125775	0.0124095	0.0119033	0.0123088	0.0113847	0.0116661	0.0113847	0.0116661		0.0127843	0.0133752	0.0150597	0.0159252	0.0131419	0.0131478	0.0131419	0.0131478	0.983825	0.927795	0.790405	0.772916	0.866294	0.887307	0.866294	0.887307	0.0119126	0.0137155	0.872768	0.0682666
191	b0504	ybbS	0.00132452	0.00149504	0.00159275	0.00153287	0.00188006	0.00145173	0.00188006	0.00145173		0.00168134	0.00135743	0.00254259	0.00206179	0.00194554	0.00140982	0.00194554	0.00140982	0.787775	1.10138	0.62643	0.743464	0.966343	1.02973	0.966343	1.02973	0.00157609	0.00179423	0.906398	0.166744	W
192	b0506	ybbU	0.0400561	0.0331334	0.0418309	0.0418083	0.0389853	0.0378533	0.0389853	0.0378533		0.0457999	0.04733	0.0525341	0.0459274	0.0385834	0.039176	0.0385834	0.039176	0.874589	0.70005	0.796262	0.910314	1.01042	0.966239	1.01042	0.966239	0.0388132	0.0433888	0.904316	0.109872
193	b0538	b0538	0.00417119	0.00439075	0.00350909	0.00464698	0.00574307	0.00559981	0.00574307	0.00559981		0.00463441	0.00496794	0.00369184	0.00443446	0.00623411	0.00525795	0.00623411	0.00525795	0.900048	0.883818	0.950499	1.04793	0.921234	1.06502	0.921234	1.06502	0.00492547	0.00508909	0.96935	0.0770746
194	b0570	ybcZ	0.00799347	0.00887817	0.0090119	0.00915785	0.0145948	0.0137781	0.0145948	0.0137781		0.00815559	0.00910046	0.00871219	0.00898344	0.0142729	0.0140155	0.0142729	0.0140155	0.980122	0.975573	1.0344	1.01941	1.02256	0.983058	1.02256	0.983058	0.0114734	0.0114411	1.00259	0.024172
195	b0571	ylcA	0.0102583	0.0103484	0.0111769	0.0119006	0.0146656	0.0136127	0.0146656	0.0136127		0.0121581	0.0123232	0.010924	0.0106976	0.0192459	0.0201913	0.0192459	0.0201913	0.843737	0.839745	1.02315	1.11246	0.76201	0.674186	0.76201	0.674186	0.0125301	0.0156222	0.836435	0.158042
196	b0603	ybdO	0.00132398	0.00158362	0.00134495	0.00122691	0.00171445	0.00180544	0.00171445	0.00180544		0.00121917	0.00147651	0.0014437	0.00127505	0.00165534	0.00209256	0.00165534	0.00209256	1.08597	1.07255	0.931603	0.962247	1.03571	0.862788	1.03571	0.862788	0.00156491	0.00161378	0.981169	0.0895422	W
197	b0619	citA	0.00644852	0.00618177	0.006462	0.00639897	0.00981309	0.00990081	0.00981309	0.00990081		0.00643623	0.00651761	0.00687535	0.00707522	0.00970799	0.00950226	0.00970799	0.00950226	1.00191	0.948472	0.939879	0.90442	1.01083	1.04194	1.01083	1.04194	0.00811488	0.00816562	0.987527	0.050592
198	b0620	citB	0.00998391	0.00974549	0.00861599	0.00870064	0.0131123	0.0128944	0.0131123	0.0128944		0.0109694	0.010004	0.00832588	0.00730158	0.0191755	0.0177061	0.0191755	0.0177061	0.910158	0.974159	1.03484	1.19161	0.683803	0.728244	0.683803	0.728244	0.0111324	0.0137955	0.866858	0.189932
199	b0705	ybfL	0.189735	0.192165	0.196825	0.188106	0.246994	0.213623	0.246994	0.213623		0.25142	0.242652	0.140003	0.145604	0.335306	0.376903	0.335306	0.376903	0.754651	0.791935	1.40586	1.29191	0.736624	0.566787	0.736624	0.566787	0.211008	0.275512	0.856397	0.316798
200	b0768	ybhD	0.00922048	0.00946273	0.0103185	0.0105006	0.0140418	0.0137071	0.0140418	0.0137071		0.011127	0.0111259	0.0091682	0.00785636	0.0174831	0.0183625	0.0174831	0.0183625	0.828661	0.850511	1.12547	1.33657	0.803167	0.746475	0.803167	0.746475	0.011875	0.0138711	0.905063	0.212018
201	b0805	b0805	0.00398528	0.00365711	0.00474472	0.00431639	0.00837892	0.00721114	0.00837892	0.00721114		0.00486725	0.00443025	0.00440161	0.00365911	0.00869479	0.00808427	0.00869479	0.00808427	0.818796	0.825487	1.07795	1.17963	0.963671	0.891997	0.963671	0.891997	0.00598545	0.00636454	0.95165	0.124728
202	b0836	b0836	0.0112693	0.0112965	0.0104835	0.0112099	0.0063214	0.00692472	0.0063214	0.00692472		0.0153456	0.0114742	0.0134426	0.0143708	0.0192743	0.0184183	0.0192743	0.0184183	0.734362	0.984515	0.779865	0.780048	0.327971	0.37597	0.327971	0.37597	0.00884392	0.0162523	0.585834	0.261164
203	b0853	ybjN	0.0141699	0.0168829	0.0125513	0.0142696	0.0117192	0.0155979	0.0117192	0.0155979		0.0140732	0.0165025	0.0115812	0.0132247	0.0116742	0.0127699	0.0116742	0.0127699	1.00687	1.02305	1.08376	1.07902	1.00385	1.22145	1.00385	1.22145	0.0140635	0.0130337	1.08041	0.0927514
204	b0900	ycaN	0.00339322	0.00418786	0.00292143	0.0035281	0.00421234	0.00680446	0.00421234	0.00680446		0.00328347	0.00362686	0.00318059	0.00349814	0.00382908	0.00427795	0.00382908	0.00427795	1.03342	1.15468	0.918517	1.00857	1.10009	1.59059	1.10009	1.59059	0.00450803	0.00372539	1.18707	0.258962
205	b0933	ycbE	0.00276565	0.00294588	0.00255565	0.00256577	0.00260971	0.00256283	0.00260971	0.00256283		0.00320422	0.00310277	0.00248069	0.00264666	0.00423621	0.00507429	0.00423621	0.00507429	0.863127	0.949437	1.03022	0.96944	0.616049	0.505062	0.616049	0.505062	0.00264725	0.00375692	0.756805	0.218682
206	b0986	ymcC	0.00405715	0.00405777	0.00393112	0.00378117	0.00512208	0.00493615	0.00512208	0.00493615		0.00459603	0.00476704	0.00350821	0.0037196	0.00843113	0.00791587	0.00843113	0.00791587	0.882751	0.851215	1.12055	1.01655	0.60752	0.623577	0.60752	0.623577	0.00449296	0.00616061	0.791658	0.205255
207	b1119	ycfX	0.0130609	0.0119362	0.0125405	0.0119895	0.0168035	0.0161683	0.0168035	0.0161683		0.0146651	0.0142001	0.0111031	0.0108573	0.0229905	0.0231157	0.0229905	0.0231157	0.890609	0.840573	1.12946	1.10428	0.730888	0.699449	0.730888	0.699449	0.0144338	0.0178798	0.853199	0.176521
208	b1162	ycgE	0.0132829	0.0129917	0.0135484	0.0127201	0.0163042	0.014122	0.0163042	0.014122		0.0121022	0.0114635	0.0112425	0.011397	0.0191476	0.0176632	0.0191476	0.0176632	1.09756	1.13331	1.2051	1.11609	0.851499	0.799514	0.851499	0.799514	0.0141744	0.0149784	0.981761	0.170992
209	b1201	b1201	0.0123511	0.0137161	0.0165999	0.0164703	0.0183018	0.0194147	0.0183018	0.0194147		0.0160996	0.017662	0.0149977	0.014118	0.0294248	0.0285121	0.0294248	0.0285121	0.767167	0.776591	1.10683	1.16662	0.621983	0.68093	0.621983	0.68093	0.0168213	0.0223439	0.802879	0.214425
210	b1284	b1284	0.00737496	0.00747858	0.00970339	0.00882127	0.00862673	0.00632721	0.00862673	0.00632721		0.00680363	0.00694265	0.00819697	0.00718012	0.00825201	0.00802986	0.00825201	0.00802986	1.08397	1.07719	1.18378	1.22857	1.04541	0.78796	1.04541	0.78796	0.00791076	0.00771089	1.03003	0.162946
211	b1314	b1314	0.0128577	0.0134352	0.0160103	0.0157025	0.014663	0.0117024	0.014663	0.0117024		0.015095	0.0150791	0.0156906	0.0135772	0.0205622	0.0216025	0.0205622	0.0216025	0.851786	0.890984	1.02037	1.15653	0.713106	0.541717	0.713106	0.541717	0.0138421	0.0179714	0.803665	0.218779
212	b1328	ycjZ	0.00727569	0.00663637	0.00730473	0.00650702	0.00888827	0.00961674	0.00888827	0.00961674		0.00721523	0.007336	0.00796302	0.00740551	0.00926671	0.00849197	0.00926671	0.00849197	1.00838	0.90463	0.917331	0.878673	0.959162	1.13245	0.959162	1.13245	0.00809173	0.00817964	0.98653	0.0983366
213	b1339	ydaK	0.00203136	0.00190922	0.00179361	0.00213348	0.00225931	0.00194288	0.00225931	0.00194288		0.00165229	0.00178656	0.00261673	0.00261467	0.00227819	0.00243841	0.00227819	0.00243841	1.22942	1.06866	0.685439	0.815966	0.991712	0.796781	0.991712	0.796781	0.00203401	0.00226293	0.922059	0.179004	W
214	b1384	feaR	0.00353475	0.00368053	0.00333542	0.00309463	0.00544998	0.00484353	0.00544998	0.00484353		0.00301315	0.00290957	0.00324697	0.00311866	0.00423919	0.00469216	0.00423919	0.00469216	1.17311	1.26497	1.02724	0.992296	1.28562	1.03226	1.28562	1.03226	0.00427904	0.00376888	1.13667	0.129163
215	b1422	b1422	0.00302903	0.00266592	0.00282733	0.00230407	0.00447304	0.00385844	0.00447304	0.00385844		0.0028176	0.00267382	0.00310176	0.00250496	0.003861	0.00427028	0.003861	0.00427028	1.07504	0.997045	0.911522	0.919801	1.15852	0.903556	1.15852	0.903556	0.00343616	0.00342009	1.00344	0.112544
216	b1439	b1439	0.00194379	0.00199938	0.00137884	0.00138237	0.00269922	0.00251243	0.00269922	0.00251243		0.00152284	0.0016764	0.00206612	0.00198387	0.00195595	0.00204675	0.00195595	0.00204675	1.27643	1.19266	0.667354	0.696807	1.38	1.22752	1.38	1.22752	0.00214096	0.00190683	1.13104	0.285627	W
217	b1497	b1497	0.00640781	0.00689863	0.00637299	0.00673168	0.010243	0.00963183	0.010243	0.00963183		0.00674544	0.00703035	0.00644795	0.00646069	0.00906669	0.00926031	0.00906669	0.00926031	0.949946	0.981264	0.988375	1.04194	1.12974	1.04012	1.12974	1.04012	0.00827009	0.0079173	1.03766	0.0657804
218	b1512	ydeW	0.0149387	0.0154457	0.0171611	0.0179948	0.0168259	0.0174569	0.0168259	0.0174569		0.0164933	0.0161364	0.0145071	0.018108	0.0285874	0.0273486	0.0285874	0.0273486	0.905746	0.957195	1.18294	0.993746	0.588576	0.638309	0.588576	0.638309	0.0167632	0.0221396	0.811675	0.226991
219	b1526	yneJ	0.0361485	0.0364765	0.0303892	0.0296055	0.0499907	0.0450636	0.0499907	0.0450636		0.0198005	0.0206994	0.0357144	0.0349121	0.0628101	0.0579158	0.0628101	0.0579158	1.82564	1.7622	0.850895	0.848	0.795903	0.778089	0.795903	0.778089	0.0403411	0.0440723	1.05434	0.457655
220	b1595	ynfL	0.00283476	0.00358643	0.00298897	0.00327468	0.00359866	0.00294145	0.00359866	0.00294145		0.00273017	0.00287263	0.0030477	0.00339248	0.00296938	0.00387094	0.00296938	0.00387094	1.03831	1.24848	0.980729	0.965274	1.21192	0.75988	1.21192	0.75988	0.00322063	0.00321545	1.02205	0.194949	W
221	b1608	rstA	0.0368055	0.0391976	0.0403042	0.0379762	0.0429868	0.041266	0.0429868	0.041266		0.0384421	0.0404458	0.0369687	0.0351764	0.0530311	0.0516025	0.0530311	0.0516025	0.957427	0.969139	1.09022	1.07959	0.810596	0.79969	0.810596	0.79969	0.0403486	0.0450375	0.914619	0.125878
222	b1618	uidR	0.0058747	0.0060083	0.00504787	0.00656778	0.00581986	0.00535189	0.00581986	0.00535189		0.00491932	0.00544156	0.00457765	0.00559659	0.00612452	0.00609021	0.00612452	0.00609021	1.19421	1.10415	1.10272	1.17353	0.950257	0.87877	0.950257	0.87877	0.00573027	0.00562057	1.02908	0.129177
223	b1659	ydhB	0.00968069	0.00856318	0.00986983	0.00926968	0.0143957	0.0140416	0.0143957	0.0140416		0.010494	0.00943867	0.010356	0.00900567	0.0132323	0.0129874	0.0132323	0.0129874	0.922499	0.907244	0.953055	1.02932	1.08793	1.08117	1.08793	1.08117	0.0117823	0.0114667	1.01879	0.0788206
224	b1770	b1770	0.00294075	0.00319455	0.00205447	0.0029168	0.00207761	0.00230013	0.00207761	0.00230013		0.00247334	0.00259794	0.00313415	0.00280987	0.00231788	0.00257593	0.00231788	0.00257593	1.18898	1.22965	0.65551	1.03805	0.896338	0.892934	0.896338	0.892934	0.00248276	0.00260037	0.961342	0.185563	W
225	b1799	yeaT	0.00573738	0.00531699	0.00440177	0.00451085	0.00563941	0.00553885	0.00563941	0.00553885		0.00560983	0.00536086	0.00485351	0.00518485	0.00694686	0.0068589	0.00694686	0.0068589	1.02274	0.991818	0.906925	0.870006	0.811793	0.807542	0.811793	0.807542	0.00529044	0.00607757	0.878769	0.0874189
226	b1827	b1827	0.0345738	0.0379955	0.0362752	0.0413158	0.0252911	0.0256228	0.0252911	0.0256228		0.0225497	0.0245423	0.0304764	0.0326923	0.0259101	0.0232767	0.0259101	0.0232767	1.53323	1.54816	1.19027	1.26378	0.97611	1.10079	0.97611	1.10079	0.0314985	0.0260793	1.21116	0.225314
227	b1914	uvrY	0.0113941	0.0118604	0.0117246	0.0124502	0.00891921	0.00901626	0.00891921	0.00901626		0.0086615	0.00876483	0.0118597	0.0120047	0.00795085	0.00821841	0.00795085	0.00821841	1.31548	1.35318	0.988608	1.03711	1.12179	1.09708	1.12179	1.09708	0.0104125	0.00920366	1.14152	0.127657
228	b1987	cbl	0.0078019	0.00746298	0.00739394	0.00720364	0.00927662	0.0097884	0.00927662	0.0097884		0.00814198	0.00784662	0.00771686	0.00744172	0.0088377	0.00909427	0.0088377	0.00909427	0.958231	0.951108	0.958154	0.968007	1.04966	1.07633	1.04966	1.07633	0.00849906	0.00837639	1.01094	0.0567421
229	b1988	nac	0.00411033	0.00396849	0.00413992	0.00382271	0.00394127	0.00382796	0.00394127	0.00382796		0.00390685	0.00383831	0.00366717	0.00390217	0.00494091	0.00494371	0.00494091	0.00494371	1.05208	1.03391	1.12892	0.979636	0.79768	0.774308	0.79768	0.774308	0.00394749	0.00438547	0.917316	0.146357
230	b2015	yeeY	0.00881831	0.0105844	0.00790813	0.00788929	0.00948188	0.010989	0.00948188	0.010989		0.00885299	0.00978039	0.00774889	0.00804571	0.00857187	0.00901697	0.00857187	0.00901697	0.996083	1.08221	1.02055	0.98056	1.10616	1.2187	1.10616	1.2187	0.00951773	0.00870071	1.09114	0.0920571
231	b2056	wcaD	0.0045212	0.00642579	0.00446266	0.00468291	0.00541356	0.00639178	0.00541356	0.00639178		0.00411684	0.00592727	0.00576923	0.00539006	0.00501806	0.00550691	0.00501806	0.00550691	1.09822	1.08411	0.773528	0.868804	1.07882	1.16068	1.07882	1.16068	0.00546291	0.00528167	1.03796	0.140285
232	b2061	wzb	0.00244619	0.00295221	0.00265506	0.00237796	0.00277947	0.00249409	0.00277947	0.00249409		0.00243045	0.00253113	0.00244112	0.00225905	0.00278307	0.00274249	0.00278307	0.00274249	1.00648	1.16636	1.08764	1.05263	0.998706	0.909424	0.998706	0.909424	0.00262232	0.00258911	1.01617	0.0865934	W
233	b2067	yegE	0.00170221	0.00219292	0.00164248	0.00189598	0.00234947	0.00299797	0.00234947	0.00299797		0.00162819	0.00172682	0.00165274	0.00152382	0.00221018	0.00282156	0.00221018	0.00282156	1.04546	1.26992	0.993792	1.24423	1.06302	1.06252	1.06302	1.06252	0.00226606	0.00207438	1.10056	0.0996213	W
234	b2140	yohI	0.00519837	0.0052104	0.00605451	0.00586435	0.00809185	0.00740732	0.00809185	0.00740732		0.00482159	0.00500532	0.00469199	0.00506402	0.00746101	0.00713636	0.00746101	0.00713636	1.07814	1.04097	1.29039	1.15804	1.08455	1.03797	1.08455	1.03797	0.00666575	0.00609721	1.10157	0.0859686
235	b2157	yeiE	0.0284634	0.0284458	0.0280964	0.0275763	0.0356753	0.0326936	0.0356753	0.0326936		0.0278339	0.0278508	0.0304328	0.0293282	0.0361559	0.0339155	0.0361559	0.0339155	1.02262	1.02136	0.923227	0.940266	0.986705	0.963971	0.986705	0.963971	0.031165	0.0319486	0.976104	0.0354796
236	b2163	yeiL	0.0133795	0.0150846	0.0122977	0.0131155	0.0204253	0.0208433	0.0204253	0.0208433		0.0132915	0.0147944	0.0152351	0.0171553	0.0211644	0.0231128	0.0211644	0.0231128	1.00662	1.01961	0.807197	0.764516	0.965078	0.901808	0.965078	0.901808	0.0170518	0.0186288	0.916465	0.0917695
237	b2216	yojN	0.0108701	0.00988651	0.0102329	0.0108451	0.010643	0.0103481	0.010643	0.0103481		0.00869675	0.00842145	0.00974962	0.00958322	0.00883381	0.00855635	0.00883381	0.00855635	1.2499	1.17397	1.04956	1.13167	1.20481	1.20941	1.20481	1.20941	0.0104771	0.00890392	1.17919	0.0623664
238	b2219	atoS	0.00463854	0.00465586	0.00378127	0.00397252	0.00468121	0.00375243	0.00468121	0.00375243		0.00436567	0.00453008	0.00470235	0.00403708	0.00396454	0.00361933	0.00396454	0.00361933	1.0625	1.02777	0.804123	0.984009	1.18077	1.03678	1.18077	1.03678	0.00423943	0.00410036	1.03919	0.11897
239	b2248	b2248	0.00399258	0.00474006	0.00263877	0.00329509	0.00241309	0.00662677	0.00241309	0.00662677		0.0029398	0.00366054	0.00247034	0.00375589	0.00232675	0.00401079	0.00232675	0.00401079	1.35811	1.29491	1.06818	0.877314	1.03711	1.65224	1.03711	1.65224	0.00409328	0.00318771	1.24715	0.292728
240	b2299	b2299	0.00805257	0.00867076	0.00707735	0.0072697	0.00692965	0.00649273	0.00692965	0.00649273		0.00634748	0.00633818	0.00602499	0.0066979	0.00728238	0.00753657	0.00728238	0.00753657	1.26862	1.36802	1.17467	1.08537	0.951564	0.861496	0.951564	0.861496	0.00723939	0.00688081	1.06535	0.190596
241	b2326	b2326	0.00526298	0.00520026	0.00470779	0.00474921	0.00571038	0.00539737	0.00571038	0.00539737		0.00484386	0.00513129	0.00509237	0.0045201	0.00629353	0.0059577	0.00629353	0.0059577	1.08653	1.01344	0.92448	1.05069	0.907342	0.905949	0.907342	0.905949	0.00526697	0.00551126	0.962715	0.0752903
242	b2380	b2380	0.00352091	0.00343308	0.0033583	0.0032635	0.00467424	0.0046124	0.00467424	0.0046124		0.00298365	0.00284476	0.00337735	0.00343693	0.00398949	0.00366592	0.00398949	0.00366592	1.18007	1.20681	0.994358	0.949539	1.17164	1.25818	1.17164	1.25818	0.00401863	0.00349419	1.1488	0.115184
243	b2382	b2382	0.00315355	0.00324855	0.00341979	0.00294106	0.00477798	0.00499064	0.00477798	0.00499064		0.00332753	0.00342248	0.0035327	0.00371613	0.00399735	0.00454864	0.00399735	0.00454864	0.947715	0.949183	0.968038	0.79143	1.19529	1.09717	1.19529	1.09717	0.00403753	0.00388635	1.03016	0.140266
244	b2409	yfeR	0.00288118	0.0033289	0.00294726	0.00330357	0.00335758	0.00359579	0.00335758	0.00359579		0.002899	0.0031209	0.00391551	0.00358275	0.00320626	0.00354043	0.00320626	0.00354043	0.993856	1.06665	0.752712	0.922076	1.0472	1.01564	1.0472	1.01564	0.00329596	0.00337644	0.982619	0.102977	W
245	b2412	zipA	0.0196447	0.0192926	0.0185614	0.0182547	0.0158956	0.0147576	0.0158956	0.0147576		0.015958	0.0157059	0.0174359	0.0170783	0.01494	0.0142741	0.01494	0.0142741	1.23102	1.22837	1.06455	1.06888	1.06396	1.03387	1.06396	1.03387	0.0171325	0.0155758	1.09856	0.0821123
246	b2428	yfeU	0.00494397	0.00426561	0.00452363	0.00447191	0.00562669	0.00568938	0.00562669	0.00568938		0.00466492	0.00462299	0.00465958	0.00494975	0.00393007	0.004163	0.00393007	0.004163	1.05982	0.922694	0.970821	0.903461	1.4317	1.36665	1.4317	1.36665	0.00510466	0.00438542	1.18169	0.23822
247	b2537	hcaR	0.00498514	0.0044906	0.00400655	0.00421361	0.0042726	0.00404913	0.0042726	0.00404913		0.00474392	0.0044154	0.00365981	0.00399759	0.00428241	0.00429905	0.00428241	0.00429905	1.05085	1.01703	1.09474	1.05404	0.997709	0.941866	0.997709	0.941866	0.00429242	0.00424746	1.01198	0.0539761
248	b2556	yfhK	0.00453229	0.00503942	0.00394855	0.00425412	0.00503627	0.00438005	0.00503627	0.00438005		0.00409222	0.00403801	0.00409095	0.00479141	0.00559598	0.00543325	0.00559598	0.00543325	1.10754	1.248	0.965191	0.887862	0.899981	0.806156	0.899981	0.806156	0.00457588	0.00488388	0.952607	0.153084
249	b2577	yfiE	0.00113691	0.00112365	0.00123802	0.000967208	0.00155102	0.00158473	0.00155102	0.00158473		0.00113244	0.00132401	0.0012665	0.00137049	0.00173398	0.00218952	0.00173398	0.00218952	1.00395	0.848674	0.977509	0.705739	0.894488	0.72378	0.894488	0.72378	0.00134216	0.00161755	0.84655	0.117411	W
250	b2664	ygaE	0.0185464	0.0177681	0.0207985	0.0195044	0.0215297	0.0216796	0.0215297	0.0216796		0.0196597	0.019639	0.0220618	0.0210131	0.0296088	0.0281367	0.0296088	0.0281367	0.943368	0.904735	0.942737	0.928204	0.72714	0.77051	0.72714	0.77051	0.0203795	0.0247331	0.839293	0.0988062
251	b2698	oraA	0.00226057	0.00216348	0.00233488	0.00226899	0.00269452	0.00285266	0.00269452	0.00285266		0.00235017	0.00241395	0.0026019	0.00275768	0.00303724	0.00303793	0.00303724	0.00303793	0.961875	0.89624	0.897374	0.822787	0.88716	0.939014	0.88716	0.939014	0.00251528	0.00278426	0.903828	0.0432072	W
252	b2709	ygaA	0.00673124	0.00701846	0.00745917	0.00765594	0.00939881	0.00826854	0.00939881	0.00826854		0.00766934	0.00769832	0.00791663	0.00764885	0.00940117	0.00896312	0.00940117	0.00896312	0.877682	0.911688	0.942215	1.00093	0.999748	0.922506	0.999748	0.922506	0.00802494	0.00845772	0.947127	0.0474303
253	b2712	hypF	0.0111967	0.0108416	0.00950307	0.00963202	0.0117581	0.0112846	0.0117581	0.0112846		0.0107395	0.0106992	0.0110801	0.0110115	0.00954246	0.00972988	0.00954246	0.00972988	1.04257	1.0133	0.857666	0.874724	1.23219	1.15979	1.23219	1.15979	0.0109074	0.0102594	1.07153	0.149237
254	b2734	pphB	0.0162084	0.0160987	0.0122312	0.0118278	0.0143917	0.0158503	0.0143917	0.0158503		0.0145586	0.0153495	0.0144084	0.014786	0.0127068	0.012922	0.0127068	0.012922	1.11332	1.04881	0.848892	0.799933	1.1326	1.22661	1.1326	1.22661	0.0146063	0.013795	1.06617	0.160769
255	b2735	ygbI	0.0146943	0.0153578	0.0129533	0.0118175	0.0159522	0.0154028	0.0159522	0.0154028		0.0144965	0.014848	0.0148194	0.0153463	0.0138428	0.0135255	0.0138428	0.0135255	1.01364	1.03433	0.87408	0.770057	1.15238	1.1388	1.15238	1.1388	0.0146916	0.0142808	1.03431	0.144245
256	b2768	ygcP	0.0042251	0.00430556	0.00421607	0.00386753	0.00410042	0.00419227	0.00410042	0.00419227		0.00444789	0.00416036	0.00458371	0.00413306	0.0050955	0.00542462	0.0050955	0.00542462	0.949912	1.0349	0.919794	0.935754	0.804714	0.772823	0.804714	0.772823	0.00414995	0.00479566	0.874429	0.0982963
257	b2847	yqeI	0.00910335	0.00936215	0.0094795	0.00924865	0.0156753	0.0147345	0.0156753	0.0147345		0.00979068	0.00982671	0.0103078	0.0104184	0.0122867	0.0116017	0.0122867	0.0116017	0.929798	0.952724	0.919643	0.887719	1.2758	1.27003	1.2758	1.27003	0.0122516	0.011015	1.09769	0.188162
258	b2852	ygeH	0.00599335	0.00601592	0.00541362	0.00596984	0.00909676	0.00782246	0.00909676	0.00782246		0.00630135	0.00652286	0.00739527	0.00755322	0.00893837	0.00702522	0.00893837	0.00702522	0.951122	0.922282	0.732038	0.79037	1.01772	1.11348	1.01772	1.11348	0.0071539	0.00746249	0.957277	0.139366
259	b2855	ygeK	0.0043787	0.00524621	0.00610198	0.00659347	0.00686512	0.00995763	0.00686512	0.00995763		0.00550573	0.00627384	0.00628817	0.00677118	0.00798055	0.0113625	0.00798055	0.0113625	0.795298	0.836203	0.970391	0.973756	0.860231	0.876357	0.860231	0.876357	0.00699573	0.00794064	0.881103	0.0619352
260	b2921	ygfI	0.0440894	0.0419198	0.052566	0.0514685	0.0638827	0.064851	0.0638827	0.064851		0.0551909	0.0537941	0.0487783	0.045897	0.0831026	0.0863281	0.0831026	0.0863281	0.798852	0.779264	1.07765	1.12139	0.76872	0.751215	0.76872	0.751215	0.0559389	0.0678152	0.852129	0.153898
261	b2929	yggD	0.0226984	0.0231415	0.0170342	0.0160032	0.0153008	0.0154312	0.0153008	0.0154312		0.0170628	0.016606	0.0202436	0.0186811	0.0165873	0.0147296	0.0165873	0.0147296	1.33029	1.39356	0.841464	0.856655	0.922438	1.04763	0.922438	1.04763	0.0175427	0.0169034	1.04526	0.210388
262	b3025	ygiX	0.0103924	0.00990056	0.00928822	0.00859433	0.0108476	0.0096771	0.0108476	0.0096771		0.0106181	0.0104178	0.0102938	0.0104245	0.00923518	0.00874171	0.00923518	0.00874171	0.978744	0.950348	0.902314	0.824438	1.1746	1.107	1.1746	1.107	0.00990312	0.00971349	1.02738	0.131558
263	b3026	ygiY	0.00171381	0.00266066	0.00210249	0.00242035	0.00145967	0.00188721	0.00145967	0.00188721		0.00235383	0.00286453	0.00238822	0.00227948	0.0023833	0.005847	0.0023833	0.005847	0.728093	0.928829	0.880355	1.0618	0.612457	0.322765	0.612457	0.322765	0.00194888	0.00329333	0.68369	0.27108	W
264	b3060	ygiP	0.0126907	0.0125967	0.0110596	0.0104274	0.0101998	0.00881489	0.0101998	0.00881489		0.0121817	0.0122843	0.0124896	0.0125472	0.0123786	0.0114549	0.0123786	0.0114549	1.04179	1.02543	0.885504	0.831052	0.823983	0.769528	0.823983	0.769528	0.0106005	0.0121462	0.87135	0.106796
265	b3105	yhaJ	0.00902288	0.00879201	0.00793255	0.00877211	0.00915025	0.0100506	0.00915025	0.0100506		0.00720799	0.00712315	0.00923513	0.00940951	0.00786373	0.00827432	0.00786373	0.00827432	1.25179	1.23429	0.858954	0.93226	1.1636	1.21468	1.1636	1.21468	0.00911516	0.00815649	1.12923	0.148742
266	b3110	yhaO	0.0318872	0.0303962	0.0341559	0.0336083	0.0409161	0.0427126	0.0409161	0.0427126		0.0313447	0.0305893	0.0316656	0.0311836	0.0389683	0.0431751	0.0389683	0.0431751	1.01731	0.993686	1.07864	1.07775	1.04998	0.989287	1.04998	0.989287	0.0371631	0.0361338	1.03074	0.0382392
267	b3163	yhbM	0.0603966	0.0603508	0.0515687	0.0535907	0.0467143	0.045036	0.0467143	0.045036		0.0381968	0.0411709	0.0650154	0.0653989	0.0447136	0.0416832	0.0447136	0.0416832	1.58119	1.46586	0.793176	0.819443	1.04474	1.08043	1.04474	1.08043	0.0511759	0.047822	1.11375	0.278673
268	b3226	yhcK	0.0177626	0.0181246	0.0160287	0.0151959	0.0190801	0.0182068	0.0190801	0.0182068		0.0157503	0.0156931	0.0196295	0.0196263	0.0153098	0.0164668	0.0153098	0.0164668	1.12776	1.15494	0.816562	0.774264	1.24627	1.10567	1.24627	1.10567	0.0177107	0.0167815	1.07217	0.180035
269	b3243	yhcS	0.0637619	0.0643888	0.067846	0.0626184	0.0663387	0.0675934	0.0663387	0.0675934		0.0736916	0.0735863	0.08944	0.0787495	0.0874799	0.0872414	0.0874799	0.0872414	0.865254	0.87501	0.758564	0.79516	0.758331	0.774786	0.758331	0.774786	0.0658099	0.0831137	0.795028	0.0480644
270	b3292	yhdM	0.0342025	0.031665	0.041141	0.0415967	0.0408283	0.0446359	0.0408283	0.0446359		0.0367315	0.0447099	0.0434768	0.0453871	0.0311118	0.0296847	0.0311118	0.0296847	0.931149	0.708231	0.946274	0.916488	1.31231	1.50367	1.31231	1.50367	0.0399417	0.0364873	1.14176	0.302701
271	b3375	yhfR	0.0193258	0.0189529	0.0171706	0.0164626	0.0202145	0.0185333	0.0202145	0.0185333		0.0176001	0.0177259	0.0187821	0.0189681	0.0171629	0.0171677	0.0171629	0.0171677	1.09805	1.06922	0.9142	0.867909	1.17781	1.07954	1.17781	1.07954	0.018676	0.0177172	1.05801	0.112236
272	b3422	rtcR	0.00573421	0.00616918	0.00542184	0.00499069	0.00675687	0.00682692	0.00675687	0.00682692		0.00625165	0.006195	0.005989	0.0057496	0.00631629	0.00613034	0.00631629	0.00613034	0.917231	0.995832	0.905301	0.868008	1.06975	1.11363	1.06975	1.11363	0.00618544	0.00613481	1.00664	0.0988928
273	b3440	yhhX	0.00471076	0.00529041	0.00444874	0.00506992	0.00521003	0.0055725	0.00521003	0.0055725		0.00465173	0.00472669	0.00608905	0.00574558	0.0043808	0.00443164	0.0043808	0.00443164	1.01269	1.11926	0.730614	0.882404	1.18929	1.25744	1.18929	1.25744	0.00513561	0.00485474	1.0798	0.190504
274	b3467	yhhM	0.00552088	0.00557323	0.00512159	0.00557846	0.00559334	0.00615415	0.00559334	0.00615415		0.00410469	0.00399013	0.00604503	0.0066624	0.00381228	0.00374908	0.00381228	0.00374908	1.34502	1.39675	0.847241	0.837305	1.46719	1.64151	1.46719	1.64151	0.00566114	0.00449062	1.33047	0.318973
275	b3484	yhhI	0.00283535	0.00306579	0.00282341	0.0032646	0.00441409	0.00430179	0.00441409	0.00430179		0.00224647	0.00264773	0.00452052	0.00529809	0.0106689	0.0109362	0.0106689	0.0109362	1.26214	1.1579	0.624575	0.616184	0.413734	0.393352	0.413734	0.393352	0.00367761	0.00724039	0.659371	0.353986
276	b3487	yhiI	0.00666427	0.00694495	0.00723192	0.00737204	0.00613852	0.0060693	0.00613852	0.0060693		0.00852642	0.00828226	0.00778598	0.00750667	0.0102646	0.0120597	0.0102646	0.0120597	0.781603	0.838534	0.928838	0.982065	0.598028	0.503273	0.598028	0.503273	0.0065786	0.00959374	0.716705	0.190393
277	b3515	yhiW	0.00973132	0.00953861	0.00783219	0.00748014	0.00405028	0.00384595	0.00405028	0.00384595		0.00963122	0.0108273	0.010578	0.0130523	0.00529021	0.00556851	0.00529021	0.00556851	1.01039	0.88098	0.740422	0.573089	0.765618	0.690661	0.765618	0.690661	0.00629684	0.00822578	0.76468	0.132101
278	b3516	yhiX	0.0315813	0.0282258	0.0271021	0.0239878	0.013472	0.0119354	0.013472	0.0119354		0.033551	0.0317403	0.0291402	0.0283511	0.0206823	0.0208115	0.0206823	0.0208115	0.941294	0.889272	0.93006	0.846098	0.651377	0.5735	0.651377	0.5735	0.020214	0.0257213	0.75706	0.159913
279	b3520	yhjB	0.020093	0.0194813	0.0182963	0.0173552	0.0194487	0.01787	0.0194487	0.01787		0.0222063	0.0206974	0.0204356	0.0193136	0.0171457	0.0186221	0.0171457	0.0186221	0.904834	0.941244	0.895315	0.8986	1.13432	0.959611	1.13432	0.959611	0.0187329	0.0192736	0.978482	0.0995649
280	b3521	yhjC	0.00612748	0.00658781	0.00703026	0.00797712	0.00543325	0.00625675	0.00543325	0.00625675		0.00724763	0.0075576	0.00738166	0.00747144	0.0059278	0.00885538	0.0059278	0.00885538	0.845446	0.871681	0.952395	1.06768	0.916572	0.706548	0.916572	0.706548	0.00638784	0.00740309	0.872931	0.121993
281	b3574	yiaJ	0.0116373	0.00986983	0.0118938	0.0118115	0.0169619	0.0183104	0.0169619	0.0183104		0.0106185	0.00950862	0.0145426	0.0146164	0.0208083	0.0187939	0.0208083	0.0187939	1.09595	1.03799	0.817855	0.808102	0.815151	0.974272	0.815151	0.974272	0.0144696	0.0160613	0.917343	0.116898
282	b3585	yiaU	0.0283487	0.0279937	0.0314445	0.0291916	0.0463484	0.0488155	0.0463484	0.0488155		0.0324948	0.0329437	0.0343176	0.0322332	0.0468165	0.0473229	0.0468165	0.0473229	0.872408	0.849744	0.916279	0.905637	0.990001	1.03154	0.990001	1.03154	0.0384133	0.0400335	0.948394	0.0713686
283	b3662	yicM	0.0111708	0.00982973	0.0134702	0.014304	0.0183535	0.0186733	0.0183535	0.0186733		0.013694	0.0140193	0.0170384	0.0165736	0.0250689	0.0251572	0.0250689	0.0251572	0.815745	0.701157	0.790576	0.863055	0.732122	0.742265	0.732122	0.742265	0.0153535	0.0202222	0.764913	0.0536064
284	b3674	yidF	0.0187628	0.0184405	0.0170666	0.0180963	0.0173935	0.0172171	0.0173935	0.0172171		0.0180814	0.0187837	0.0231369	0.0238428	0.0185469	0.0173776	0.0185469	0.0173776	1.03769	0.981729	0.737638	0.758984	0.937814	0.990765	0.937814	0.990765	0.0176984	0.0194617	0.921649	0.111785
285	b3680	yidL	0.00491543	0.00498125	0.00526192	0.00534518	0.00461893	0.0053792	0.00461893	0.0053792		0.00538042	0.00591849	0.0065112	0.00663508	0.00645593	0.00617428	0.00645593	0.00617428	0.913577	0.841642	0.808134	0.805594	0.715454	0.871226	0.715454	0.871226	0.0050625	0.0062132	0.817788	0.0723503
286	b3684	yidP	0.00647318	0.00690057	0.00657355	0.00654697	0.00718564	0.00688148	0.00718564	0.00688148		0.00797567	0.00777376	0.00871854	0.0085241	0.00792415	0.00810844	0.00792415	0.00810844	0.811615	0.887675	0.753974	0.768055	0.906802	0.848681	0.906802	0.848681	0.00682856	0.00813215	0.841536	0.0594163
287	b3692	dgoA	0.0162719	0.0158098	0.0143674	0.0138085	0.0126451	0.0134908	0.0126451	0.0134908		0.0154876	0.0150936	0.0147189	0.0152206	0.0146212	0.0143533	0.0146212	0.0143533	1.05064	1.04745	0.976124	0.907219	0.864846	0.939905	0.864846	0.939905	0.0140662	0.0148087	0.948866	0.0725386
288	b3694	b3694	0.00438139	0.00381481	0.00474365	0.00516954	0.00369733	0.00494198	0.00369733	0.00494198		0.00417624	0.00500702	0.00703795	0.00696404	0.00448595	0.00495326	0.00448595	0.00495326	1.04912	0.761892	0.674011	0.742319	0.824202	0.997723	0.824202	0.997723	0.0044235	0.00525796	0.858899	0.138524
289	b3710	yidY	0.0732222	0.0671779	0.0701406	0.0756738	0.127918	0.124129	0.127918	0.124129		0.0950282	0.0906518	0.0677898	0.058348	0.109559	0.114305	0.109559	0.114305	0.770531	0.741054	1.03468	1.29694	1.16757	1.08595	1.16757	1.08595	0.0987885	0.094943	1.04378	0.194454
290	b3711	yidZ	0.00735114	0.00798439	0.00765873	0.00830344	0.0128533	0.0127085	0.0128533	0.0127085		0.00725975	0.00790572	0.00737044	0.00757633	0.0140443	0.0124173	0.0140443	0.0124173	1.01259	1.00995	1.03911	1.09597	0.915197	1.02345	0.915197	1.02345	0.0103027	0.0103794	1.00437	0.0613289
291	b3791	wecE	0.0103537	0.011539	0.0113569	0.0123357	0.0177352	0.0180752	0.0177352	0.0180752		0.0116608	0.0120914	0.0114086	0.012191	0.0180372	0.0167617	0.0180372	0.0167617	0.887906	0.954311	0.995466	1.01187	0.983258	1.07836	0.983258	1.07836	0.0146508	0.0146187	0.996599	0.0627506
292	b3884	yihW	0.0106874	0.0106493	0.0109713	0.0110858	0.0130441	0.0119357	0.0130441	0.0119357		0.00997864	0.0105297	0.0110495	0.01072	0.0112679	0.0108695	0.0112679	0.0108695	1.07103	1.01136	0.99292	1.03412	1.15764	1.0981	1.15764	1.0981	0.0116692	0.0108191	1.07761	0.0622722
293	b3912	cpxR	0.0117307	0.0116845	0.010651	0.0101219	0.0128674	0.0115924	0.0128674	0.0115924		0.0100183	0.0109585	0.0103623	0.0102568	0.0124192	0.0104782	0.0124192	0.0104782	1.17093	1.06624	1.02787	0.986845	1.0361	1.10633	1.0361	1.10633	0.0116385	0.0109238	1.06709	0.0582628
294	b3923	yiiT	0.00992988	0.00943487	0.00837651	0.00810016	0.00853613	0.00735673	0.00853613	0.00735673		0.00875289	0.00813395	0.00672043	0.0057423	0.0101692	0.00963559	0.0101692	0.00963559	1.13447	1.15994	1.24643	1.41061	0.839406	0.763496	0.839406	0.763496	0.00845339	0.00861991	1.01966	0.248811
295	b3954	yijO	0.00527699	0.00470731	0.00481681	0.00419782	0.00996497	0.00478355	0.00996497	0.00478355		0.00494936	0.00415558	0.0036148	0.00325224	0.0139751	0.00519188	0.0139751	0.00519188	1.0662	1.13277	1.33253	1.29075	0.713049	0.921351	0.713049	0.921351	0.006062	0.00678826	1.01138	0.236986
296	b3995	yjaE	0.00515335	0.00385051	0.00504061	0.00470228	0.00725926	0.00517753	0.00725926	0.00517753		0.00548797	0.00496616	0.00364847	0.00314685	0.00697021	0.00562484	0.00697021	0.00562484	0.939027	0.77535	1.38157	1.49428	1.04147	0.920477	1.04147	0.920477	0.00545254	0.00530494	1.06427	0.247023
297	b4116	adiY	0.0267675	0.0298868	0.0280001	0.0283643	0.0361915	0.0397299	0.0361915	0.0397299		0.0227363	0.0217416	0.0250226	0.0260407	0.0357223	0.0340802	0.0357223	0.0340802	1.1773	1.37464	1.11899	1.08923	1.01313	1.16578	1.01313	1.16578	0.0331077	0.0293933	1.13975	0.115254
298	b4124	yjdG	0.0120094	0.0125105	0.011942	0.0127119	0.0187948	0.0148523	0.0187948	0.0148523		0.0117877	0.0120385	0.0125766	0.0125905	0.0151957	0.013282	0.0151957	0.013282	1.01881	1.03921	0.94954	1.00964	1.23685	1.11823	1.23685	1.11823	0.0145585	0.0132436	1.09092	0.105932
299	b4125	yjdH	0.147314	0.160845	0.17819	0.187534	0.221967	0.229688	0.221967	0.229688		0.209427	0.229361	0.149428	0.153347	0.193608	0.182315	0.193608	0.182315	0.703416	0.701274	1.19248	1.22294	1.14648	1.25984	1.14648	1.25984	0.197149	0.186676	1.07909	0.236598
300	b4191	yjfQ	0.0749469	0.0718426	0.0822605	0.0875063	0.17968	0.189258	0.17968	0.189258		0.0835897	0.0818311	0.0684731	0.0704119	0.135644	0.142891	0.135644	0.142891	0.896605	0.877938	1.20136	1.24278	1.32465	1.32449	1.32465	1.32449	0.131804	0.107672	1.18962	0.192283
301	b4264	idnR	0.0100515	0.00996124	0.0108316	0.0110608	0.0128364	0.0142078	0.0128364	0.0142078		0.0102	0.00982283	0.0112959	0.011437	0.0132987	0.013915	0.0132987	0.013915	0.985446	1.01409	0.958893	0.967104	0.965236	1.02104	0.965236	1.02104	0.0119992	0.0121479	0.987261	0.0272199
302	b4299	yjhI	0.00757512	0.00719567	0.00672009	0.00700288	0.00774932	0.00651187	0.00774932	0.00651187		0.0080327	0.00682446	0.00640764	0.00689719	0.00869821	0.00841168	0.00869821	0.00841168	0.943035	1.05439	1.04876	1.01532	0.89091	0.774146	0.89091	0.774146	0.00712702	0.00779772	0.923953	0.11236
303	b4300	sgcR	0.0131039	0.0129927	0.0124736	0.012374	0.015274	0.0153264	0.015274	0.0153264		0.0143657	0.0134604	0.0133743	0.0136309	0.0164084	0.014449	0.0164084	0.014449	0.912167	0.965256	0.93265	0.907791	0.930865	1.06072	0.930865	1.06072	0.0140181	0.0145683	0.962629	0.0629295
304	b4327	yjiE	0.0153587	0.0156191	0.0174267	0.0175869	0.0186398	0.0166534	0.0186398	0.0166534		0.0183347	0.01968	0.0157645	0.0155931	0.0231305	0.0229421	0.0231305	0.0229421	0.837685	0.79365	1.10544	1.12787	0.805854	0.725889	0.805854	0.725889	0.0170722	0.0201897	0.866016	0.159659
305	b4340	yjiR	0.0123979	0.0126196	0.0150286	0.0148072	0.020662	0.0228181	0.020662	0.0228181		0.0129851	0.0136543	0.0132505	0.013597	0.0240882	0.0256949	0.0240882	0.0256949	0.954778	0.924217	1.1342	1.08901	0.857765	0.888042	0.857765	0.888042	0.0177267	0.0191316	0.949227	0.105983
306	b4365	yjjQ	0.00346849	0.00319277	0.0034743	0.00326553	0.00473037	0.00379224	0.00473037	0.00379224		0.00366274	0.00356775	0.00341326	0.00316357	0.00429339	0.00377613	0.00429339	0.00377613	0.946965	0.894897	1.01788	1.03223	1.10178	1.00427	1.10178	1.00427	0.00380579	0.0037433	1.01301	0.0703249
307	b4366	bglJ	0.005042	0.00560116	0.00534941	0.00512615	0.00865117	0.00732363	0.00865117	0.00732363		0.005828	0.00598619	0.00521202	0.00511185	0.00908428	0.00738503	0.00908428	0.00738503	0.865134	0.93568	1.02636	1.0028	0.952323	0.991687	0.952323	0.991687	0.00663354	0.00688458	0.964749	0.050387
308	b0016	yi81_1	0.0125763	0.0130814	0.0142792	0.0146428	0.0250266	0.0224514	0.0250266	0.0224514		0.0101723	0.00992916	0.0126074	0.0114093	0.0102795	0.00894874	0.0102795	0.00894874	1.23633	1.31747	1.13261	1.28341	2.4346	2.50889	2.4346	2.50889	0.018692	0.0103218	1.8571	0.659789
309	b0021	insB_1	0.017232	0.0182295	0.0184448	0.0184812	0.0150905	0.0150295	0.0150905	0.0150295		0.0149	0.0146617	0.0171152	0.0172939	0.014783	0.0153252	0.014783	0.0153252	1.15651	1.24335	1.07769	1.06866	1.0208	0.980708	1.0208	0.980708	0.0165785	0.0155234	1.06865	0.0913132
310	b0022	insA_1	0.0199395	0.0202905	0.0163998	0.0161025	0.0193601	0.0124388	0.0193601	0.0124388		0.0204272	0.0201559	0.0218023	0.0155498	0.0289928	0.0295106	0.0289928	0.0295106	0.976122	1.00668	0.752205	1.03555	0.667755	0.421502	0.667755	0.421502	0.0170412	0.0243677	0.743633	0.24715
311	b0252	yafZ	0.00602971	0.00604406	0.0049186	0.00516361	0.00611875	0.00576017	0.00611875	0.00576017		0.00568682	0.00591409	0.00548766	0.00556044	0.00771294	0.00715336	0.00771294	0.00715336	1.0603	1.02197	0.896302	0.928633	0.793309	0.805239	0.793309	0.805239	0.00573922	0.0065477	0.888038	0.107562
312	b0256	tra8_1	0.0154245	0.0156974	0.0122255	0.0124553	0.0167254	0.0126214	0.0167254	0.0126214		0.0138263	0.013883	0.0246272	0.0235454	0.0136197	0.0132181	0.0136197	0.0132181	1.11559	1.13069	0.496422	0.528991	1.22802	0.954852	1.22802	0.954852	0.014312	0.0161947	0.954681	0.292163
313	b0257	b0257	0.00565792	0.00601418	0.00574119	0.00626131	0.00679476	0.00630162	0.00679476	0.00630162		0.00713078	0.00627671	0.00574806	0.00607469	0.0110857	0.00968223	0.0110857	0.00968223	0.793449	0.958174	0.998806	1.03072	0.612929	0.650844	0.612929	0.650844	0.00623342	0.00834577	0.788587	0.181762
314	b0259	trs5_1	0.181688	0.182137	0.164906	0.163116	0.0925561	0.101049	0.0925561	0.101049		0.11162	0.11068	0.131227	0.123377	0.107074	0.0855215	0.107074	0.0855215	1.62774	1.64562	1.25665	1.32209	0.864416	1.18157	0.864416	1.18157	0.134882	0.107762	1.24301	0.295386
315	b0264	insB_2	0.0230374	0.0213601	0.0216851	0.0210067	0.0207358	0.0181674	0.0207358	0.0181674		0.0193265	0.0181228	0.0181126	0.0171664	0.0241719	0.0192848	0.0241719	0.0192848	1.19201	1.17863	1.19724	1.22371	0.857849	0.942059	0.857849	0.942059	0.020612	0.0199552	1.04893	0.162878
316	b0265	insA_2	0.0221025	0.0248728	0.0262483	0.0256082	0.0151087	0.014169	0.0151087	0.014169		0.0222175	0.0233628	0.0251417	0.024948	0.033992	0.0299497	0.033992	0.0299497	0.994825	1.06464	1.04401	1.02646	0.444477	0.473094	0.444477	0.473094	0.0196734	0.0279442	0.745635	0.307455
317	b0274	insB_3	0.0215987	0.021619	0.0209307	0.0238272	0.0189141	0.016466	0.0189141	0.016466		0.0181214	0.0185468	0.0196476	0.0199736	0.0198541	0.0211309	0.0198541	0.0211309	1.19189	1.16565	1.06531	1.19293	0.952653	0.779236	0.952653	0.779236	0.019842	0.0197824	1.00994	0.171928
318	b0275	insA_3	0.0185982	0.0200649	0.0182181	0.0255308	0.0152436	0.0127068	0.0152436	0.0127068		0.0188737	0.0195478	0.0176715	0.0173698	0.027195	0.0262086	0.027195	0.0262086	0.985402	1.02645	1.03093	1.46984	0.560529	0.484831	0.560529	0.484831	0.0172891	0.0225338	0.825418	0.357741
319	b0281	intF	0.00585233	0.0055249	0.00384453	0.00626769	0.00288483	0.00288638	0.00288483	0.00288638		0.00437826	0.00476915	0.00495918	0.00529771	0.0030978	0.00250617	0.0030978	0.00250617	1.33668	1.15847	0.775235	1.18309	0.931251	1.15171	0.931251	1.15171	0.00412898	0.00382653	1.07742	0.181279
320	b0299	tra5_5	0.0183283	0.0183547	0.0162444	0.0215284	0.0181419	0.0163007	0.0181419	0.0163007		0.0179603	0.0170773	0.0191031	0.0191124	0.017821	0.0169694	0.017821	0.0169694	1.02049	1.0748	0.850354	1.12641	1.01801	0.960594	1.01801	0.960594	0.0179177	0.0178543	1.00366	0.0828391
321	b0372	tra5_1	0.0127353	0.0125358	0.0112711	0.0107809	0.0132714	0.0116134	0.0132714	0.0116134		0.0112467	0.0104422	0.0104275	0.0106904	0.0135045	0.0121691	0.0135045	0.0121691	1.13236	1.20049	1.0809	1.00846	0.98274	0.954335	0.98274	0.954335	0.0121366	0.0117693	1.03705	0.0911208
322	b0468	ybaN	0.00355093	0.00281828	0.00323611	0.00342693	0.00319375	0.00271311	0.00319375	0.00271311		0.00261054	0.00273752	0.00311949	0.00319636	0.00371208	0.00305494	0.00371208	0.00305494	1.36023	1.0295	1.03738	1.07213	0.860367	0.888105	0.860367	0.888105	0.00310575	0.00314974	0.999524	0.169566	W
323	b0537	intD	0.016752	0.0171458	0.0174957	0.018429	0.0175213	0.017371	0.0175213	0.017371		0.0165788	0.0165816	0.0159987	0.0159025	0.0186481	0.0181465	0.0186481	0.0181465	1.01045	1.03403	1.09357	1.15887	0.939579	0.957268	0.939579	0.957268	0.0174509	0.0173313	1.01133	0.0803476
324	b0539	b0539	0.00124805	0.00109138	0.00127775	0.0013364	0.00128812	0.000968569	0.00128812	0.000968569		0.000956526	0.00111648	0.00134213	0.00106515	0.00313023	0.00288514	0.00313023	0.00288514	1.30477	0.977519	0.952027	1.25465	0.411509	0.33571	0.411509	0.33571	0.00118337	0.00206388	0.747926	0.418742	W
325	b0541	tra5_2	0.0160449	0.0167398	0.0138435	0.0141224	0.0162041	0.0163453	0.0162041	0.0163453		0.0133999	0.0144588	0.0135262	0.0140748	0.0145314	0.014698	0.0145314	0.014698	1.19739	1.15776	1.02346	1.00338	1.11511	1.11207	1.11511	1.11207	0.0157312	0.0142398	1.10454	0.0639177
326	b0552	trs5_2	0.126591	0.14585	0.123972	0.127601	0.0668408	0.0674425	0.0668408	0.0674425		0.0916934	0.106418	0.125181	0.130944	0.0692394	0.0633384	0.0692394	0.0633384	1.38059	1.37053	0.990347	0.974472	0.965358	1.0648	0.965358	1.0648	0.0990725	0.0899239	1.09703	0.17662
327	b0553	nmpC	0.165718	0.16549	0.133555	0.135649	0.0961524	0.0784449	0.0961524	0.0784449		0.126615	0.125447	0.173588	0.168838	0.089905	0.0797497	0.089905	0.0797497	1.30883	1.3192	0.769376	0.80343	1.06949	0.983639	1.06949	0.983639	0.118701	0.116725	1.03839	0.20266
328	b0560	nohB	0.00518622	0.00539649	0.00476808	0.004612	0.00482724	0.00440541	0.00482724	0.00440541		0.00470684	0.00478995	0.00493316	0.00547889	0.00450383	0.0041853	0.00450383	0.0041853	1.10185	1.12663	0.966537	0.841775	1.07181	1.05259	1.07181	1.05259	0.00480351	0.00466089	1.0357	0.0911919
329	b0568	nfrA	0.0287659	0.0290931	0.0277783	0.0274829	0.0382456	0.0396252	0.0382456	0.0396252		0.0292557	0.0284495	0.028415	0.0260777	0.0333438	0.037045	0.0333438	0.037045	0.983259	1.02262	0.977592	1.05389	1.14701	1.06965	1.14701	1.06965	0.0336077	0.0316219	1.05883	0.0648415
330	b0569	nfrB	0.0054462	0.00507688	0.00727168	0.00838884	0.00768662	0.00542846	0.00768662	0.00542846		0.00566746	0.00459368	0.00711033	0.00723975	0.00697918	0.00461269	0.00697918	0.00461269	0.960959	1.10519	1.02269	1.15872	1.10136	1.17685	1.10136	1.17685	0.00655172	0.00597437	1.1005	0.0761566
331	b0582	yi81_2	0.0109624	0.0104223	0.0103095	0.0105012	0.0166421	0.0165931	0.0166421	0.0165931		0.0105382	0.0098844	0.00968938	0.00952446	0.0110102	0.00982939	0.0110102	0.00982939	1.04026	1.05442	1.064	1.10255	1.51152	1.68811	1.51152	1.68811	0.0135832	0.0101644	1.33256	0.293918
332	b0656	trs5_3	0.169804	0.168788	0.170299	0.169175	0.075516	0.0804114	0.075516	0.0804114		0.121875	0.11746	0.146708	0.139762	0.0855049	0.0857922	0.0855049	0.0857922	1.39326	1.43698	1.1608	1.21045	0.883178	0.93728	0.883178	0.93728	0.12374	0.10855	1.1053	0.227473
333	b0737	tolQ	0.00968194	0.0102149	0.00914237	0.00914932	0.00946816	0.00948445	0.00946816	0.00948445		0.0100698	0.00974595	0.0102817	0.00952595	0.0144729	0.0147872	0.0144729	0.0147872	0.961487	1.04812	0.889191	0.960462	0.6542	0.641394	0.6542	0.641394	0.00951172	0.0122679	0.806306	0.174787
334	b0738	tolR	0.0061672	0.00576116	0.00512849	0.00526412	0.00627691	0.00564628	0.00627691	0.00564628		0.00550817	0.00512935	0.00485856	0.00505346	0.00465422	0.00429407	0.00465422	0.00429407	1.11965	1.12318	1.05556	1.04169	1.34865	1.3149	1.34865	1.3149	0.00577092	0.00480576	1.2084	0.135394
335	b0739	tolA	0.193545	0.196398	0.140949	0.131806	0.081552	0.0698278	0.081552	0.0698278		0.146802	0.139411	0.159751	0.15624	0.0901122	0.0872786	0.0901122	0.0872786	1.31841	1.40877	0.882308	0.843615	0.905005	0.800056	0.905005	0.800056	0.120682	0.119623	0.982903	0.239777
336	b0740	tolB	0.0238649	0.023493	0.0191457	0.0191999	0.0204923	0.0224187	0.0204923	0.0224187		0.0176353	0.0165415	0.0184141	0.0185603	0.0147592	0.0158839	0.0147592	0.0158839	1.35325	1.42025	1.03973	1.03446	1.38844	1.41141	1.38844	1.41141	0.0214407	0.0165547	1.30592	0.16722
337	b0988	insB_4	0.0156515	0.0167848	0.015036	0.0173205	0.0160975	0.017158	0.0160975	0.017158		0.0137743	0.0145412	0.0147221	0.0149996	0.0157466	0.0173239	0.0157466	0.0173239	1.13629	1.1543	1.02132	1.15473	1.02229	0.990422	1.02229	0.990422	0.016413	0.0155223	1.06151	0.0733773
338	b1026	tra5_3	0.0285691	0.029642	0.0275284	0.0283221	0.0323788	0.0318514	0.0323788	0.0318514		0.0266478	0.0276846	0.027346	0.0277644	0.0270488	0.0299734	0.0270488	0.0299734	1.0721	1.0707	1.00667	1.02009	1.19705	1.06265	1.19705	1.06265	0.0303152	0.0279359	1.08612	0.0725251
339	b1139	lit	0.00538546	0.00473034	0.00512114	0.00521019	0.00785972	0.00809366	0.00785972	0.00809366		0.00510671	0.00504382	0.00595466	0.00541206	0.00624602	0.00608491	0.00624602	0.00608491	1.05459	0.937849	0.860023	0.962699	1.25836	1.33012	1.25836	1.33012	0.00654424	0.00577239	1.12401	0.191328
340	b1140	intE	0.0284707	0.0286318	0.0308947	0.0319149	0.0383966	0.0376736	0.0383966	0.0376736		0.0299536	0.0310637	0.0314114	0.031139	0.0372727	0.0350559	0.0372727	0.0350559	0.950495	0.921714	0.983551	1.02492	1.03016	1.07467	1.03016	1.07467	0.0340066	0.0335281	1.01129	0.0553192
341	b1145	b1145	0.018023	0.0169865	0.0157683	0.016562	0.0142574	0.0126076	0.0142574	0.0126076		0.0143288	0.0135009	0.015203	0.0158284	0.0118435	0.0108218	0.0118435	0.0108218	1.25782	1.25818	1.03718	1.04635	1.20381	1.16502	1.20381	1.16502	0.0151337	0.013024	1.16715	0.0850949
342	b1157	b1157	0.00787567	0.00692753	0.00608722	0.00678695	0.00771579	0.00708229	0.00771579	0.00708229		0.00708312	0.00744631	0.00719283	0.00670087	0.00684606	0.00588379	0.00684606	0.00588379	1.11189	0.930331	0.84629	1.01285	1.12704	1.20369	1.12704	1.20369	0.00715919	0.00673535	1.07035	0.12919
343	b1158	pin	0.00876745	0.00871548	0.00774511	0.0079908	0.00939197	0.0094361	0.00939197	0.0094361		0.00880195	0.00812048	0.00825304	0.00854768	0.00779574	0.00717472	0.00779574	0.00717472	0.996081	1.07327	0.938456	0.93485	1.20476	1.31519	1.20476	1.31519	0.00885937	0.00795801	1.12282	0.15824
344	b1303	pspF	0.00699924	0.00664934	0.0061266	0.00619626	0.00634245	0.0055128	0.00634245	0.0055128		0.00643476	0.00630293	0.00606977	0.00707207	0.00570641	0.00677228	0.00570641	0.00677228	1.08772	1.05496	1.00936	0.876159	1.11146	0.814023	1.11146	0.814023	0.00621024	0.00635461	0.984897	0.13002
345	b1304	pspA	0.027573	0.0276393	0.0262354	0.0248602	0.0321261	0.0323516	0.0321261	0.0323516		0.0269037	0.0271247	0.0267388	0.0263207	0.0242469	0.0267365	0.0242469	0.0267365	1.02488	1.01897	0.981176	0.944511	1.32496	1.21002	1.32496	1.21002	0.0294079	0.0261318	1.12994	0.155268
346	b1305	pspB	0.0210566	0.0218213	0.0274327	0.0291088	0.0329844	0.029225	0.0329844	0.029225		0.0278416	0.0271472	0.0269187	0.0250563	0.0403753	0.0390692	0.0403753	0.0390692	0.756302	0.803815	1.0191	1.16173	0.816944	0.748032	0.816944	0.748032	0.0279798	0.0332316	0.858862	0.15073
347	b1306	pspC	0.00281124	0.00283899	0.00283965	0.00291596	0.0031748	0.00287681	0.0031748	0.00287681		0.00254014	0.00252617	0.00287559	0.00303616	0.00311511	0.00247128	0.00311511	0.00247128	1.10673	1.12383	0.987499	0.960409	1.01916	1.1641	1.01916	1.1641	0.00293863	0.00276885	1.06812	0.0809877	W
348	b1307	pspD	0.00356791	0.00409075	0.00441965	0.00426096	0.00422501	0.00345591	0.00422501	0.00345591		0.00376062	0.00368889	0.0050639	0.00482461	0.00477184	0.00392412	0.00477184	0.00392412	0.948756	1.10894	0.872778	0.883172	0.885406	0.880682	0.885406	0.880682	0.00396264	0.00434124	0.918228	0.0806858
349	b1308	pspE	0.0121244	0.0126546	0.0101734	0.0109918	0.0106825	0.0110647	0.0106825	0.0110647		0.0116117	0.0109666	0.0126582	0.0142491	0.0131489	0.0126241	0.0131489	0.0126241	1.04415	1.15392	0.803702	0.771404	0.812424	0.876471	0.812424	0.876471	0.0111798	0.0126289	0.893871	0.134807
350	b1331	trs5_4	0.241244	0.239635	0.176494	0.15821	0.113857	0.108265	0.113857	0.108265		0.153023	0.15641	0.208414	0.198415	0.107233	0.115005	0.107233	0.115005	1.57653	1.5321	0.846843	0.797372	1.06177	0.9414	1.06177	0.9414	0.157479	0.145092	1.0949	0.298204
351	b1345	b1345	0.00931348	0.00927734	0.00800804	0.00752163	0.00797637	0.0071381	0.00797637	0.0071381		0.00811421	0.00870513	0.00780241	0.00830978	0.00966602	0.008983	0.00966602	0.008983	1.1478	1.06573	1.02635	0.905155	0.825197	0.794623	0.825197	0.794623	0.00804368	0.0087787	0.923085	0.138357
352	b1351	racC	0.00323358	0.00315892	0.00284063	0.00314272	0.00369488	0.00288533	0.00369488	0.00288533		0.0032099	0.00316336	0.00307112	0.00304104	0.00419303	0.00384199	0.00419303	0.00384199	1.00738	0.998595	0.924949	1.03344	0.881196	0.750997	0.881196	0.750997	0.00319203	0.00356943	0.903593	0.109991
353	b1353	sieB	0.00586999	0.0062434	0.0057612	0.00669013	0.0108973	0.00937874	0.0108973	0.00937874		0.00646995	0.00672703	0.00695156	0.00730515	0.00828269	0.00786796	0.00828269	0.00786796	0.907271	0.928107	0.828765	0.915811	1.31567	1.19202	1.31567	1.19202	0.0081396	0.00746937	1.07442	0.199611
354	b1362	b1362	0.00170623	0.00186214	0.00200691	0.00214519	0.0017653	0.00153968	0.0017653	0.00153968		0.00135293	0.00132777	0.001434	0.00164787	0.00138129	0.00128471	0.00138129	0.00128471	1.26114	1.40246	1.39952	1.30179	1.27801	1.19846	1.27801	1.19846	0.0017913	0.00138682	1.28973	0.0780643	W
355	b1370	trs5_5	0.121482	0.11419	0.104379	0.100787	0.057737	0.0588392	0.057737	0.0588392		0.0729653	0.0697121	0.0995232	0.0988656	0.064532	0.0614887	0.064532	0.0614887	1.66492	1.63802	1.04879	1.01944	0.894703	0.956911	0.894703	0.956911	0.0842488	0.0741385	1.1343	0.323717
356	b1372	b1372	0.00255402	0.00214025	0.0023563	0.00227629	0.00302849	0.00191549	0.00302849	0.00191549		0.00257125	0.00207185	0.00279782	0.00255042	0.00280489	0.00198776	0.00280489	0.00198776	0.993299	1.03302	0.842189	0.892516	1.07972	0.963645	1.07972	0.963645	0.00240185	0.00244708	0.980969	0.0845563	W
357	b1374	b1374	0.0076652	0.00751422	0.00656405	0.00655581	0.00860647	0.00884629	0.00860647	0.00884629		0.00667939	0.00712918	0.00714396	0.00748681	0.007543	0.00691179	0.007543	0.00691179	1.14759	1.05401	0.918825	0.875648	1.14099	1.27988	1.14099	1.27988	0.0079006	0.00716862	1.10473	0.149014
358	b1404	tra8_2	0.0238541	0.0205197	0.0181814	0.0163228	0.0150306	0.0160708	0.0150306	0.0160708		0.0194197	0.0180648	0.0207243	0.0192198	0.0152927	0.0154191	0.0152927	0.0154191	1.22834	1.13589	0.877296	0.849269	0.982857	1.04227	0.982857	1.04227	0.0176351	0.0173565	1.01763	0.12539
359	b1548	nohA	0.105512	0.108359	0.109472	0.106765	0.0659528	0.0665782	0.0659528	0.0665782		0.139572	0.146327	0.10881	0.110471	0.148604	0.160569	0.148604	0.160569	0.755966	0.740524	1.00608	0.966447	0.443816	0.414639	0.443816	0.414639	0.0868961	0.140441	0.648241	0.251324
360	b1579	b1579	0.00269523	0.0024081	0.00198132	0.00184692	0.00192866	0.00177638	0.00192866	0.00177638		0.00179529	0.00188555	0.0019506	0.00248747	0.00190822	0.00187266	0.00190822	0.00187266	1.50128	1.27713	1.01575	0.742488	1.01072	0.948587	1.01072	0.948587	0.00204271	0.00196008	1.05691	0.231226	W
361	b1893	insB_5	0.0120267	0.0123687	0.0116694	0.0116204	0.011991	0.0128024	0.011991	0.0128024		0.0101403	0.0102226	0.0139995	0.0133159	0.0142878	0.0118651	0.0142878	0.0118651	1.18603	1.20994	0.833557	0.87267	0.839244	1.079	0.839244	1.079	0.012159	0.012498	0.992336	0.163137
362	b1894	insA_5	0.0185138	0.0179213	0.0200522	0.0209186	0.018344	0.0176094	0.018344	0.0176094		0.0176621	0.0181882	0.0232343	0.0232287	0.0280888	0.0267662	0.0280888	0.0267662	1.04822	0.985328	0.863041	0.900552	0.653072	0.657897	0.653072	0.657897	0.0186641	0.0240029	0.802385	0.166289
363	b2030	trs5_7	0.231949	0.237591	0.171194	0.173489	0.124282	0.116322	0.124282	0.116322		0.132931	0.13572	0.256868	0.254132	0.119595	0.0994453	0.119595	0.0994453	1.74488	1.75059	0.666468	0.682671	1.03919	1.1697	1.03919	1.1697	0.161929	0.152217	1.1578	0.412595
364	b2082	ogrK	0.0028619	0.0034244	0.00234544	0.00233985	0.00254237	0.0021929	0.00254237	0.0021929		0.00258096	0.00252608	0.00371783	0.00342412	0.00481066	0.00401455	0.00481066	0.00401455	1.10885	1.35561	0.630863	0.683343	0.528488	0.546237	0.528488	0.546237	0.00255527	0.00373743	0.741015	0.31503
365	b2089	tra5_4	0.0301878	0.0309536	0.0285107	0.0286908	0.0333434	0.0322141	0.0333434	0.0322141		0.0280747	0.0295464	0.0323848	0.0325628	0.0290864	0.0289734	0.0290864	0.0289734	1.07527	1.04763	0.880372	0.881091	1.14636	1.11185	1.14636	1.11185	0.0311822	0.029836	1.0501	0.109654
366	b2192	trs5_8	0.215833	0.204123	0.166644	0.160244	0.136661	0.130477	0.136661	0.130477		0.181427	0.200982	0.199649	0.199856	0.0968175	0.086481	0.0968175	0.086481	1.18964	1.01563	0.834688	0.801796	1.41154	1.50873	1.41154	1.50873	0.16014	0.143564	1.21029	0.294084
367	b2292	yfbS	0.00904053	0.00871776	0.00726464	0.00779948	0.00837695	0.00714801	0.00837695	0.00714801		0.00722257	0.00803252	0.00837052	0.00823725	0.00845635	0.00807632	0.00845635	0.00807632	1.2517	1.08531	0.867883	0.946854	0.990611	0.885058	0.990611	0.885058	0.00798404	0.00811603	0.987886	0.128917
368	b2313	cvpA	0.00999843	0.00963483	0.00849508	0.00866611	0.00841492	0.00836237	0.00841492	0.00836237		0.0094412	0.00920646	0.00878722	0.00915235	0.0102506	0.00961174	0.0102506	0.00961174	1.05902	1.04653	0.966754	0.946873	0.820923	0.870016	0.820923	0.870016	0.00879363	0.00953898	0.925132	0.0946146
369	b2349	intC	0.0107774	0.0104602	0.0101394	0.00981805	0.0113937	0.0112807	0.0113937	0.0112807		0.0113418	0.0110189	0.0117529	0.0116814	0.0141189	0.0161375	0.0141189	0.0161375	0.950239	0.949299	0.862716	0.840487	0.80698	0.699035	0.80698	0.699035	0.010818	0.0132885	0.826846	0.0964766
370	b2394	yi81_3	0.0197087	0.019049	0.0208682	0.024096	0.0350991	0.0335596	0.0350991	0.0335596		0.0147327	0.015031	0.0292714	0.0267585	0.0124148	0.0144841	0.0124148	0.0144841	1.33776	1.26731	0.71292	0.900497	2.82718	2.317	2.82718	2.317	0.0276299	0.0174489	1.81336	0.856207
371	b2430	b2430	0.00593388	0.0054911	0.00650479	0.00622725	0.00865019	0.00768126	0.00865019	0.00768126		0.00586409	0.00572229	0.007412	0.00768514	0.00712112	0.00687945	0.00712112	0.00687945	1.0119	0.959598	0.877603	0.810297	1.21472	1.11655	1.21472	1.11655	0.00710249	0.00683558	1.04024	0.150792
372	b2442	b2442	0.0206031	0.0197588	0.0216031	0.0217641	0.0222454	0.0200438	0.0222454	0.0200438		0.0216399	0.0217346	0.0226842	0.0241352	0.0238144	0.0242821	0.0238144	0.0242821	0.95209	0.909096	0.952342	0.90176	0.934116	0.825457	0.934116	0.825457	0.0210385	0.0232984	0.904304	0.0518677
373	b2614	grpE	0.0370699	0.0341172	0.0331044	0.0328159	0.0238313	0.0230078	0.0238313	0.0230078		0.0430292	0.0414416	0.0457121	0.0521859	0.0199843	0.023004	0.0199843	0.023004	0.861505	0.823259	0.724193	0.628828	1.1925	1.00016	1.1925	1.00016	0.0288482	0.0335432	0.927889	0.205902
374	b2622	intA	0.00945294	0.00949324	0.00914403	0.00894811	0.00700089	0.00703467	0.00700089	0.00703467		0.0104099	0.0106549	0.010396	0.0102506	0.00813602	0.00788434	0.00813602	0.00788434	0.908074	0.890973	0.879573	0.872939	0.860481	0.892234	0.860481	0.892234	0.00813868	0.00921901	0.882124	0.0168346
375	b2624	alpA	0.00191514	0.00188347	0.00179065	0.00164981	0.00188676	0.00128202	0.00188676	0.00128202		0.00194276	0.00169971	0.00173531	0.00210159	0.00232007	0.0019655	0.00232007	0.0019655	0.985788	1.10811	1.03189	0.785032	0.813234	0.652261	0.813234	0.652261	0.00169708	0.00200631	0.855227	0.170316	W
376	b2633	yfjQ	0.0195902	0.0193198	0.0185913	0.0189661	0.0166277	0.0161902	0.0166277	0.0161902		0.0196204	0.0208271	0.0184357	0.0196528	0.0167476	0.0170797	0.0167476	0.0170797	0.998459	0.927626	1.00844	0.965059	0.992839	0.947924	0.992839	0.947924	0.0177629	0.0182738	0.972638	0.0294463
377	b2684	emrR	0.016512	0.0164229	0.0162415	0.0174547	0.0231242	0.024081	0.0231242	0.024081		0.014781	0.0161908	0.0196117	0.0210379	0.0179795	0.020586	0.0179795	0.020586	1.11711	1.01433	0.828156	0.829679	1.28614	1.16978	1.28614	1.16978	0.0201302	0.0185941	1.08764	0.182215
378	b2860	yi22_4	0.0208137	0.0220184	0.0203048	0.0199446	0.0283979	0.0257708	0.0283979	0.0257708		0.0212002	0.0217014	0.0228985	0.0241219	0.0236017	0.0207446	0.0236017	0.0207446	0.981765	1.0146	0.886729	0.826827	1.20321	1.24229	1.20321	1.24229	0.0239274	0.0223268	1.07512	0.168279
379	b2861	yi21_4	0.0439924	0.046966	0.0615975	0.0609264	0.0801883	0.0827236	0.0801883	0.0827236		0.0717021	0.0693405	0.0807155	0.0721395	0.1193	0.118629	0.1193	0.118629	0.613545	0.677325	0.763143	0.844564	0.672155	0.697332	0.672155	0.697332	0.0674133	0.0962195	0.704694	0.0699624
380	b2982	trs5_9	0.192694	0.205738	0.180121	0.186416	0.173341	0.131844	0.173341	0.131844		0.129751	0.126223	0.322073	0.324847	0.14539	0.142232	0.14539	0.142232	1.4851	1.62995	0.559257	0.573859	1.19225	0.926964	1.19225	0.926964	0.171917	0.184767	1.06082	0.38969
381	b3044	yi21_5	0.0397349	0.0424356	0.0579789	0.0595074	0.0420117	0.0420254	0.0420117	0.0420254		0.0442469	0.0567123	0.0720628	0.0817578	0.107767	0.114585	0.107767	0.114585	0.898028	0.748262	0.80456	0.72785	0.389838	0.366761	0.389838	0.366761	0.0459664	0.0874355	0.586487	0.228245
382	b3045	yi22_5	0.0131126	0.0139602	0.0116674	0.011847	0.015003	0.0123342	0.015003	0.0123342		0.0128473	0.012451	0.0159247	0.0161233	0.0150512	0.0138944	0.0150512	0.0138944	1.02065	1.12121	0.732662	0.734774	0.996799	0.887707	0.996799	0.887707	0.0131577	0.0144047	0.922289	0.138286
383	b3218	trs5_10	0.160612	0.182011	0.136235	0.108634	0.0761741	0.0813062	0.0761741	0.0813062		0.12453	0.128569	0.25823	0.201261	0.11715	0.1231	0.11715	0.1231	1.28974	1.41567	0.52757	0.539766	0.650229	0.660491	0.650229	0.660491	0.112806	0.149136	0.799273	0.347362
384	b3444	insA_6	0.0292508	0.0247781	0.0348426	0.0341102	0.0287342	0.0289764	0.0287342	0.0289764		0.0377515	0.0360887	0.042424	0.0385167	0.0483607	0.0439163	0.0483607	0.0439163	0.774824	0.686589	0.821293	0.885597	0.594163	0.65981	0.594163	0.65981	0.0298004	0.0424169	0.709531	0.1068
385	b3445	insB_6	0.0174675	0.0164515	0.0162101	0.0166945	0.0185218	0.0196589	0.0185218	0.0196589		0.0149895	0.015868	0.0134122	0.0136091	0.0196819	0.0175429	0.0196819	0.0175429	1.16532	1.03677	1.2086	1.22672	0.941057	1.12062	0.941057	1.12062	0.0178981	0.0165411	1.09509	0.111676
386	b3505	trs5_11	0.140509	0.143417	0.140621	0.134327	0.0867093	0.0883385	0.0867093	0.0883385		0.127256	0.12551	0.113925	0.118598	0.0670479	0.067486	0.0670479	0.067486	1.10414	1.14267	1.23433	1.13262	1.29324	1.30899	1.29324	1.30899	0.113621	0.0942947	1.22728	0.0873311
387	b3558	t150	0.00317128	0.0028276	0.0028473	0.00301418	0.00260995	0.00241223	0.00260995	0.00241223		0.00322474	0.00355755	0.00261568	0.00289093	0.00300776	0.00292731	0.00300776	0.00292731	0.983424	0.794819	1.08855	1.04263	0.867737	0.824044	0.867737	0.824044	0.00273809	0.00301988	0.911623	0.111135	W
388	b4172	hfq	0.0159005	0.014562	0.0145468	0.0156068	0.0124959	0.0116319	0.0124959	0.0116319		0.015231	0.0147539	0.0141422	0.0140555	0.0130565	0.0136566	0.0130565	0.0136566	1.04395	0.986993	1.02861	1.11037	0.957062	0.851744	0.957062	0.851744	0.013609	0.0139511	0.973442	0.090321
389	b4271	intB	0.0140594	0.0145508	0.0169863	0.0162901	0.0157867	0.0172625	0.0157867	0.0172625		0.0138149	0.015205	0.0160973	0.0161098	0.0182879	0.0187191	0.0182879	0.0187191	1.0177	0.956973	1.05523	1.01119	0.86323	0.922183	0.86323	0.922183	0.0159981	0.0169051	0.95149	0.0717512
390	b4273	yi22_6	0.0123167	0.0118287	0.0116657	0.0119745	0.0150881	0.0147655	0.0150881	0.0147655		0.0119491	0.0112881	0.0108606	0.0117703	0.0154605	0.0150286	0.0154605	0.0150286	1.03076	1.04789	1.07413	1.01735	0.975911	0.982489	0.975911	0.982489	0.0134366	0.0133558	1.01087	0.0375423
391	b4284	tra8_3	0.0231316	0.0214787	0.0223637	0.0219452	0.0326526	0.0364485	0.0326526	0.0364485		0.0229414	0.0216454	0.0188339	0.0194664	0.0382239	0.0383373	0.0382239	0.0383373	1.00829	0.992302	1.18742	1.12733	0.854246	0.950733	0.854246	0.950733	0.0283902	0.0295012	0.990662	0.118389
392	b4285	b4285	0.0640576	0.0618968	0.066823	0.0677769	0.0967837	0.0964153	0.0967837	0.0964153		0.0583438	0.0582174	0.0355919	0.0488584	0.0737921	0.0676734	0.0737921	0.0676734	1.09793	1.0632	1.87748	1.38721	1.31157	1.42472	1.31157	1.42472	0.0808691	0.0604928	1.3623	0.250233
393	b4294	insA_7	0.0129653	0.014309	0.0145875	0.0142566	0.010998	0.0103014	0.010998	0.0103014		0.0153898	0.0175225	0.012345	0.0115148	0.0169463	0.0174091	0.0169463	0.0174091	0.842458	0.816606	1.18165	1.23811	0.648987	0.591722	0.648987	0.591722	0.0123396	0.0156854	0.82003	0.258798
394	b4400	creD	0.00399376	0.00365291	0.00382893	0.00376526	0.00402525	0.00379247	0.00402525	0.00379247		0.00429764	0.0039977	0.00387539	0.00397081	0.00431731	0.00466989	0.00431731	0.00466989	0.929291	0.913754	0.98801	0.948233	0.932351	0.812111	0.932351	0.812111	0.00385954	0.00426449	0.908527	0.0633355
395	b0085	murE	0.0202366	0.0194163	0.0173401	0.0184952	0.0187846	0.0183445	0.0187846	0.0183445		0.0174401	0.0173288	0.0174211	0.0195638	0.0293081	0.0285995	0.0293081	0.0285995	1.16035	1.12046	0.995351	0.94538	0.640935	0.641427	0.640935	0.641427	0.0187183	0.0234461	0.848284	0.231174
396	b0086	murF	0.0114744	0.0102259	0.0119084	0.0117267	0.0150927	0.0145206	0.0150927	0.0145206		0.0119722	0.0110078	0.0116592	0.0119636	0.0149931	0.0147558	0.0149931	0.0147558	0.958423	0.928961	1.02138	0.980201	1.00664	0.984064	1.00664	0.984064	0.0130702	0.0132626	0.983797	0.029568
397	b0087	mraY	0.0179906	0.0169763	0.0159068	0.0156978	0.0140395	0.0137678	0.0140395	0.0137678		0.0186297	0.0183618	0.0201363	0.0212837	0.0211651	0.018489	0.0211651	0.018489	0.965695	0.924542	0.789957	0.73755	0.663334	0.744647	0.663334	0.744647	0.0152733	0.019715	0.779213	0.111479
398	b0088	murD	0.0188269	0.0190904	0.0181817	0.0187173	0.0232754	0.019914	0.0232754	0.019914		0.018788	0.0193968	0.0182973	0.0198156	0.0222307	0.0196171	0.0222307	0.0196171	1.00207	0.984205	0.993683	0.944573	1.04699	1.01513	1.04699	1.01513	0.0201494	0.0199992	1.0061	0.0336857
399	b0090	murG	0.016341	0.0173601	0.0152564	0.0164914	0.018137	0.0228365	0.018137	0.0228365		0.0167999	0.0177149	0.016172	0.0190281	0.0180439	0.0244041	0.0180439	0.0244041	0.972682	0.979976	0.943385	0.86669	1.00516	0.935765	1.00516	0.935765	0.0184245	0.0193264	0.955573	0.0457318
400	b0091	murC	0.0116249	0.0115129	0.0102005	0.0107176	0.0155008	0.0175246	0.0155008	0.0175246		0.0106279	0.00925583	0.00852623	0.0115929	0.011638	0.0123547	0.011638	0.0123547	1.09381	1.24385	1.19636	0.924498	1.33192	1.41845	1.33192	1.41845	0.0137633	0.0109985	1.24491	0.17039
401	b0092	ddlB	0.0294085	0.0289174	0.028907	0.0271527	0.0370987	0.0363444	0.0370987	0.0363444		0.032195	0.0316462	0.0292912	0.0276683	0.0312026	0.0328234	0.0312026	0.0328234	0.91345	0.913772	0.986884	0.981364	1.18896	1.10727	1.18896	1.10727	0.032659	0.0311066	1.04849	0.114056
402	b0096	lpxC	0.0141816	0.0146699	0.0133134	0.0142514	0.0110888	0.0125524	0.0110888	0.0125524		0.0130641	0.0142127	0.0126954	0.0121506	0.0145179	0.0112393	0.0145179	0.0112393	1.08554	1.03216	1.04868	1.1729	0.7638	1.11683	0.7638	1.11683	0.0129623	0.0129547	1.01257	0.159567
403	b0106	hofC	0.0101544	0.0103678	0.0138161	0.0145123	0.011831	0.0162998	0.011831	0.0162998		0.0127307	0.0129028	0.0112628	0.0124922	0.0165529	0.0201995	0.0165529	0.0201995	0.797632	0.803535	1.2267	1.16171	0.714742	0.806941	0.714742	0.806941	0.013139	0.0153617	0.879117	0.199097
404	b0107	hofB	0.0425789	0.0408899	0.0537881	0.0554256	0.0596143	0.0583251	0.0596143	0.0583251		0.0520503	0.0525576	0.0471149	0.0417725	0.0692263	0.0716999	0.0692263	0.0716999	0.818034	0.778001	1.14164	1.32684	0.861151	0.813461	0.861151	0.813461	0.0535702	0.0594185	0.926717	0.198016
405	b0139	htrE	0.00167287	0.00162885	0.00170419	0.00194591	0.00164708	0.00181853	0.00164708	0.00181853		0.0015429	0.00143486	0.00209519	0.00208171	0.00140783	0.00150948	0.00140783	0.00150948	1.08424	1.1352	0.813381	0.934765	1.16994	1.20474	1.16994	1.20474	0.00173538	0.00162366	1.08962	0.142329	W
406	b0140	ecpD	0.0133918	0.0136495	0.0142802	0.0136824	0.0124783	0.0134448	0.0124783	0.0134448		0.0154459	0.0167395	0.0166874	0.015269	0.0149352	0.0154902	0.0149352	0.0154902	0.867012	0.815404	0.855748	0.89609	0.835492	0.867954	0.835492	0.867954	0.0133562	0.0156241	0.855143	0.0253479
407	b0149	mrcB	0.0113476	0.00965065	0.00834535	0.00838058	0.012079	0.0114433	0.012079	0.0114433		0.00908206	0.00791025	0.00918715	0.00980513	0.0079668	0.00826263	0.0079668	0.00826263	1.24945	1.22002	0.908372	0.854714	1.51617	1.38495	1.51617	1.38495	0.0105961	0.00855543	1.25435	0.254059
408	b0150	fhuA	0.0116253	0.0114874	0.0107644	0.0100122	0.0142139	0.0146384	0.0142139	0.0146384		0.0106426	0.0103102	0.0103481	0.0111754	0.0130775	0.0124412	0.0130775	0.0124412	1.09234	1.11418	1.04024	0.895916	1.0869	1.1766	1.0869	1.1766	0.0126992	0.0116892	1.08371	0.0889929
409	b0178	hlpA	0.0308425	0.0277715	0.0278648	0.024718	0.0453162	0.0490221	0.0453162	0.0490221		0.0220228	0.0209041	0.0211228	0.0209373	0.018325	0.0178393	0.018325	0.0178393	1.40048	1.32852	1.31918	1.18057	2.47292	2.74798	2.47292	2.74798	0.0374842	0.0196645	1.95882	0.706904
410	b0179	lpxD	0.031044	0.0326854	0.0292876	0.0300284	0.0366955	0.0348014	0.0366955	0.0348014		0.017857	0.0183722	0.020406	0.0198408	0.0224034	0.0215499	0.0224034	0.0215499	1.73848	1.77907	1.43524	1.51347	1.63794	1.61492	1.63794	1.61492	0.0332549	0.0205478	1.6215	0.110521
411	b0181	lpxA	0.00703495	0.00801146	0.00722602	0.00734404	0.00668315	0.00627614	0.00668315	0.00627614		0.00566465	0.00568308	0.0068851	0.00682386	0.00668512	0.0072878	0.00668512	0.0072878	1.2419	1.4097	1.04952	1.07623	0.999706	0.861185	0.999706	0.861185	0.00694188	0.00662532	1.06239	0.185947
412	b0182	lpxB	0.0203888	0.0186474	0.0228725	0.0224875	0.0276692	0.0252287	0.0276692	0.0252287		0.0220546	0.0222397	0.0185721	0.0199321	0.0286849	0.0298587	0.0286849	0.0298587	0.924472	0.838474	1.23155	1.1282	0.964592	0.844936	0.964592	0.844936	0.023774	0.0249857	0.96772	0.143481
413	b0196	rcsF	0.0145161	0.0139754	0.0149593	0.0147156	0.00890574	0.00974683	0.00890574	0.00974683		0.0108529	0.0106823	0.0168149	0.0162565	0.0088807	0.0084672	0.0088807	0.0084672	1.33754	1.30828	0.889649	0.905215	1.00282	1.15113	1.00282	1.15113	0.011934	0.0111628	1.09357	0.171456
414	b0197	yaeC	0.00894225	0.00952627	0.0104653	0.011533	0.0086536	0.00765393	0.0086536	0.00765393		0.00659904	0.00638644	0.00910632	0.0084299	0.00705127	0.0067435	0.00705127	0.0067435	1.35508	1.49164	1.14923	1.3681	1.22724	1.13501	1.22724	1.13501	0.00913523	0.0072639	1.26107	0.130951
415	b0222	gmhA	0.0153968	0.014848	0.0147679	0.013791	0.0148932	0.0170046	0.0148932	0.0170046		0.0133828	0.0129452	0.0178752	0.0190702	0.0130368	0.015328	0.0130368	0.015328	1.15049	1.14699	0.826162	0.72317	1.1424	1.10938	1.1424	1.10938	0.0153249	0.0150004	1.0438	0.169135
416	b0240	crl	0.0073643	0.00688887	0.00638926	0.00691699	0.0066924	0.00913413	0.0066924	0.00913413		0.00640316	0.00631236	0.00700757	0.00711969	0.00637636	0.00931202	0.00637636	0.00931202	1.1501	1.09133	0.911765	0.97153	1.04956	0.980897	1.04956	0.980897	0.00740156	0.00727744	1.02321	0.0763478
417	b0241	phoE	0.00873724	0.00984624	0.00917951	0.00867642	0.00936084	0.00916634	0.00936084	0.00916634		0.010196	0.0103349	0.00852501	0.00858203	0.0108425	0.00998278	0.0108425	0.00998278	0.856931	0.952715	1.07677	1.011	0.86335	0.918215	0.86335	0.918215	0.00918672	0.00991105	0.932568	0.078438
418	b0261	yagD	0.0129593	0.0129899	0.0159842	0.0163719	0.0140855	0.0138636	0.0140855	0.0138636		0.0140342	0.0141133	0.0143633	0.0143459	0.0139219	0.0138449	0.0139219	0.0138449	0.923404	0.920399	1.11285	1.14122	1.01175	1.00135	1.01175	1.00135	0.0142754	0.0140488	1.01551	0.0785931
419	b0363	yaiP	0.0026266	0.00219791	0.00239086	0.00268238	0.00186911	0.00172339	0.00186911	0.00172339		0.00185002	0.00198395	0.00200098	0.00222095	0.00185043	0.0018066	0.00185043	0.0018066	1.41977	1.10785	1.19485	1.20776	1.01009	0.95394	1.01009	0.95394	0.00213534	0.00192125	1.10729	0.160947	W
420	b0381	ddlA	0.00937459	0.00887097	0.00991464	0.010424	0.0101984	0.0109935	0.0101984	0.0109935		0.00939559	0.00910577	0.00933383	0.00850534	0.0105767	0.00952656	0.0105767	0.00952656	0.997765	0.974214	1.06223	1.22558	0.964235	1.15399	0.964235	1.15399	0.010121	0.00956837	1.06203	0.103254
421	b0404	yajB	0.0145173	0.013828	0.0126493	0.0133657	0.0112673	0.0118994	0.0112673	0.0118994		0.0144793	0.0137782	0.0133383	0.0137776	0.00965005	0.0119266	0.00965005	0.0119266	1.00262	1.00361	0.948338	0.970104	1.16759	0.997719	1.16759	0.997719	0.0125867	0.0123158	1.03191	0.0858721
422	b0435	bolA	0.0134547	0.0133452	0.01482	0.0125552	0.00866463	0.00979869	0.00866463	0.00979869		0.013315	0.0130391	0.0142897	0.0122778	0.0131699	0.0126156	0.0131699	0.0126156	1.01049	1.02348	1.03711	1.02259	0.657914	0.776712	0.657914	0.776712	0.0113877	0.0130616	0.870366	0.169819
423	b0453	ybaY	0.00120721	0.00126658	0.000889353	0.000918399	0.00133919	0.000931452	0.00133919	0.000931452		0.000997452	0.0009445	0.00104528	0.00123157	0.00139172	0.00123359	0.00139172	0.00123359	1.21029	1.34101	0.850823	0.745711	0.962255	0.755075	0.962255	0.755075	0.00110285	0.00118368	0.947812	0.223115	W
424	b0463	acrA	0.0144417	0.0158794	0.0130993	0.0135952	0.0149217	0.0154142	0.0149217	0.0154142		0.0107142	0.0106251	0.0116668	0.0119421	0.0104737	0.0106678	0.0104737	0.0106678	1.3479	1.49451	1.12279	1.13842	1.42469	1.44492	1.42469	1.44492	0.0147109	0.0109039	1.35536	0.144533
425	b0532	sfmD	0.00124605	0.00123822	0.00117705	0.00120791	0.00108364	0.00115848	0.00108364	0.00115848		0.00100491	0.00105491	0.00114343	0.00125831	0.0008766	0.0011032	0.0008766	0.0011032	1.23997	1.17376	1.02941	0.959943	1.23619	1.05011	1.23619	1.05011	0.00116918	0.00105265	1.12196	0.112024	W
426	b0535	fimZ	0.00133698	0.00114878	0.00103501	0.000966304	0.00143131	0.00159814	0.00143131	0.00159814		0.00115872	0.00103944	0.00122343	0.00127648	0.0012283	0.00147075	0.0012283	0.00147075	1.15384	1.10519	0.845988	0.757009	1.16529	1.08662	1.16529	1.08662	0.00131825	0.00126202	1.04573	0.156027	W
427	b0558	ybcV	0.00153858	0.00161191	0.00150595	0.00151281	0.00109047	0.00130318	0.00109047	0.00130318		0.00127703	0.0012642	0.00180905	0.00163118	0.0015197	0.00163109	0.0015197	0.00163109	1.20481	1.27504	0.832453	0.927434	0.717559	0.798962	0.717559	0.798962	0.00136957	0.00153538	0.909098	0.215542	W
428	b0565	ompT	0.137395	0.136374	0.12846	0.135272	0.0771757	0.0784097	0.0771757	0.0784097		0.111481	0.109022	0.141777	0.147673	0.0523897	0.0489677	0.0523897	0.0489677	1.23245	1.25089	0.906071	0.916027	1.47311	1.60125	1.47311	1.60125	0.106084	0.0890834	1.30677	0.280475
429	b0566	envY	0.00552977	0.00592162	0.00550457	0.00546887	0.00458577	0.00446102	0.00458577	0.00446102		0.00472062	0.00457533	0.00547544	0.00557625	0.00456887	0.00449031	0.00456887	0.00449031	1.17141	1.29425	1.00532	0.980744	1.0037	0.993478	1.0037	0.993478	0.0050648	0.00480825	1.05576	0.114394
430	b0612	ybdS	0.00402881	0.00448696	0.00404797	0.00412901	0.00471686	0.00396473	0.00471686	0.00396473		0.00409327	0.00399314	0.00386734	0.00364599	0.00353856	0.00384673	0.00353856	0.00384673	0.984252	1.12367	1.04671	1.13248	1.33299	1.03068	1.33299	1.03068	0.00425699	0.00379629	1.1268	0.136426
431	b0632	dacA	0.00699927	0.00750394	0.00650833	0.0068336	0.00663863	0.00752219	0.00663863	0.00752219		0.00535055	0.00520767	0.00618502	0.00558597	0.00450389	0.00482347	0.00450389	0.00482347	1.30814	1.44094	1.05227	1.22335	1.47398	1.5595	1.47398	1.5595	0.00702085	0.00512299	1.38646	0.178321
432	b0634	mrdB	0.00165324	0.00185234	0.00159956	0.00163472	0.00231925	0.0024861	0.00231925	0.0024861		0.00190689	0.00181728	0.00163304	0.00172146	0.00233013	0.00206739	0.00233013	0.00206739	0.866982	1.0193	0.979497	0.949613	0.995331	1.20253	0.995331	1.20253	0.00204382	0.00198421	1.02639	0.11804	W
433	b0635	mrdA	0.0185363	0.0201266	0.0195505	0.0193286	0.0190745	0.0186934	0.0190745	0.0186934		0.0201336	0.0201525	0.0181807	0.0175312	0.0211059	0.0221436	0.0211059	0.0221436	0.920665	0.998718	1.07534	1.10252	0.903751	0.844188	0.903751	0.844188	0.0191347	0.0203121	0.949141	0.0991918
434	b0641	rlpB	0.0251783	0.0236656	0.0255541	0.0269173	0.0246544	0.0216352	0.0246544	0.0216352		0.0201859	0.0201422	0.0220888	0.0225589	0.0199062	0.0199233	0.0199062	0.0199233	1.24732	1.17493	1.15688	1.1932	1.23853	1.08593	1.23853	1.08593	0.0242368	0.0205793	1.17766	0.0652172
435	b0741	pal	0.0191577	0.0189425	0.0227771	0.0242853	0.0236481	0.023713	0.0236481	0.023713		0.0133584	0.0135446	0.0202275	0.0206144	0.0133754	0.0123547	0.0133754	0.0123547	1.43414	1.39853	1.12604	1.17807	1.76802	1.91935	1.76802	1.91935	0.0224856	0.0149006	1.56394	0.32089
436	b0795	b0795	0.0673701	0.0641755	0.0882352	0.0834806	0.0801051	0.0821505	0.0801051	0.0821505		0.0865213	0.0896781	0.070876	0.0745716	0.11793	0.127405	0.11793	0.127405	0.778654	0.715621	1.24492	1.11947	0.67926	0.644798	0.67926	0.644798	0.0784716	0.10154	0.813348	0.234063
437	b0814	ompX	0.0229524	0.0226835	0.0231018	0.0252699	0.0199413	0.0199144	0.0199413	0.0199144		0.017852	0.0174811	0.0211773	0.0208848	0.01285	0.0123619	0.01285	0.0123619	1.2857	1.2976	1.09088	1.20996	1.55185	1.61095	1.55185	1.61095	0.0217149	0.0159774	1.40122	0.203655
438	b0839	dacC	0.0292299	0.0274471	0.0258416	0.0238949	0.0224761	0.0231321	0.0224761	0.0231321		0.0291045	0.0291998	0.0307961	0.0291099	0.0263213	0.026275	0.0263213	0.026275	1.00431	0.939976	0.839119	0.820852	0.853912	0.880382	0.853912	0.880382	0.0247037	0.0279254	0.884105	0.0602929
439	b0869	ybjT	0.0234352	0.0238607	0.0226069	0.0228076	0.0260324	0.0234221	0.0260324	0.0234221		0.0207911	0.0206012	0.0226684	0.0222773	0.0206037	0.0208645	0.0206037	0.0208645	1.12718	1.15822	0.997285	1.0238	1.26348	1.12258	1.26348	1.12258	0.0239524	0.0211593	1.13483	0.0965504
440	b0874	ybjE	0.00889911	0.00840838	0.00750178	0.00779319	0.0101427	0.00909716	0.0101427	0.00909716		0.00753917	0.00777287	0.00843938	0.00893936	0.00755575	0.00809899	0.00755575	0.00809899	1.18038	1.08176	0.888903	0.871784	1.34239	1.12325	1.34239	1.12325	0.00888528	0.00800003	1.11926	0.176899
441	b0918	kdsB	0.00366534	0.00331058	0.00351225	0.00367072	0.00418551	0.00353867	0.00418551	0.00353867		0.00297901	0.00295618	0.00431227	0.00447951	0.00227289	0.00211842	0.00227289	0.00211842	1.23039	1.11989	0.814479	0.819447	1.84149	1.67043	1.84149	1.67043	0.00370091	0.0029387	1.37601	0.434018
442	b0929	ompF	0.101018	0.100482	0.114018	0.122	0.194674	0.188393	0.194674	0.188393		0.0729312	0.0716369	0.115143	0.120013	0.126379	0.110104	0.126379	0.110104	1.38511	1.40266	0.990233	1.01655	1.5404	1.71104	1.5404	1.71104	0.150456	0.106586	1.41218	0.279515
443	b0938	ycbQ	0.00109516	0.00102609	0.00119297	0.00122549	0.00130564	0.00114855	0.00130564	0.00114855		0.00113893	0.00109739	0.00125133	0.00133276	0.00108739	0.00130202	0.00108739	0.00130202	0.961568	0.93503	0.953358	0.919516	1.20071	0.882133	1.20071	0.882133	0.00118101	0.0011999	0.991894	0.132114	W
444	b0940	ycbS	0.00312577	0.00325656	0.00363218	0.00326759	0.00269974	0.00290788	0.00269974	0.00290788		0.003255	0.00269514	0.00310353	0.00380924	0.00441471	0.00449202	0.00441471	0.00449202	0.960299	1.20831	1.17034	0.857806	0.611532	0.647344	0.611532	0.647344	0.00306217	0.00383455	0.839313	0.250196
445	b0941	b0941	0.0146798	0.0134289	0.0137153	0.0131347	0.0106451	0.0110137	0.0106451	0.0110137		0.0136083	0.0130591	0.0135546	0.0132708	0.0127653	0.0120081	0.0127653	0.0120081	1.07874	1.02832	1.01185	0.98974	0.833909	0.917187	0.833909	0.917187	0.0122845	0.01288	0.951356	0.0904006
446	b0942	b0942	0.00238973	0.00210683	0.00220434	0.0021264	0.00197252	0.00298558	0.00197252	0.00298558		0.00210375	0.00208048	0.00233591	0.00233226	0.00164014	0.00272246	0.00164014	0.00272246	1.13593	1.01267	0.943676	0.911733	1.20266	1.09665	1.20266	1.09665	0.00234294	0.0021972	1.07533	0.110214	W
447	b0943	b0943	0.00318339	0.00321364	0.00259302	0.0029288	0.00310743	0.00299141	0.00310743	0.00299141		0.00307046	0.00276132	0.00323592	0.00316924	0.00231062	0.00270727	0.00231062	0.00270727	1.03678	1.16381	0.801322	0.924133	1.34485	1.10495	1.34485	1.10495	0.00301456	0.00278409	1.10321	0.188252	W
448	b0957	ompA	0.359057	0.366246	0.259698	0.245222	0.28668	0.280215	0.28668	0.280215		0.220511	0.226358	0.332454	0.322769	0.170514	0.155058	0.170514	0.155058	1.6283	1.618	0.781155	0.759745	1.68128	1.80716	1.68128	1.80716	0.295502	0.219154	1.47051	0.437943
449	b0983	yccZ	0.00439255	0.00429908	0.00447713	0.00456887	0.00503396	0.00474835	0.00503396	0.00474835		0.00389254	0.00399476	0.00458752	0.00427077	0.00390948	0.00366825	0.00390948	0.00366825	1.12845	1.07618	0.975935	1.0698	1.28763	1.29445	1.28763	1.29445	0.00466278	0.00398763	1.17681	0.129009
450	b1037	csgG	0.00696775	0.00677645	0.00699548	0.00744487	0.00731144	0.0065048	0.00731144	0.0065048		0.0068995	0.006758	0.00678361	0.00656044	0.00710486	0.00658412	0.00710486	0.00658412	1.00989	1.00273	1.03123	1.13481	1.02908	0.987953	1.02908	0.987953	0.00697713	0.00679744	1.02659	0.047177
451	b1038	csgF	0.00258895	0.00231896	0.00258315	0.00246289	0.00337247	0.00263858	0.00337247	0.00263858		0.00242632	0.00197054	0.00276791	0.00240166	0.00254645	0.00240149	0.00254645	0.00240149	1.06703	1.17681	0.933247	1.02549	1.32438	1.09873	1.32438	1.09873	0.00274701	0.00243279	1.1311	0.137999	W
452	b1039	csgE	0.00116051	0.001682	0.0016224	0.00153785	0.00165781	0.00202648	0.00165781	0.00202648		0.00147596	0.00148243	0.00137739	0.00174596	0.0020698	0.00260723	0.0020698	0.00260723	0.786278	1.13462	1.17788	0.880806	0.800951	0.777253	0.800951	0.777253	0.00167142	0.00192947	0.892	0.166823	W
453	b1040	csgD	0.00339567	0.00335181	0.00335227	0.00293416	0.00321884	0.00280446	0.00321884	0.00280446		0.00315372	0.00284974	0.00380338	0.00400989	0.00407289	0.00389127	0.00407289	0.00389127	1.07672	1.17618	0.881393	0.731731	0.790309	0.720704	0.790309	0.720704	0.00313506	0.00371813	0.861006	0.174175
454	b1041	csgB	0.00103433	0.00115243	0.00101442	0.00105585	0.000920332	0.000903941	0.000920332	0.000903941		0.00108837	0.000873799	0.00120628	0.00122128	0.0011123	0.00103463	0.0011123	0.00103463	0.950353	1.31887	0.840954	0.864539	0.827413	0.873682	0.827413	0.873682	0.000988197	0.00108545	0.922114	0.165074	W
455	b1042	csgA	0.00210674	0.00178302	0.00199416	0.00184164	0.00223652	0.00203674	0.00223652	0.00203674		0.00218893	0.00171472	0.0018794	0.00221938	0.00216873	0.00218789	0.00216873	0.00218789	0.962453	1.03983	1.06106	0.829799	1.03126	0.930916	1.03126	0.930916	0.00203401	0.00208946	0.977186	0.0784026	W
456	b1185	dsbB	0.00551056	0.00486152	0.00452628	0.00416705	0.004537	0.00440575	0.004537	0.00440575		0.00391704	0.00410871	0.0051767	0.00463038	0.00363344	0.00316908	0.00363344	0.00316908	1.40682	1.18322	0.874356	0.899937	1.24868	1.39023	1.24868	1.39023	0.00461886	0.00392973	1.20527	0.212478
457	b1215	kdsA	0.0158959	0.0160079	0.0187445	0.0194858	0.0181229	0.0186624	0.0181229	0.0186624		0.0147605	0.0150684	0.0199439	0.019958	0.0121964	0.0137218	0.0121964	0.0137218	1.07692	1.06235	0.939859	0.976339	1.48592	1.36005	1.48592	1.36005	0.0179631	0.0151959	1.21843	0.227975
458	b1256	yciD	0.0318174	0.0315393	0.0271401	0.0316793	0.0389337	0.0387289	0.0389337	0.0387289		0.0232961	0.023287	0.0285673	0.020375	0.0351021	0.0309097	0.0351021	0.0309097	1.36578	1.35437	0.950041	1.55481	1.10915	1.25297	1.10915	1.25297	0.0346876	0.0284436	1.24366	0.187676
459	b1377	b1377	0.00326512	0.00367048	0.00392897	0.00381304	0.00563716	0.00592506	0.00563716	0.00592506		0.00318218	0.00355	0.00442286	0.00348456	0.0047864	0.00480459	0.0047864	0.00480459	1.02607	1.03394	0.888334	1.09427	1.17774	1.23321	1.17774	1.23321	0.00472526	0.0042277	1.10806	0.120548
460	b1424	ydcG	0.0121117	0.0124775	0.0128748	0.0123866	0.0130481	0.0123264	0.0130481	0.0123264		0.0119314	0.0120114	0.0140257	0.0131147	0.0111552	0.0121512	0.0111552	0.0121512	1.01511	1.0388	0.917946	0.944481	1.1697	1.01442	1.1697	1.01442	0.0125749	0.012212	1.03557	0.0921456
461	b1433	b1433	0.0129891	0.0125162	0.0125477	0.0119666	0.0168082	0.0168603	0.0168082	0.0168603		0.0120253	0.0125551	0.0131601	0.0122544	0.0137546	0.0137368	0.0137546	0.0137368	1.08015	0.996897	0.95347	0.976511	1.222	1.22738	1.222	1.22738	0.0146696	0.0131222	1.11322	0.124537
462	b1471	b1471	0.00376452	0.00390727	0.00349022	0.00333072	0.00334398	0.00336235	0.00334398	0.00336235		0.00408602	0.00395125	0.00376896	0.00387217	0.00322693	0.00341087	0.00322693	0.00341087	0.921317	0.98887	0.926045	0.860169	1.03627	0.985774	1.03627	0.985774	0.00348817	0.00361925	0.967561	0.0608918
463	b1502	b1502	0.00550809	0.00547105	0.0049859	0.00504111	0.00672394	0.0066787	0.00672394	0.0066787		0.00466978	0.00440307	0.00498185	0.00518514	0.00464884	0.0052953	0.00464884	0.0052953	1.17952	1.24255	1.00081	0.972224	1.44637	1.26125	1.44637	1.26125	0.00597643	0.00489101	1.22629	0.176132
464	b1507	hipA	0.0215007	0.0211773	0.0204478	0.0197267	0.020356	0.0222313	0.020356	0.0222313		0.0205258	0.0199449	0.0206772	0.0186371	0.0207052	0.0206618	0.0207052	0.0206618	1.0475	1.06179	0.988904	1.05846	0.983134	1.07596	0.983134	1.07596	0.0210034	0.0203149	1.03436	0.0418867
465	b1508	hipB	0.0164617	0.0159768	0.0164533	0.017174	0.0221012	0.0213139	0.0221012	0.0213139		0.0167727	0.0156397	0.017299	0.0180011	0.0165676	0.0169017	0.0165676	0.0169017	0.981457	1.02155	0.951116	0.954054	1.334	1.26105	1.334	1.26105	0.019112	0.0168314	1.13728	0.174821
466	b1677	lpp	0.0570634	0.0361054	0.057142	0.0545737	0.0614277	0.0643331	0.0614277	0.0643331		0.0551809	0.0471039	0.0722025	0.0660649	0.0626827	0.0564316	0.0626827	0.0564316	1.03412	0.766505	0.791413	0.826063	0.97998	1.14002	0.97998	1.14002	0.0570508	0.0598476	0.957262	0.148731
467	b1879	flhA	0.00433794	0.00332806	0.00445155	0.00409115	0.00657372	0.00602466	0.00657372	0.00602466		0.00365195	0.00307944	0.00497332	0.0046315	0.00414479	0.00357545	0.00414479	0.00357545	1.18784	1.08073	0.895086	0.883332	1.58602	1.68501	1.58602	1.68501	0.00517568	0.00397208	1.32363	0.349252
468	b1891	flhC	0.0115585	0.0113622	0.0104431	0.0107443	0.0110843	0.0140272	0.0110843	0.0140272		0.00968922	0.00893514	0.0122198	0.0110517	0.00939364	0.00987695	0.00939364	0.00987695	1.19293	1.27163	0.854601	0.97219	1.17997	1.42019	1.17997	1.42019	0.0117914	0.0100546	1.18646	0.197369
469	b1892	flhD	0.0127204	0.0160931	0.0161208	0.0147842	0.0142973	0.0128066	0.0142973	0.0128066		0.0131255	0.0124745	0.0230047	0.0195161	0.0171387	0.0145485	0.0171387	0.0145485	0.969134	1.29008	0.700763	0.757541	0.834209	0.880271	0.834209	0.880271	0.0142408	0.0164369	0.89331	0.179685
470	b1922	fliA	0.0527185	0.0324553	0.0449071	0.0427391	0.0622103	0.078938	0.0622103	0.078938		0.032409	0.0292056	0.0417274	0.0550116	0.0531038	0.0493859	0.0531038	0.0493859	1.62666	1.11127	1.0762	0.776911	1.17148	1.59839	1.17148	1.59839	0.0568896	0.0454166	1.26635	0.308936
471	b1923	fliC	0.274613	0.187983	0.222559	0.183933	0.443238	0.836229	0.443238	0.836229		0.162986	0.155963	0.204357	0.381036	0.436492	0.443076	0.436492	0.443076	1.68489	1.20531	1.08907	0.482717	1.01546	1.88732	1.01546	1.88732	0.428503	0.332935	1.28344	0.495578
472	b1924	fliD	0.0902291	0.0672919	0.0845128	0.0786136	0.143772	0.198994	0.143772	0.198994		0.043263	0.0445736	0.0859503	0.0814739	0.107652	0.0959545	0.107652	0.0959545	2.08559	1.50968	0.983276	0.964894	1.33553	2.07383	1.33553	2.07383	0.125772	0.0828092	1.54527	0.476989
473	b1925	fliS	0.022617	0.0186011	0.0186	0.021916	0.0415642	0.0378917	0.0415642	0.0378917		0.0184445	0.0166157	0.0126756	0.0160856	0.0322776	0.0312983	0.0322776	0.0312983	1.22622	1.11949	1.46739	1.36246	1.28771	1.21066	1.28771	1.21066	0.0300807	0.0238716	1.27154	0.106724
474	b1926	fliT	0.0195109	0.0200639	0.0221858	0.021737	0.033566	0.0312647	0.033566	0.0312647		0.0184599	0.0178889	0.0210867	0.0212883	0.0246058	0.0243082	0.0246058	0.0243082	1.05694	1.12159	1.05212	1.02107	1.36415	1.28618	1.36415	1.28618	0.0266449	0.022069	1.19405	0.145876
475	b1937	fliE	0.0145527	0.0112099	0.0151495	0.0190797	0.0197253	0.0161158	0.0197253	0.0161158		0.0140107	0.0137592	0.0202954	0.0190351	0.0158886	0.018383	0.0158886	0.018383	1.03868	0.814718	0.74645	1.00234	1.24147	0.876669	1.24147	0.876669	0.0164592	0.0169554	0.97981	0.186662
476	b1938	fliF	0.0230369	0.0230281	0.0261936	0.0261579	0.0382082	0.0381649	0.0382082	0.0381649		0.0200503	0.0203155	0.0259591	0.0264603	0.0215003	0.0233644	0.0215003	0.0233644	1.14896	1.13353	1.00903	0.988571	1.7771	1.63347	1.7771	1.63347	0.0313953	0.0228143	1.38765	0.34813
477	b1939	fliG	0.0154404	0.00732075	0.0205323	0.0222502	0.0215699	0.0197342	0.0215699	0.0197342		0.0144961	0.0137761	0.0214409	0.0222141	0.024064	0.0207974	0.024064	0.0207974	1.06514	0.531408	0.957622	1.00162	0.896354	0.948878	0.896354	0.948878	0.018519	0.0202063	0.905782	0.160942
478	b1940	fliH	0.0172591	0.0159055	0.0165872	0.0159789	0.0239662	0.0233654	0.0239662	0.0233654		0.0145116	0.0134899	0.0195306	0.0181648	0.0211039	0.0227011	0.0211039	0.0227011	1.18933	1.17907	0.849293	0.879666	1.13563	1.02926	1.13563	1.02926	0.0200492	0.0191633	1.05339	0.131367
479	b1944	fliL	0.0209113	0.0200498	0.0193183	0.019963	0.0335841	0.0337507	0.0335841	0.0337507		0.0136383	0.0111945	0.0234092	0.0223406	0.021172	0.0223442	0.021172	0.0223442	1.53328	1.79104	0.825244	0.893575	1.58625	1.51049	1.58625	1.51049	0.026864	0.0197019	1.40458	0.348695
480	b1945	fliM	0.0679005	0.0683276	0.0680801	0.0693918	0.0689038	0.0669109	0.0689038	0.0669109		0.0729127	0.067991	0.0725712	0.0716395	0.056819	0.0531628	0.056819	0.0531628	0.931258	1.00495	0.938115	0.968625	1.21269	1.2586	1.21269	1.2586	0.0681662	0.0631347	1.09819	0.149597
481	b1946	fliN	0.00524262	0.00467831	0.00487082	0.00455453	0.0110145	0.0103581	0.0110145	0.0103581		0.00432177	0.00420047	0.00383445	0.00324724	0.00678648	0.0062209	0.00678648	0.0062209	1.21307	1.11376	1.27028	1.40259	1.623	1.66505	1.623	1.66505	0.00776143	0.00520234	1.44698	0.225523
482	b1947	fliO	0.00384139	0.00329964	0.00332504	0.00291266	0.0063395	0.00479015	0.0063395	0.00479015		0.00306726	0.00289648	0.00255561	0.00256132	0.00656666	0.00453363	0.00656666	0.00453363	1.25239	1.13919	1.30108	1.13717	0.965408	1.05658	0.965408	1.05658	0.00445476	0.00416015	1.10923	0.122993
483	b1948	fliP	0.0019197	0.00219763	0.00176681	0.00200516	0.00303688	0.00257601	0.00303688	0.00257601		0.00182463	0.0021105	0.00175284	0.00191933	0.00287604	0.00282061	0.00287604	0.00282061	1.05211	1.04128	1.00797	1.04472	1.05592	0.91328	1.05592	0.91328	0.00238939	0.00237508	1.01056	0.0619747	W
484	b1949	fliQ	0.00161258	0.00168432	0.00132944	0.00125612	0.00263985	0.00255194	0.00263985	0.00255194		0.00137699	0.00131256	0.00131488	0.00144443	0.00207498	0.00175551	0.00207498	0.00175551	1.17109	1.28323	1.01107	0.86963	1.27223	1.45368	1.27223	1.45368	0.00203326	0.00163873	1.22335	0.202617	W
485	b1950	fliR	0.00347287	0.00330547	0.00269558	0.00277941	0.00497655	0.00465486	0.00497655	0.00465486		0.00270166	0.00258774	0.00233349	0.00270879	0.00324184	0.0032008	0.00324184	0.0032008	1.28546	1.27736	1.15517	1.02607	1.5351	1.45428	1.5351	1.45428	0.00393952	0.00290212	1.34035	0.18588
486	b1951	rcsA	0.00636996	0.00647766	0.00592221	0.00624536	0.00935977	0.00895104	0.00935977	0.00895104		0.00616075	0.00639904	0.00723303	0.00665349	0.010417	0.00956234	0.010417	0.00956234	1.03396	1.01229	0.818772	0.938659	0.898506	0.936072	0.898506	0.936072	0.0077046	0.00830064	0.934104	0.0675572
487	b2010	dacD	0.0176777	0.0186049	0.0159164	0.0159564	0.0187075	0.0166561	0.0187075	0.0166561		0.0182327	0.0184111	0.0159889	0.0164062	0.0230666	0.0235238	0.0230666	0.0235238	0.969558	1.01053	0.995464	0.972581	0.811022	0.708054	0.811022	0.708054	0.0173603	0.0202775	0.873285	0.128311
488	b2035	wbbH	0.00368176	0.00398219	0.00305709	0.00339136	0.00655186	0.00594261	0.00655186	0.00594261		0.00310893	0.00290425	0.00253832	0.00253369	0.00446402	0.00345239	0.00446402	0.00345239	1.18425	1.37116	1.20437	1.3385	1.4677	1.72131	1.4677	1.72131	0.00488767	0.00336475	1.43454	0.205471
489	b2037	rfbX	0.00428922	0.00445782	0.00381696	0.00379592	0.00506296	0.00427505	0.00506296	0.00427505		0.00357583	0.00383966	0.00284705	0.00314393	0.00382337	0.00311493	0.00382337	0.00311493	1.1995	1.16099	1.34067	1.20738	1.32421	1.37244	1.32421	1.37244	0.00437949	0.00341039	1.28773	0.0846145
490	b2059	wcaA	0.0116073	0.0109171	0.0122266	0.0121174	0.013298	0.0140542	0.013298	0.0140542		0.0172377	0.0153662	0.012373	0.0118323	0.0175312	0.0183598	0.0175312	0.0183598	0.673367	0.710459	0.988164	1.0241	0.758532	0.765485	0.758532	0.765485	0.0126966	0.0160739	0.805515	0.128317
491	b2062	wza	0.0343167	0.0344951	0.0382514	0.0401346	0.0424047	0.0407232	0.0424047	0.0407232		0.0412694	0.041019	0.0338801	0.0370482	0.0472281	0.0501393	0.0472281	0.0501393	0.83153	0.840954	1.12903	1.08331	0.89787	0.8122	0.89787	0.8122	0.0391817	0.043494	0.91312	0.124372
492	b2108	yehA	0.00196473	0.00141946	0.00124559	0.0015034	0.00257813	0.00157114	0.00257813	0.00157114		0.00191441	0.00139014	0.00172472	0.00172866	0.00221037	0.00178671	0.00221037	0.00178671	1.02629	1.0211	0.722198	0.869693	1.16638	0.879348	1.16638	0.879348	0.00180396	0.00184401	0.96634	0.15616	W
493	b2111	yehD	0.00298814	0.00316648	0.00358621	0.00338548	0.00521312	0.00432647	0.00521312	0.00432647		0.00363141	0.00331987	0.00384674	0.00422926	0.00635296	0.00539587	0.00635296	0.00539587	0.82286	0.953798	0.932273	0.800489	0.820582	0.801811	0.820582	0.801811	0.00402569	0.00481562	0.844276	0.0619258
494	b2134	pbpG	0.0170559	0.0176793	0.0182988	0.0211978	0.015854	0.0158332	0.015854	0.0158332		0.0179709	0.0181911	0.016308	0.0208092	0.0218068	0.0202117	0.0218068	0.0202117	0.949083	0.971864	1.12207	1.01867	0.727021	0.783369	0.727021	0.783369	0.0172008	0.0196645	0.885309	0.149425
495	b2215	ompC	0.409309	0.417507	0.35108	0.412961	0.382425	0.54373	0.382425	0.54373		0.327475	0.336349	0.527603	0.633167	0.362564	0.327043	0.362564	0.327043	1.24989	1.24129	0.665426	0.652215	1.05478	1.66256	1.05478	1.66256	0.430396	0.400476	1.15544	0.386237
496	b2217	rcsB	0.0185622	0.0167519	0.0148761	0.0139034	0.0170052	0.0220098	0.0170052	0.0220098		0.0126075	0.0127948	0.0118627	0.0210418	0.0111996	0.0106145	0.0111996	0.0106145	1.47231	1.30927	1.25402	0.66075	1.51838	2.07355	1.51838	2.07355	0.0177655	0.0127419	1.48503	0.456508
497	b2218	rcsC	0.00340581	0.00323459	0.00281854	0.00298363	0.00363778	0.00306828	0.00363778	0.00306828		0.00292535	0.00298946	0.00256156	0.00246846	0.00488752	0.00353055	0.00488752	0.00353055	1.16424	1.082	1.10032	1.2087	0.744299	0.869063	0.744299	0.869063	0.00323183	0.00347262	0.972748	0.187629
498	b2253	b2253	0.00310738	0.003205	0.00297623	0.00281093	0.00232201	0.0023305	0.00232201	0.0023305		0.00328552	0.00302031	0.00283243	0.00263834	0.00331909	0.00330083	0.00331909	0.00330083	0.945783	1.06115	1.05077	1.06542	0.699594	0.706034	0.699594	0.706034	0.00267557	0.00312705	0.866797	0.179249	W
499	b2328	mepA	0.00911433	0.00975151	0.00915377	0.00920154	0.0143365	0.014536	0.0143365	0.014536		0.00720069	0.00660021	0.0108992	0.0108374	0.0275827	0.0261431	0.0275827	0.0261431	1.26576	1.47745	0.83986	0.849058	0.519763	0.556016	0.519763	0.556016	0.0118708	0.0178736	0.822961	0.368738
500	b2333	b2333	0.00225059	0.00142847	0.00227269	0.00180363	0.00273365	0.00185178	0.00273365	0.00185178		0.00184822	0.00174461	0.00280274	0.00225386	0.00334495	0.0017456	0.00334495	0.0017456	1.21771	0.818789	0.810881	0.800241	0.817247	1.06083	0.817247	1.06083	0.00211578	0.00235381	0.925472	0.162861	W
501	b2335	b2335	0.00147655	0.00145208	0.0017553	0.00150415	0.0021507	0.00192783	0.0021507	0.00192783		0.00132308	0.00145181	0.00234689	0.00196318	0.00286449	0.0024255	0.00286449	0.0024255	1.116	1.00018	0.747927	0.766182	0.750814	0.794818	0.750814	0.794818	0.00179314	0.00220812	0.840194	0.139258	W
502	b2339	b2339	0.00187161	0.0017277	0.00140436	0.00144935	0.00195888	0.00135131	0.00195888	0.00135131		0.00204418	0.00137823	0.00178071	0.00184403	0.00200826	0.00177958	0.00200826	0.00177958	0.915578	1.25356	0.78865	0.785969	0.975415	0.759347	0.975415	0.759347	0.00163418	0.00182785	0.90166	0.169693	W
503	b2351	b2351	0.0102007	0.0103999	0.0073078	0.00748524	0.00946284	0.00835997	0.00946284	0.00835997		0.00665752	0.00629787	0.0101964	0.00958559	0.00520973	0.0052699	0.00520973	0.0052699	1.5322	1.65133	0.716708	0.780885	1.81638	1.58636	1.81638	1.58636	0.0088799	0.00671207	1.43583	0.436999
504	b2435	amiA	0.0111869	0.01219	0.00970517	0.00947919	0.0156102	0.0146857	0.0156102	0.0146857		0.0104293	0.0109441	0.0115925	0.0122535	0.0131152	0.0127915	0.0131152	0.0127915	1.07264	1.11384	0.837197	0.773593	1.19024	1.14808	1.19024	1.14808	0.0128941	0.0121291	1.05924	0.162202
505	b2505	b2505	0.00251925	0.00243257	0.00222222	0.00209682	0.0052487	0.00407623	0.0052487	0.00407623		0.00210813	0.00212915	0.00193447	0.00183376	0.00322494	0.00302823	0.00322494	0.00302823	1.19501	1.14251	1.14875	1.14345	1.62753	1.34608	1.62753	1.34608	0.00349009	0.00256398	1.32212	0.206362
506	b2516	yfgA	0.0204935	0.0197904	0.0187586	0.0202817	0.0188043	0.0142552	0.0188043	0.0142552		0.0152106	0.0148633	0.0173819	0.0172328	0.0151413	0.013911	0.0151413	0.013911	1.34732	1.33149	1.0792	1.17693	1.24192	1.02475	1.24192	1.02475	0.0181804	0.0153491	1.18353	0.129224
507	b2519	pbpC	0.00516487	0.00522397	0.0046223	0.00475762	0.0049347	0.00460843	0.0049347	0.00460843		0.00458079	0.00446486	0.00447127	0.00459844	0.00454825	0.00465071	0.00454825	0.00465071	1.12751	1.17002	1.03378	1.03462	1.08497	0.990909	1.08497	0.990909	0.00485688	0.00456416	1.06471	0.0639299
508	b2617	smpA	0.00740662	0.00733845	0.00835627	0.00823597	0.00800028	0.00580201	0.00800028	0.00580201		0.00550045	0.00529318	0.00816601	0.00631499	0.00638759	0.00459949	0.00638759	0.00459949	1.34655	1.3864	1.0233	1.30419	1.25247	1.26145	1.25247	1.26145	0.00736774	0.0059061	1.26103	0.107939
509	b2701	mltB	0.0198446	0.0202474	0.0178799	0.0189232	0.0208492	0.0214671	0.0208492	0.0214671		0.0178685	0.0171777	0.0177783	0.0192425	0.0178246	0.0194661	0.0178246	0.0194661	1.11059	1.1787	1.00571	0.983406	1.16968	1.10279	1.16968	1.10279	0.020191	0.0183311	1.10292	0.0741133
510	b2813	mltA	0.0090375	0.00901722	0.0108354	0.0112247	0.00791422	0.00701094	0.00791422	0.00701094		0.00804512	0.00865673	0.00894823	0.00922846	0.00803787	0.00759078	0.00803787	0.00759078	1.12335	1.04164	1.2109	1.21632	0.984617	0.923614	0.984617	0.923614	0.00874565	0.00826698	1.05108	0.119216
511	b2817	b2817	0.1321	0.135137	0.106528	0.124511	0.135022	0.147151	0.135022	0.147151		0.109767	0.115307	0.136814	0.138537	0.211071	0.199785	0.211071	0.199785	1.20346	1.17198	0.77863	0.898758	0.639701	0.736547	0.639701	0.736547	0.132828	0.165267	0.850666	0.223692
512	b2865	b2865	0.0824216	0.0823058	0.0654519	0.0740866	0.0912497	0.0750315	0.0912497	0.0750315		0.0718455	0.0701431	0.0894843	0.0712	0.121692	0.112991	0.121692	0.112991	1.14721	1.1734	0.731434	1.04054	0.749843	0.664047	0.749843	0.664047	0.0796035	0.0965049	0.865045	0.217352
513	b2893	dsbC	0.0153902	0.0146494	0.0116788	0.0130494	0.0107247	0.00904035	0.0107247	0.00904035		0.0129072	0.0132459	0.0120401	0.0115101	0.0130113	0.0134199	0.0130113	0.0134199	1.19237	1.10595	0.969988	1.13373	0.82426	0.673652	0.82426	0.673652	0.0117872	0.0128207	0.924733	0.205798
514	b3043	ygiL	0.00149237	0.00166411	0.00134944	0.00125915	0.00183206	0.00153768	0.00183206	0.00153768		0.00138707	0.00128274	0.00160769	0.00155393	0.00201645	0.00171056	0.00201645	0.00171056	1.07592	1.29731	0.839366	0.810301	0.908555	0.898931	0.908555	0.898931	0.00156307	0.00166068	0.954733	0.158883	W
515	b3046	yqiG	0.00331521	0.00282058	0.00366322	0.00400482	0.00408062	0.0029742	0.00408062	0.0029742		0.00326877	0.0031128	0.00302297	0.00348559	0.00655754	0.00348396	0.00655754	0.00348396	1.01421	0.906125	1.21179	1.14897	0.622278	0.853683	0.622278	0.853683	0.00348918	0.00412164	0.904127	0.217352
516	b3047	yqiH	0.00399655	0.00400337	0.00360066	0.00374149	0.00406766	0.00328422	0.00406766	0.00328422		0.00268126	0.00279812	0.00482769	0.00445298	0.0127424	0.0100077	0.0127424	0.0100077	1.49055	1.43074	0.745837	0.840222	0.319221	0.328169	0.319221	0.328169	0.00375573	0.00753255	0.725266	0.49887
517	b3049	glgS	0.0625583	0.0671998	0.0762469	0.067412	0.0215624	0.0207048	0.0215624	0.0207048		0.0607294	0.0662934	0.0925307	0.0767046	0.0429139	0.0425445	0.0429139	0.0425445	1.03012	1.01367	0.824017	0.878852	0.502457	0.486661	0.502457	0.486661	0.0447439	0.0583969	0.715612	0.24549
518	b3142	yraH	0.00265723	0.00269191	0.00214961	0.00246643	0.00299015	0.00182053	0.00299015	0.00182053		0.00278965	0.00237673	0.00226105	0.00226991	0.0027674	0.00189754	0.0027674	0.00189754	0.952531	1.13261	0.950711	1.08657	1.08049	0.959416	1.08049	0.959416	0.00244832	0.0023784	1.02528	0.0764403	W
519	b3144	yraJ	0.00301793	0.0028153	0.00276744	0.00272491	0.0035043	0.00256893	0.0035043	0.00256893		0.00283344	0.00278451	0.00314802	0.0026192	0.00319503	0.00268156	0.00319503	0.00268156	1.06511	1.01106	0.879105	1.04036	1.0968	0.957997	1.0968	0.957997	0.002934	0.00289229	1.01315	0.0769881	W
520	b3145	yraK	0.0106033	0.010775	0.0103841	0.0101777	0.0110993	0.00997786	0.0110993	0.00997786		0.010374	0.010094	0.0104151	0.0102033	0.0113216	0.0108235	0.0113216	0.0108235	1.02211	1.06747	0.997022	0.997491	0.980363	0.921867	0.980363	0.921867	0.0105118	0.0106721	0.986069	0.0485263
521	b3182	dacB	0.00811378	0.00838291	0.00671072	0.00713032	0.00829001	0.00705738	0.00829001	0.00705738		0.00714715	0.00730102	0.00680901	0.00718763	0.00744064	0.00707325	0.00744064	0.00707325	1.13525	1.14818	0.985565	0.992026	1.11415	0.997755	1.11415	0.997755	0.00762906	0.00718407	1.0606	0.0729093
522	b3189	murA	0.0144406	0.0150196	0.013802	0.0156856	0.0180326	0.0176674	0.0180326	0.0176674		0.0116967	0.0119554	0.0123	0.0128502	0.0143935	0.0127697	0.0143935	0.0127697	1.23458	1.2563	1.12212	1.22065	1.25283	1.38354	1.25283	1.38354	0.0162935	0.0128911	1.2633	0.0859891
523	b3208	mtgA	0.00921486	0.00895709	0.00943227	0.00919731	0.0114037	0.0107107	0.0114037	0.0107107		0.0087237	0.00806728	0.00883497	0.00979448	0.0136014	0.0090096	0.0136014	0.0090096	1.0563	1.1103	1.06761	0.93903	0.838415	1.18881	0.838415	1.18881	0.0101288	0.0100803	1.02846	0.141755
524	b3224	nanT	0.0223755	0.0224812	0.0225226	0.022489	0.0270657	0.0239308	0.0270657	0.0239308		0.0242813	0.0227675	0.0238654	0.0235506	0.0265214	0.0284886	0.0265214	0.0284886	0.921514	0.987427	0.943735	0.954925	1.02052	0.840011	1.02052	0.840011	0.0239827	0.0255606	0.941084	0.0714962
525	b3225	nanA	0.00859141	0.00938875	0.00884145	0.0087381	0.00938737	0.00824538	0.00938737	0.00824538		0.00964428	0.0097959	0.0114968	0.0105984	0.0105599	0.0107105	0.0105599	0.0107105	0.89083	0.958436	0.769034	0.824476	0.888966	0.769844	0.888966	0.769844	0.00885315	0.0105095	0.845049	0.0720348
526	b3249	mreD	0.00495425	0.00483233	0.00510729	0.00515153	0.00502613	0.00455565	0.00502613	0.00455565		0.00500937	0.00497927	0.00454621	0.00496715	0.0048089	0.00458216	0.0048089	0.00458216	0.988997	0.970491	1.12342	1.03712	1.04517	0.994215	1.04517	0.994215	0.00490112	0.00478551	1.02485	0.0490034
527	b3250	mreC	0.0474433	0.0516474	0.0429528	0.0442193	0.0377114	0.0380283	0.0377114	0.0380283		0.0514851	0.051796	0.0533792	0.054285	0.0486843	0.0470544	0.0486843	0.0470544	0.921495	0.99713	0.804673	0.814577	0.774611	0.808177	0.774611	0.808177	0.0422178	0.0503028	0.837931	0.0790735
528	b3251	mreB	0.0237062	0.0230161	0.0204792	0.0194089	0.0177072	0.0198587	0.0177072	0.0198587		0.0194407	0.0201366	0.0210604	0.0197853	0.0198531	0.0202263	0.0198531	0.0202263	1.21941	1.143	0.972403	0.980975	0.891913	0.981825	0.891913	0.981825	0.0202178	0.0200727	1.00791	0.115413
529	b3265	acrE	0.00679448	0.00639827	0.00574974	0.005713	0.00846559	0.00667899	0.00846559	0.00667899		0.0062682	0.00580773	0.00594884	0.00541339	0.00841283	0.00599222	0.00841283	0.00599222	1.08396	1.10168	0.966532	1.05535	1.00627	1.11461	1.00627	1.11461	0.00686808	0.00653103	1.05616	0.0569333
530	b3396	mrcA	0.0145111	0.0131985	0.0163362	0.0168774	0.0165283	0.0151778	0.0165283	0.0151778		0.0135125	0.0128635	0.0140171	0.0144867	0.0143873	0.0136757	0.0143873	0.0136757	1.0739	1.02604	1.16545	1.16503	1.14882	1.10984	1.14882	1.10984	0.0155419	0.0138757	1.11847	0.0491281
531	b3428	glgP	0.0137446	0.0133767	0.0148228	0.016182	0.0121794	0.00992528	0.0121794	0.00992528		0.0127947	0.0133461	0.0172643	0.0166956	0.0145219	0.0143391	0.0145219	0.0143391	1.07424	1.00229	0.858579	0.969235	0.838692	0.692184	0.838692	0.692184	0.0127919	0.0147279	0.870762	0.138556
532	b3429	glgA	0.00727643	0.00690609	0.00685277	0.00683248	0.00678669	0.00501878	0.00678669	0.00501878		0.00800277	0.00789616	0.00780465	0.00722407	0.00708668	0.00562809	0.00708668	0.00562809	0.909239	0.874613	0.878036	0.945794	0.957668	0.891736	0.957668	0.891736	0.00643484	0.00704465	0.913311	0.0352128
533	b3430	glgC	0.0136011	0.0123794	0.0116601	0.0135193	0.00859585	0.00756927	0.00859585	0.00756927		0.0112228	0.0124232	0.0158459	0.017175	0.0120932	0.0108226	0.0120932	0.0108226	1.21192	0.996475	0.735846	0.787148	0.7108	0.699394	0.7108	0.699394	0.0104363	0.0128123	0.818971	0.187401
534	b3431	glgX	0.00504979	0.00514584	0.00476343	0.00479231	0.0048561	0.00399697	0.0048561	0.00399697		0.00460211	0.00500973	0.00520417	0.00588305	0.00445376	0.00400879	0.00445376	0.00400879	1.09728	1.02717	0.915309	0.814597	1.09034	0.99705	1.09034	0.99705	0.00468219	0.00470302	1.00364	0.098547
535	b3432	glgB	0.0136788	0.014601	0.0146086	0.0124429	0.0127804	0.0104151	0.0127804	0.0104151		0.0144866	0.0144803	0.0165203	0.0163596	0.0152316	0.0142088	0.0152316	0.0142088	0.944239	1.00833	0.884279	0.760587	0.839071	0.733004	0.839071	0.733004	0.0127153	0.015091	0.842699	0.100221
536	b3506	slp	0.0278879	0.029858	0.0246005	0.0236271	0.00981527	0.00832497	0.00981527	0.00832497		0.0240197	0.0252058	0.0388446	0.0381965	0.0128208	0.0130727	0.0128208	0.0130727	1.16104	1.18457	0.633307	0.618566	0.765575	0.636821	0.765575	0.636821	0.0177817	0.0222567	0.800285	0.237419
537	b3552	yiaD	0.00693149	0.00726899	0.00660135	0.00713317	0.00521085	0.00530119	0.00521085	0.00530119		0.00578524	0.00598382	0.00627165	0.00691058	0.00378562	0.00336539	0.00378562	0.00336539	1.19813	1.21477	1.05257	1.03221	1.37649	1.57521	1.37649	1.57521	0.00611989	0.00490666	1.30014	0.211713
538	b3578	yiaN	0.00433351	0.0041616	0.00451207	0.00454399	0.00720213	0.0036149	0.00720213	0.0036149		0.00487322	0.00416259	0.00416318	0.00476842	0.00779991	0.00388209	0.00779991	0.00388209	0.889249	0.999762	1.0838	0.952932	0.92336	0.931172	0.92336	0.931172	0.00489815	0.00516643	0.954352	0.0610103
539	b3584	yiaT	0.0103173	0.0103759	0.013869	0.0142132	0.00955038	0.008592	0.00955038	0.008592		0.0146705	0.0148544	0.0110542	0.0122993	0.0142004	0.0149789	0.0142004	0.0149789	0.703265	0.69851	1.25463	1.15561	0.672543	0.573608	0.672543	0.573608	0.0106325	0.0139046	0.78804	0.263671
540	b3613	yibP	0.0268414	0.0273413	0.0275918	0.0291824	0.0295516	0.0287616	0.0295516	0.0287616		0.0253694	0.0250893	0.0265016	0.0281272	0.0272425	0.0254063	0.0272425	0.0254063	1.05802	1.08976	1.04114	1.03752	1.08476	1.13207	1.08476	1.13207	0.0284479	0.0262981	1.08251	0.0364695
541	b3615	yibD	0.00340704	0.00396731	0.00352092	0.00317862	0.00366136	0.00296334	0.00366136	0.00296334		0.00320302	0.00334653	0.00355854	0.00306831	0.00376005	0.00334767	0.00376005	0.00334767	1.0637	1.1855	0.98943	1.03595	0.973753	0.885195	0.973753	0.885195	0.00341541	0.00342398	0.999059	0.0982722
542	b3619	rfaD	0.0617459	0.0632062	0.0568238	0.0560334	0.0556583	0.0555146	0.0556583	0.0555146		0.047832	0.051295	0.0574675	0.0529301	0.0444684	0.0465115	0.0444684	0.0465115	1.29089	1.23221	0.988798	1.05863	1.25164	1.19357	1.25164	1.19357	0.0575194	0.0489355	1.18262	0.104805
543	b3620	rfaF	0.0458411	0.0468866	0.0381151	0.0366629	0.0407026	0.0402043	0.0407026	0.0402043		0.0334206	0.0344157	0.0344935	0.0369213	0.0274874	0.0270018	0.0274874	0.0270018	1.37164	1.36236	1.10499	0.993001	1.48077	1.48895	1.48077	1.48895	0.0411649	0.0310287	1.34643	0.193026
544	b3621	rfaC	0.0134578	0.0130792	0.0122284	0.0130694	0.016622	0.00955522	0.016622	0.00955522		0.0125749	0.011301	0.0133709	0.0131081	0.010178	0.00715139	0.010178	0.00715139	1.07022	1.15735	0.914551	0.997044	1.63314	1.33613	1.63314	1.33613	0.0130237	0.0106267	1.25971	0.273886
545	b3622	rfaL	0.00375755	0.00327927	0.00442224	0.00432097	0.00494633	0.00389511	0.00494633	0.00389511		0.00285728	0.00282941	0.00349266	0.00375448	0.00306372	0.00262568	0.00306372	0.00262568	1.31508	1.15899	1.26615	1.15088	1.61449	1.48347	1.61449	1.48347	0.00418286	0.00303908	1.38588	0.188838
546	b3623	rfaK	0.00254689	0.00251732	0.00255894	0.00253023	0.00313771	0.00179651	0.00313771	0.00179651		0.00185223	0.00176835	0.00282038	0.0028705	0.00271824	0.00192963	0.00271824	0.00192963	1.37504	1.42354	0.907302	0.881458	1.15431	0.93101	1.15431	0.93101	0.00250273	0.0023259	1.09475	0.216471	W
547	b3624	rfaZ	0.00609835	0.00567227	0.00710296	0.00696517	0.00922338	0.00850008	0.00922338	0.00850008		0.00656012	0.00592118	0.00661297	0.00697932	0.00754456	0.0079708	0.00754456	0.0079708	0.929609	0.957962	1.07409	0.997972	1.22252	1.0664	1.22252	1.0664	0.00766071	0.00713804	1.06719	0.109515
548	b3625	rfaY	0.0234025	0.0243096	0.0298757	0.0273773	0.0256319	0.0265282	0.0256319	0.0265282		0.0258633	0.0267857	0.0250974	0.0241959	0.0397123	0.0373758	0.0397123	0.0373758	0.904855	0.907557	1.19039	1.13148	0.645441	0.709769	0.645441	0.709769	0.0261607	0.0320148	0.855588	0.215204
549	b3626	rfaJ	0.00440663	0.00482919	0.00449089	0.00406344	0.00648579	0.00701166	0.00648579	0.00701166		0.00270855	0.00288668	0.00378029	0.0043543	0.00252114	0.00242041	0.00252114	0.00242041	1.62693	1.67292	1.18798	0.933203	2.57256	2.8969	2.57256	2.8969	0.00559813	0.00295161	2.04499	0.783025
550	b3627	rfaI	0.00136867	0.00128293	0.00144338	0.00118634	0.00157532	0.00140132	0.00157532	0.00140132		0.00133199	0.00124856	0.0013308	0.00140072	0.0013758	0.00114092	0.0013758	0.00114092	1.02754	1.02753	1.08459	0.84695	1.14503	1.22823	1.14503	1.22823	0.00140432	0.00129319	1.09164	0.126015	W
551	b3628	rfaB	0.0129507	0.0133271	0.0121196	0.0117976	0.0133452	0.0136879	0.0133452	0.0136879		0.0128254	0.0126556	0.0118336	0.0107132	0.0127237	0.0147853	0.0127237	0.0147853	1.00977	1.05305	1.02417	1.10122	1.04885	0.925779	1.04885	0.925779	0.0130326	0.0128807	1.01718	0.062298
552	b3629	rfaS	0.00209454	0.00227754	0.001905	0.00223134	0.00174037	0.00141434	0.00174037	0.00141434		0.00142866	0.00154367	0.00178177	0.00205994	0.00141589	0.00127127	0.00141589	0.00127127	1.46608	1.47541	1.06916	1.08321	1.22917	1.11254	1.22917	1.11254	0.00185223	0.00152355	1.22216	0.164961	W
553	b3630	rfaP	0.0071643	0.00779727	0.00848204	0.0101412	0.00783163	0.0068456	0.00783163	0.0068456		0.00576492	0.00600396	0.00822953	0.00769567	0.00664353	0.00578457	0.00664353	0.00578457	1.24274	1.29869	1.03068	1.31778	1.17884	1.18342	1.17884	1.18342	0.00786741	0.00656878	1.2018	0.0890636
554	b3631	rfaG	0.0044761	0.00506371	0.00482788	0.00590884	0.00787712	0.00633313	0.00787712	0.00633313		0.00423223	0.00343895	0.00489903	0.00497277	0.00478572	0.00377483	0.00478572	0.00377483	1.05762	1.47246	0.985476	1.18824	1.64596	1.67773	1.64596	1.67773	0.00608713	0.00433301	1.4189	0.295574
555	b3632	rfaQ	0.011125	0.0112832	0.0105887	0.0091162	0.0166286	0.012873	0.0166286	0.012873		0.00710691	0.00702921	0.0160258	0.0164008	0.021039	0.0189116	0.021039	0.0189116	1.56538	1.60519	0.660728	0.555839	0.790372	0.680691	0.790372	0.680691	0.0126395	0.015808	0.916158	0.41984
556	b3633	kdtA	0.0436263	0.042311	0.0399351	0.0406475	0.0417231	0.0415978	0.0417231	0.0415978		0.0378248	0.0376421	0.0406607	0.0438865	0.033585	0.0363684	0.033585	0.0363684	1.15338	1.12403	0.982156	0.926197	1.24232	1.14379	1.24232	1.14379	0.0416452	0.0374901	1.11975	0.112596
557	b3634	kdtB	0.0025805	0.00279867	0.00283571	0.00245001	0.00313311	0.00231227	0.00313311	0.00231227		0.00278441	0.00246895	0.00288222	0.0028658	0.00271536	0.00299519	0.00271536	0.00299519	0.926768	1.13354	0.983862	0.854914	1.15385	0.771994	1.15385	0.771994	0.00269446	0.00280281	0.968846	0.163905	W
558	b3784	rfe	0.00556589	0.00554055	0.00465	0.00463951	0.00550835	0.00496057	0.00550835	0.00496057		0.00491429	0.00520715	0.0048033	0.00534849	0.00627051	0.0059703	0.00627051	0.0059703	1.13259	1.06403	0.968084	0.867443	0.878453	0.830874	0.878453	0.830874	0.00516673	0.00559436	0.93135	0.112962
559	b3785	wzzE	0.00729415	0.0085133	0.00627493	0.00590109	0.0054488	0.00498805	0.0054488	0.00498805		0.00585456	0.00649663	0.00555866	0.00615569	0.00465686	0.00462933	0.00465686	0.00462933	1.24589	1.31042	1.12886	0.95864	1.17006	1.07749	1.17006	1.07749	0.00610714	0.00532974	1.14236	0.108792
560	b3793	wecF	0.0138596	0.0131271	0.0140543	0.0153728	0.0138225	0.0121724	0.0138225	0.0121724		0.0139014	0.0134907	0.0161912	0.0165815	0.0171662	0.0186081	0.0171662	0.0186081	0.996995	0.973042	0.868025	0.927108	0.805215	0.654143	0.805215	0.654143	0.0135504	0.0164642	0.835486	0.132051
561	b3794	wecG	0.0180692	0.0180724	0.0222297	0.0229081	0.0232728	0.0250156	0.0232728	0.0250156		0.0224286	0.0217174	0.0211596	0.0218166	0.0357753	0.0367249	0.0357753	0.0367249	0.805634	0.83216	1.05057	1.05003	0.650526	0.681161	0.650526	0.681161	0.022232	0.0290153	0.800221	0.168734
562	b3842	rfaH	0.0135035	0.0124926	0.0127629	0.0123974	0.015907	0.01405	0.015907	0.01405		0.0128089	0.0127528	0.0142136	0.0146828	0.0122845	0.0112713	0.0122845	0.0112713	1.05423	0.979597	0.897941	0.844348	1.29488	1.24652	1.29488	1.24652	0.0138838	0.0126962	1.10736	0.185641
563	b3967	murI	0.00602693	0.00626235	0.006156	0.00549332	0.00960066	0.0069886	0.00960066	0.0069886		0.00515785	0.00528732	0.0089348	0.00853377	0.00580411	0.00514156	0.00580411	0.00514156	1.1685	1.18441	0.688991	0.643716	1.65411	1.35924	1.65411	1.35924	0.00713964	0.00622563	1.21404	0.384223
564	b3972	murB	0.185522	0.193798	0.205034	0.202232	0.236405	0.234723	0.236405	0.234723		0.21728	0.226439	0.273957	0.23436	0.200944	0.207749	0.200944	0.207749	0.853835	0.855853	0.748417	0.862909	1.17647	1.12984	1.17647	1.12984	0.216105	0.221178	0.991705	0.177153
565	b4169	amiB	0.00955755	0.00911709	0.00956803	0.00986477	0.0098591	0.0095735	0.0098591	0.0095735		0.00943063	0.00920625	0.0114969	0.0115674	0.00937266	0.00971347	0.00937266	0.00971347	1.01346	0.990315	0.832227	0.852811	1.0519	0.985591	1.0519	0.985591	0.00962158	0.00998417	0.970474	0.083594
566	b4233	yjfG	0.014978	0.0118058	0.0140085	0.0133422	0.0166271	0.0125698	0.0166271	0.0125698		0.0127861	0.0113925	0.0165777	0.0197553	0.0127514	0.0120311	0.0127514	0.0120311	1.17143	1.03628	0.845024	0.675372	1.30394	1.04477	1.30394	1.04477	0.014066	0.0137596	1.05319	0.215883
567	b4312	fimB	0.00772374	0.00604749	0.00622669	0.00618881	0.0199443	0.00651751	0.0199443	0.00651751		0.00590276	0.00534513	0.00634721	0.00856947	0.00710498	0.00444318	0.00710498	0.00444318	1.3085	1.1314	0.981012	0.722193	2.80709	1.46686	2.80709	1.46686	0.00988881	0.00615761	1.58638	0.793398
568	b4313	fimE	0.0129779	0.0122214	0.0116746	0.0110061	0.0185426	0.0150281	0.0185426	0.0150281		0.0127373	0.0118702	0.012375	0.0131647	0.0173443	0.0161495	0.0173443	0.0161495	1.01889	1.02959	0.943405	0.836032	1.06909	0.930559	1.06909	0.930559	0.0143777	0.0146419	0.978401	0.0817483
569	b4314	fimA	0.0177654	0.0175987	0.0137949	0.0142958	0.0199772	0.0172422	0.0199772	0.0172422		0.0128359	0.0128208	0.00984267	0.0110558	0.0152888	0.0162356	0.0152888	0.0162356	1.38404	1.37267	1.40154	1.29306	1.30666	1.062	1.30666	1.062	0.0172367	0.0137005	1.27358	0.136535
570	b4315	fimI	0.00566905	0.00549428	0.00548349	0.00545941	0.00557834	0.00524286	0.00557834	0.00524286		0.00376725	0.00334653	0.00456021	0.00506784	0.00502519	0.00489439	0.00502519	0.00489439	1.50482	1.64178	1.20247	1.07727	1.11008	1.0712	1.11008	1.0712	0.00546858	0.00457262	1.22361	0.222984
571	b4316	fimC	0.00745476	0.00742833	0.00775192	0.00890837	0.00947782	0.00835547	0.00947782	0.00835547		0.00785003	0.00764007	0.00767978	0.00796542	0.0104313	0.00898798	0.0104313	0.00898798	0.949648	0.972286	1.00939	1.11838	0.908596	0.929628	0.908596	0.929628	0.00840125	0.00874673	0.965769	0.0703515
572	b4317	fimD	0.00164639	0.00091569	0.00126542	0.0011763	0.00205553	0.00113907	0.00205553	0.00113907		0.00120199	0.00094929	0.00152784	0.0013978	0.00120607	0.00118426	0.00120607	0.00118426	1.36972	0.964605	0.828238	0.841541	1.70433	0.961843	1.70433	0.961843	0.00142413	0.0012322	1.16706	0.371169	W
573	b4318	fimF	0.00120709	0.00118792	0.00151987	0.00139403	0.00175808	0.00120745	0.00175808	0.00120745		0.00109389	0.000932873	0.00191345	0.00145358	0.0013486	0.000971114	0.0013486	0.000971114	1.10348	1.2734	0.794312	0.959037	1.30363	1.24337	1.30363	1.24337	0.001405	0.00125415	1.15303	0.187058	W
574	b4319	fimG	0.00232136	0.00223103	0.00194103	0.00208296	0.00288979	0.00201311	0.00288979	0.00201311		0.00185752	0.00177934	0.00230099	0.00240242	0.00243339	0.0022798	0.00243339	0.0022798	1.24971	1.25385	0.843561	0.867027	1.18756	0.883018	1.18756	0.883018	0.00229777	0.00222083	1.04441	0.189321	W
575	b4320	fimH	0.00248133	0.00245197	0.00239247	0.00227185	0.00241747	0.00171107	0.00241747	0.00171107		0.00193404	0.00197916	0.00284609	0.00243692	0.00259526	0.00202302	0.00259526	0.00202302	1.28298	1.23889	0.840616	0.932262	0.931494	0.845797	0.931494	0.845797	0.00223184	0.0023041	0.981166	0.177781	W
576	b4392	slt	0.00780775	0.0076666	0.00913057	0.00911673	0.008307	0.00619824	0.008307	0.00619824		0.0109155	0.0117114	0.00896095	0.00924474	0.0111668	0.00925915	0.0111668	0.00925915	0.715288	0.654625	1.01893	0.986152	0.7439	0.669418	0.7439	0.669418	0.00784152	0.0102106	0.775204	0.144603
577	b0198	yaeE	0.0267498	0.0268447	0.0275129	0.0256518	0.0455348	0.0416343	0.0455348	0.0416343		0.030298	0.0300965	0.029308	0.0276189	0.0413328	0.0391478	0.0413328	0.0391478	0.882888	0.891953	0.938749	0.928775	1.10166	1.06352	1.10166	1.06352	0.0351372	0.0347853	0.99659	0.0947631
578	b0489	ybbK	0.00756488	0.00672205	0.00760378	0.00776136	0.0112866	0.00969818	0.0112866	0.00969818		0.00706923	0.00705326	0.00679826	0.00716381	0.0101273	0.0100781	0.0101273	0.0100781	1.07011	0.953042	1.11849	1.08341	1.11447	0.962306	1.11447	0.962306	0.00895271	0.00856192	1.04733	0.0748806
579	b0633	rlpA	0.00946669	0.00909775	0.00908019	0.00946764	0.0140192	0.0123886	0.0140192	0.0123886		0.00713821	0.00785147	0.00741278	0.0068481	0.00954386	0.00929229	0.00954386	0.00929229	1.3262	1.15873	1.22494	1.38252	1.46892	1.33321	1.46892	1.33321	0.011241	0.00836536	1.33708	0.10781
580	b0786	ybhL	0.0169398	0.0155623	0.0166683	0.0163719	0.0245054	0.023569	0.0245054	0.023569		0.0161021	0.0155601	0.0167781	0.0149946	0.0228431	0.0238152	0.0228431	0.0238152	1.05203	1.00014	0.993457	1.09185	1.07277	0.989663	1.07277	0.989663	0.0202114	0.019594	1.03279	0.0437321
581	b1202	b1202	0.00280902	0.00334678	0.00274087	0.00267105	0.00377949	0.00337338	0.00377949	0.00337338		0.0031945	0.00316446	0.00277507	0.00269022	0.00377334	0.00373426	0.00377334	0.00373426	0.87933	1.05761	0.987676	0.992876	1.00163	0.90336	1.00163	0.90336	0.00323418	0.00335493	0.965935	0.0626596	W
582	b1472	b1472	0.00190365	0.00214005	0.00154122	0.00171968	0.00294006	0.00289492	0.00294006	0.00289492		0.0017094	0.00228446	0.00180613	0.00177207	0.00278398	0.00348174	0.00278398	0.00348174	1.11364	0.936784	0.853324	0.970439	1.05606	0.831459	1.05606	0.831459	0.00237182	0.00251294	0.956153	0.111493	W
583	b1615	uidC	0.00858067	0.0085838	0.0088746	0.00828448	0.00690871	0.0065569	0.00690871	0.0065569		0.01101	0.0107662	0.00845955	0.00819529	0.0110927	0.0101984	0.0110927	0.0101984	0.779352	0.797295	1.04906	1.01088	0.622817	0.642934	0.622817	0.642934	0.00765685	0.0101266	0.771012	0.174168
584	b1708	nlpC	0.0378683	0.0381692	0.0309714	0.0278512	0.0274378	0.0266179	0.0274378	0.0266179		0.0324785	0.0332334	0.00874526	0.032692	0.0312551	0.0225216	0.0312551	0.0225216	1.16595	1.14852	3.54151	0.851925	0.877867	1.18188	0.877867	1.18188	0.0303714	0.0268378	1.35342	0.896622
585	b2346	vacJ	0.00917169	0.00945561	0.0106057	0.0100954	0.01508	0.0144286	0.01508	0.0144286		0.00864611	0.00932505	0.00901599	0.00879359	0.0133793	0.0131595	0.0133793	0.0131595	1.06079	1.014	1.17632	1.14804	1.12711	1.09644	1.12711	1.09644	0.0122932	0.0111073	1.10578	0.0511219
586	b2477	nlpB	0.00733006	0.00648093	0.00578377	0.00628652	0.00652749	0.00714518	0.00652749	0.00714518		0.00569381	0.00640769	0.00482428	0.00570301	0.00636367	0.00697152	0.00636367	0.00697152	1.28737	1.01143	1.19889	1.10232	1.02574	1.02491	1.02574	1.02491	0.00665333	0.0061624	1.08766	0.102696
587	b2742	nlpD	0.0342491	0.0325359	0.032808	0.0331693	0.0406531	0.038871	0.0406531	0.038871		0.0314019	0.0297536	0.0260972	0.0279233	0.0367702	0.0363211	0.0367702	0.0363211	1.09067	1.09351	1.25715	1.18787	1.1056	1.07021	1.1056	1.07021	0.0364763	0.0326698	1.1226	0.0657888
588	b3661	nlpA	0.0310261	0.0302234	0.0283358	0.0276374	0.0398552	0.037204	0.0398552	0.037204		0.0344455	0.033012	0.033616	0.0330482	0.0429837	0.0395558	0.0429837	0.0395558	0.900732	0.915526	0.842926	0.836277	0.927217	0.940545	0.927217	0.940545	0.0339176	0.0374001	0.903873	0.041763
589	b4149	blc	0.00797852	0.00712776	0.00738748	0.00737323	0.010967	0.0119214	0.010967	0.0119214		0.00813108	0.00750655	0.00643377	0.00803122	0.0164833	0.0157271	0.0164833	0.0157271	0.981238	0.949539	1.14823	0.91807	0.665341	0.758012	0.665341	0.758012	0.00945547	0.0118154	0.855474	0.171377
590	b0082	yabC	0.0194528	0.0204251	0.0190864	0.0204542	0.026378	0.022764	0.026378	0.022764		0.0198896	0.0205893	0.0185257	0.0203941	0.0282201	0.0246384	0.0282201	0.0246384	0.97804	0.99202	1.03026	1.00294	0.934725	0.923922	0.934725	0.923922	0.0222128	0.0231395	0.96507	0.0410699
591	b0163	yaeH	0.014221	0.0170125	0.0122834	0.0134394	0.0163459	0.0193903	0.0163459	0.0193903		0.0142452	0.0165919	0.01412	0.0172851	0.0165995	0.0226097	0.0165995	0.0226097	0.998299	1.02535	0.869934	0.777512	0.984719	0.857611	0.984719	0.857611	0.0160536	0.0175826	0.919469	0.0896013
592	b0297	eaeH	0.00490412	0.00538049	0.00371413	0.00383095	0.0036496	0.00391342	0.0036496	0.00391342		0.00485659	0.00446998	0.00466544	0.004982	0.00569206	0.00571002	0.00569206	0.00571002	1.00979	1.20369	0.796092	0.768959	0.641173	0.685361	0.641173	0.685361	0.00411947	0.00522227	0.80395	0.201626
593	b0357	yaiN	0.0128432	0.0135516	0.0116262	0.0108411	0.0102205	0.0110377	0.0102205	0.0110377		0.0102167	0.0109089	0.0101791	0.0098983	0.00720858	0.00750796	0.00720858	0.00750796	1.25708	1.24225	1.14217	1.09525	1.41783	1.47013	1.41783	1.47013	0.0114223	0.00882951	1.31408	0.149323
594	b0465	aefA	0.00250237	0.00288824	0.00222337	0.00201927	0.00256692	0.00325398	0.00256692	0.00325398		0.00206608	0.00231025	0.00218844	0.00220214	0.0024007	0.00221803	0.0024007	0.00221803	1.21117	1.25018	1.01596	0.916959	1.06924	1.46706	1.06924	1.46706	0.00265938	0.00225055	1.18336	0.203977	W
595	b0503	ybbB	0.00232518	0.00236794	0.00250399	0.00275468	0.00346745	0.00364332	0.00346745	0.00364332		0.00238945	0.00254758	0.00212147	0.00244154	0.00433986	0.0046123	0.00433986	0.0046123	0.973103	0.929485	1.18031	1.12825	0.798976	0.789915	0.798976	0.789915	0.00302167	0.00342555	0.923616	0.159048
596	b0643	ybeL	0.0104089	0.010247	0.011821	0.0111826	0.0125316	0.0115755	0.0125316	0.0115755		0.0112077	0.0114635	0.0134205	0.0105922	0.0132041	0.01307	0.0132041	0.01307	0.928731	0.893883	0.880817	1.05574	0.949068	0.88566	0.949068	0.88566	0.0114842	0.012404	0.928578	0.0587698
597	b0780	ybhK	0.00489204	0.0058236	0.00511304	0.00522804	0.0062253	0.00648869	0.0062253	0.00648869		0.00433553	0.00464916	0.00536208	0.00551814	0.00469462	0.0053431	0.00469462	0.0053431	1.12836	1.25261	0.953555	0.947428	1.32605	1.21441	1.32605	1.21441	0.00581059	0.00499254	1.17036	0.150044
598	b0878	b0878	0.0081686	0.00893319	0.00604093	0.00635289	0.0072791	0.00767061	0.0072791	0.00767061		0.00737541	0.00759859	0.00624868	0.00563465	0.0131014	0.0125615	0.0131014	0.0125615	1.10755	1.17564	0.966753	1.12747	0.555596	0.610646	0.555596	0.610646	0.00742438	0.00977288	0.838736	0.280281
599	b1220	ychP	0.0169617	0.0155813	0.0144114	0.0136527	0.0176998	0.0171401	0.0176998	0.0171401		0.0168192	0.0166914	0.0149337	0.0144589	0.0197692	0.0205139	0.0197692	0.0205139	1.00847	0.933494	0.965024	0.944242	0.89532	0.835535	0.89532	0.835535	0.0162859	0.0179337	0.914118	0.0607505
600	b1258	yciF	0.00939899	0.00911991	0.00785243	0.00738145	0.0127427	0.0115597	0.0127427	0.0115597		0.00952345	0.00963573	0.00915498	0.00884756	0.0120779	0.0121516	0.0120779	0.0121516	0.986931	0.946468	0.857722	0.834292	1.05504	0.951292	1.05504	0.951292	0.0102947	0.0107026	0.95476	0.0803295
601	b1368	b1368	0.0127995	0.0127517	0.0141552	0.0131774	0.0191739	0.0183042	0.0191739	0.0183042		0.013256	0.0137367	0.013987	0.0124948	0.0218598	0.0214102	0.0218598	0.0214102	0.965562	0.928294	1.01203	1.05464	0.877133	0.854928	0.877133	0.854928	0.01598	0.0175018	0.928081	0.0759352
602	b1376	ynaF	0.0353709	0.0376726	0.0340549	0.0347933	0.024155	0.0192053	0.024155	0.0192053		0.0329376	0.0342647	0.0370364	0.0403169	0.0345418	0.0363566	0.0345418	0.0363566	1.07387	1.09946	0.919498	0.862994	0.699298	0.528247	0.699298	0.528247	0.0285765	0.035794	0.801364	0.223893
603	b1505	b1505	0.00107235	0.00102668	0.000831546	0.000758104	0.00105153	0.00101877	0.00105153	0.00101877		0.000827412	0.000769735	0.00103086	0.0012111	0.00118828	0.00170665	0.00118828	0.00170665	1.29603	1.33381	0.806653	0.625963	0.884911	0.596942	0.884911	0.596942	0.00097866	0.00120362	0.87827	0.295008	W
604	b1835	yebU	0.0659965	0.0631744	0.0605379	0.0583386	0.0742921	0.0765998	0.0742921	0.0765998		0.0739338	0.0710845	0.0653142	0.0635006	0.0705817	0.077654	0.0705817	0.077654	0.892643	0.888722	0.926873	0.918708	1.05257	0.986424	1.05257	0.986424	0.0687289	0.0712881	0.963116	0.0664149
605	b1999	yeeP	0.00359378	0.00338895	0.00326988	0.00337911	0.00394577	0.00391556	0.00394577	0.00391556		0.00347468	0.00393002	0.00343385	0.00347625	0.00446431	0.00462378	0.00446431	0.00462378	1.03428	0.862322	0.952249	0.972058	0.883847	0.84683	0.883847	0.84683	0.0036693	0.00406137	0.910283	0.0683503
606	b2004	yeeU	0.00622859	0.00634239	0.00571172	0.00577863	0.00658174	0.0056692	0.00658174	0.0056692		0.00551964	0.00559746	0.00522901	0.00592363	0.00770796	0.00766567	0.00770796	0.00766567	1.12844	1.13308	1.09232	0.975523	0.853888	0.739557	0.853888	0.739557	0.0060704	0.00662712	0.939531	0.165804
607	b2007	yeeX	0.0425332	0.0419085	0.0583194	0.0379136	0.0366186	0.0391142	0.0366186	0.0391142		0.042358	0.0421139	0.0598746	0.062765	0.0376462	0.0372312	0.0376462	0.0372312	1.00414	0.995121	0.974026	0.604057	0.972704	1.05057	0.972704	1.05057	0.0415175	0.0446083	0.952987	0.144623
608	b2175	spr	0.147824	0.133864	0.175861	0.156874	0.167967	0.162426	0.167967	0.162426		0.144235	0.134391	0.159731	0.165235	0.136443	0.133546	0.136443	0.133546	1.02488	0.996076	1.10098	0.949402	1.23104	1.21625	1.23104	1.21625	0.159401	0.142946	1.12074	0.117749
609	b2291	b2291	0.00674376	0.00739226	0.0061912	0.00611182	0.00752693	0.00755304	0.00752693	0.00755304		0.00691919	0.00718434	0.00702109	0.00689608	0.0124092	0.0114111	0.0124092	0.0114111	0.974646	1.02894	0.881801	0.886275	0.606563	0.6619	0.606563	0.6619	0.00707487	0.00945766	0.788574	0.172786
610	b2327	yfcA	0.0078062	0.0077994	0.00898167	0.00867997	0.0115884	0.0108872	0.0115884	0.0108872		0.00776628	0.00829591	0.0088848	0.00861538	0.0168274	0.0158234	0.0168274	0.0158234	1.00514	0.94015	1.0109	1.0075	0.688664	0.688043	0.688664	0.688043	0.0097773	0.012358	0.839638	0.163248
611	b2338	yfcU	0.0544221	0.0562851	0.0727483	0.0708764	0.060822	0.0613458	0.060822	0.0613458		0.0740304	0.0751264	0.0607487	0.0599543	0.100117	0.0997432	0.100117	0.0997432	0.735133	0.749205	1.19753	1.18217	0.607511	0.615037	0.607511	0.615037	0.0623335	0.0836975	0.788642	0.254212
612	b2438	b2438	0.022379	0.0220941	0.0214207	0.0202663	0.0294347	0.0306753	0.0294347	0.0306753		0.0238548	0.0228173	0.0215872	0.0213541	0.0269049	0.0279819	0.0269049	0.0279819	0.938133	0.968302	0.992288	0.949056	1.09403	1.09626	1.09403	1.09626	0.0257975	0.0249234	1.02854	0.0728816
613	b2506	b2506	0.0159502	0.0166671	0.0144353	0.0151348	0.0131336	0.0122203	0.0131336	0.0122203		0.0154128	0.0169655	0.0146199	0.0155093	0.0128313	0.014644	0.0128313	0.014644	1.03487	0.982411	0.987367	0.975856	1.02356	0.834493	1.02356	0.834493	0.0141119	0.0146823	0.962075	0.0816405
614	b2555	yfhG	0.037439	0.0342434	0.0305539	0.028779	0.0288923	0.0330798	0.0288923	0.0330798		0.0430321	0.0387892	0.0365198	0.0350055	0.0331047	0.0364158	0.0331047	0.0364158	0.870025	0.882807	0.836641	0.822127	0.872755	0.908391	0.872755	0.908391	0.0318699	0.0365484	0.871737	0.03049
615	b2605	yfiB	0.0253824	0.0247451	0.022049	0.0215823	0.021712	0.0220203	0.021712	0.0220203		0.0256491	0.0265131	0.0260188	0.0247229	0.0245775	0.0275102	0.0245775	0.0275102	0.989603	0.933314	0.847427	0.872965	0.883409	0.80044	0.883409	0.80044	0.0226529	0.0258849	0.876376	0.0638562
616	b2879	b2879	0.0309606	0.0329732	0.030106	0.0289491	0.0296645	0.0299973	0.0296645	0.0299973		0.0271933	0.0289971	0.0288787	0.0259249	0.0509029	0.0513486	0.0509029	0.0513486	1.13854	1.13712	1.0425	1.11665	0.582767	0.584189	0.582767	0.584189	0.0302891	0.0394371	0.84609	0.282303
617	b2922	yggE	0.0194115	0.0193691	0.0154811	0.0164631	0.0124557	0.012561	0.0124557	0.012561		0.0171872	0.0173617	0.017951	0.018005	0.0182722	0.016999	0.0182722	0.016999	1.12942	1.11562	0.86241	0.914366	0.681675	0.738922	0.681675	0.738922	0.0150948	0.0176309	0.857876	0.182746
618	b2954	yggV	0.0204331	0.0203311	0.0193676	0.0199771	0.0254479	0.0255771	0.0254479	0.0255771		0.0206529	0.0206987	0.0192471	0.0184229	0.025372	0.0280853	0.025372	0.0280853	0.989358	0.98224	1.00626	1.08436	1.00299	0.910693	1.00299	0.910693	0.0227699	0.023242	0.986199	0.0561
619	b2956	yggM	0.0373688	0.0365483	0.0487161	0.0471709	0.0390079	0.0393846	0.0390079	0.0393846		0.0426772	0.0405077	0.0412083	0.0411046	0.0934863	0.0818693	0.0934863	0.0818693	0.875616	0.902257	1.18219	1.14758	0.417258	0.481066	0.417258	0.481066	0.0408236	0.0645261	0.738037	0.327057
620	b3051	b3051	0.0468457	0.0471874	0.0443851	0.0434089	0.0285496	0.0304081	0.0285496	0.0304081		0.040265	0.0390426	0.0482733	0.0481865	0.0223625	0.0245293	0.0223625	0.0245293	1.16344	1.20861	0.919453	0.900851	1.27667	1.23967	1.27667	1.23967	0.0374678	0.0336939	1.15313	0.154428
621	b3358	yhfK	0.0198225	0.0194367	0.0181082	0.0178396	0.0215046	0.0197114	0.0215046	0.0197114		0.0194948	0.0199628	0.0180264	0.0187307	0.0238513	0.0226768	0.0238513	0.0226768	1.01681	0.973647	1.00454	0.952426	0.901611	0.869232	0.901611	0.869232	0.0197049	0.0211588	0.936138	0.0587925
622	b3597	yibH	0.0140799	0.0151914	0.0125635	0.0120699	0.0167217	0.0162688	0.0167217	0.0162688		0.0144313	0.0143733	0.0122041	0.0116506	0.0144362	0.0146437	0.0144362	0.0146437	0.975645	1.05692	1.02945	1.03599	1.15831	1.11098	1.15831	1.11098	0.0149857	0.0138524	1.07957	0.0655734
623	b3644	yicC	0.00940647	0.00977776	0.00733747	0.00746893	0.00825525	0.00829324	0.00825525	0.00829324		0.00804724	0.00763985	0.00763364	0.0082139	0.007893	0.00818629	0.007893	0.00818629	1.16891	1.27984	0.961202	0.909303	1.0459	1.01307	1.0459	1.01307	0.00838595	0.00796165	1.05465	0.117858
624	b3832	yigN	0.004164	0.00409767	0.00337836	0.00361278	0.00357132	0.00344763	0.00357132	0.00344763		0.0042538	0.00414602	0.0040732	0.00386825	0.00327114	0.0036759	0.00327114	0.0036759	0.978887	0.988338	0.829413	0.933959	1.09177	0.937901	1.09177	0.937901	0.00366134	0.00377942	0.973741	0.0870812
625	b4020	yjbB	0.108826	0.113236	0.0953615	0.0952007	0.130259	0.143816	0.130259	0.143816		0.088442	0.0906638	0.143637	0.141407	0.15583	0.151096	0.15583	0.151096	1.23048	1.24896	0.663907	0.673238	0.8359	0.951817	0.8359	0.951817	0.120097	0.13475	0.924003	0.222689
626	b4109	yjdA	0.0128364	0.012482	0.01454	0.0148036	0.0224459	0.0219412	0.0224459	0.0219412		0.0123385	0.0120762	0.0130609	0.0128541	0.0237843	0.0213283	0.0237843	0.0213283	1.04035	1.03361	1.11325	1.15166	0.943725	1.02873	0.943725	1.02873	0.0179295	0.0175694	1.03547	0.0722131
627	b4159	yjeP	0.00482544	0.00438555	0.00500379	0.00523886	0.00674046	0.00594428	0.00674046	0.00594428		0.00493557	0.00472214	0.00559758	0.00580331	0.00808704	0.00841791	0.00808704	0.00841791	0.977686	0.92872	0.893921	0.902736	0.83349	0.706147	0.83349	0.706147	0.00560289	0.00675856	0.847792	0.0993581
628	b4182	yjfJ	0.0245162	0.0246648	0.0255099	0.0249718	0.0292205	0.0312016	0.0292205	0.0312016		0.0279234	0.0269584	0.0263548	0.0256979	0.0285059	0.0303887	0.0285059	0.0303887	0.87798	0.914921	0.967942	0.971746	1.02507	1.02675	1.02507	1.02675	0.0275634	0.0280904	0.979528	0.0576799
629	b4234	yjgA	0.0114109	0.0111567	0.0110082	0.0101377	0.00790954	0.00785165	0.00790954	0.00785165		0.00828358	0.00838135	0.0103877	0.00955058	0.0105693	0.0104668	0.0105693	0.0104668	1.37753	1.33113	1.05973	1.06148	0.748348	0.750149	0.748348	0.750149	0.00940448	0.00983443	0.978358	0.269201
630	b4360	yjjA	0.0197656	0.0197963	0.0191084	0.01886	0.017371	0.0160987	0.017371	0.0160987		0.0161904	0.0165124	0.0173063	0.0176406	0.015609	0.0158937	0.015609	0.0158937	1.22082	1.19888	1.10413	1.06913	1.11288	1.0129	1.11288	1.0129	0.0180587	0.0163319	1.10556	0.0761583
631	b4364	yjjP	0.0189439	0.0201721	0.0169941	0.0167112	0.0245973	0.0211125	0.0245973	0.0211125		0.0210295	0.0201286	0.0161665	0.0163043	0.0221085	0.0215733	0.0221085	0.0215733	0.900823	1.00216	1.05119	1.02495	1.11257	0.978641	1.11257	0.978641	0.0205301	0.0201241	1.02019	0.0717923
632	b0007	yaaJ	0.00609363	0.00639442	0.00586948	0.00562061	0.00662589	0.00599882	0.00662589	0.00599882		0.0062224	0.00656422	0.0082783	0.00725792	0.00858878	0.00889227	0.00858878	0.00889227	0.979306	0.974133	0.70902	0.774411	0.771459	0.674611	0.771459	0.674611	0.00615345	0.00791062	0.791126	0.121801
633	b0019	nhaA	0.00482635	0.00511981	0.00492688	0.00502588	0.00464794	0.00490765	0.00464794	0.00490765		0.00442661	0.00423824	0.00615205	0.00569987	0.00472963	0.00496994	0.00472963	0.00496994	1.0903	1.208	0.800851	0.881752	0.982728	0.987466	0.982728	0.987466	0.00487626	0.00498949	0.990162	0.122591
634	b0020	nhaR	0.0158317	0.015137	0.0176305	0.0167954	0.020682	0.0223103	0.020682	0.0223103		0.0168851	0.0153042	0.0168136	0.0178488	0.0208594	0.0198012	0.0208594	0.0198012	0.937614	0.989075	1.04858	0.94098	0.991492	1.12672	0.991492	1.12672	0.0189224	0.0185216	1.01908	0.0748335
635	b0027	lspA	0.00751739	0.00818799	0.00872833	0.00856878	0.0100593	0.0101916	0.0100593	0.0101916		0.00875268	0.00837663	0.0089093	0.00838135	0.00834347	0.00838222	0.00834347	0.00838222	0.858867	0.977479	0.979688	1.02236	1.20565	1.21586	1.20565	1.21586	0.00918803	0.00848392	1.08518	0.141961
636	b0045	yaaU	0.117469	0.122081	0.166214	0.145288	0.11872	0.12739	0.11872	0.12739		0.145278	0.144939	0.138197	0.13192	0.249867	0.26803	0.249867	0.26803	0.808581	0.842287	1.20274	1.10133	0.475133	0.475284	0.475133	0.475284	0.130409	0.199516	0.731972	0.302324
637	b0047	kefC	0.00979452	0.00883929	0.00971653	0.00903664	0.00976986	0.0098585	0.00976986	0.0098585		0.00862937	0.00910779	0.00956072	0.00937834	0.0118185	0.0109921	0.0118185	0.0109921	1.13502	0.970519	1.0163	0.963565	0.826658	0.896876	0.826658	0.896876	0.00958046	0.0102872	0.941559	0.103326
638	b0098	secA	0.00780837	0.00827313	0.00646236	0.00655432	0.00681837	0.0082648	0.00681837	0.0082648		0.0062408	0.00648721	0.00644381	0.00726887	0.00577395	0.00647881	0.00577395	0.00647881	1.25118	1.2753	1.00288	0.901696	1.18088	1.27567	1.18088	1.27567	0.00740807	0.00636828	1.16802	0.141488
639	b0112	aroP	0.0222712	0.0220078	0.0189995	0.0189345	0.0258005	0.0228787	0.0258005	0.0228787		0.0220964	0.0216173	0.0191483	0.0201205	0.0249387	0.0226726	0.0249387	0.0226726	1.00791	1.01806	0.99223	0.941055	1.03456	1.00909	1.03456	1.00909	0.0224464	0.0222757	1.00582	0.0297758
640	b0151	fhuC	0.00794217	0.00778965	0.00671828	0.00646995	0.00599059	0.00609494	0.00599059	0.00609494		0.00758487	0.00815892	0.00676641	0.00647796	0.00500636	0.00558862	0.00500636	0.00558862	1.04711	0.954741	0.992887	0.998764	1.1966	1.0906	1.1966	1.0906	0.00663639	0.00627226	1.07099	0.0908088
641	b0152	fhuD	0.0150266	0.0150589	0.0163021	0.015222	0.0202432	0.0209196	0.0202432	0.0209196		0.0120858	0.0124506	0.0136381	0.014083	0.0138543	0.0131508	0.0138543	0.0131508	1.24332	1.20949	1.19534	1.08088	1.46116	1.59074	1.46116	1.59074	0.0179919	0.0132835	1.3541	0.195653
642	b0153	fhuB	0.0203785	0.0203709	0.0198745	0.0197728	0.0282251	0.0291033	0.0282251	0.0291033		0.0211312	0.0218324	0.0222733	0.0218043	0.0228882	0.0222716	0.0228882	0.0222716	0.96438	0.933056	0.892303	0.906831	1.23317	1.30675	1.23317	1.30675	0.0243817	0.0221701	1.09705	0.188075
643	b0199	abc	0.00395992	0.00400015	0.00405497	0.00365686	0.00366868	0.00325153	0.00366868	0.00325153		0.00223146	0.00256783	0.00318181	0.00330963	0.00309229	0.00276561	0.00309229	0.00276561	1.77458	1.55779	1.27442	1.10491	1.1864	1.1757	1.1864	1.1757	0.00368904	0.00287582	1.30449	0.235115
644	b0314	betT	0.00166368	0.00182496	0.00156496	0.00150806	0.00133536	0.00146936	0.00133536	0.00146936		0.00128138	0.00139381	0.00160523	0.00167238	0.00143261	0.00164711	0.00143261	0.00164711	1.29835	1.30934	0.974915	0.901747	0.932118	0.892085	0.932118	0.892085	0.00152139	0.00151403	1.01659	0.179399	W
645	b0336	codB	0.0012698	0.00143085	0.00129319	0.00117194	0.00148551	0.00133566	0.00148551	0.00133566		0.00122815	0.00119439	0.00141251	0.00160164	0.00166902	0.00147134	0.00166902	0.00147134	1.03392	1.19797	0.91552	0.731713	0.890053	0.907784	0.890053	0.907784	0.00135102	0.00146468	0.934349	0.13425	W
646	b0341	cynX	0.0200217	0.020582	0.0194402	0.0198494	0.0238995	0.0228705	0.0238995	0.0228705		0.0177524	0.0177472	0.0185231	0.0186941	0.0160659	0.0157205	0.0160659	0.0157205	1.12783	1.15973	1.04951	1.0618	1.4876	1.45482	1.4876	1.45482	0.0216792	0.0170362	1.28546	0.201932
647	b0343	lacY	0.00259227	0.0025226	0.00199319	0.00231673	0.0018685	0.0019669	0.0018685	0.0019669		0.00245357	0.00222714	0.00264154	0.00277888	0.00251303	0.00285223	0.00251303	0.00285223	1.05653	1.13266	0.754555	0.833691	0.743528	0.689601	0.743528	0.689601	0.00213695	0.00260396	0.830462	0.170295	W
648	b0401	brnQ	0.0049921	0.00527227	0.0046277	0.0045598	0.00431533	0.0041004	0.00431533	0.0041004		0.00445208	0.00459646	0.0046317	0.00445244	0.00508048	0.00546079	0.00508048	0.00546079	1.1213	1.14703	0.999137	1.02411	0.849393	0.750879	0.849393	0.750879	0.00453541	0.0049019	0.936515	0.157733
649	b0408	secD	0.0183745	0.0177099	0.0174838	0.0185509	0.023854	0.0233301	0.023854	0.0233301		0.0134231	0.0133295	0.0191747	0.0178295	0.0150655	0.0154153	0.0150655	0.0154153	1.36887	1.32862	0.911817	1.04046	1.58335	1.51343	1.58335	1.51343	0.0208109	0.0155898	1.35542	0.25375
650	b0409	secF	0.0143773	0.0145748	0.0153966	0.0151891	0.0195653	0.0181201	0.0195653	0.0181201		0.0148033	0.0147028	0.0154235	0.0159462	0.0155928	0.0168717	0.0155928	0.0168717	0.971222	0.991297	0.998256	0.952523	1.25477	1.07399	1.25477	1.07399	0.0168636	0.0157256	1.07135	0.121417
651	b0411	tsx	0.0997898	0.100405	0.114543	0.109997	0.152685	0.155442	0.152685	0.155442		0.114047	0.116307	0.134521	0.130897	0.103994	0.107862	0.103994	0.107862	0.874987	0.863275	0.851484	0.840329	1.46821	1.44111	1.46821	1.44111	0.130123	0.114936	1.15609	0.3195
652	b0448	mdlA	0.0111799	0.0121223	0.0122683	0.0124329	0.0105192	0.0100066	0.0105192	0.0100066		0.0133928	0.0142892	0.0137529	0.0129866	0.0139401	0.0133822	0.0139401	0.0133822	0.834768	0.848349	0.892051	0.957364	0.7546	0.74775	0.7546	0.74775	0.0111319	0.0136333	0.817154	0.0792931
653	b0449	mdlB	0.00488133	0.00580992	0.00387409	0.00372628	0.00324545	0.00298654	0.00324545	0.00298654		0.00399431	0.00459879	0.00330992	0.00430064	0.00280075	0.00298873	0.00280075	0.00298873	1.22207	1.26336	1.17045	0.866448	1.15878	0.999268	1.15878	0.999268	0.00384445	0.00347283	1.1048	0.135286
654	b0478	ybaL	0.0147733	0.0156693	0.0181726	0.0173071	0.0138313	0.0127464	0.0138313	0.0127464		0.0200515	0.0217697	0.0159031	0.0152653	0.0226228	0.0210763	0.0226228	0.0210763	0.736768	0.719777	1.14271	1.13375	0.61139	0.604774	0.61139	0.604774	0.0148847	0.0200485	0.770667	0.232921
655	b0484	ybaR	0.0120404	0.0124677	0.00967018	0.010172	0.00848144	0.00780112	0.00848144	0.00780112		0.0102248	0.00943376	0.0119653	0.0125683	0.00957134	0.00918094	0.00957134	0.00918094	1.17757	1.32161	0.808184	0.809337	0.886129	0.849709	0.886129	0.849709	0.00961443	0.0102121	0.948546	0.191995
656	b0495	ybbA	0.0034993	0.00373325	0.00293143	0.00309618	0.00269799	0.00232987	0.00269799	0.00232987		0.00303226	0.00387383	0.00304446	0.00352685	0.00228487	0.00242171	0.00228487	0.00242171	1.15402	0.96371	0.962872	0.87789	1.18081	0.962078	1.18081	0.962078	0.00291449	0.00286132	1.03053	0.120789	W
657	b0576	pheP	0.00228677	0.00280328	0.00228775	0.00248964	0.00230822	0.0041083	0.00230822	0.0041083		0.00190109	0.00209277	0.00235446	0.00283898	0.00208401	0.00277541	0.00208401	0.00277541	1.20288	1.33951	0.971665	0.876951	1.10759	1.48025	1.10759	1.48025	0.00283756	0.00236327	1.19583	0.223603	W
658	b0584	fepA	0.00239856	0.00266594	0.00254544	0.00273518	0.00367635	0.00413078	0.00367635	0.00413078		0.00279035	0.00224819	0.00323431	0.00303093	0.00301377	0.00286798	0.00301377	0.00286798	0.859592	1.18581	0.787011	0.902423	1.21985	1.44031	1.21985	1.44031	0.00324492	0.00288341	1.1319	0.254774	W
659	b0585	fes	0.0449384	0.0427804	0.0492346	0.0453731	0.0713008	0.0708372	0.0713008	0.0708372		0.0540822	0.0490559	0.0588748	0.0558949	0.0514668	0.0511044	0.0514668	0.0511044	0.830926	0.872075	0.83626	0.811758	1.38537	1.38613	1.38537	1.38613	0.0583253	0.0528813	1.11175	0.29338
660	b0587	fepE	0.00825817	0.0105195	0.00790252	0.00827862	0.00711374	0.00671104	0.00711374	0.00671104		0.00788688	0.00811714	0.00784561	0.00818798	0.00793237	0.00872406	0.00793237	0.00872406	1.04708	1.29596	1.00725	1.01107	0.896799	0.769256	0.896799	0.769256	0.00782604	0.00816881	0.961683	0.171557
661	b0588	fepC	0.00686001	0.00638456	0.0073369	0.00675689	0.00647457	0.00625746	0.00647457	0.00625746		0.00738351	0.00711563	0.00740411	0.0073434	0.00743744	0.00715837	0.00743744	0.00715837	0.929099	0.897258	0.990923	0.92013	0.870537	0.874146	0.870537	0.874146	0.0066003	0.00730478	0.903347	0.0422743
662	b0589	fepG	0.0232632	0.0209774	0.025186	0.0241897	0.0234533	0.0218739	0.0234533	0.0218739		0.0265205	0.0249859	0.023148	0.0236673	0.0273424	0.0276427	0.0273424	0.0276427	0.877181	0.839571	1.08804	1.02207	0.857765	0.791309	0.857765	0.791309	0.0230339	0.0260365	0.890627	0.107521
663	b0590	fepD	0.0228905	0.0210795	0.0235921	0.0233972	0.0214349	0.0204465	0.0214349	0.0204465		0.0254191	0.0247243	0.023281	0.025844	0.0282176	0.0285388	0.0282176	0.0285388	0.900522	0.852586	1.01337	0.905324	0.759629	0.716446	0.759629	0.716446	0.0218403	0.0265977	0.827993	0.107199
664	b0592	fepB	0.0109373	0.00973182	0.0106087	0.00920366	0.010392	0.00992519	0.010392	0.00992519		0.0118687	0.0111204	0.0120185	0.0118023	0.0121286	0.0114663	0.0121286	0.0114663	0.921527	0.875129	0.882698	0.779817	0.856812	0.865598	0.856812	0.865598	0.0101395	0.01175	0.862999	0.0395873
665	b0652	gltL	0.00446456	0.00415519	0.00344551	0.00446129	0.00624717	0.0050235	0.00624717	0.0050235		0.00509284	0.00452451	0.00312915	0.00465726	0.00631376	0.0069983	0.00631376	0.0069983	0.876635	0.918373	1.1011	0.957921	0.989454	0.717817	0.989454	0.717817	0.00488349	0.00550348	0.908572	0.134419
666	b0653	gltK	0.00145803	0.00125636	0.00140788	0.00140199	0.0018409	0.00189873	0.0018409	0.00189873		0.00126854	0.0012351	0.00153133	0.00150242	0.00155529	0.00145411	0.00155529	0.00145411	1.14937	1.01721	0.919388	0.933149	1.18363	1.30577	1.18363	1.30577	0.00162544	0.00144453	1.12474	0.152843	W
667	b0654	gltJ	0.0169093	0.0165464	0.0263963	0.0308631	0.0219141	0.0207038	0.0219141	0.0207038		0.033581	0.0344121	0.0272061	0.0264408	0.045149	0.0461127	0.045149	0.0461127	0.503537	0.480833	0.970233	1.16725	0.485373	0.448984	0.485373	0.448984	0.0219939	0.0380204	0.623821	0.280231
668	b0657	lnt	0.0220676	0.0229671	0.0265616	0.0262652	0.0251976	0.0221729	0.0251976	0.0221729		0.0273132	0.0265501	0.0268586	0.026266	0.0253415	0.0252059	0.0253415	0.0252059	0.807945	0.865049	0.988943	0.999971	0.994319	0.879671	0.994319	0.879671	0.0240753	0.0260104	0.926236	0.0762632
669	b0679	nagE	0.0135104	0.013956	0.0134674	0.0144387	0.0169181	0.0156982	0.0169181	0.0156982		0.0148894	0.0149864	0.0173442	0.0164418	0.0162198	0.0138583	0.0162198	0.0138583	0.907385	0.931241	0.776477	0.87817	1.04305	1.13276	1.04305	1.13276	0.0150756	0.0154773	0.980612	0.127649
670	b0692	potE	0.0197704	0.0187684	0.0193472	0.0189923	0.019523	0.0170085	0.019523	0.0170085		0.0188287	0.0189401	0.0201432	0.0188615	0.017825	0.017873	0.017825	0.017873	1.05001	0.990935	0.960486	1.00693	1.09526	0.951626	1.09526	0.951626	0.0187426	0.0185212	1.01277	0.0606139
671	b0696	kdpC	0.0121535	0.0125143	0.0117479	0.0108808	0.0113786	0.0104825	0.0113786	0.0104825		0.0114129	0.011825	0.01191	0.0115539	0.0106225	0.0106523	0.0106225	0.0106523	1.06489	1.05829	0.986389	0.941739	1.07118	0.984057	1.07118	0.984057	0.0113773	0.0111564	1.02022	0.0514894
672	b0697	kdpB	0.0790033	0.0764426	0.0769094	0.0764887	0.0864604	0.0863125	0.0864604	0.0863125		0.0913689	0.0888333	0.0908053	0.0897282	0.0926319	0.0947987	0.0926319	0.0947987	0.864663	0.860517	0.84697	0.852449	0.933376	0.910482	0.933376	0.910482	0.0817987	0.0919496	0.889039	0.0365816
673	b0698	kdpA	0.0808383	0.0821857	0.0942945	0.0958735	0.250031	0.297523	0.250031	0.297523		0.0924988	0.0971702	0.0878039	0.0863403	0.178785	0.248465	0.178785	0.248465	0.873939	0.845791	1.07392	1.11041	1.3985	1.19744	1.3985	1.19744	0.181038	0.152289	1.13699	0.20797
674	b0709	ybgH	0.00754496	0.00733369	0.00782956	0.00819253	0.0104871	0.00895536	0.0104871	0.00895536		0.00721588	0.0077523	0.00723153	0.00828745	0.0104666	0.0103088	0.0104666	0.0103088	1.0456	0.946002	1.0827	0.988547	1.00196	0.868712	1.00196	0.868712	0.00872321	0.00900474	0.975524	0.0771399
675	b0751	pnuC	0.0109924	0.0100868	0.01136	0.0107332	0.0154372	0.016996	0.0154372	0.016996		0.0114561	0.0115832	0.0107282	0.0101719	0.0182508	0.0161511	0.0182508	0.0161511	0.959518	0.870811	1.05889	1.05518	0.845837	1.05231	0.845837	1.05231	0.0135049	0.0140929	0.967588	0.0996021
676	b0761	modE	0.0174101	0.0168867	0.0212754	0.0208334	0.0232245	0.023376	0.0232245	0.023376		0.0184874	0.0184637	0.0182076	0.0188581	0.0249792	0.0284059	0.0249792	0.0284059	0.941723	0.914589	1.16849	1.10474	0.929754	0.822927	0.929754	0.822927	0.0212008	0.0225984	0.954364	0.123038
677	b0763	modA	0.00651061	0.00785443	0.00554819	0.00542059	0.00986723	0.0108754	0.00986723	0.0108754		0.0053037	0.00543444	0.00565305	0.00547064	0.00720893	0.00620656	0.00720893	0.00620656	1.22756	1.44531	0.981452	0.990852	1.36875	1.75224	1.36875	1.75224	0.00835238	0.0060866	1.36089	0.29574
678	b0764	modB	0.0221955	0.0224684	0.0254896	0.0259277	0.0303974	0.0286163	0.0303974	0.0286163		0.0329486	0.03286	0.0210923	0.0220907	0.0433416	0.042115	0.0433416	0.042115	0.67364	0.683762	1.20848	1.17369	0.701344	0.67948	0.701344	0.67948	0.0267636	0.0349881	0.812653	0.233977
679	b0765	modC	0.0370872	0.0377489	0.0367702	0.0355248	0.0330352	0.0336837	0.0330352	0.0336837		0.0503637	0.0492153	0.0446156	0.0472097	0.0507629	0.0550748	0.0507629	0.0550748	0.736387	0.767014	0.824158	0.752491	0.650775	0.6116	0.650775	0.6116	0.0350711	0.0503849	0.7006	0.079694
680	b0809	glnQ	0.00334814	0.00313037	0.0026602	0.00281987	0.00587177	0.00492622	0.00587177	0.00492622		0.0033299	0.00257305	0.00246524	0.00283777	0.00710445	0.00624199	0.00710445	0.00624199	1.00548	1.2166	1.07908	0.993693	0.826492	0.789208	0.826492	0.789208	0.00419432	0.00473736	0.940781	0.157779
681	b0810	glnP	0.00902145	0.0101188	0.00918027	0.0104129	0.0106945	0.0100235	0.0106945	0.0100235		0.00746135	0.00738167	0.00683185	0.00775341	0.0102044	0.00937959	0.0102044	0.00937959	1.20909	1.37079	1.34375	1.34301	1.04803	1.06865	1.04803	1.06865	0.0100212	0.00857453	1.1875	0.146293
682	b0811	glnH	0.0459328	0.0352351	0.0364399	0.0403226	0.0264016	0.0274481	0.0264016	0.0274481		0.0256417	0.0197381	0.0250543	0.0236975	0.0244689	0.0220507	0.0244689	0.0220507	1.79133	1.78513	1.45444	1.70155	1.07899	1.24477	1.07899	1.24477	0.0332037	0.0233964	1.4225	0.303692
683	b0829	b0829	0.00316172	0.00287264	0.00304258	0.00308516	0.00483923	0.00361071	0.00483923	0.00361071		0.00324388	0.00288029	0.00323391	0.00314766	0.00431026	0.00334333	0.00431026	0.00334333	0.974671	0.997342	0.940836	0.980145	1.12272	1.07997	1.12272	1.07997	0.00363275	0.00347661	1.0373	0.0720391
684	b0830	b0830	0.0244661	0.0243937	0.0275511	0.0291464	0.0332111	0.0264446	0.0332111	0.0264446		0.0269135	0.028392	0.0269219	0.0288801	0.0314423	0.033468	0.0314423	0.033468	0.909064	0.859175	1.02337	1.00922	1.05626	0.790148	1.05626	0.790148	0.0281086	0.030116	0.936705	0.114072
685	b0831	b0831	0.00426715	0.00429451	0.00393439	0.00391106	0.00566695	0.00557231	0.00566695	0.00557231		0.00380432	0.00389675	0.00456348	0.00466318	0.00700595	0.00665864	0.00700595	0.00665864	1.12166	1.10208	0.862146	0.838711	0.808877	0.836854	0.808877	0.836854	0.00486071	0.00553211	0.902007	0.13077
686	b0832	b0832	0.00108824	0.00107889	0.00101778	0.00123687	0.00150008	0.00158621	0.00150008	0.00158621		0.000841259	0.00105429	0.0011382	0.0012253	0.00171935	0.00132919	0.00171935	0.00132919	1.29358	1.02333	0.894201	1.00944	0.872469	1.19336	0.872469	1.19336	0.00132429	0.00129452	1.04403	0.164672	W
687	b0854	potF	0.00669192	0.00611884	0.00562569	0.00572221	0.00737478	0.00641799	0.00737478	0.00641799		0.00620094	0.00608507	0.00636644	0.00660829	0.00798526	0.00810829	0.00798526	0.00810829	1.07918	1.00555	0.883647	0.865915	0.923549	0.791535	0.923549	0.791535	0.00646803	0.00718098	0.908057	0.0991348
688	b0855	potG	0.0133734	0.0133988	0.0121367	0.0116811	0.0140773	0.0150693	0.0140773	0.0150693		0.0133854	0.0137269	0.0125935	0.0133519	0.0148922	0.0148826	0.0148922	0.0148826	0.999097	0.9761	0.963726	0.874864	0.94528	1.01254	0.94528	1.01254	0.0136104	0.0140759	0.966179	0.0458249
689	b0856	potH	0.0281538	0.0265508	0.031084	0.0336762	0.0378425	0.0406111	0.0378425	0.0406111		0.0318399	0.0298711	0.0293692	0.0306951	0.0394192	0.0407742	0.0394192	0.0407742	0.884231	0.888847	1.05839	1.09712	0.960001	0.996	0.960001	0.996	0.0345465	0.0352703	0.980073	0.0743101
690	b0857	potI	0.00923458	0.00935913	0.00945867	0.00947256	0.00988312	0.010486	0.00988312	0.010486		0.0103369	0.0100461	0.00847866	0.00818155	0.00942318	0.0104114	0.00942318	0.0104114	0.893359	0.931614	1.11559	1.1578	1.04881	1.00717	1.04881	1.00717	0.0097829	0.00958905	1.02629	0.0875435
691	b0860	artJ	0.00961398	0.0094354	0.00963655	0.00895637	0.0107881	0.0101982	0.0107881	0.0101982		0.0094809	0.00945356	0.00781955	0.00848321	0.00984716	0.0107198	0.00984716	0.0107198	1.01404	0.998079	1.23237	1.05578	1.09556	0.95134	1.09556	0.95134	0.00995187	0.0095464	1.04926	0.0932695
692	b0861	artM	0.0280148	0.0274747	0.0283957	0.0298478	0.0342896	0.0353956	0.0342896	0.0353956		0.025147	0.0249738	0.0235622	0.024488	0.0287649	0.0246917	0.0287649	0.0246917	1.11404	1.10014	1.20514	1.21887	1.19206	1.4335	1.19206	1.4335	0.0316379	0.0256355	1.23617	0.128981
693	b0862	artQ	0.0192856	0.020395	0.0272971	0.027151	0.0434192	0.0442024	0.0434192	0.0442024		0.0262216	0.0267146	0.0245462	0.0238674	0.0403275	0.0418735	0.0403275	0.0418735	0.735483	0.763441	1.11207	1.13757	1.07666	1.05562	1.07666	1.05562	0.0336715	0.033219	1.00164	0.158265
694	b0863	artI	0.00916325	0.00930025	0.00739894	0.0073231	0.0100914	0.00880169	0.0100914	0.00880169		0.00815437	0.00839462	0.00755788	0.00699525	0.0120734	0.01183	0.0120734	0.01183	1.12372	1.10788	0.97897	1.04687	0.835838	0.744015	0.835838	0.744015	0.00887147	0.00986362	0.927144	0.156787
695	b0864	artP	0.00822182	0.00755452	0.00558741	0.00576086	0.00594307	0.00548653	0.00594307	0.00548653		0.0052788	0.00500559	0.00711999	0.00711982	0.00530781	0.00557625	0.00530781	0.00557625	1.55752	1.50922	0.78475	0.80913	1.11968	0.983909	1.11968	0.983909	0.00624797	0.00578654	1.10848	0.289809
696	b0875	aqpZ	0.0048281	0.00470255	0.0045003	0.00489339	0.00582836	0.00517834	0.00582836	0.00517834		0.00511543	0.00478888	0.00589166	0.00553976	0.00640499	0.00681509	0.00640499	0.00681509	0.94383	0.981972	0.763842	0.883322	0.909972	0.759835	0.909972	0.759835	0.00511722	0.00597198	0.864073	0.0899387
697	b0886	cydC	0.0119588	0.0113903	0.0119481	0.0113238	0.0160223	0.0137487	0.0160223	0.0137487		0.0115944	0.0116857	0.0121492	0.011339	0.0204535	0.0188608	0.0204535	0.0188608	1.03143	0.97472	0.98345	0.998665	0.78335	0.728959	0.78335	0.728959	0.0132704	0.0156746	0.87661	0.131422
698	b0887	cydD	0.00647994	0.00725974	0.00748941	0.0070554	0.00594982	0.0046188	0.00594982	0.0046188		0.00559073	0.00571584	0.00708279	0.00594649	0.00556569	0.00528935	0.00556569	0.00528935	1.15905	1.27011	1.05741	1.18648	1.06902	0.873226	1.06902	0.873226	0.00617771	0.00575574	1.06969	0.140987
699	b0891	lolA	0.0155543	0.0155377	0.0147308	0.0146216	0.00979989	0.00975772	0.00979989	0.00975772		0.0119192	0.0121936	0.0162581	0.0151257	0.0157069	0.0167762	0.0157069	0.0167762	1.30497	1.27425	0.906059	0.966673	0.623921	0.581641	0.623921	0.581641	0.0124449	0.0150579	0.857884	0.304607
700	b0914	msbA	0.0127272	0.0119852	0.0119878	0.0111822	0.0173682	0.012704	0.0173682	0.012704		0.0116136	0.0101536	0.0105114	0.0103594	0.0141553	0.011748	0.0141553	0.011748	1.09588	1.18039	1.14046	1.07942	1.22697	1.08138	1.22697	1.08138	0.0135033	0.0118056	1.13911	0.0646344
701	b1015	putP	0.00428887	0.00391484	0.00408802	0.00378227	0.00393683	0.00377727	0.00393683	0.00377727		0.00390862	0.00401933	0.00395564	0.00389485	0.00544808	0.00504299	0.00544808	0.00504299	1.09728	0.974003	1.03347	0.971095	0.722608	0.749014	0.722608	0.749014	0.00393777	0.00459507	0.877387	0.156618
702	b1051	msyB	0.0105155	0.0102293	0.014399	0.0139379	0.00732013	0.00647401	0.00732013	0.00647401		0.00916303	0.00940654	0.0125608	0.0115127	0.0142939	0.0129547	0.0142939	0.0129547	1.1476	1.08746	1.14635	1.21065	0.512115	0.499742	0.512115	0.499742	0.00958375	0.0121425	0.826973	0.344819
703	b1101	ptsG	0.00277234	0.00255526	0.00293523	0.00262904	0.0048298	0.00374136	0.0048298	0.00374136		0.00327856	0.00322913	0.00322666	0.00347768	0.00486094	0.00376854	0.00486094	0.00376854	0.845599	0.791317	0.909679	0.755973	0.993595	0.992787	0.993595	0.992787	0.00350428	0.00380887	0.909417	0.0997414
704	b1102	fhuE	0.0313707	0.0316572	0.0336825	0.0354712	0.0612616	0.0467582	0.0612616	0.0467582		0.0387981	0.0356702	0.032384	0.0323663	0.0467621	0.0420439	0.0467621	0.0420439	0.808564	0.887496	1.0401	1.09593	1.31007	1.11213	1.31007	1.11213	0.0435276	0.0396038	1.08456	0.177419
705	b1123	potD	0.0181646	0.0177463	0.0153918	0.0154468	0.0206597	0.0176323	0.0206597	0.0176323		0.0112975	0.0115722	0.014392	0.0136179	0.0169272	0.0159493	0.0169272	0.0159493	1.60785	1.53353	1.06947	1.1343	1.2205	1.10552	1.2205	1.10552	0.0179167	0.0145791	1.24965	0.206297
706	b1124	potC	0.0183742	0.0185323	0.0180784	0.0199283	0.0245056	0.0229648	0.0245056	0.0229648		0.013442	0.0133095	0.0128537	0.0139624	0.0160108	0.0132896	0.0160108	0.0132896	1.36692	1.39241	1.40648	1.42729	1.53056	1.72803	1.53056	1.72803	0.0212318	0.014021	1.51379	0.14524
707	b1125	potB	0.0169118	0.0171735	0.0165656	0.0174496	0.0210926	0.0179746	0.0210926	0.0179746		0.0183234	0.0184455	0.0170605	0.0166093	0.0214846	0.0181545	0.0214846	0.0181545	0.922962	0.931042	0.970994	1.05059	0.981756	0.990094	0.981756	0.990094	0.0182794	0.0187146	0.977411	0.0394084
708	b1126	potA	0.00678933	0.00656542	0.00612805	0.00599994	0.00767452	0.00699287	0.00767452	0.00699287		0.00442659	0.00436605	0.00512837	0.00485729	0.0074516	0.00615523	0.0074516	0.00615523	1.53376	1.50374	1.19493	1.23525	1.02991	1.13608	1.02991	1.13608	0.00685219	0.005749	1.22496	0.194924
709	b1186	nhaB	0.0139059	0.0147785	0.0137534	0.0140183	0.0154908	0.0160555	0.0154908	0.0160555		0.0139567	0.0149121	0.0136439	0.0137962	0.0168432	0.0183436	0.0168432	0.0183436	0.996361	0.99104	1.00803	1.0161	0.919702	0.875265	0.919702	0.875265	0.0149436	0.0158353	0.950182	0.0592526
710	b1216	chaA	0.0107802	0.0108963	0.010299	0.0095732	0.0121852	0.0107469	0.0121852	0.0107469		0.0110542	0.0111408	0.01021	0.010511	0.0108515	0.0099952	0.0108515	0.0099952	0.975215	0.97805	1.00872	0.910775	1.1229	1.0752	1.1229	1.0752	0.0109266	0.0105762	1.03362	0.0771006
711	b1217	chaB	0.00272542	0.00320747	0.00255085	0.002667	0.00319812	0.0023936	0.00319812	0.0023936		0.00234572	0.00263471	0.00205919	0.00279003	0.00276138	0.0019459	0.00276138	0.0019459	1.16187	1.21739	1.23876	0.955904	1.15816	1.23007	1.15816	1.23007	0.00279177	0.00240553	1.1688	0.0928616	W
712	b1218	chaC	0.00756141	0.00817568	0.00740316	0.00650794	0.00771733	0.00712653	0.00771733	0.00712653		0.00776996	0.00764818	0.00740073	0.00755356	0.00941051	0.00781123	0.00941051	0.00781123	0.973159	1.06897	1.00033	0.861573	0.820076	0.912344	0.820076	0.912344	0.00741699	0.00810199	0.921109	0.0886099
713	b1223	narK	0.0242661	0.0259005	0.0231142	0.0229296	0.0241236	0.0260121	0.0241236	0.0260121		0.02827	0.0286592	0.0234357	0.0243108	0.0254718	0.0271427	0.0254718	0.0271427	0.858367	0.90374	0.986279	0.943185	0.947071	0.958348	0.947071	0.958348	0.0245602	0.0262381	0.937801	0.0393976
714	b1243	oppA	0.0601291	0.0624078	0.0536019	0.0558361	0.0542731	0.0473603	0.0542731	0.0473603		0.0378734	0.0388372	0.0355138	0.0419196	0.0369275	0.0336272	0.0369275	0.0336272	1.58763	1.60691	1.50933	1.33198	1.46972	1.40839	1.46972	1.40839	0.0544052	0.0369067	1.47401	0.0930736
715	b1244	oppB	0.0100039	0.00932451	0.00930008	0.00949292	0.0139108	0.0125777	0.0139108	0.0125777		0.0104113	0.00959409	0.00919473	0.00939925	0.0157916	0.0116572	0.0157916	0.0116572	0.960868	0.971901	1.01146	1.00997	0.880896	1.07897	0.880896	1.07897	0.0113873	0.0116871	0.98424	0.0769111
716	b1245	oppC	0.00892198	0.00888973	0.0086567	0.00790378	0.0103181	0.00886628	0.0103181	0.00886628		0.00874698	0.00884481	0.0082905	0.00832966	0.00978842	0.00872483	0.00978842	0.00872483	1.02001	1.00508	1.04417	0.948872	1.05412	1.01621	1.05412	1.01621	0.00909262	0.00890481	1.01985	0.0342728
717	b1246	oppD	0.0118789	0.0120348	0.0102168	0.0110237	0.0113228	0.0106355	0.0113228	0.0106355		0.0102694	0.00997199	0.0109561	0.0110937	0.0112239	0.0100887	0.0112239	0.0100887	1.15673	1.20686	0.93252	0.99369	1.00881	1.0542	1.00881	1.0542	0.0111338	0.0106146	1.05198	0.0897327
718	b1247	oppF	0.0277295	0.0280479	0.025159	0.0249804	0.0252935	0.0250849	0.0252935	0.0250849		0.028446	0.0279449	0.0224655	0.0238199	0.0249434	0.0269951	0.0249434	0.0269951	0.97481	1.00369	1.1199	1.04872	1.01404	0.92924	1.01404	0.92924	0.0258342	0.0258192	1.00421	0.0628641
719	b1250	kch	0.0248051	0.0255477	0.0222562	0.0209375	0.0274112	0.0280443	0.0274112	0.0280443		0.0251789	0.0249126	0.0254123	0.0261605	0.0253768	0.0269985	0.0253768	0.0269985	0.985155	1.02549	0.875804	0.800348	1.08017	1.03874	1.08017	1.03874	0.0255572	0.0258019	0.990577	0.100925
720	b1252	tonB	0.00557044	0.00576199	0.00472812	0.00458356	0.00503382	0.00554133	0.00503382	0.00554133		0.00451422	0.00476088	0.00494508	0.00489827	0.00409188	0.00434692	0.00409188	0.00434692	1.23398	1.21028	0.956125	0.935752	1.2302	1.27477	1.2302	1.27477	0.0052243	0.00449951	1.16826	0.139133
721	b1290	sapF	0.0110499	0.0109432	0.0105309	0.011006	0.0146151	0.0115508	0.0146151	0.0115508		0.0123808	0.0119717	0.0107222	0.0113248	0.0150917	0.0122013	0.0150917	0.0122013	0.892505	0.914091	0.982155	0.971847	0.96842	0.946686	0.96842	0.946686	0.0119827	0.0126232	0.948851	0.0311594
722	b1291	sapD	0.01384	0.0131866	0.0146593	0.015255	0.0181549	0.0157665	0.0181549	0.0157665		0.0142409	0.0146134	0.0162269	0.0160324	0.0216896	0.0179486	0.0216896	0.0179486	0.971849	0.90236	0.903398	0.95151	0.837032	0.878425	0.837032	0.878425	0.015598	0.0175488	0.895004	0.0485413
723	b1292	sapC	0.00247022	0.00274637	0.00245662	0.00247061	0.00329973	0.00318606	0.00329973	0.00318606		0.00236484	0.00206219	0.00315667	0.00284867	0.0037607	0.00376962	0.0037607	0.00376962	1.04456	1.33178	0.778232	0.867287	0.877424	0.845194	0.877424	0.845194	0.00288943	0.00318662	0.933387	0.177819	W
724	b1293	sapB	0.0067031	0.00639634	0.00722229	0.00678327	0.00780075	0.00587382	0.00780075	0.00587382		0.00721825	0.00738196	0.0068796	0.00836836	0.00640042	0.00626862	0.00640042	0.00626862	0.928633	0.866482	1.04981	0.810586	1.21879	0.93702	1.21879	0.93702	0.00680677	0.00689828	0.995891	0.153442
725	b1294	sapA	0.0174701	0.0173427	0.0154265	0.015516	0.0153003	0.0160227	0.0153003	0.0160227		0.0156457	0.0159969	0.0168641	0.0164462	0.0154735	0.0161912	0.0154735	0.0161912	1.11661	1.08413	0.914753	0.943441	0.988801	0.989591	0.988801	0.989591	0.0160501	0.0160353	1.00196	0.0671657
726	b1323	tyrR	0.0162931	0.0167956	0.0151025	0.0150806	0.014508	0.0149121	0.014508	0.0149121		0.0172234	0.0171203	0.0174436	0.017812	0.0127591	0.013661	0.0127591	0.013661	0.945984	0.981037	0.865786	0.846656	1.13707	1.09158	1.13707	1.09158	0.015264	0.0153049	1.0121	0.118313
727	b1329	b1329	0.0052948	0.00542903	0.00454355	0.00411978	0.00486661	0.0037386	0.00486661	0.0037386		0.00400419	0.00354026	0.00468016	0.00455129	0.00375268	0.00334847	0.00375268	0.00334847	1.32231	1.53351	0.970811	0.905191	1.29684	1.11651	1.29684	1.11651	0.0045747	0.00387227	1.19482	0.206366
728	b1363	trkG	0.00185886	0.00187365	0.00161516	0.00162514	0.00361218	0.00330035	0.00361218	0.00330035		0.00203591	0.00195332	0.00204112	0.00231726	0.00306486	0.00308974	0.00306486	0.00308974	0.913037	0.959213	0.791311	0.701319	1.17858	1.06817	1.17858	1.06817	0.00259973	0.0025821	0.982296	0.174256	W
729	b1453	ansP	0.0202168	0.0194439	0.0214862	0.0207408	0.0195961	0.0216656	0.0195961	0.0216656		0.0226865	0.0230099	0.020741	0.0212706	0.0209222	0.0217694	0.0209222	0.0217694	0.891135	0.845023	1.03593	0.975093	0.936615	0.99523	0.936615	0.99523	0.0205514	0.0216364	0.951359	0.0620293
730	b1483	b1483	0.0145654	0.0156674	0.0169751	0.0177364	0.0168473	0.0166032	0.0168473	0.0166032		0.0199953	0.0202559	0.0162682	0.0164681	0.0250271	0.0250923	0.0250271	0.0250923	0.728439	0.773474	1.04345	1.07702	0.673164	0.661687	0.673164	0.661687	0.0164807	0.0216533	0.78651	0.173539
731	b1484	b1484	0.0103016	0.0106244	0.0105634	0.0111393	0.0119364	0.0115686	0.0119364	0.0115686		0.01093	0.0111558	0.012393	0.0127641	0.016686	0.0177476	0.016686	0.0177476	0.942512	0.952369	0.852366	0.872706	0.715352	0.65184	0.715352	0.65184	0.0112048	0.0145138	0.794292	0.125087
732	b1485	b1485	0.0175884	0.0162668	0.0182918	0.0184967	0.0193347	0.016172	0.0193347	0.016172		0.0189617	0.0170922	0.0181813	0.0199796	0.026955	0.0233288	0.026955	0.0233288	0.927571	0.951713	1.00607	0.92578	0.717297	0.693223	0.717297	0.693223	0.0177072	0.0218478	0.829022	0.134866
733	b1486	b1486	0.0123969	0.012476	0.0133057	0.0131952	0.0118121	0.0114707	0.0118121	0.0114707		0.0134514	0.0140424	0.0139011	0.0143036	0.0130129	0.0137711	0.0130129	0.0137711	0.921608	0.888452	0.957164	0.922508	0.907724	0.832951	0.907724	0.832951	0.0122424	0.0136583	0.896385	0.0437207
734	b1616	uidB	0.0430699	0.045263	0.0436891	0.0448435	0.0438189	0.044403	0.0438189	0.044403		0.0453033	0.0475376	0.0467009	0.0479168	0.0414035	0.0452562	0.0414035	0.0452562	0.950702	0.952152	0.935508	0.935863	1.05834	0.981147	1.05834	0.981147	0.0441637	0.0450972	0.981649	0.0504493
735	b1621	malX	0.00693722	0.00745852	0.00644854	0.00624771	0.00752175	0.00588567	0.00752175	0.00588567		0.00675075	0.00716759	0.00681068	0.00719789	0.00685482	0.00592151	0.00685482	0.00592151	1.02762	1.04059	0.946827	0.867993	1.09729	0.993947	1.09729	0.993947	0.00673836	0.00668495	1.00819	0.076656
736	b1634	ydgR	0.0428604	0.0446951	0.0485907	0.0502997	0.0361675	0.037136	0.0361675	0.037136		0.0594168	0.0589829	0.0437881	0.0420509	0.0526984	0.0548436	0.0526984	0.0548436	0.721352	0.757764	1.10968	1.19616	0.686311	0.677126	0.686311	0.677126	0.0416316	0.0524153	0.813979	0.212233
737	b1709	btuD	0.00551832	0.00470418	0.00499343	0.00493886	0.00629157	0.00481714	0.00629157	0.00481714		0.00508589	0.00484795	0.00536622	0.0055732	0.00583051	0.00589139	0.00583051	0.00589139	1.08503	0.970344	0.930531	0.88618	1.07908	0.817657	1.07908	0.817657	0.00529653	0.00553963	0.958194	0.113962
738	b1710	btuE	0.00518931	0.00515835	0.00510261	0.00514128	0.00674966	0.0044432	0.00674966	0.0044432		0.00504232	0.00497306	0.00567473	0.00622677	0.00658047	0.00588764	0.00658047	0.00588764	1.02915	1.03726	0.899182	0.825673	1.02571	0.754666	1.02571	0.754666	0.00537216	0.00585664	0.919002	0.126495
739	b1711	btuC	0.00857546	0.00872181	0.00992836	0.00984572	0.0105982	0.0101399	0.0105982	0.0101399		0.00968604	0.00981216	0.00990428	0.0101893	0.00957541	0.0100794	0.00957541	0.0100794	0.885342	0.888878	1.00243	0.966278	1.10681	1.006	1.10681	1.006	0.00981843	0.00986267	0.99607	0.0840105
740	b1736	celC	0.00218627	0.00199795	0.0019845	0.00223263	0.00234202	0.00244661	0.00234202	0.00244661		0.00212605	0.00200788	0.00224736	0.00276283	0.00205653	0.00206009	0.00205653	0.00206009	1.02833	0.995054	0.883036	0.808095	1.13882	1.18762	1.13882	1.18762	0.00224733	0.00217217	1.04593	0.143134	W
741	b1737	celB	0.00469882	0.00493025	0.00451469	0.00482602	0.00445891	0.00422682	0.00445891	0.00422682		0.00496926	0.00519688	0.00473361	0.00584199	0.00495784	0.00531832	0.00495784	0.00531832	0.945578	0.948694	0.953751	0.826091	0.899366	0.794765	0.899366	0.794765	0.00454265	0.00516176	0.882797	0.0682247
742	b1738	celA	0.00802719	0.00863473	0.00837466	0.00838975	0.00992617	0.00905557	0.00992617	0.00905557		0.00840962	0.00917195	0.00923505	0.00930976	0.00909333	0.00795557	0.00909333	0.00795557	0.954525	0.941428	0.906835	0.901178	1.09159	1.13827	1.09159	1.13827	0.00892373	0.00877802	1.02046	0.103929
743	b1817	manX	0.0346479	0.0360061	0.0300547	0.0286363	0.0336128	0.0356855	0.0336128	0.0356855		0.038455	0.0386873	0.0470013	0.050168	0.0365586	0.0392409	0.0365586	0.0392409	0.900997	0.930695	0.639444	0.570809	0.919423	0.909395	0.919423	0.909395	0.0334927	0.0407388	0.837448	0.144829
744	b1818	manY	0.0331522	0.0329184	0.0296975	0.0287154	0.0290453	0.0317691	0.0290453	0.0317691		0.0358275	0.0350444	0.0418036	0.0414824	0.0326833	0.0308888	0.0326833	0.0308888	0.925327	0.939335	0.710407	0.692231	0.88869	1.0285	0.88869	1.0285	0.030764	0.0351628	0.887709	0.127264
745	b1819	manZ	0.0312161	0.0329412	0.0406819	0.0417901	0.0429767	0.0435447	0.0429767	0.0435447		0.0471376	0.0480098	0.0561474	0.051237	0.0536478	0.0587362	0.0536478	0.0587362	0.662235	0.686134	0.724556	0.815622	0.80109	0.74136	0.80109	0.74136	0.039959	0.0534125	0.746681	0.0560827
746	b1898	araH_2	0.00340002	0.00332177	0.00368992	0.00378357	0.00302717	0.00257512	0.00302717	0.00257512		0.00294415	0.00324039	0.00469138	0.00468118	0.00320738	0.0026278	0.00320738	0.0026278	1.15484	1.02511	0.786532	0.808251	0.943814	0.979951	0.943814	0.979951	0.00317498	0.00340343	0.952783	0.117245	W
747	b1900	araG	0.00633084	0.00521304	0.0052028	0.00544861	0.0100473	0.00660125	0.0100473	0.00660125		0.00533265	0.00472772	0.00644799	0.00634944	0.00772346	0.0052178	0.00772346	0.0052178	1.18718	1.10265	0.806887	0.858124	1.30088	1.26514	1.30088	1.26514	0.00693655	0.00609254	1.13586	0.198921
748	b1901	araF	0.0119576	0.0124078	0.0118855	0.0116514	0.0101401	0.0113384	0.0101401	0.0113384		0.0127575	0.0137227	0.0145916	0.0151507	0.0107147	0.0121872	0.0107147	0.0121872	0.937299	0.90418	0.814546	0.769034	0.946379	0.930357	0.946379	0.930357	0.0113574	0.0127533	0.897316	0.0675603
749	b1905	ftn	0.135741	0.144443	0.112532	0.105574	0.0635173	0.0542445	0.0635173	0.0542445		0.110911	0.11316	0.122267	0.132785	0.0831403	0.0726704	0.0831403	0.0726704	1.22387	1.27644	0.920373	0.795076	0.763977	0.746445	0.763977	0.746445	0.0917266	0.0988432	0.904576	0.221044
750	b1907	tyrP	0.0207582	0.0199882	0.0196118	0.0197267	0.0192641	0.0182223	0.0192641	0.0182223		0.0220065	0.0223901	0.0207535	0.0211068	0.0211491	0.0214551	0.0211491	0.0214551	0.943274	0.892724	0.944987	0.934615	0.910872	0.849323	0.910872	0.849323	0.0193822	0.0214332	0.904499	0.0384679
751	b2092	gatC	0.0802592	0.0820395	0.0665325	0.0691262	0.045817	0.0475716	0.045817	0.0475716		0.0651186	0.066197	0.0821314	0.0846219	0.0664549	0.0581471	0.0664549	0.0581471	1.23251	1.23932	0.810074	0.816884	0.689445	0.818126	0.689445	0.818126	0.0605918	0.0684091	0.889241	0.220986
752	b2093	gatB	0.0868749	0.074217	0.0951357	0.0924686	0.052107	0.0521753	0.052107	0.0521753		0.0672172	0.112244	0.114661	0.104061	0.0582442	0.0627597	0.0582442	0.0627597	1.29245	0.661209	0.829711	0.888598	0.89463	0.83135	0.89463	0.83135	0.0696576	0.080024	0.890491	0.179232
753	b2094	gatA	0.103266	0.102342	0.100432	0.117297	0.114972	0.13083	0.114972	0.13083		0.089625	0.0541998	0.118236	0.125088	0.108994	0.110011	0.108994	0.110011	1.15221	1.88824	0.849417	0.937709	1.05484	1.18925	1.05484	1.18925	0.114368	0.103145	1.16447	0.316214
754	b2115	molR_1	0.0089943	0.00923069	0.00904817	0.0084896	0.00972241	0.010478	0.00972241	0.010478		0.00927996	0.00959928	0.00944415	0.0102838	0.00901289	0.0102363	0.00901289	0.0102363	0.969218	0.961602	0.958071	0.82553	1.07872	1.02361	1.07872	1.02361	0.00952044	0.0096382	0.989885	0.0822111
755	b2116	molR_2	0.0102061	0.00935911	0.0107727	0.0101016	0.0128629	0.0117018	0.0128629	0.0117018		0.00998755	0.0097898	0.0112745	0.0110987	0.0123658	0.012017	0.0123658	0.012017	1.02188	0.956007	0.955499	0.910164	1.0402	0.973773	1.0402	0.973773	0.0111961	0.0113645	0.983936	0.0463029
756	b2117	molR_3	0.00457324	0.00467704	0.004888	0.00516369	0.00487965	0.00417695	0.00487965	0.00417695		0.00422654	0.00481251	0.00524891	0.00478896	0.0050703	0.00521613	0.0050703	0.00521613	1.08203	0.971851	0.93124	1.07825	0.962398	0.800776	0.962398	0.800776	0.0046769	0.00495622	0.948715	0.106596
757	b2148	mglC	0.0144854	0.0154938	0.0167867	0.01782	0.0157242	0.0160313	0.0157242	0.0160313		0.0158181	0.016297	0.0186907	0.018176	0.0173484	0.0176551	0.0173484	0.0176551	0.915745	0.950719	0.898132	0.980412	0.906374	0.908025	0.906374	0.908025	0.0160121	0.0173736	0.921726	0.0285954
758	b2149	mglA	0.00692831	0.00671396	0.00610988	0.00617851	0.00610655	0.00495579	0.00610655	0.00495579		0.00408153	0.00292006	0.00551985	0.00664862	0.00529007	0.00446988	0.00529007	0.00446988	1.69748	2.29925	1.10689	0.929293	1.15434	1.10871	1.15434	1.10871	0.00600692	0.00483625	1.31988	0.454134
759	b2150	mglB	0.0422885	0.04485	0.0408013	0.0412302	0.0463627	0.0452043	0.0463627	0.0452043		0.0363388	0.03723	0.0455023	0.0494304	0.0391929	0.0387473	0.0391929	0.0387473	1.16373	1.20467	0.896686	0.834107	1.18294	1.16664	1.18294	1.16664	0.044038	0.0405477	1.09979	0.146235
760	b2155	cirA	0.0210142	0.0207796	0.0213688	0.0218471	0.0225215	0.0221623	0.0225215	0.0221623		0.0237882	0.0237573	0.0219645	0.0218186	0.022332	0.0241895	0.022332	0.0241895	0.883387	0.874663	0.97288	1.00131	1.00849	0.916196	1.00849	0.916196	0.0217972	0.0230464	0.9477	0.0565092
761	b2156	lysP	0.0123559	0.0112568	0.00889904	0.0101105	0.0128779	0.0108252	0.0128779	0.0108252		0.0101204	0.0091673	0.00712452	0.00492374	0.00885044	0.00707181	0.00885044	0.00707181	1.22089	1.22793	1.24907	2.05342	1.45506	1.53075	1.45506	1.53075	0.0112536	0.00789756	1.46537	0.271898
762	b2169	fruB	0.0145213	0.0150759	0.0162584	0.0159158	0.0201671	0.0191356	0.0201671	0.0191356		0.0183209	0.0183704	0.0175349	0.0178764	0.0205763	0.0198652	0.0205763	0.0198652	0.792607	0.820661	0.927205	0.890324	0.98011	0.963275	0.98011	0.963275	0.0175471	0.0191232	0.914696	0.0734619
763	b2179	yejE	0.0124692	0.0124503	0.0131065	0.01328	0.0138979	0.0144566	0.0138979	0.0144566		0.0138662	0.013599	0.0137427	0.0131147	0.0125106	0.0121688	0.0125106	0.0121688	0.899255	0.915525	0.953707	1.0126	1.11089	1.188	1.11089	1.188	0.0135019	0.0129602	1.04736	0.117672
764	b2180	yejF	0.0134334	0.0140131	0.0153077	0.0149143	0.0173458	0.0134159	0.0173458	0.0134159		0.0138498	0.0139448	0.0158619	0.0150724	0.0164368	0.0130675	0.0164368	0.0130675	0.969935	1.0049	0.965059	0.989511	1.0553	1.02666	1.0553	1.02666	0.014899	0.0147172	1.01167	0.0352709
765	b2240	glpT	0.181436	0.185616	0.193275	0.197911	0.135026	0.128426	0.135026	0.128426		0.150163	0.155556	0.247707	0.262268	0.220366	0.203966	0.220366	0.203966	1.20826	1.19324	0.780254	0.754612	0.612733	0.629642	0.612733	0.629642	0.160642	0.208045	0.80264	0.254079
766	b2306	hisP	0.00942286	0.00974863	0.00985021	0.0094885	0.0117645	0.0101446	0.0117645	0.0101446		0.00984687	0.0106894	0.00970918	0.00929854	0.0101907	0.00951586	0.0101907	0.00951586	0.956939	0.911993	1.01453	1.02043	1.15443	1.06607	1.15443	1.06607	0.0102911	0.00986964	1.04311	0.0860142
767	b2307	hisM	0.0134525	0.0139978	0.0131341	0.013002	0.0126038	0.0142647	0.0126038	0.0142647		0.0141729	0.0153875	0.0138273	0.0137078	0.0122719	0.0128546	0.0122719	0.0128546	0.949173	0.909686	0.949868	0.948508	1.02704	1.10969	1.02704	1.10969	0.0134154	0.0134186	1.00384	0.076825
768	b2309	hisJ	0.0125956	0.0125693	0.0143641	0.0132048	0.0147662	0.011731	0.0147662	0.011731		0.0146076	0.0151552	0.013503	0.012128	0.013289	0.0125625	0.013289	0.0125625	0.86226	0.829367	1.06377	1.08878	1.11116	0.933811	1.11116	0.933811	0.013216	0.0133871	0.991765	0.115244
769	b2310	argT	0.00776365	0.00870531	0.00937266	0.00872624	0.0158098	0.0154564	0.0158098	0.0154564		0.00868701	0.00891786	0.00787525	0.00861684	0.0183076	0.0181447	0.0183076	0.0181447	0.893709	0.976166	1.19014	1.0127	0.863565	0.851838	0.863565	0.851838	0.0121375	0.0133752	0.93794	0.118624
770	b2344	fadL	0.0114021	0.0124986	0.0135	0.0133932	0.0157302	0.0175582	0.0157302	0.0175582		0.0121609	0.0120752	0.0107236	0.0112916	0.017631	0.0179162	0.017631	0.0179162	0.937603	1.03507	1.25891	1.18612	0.892189	0.980022	0.892189	0.980022	0.0146713	0.0146682	1.02026	0.134989
771	b2387	b2387	0.00885911	0.00958527	0.00976035	0.0101055	0.0155879	0.0181544	0.0155879	0.0181544		0.00987712	0.00991159	0.00941392	0.0101019	0.0156939	0.0183726	0.0156939	0.0183726	0.896932	0.967077	1.0368	1.00035	0.993248	0.988121	0.993248	0.988121	0.0132243	0.0134297	0.982987	0.0398551
772	b2393	nupC	0.00491895	0.00525563	0.00651734	0.00648117	0.0134509	0.0114917	0.0134509	0.0114917		0.00575381	0.00576859	0.006813	0.00606251	0.0117165	0.0117854	0.0117165	0.0117854	0.854904	0.911077	0.956604	1.06906	1.14802	0.975081	1.14802	0.975081	0.00913227	0.00892521	1.00473	0.107236
773	b2406	xapB	0.00587066	0.00552172	0.00587176	0.00561587	0.00679377	0.00728176	0.00679377	0.00728176		0.0057035	0.0061197	0.0061472	0.00661148	0.00819249	0.0079268	0.00819249	0.0079268	1.02931	0.902286	0.955191	0.849412	0.829267	0.918625	0.829267	0.918625	0.00637888	0.00710256	0.903998	0.0685601
774	b2415	ptsH	0.0200058	0.0225842	0.0184362	0.0181363	0.021669	0.0211872	0.021669	0.0211872		0.0236354	0.0225753	0.0139586	0.0124904	0.0183705	0.0172977	0.0183705	0.0172977	0.846435	1.00039	1.32078	1.45203	1.17955	1.22486	1.17955	1.22486	0.0206094	0.0179995	1.17856	0.185684
775	b2416	ptsI	0.0554787	0.0563206	0.047852	0.0462914	0.0539251	0.0503957	0.0539251	0.0503957		0.0505702	0.0457764	0.0340896	0.0240678	0.0261196	0.0287005	0.0261196	0.0287005	1.09706	1.23034	1.40371	1.92337	2.06454	1.75592	2.06454	1.75592	0.051823	0.033018	1.66193	0.374592
776	b2417	crr	0.0365095	0.040865	0.0184787	0.0200368	0.0336582	0.0307435	0.0336582	0.0307435		0.0305848	0.0310155	0.0304251	0.0372787	0.0121636	0.0118691	0.0121636	0.0118691	1.19371	1.31757	0.607349	0.537486	2.76713	2.59022	2.76713	2.59022	0.0305867	0.0221712	1.79635	0.980974
777	b2422	cysA	0.027601	0.0295932	0.0304457	0.0297605	0.035504	0.0364393	0.035504	0.0364393		0.0321438	0.0292227	0.0289151	0.0287748	0.0415817	0.0385018	0.0415817	0.0385018	0.858672	1.01268	1.05294	1.03426	0.853838	0.946429	0.853838	0.946429	0.0326609	0.0349029	0.944885	0.0830448
778	b2423	cysW	0.00708934	0.00739983	0.00778797	0.00797939	0.00912488	0.00930665	0.00912488	0.00930665		0.00799346	0.00767381	0.0079949	0.00766224	0.0145622	0.0142647	0.0145622	0.0142647	0.886893	0.964297	0.974117	1.04139	0.626616	0.652427	0.626616	0.652427	0.00838995	0.0111223	0.803098	0.179974
779	b2424	cysU	0.0235876	0.023354	0.0293626	0.0290588	0.0321877	0.0333429	0.0321877	0.0333429		0.0331388	0.0324112	0.0251596	0.0254942	0.0444846	0.0466651	0.0444846	0.0466651	0.711783	0.720553	1.16706	1.13982	0.723569	0.714514	0.723569	0.714514	0.029553	0.0373129	0.826922	0.201708
780	b2425	cysP	0.00792125	0.0074045	0.00937016	0.00984531	0.00995476	0.00894102	0.00995476	0.00894102		0.00852844	0.00895856	0.0085011	0.00850699	0.0147943	0.0133463	0.0147943	0.0133463	0.928804	0.826528	1.10223	1.15732	0.672879	0.669926	0.672879	0.669926	0.0090416	0.011347	0.837561	0.203956
781	b2480	bcp	0.0206437	0.0187093	0.0209288	0.0193921	0.0182539	0.0150593	0.0182539	0.0150593		0.0258627	0.024487	0.0196546	0.0180289	0.0219035	0.0222716	0.0219035	0.0222716	0.798202	0.764052	1.06483	1.07561	0.833377	0.676167	0.833377	0.676167	0.0182875	0.0220479	0.840223	0.154617
782	b2497	uraA	0.00208198	0.00221321	0.00179657	0.00216879	0.00251264	0.00228256	0.00251264	0.00228256		0.0020436	0.00194973	0.00170549	0.00184717	0.00245963	0.00261665	0.00245963	0.00261665	1.01878	1.13514	1.05341	1.17412	1.02155	0.872321	1.02155	0.872321	0.00223137	0.00221232	1.02115	0.108059	W
783	b2568	lepB	0.0205722	0.020524	0.01938	0.0192438	0.0239975	0.022013	0.0239975	0.022013		0.0203763	0.0204445	0.0178537	0.0187365	0.0263352	0.0219234	0.0263352	0.0219234	1.00961	1.00389	1.08549	1.02708	0.91123	1.00409	0.91123	1.00409	0.0214676	0.021741	0.994588	0.0581971
784	b2587	kgtP	0.0172965	0.0157186	0.0153333	0.0185386	0.0154432	0.013985	0.0154432	0.013985		0.0127935	0.0122128	0.0120085	0.0119763	0.015919	0.0151744	0.015919	0.0151744	1.35197	1.28706	1.27687	1.54793	0.970113	0.921617	0.970113	0.921617	0.0157179	0.0138972	1.15591	0.239876
785	b2610	ffh	0.00517938	0.00472634	0.00656376	0.00584474	0.00571188	0.00513842	0.00571188	0.00513842		0.0063609	0.00620585	0.00562468	0.00541159	0.00960187	0.00944053	0.00960187	0.00944053	0.814253	0.761593	1.16696	1.08004	0.594872	0.544294	0.594872	0.544294	0.00550185	0.00771098	0.762647	0.244518
786	b2663	gabP	0.0106346	0.0105466	0.0122839	0.0123816	0.00904165	0.00807233	0.00904165	0.00807233		0.0135009	0.0129432	0.0115842	0.0120376	0.0125011	0.0150725	0.0125011	0.0150725	0.787694	0.814842	1.06039	1.02858	0.723266	0.535565	0.723266	0.535565	0.0100093	0.0131517	0.776147	0.195485
787	b2677	proV	0.0460972	0.0477508	0.0445239	0.0436865	0.0621859	0.0625215	0.0621859	0.0625215		0.0334224	0.032637	0.0595865	0.0611896	0.132502	0.135043	0.132502	0.135043	1.37923	1.46309	0.747215	0.713953	0.469319	0.462977	0.469319	0.462977	0.0539342	0.0902406	0.77101	0.41825
788	b2678	proW	0.00689282	0.00697225	0.00971223	0.0104515	0.00825988	0.00882402	0.00825988	0.00882402		0.00909902	0.00876812	0.00883124	0.00916925	0.013016	0.0134494	0.013016	0.0134494	0.757534	0.795182	1.09976	1.13984	0.634597	0.656089	0.634597	0.656089	0.00852457	0.0110998	0.796711	0.208129
789	b2702	srlA	0.0436363	0.0429351	0.0584374	0.0681966	0.0536191	0.049425	0.0536191	0.049425		0.0628422	0.0606437	0.0672101	0.0610538	0.0504319	0.0483146	0.0504319	0.0483146	0.694379	0.70799	0.869474	1.11699	1.0632	1.02298	1.0632	1.02298	0.0524117	0.0561553	0.94515	0.166637
790	b2703	srlE	0.0185636	0.0181509	0.0184922	0.0184904	0.0176618	0.0181559	0.0176618	0.0181559		0.0222047	0.0219979	0.0240151	0.0238015	0.0179767	0.0184102	0.0179767	0.0184102	0.836023	0.825121	0.770022	0.77686	0.982485	0.986185	0.982485	0.986185	0.0181666	0.0205991	0.893171	0.099891
791	b2704	srlB	0.00955046	0.00986465	0.00690471	0.00713308	0.00860885	0.0070415	0.00860885	0.0070415		0.0126897	0.0129445	0.0204885	0.0122951	0.00583828	0.00589786	0.00583828	0.00589786	0.752613	0.762072	0.337004	0.580154	1.47455	1.19391	1.47455	1.19391	0.0080942	0.0102363	0.971095	0.42301
792	b2715	ascF	0.00928429	0.00869309	0.00882117	0.00887909	0.0142415	0.013146	0.0142415	0.013146		0.0101894	0.0102692	0.0095912	0.00941822	0.0121095	0.0108876	0.0121095	0.0108876	0.911172	0.846523	0.919715	0.942756	1.17606	1.20743	1.17606	1.20743	0.0113066	0.0106828	1.04839	0.156059
793	b2796	sdaC	0.0472646	0.0469386	0.0476857	0.0462044	0.0423282	0.0431545	0.0423282	0.0431545		0.0396244	0.0385178	0.0385572	0.0366009	0.0304723	0.0337625	0.0304723	0.0337625	1.19282	1.21862	1.23675	1.26238	1.38907	1.27818	1.38907	1.27818	0.0448823	0.0352212	1.28063	0.0730405
794	b2801	fucP	0.0146115	0.0139721	0.0128362	0.0118411	0.0180637	0.0181803	0.0180637	0.0181803		0.0110549	0.01115	0.0116037	0.0131485	0.0173762	0.0166032	0.0173762	0.0166032	1.32172	1.2531	1.10622	0.900561	1.03957	1.09499	1.03957	1.09499	0.0157186	0.0143645	1.10634	0.130629
795	b2829	ptsP	0.0193647	0.0196803	0.0201115	0.0201768	0.0169047	0.0177153	0.0169047	0.0177153		0.0182304	0.0172199	0.0180656	0.0183548	0.0234459	0.0224314	0.0234459	0.0224314	1.06222	1.14288	1.11325	1.09926	0.721007	0.789754	0.721007	0.789754	0.0185716	0.0204532	0.929892	0.189633
796	b2841	araE	0.0063789	0.00621336	0.00635071	0.00635936	0.00648758	0.00604466	0.00648758	0.00604466		0.00588472	0.00614317	0.00607733	0.00651503	0.00838716	0.00842174	0.00838716	0.00842174	1.08398	1.01143	1.04498	0.976107	0.773513	0.717745	0.773513	0.717745	0.00629585	0.00727976	0.887376	0.155945
797	b2933	cmtA	0.00674623	0.00637987	0.00609968	0.00571336	0.00552688	0.00549205	0.00552688	0.00549205		0.00555675	0.00576328	0.00583016	0.00528383	0.00602281	0.00642783	0.00602281	0.00642783	1.21406	1.10699	1.04623	1.08129	0.917658	0.854417	0.917658	0.854417	0.00587212	0.00591691	0.999089	0.131993
798	b2934	cmtB	0.0172622	0.017551	0.0228657	0.0385006	0.0196274	0.0162473	0.0196274	0.0162473		0.0321336	0.0304489	0.0258	0.0226676	0.0344636	0.0316971	0.0344636	0.0316971	0.537201	0.576408	0.886264	1.69849	0.569512	0.512579	0.569512	0.512579	0.0209911	0.0304214	0.732818	0.408681
799	b2943	galP	0.0113434	0.0114293	0.0110303	0.011025	0.0152376	0.0145703	0.0152376	0.0145703		0.0126002	0.012044	0.0118091	0.0108965	0.013933	0.0144666	0.013933	0.0144666	0.900258	0.948963	0.934053	1.01179	1.09363	1.00717	1.09363	1.00717	0.0130555	0.0130186	0.999583	0.0703831
800	b2964	nupG	0.370286	0.360314	0.365355	0.443843	0.518248	0.535355	0.518248	0.535355		0.418705	0.406721	0.41299	0.368802	0.403811	0.40824	0.403811	0.40824	0.88436	0.8859	0.884658	1.20347	1.28339	1.31137	1.28339	1.31137	0.455876	0.403915	1.13099	0.206452
801	b2968	yghD	0.0980344	0.0964227	0.154576	0.154496	0.0671088	0.0691171	0.0671088	0.0691171		0.182284	0.179126	0.108827	0.120511	0.273144	0.26952	0.273144	0.26952	0.53781	0.538295	1.42038	1.28201	0.24569	0.256445	0.24569	0.256445	0.0969976	0.20951	0.597846	0.482986
802	b2970	b2970	0.0230293	0.0213522	0.0220674	0.0230873	0.0213456	0.0208445	0.0213456	0.0208445		0.019882	0.0213187	0.0178914	0.018745	0.0192136	0.0192728	0.0192136	0.0192728	1.1583	1.00157	1.23341	1.23165	1.11096	1.08155	1.11096	1.08155	0.0217395	0.0193512	1.12624	0.0789473
803	b2987	pitB	0.0230351	0.0215738	0.0232654	0.0246301	0.0272554	0.0245533	0.0272554	0.0245533		0.0230593	0.022544	0.0211723	0.0222691	0.0223977	0.024902	0.0223977	0.024902	0.998949	0.956962	1.09886	1.10602	1.21689	0.985996	1.21689	0.985996	0.0245152	0.0229555	1.07082	0.105027
804	b3005	exbD	0.00652461	0.00620591	0.0071391	0.00692819	0.00501811	0.00557496	0.00501811	0.00557496		0.00450208	0.00481087	0.00540048	0.00536631	0.00743182	0.00839537	0.00743182	0.00839537	1.44925	1.28998	1.32194	1.29105	0.67522	0.664051	0.67522	0.664051	0.00599799	0.00646676	1.00384	0.36072
805	b3006	exbB	0.0136163	0.0130116	0.0121804	0.0119063	0.0131356	0.0112986	0.0131356	0.0112986		0.0127168	0.0115287	0.01151	0.0114778	0.0106012	0.010778	0.0106012	0.010778	1.07073	1.12862	1.05825	1.03734	1.23907	1.04831	1.23907	1.04831	0.0124479	0.011249	1.10871	0.0851575
806	b3093	exuT	0.0521291	0.0503916	0.0449923	0.0458346	0.033896	0.034896	0.033896	0.034896		0.0441592	0.0458447	0.0463344	0.0488062	0.0403772	0.039855	0.0403772	0.039855	1.18048	1.09918	0.971034	0.939114	0.839483	0.875574	0.839483	0.875574	0.0413664	0.0432011	0.95249	0.126148
807	b3116	tdcC	0.061489	0.0618744	0.0505199	0.0565559	0.166277	0.167277	0.166277	0.167277		0.134937	0.136696	0.146392	0.146077	0.0703583	0.067982	0.0703583	0.067982	0.455686	0.452643	0.3451	0.387165	2.36329	2.46061	2.36329	2.46061	0.112194	0.105098	1.41105	1.07122
808	b3161	mtr	0.0117361	0.0104226	0.0117712	0.0109665	0.0171511	0.0171077	0.0171511	0.0171077		0.0123222	0.0116201	0.0108768	0.0120033	0.0159441	0.0157095	0.0159441	0.0157095	0.95243	0.896949	1.08223	0.913622	1.0757	1.089	1.0757	1.089	0.0141767	0.0137662	1.02183	0.0850187
809	b3175	secG	0.0586414	0.0644898	0.0509674	0.0452384	0.0450136	0.0436257	0.0450136	0.0436257		0.0283997	0.030944	0.0337482	0.0343391	0.02975	0.0289178	0.02975	0.0289178	2.06486	2.08408	1.51023	1.3174	1.51306	1.50861	1.51306	1.50861	0.049577	0.0305958	1.62749	0.283882
810	b3204	ptsN	0.314376	0.321946	0.490195	0.45802	0.334184	0.329305	0.334184	0.329305		0.339033	0.345065	0.370132	0.33154	0.509932	0.484742	0.509932	0.484742	0.927274	0.933	1.32438	1.38149	0.655349	0.67934	0.655349	0.67934	0.363939	0.42189	0.904441	0.300166
811	b3206	ptsO	0.00394646	0.00365778	0.00421188	0.00387912	0.00375548	0.00416613	0.00375548	0.00416613		0.0034701	0.00353007	0.00404218	0.00376112	0.00338208	0.00378341	0.00338208	0.00378341	1.13727	1.03618	1.04198	1.03137	1.1104	1.10116	1.1104	1.10116	0.00394231	0.00364181	1.08374	0.0407825
812	b3258	panF	0.0326532	0.0331467	0.0328879	0.0308695	0.0333383	0.0363042	0.0333383	0.0363042		0.0315043	0.0320837	0.029799	0.0301479	0.0302231	0.030865	0.0302231	0.030865	1.03647	1.03314	1.10366	1.02394	1.10307	1.17622	1.10307	1.17622	0.0336053	0.0307139	1.09447	0.0605932
813	b3290	trkA	0.0171795	0.0176734	0.0167341	0.0161186	0.0183357	0.0169623	0.0183357	0.0169623		0.0164064	0.0164226	0.0151908	0.0159322	0.0186272	0.0170613	0.0186272	0.0170613	1.04712	1.07616	1.10159	1.0117	0.984353	0.994194	0.984353	0.994194	0.0172877	0.0169161	1.02421	0.0452719
814	b3327	hofF	0.0554759	0.0540657	0.0534791	0.05422	0.0568361	0.0567544	0.0568361	0.0567544		0.0613969	0.0611123	0.0538476	0.0568829	0.057024	0.0567855	0.057024	0.0567855	0.903562	0.884695	0.993157	0.953186	0.996704	0.999453	0.996704	0.999453	0.0555527	0.0576073	0.965864	0.0471084
815	b3328	hofG	0.0366055	0.0338672	0.0288693	0.028956	0.0288304	0.0280239	0.0288304	0.0280239		0.0379996	0.0367186	0.0346467	0.0351868	0.0246657	0.0250189	0.0246657	0.0250189	0.963314	0.922345	0.833248	0.822922	1.16885	1.12011	1.16885	1.12011	0.0302508	0.0304901	1.01497	0.146685
816	b3329	hofH	0.0330181	0.0320607	0.0409858	0.0405059	0.0276552	0.0305005	0.0276552	0.0305005		0.0400508	0.0399616	0.0291976	0.0305205	0.0399574	0.043125	0.0399574	0.043125	0.824405	0.802288	1.40374	1.32717	0.692116	0.707257	0.692116	0.707257	0.0328602	0.0382369	0.894543	0.295678
817	b3334	pshM	0.00360041	0.00375798	0.00359844	0.00393343	0.00365068	0.00369945	0.00365068	0.00369945		0.00343681	0.00357602	0.00355134	0.00322909	0.00446885	0.00440459	0.00446885	0.00440459	1.0476	1.05088	1.01326	1.21812	0.816918	0.839907	0.816918	0.839907	0.00369881	0.00394252	0.95544	0.148815
818	b3336	bfr	0.00755862	0.00705701	0.00746527	0.00794301	0.00490882	0.00515717	0.00490882	0.00515717		0.00774089	0.00820884	0.00770551	0.00683395	0.00829611	0.0106779	0.00829611	0.0106779	0.976453	0.859684	0.968823	1.16229	0.591701	0.482975	0.591701	0.482975	0.00626949	0.00855466	0.764575	0.259725
819	b3350	kefB	0.00719881	0.00727807	0.00845161	0.00862348	0.00923112	0.00923898	0.00923112	0.00923898		0.00871831	0.0083634	0.00971285	0.00991402	0.011623	0.0116462	0.011623	0.0116462	0.825711	0.870228	0.870147	0.869827	0.794209	0.793302	0.794209	0.793302	0.00856152	0.0104059	0.826367	0.0377671
820	b3391	hofQ	0.00468775	0.00423073	0.00494965	0.005017	0.00524358	0.00547156	0.00524358	0.00547156		0.00474504	0.00461823	0.0051818	0.00476629	0.00512946	0.00542079	0.00512946	0.00542079	0.987928	0.916093	0.955199	1.0526	1.02225	1.00937	1.02225	1.00937	0.00503943	0.00505148	0.996881	0.0431736
821	b3408	feoA	0.00773811	0.00738181	0.00663944	0.00631046	0.00739941	0.00674971	0.00739941	0.00674971		0.00508664	0.0048193	0.00663609	0.00663387	0.0065959	0.00634987	0.0065959	0.00634987	1.52126	1.53172	1.0005	0.951248	1.12182	1.06297	1.12182	1.06297	0.00704601	0.00613343	1.17179	0.226254
822	b3409	feoB	0.00434758	0.00393713	0.00347472	0.00307372	0.00492526	0.0048781	0.00492526	0.0048781		0.00300544	0.00246652	0.00381615	0.00334553	0.00256682	0.00266165	0.00256682	0.00266165	1.44657	1.59623	0.91053	0.918753	1.91882	1.83274	1.91882	1.83274	0.00430498	0.00288632	1.5469	0.422929
823	b3415	gntT	0.0152836	0.0150188	0.0144534	0.0137692	0.0142662	0.0132977	0.0142662	0.0132977		0.0149995	0.0147674	0.0154029	0.0142304	0.0159629	0.0151025	0.0159629	0.0151025	1.01894	1.01702	0.938357	0.967593	0.893708	0.880494	0.893708	0.880494	0.0142066	0.0151914	0.93629	0.0587807
824	b3435	gntU_2	0.00211783	0.00189034	0.00197157	0.00174553	0.0016123	0.00174638	0.0016123	0.00174638		0.00176309	0.00195543	0.00202791	0.00173164	0.00217283	0.00209508	0.00217283	0.00209508	1.2012	0.966714	0.97222	1.00802	0.742029	0.833562	0.742029	0.833562	0.00180533	0.00200174	0.912417	0.155638	W
825	b3436	gntU_1	0.0215983	0.0213388	0.0222916	0.0221363	0.0278319	0.0252782	0.0278319	0.0252782		0.0262101	0.024871	0.024099	0.0243666	0.0220014	0.0227621	0.0220014	0.0227621	0.824047	0.857979	0.925002	0.90847	1.26501	1.11054	1.26501	1.11054	0.0241981	0.0236342	1.03332	0.177741
826	b3450	ugpC	0.0396479	0.0392634	0.0468065	0.0454481	0.0427563	0.0428684	0.0427563	0.0428684		0.0446826	0.0422414	0.0454448	0.0441076	0.0396171	0.0411326	0.0396171	0.0411326	0.887324	0.929501	1.02996	1.03039	1.07924	1.0422	1.07924	1.0422	0.0428019	0.042247	1.01501	0.0694932
827	b3451	ugpE	0.00717177	0.00704649	0.00825734	0.00786075	0.00772661	0.00800089	0.00772661	0.00800089		0.0078387	0.00752152	0.00822678	0.00817786	0.00872975	0.00883693	0.00872975	0.00883693	0.914918	0.936843	1.00371	0.961224	0.88509	0.905392	0.88509	0.905392	0.00772392	0.00836228	0.924708	0.04089
828	b3452	ugpA	0.00175091	0.0018745	0.00221152	0.0022046	0.00234225	0.00190158	0.00234225	0.00190158		0.00187125	0.00189691	0.00193394	0.00217736	0.00296042	0.00310655	0.00296042	0.00310655	0.935692	0.98819	1.14353	1.01251	0.791187	0.612118	0.791187	0.612118	0.00206615	0.00250167	0.860817	0.192045	W
829	b3453	ugpB	0.00405104	0.00411932	0.00368303	0.00374083	0.00373243	0.00368479	0.00373243	0.00368479		0.00359077	0.0032887	0.00393086	0.00326718	0.00421933	0.00368982	0.00421933	0.00368982	1.12818	1.25257	0.936951	1.14497	0.884604	0.998636	0.884604	0.998636	0.00380358	0.00373698	1.02864	0.133783
830	b3454	livF	0.386603	0.400378	0.406493	0.406315	0.283213	0.273385	0.283213	0.273385		0.326309	0.318736	0.374144	0.392453	0.389763	0.416209	0.389763	0.416209	1.18478	1.25614	1.08646	1.03532	0.726628	0.656845	0.726628	0.656845	0.339123	0.377948	0.916207	0.249937
831	b3455	livG	0.0074671	0.00736727	0.00863146	0.00803023	0.00749542	0.00728862	0.00749542	0.00728862		0.00741963	0.00804432	0.00714567	0.00763264	0.0101088	0.0107681	0.0101088	0.0107681	1.0064	0.915836	1.20793	1.05209	0.741475	0.67687	0.741475	0.67687	0.00763302	0.00899951	0.877368	0.1983
832	b3456	livM	0.0408003	0.0394675	0.0427213	0.0410298	0.0284186	0.0300096	0.0284186	0.0300096		0.0505027	0.0476509	0.0422946	0.0467337	0.0618193	0.063627	0.0618193	0.063627	0.807884	0.828264	1.01009	0.87795	0.459704	0.471649	0.459704	0.471649	0.0351094	0.0547593	0.673362	0.229909
833	b3457	livH	0.00469359	0.0051935	0.00554987	0.00534327	0.00518448	0.00555922	0.00518448	0.00555922		0.00486682	0.00510957	0.00832757	0.00795541	0.0100112	0.00974123	0.0100112	0.00974123	0.964406	1.01643	0.666445	0.671653	0.517869	0.57069	0.517869	0.57069	0.00528345	0.00822052	0.687006	0.196542
834	b3458	livK	0.00571503	0.00576702	0.00655701	0.00633166	0.00427975	0.00471523	0.00427975	0.00471523		0.00687514	0.0067288	0.0074454	0.00792605	0.00699582	0.0068492	0.00699582	0.0068492	0.83126	0.857064	0.88068	0.798841	0.611759	0.688435	0.611759	0.688435	0.00529509	0.00708318	0.746029	0.109024
835	b3460	livJ	0.0890023	0.0866438	0.0969677	0.0957227	0.0586468	0.059821	0.0586468	0.059821		0.0923812	0.0906513	0.0872929	0.082801	0.0769303	0.0783991	0.0769303	0.0783991	0.963425	0.955792	1.11083	1.15606	0.762337	0.763032	0.762337	0.763032	0.075659	0.0829731	0.904605	0.16579
836	b3476	nikA	0.0168277	0.0162656	0.0176	0.0162116	0.0151015	0.0144004	0.0151015	0.0144004		0.016912	0.0160772	0.0177202	0.018531	0.0152567	0.0157374	0.0152567	0.0157374	0.995018	1.01171	0.993217	0.874835	0.989829	0.915041	0.989829	0.915041	0.0157386	0.0164036	0.960566	0.0508175
837	b3477	nikB	0.010356	0.0100822	0.0107567	0.0105163	0.00885167	0.00891103	0.00885167	0.00891103		0.010702	0.0111497	0.0107468	0.0105392	0.010463	0.0113434	0.010463	0.0113434	0.967668	0.904262	1.00092	0.99783	0.845993	0.785569	0.845993	0.785569	0.00965457	0.0108438	0.891725	0.089304
838	b3478	nikC	0.0536975	0.0531353	0.0636528	0.0557641	0.0508537	0.0558778	0.0508537	0.0558778		0.0635359	0.0618264	0.0576032	0.0510977	0.0761901	0.0778095	0.0761901	0.0778095	0.845152	0.859428	1.10502	1.09132	0.667458	0.718135	0.667458	0.718135	0.0549641	0.0677578	0.834014	0.17839
839	b3479	nikD	0.0492372	0.0500807	0.053342	0.0489653	0.0605472	0.0549583	0.0605472	0.0549583		0.0569983	0.057807	0.0499996	0.0488761	0.0563842	0.0549489	0.0563842	0.0549489	0.863837	0.866344	1.06685	1.00182	1.07383	1.00017	1.07383	1.00017	0.0540795	0.0545434	0.993358	0.0857127
840	b3480	nikE	0.00428822	0.00439468	0.00455202	0.00432152	0.00435574	0.00541137	0.00435574	0.00541137		0.00481037	0.00490274	0.00430443	0.00450526	0.00421839	0.00524268	0.00421839	0.00524268	0.891453	0.896371	1.05752	0.959216	1.03256	1.03218	1.03256	1.03218	0.00463633	0.00468062	0.991754	0.0666981
841	b3493	pitA	0.00787673	0.0083711	0.00815672	0.00821793	0.00811902	0.00743821	0.00811902	0.00743821		0.0087447	0.00834151	0.00947837	0.00913225	0.00705099	0.00706946	0.00705099	0.00706946	0.900743	1.00355	0.860561	0.899881	1.15147	1.05216	1.15147	1.05216	0.00796712	0.00799222	1.009	0.113398
842	b3496	yhiP	0.0152349	0.0156143	0.0169942	0.0179386	0.017073	0.0170675	0.017073	0.0170675		0.0155259	0.0154162	0.0189129	0.0154959	0.0205929	0.0192087	0.0205929	0.0192087	0.981258	1.01285	0.898551	1.15764	0.829068	0.888531	0.829068	0.888531	0.0167579	0.0181193	0.935687	0.110747
843	b3528	dctA	0.0197469	0.0186302	0.0185771	0.0186353	0.012294	0.0134734	0.012294	0.0134734		0.0120144	0.0117958	0.0158515	0.0133696	0.0132878	0.0117316	0.0132878	0.0117316	1.64361	1.57939	1.17194	1.39386	0.925212	1.14847	0.925212	1.14847	0.0158905	0.0128837	1.24202	0.272892
844	b3540	dppF	0.00862829	0.00978122	0.0104929	0.00984184	0.00956981	0.00938047	0.00956981	0.00938047		0.00928355	0.00971447	0.0106028	0.0106377	0.0113471	0.0109014	0.0113471	0.0109014	0.929418	1.00687	0.989636	0.925182	0.843367	0.860486	0.843367	0.860486	0.0095806	0.0105919	0.907352	0.0655315
845	b3541	dppD	0.0148358	0.0152508	0.0193456	0.0181581	0.0230342	0.0217885	0.0230342	0.0217885		0.0197161	0.022136	0.0188974	0.0169083	0.0274193	0.02566	0.0274193	0.02566	0.752472	0.688961	1.02372	1.07391	0.840073	0.849123	0.840073	0.849123	0.0196545	0.0229771	0.864682	0.127746
846	b3542	dppC	0.025724	0.024684	0.0284594	0.0263767	0.0233493	0.0237847	0.0233493	0.0237847		0.0275019	0.0257073	0.0276554	0.0256712	0.0220124	0.0244087	0.0220124	0.0244087	0.935356	0.960194	1.02907	1.02748	1.06073	0.974435	1.06073	0.974435	0.024939	0.0249222	1.00281	0.0477874
847	b3543	dppB	0.00246237	0.00261119	0.00258137	0.0025607	0.0024602	0.002377	0.0024602	0.002377		0.00250709	0.00252149	0.00275131	0.00272821	0.00272901	0.00278898	0.00272901	0.00278898	0.982164	1.03557	0.938231	0.938599	0.9015	0.852282	0.9015	0.852282	0.00248625	0.00269301	0.925266	0.0627165	W
848	b3544	dppA	0.0185959	0.0194386	0.0184362	0.0165808	0.0183284	0.0161383	0.0183284	0.0161383		0.0175895	0.0171823	0.0212671	0.0192717	0.015374	0.0157322	0.015374	0.0157322	1.05722	1.13132	0.866889	0.860372	1.19217	1.02582	1.19217	1.02582	0.0177481	0.0171904	1.04397	0.129536
849	b3566	xylF	0.0159718	0.0164719	0.0183663	0.019407	0.0168803	0.0165321	0.0168803	0.0165321		0.0171086	0.0161924	0.0202098	0.0207155	0.0178191	0.0189758	0.0178191	0.0189758	0.93355	1.01726	0.908786	0.936834	0.947319	0.871219	0.947319	0.871219	0.0171302	0.018477	0.929188	0.0472517
850	b3567	xylG	0.00281449	0.00261385	0.0024267	0.00279429	0.0022531	0.00255996	0.0022531	0.00255996		0.00223531	0.00201731	0.00287889	0.00364397	0.00231217	0.00249183	0.00231217	0.00249183	1.2591	1.29571	0.842929	0.766825	0.974451	1.02734	0.974451	1.02734	0.00253443	0.00254794	1.02102	0.182399	W
851	b3568	xylH	0.0526896	0.0480563	0.0651221	0.0610644	0.0522693	0.0550058	0.0522693	0.0550058		0.0621443	0.0581361	0.0668691	0.0632204	0.0561331	0.0583418	0.0561331	0.0583418	0.84786	0.826618	0.973875	0.965897	0.931168	0.942821	0.931168	0.942821	0.0551853	0.0599149	0.920278	0.0537506
852	b3599	mtlA	0.0960428	0.0895558	0.108176	0.103764	0.0879478	0.0916736	0.0879478	0.0916736		0.100729	0.0944007	0.109956	0.112844	0.124001	0.140798	0.124001	0.140798	0.953477	0.948678	0.983807	0.919535	0.709248	0.651101	0.709248	0.651101	0.0945977	0.118441	0.815774	0.147628
853	b3603	lldP	0.0252514	0.0245149	0.0252968	0.0241764	0.0175902	0.0183332	0.0175902	0.0183332		0.0189135	0.0186684	0.0208541	0.0219723	0.0168857	0.0175236	0.0168857	0.0175236	1.33509	1.31318	1.21304	1.10031	1.04172	1.0462	1.04172	1.0462	0.0213858	0.0186534	1.14218	0.126398
854	b3609	secB	0.0318981	0.0291299	0.0275493	0.0266855	0.0209712	0.0203348	0.0209712	0.0203348		0.0303037	0.0311132	0.0290282	0.0300229	0.02114	0.0248535	0.02114	0.0248535	1.05261	0.936256	0.949055	0.888837	0.992018	0.818186	0.992018	0.818186	0.0247344	0.0265569	0.930896	0.0843645
855	b3653	gltS	0.0303117	0.0295477	0.0290367	0.0291138	0.0196916	0.0189438	0.0196916	0.0189438		0.0320353	0.0314951	0.035676	0.033799	0.0263694	0.0273762	0.0263694	0.0273762	0.946199	0.938169	0.813898	0.861379	0.746759	0.691983	0.746759	0.691983	0.0244101	0.0300621	0.804641	0.1023
856	b3666	uhpT	0.0184373	0.0185749	0.0198284	0.0209154	0.017122	0.0155103	0.017122	0.0155103		0.0192438	0.0193593	0.0218883	0.0213049	0.0213028	0.0216103	0.0213028	0.0216103	0.958089	0.959482	0.90589	0.981718	0.803744	0.717727	0.803744	0.717727	0.0178776	0.0209528	0.856015	0.108973
857	b3667	uhpC	0.053911	0.0447009	0.0591708	0.0583379	0.0451242	0.0448203	0.0451242	0.0448203		0.0563591	0.0573583	0.0684744	0.0673744	0.0605403	0.0635176	0.0605403	0.0635176	0.956563	0.779327	0.86413	0.865877	0.745358	0.705635	0.745358	0.705635	0.0495012	0.0622103	0.795985	0.0902727
858	b3668	uhpB	0.0143995	0.0133013	0.0145727	0.0148937	0.0143015	0.0140619	0.0143015	0.0140619		0.0145447	0.0139383	0.015481	0.0149111	0.0115978	0.0118059	0.0115978	0.0118059	0.990018	0.954301	0.941327	0.998832	1.23312	1.19109	1.23312	1.19109	0.0142367	0.0132103	1.09161	0.131044
859	b3669	uhpA	0.00340793	0.00300052	0.00391732	0.00355169	0.00355553	0.00344311	0.00355553	0.00344311		0.00345441	0.003484	0.00430553	0.00455098	0.00430937	0.00401865	0.00430937	0.00401865	0.986545	0.86123	0.909835	0.780424	0.82507	0.856783	0.82507	0.856783	0.00348434	0.00405637	0.862718	0.0623729
860	b3681	glvG	0.00421782	0.00392259	0.00401849	0.00479062	0.00441222	0.0041164	0.00441222	0.0041164		0.00298791	0.00336804	0.00773856	0.0076894	0.0113761	0.0109514	0.0113761	0.0109514	1.41163	1.16465	0.519281	0.623017	0.387851	0.375879	0.387851	0.375879	0.00425085	0.00830486	0.655754	0.40536
861	b3682	glvB	0.00435093	0.00374755	0.00458169	0.00406479	0.00328058	0.00391546	0.00328058	0.00391546		0.00527309	0.00457136	0.00553114	0.00521538	0.00557397	0.00593259	0.00557397	0.00593259	0.825118	0.819788	0.828345	0.779385	0.588554	0.659993	0.588554	0.659993	0.00389213	0.00545051	0.718716	0.105572
862	b3683	glvC	0.119333	0.118808	0.138036	0.138549	0.0901243	0.104547	0.0901243	0.104547		0.161739	0.163726	0.180404	0.185761	0.184497	0.198023	0.184497	0.198023	0.737814	0.725647	0.76515	0.745847	0.488487	0.527955	0.488487	0.527955	0.113009	0.182084	0.625918	0.127169
863	b3709	tnaB	0.0625863	0.0631569	0.0605321	0.0490827	0.0314834	0.0386674	0.0314834	0.0386674		0.0617021	0.0655897	0.147394	0.116264	0.0894423	0.0817619	0.0894423	0.0817619	1.01433	0.962909	0.410681	0.422167	0.351996	0.472927	0.351996	0.472927	0.0469574	0.0916698	0.557492	0.270368
864	b3722	bglF	0.0115701	0.0108164	0.0125364	0.0119132	0.00848879	0.0093309	0.00848879	0.0093309		0.0106461	0.0116827	0.0154732	0.0147569	0.010149	0.0093148	0.010149	0.0093148	1.0868	0.925847	0.810199	0.807297	0.836419	1.00173	0.836419	1.00173	0.0103094	0.0114358	0.913305	0.106627
865	b3725	pstB	0.0169976	0.0173954	0.0169262	0.0177834	0.0241697	0.0190647	0.0241697	0.0190647		0.0152204	0.0163531	0.0136685	0.0151132	0.0199642	0.0159777	0.0199642	0.0159777	1.11677	1.06374	1.23834	1.17667	1.21065	1.1932	1.21065	1.1932	0.0194464	0.0165299	1.1754	0.0573065
866	b3726	pstA	0.00768395	0.00731588	0.00709189	0.00794017	0.00697261	0.00697808	0.00697261	0.00697808		0.00632633	0.00675589	0.00636672	0.0065334	0.00688004	0.00583552	0.00688004	0.00583552	1.2146	1.08289	1.1139	1.21532	1.01345	1.19579	1.01345	1.19579	0.00724166	0.00642668	1.13065	0.0867964
867	b3727	pstC	0.0470566	0.0521917	0.0454453	0.0439428	0.0767803	0.0778034	0.0767803	0.0778034		0.0542001	0.0591251	0.0526411	0.0513673	0.0813276	0.0935062	0.0813276	0.0935062	0.8682	0.882734	0.863306	0.855464	0.944086	0.832067	0.944086	0.832067	0.0622255	0.0708751	0.877751	0.0443948
868	b3728	pstS	0.00722501	0.00856479	0.00835313	0.00815288	0.00996404	0.00755147	0.00996404	0.00755147		0.00672273	0.00704402	0.00621725	0.00676292	0.00583006	0.00473595	0.00583006	0.00473595	1.07471	1.2159	1.34354	1.20553	1.70908	1.5945	1.70908	1.5945	0.00841586	0.00598487	1.43085	0.250661
869	b3747	kup	0.00919484	0.00974091	0.00918709	0.00893808	0.00811079	0.00679897	0.00811079	0.00679897		0.00822654	0.00848488	0.00882733	0.00895309	0.00897541	0.00845994	0.00897541	0.00845994	1.1177	1.14803	1.04076	0.998324	0.903668	0.803667	0.903668	0.803667	0.00836006	0.00867032	0.964936	0.132691
870	b3748	rbsD	0.119323	0.12814	0.0943366	0.0936604	0.0328714	0.0307729	0.0328714	0.0307729		0.0843948	0.0844271	0.0456484	0.0457063	0.0358719	0.035242	0.0358719	0.035242	1.41387	1.51776	2.06659	2.04918	0.916356	0.873189	0.916356	0.873189	0.0703435	0.0503005	1.32831	0.515698
871	b3749	rbsA	0.0266193	0.0267694	0.0240149	0.0243331	0.0195051	0.0184918	0.0195051	0.0184918		0.0296572	0.0289229	0.017254	0.0173283	0.0245681	0.02707	0.0245681	0.02707	0.897566	0.925542	1.39185	1.40424	0.793918	0.68311	0.793918	0.68311	0.0222163	0.0245548	0.946657	0.291794
872	b3750	rbsC	0.0292805	0.0366377	0.0300636	0.0335518	0.0187854	0.0168981	0.0187854	0.0168981		0.0268685	0.0278894	0.0339092	0.0347954	0.0157077	0.0155867	0.0157077	0.0155867	1.08977	1.31368	0.886589	0.964262	1.19594	1.08414	1.19594	1.08414	0.0251126	0.0232564	1.10181	0.13555
873	b3751	rbsB	0.0861915	0.106847	0.0867095	0.083787	0.037573	0.0371708	0.037573	0.0371708		0.0598225	0.0649913	0.0808549	0.081339	0.0689053	0.0626825	0.0689053	0.0626825	1.44079	1.64402	1.07241	1.0301	0.545285	0.593001	0.545285	0.593001	0.0641279	0.0687729	0.932986	0.434924
874	b3816	corA	0.014064	0.0200346	0.0154655	0.0156665	0.0171809	0.0170559	0.0171809	0.0170559		0.0100567	0.0144994	0.0147664	0.0148792	0.00874005	0.00766009	0.00874005	0.00766009	1.39847	1.38175	1.04734	1.05291	1.96577	2.2266	1.96577	2.2266	0.016713	0.0108752	1.65815	0.495515
875	b3849	trkH	0.00434004	0.00410354	0.00387321	0.00385933	0.00489405	0.00386689	0.00489405	0.00386689		0.00418634	0.00427489	0.00373968	0.00332714	0.00558882	0.00440397	0.00558882	0.00440397	1.03672	0.959917	1.0357	1.15996	0.875686	0.878046	0.875686	0.878046	0.00421225	0.0044392	0.96247	0.10637
876	b3897	frvR	0.00291112	0.00332213	0.00347085	0.00356424	0.00404129	0.00359877	0.00404129	0.00359877		0.00310593	0.00316706	0.00347863	0.0030332	0.00454176	0.00363377	0.00454176	0.00363377	0.937278	1.04897	0.997763	1.17508	0.889807	0.990369	0.889807	0.990369	0.00356856	0.00364198	0.98993	0.0930807
877	b3899	frvB	0.017886	0.0198256	0.0195821	0.0185434	0.0238593	0.0210729	0.0238593	0.0210729		0.0178589	0.0190608	0.019001	0.0181026	0.0247756	0.025369	0.0247756	0.025369	1.00152	1.04013	1.03058	1.02435	0.963017	0.830657	0.963017	0.830657	0.0207127	0.0217891	0.96049	0.08514
878	b3900	frvA	0.0029972	0.00301371	0.00278213	0.00266445	0.00189618	0.00176548	0.00189618	0.00176548		0.00297587	0.00275421	0.00257383	0.00248297	0.00246704	0.00235399	0.00246704	0.00235399	1.00717	1.09422	1.08093	1.07309	0.768605	0.749992	0.768605	0.749992	0.0023476	0.00255362	0.911575	0.164908	W
879	b3907	rhaT	0.00408835	0.00424393	0.00401019	0.00390347	0.00407338	0.00347894	0.00407338	0.00347894		0.00380264	0.00408458	0.00305723	0.00364221	0.00494614	0.00467413	0.00494614	0.00467413	1.07513	1.03901	1.31171	1.07173	0.823547	0.744298	0.823547	0.744298	0.00391882	0.0042284	0.954159	0.202026
880	b3909	kdgT	0.0152602	0.0162817	0.0158811	0.0150892	0.0183099	0.0148733	0.0183099	0.0148733		0.0140655	0.0146938	0.0122492	0.0135661	0.0179845	0.0181794	0.0179845	0.0181794	1.08494	1.10807	1.2965	1.11227	1.01809	0.818144	1.01809	0.818144	0.0161098	0.0158628	1.03428	0.158928
881	b3917	sbp	0.00486654	0.00551207	0.00568939	0.00547073	0.00717608	0.00588123	0.00717608	0.00588123		0.00498221	0.00519207	0.00481054	0.0049054	0.00718662	0.00696386	0.00718662	0.00696386	0.976783	1.06163	1.18269	1.11525	0.998532	0.844536	0.998532	0.844536	0.00595667	0.0060239	1.00281	0.119089
882	b3927	glpF	0.0346613	0.0348776	0.0367169	0.0366132	0.0292998	0.0289132	0.0292998	0.0289132		0.0252348	0.026441	0.0317317	0.031511	0.025507	0.0280857	0.025507	0.0280857	1.37356	1.31907	1.1571	1.16192	1.1487	1.02946	1.1487	1.02946	0.0324119	0.027763	1.171	0.122059
883	b3947	ptsA	0.00257019	0.00267949	0.00295661	0.00296729	0.00402494	0.00331176	0.00402494	0.00331176		0.00255065	0.00238094	0.00335153	0.00328028	0.0049136	0.00384705	0.0049136	0.00384705	1.00766	1.12539	0.882165	0.904587	0.819142	0.860856	0.819142	0.860856	0.00323087	0.00363559	0.909975	0.10561
884	b3966	btuB	0.0127918	0.0130309	0.0166335	0.0170737	0.0295208	0.0308264	0.0295208	0.0308264		0.0116402	0.0109924	0.0129758	0.0132642	0.0229866	0.0203648	0.0229866	0.0203648	1.09893	1.18544	1.28189	1.2872	1.28426	1.51371	1.28426	1.51371	0.022528	0.0169469	1.30618	0.14421
885	b3981	secE	0.0185456	0.0197244	0.0231415	0.0233422	0.0350238	0.0270111	0.0350238	0.0270111		0.0119153	0.0121735	0.0155406	0.0141895	0.0107774	0.00985163	0.0107774	0.00985163	1.55645	1.62027	1.48909	1.64503	3.24975	2.74179	3.24975	2.74179	0.0261029	0.0118846	2.28674	0.78326
886	b4031	xylE	0.0237643	0.0249233	0.0252374	0.0239507	0.0277895	0.025607	0.0277895	0.025607		0.0259663	0.0278352	0.0240165	0.0228903	0.0291811	0.0276662	0.0291811	0.0276662	0.915198	0.895389	1.05083	1.04633	0.952313	0.925572	0.952313	0.925572	0.0255836	0.0268004	0.957939	0.0589666
887	b4032	malG	0.0188555	0.018323	0.0171133	0.0165713	0.0174964	0.0151766	0.0174964	0.0151766		0.0186425	0.0199817	0.0157999	0.0169163	0.0173614	0.0197598	0.0173614	0.0197598	1.01143	0.916988	1.08313	0.979601	1.00778	0.768055	1.00778	0.768055	0.0170261	0.0181978	0.942851	0.11707
888	b4033	malF	0.00841997	0.00880049	0.00746423	0.00767576	0.00906319	0.00807415	0.00906319	0.00807415		0.00884191	0.0093238	0.0088199	0.00971679	0.0113675	0.0111361	0.0113675	0.0111361	0.95228	0.943874	0.846294	0.789948	0.797288	0.725046	0.797288	0.725046	0.00832939	0.0102137	0.822133	0.0873948
889	b4034	malE	0.0128354	0.0130354	0.00923554	0.0110731	0.00732454	0.00708	0.00732454	0.00708		0.012071	0.0105808	0.0108507	0.0101869	0.0132468	0.013079	0.0132468	0.013079	1.06333	1.23198	0.851145	1.08699	0.552928	0.541326	0.552928	0.541326	0.00937356	0.0120426	0.802744	0.291984
890	b4035	malK	0.00428739	0.00375083	0.0043167	0.00400052	0.00492979	0.00335134	0.00492979	0.00335134		0.00411438	0.00356536	0.00433647	0.00402592	0.00626092	0.00621273	0.00626092	0.00621273	1.04205	1.05202	0.995442	0.993689	0.787391	0.539431	0.787391	0.539431	0.00411471	0.00512368	0.842106	0.213723
891	b4036	lamB	0.0133503	0.0131125	0.0126924	0.0140264	0.014349	0.0134762	0.014349	0.0134762		0.0123855	0.0125567	0.0120852	0.0154209	0.0186087	0.0166101	0.0186087	0.0166101	1.0779	1.04427	1.05024	0.909573	0.771091	0.811328	0.771091	0.811328	0.013604	0.0153607	0.905853	0.132995
892	b4077	gltP	0.0213979	0.0217823	0.0223151	0.0231501	0.0247548	0.0235692	0.0247548	0.0235692		0.0199005	0.0204781	0.0194014	0.0199314	0.0212621	0.0230123	0.0212621	0.0230123	1.07524	1.06369	1.15018	1.16149	1.16427	1.0242	1.16427	1.0242	0.0231617	0.0210325	1.10344	0.0631187
893	b4104	phnE	0.00892146	0.00956579	0.00824652	0.00748561	0.00775513	0.00740956	0.00775513	0.00740956		0.0083468	0.00897601	0.00804548	0.0082048	0.00956154	0.0089562	0.00956154	0.0089562	1.06885	1.06571	1.02499	0.912345	0.811076	0.82731	0.811076	0.82731	0.0080686	0.00882607	0.918582	0.116719
894	b4105	phnD	0.00974059	0.0105552	0.0126447	0.0170281	0.0113047	0.0087019	0.0113047	0.0087019		0.0140939	0.0147637	0.0115927	0.0117045	0.0184183	0.0178596	0.0184183	0.0178596	0.691121	0.714942	1.09075	1.45484	0.613777	0.48724	0.613777	0.48724	0.0112477	0.0155888	0.76921	0.33591
895	b4106	phnC	0.0109834	0.0118645	0.00988815	0.0137839	0.00919559	0.00879847	0.00919559	0.00879847		0.0127011	0.0135083	0.00907968	0.00976974	0.0133483	0.0125457	0.0133483	0.0125457	0.864763	0.878311	1.08904	1.41088	0.688897	0.701312	0.688897	0.701312	0.0103135	0.0121058	0.877927	0.257081
896	b4111	proP	0.0375357	0.0372039	0.0353387	0.038564	0.0555529	0.037563	0.0555529	0.037563		0.0390994	0.0374056	0.0382749	0.0366195	0.0430355	0.0384902	0.0430355	0.0384902	0.960006	0.994608	0.923287	1.0531	1.29086	0.975911	1.29086	0.975911	0.0418592	0.0393063	1.05807	0.148189
897	b4120	melB	0.00492255	0.0046651	0.00464521	0.00476988	0.00487131	0.0031975	0.00487131	0.0031975		0.00456909	0.00395202	0.0044401	0.00455504	0.00760305	0.00448493	0.00760305	0.00448493	1.07736	1.18043	1.0462	1.04717	0.640705	0.712943	0.640705	0.712943	0.00439254	0.00521153	0.882306	0.225222
898	b4123	dcuB	0.0294138	0.0276497	0.0247516	0.0265972	0.0307129	0.0284001	0.0307129	0.0284001		0.0334444	0.0343718	0.0426052	0.0441992	0.0253558	0.0272562	0.0253558	0.0272562	0.879484	0.804429	0.580954	0.601758	1.21128	1.04197	1.21128	1.04197	0.0283298	0.0324806	0.92164	0.248033
899	b4132	cadB	0.0108799	0.0107412	0.0104177	0.0114787	0.0130652	0.0123736	0.0130652	0.0123736		0.0137659	0.0138262	0.019613	0.0178252	0.0261449	0.0283925	0.0261449	0.0283925	0.790348	0.776875	0.531165	0.64396	0.499724	0.435804	0.499724	0.435804	0.0117994	0.0217631	0.576676	0.143361
900	b4138	dcuA	0.0444765	0.0455994	0.0456538	0.0457941	0.0498327	0.0512495	0.0498327	0.0512495		0.0356504	0.0363044	0.0504733	0.0493856	0.0520528	0.0508635	0.0520528	0.0508635	1.24757	1.25603	0.904513	0.927277	0.957348	1.00759	0.957348	1.00759	0.047961	0.0472058	1.03316	0.139493
901	b4208	cycA	0.0188924	0.020567	0.0184717	0.0196504	0.0168919	0.0159161	0.0168919	0.0159161		0.0216951	0.0211332	0.0201254	0.0201055	0.0200239	0.0218455	0.0200239	0.0218455	0.870815	0.973208	0.917829	0.977363	0.843586	0.728576	0.843586	0.728576	0.0178997	0.0208498	0.860442	0.0964612
902	b4240	treB	0.0832981	0.0937053	0.0733849	0.0802114	0.0529925	0.0522247	0.0529925	0.0522247		0.0748326	0.0817851	0.0850449	0.0935915	0.0599922	0.056446	0.0599922	0.056446	1.11313	1.14575	0.862896	0.857038	0.883322	0.925215	0.883322	0.925215	0.0676293	0.0710163	0.949486	0.11419
903	b4242	mgtA	0.0164136	0.0164417	0.0155261	0.0144651	0.0204544	0.0181135	0.0204544	0.0181135		0.015032	0.0153418	0.0143375	0.0142239	0.0161498	0.0155346	0.0161498	0.0155346	1.09191	1.07169	1.0829	1.01696	1.26654	1.16601	1.26654	1.16601	0.0174978	0.015288	1.14107	0.0916105
904	b4287	fecE	0.0126122	0.0125212	0.0143352	0.0142829	0.0174278	0.0186542	0.0174278	0.0186542		0.0140595	0.0142798	0.0122472	0.012133	0.0171867	0.0191053	0.0171867	0.0191053	0.897061	0.876845	1.17049	1.1772	1.01403	0.976387	1.01403	0.976387	0.0157394	0.0156629	1.0128	0.111115
905	b4288	fecD	0.00263879	0.00273186	0.00204901	0.00224432	0.00408527	0.00204787	0.00408527	0.00204787		0.00231732	0.00218752	0.00233832	0.00220272	0.0024764	0.00192176	0.0024764	0.00192176	1.13873	1.24884	0.876276	1.01889	1.64968	1.06562	1.64968	1.06562	0.00274128	0.00223028	1.21417	0.288511	W
906	b4289	fecC	0.0127144	0.00965413	0.0150331	0.0131538	0.0157503	0.00929884	0.0157503	0.00929884		0.0148394	0.0114283	0.0136142	0.0176274	0.0181485	0.0129588	0.0181485	0.0129588	0.856797	0.844758	1.10422	0.746215	0.867854	0.717567	0.867854	0.717567	0.0125817	0.0149655	0.840354	0.125609
907	b4290	fecB	0.0179744	0.0185747	0.0181572	0.0177611	0.0181788	0.018725	0.0181788	0.018725		0.0185396	0.0176481	0.0172105	0.0180165	0.0167429	0.0163275	0.0167429	0.0163275	0.969514	1.05251	1.05501	0.985824	1.08576	1.14683	1.08576	1.14683	0.0182844	0.0171944	1.066	0.065345
908	b4291	fecA	0.0125541	0.011915	0.0116477	0.0115241	0.0169333	0.0154042	0.0169333	0.0154042		0.0130211	0.0128841	0.0121322	0.0129438	0.0127468	0.0119651	0.0127468	0.0119651	0.964136	0.924785	0.960065	0.890316	1.32843	1.28742	1.32843	1.28742	0.0140395	0.0125506	1.12138	0.201306
909	b4292	fecR	0.0155715	0.0146456	0.013152	0.0124892	0.0136637	0.0112792	0.0136637	0.0112792		0.0142311	0.0141494	0.013051	0.0132636	0.0111967	0.0109257	0.0111967	0.0109257	1.09418	1.03506	1.00774	0.941614	1.22033	1.03235	1.22033	1.03235	0.013218	0.0123675	1.07299	0.10009
910	b4293	fecI	0.00637893	0.00581185	0.00512877	0.00544936	0.00826271	0.00518056	0.00826271	0.00518056		0.00611285	0.0056224	0.00553043	0.00537849	0.00700678	0.00483695	0.00700678	0.00483695	1.04353	1.0337	0.927373	1.01318	1.17924	1.07104	1.17924	1.07104	0.00620693	0.00579145	1.06479	0.0838737
911	b4304	sgcC	0.0110895	0.0109326	0.0103886	0.0103724	0.0113817	0.0103355	0.0113817	0.0103355		0.0111843	0.010829	0.0109511	0.0106134	0.0100196	0.00980266	0.0100196	0.00980266	0.991528	1.00957	0.948633	0.97729	1.13595	1.05436	1.13595	1.05436	0.0107772	0.0104028	1.03845	0.070062
912	b4321	gntP	0.0121291	0.0126053	0.011482	0.0113738	0.0112416	0.0103465	0.0112416	0.0103465		0.0112988	0.0114731	0.0116388	0.0116269	0.00990197	0.00922357	0.00990197	0.00922357	1.07349	1.09868	0.986524	0.978235	1.13529	1.12175	1.13529	1.12175	0.0113458	0.0105361	1.08138	0.0644434
913	b0066	yabJ	0.00428894	0.00475558	0.00445581	0.00450109	0.00507211	0.00479731	0.00507211	0.00479731		0.00404178	0.00398666	0.00407545	0.00420389	0.00487898	0.00491971	0.00487898	0.00491971	1.06115	1.19287	1.09333	1.0707	1.03958	0.975121	1.03958	0.975121	0.00471753	0.00448814	1.05593	0.0696855
914	b0067	yabK	0.043693	0.0425304	0.054307	0.0549265	0.0433931	0.0428882	0.0433931	0.0428882		0.0490647	0.0475823	0.0541574	0.0556265	0.0681852	0.0663609	0.0681852	0.0663609	0.890517	0.893828	1.00276	0.987416	0.6364	0.646286	0.6364	0.646286	0.0460024	0.0594404	0.792487	0.166291
915	b0070	yabM	0.0545893	0.0530085	0.0546032	0.0542953	0.0470333	0.0470857	0.0470333	0.0470857		0.058285	0.0582368	0.0647081	0.0679943	0.0364558	0.0394478	0.0364558	0.0394478	0.936593	0.910222	0.843838	0.798527	1.29014	1.19362	1.29014	1.19362	0.0505918	0.0501289	1.05709	0.205054
916	b0122	yacC	0.00754441	0.00710674	0.00708389	0.00718438	0.00684491	0.0072354	0.00684491	0.0072354		0.006823	0.00706186	0.00741379	0.00686365	0.00707712	0.00728343	0.00707712	0.00728343	1.10573	1.00635	0.955501	1.04673	0.967188	0.993404	0.967188	0.993404	0.007135	0.00711043	1.00444	0.0499515
917	b0127	yadG	0.0137932	0.0140972	0.0118102	0.0128862	0.0131431	0.0126925	0.0131431	0.0126925		0.0119002	0.0117728	0.0123479	0.0120869	0.012402	0.0127742	0.012402	0.0127742	1.15907	1.19744	0.95645	1.06614	1.05975	0.9936	1.05975	0.9936	0.0130323	0.0123075	1.06073	0.083049
918	b0155	yadQ	0.0119762	0.0111616	0.0101315	0.0105033	0.0118888	0.0110093	0.0118888	0.0110093		0.0124876	0.0119034	0.0119658	0.0118002	0.00989544	0.0104283	0.00989544	0.0104283	0.959054	0.937677	0.846701	0.890098	1.20144	1.05572	1.20144	1.05572	0.0111961	0.0111006	1.01848	0.134044
919	b0173	yaeM	0.0175169	0.0184214	0.015489	0.0167826	0.0188212	0.0167155	0.0188212	0.0167155		0.0175861	0.0173042	0.0154442	0.0163537	0.0161726	0.0158315	0.0161726	0.0158315	0.996064	1.06456	1.0029	1.02622	1.16377	1.05584	1.16377	1.05584	0.0174104	0.0163371	1.06612	0.0652253
920	b0263	b0263	0.00284704	0.00329909	0.00287138	0.00269977	0.00311592	0.00315723	0.00311592	0.00315723		0.00274223	0.00291826	0.00294926	0.00280276	0.00273654	0.00314081	0.00273654	0.00314081	1.03822	1.1305	0.973592	0.963252	1.13864	1.00523	1.13864	1.00523	0.00303295	0.0028959	1.04916	0.0753079	W
921	b0308	ykgG	0.0111053	0.0110327	0.0103402	0.0103278	0.0150561	0.0130284	0.0150561	0.0130284		0.0114514	0.0107429	0.0126517	0.013125	0.0105176	0.010545	0.0105176	0.010545	0.969774	1.02698	0.817302	0.786884	1.43151	1.23551	1.43151	1.23551	0.0123719	0.011262	1.11687	0.254809
922	b0353	mhpT	0.0150808	0.0137481	0.0152987	0.0154672	0.0182024	0.0145098	0.0182024	0.0145098		0.0150672	0.0139284	0.0153188	0.0148063	0.0165057	0.0148412	0.0165057	0.0148412	1.0009	0.987056	0.998687	1.04464	1.10279	0.977671	1.10279	0.977671	0.0156274	0.0152268	1.02403	0.0530161
923	b0365	tauA	0.0392383	0.0393298	0.0403915	0.0410848	0.0443383	0.0444872	0.0443383	0.0444872		0.0451438	0.044664	0.0458601	0.0487107	0.0336745	0.0392888	0.0336745	0.0392888	0.869185	0.880569	0.880755	0.843446	1.31667	1.13231	1.31667	1.13231	0.0422119	0.0412882	1.04649	0.202974
924	b0367	tauC	0.0128131	0.0137345	0.0135074	0.0133166	0.0119061	0.0119346	0.0119061	0.0119346		0.0119695	0.0120827	0.0142505	0.0150098	0.0142797	0.0154928	0.0142797	0.0154928	1.07047	1.1367	0.947857	0.887192	0.833782	0.770337	0.833782	0.770337	0.0126316	0.0141072	0.906308	0.136078
925	b0486	ybaT	0.00327489	0.0035984	0.00318749	0.00317109	0.00284256	0.00220614	0.00284256	0.00220614		0.00362541	0.00326916	0.00327431	0.00369214	0.00284751	0.00251233	0.00284751	0.00251233	0.903315	1.10071	0.973483	0.858876	0.998264	0.878128	0.998264	0.878128	0.00291616	0.00307258	0.948646	0.0834298	W
926	b0490	ybbL	0.0131344	0.0120024	0.0121065	0.010483	0.0169588	0.0096925	0.0169588	0.0096925		0.0112836	0.0109192	0.0117943	0.0114087	0.0136988	0.00860755	0.0136988	0.00860755	1.16402	1.0992	1.02647	0.91886	1.23798	1.12605	1.23798	1.12605	0.0126286	0.0112523	1.11708	0.106515
927	b0491	ybbM	0.00848631	0.00867031	0.00792845	0.00742218	0.00640917	0.00540083	0.00640917	0.00540083		0.00725124	0.00845839	0.00834037	0.00824336	0.00662952	0.00691485	0.00662952	0.00691485	1.17033	1.02506	0.950611	0.900383	0.966763	0.781048	0.966763	0.781048	0.00701591	0.00742276	0.94275	0.127543
928	b0511	ybbW	0.00662825	0.00591351	0.0059074	0.00595605	0.0063279	0.00554772	0.0063279	0.00554772		0.00734397	0.00705333	0.00636713	0.00637458	0.00735328	0.00635302	0.00735328	0.00635302	0.902543	0.8384	0.927797	0.934344	0.860555	0.873241	0.860555	0.873241	0.00601956	0.00681895	0.883835	0.0342397
929	b0513	ybbY	0.053104	0.0555217	0.0566985	0.0565894	0.0612008	0.0618426	0.0612008	0.0618426		0.0588037	0.0584959	0.0573253	0.0588984	0.0464154	0.0483301	0.0464154	0.0483301	0.903073	0.949156	0.989067	0.960798	1.31854	1.27959	1.31854	1.27959	0.0585001	0.0528768	1.12479	0.188349
930	b0572	ylcB	0.0185222	0.0180387	0.018674	0.018213	0.0183924	0.0177044	0.0183924	0.0177044		0.0198858	0.0198933	0.0204276	0.0217418	0.0163268	0.016949	0.0163268	0.016949	0.931428	0.906773	0.91416	0.837694	1.12651	1.04457	1.12651	1.04457	0.0182052	0.0185625	0.991527	0.108571
931	b0574	ylcD	0.00803247	0.00728637	0.00789369	0.00761619	0.00838759	0.00691697	0.00838759	0.00691697		0.00779562	0.00752397	0.0084549	0.00859697	0.00756083	0.00733398	0.00756083	0.00733398	1.03038	0.968421	0.933623	0.885916	1.10935	0.94314	1.10935	0.94314	0.00767973	0.00777014	0.990415	0.0836541
932	b0575	ybdE	0.00297288	0.00273386	0.0020197	0.00223775	0.00388201	0.00293553	0.00388201	0.00293553		0.00332882	0.00295899	0.0037161	0.00380151	0.00290975	0.00251157	0.00290975	0.00251157	0.893075	0.923916	0.5435	0.588649	1.33414	1.1688	1.33414	1.1688	0.00294991	0.00308101	0.994379	0.310497	W
933	b0577	ybdG	0.0214762	0.0199921	0.0218048	0.0220172	0.0125001	0.01093	0.0125001	0.01093		0.017217	0.0184111	0.0156256	0.0175688	0.0180291	0.0175462	0.0180291	0.0175462	1.24738	1.08587	1.39545	1.2532	0.693328	0.622926	0.693328	0.622926	0.0165188	0.0174967	0.951801	0.325783
934	b0591	ybdA	0.0034601	0.00303685	0.00345418	0.00317421	0.003909	0.00240932	0.003909	0.00240932		0.00383311	0.00399438	0.00367765	0.00346329	0.00460912	0.00374164	0.00460912	0.00374164	0.902688	0.760279	0.939237	0.916529	0.848101	0.643921	0.848101	0.643921	0.00322025	0.00395875	0.812847	0.117787
935	b0655	ybeJ	0.0139418	0.0144482	0.0126143	0.0124163	0.0147419	0.0118105	0.0147419	0.0118105		0.013095	0.0130521	0.0132422	0.0130704	0.0123988	0.0107496	0.0123988	0.0107496	1.06466	1.10697	0.95258	0.949953	1.18898	1.0987	1.18898	1.0987	0.0133157	0.0123445	1.08119	0.0914574
936	b0660	ybeZ	0.0680319	0.0707272	0.069262	0.0681935	0.0523272	0.0516136	0.0523272	0.0516136		0.0629196	0.0669158	0.0570692	0.0650998	0.0619882	0.061659	0.0619882	0.061659	1.08125	1.05696	1.21365	1.04752	0.844147	0.837082	0.844147	0.837082	0.060512	0.0624124	0.97023	0.147515
937	b0715	abrB	0.016705	0.0181711	0.0171913	0.0171918	0.0165979	0.0169622	0.0165979	0.0169622		0.0168662	0.0164997	0.0178273	0.0184477	0.0136906	0.0139804	0.0136906	0.0139804	0.99044	1.1013	0.964328	0.93192	1.21236	1.21329	1.21236	1.21329	0.0170474	0.0156229	1.10491	0.125007
938	b0752	ybgR	0.0124137	0.0111489	0.0122747	0.0119634	0.013274	0.0114729	0.013274	0.0114729		0.0118947	0.0112531	0.012066	0.0122987	0.0127491	0.0118873	0.0127491	0.0118873	1.04363	0.990744	1.0173	0.972732	1.04118	0.965138	1.04118	0.965138	0.0121618	0.0120982	1.00463	0.035217
939	b0770	ybhI	0.0117189	0.0120794	0.0129082	0.0124563	0.0141553	0.0143716	0.0141553	0.0143716		0.0109873	0.0106911	0.0114521	0.0122224	0.0117077	0.0115583	0.0117077	0.0115583	1.06659	1.12986	1.12715	1.01913	1.20906	1.2434	1.20906	1.2434	0.0132771	0.0114856	1.15596	0.0837948
940	b0794	ybhF	0.00584741	0.00542367	0.00449095	0.00496018	0.00450437	0.00508852	0.00450437	0.00508852		0.00508499	0.00522591	0.0059027	0.00574837	0.00420637	0.00413432	0.00420637	0.00413432	1.14994	1.03784	0.76083	0.862885	1.07085	1.2308	1.07085	1.2308	0.0049885	0.00483042	1.05185	0.166898
941	b0820	ybiT	0.0115355	0.0123907	0.0104941	0.0107388	0.0140797	0.0116901	0.0140797	0.0116901		0.00922195	0.010262	0.0104387	0.0107026	0.0123266	0.0109222	0.0123266	0.0109222	1.25088	1.20743	1.00531	1.00338	1.14222	1.0703	1.14222	1.0703	0.0120873	0.0108904	1.11151	0.0901408
942	b0842	cmr	0.0194523	0.0181003	0.0191239	0.0181449	0.0175704	0.0187499	0.0175704	0.0187499		0.0182652	0.0179978	0.0189002	0.0189995	0.0154474	0.0152405	0.0154474	0.0152405	1.06499	1.0057	1.01183	0.955019	1.13744	1.23027	1.13744	1.23027	0.0184328	0.0169423	1.09662	0.103898
943	b0879	ybjZ	0.00765569	0.00771553	0.00686757	0.00703511	0.0058959	0.0054291	0.0058959	0.0054291		0.0069319	0.00742458	0.00693452	0.00693502	0.00534125	0.00561764	0.00534125	0.00561764	1.10441	1.03919	0.990345	1.01443	1.10384	0.966438	1.10384	0.966438	0.00649049	0.00626798	1.03612	0.0610893
944	b0898	ycaD	0.00863592	0.00825168	0.00676003	0.00712794	0.00836387	0.00719681	0.00836387	0.00719681		0.00634926	0.00696945	0.00684975	0.00698196	0.00589959	0.0053506	0.00589959	0.0053506	1.36014	1.18398	0.9869	1.02091	1.4177	1.34505	1.4177	1.34505	0.00773712	0.00620635	1.25968	0.17393
945	b0899	b0899	0.00806951	0.00812732	0.00829865	0.0085528	0.0104398	0.00967078	0.0104398	0.00967078		0.0079733	0.00778326	0.0085073	0.00793891	0.00907527	0.00905562	0.00907527	0.00905562	1.01207	1.04421	0.975473	1.07733	1.15036	1.06793	1.15036	1.06793	0.00915869	0.00855807	1.06821	0.0608385
946	b0934	ycbM	0.00746487	0.00749621	0.00738249	0.00739427	0.00826981	0.00832479	0.00826981	0.00832479		0.00840944	0.00763325	0.00786896	0.00832523	0.00867549	0.00755193	0.00867549	0.00755193	0.887678	0.982046	0.938178	0.888176	0.953239	1.10234	0.953239	1.10234	0.00786588	0.00808647	0.975904	0.0844651
947	b0949	uup	0.0116475	0.0110675	0.0111074	0.0109545	0.0140828	0.0135722	0.0140828	0.0135722		0.00926093	0.00874291	0.0106456	0.0127764	0.00908281	0.00903214	0.00908281	0.00903214	1.2577	1.26588	1.04337	0.8574	1.55049	1.50266	1.55049	1.50266	0.0125109	0.00970697	1.31633	0.259175
948	b0970	yccA	0.0177827	0.0179926	0.0131319	0.0136544	0.0202488	0.0218399	0.0202488	0.0218399		0.0160224	0.0161151	0.0198333	0.0239863	0.0135157	0.0146218	0.0135157	0.0146218	1.10986	1.1165	0.662115	0.569258	1.49817	1.49365	1.49817	1.49365	0.0183424	0.016529	1.18017	0.387184
949	b1242	ychE	0.00611404	0.00545733	0.00522725	0.00534433	0.00516317	0.00435853	0.00516317	0.00435853		0.00506959	0.0047417	0.00586835	0.00532257	0.00474334	0.00469245	0.00474334	0.00469245	1.20602	1.15092	0.890752	1.00409	1.08851	0.928839	1.08851	0.928839	0.00514829	0.00498422	1.03581	0.115085
950	b1296	ycjJ	0.0129515	0.0120897	0.01216	0.0118764	0.00837262	0.00678814	0.00837262	0.00678814		0.0163193	0.014436	0.0133229	0.012867	0.0156098	0.0164693	0.0156098	0.0164693	0.793628	0.837465	0.912718	0.923011	0.53637	0.412169	0.53637	0.412169	0.00992488	0.0151379	0.670487	0.218737
951	b1311	ycjO	0.00901054	0.00952662	0.00919636	0.00938882	0.0079039	0.00715972	0.0079039	0.00715972		0.0100929	0.010503	0.00920624	0.00993925	0.00794345	0.00815706	0.00794345	0.00815706	0.892757	0.907041	0.998927	0.94462	0.995021	0.877733	0.995021	0.877733	0.0084062	0.0089928	0.936107	0.0541157
952	b1312	ycjP	0.0415053	0.0397531	0.0430253	0.0445953	0.0319131	0.0324217	0.0319131	0.0324217		0.0473989	0.0486677	0.0435271	0.0458723	0.05129	0.0552861	0.05129	0.0552861	0.875661	0.816827	0.988472	0.972161	0.622209	0.586435	0.622209	0.586435	0.0371936	0.0498273	0.758801	0.17404
953	b1318	ycjV	0.0143298	0.014322	0.0203773	0.0197558	0.0162756	0.0162486	0.0162756	0.0162486		0.0188111	0.0175669	0.0230749	0.0231168	0.0334182	0.03397	0.0334182	0.03397	0.761773	0.815281	0.883092	0.854607	0.487028	0.478321	0.487028	0.478321	0.0167291	0.0271683	0.655681	0.188155
954	b1336	ydaH	0.00355345	0.00348716	0.00345861	0.00340558	0.00395606	0.00338062	0.00395606	0.00338062		0.00349957	0.00370283	0.00367028	0.00329571	0.00396224	0.00349307	0.00396224	0.00349307	1.0154	0.941757	0.942328	1.03334	0.998441	0.967808	0.998441	0.967808	0.00357227	0.00363488	0.983164	0.0335447
955	b1440	b1440	0.00136866	0.00133788	0.0013922	0.00138038	0.00188628	0.00164728	0.00188628	0.00164728		0.00128791	0.00144211	0.00202137	0.00203444	0.00211748	0.00194751	0.00211748	0.00194751	1.0627	0.927724	0.68874	0.678505	0.890813	0.845839	0.890813	0.845839	0.00156828	0.00186448	0.853871	0.125324	W
956	b1441	b1441	0.0105102	0.0103232	0.0132284	0.0140327	0.0158592	0.0160369	0.0158592	0.0160369		0.0122643	0.0140407	0.0142931	0.0143278	0.0172138	0.016534	0.0172138	0.016534	0.85698	0.735234	0.925513	0.979402	0.921307	0.969937	0.921307	0.969937	0.0139859	0.0153027	0.909952	0.0809339
957	b1442	b1442	0.0142648	0.0147281	0.0144717	0.0155705	0.0271777	0.0269082	0.0271777	0.0269082		0.016361	0.0167452	0.0167987	0.0184411	0.0326077	0.0338671	0.0326077	0.0338671	0.871879	0.879539	0.861477	0.844334	0.833475	0.794524	0.833475	0.794524	0.0209009	0.025162	0.839154	0.0322383
958	b1443	b1443	0.0164148	0.0173368	0.0174495	0.0183926	0.015021	0.0120208	0.015021	0.0120208		0.020584	0.0205056	0.0195819	0.0188854	0.0157925	0.0150687	0.0157925	0.0150687	0.797454	0.845466	0.8911	0.973907	0.951148	0.797734	0.951148	0.797734	0.0154596	0.0176599	0.875711	0.0760269
959	b1451	b1451	0.0279181	0.0259019	0.0251034	0.0247315	0.0239818	0.0222275	0.0239818	0.0222275		0.0264416	0.0261217	0.0266791	0.0245871	0.022563	0.0217268	0.022563	0.0217268	1.05584	0.991586	0.940938	1.00588	1.06288	1.02305	1.06288	1.02305	0.0245092	0.0240511	1.02076	0.0418053
960	b1452	b1452	0.0137452	0.0148656	0.0145279	0.0164433	0.0157743	0.0175247	0.0157743	0.0175247		0.0165126	0.016943	0.0148694	0.0146018	0.0183149	0.0187379	0.0183149	0.0187379	0.832407	0.87739	0.977032	1.12612	0.861279	0.935253	0.861279	0.935253	0.0157725	0.0171291	0.925752	0.0943576
961	b1460	ydcC	0.0630539	0.061228	0.0855231	0.0817472	0.134901	0.166442	0.134901	0.166442		0.0806697	0.0842166	0.0518112	0.0617256	0.215292	0.210423	0.215292	0.210423	0.781631	0.72703	1.65067	1.32437	0.626596	0.790989	0.626596	0.790989	0.11178	0.141232	0.914858	0.370138
962	b1487	b1487	0.00629112	0.00727489	0.00737552	0.00715417	0.011366	0.0103246	0.011366	0.0103246		0.0067463	0.00732651	0.00657092	0.0062341	0.0110206	0.0109968	0.0110206	0.0109968	0.932529	0.992955	1.12245	1.14759	1.03134	0.938877	1.03134	0.938877	0.00893463	0.00886407	1.017	0.0832414
963	b1496	yddA	0.00308292	0.0037031	0.00353928	0.00377916	0.00575612	0.00617629	0.00575612	0.00617629		0.00304948	0.00353928	0.00328313	0.00371154	0.00555836	0.00734487	0.00555836	0.00734487	1.01097	1.04629	1.07802	1.01822	1.03558	0.840899	1.03558	0.840899	0.00474616	0.00492374	0.988306	0.0931556
964	b1513	b1513	0.0124909	0.0137938	0.0152164	0.0149211	0.020721	0.0216118	0.020721	0.0216118		0.0144915	0.0155623	0.0152937	0.0146469	0.0237535	0.0242841	0.0237535	0.0242841	0.861947	0.886359	0.994942	1.01872	0.872337	0.889958	0.872337	0.889958	0.017636	0.0195087	0.910819	0.0604002
965	b1514	ydeY	0.00964214	0.0108466	0.0110314	0.00991283	0.0115619	0.0113104	0.0115619	0.0113104		0.0123315	0.0129403	0.00895884	0.00930992	0.0232498	0.0208322	0.0232498	0.0208322	0.781909	0.838203	1.23134	1.06476	0.497292	0.542929	0.497292	0.542929	0.0108972	0.0164631	0.749582	0.281079
966	b1515	ydeZ	0.00580776	0.0070452	0.00545543	0.00592802	0.00953758	0.0098355	0.00953758	0.0098355		0.00548372	0.00613087	0.00517516	0.00617111	0.0101261	0.0104466	0.0101261	0.0104466	1.05909	1.14914	1.05416	0.960608	0.941878	0.9415	0.941878	0.9415	0.00787282	0.0080133	0.998718	0.0791067
967	b1543	b1543	0.0047021	0.00493918	0.00441776	0.00464329	0.00680315	0.00662396	0.00680315	0.00662396		0.00494484	0.00513958	0.00436176	0.00414134	0.00817941	0.00832811	0.00817941	0.00832811	0.95091	0.961007	1.01284	1.1212	0.831741	0.795373	0.831741	0.795373	0.00569457	0.00645032	0.912524	0.118283
968	b1592	b1592	0.0144264	0.0161596	0.0139167	0.0127354	0.0200719	0.0165849	0.0200719	0.0165849		0.0130963	0.0126009	0.0115684	0.0116154	0.013491	0.013895	0.013491	0.013895	1.10157	1.28241	1.20299	1.09642	1.4878	1.19359	1.4878	1.19359	0.016319	0.0129566	1.25577	0.154955
969	b1660	ydhC	0.00508138	0.00591319	0.00585681	0.00545766	0.00873727	0.00940138	0.00873727	0.00940138		0.00529741	0.00550737	0.00526096	0.00547419	0.00896873	0.0123596	0.00896873	0.0123596	0.959219	1.07369	1.11326	0.996981	0.974192	0.760656	0.974192	0.760656	0.00732329	0.00802457	0.951605	0.129337
970	b1690	b1690	0.00769387	0.00745485	0.0075049	0.00750604	0.0118526	0.0112795	0.0118526	0.0112795		0.00867848	0.00745394	0.00664088	0.00668339	0.0126111	0.0116824	0.0126111	0.0116824	0.886547	1.00012	1.13011	1.12309	0.939859	0.965512	0.939859	0.965512	0.009553	0.00975546	0.993826	0.0880406
971	b1691	b1691	0.00396882	0.00331327	0.00359172	0.00322379	0.00376386	0.00323831	0.00376386	0.00323831		0.00347603	0.00343875	0.0035555	0.00317695	0.00433337	0.00423314	0.00433337	0.00423314	1.14177	0.96351	1.01019	1.01474	0.868576	0.764989	0.868576	0.764989	0.00351274	0.00384753	0.924667	0.131668
972	b1729	b1729	0.0098839	0.0139075	0.0117666	0.0147435	0.0182389	0.0245986	0.0182389	0.0245986		0.0103935	0.0123883	0.0126441	0.015881	0.0199292	0.0300959	0.0199292	0.0300959	0.950973	1.12263	0.930598	0.928369	0.915185	0.817342	0.915185	0.817342	0.016997	0.0189196	0.924703	0.0949801
973	b1756	b1756	0.00467563	0.00430534	0.00442888	0.00418901	0.00792413	0.007308	0.00792413	0.007308		0.00398756	0.00429859	0.00447033	0.0039212	0.00772378	0.00801476	0.00772378	0.00801476	1.17255	1.00157	0.990727	1.0683	1.02594	0.911817	1.02594	0.911817	0.00600789	0.00601935	1.01358	0.0844733
974	b1801	yeaV	0.0160456	0.0156213	0.0142541	0.0141951	0.0200832	0.0207963	0.0200832	0.0207963		0.0177004	0.0164322	0.0141706	0.0148336	0.0282409	0.0277709	0.0282409	0.0277709	0.906513	0.950651	1.00589	0.956956	0.711139	0.748852	0.711139	0.748852	0.0177344	0.021895	0.842499	0.124006
975	b2014	yeeF	0.0171776	0.0171292	0.0146819	0.015257	0.0281249	0.0246608	0.0281249	0.0246608		0.014554	0.0139573	0.0125951	0.0125549	0.0228905	0.0198793	0.0228905	0.0198793	1.18027	1.22726	1.16568	1.21522	1.22867	1.24053	1.22867	1.24053	0.0212271	0.0174001	1.21585	0.0279308
976	b2074	b2074	0.017696	0.0174819	0.0154093	0.0152066	0.0236962	0.0218817	0.0236962	0.0218817		0.0171723	0.0169102	0.0140641	0.0149948	0.0238383	0.0232279	0.0238383	0.0232279	1.0305	1.03381	1.09565	1.01413	0.994037	0.942042	0.994037	0.942042	0.0196187	0.0196592	1.00578	0.0506302
977	b2077	yegB	0.0280604	0.0283034	0.0334242	0.0319056	0.0390959	0.0373227	0.0390959	0.0373227		0.0324841	0.0315687	0.029628	0.0281994	0.0421679	0.0461062	0.0421679	0.0461062	0.863819	0.896566	1.12813	1.13143	0.927148	0.809493	0.927148	0.809493	0.0343163	0.0373036	0.936653	0.127634
978	b2098	yegT	0.0173208	0.0170234	0.0173657	0.0172313	0.0223101	0.020976	0.0223101	0.020976		0.0166613	0.0164697	0.0157247	0.0160495	0.0184031	0.0193811	0.0184031	0.0193811	1.03958	1.03362	1.10436	1.07363	1.2123	1.08229	1.2123	1.08229	0.0194392	0.0175592	1.10505	0.0701201
979	b2128	yehW	0.00211122	0.00219933	0.00201858	0.00256774	0.00207037	0.00243651	0.00207037	0.00243651		0.00174407	0.0022248	0.00174897	0.00226032	0.00237991	0.00251717	0.00237991	0.00251717	1.21051	0.988549	1.15415	1.13601	0.869935	0.967954	0.869935	0.967954	0.00223883	0.00222154	1.02063	0.130489	W
980	b2129	yehX	0.00825069	0.00788179	0.0097633	0.00999231	0.0128446	0.0129399	0.0128446	0.0129399		0.00945232	0.00875499	0.00970236	0.0108652	0.0129674	0.012545	0.0129674	0.012545	0.872875	0.900263	1.00628	0.91966	0.99053	1.03147	0.99053	1.03147	0.0109321	0.011225	0.967885	0.061542
981	b2131	yehZ	0.00413107	0.00474267	0.00488194	0.00495811	0.00577333	0.00564041	0.00577333	0.00564041		0.00385596	0.00415934	0.00499229	0.00446289	0.00901439	0.00928874	0.00901439	0.00928874	1.07135	1.14025	0.977896	1.11096	0.640456	0.607231	0.640456	0.607231	0.00519266	0.00675959	0.849479	0.245934
982	b2138	yohG	0.0481191	0.0479859	0.0459648	0.0456646	0.0493982	0.0450626	0.0493982	0.0450626		0.0643299	0.0632256	0.0597092	0.0597841	0.093112	0.0841599	0.093112	0.0841599	0.748005	0.758963	0.769811	0.763824	0.530525	0.535441	0.530525	0.535441	0.047082	0.0751991	0.646567	0.121591
983	b2142	yohK	0.00885813	0.00930032	0.00821468	0.00799643	0.00966378	0.0091602	0.00966378	0.0091602		0.00856877	0.00937494	0.00832089	0.00836297	0.00827785	0.00932482	0.00827785	0.00932482	1.03377	0.99204	0.987237	0.956172	1.16743	0.982346	1.16743	0.982346	0.00900219	0.00872912	1.0336	0.0853102
984	b2161	yeiJ	0.0121355	0.0121429	0.0116013	0.0107324	0.0216881	0.0213395	0.0216881	0.0213395		0.0127464	0.0125362	0.0116702	0.0107666	0.0181435	0.0193386	0.0181435	0.0193386	0.952069	0.968627	0.994103	0.99682	1.19536	1.10347	1.19536	1.10347	0.0165834	0.0153355	1.06366	0.0990315
985	b2164	yeiM	0.00631221	0.00610874	0.00667431	0.00669226	0.00783163	0.00750559	0.00783163	0.00750559		0.00695818	0.00701482	0.00676784	0.00625245	0.0101783	0.00977731	0.0101783	0.00977731	0.907164	0.870834	0.98618	1.07034	0.769444	0.767653	0.769444	0.767653	0.00705775	0.00836307	0.863589	0.117023
986	b2170	yeiO	0.0153207	0.0152633	0.0175861	0.0150751	0.0211636	0.0167461	0.0211636	0.0167461		0.0155033	0.0153742	0.0173587	0.0145489	0.0201795	0.0180886	0.0201795	0.0180886	0.988219	0.992786	1.0131	1.03617	1.04877	0.92578	1.04877	0.92578	0.0173831	0.0174152	0.997421	0.0498439
987	b2211	yojI	0.0174484	0.0175684	0.0158641	0.015761	0.0240746	0.0220772	0.0240746	0.0220772		0.015889	0.0163549	0.0142368	0.0140744	0.0204187	0.0194487	0.0204187	0.0194487	1.09814	1.0742	1.1143	1.11984	1.17904	1.13515	1.17904	1.13515	0.0198682	0.0175363	1.12936	0.0365246
988	b2246	b2246	0.0144431	0.0144424	0.0134238	0.0127053	0.0191481	0.0187465	0.0191481	0.0187465		0.015071	0.0137188	0.0131063	0.01351	0.017962	0.0171762	0.017962	0.0171762	0.958337	1.05274	1.02422	0.940436	1.06603	1.09142	1.06603	1.09142	0.0163505	0.0157103	1.03633	0.057976
989	b2258	b2258	0.0110863	0.0105453	0.0101803	0.0102496	0.00984809	0.0103124	0.00984809	0.0103124		0.0101915	0.0100024	0.0105157	0.00966078	0.0111258	0.0119311	0.0111258	0.0119311	1.0878	1.05428	0.968106	1.06095	0.885159	0.864328	0.885159	0.864328	0.0102978	0.0108105	0.958764	0.0963436
990	b2322	b2322	0.00983572	0.00993649	0.00997732	0.00949742	0.0149363	0.0123971	0.0149363	0.0123971		0.0111925	0.0100791	0.00972039	0.00904153	0.0140933	0.0133143	0.0140933	0.0133143	0.878777	0.985853	1.02643	1.05042	1.05981	0.931115	1.05981	0.931115	0.0117392	0.0118561	0.990417	0.0697414
991	b2347	yfdC	0.010163	0.00993985	0.00918057	0.00944899	0.0115088	0.0112577	0.0115088	0.0112577		0.01137	0.0109994	0.0101778	0.0101186	0.0114463	0.0106573	0.0114463	0.0106573	0.89384	0.903674	0.902021	0.933822	1.00546	1.05634	1.00546	1.05634	0.0105332	0.0108591	0.969619	0.0692328
992	b2365	dsdX	0.0235258	0.024137	0.0238666	0.0232347	0.0429606	0.0404911	0.0429606	0.0404911		0.02696	0.0273176	0.0215962	0.0212575	0.0360384	0.0358517	0.0360384	0.0358517	0.872618	0.883567	1.10513	1.09301	1.19208	1.12941	1.19208	1.12941	0.0327084	0.0301139	1.07466	0.126588
993	b2372	b2372	0.00363939	0.00364753	0.00390636	0.00414676	0.00572742	0.0059087	0.00572742	0.0059087		0.00365921	0.00347204	0.00360051	0.0038171	0.00567494	0.0056652	0.00567494	0.0056652	0.994584	1.05054	1.08494	1.08636	1.00925	1.04298	1.00925	1.04298	0.00482654	0.00465364	1.04011	0.0343352
994	b2492	focB	0.00916357	0.0094844	0.0089179	0.00965289	0.0123888	0.0119396	0.0123888	0.0119396		0.00865155	0.00909552	0.00903376	0.00959305	0.0113795	0.010553	0.0113795	0.010553	1.05918	1.04275	0.987174	1.00624	1.08869	1.13139	1.08869	1.13139	0.0107344	0.0100299	1.06694	0.0533812
995	b2546	yphD	0.0101092	0.0100844	0.0104044	0.00960497	0.0136889	0.0130028	0.0136889	0.0130028		0.0108927	0.0108154	0.00953252	0.00910257	0.0140774	0.0135742	0.0140774	0.0135742	0.928071	0.932414	1.09146	1.05519	0.972398	0.957903	0.972398	0.957903	0.0116983	0.0119558	0.983468	0.0585966
996	b2547	yphE	0.0114742	0.0107069	0.0107442	0.00984676	0.0163719	0.0158501	0.0163719	0.0158501		0.0105235	0.0108239	0.0102791	0.00983866	0.0145122	0.0141785	0.0145122	0.0141785	1.09034	0.989195	1.04525	1.00082	1.12814	1.1179	1.12814	1.1179	0.013402	0.0123558	1.07721	0.0576625
997	b2681	b2681	0.0097993	0.00969471	0.00876575	0.00830821	0.0107885	0.0101418	0.0107885	0.0101418		0.00963242	0.00925587	0.00797215	0.0078182	0.0109695	0.00954179	0.0109695	0.00954179	1.01733	1.04741	1.09955	1.06268	0.983502	1.06289	0.983502	1.06289	0.00980358	0.00946265	1.03997	0.0415082
998	b2771	ygcS	0.00329397	0.00348198	0.0031089	0.00281563	0.00379632	0.00440414	0.00379632	0.00440414		0.00364392	0.00360215	0.00351232	0.00357231	0.00350896	0.00355089	0.00350896	0.00355089	0.903963	0.96664	0.885142	0.788182	1.08189	1.24029	1.08189	1.24029	0.00363768	0.0035563	1.02354	0.165984
999	b2775	yqcE	0.0121203	0.0112243	0.0105557	0.00979019	0.0170138	0.01644	0.0170138	0.01644		0.0104249	0.0105279	0.00960273	0.00854138	0.014561	0.0137617	0.014561	0.0137617	1.16264	1.06615	1.09924	1.14621	1.16845	1.19462	1.16845	1.19462	0.0138248	0.0119678	1.15005	0.0454261
1000	b2832	b2832	0.00419469	0.00433239	0.00448194	0.00433671	0.00308436	0.0038973	0.00308436	0.0038973		0.00245869	0.0026211	0.00331129	0.00285682	0.00366805	0.00402007	0.00366805	0.00402007	1.70607	1.65289	1.35353	1.51802	0.840871	0.969461	0.840871	0.969461	0.00391363	0.00332802	1.2314	0.366895
1001	b2845	b2845	0.00562203	0.00571328	0.00520211	0.0048903	0.00509266	0.00535801	0.00509266	0.00535801		0.00408951	0.00415503	0.0042159	0.00431969	0.00484354	0.00431675	0.00484354	0.00431675	1.37474	1.37503	1.23392	1.13209	1.05143	1.24122	1.05143	1.24122	0.00529113	0.00438759	1.21264	0.127165
1002	b2882	ygfO	0.00431676	0.0042797	0.00441652	0.00468674	0.00573869	0.00492549	0.00573869	0.00492549		0.00430723	0.00432337	0.00414629	0.00462318	0.00876543	0.00862565	0.00876543	0.00862565	1.00221	0.989898	1.06518	1.01375	0.654695	0.571028	0.654695	0.571028	0.00487851	0.00652278	0.81531	0.219794
1003	b2888	ygfU	0.017651	0.018509	0.0180758	0.0181291	0.0208198	0.0211108	0.0208198	0.0211108		0.0171361	0.018399	0.0175479	0.0165473	0.025262	0.0273629	0.025262	0.0273629	1.03005	1.00598	1.03008	1.0956	0.824155	0.771512	0.824155	0.771512	0.0195283	0.02186	0.919131	0.133588
1004	b2918	ygfD	0.00961162	0.00912952	0.00861575	0.0086876	0.0140598	0.0143168	0.0140598	0.0143168		0.00941358	0.0098037	0.00907534	0.00935687	0.0114021	0.0120031	0.0114021	0.0120031	1.02104	0.931232	0.949358	0.928472	1.23308	1.19276	1.23308	1.19276	0.0115997	0.0105575	1.08522	0.140263
1005	b2924	yggB	0.0144929	0.0132981	0.0119711	0.0116002	0.0143119	0.012919	0.0143119	0.012919		0.0115949	0.0115588	0.0115281	0.0104274	0.0104045	0.0102913	0.0104045	0.0102913	1.24994	1.15047	1.03843	1.11247	1.37556	1.25534	1.37556	1.25534	0.013228	0.0108126	1.22664	0.12
1006	b2950	yggR	0.0305057	0.0287859	0.0343532	0.0331621	0.0254736	0.0238473	0.0254736	0.0238473		0.0459731	0.0416137	0.0293286	0.0279085	0.0415686	0.04166	0.0415686	0.04166	0.663555	0.691741	1.17132	1.18824	0.612808	0.572427	0.612808	0.572427	0.0281811	0.0389101	0.760666	0.261925
1007	b2952	yggT	0.0121988	0.0120053	0.00947803	0.00944606	0.0104617	0.0099324	0.0104617	0.0099324		0.0111982	0.011363	0.00949965	0.00947541	0.0121233	0.0101129	0.0121233	0.0101129	1.08935	1.05652	0.997724	0.996902	0.862945	0.982153	0.862945	0.982153	0.0104896	0.0107511	0.978837	0.0809015
1008	b2966	yqgA	0.0132897	0.012995	0.0122745	0.011002	0.0165426	0.0163302	0.0165426	0.0163302		0.0141257	0.013388	0.0119666	0.0112969	0.0168593	0.0168678	0.0168593	0.0168678	0.940817	0.970643	1.02573	0.973896	0.981216	0.96813	0.981216	0.96813	0.0144133	0.0147789	0.976222	0.0236691
1009	b2975	yghK	0.00797236	0.00771536	0.00789252	0.00729292	0.0121694	0.0120025	0.0121694	0.0120025		0.00699917	0.00664033	0.00805322	0.00818646	0.0126447	0.0114613	0.0126447	0.0114613	1.13904	1.16189	0.980045	0.890851	0.962411	1.04722	0.962411	1.04722	0.00990212	0.00976138	1.02389	0.0930248
1010	b3089	ygjU	0.0142923	0.0154287	0.0145549	0.0158512	0.0192788	0.020338	0.0192788	0.020338		0.0133649	0.0131764	0.013787	0.0157524	0.0158483	0.0172643	0.0158483	0.0172643	1.06939	1.17094	1.0557	1.00628	1.21646	1.17803	1.21646	1.17803	0.0174201	0.0152882	1.13641	0.0805447
1011	b3195	yrbF	0.0120373	0.0125484	0.0118939	0.0117028	0.0149245	0.017061	0.0149245	0.017061		0.0105719	0.0108488	0.0117159	0.0117296	0.0114476	0.0118574	0.0114476	0.0118574	1.13861	1.15666	1.01519	0.997714	1.30372	1.43884	1.30372	1.43884	0.0140192	0.0114345	1.22416	0.173886
1012	b3201	yhbG	0.00411212	0.00368381	0.00352184	0.00377136	0.00387225	0.00367667	0.00387225	0.00367667		0.0029667	0.00298384	0.00346589	0.00337385	0.00352013	0.00321149	0.00352013	0.00321149	1.38609	1.23459	1.01614	1.11782	1.10003	1.14485	1.10003	1.14485	0.00377337	0.00328169	1.15555	0.111258
1013	b3227	yhcL	0.00241476	0.00246122	0.00226972	0.00215333	0.00231911	0.00227923	0.00231911	0.00227923		0.00187922	0.0022057	0.0019562	0.00230648	0.00193178	0.00260279	0.00193178	0.00260279	1.28498	1.11585	1.16027	0.933602	1.2005	0.875689	1.2005	0.875689	0.00231196	0.00217709	1.08089	0.161997	W
1014	b3268	yhdW	0.00626784	0.00592011	0.00557281	0.00508295	0.00653808	0.00600527	0.00653808	0.00600527		0.00566032	0.00541442	0.00500347	0.00484084	0.00612807	0.00553023	0.00612807	0.00553023	1.10733	1.0934	1.11379	1.05001	1.06691	1.0859	1.06691	1.0859	0.0059913	0.00552946	1.08377	0.0216006
1015	b3269	yhdX	0.0191201	0.0192948	0.0182357	0.0184047	0.0255674	0.0230031	0.0255674	0.0230031		0.0202401	0.0199529	0.0183722	0.0181898	0.0228311	0.0217251	0.0228311	0.0217251	0.944664	0.967013	0.992569	1.01182	1.11985	1.05882	1.11985	1.05882	0.0215245	0.0207334	1.03418	0.0661707
1016	b3270	yhdY	0.0122481	0.0111858	0.0107716	0.0104888	0.0150806	0.0152195	0.0150806	0.0152195		0.0122961	0.0122695	0.0103159	0.0109293	0.0155662	0.0143216	0.0155662	0.0143216	0.996095	0.911673	1.04417	0.959694	0.968805	1.0627	0.968805	1.0627	0.0131618	0.0131983	0.996831	0.0549302
1017	b3271	yhdZ	0.00732464	0.00701576	0.00675602	0.00658821	0.0094843	0.00812705	0.0094843	0.00812705		0.00735666	0.00707402	0.00723691	0.00707772	0.00761059	0.00795022	0.00761059	0.00795022	0.995648	0.991764	0.933551	0.930838	1.2462	1.02224	1.2462	1.02224	0.00786342	0.00748337	1.04858	0.126839
1018	b3300	prlA	0.0904616	0.0927805	0.107954	0.0969465	0.112177	0.117735	0.112177	0.117735		0.0577771	0.0587074	0.0824373	0.0680174	0.0662647	0.0580888	0.0662647	0.0580888	1.5657	1.58039	1.30953	1.42532	1.69287	2.02681	1.69287	2.02681	0.105996	0.0644558	1.66504	0.257513
1019	b3364	yhfC	0.00167151	0.00160152	0.00167683	0.00171965	0.00210828	0.00220101	0.00210828	0.00220101		0.00144312	0.00180416	0.00207484	0.00229587	0.00176433	0.0016919	0.00176433	0.0016919	1.15826	0.887679	0.808174	0.74902	1.19495	1.30091	1.19495	1.30091	0.00191101	0.00181631	1.07436	0.22371	W
1020	b3370	yhfM	0.0129797	0.0126317	0.0130759	0.0128328	0.019405	0.0185668	0.019405	0.0185668		0.0136212	0.0134838	0.0128479	0.0123481	0.0164208	0.017147	0.0164208	0.017147	0.952903	0.936808	1.01775	1.03926	1.18173	1.0828	1.18173	1.0828	0.015933	0.0149296	1.05947	0.0922239
1021	b3371	yhfN	0.0114037	0.0118258	0.011373	0.0105582	0.0124493	0.0119053	0.0124493	0.0119053		0.0113883	0.0117479	0.0115405	0.0104726	0.0111608	0.0109258	0.0111608	0.0109258	1.00136	1.00663	0.98549	1.00817	1.11545	1.08965	1.11545	1.08965	0.0117337	0.0111653	1.05148	0.0558706
1022	b3402	yhgE	0.0177001	0.0170504	0.0147208	0.0141321	0.0218135	0.0208933	0.0218135	0.0208933		0.0164805	0.0175346	0.0153422	0.01513	0.0184772	0.0191955	0.0184772	0.0191955	1.074	0.972385	0.959497	0.934047	1.18057	1.08845	1.18057	1.08845	0.0186271	0.0174791	1.05975	0.0960118
1023	b3469	zntA	0.00525409	0.00502309	0.00411894	0.00372466	0.0044466	0.00426391	0.0044466	0.00426391		0.00435514	0.00388689	0.00438076	0.00429921	0.00396191	0.00339612	0.00396191	0.00339612	1.20641	1.29232	0.940234	0.866361	1.12234	1.25552	1.12234	1.25552	0.00444273	0.00395476	1.13263	0.155507
1024	b3473	yhhS	0.0140257	0.0145851	0.0157258	0.0146169	0.0178268	0.0170456	0.0178268	0.0170456		0.0163279	0.0163001	0.0139087	0.012841	0.0196209	0.0203968	0.0196209	0.0203968	0.859005	0.894789	1.13065	1.1383	0.90856	0.835699	0.90856	0.835699	0.0160873	0.0174266	0.938908	0.124211
1025	b3486	yhiH	0.0409405	0.0390333	0.040576	0.0384165	0.0448687	0.0420496	0.0448687	0.0420496		0.0365847	0.0344996	0.0379256	0.0378132	0.0372339	0.035417	0.0372339	0.035417	1.11906	1.13141	1.06988	1.01595	1.20505	1.18727	1.20505	1.18727	0.0416004	0.0365156	1.14012	0.0694347
1026	b3508	yhiD	0.00647516	0.00633233	0.00682432	0.00679025	0.00567576	0.00547916	0.00567576	0.00547916		0.00653362	0.00602334	0.00733341	0.00771829	0.00944151	0.00836777	0.00944151	0.00836777	0.991053	1.0513	0.930579	0.879761	0.60115	0.654794	0.60115	0.654794	0.00609149	0.0079034	0.795572	0.186762
1027	b3523	yhjE	0.00193002	0.00238294	0.00217368	0.00192905	0.00193313	0.0030329	0.00193313	0.0030329		0.0017847	0.00205007	0.00215438	0.00251761	0.0021533	0.00275541	0.0021533	0.00275541	1.08143	1.16237	1.00896	0.766224	0.89775	1.10071	0.89775	1.10071	0.00229347	0.00229052	1.00199	0.135694	W
1028	b3539	yhjV	0.00361504	0.00385823	0.00304444	0.00349239	0.00356065	0.00394954	0.00356065	0.00394954		0.00261515	0.00293087	0.00301599	0.00303232	0.0027804	0.00330327	0.0027804	0.00330327	1.38235	1.31641	1.00943	1.15172	1.28063	1.19564	1.28063	1.19564	0.00362881	0.00297021	1.22656	0.115169
1029	b3579	yiaO	0.00778749	0.00703927	0.0070908	0.00642952	0.00554598	0.00583856	0.00554598	0.00583856		0.00822534	0.00878999	0.00725965	0.00797349	0.0102612	0.0101941	0.0102612	0.0101941	0.946768	0.800828	0.976741	0.806363	0.540481	0.572737	0.540481	0.572737	0.00638952	0.00914489	0.719642	0.184839
1030	b3586	yiaV	0.00967592	0.00999705	0.00859244	0.00818043	0.0120379	0.0116951	0.0120379	0.0116951		0.00920611	0.00946702	0.00848868	0.00868	0.00959933	0.00979524	0.00959933	0.00979524	1.05103	1.05599	1.01222	0.942445	1.25403	1.19396	1.25403	1.19396	0.010489	0.00932887	1.11971	0.118842
1031	b3654	yicE	0.0206602	0.021895	0.0179086	0.0176307	0.0251835	0.0235199	0.0251835	0.0235199		0.0173495	0.0183317	0.0167537	0.0167696	0.01651	0.0173069	0.01651	0.0173069	1.19083	1.19438	1.06893	1.05135	1.52535	1.35899	1.52535	1.35899	0.0219377	0.0171048	1.28427	0.187023
1032	b3657	yicJ	0.00698865	0.00775437	0.00647008	0.00694601	0.00736332	0.00771779	0.00736332	0.00771779		0.00713993	0.00773003	0.00633258	0.00671201	0.00798669	0.0100243	0.00798669	0.0100243	0.978812	1.00315	1.02171	1.03486	0.921949	0.769912	0.921949	0.769912	0.00729017	0.00799206	0.927782	0.105889
1033	b3660	yicL	0.00969506	0.0100707	0.0100118	0.0103522	0.0100824	0.0125174	0.0100824	0.0125174		0.0108061	0.0114851	0.0111875	0.0112458	0.012293	0.0124616	0.012293	0.0124616	0.897187	0.876844	0.894903	0.92054	0.820173	1.00448	0.820173	1.00448	0.0106661	0.0117792	0.904847	0.0710925
1034	b3679	yidK	0.0030038	0.00351842	0.00287615	0.00292001	0.00416593	0.00452724	0.00416593	0.00452724		0.00291877	0.00322972	0.00351876	0.00339558	0.00476401	0.00482525	0.00476401	0.00482525	1.02913	1.08939	0.817377	0.859943	0.87446	0.93824	0.87446	0.93824	0.00371309	0.00403017	0.927655	0.0918737
1035	b3685	yidE	0.00817888	0.00855428	0.00770807	0.00749477	0.0182659	0.0188607	0.0182659	0.0188607		0.00861594	0.00899624	0.0107287	0.0109866	0.0108774	0.0102691	0.0108774	0.0102691	0.949273	0.950873	0.71845	0.682174	1.67926	1.83665	1.67926	1.83665	0.0132737	0.0102025	1.29157	0.511009
1036	b3691	dgoT	0.003579	0.00345107	0.00341435	0.00339052	0.00425713	0.00393104	0.00425713	0.00393104		0.00367856	0.00414441	0.00403049	0.00336721	0.00520795	0.0051467	0.00520795	0.0051467	0.972936	0.832703	0.84713	1.00692	0.81743	0.763799	0.81743	0.763799	0.00377641	0.00449125	0.852769	0.0902114
1037	b3714	yieG	0.0183672	0.0166527	0.0173635	0.0174348	0.0229422	0.0231368	0.0229422	0.0231368		0.0163865	0.0158181	0.0177199	0.0176819	0.0156452	0.0178045	0.0156452	0.0178045	1.12087	1.05276	0.979884	0.986028	1.4664	1.2995	1.4664	1.2995	0.020247	0.0168132	1.20892	0.201168
1038	b3754	yieO	0.0213153	0.0219019	0.0183642	0.0187556	0.0138007	0.0164346	0.0138007	0.0164346		0.0247022	0.0248745	0.0275665	0.0263371	0.0197305	0.0186004	0.0197305	0.0186004	0.862894	0.880495	0.66618	0.712136	0.69946	0.883559	0.69946	0.883559	0.0176009	0.0225178	0.785968	0.0990443
1039	b3795	yifK	0.00881873	0.00950339	0.00720556	0.00675611	0.00959765	0.00867626	0.00959765	0.00867626		0.00733914	0.0072384	0.00913114	0.00840253	0.0111045	0.0116677	0.0111045	0.0116677	1.2016	1.31291	0.78912	0.804057	0.864305	0.743611	0.864305	0.743611	0.00860395	0.00970695	0.915441	0.217951
1040	b3874	yihN	0.0296396	0.0307272	0.0287571	0.0263644	0.0240895	0.0203156	0.0240895	0.0203156		0.0296451	0.0299846	0.0288006	0.0296965	0.0358883	0.0366373	0.0358883	0.0366373	0.999815	1.02477	0.998491	0.887798	0.671236	0.554508	0.671236	0.554508	0.0255373	0.0328972	0.795295	0.203915
1041	b3876	yihO	0.00431162	0.00378767	0.00519239	0.00509801	0.0065514	0.00729245	0.0065514	0.00729245		0.00515394	0.0052142	0.00549672	0.00549716	0.00693857	0.00730235	0.00693857	0.00730235	0.836567	0.726414	0.944635	0.92739	0.9442	0.998645	0.9442	0.998645	0.00575967	0.00623048	0.915087	0.0913753
1042	b3877	yihP	0.0031896	0.00297934	0.00270787	0.00306992	0.00300868	0.00401317	0.00300868	0.00401317		0.00237927	0.00249509	0.00272171	0.00350845	0.00274412	0.00306142	0.00274412	0.00306142	1.34058	1.19408	0.994914	0.875006	1.09641	1.31088	1.09641	1.31088	0.00324881	0.00283945	1.1524	0.167077	W
1043	b4046	yjbK	0.00802798	0.00759283	0.00834718	0.00801571	0.00911219	0.00891346	0.00911219	0.00891346		0.00833351	0.00800341	0.00913048	0.00966583	0.00895436	0.00932192	0.00895436	0.00932192	0.963337	0.948699	0.914211	0.829283	1.01763	0.956183	1.01763	0.956183	0.00850438	0.00896073	0.950393	0.0600653
1044	b4086	yjcV	0.00811477	0.00845834	0.00802235	0.00771317	0.00946707	0.00971154	0.00946707	0.00971154		0.00855019	0.00829108	0.00839675	0.00839661	0.00894827	0.00890858	0.00894827	0.00890858	0.949074	1.02017	0.955412	0.918605	1.05798	1.09013	1.05798	1.09013	0.00883323	0.00866854	1.01744	0.0677729
1045	b4087	yjcW	0.00247484	0.00238637	0.00231562	0.00206488	0.00219294	0.00172987	0.00219294	0.00172987		0.00244482	0.00223863	0.00289672	0.00277361	0.00299659	0.00258211	0.00299659	0.00258211	1.01228	1.066	0.799395	0.744472	0.731811	0.669945	0.731811	0.669945	0.00213592	0.0026889	0.803207	0.152103	W
1046	b4088	yjcX	0.00849833	0.00790594	0.00807664	0.00698089	0.00927375	0.00777286	0.00927375	0.00777286		0.00829865	0.00793728	0.00755401	0.00791142	0.00845856	0.00824007	0.00845856	0.00824007	1.02406	0.996051	1.06919	0.882381	1.09637	0.943301	1.09637	0.943301	0.00819438	0.00813733	1.00638	0.0791887
1047	b4115	yjdE	0.00942573	0.00891216	0.00722339	0.00740959	0.00808321	0.00716963	0.00808321	0.00716963		0.00950974	0.00986601	0.00983787	0.00940661	0.00858097	0.00907433	0.00858097	0.00907433	0.991166	0.903319	0.734243	0.7877	0.941993	0.790101	0.941993	0.790101	0.00793457	0.00924135	0.860077	0.0951243
1048	b4130	yjdL	0.0152567	0.016774	0.016228	0.0160301	0.0139963	0.0131909	0.0139963	0.0131909		0.0175145	0.0160987	0.0205809	0.0200965	0.0168369	0.0191003	0.0168369	0.0191003	0.871091	1.04195	0.788499	0.797654	0.831286	0.69061	0.831286	0.69061	0.0148329	0.0182706	0.817873	0.111525
1049	b4141	yjeH	0.00587407	0.00556726	0.00682215	0.00670391	0.00885433	0.00778065	0.00885433	0.00778065		0.00589527	0.00609713	0.00808252	0.00734608	0.00957986	0.00877318	0.00957986	0.00877318	0.996404	0.913095	0.844063	0.912583	0.924265	0.886868	0.924265	0.886868	0.00727967	0.00801588	0.911051	0.0435857
1050	b4156	yjeM	0.00539559	0.00582865	0.0064458	0.00678583	0.00842471	0.00880119	0.00842471	0.00880119		0.00649066	0.00739956	0.00670901	0.00790645	0.0101713	0.00984677	0.0101713	0.00984677	0.831285	0.787703	0.960769	0.858264	0.828282	0.893815	0.828282	0.893815	0.00736346	0.00856773	0.860277	0.0541256
1051	b4195	ptxA	0.0106256	0.00921851	0.0132436	0.0120916	0.0120922	0.0113715	0.0120922	0.0113715		0.0127789	0.0134449	0.0144194	0.0137358	0.014059	0.0146911	0.014059	0.0146911	0.831491	0.685651	0.918453	0.880296	0.860107	0.774042	0.860107	0.774042	0.0115133	0.0139849	0.823024	0.0745258
1052	b4227	ytfQ	0.0151682	0.0147432	0.0158221	0.0160255	0.0169326	0.0159103	0.0169326	0.0159103		0.0147153	0.0152067	0.0183005	0.0185077	0.0163721	0.0175555	0.0163721	0.0175555	1.03078	0.969518	0.864572	0.865883	1.03423	0.906284	1.03423	0.906284	0.0159306	0.0168232	0.951473	0.0749045
1053	b4228	ytfR	0.00879001	0.00903848	0.00861968	0.00916583	0.0098071	0.00887927	0.0098071	0.00887927		0.00954565	0.00943358	0.010273	0.00964999	0.0101445	0.00916824	0.0101445	0.00916824	0.92084	0.958118	0.839064	0.949828	0.966745	0.968481	0.966745	0.968481	0.00912334	0.00969095	0.942288	0.0447069
1054	b4229	ytfS	0.00763926	0.00749083	0.00768086	0.00708755	0.00746857	0.00670471	0.00746857	0.00670471		0.00793885	0.00777432	0.00750183	0.00777392	0.00715849	0.00689071	0.00715849	0.00689071	0.962262	0.963535	1.02386	0.911709	1.04332	0.973007	1.04332	0.973007	0.00728063	0.00738591	0.986752	0.0461746
1055	b4230	ytfT	0.0136777	0.013584	0.0132796	0.0135288	0.0130401	0.0139368	0.0130401	0.0139368		0.0146988	0.0142959	0.0143269	0.0140806	0.0124503	0.0133446	0.0124503	0.0133446	0.930534	0.950208	0.926899	0.960809	1.04737	1.04438	1.04737	1.04438	0.013503	0.013624	0.993993	0.0564705
1056	b4231	yjfF	0.0222054	0.0212213	0.020643	0.0204324	0.0241211	0.0228641	0.0241211	0.0228641		0.0224118	0.0226052	0.021396	0.0212834	0.0229085	0.0222994	0.0229085	0.0222994	0.990794	0.938782	0.964804	0.960017	1.05293	1.02533	1.05293	1.02533	0.0223091	0.022264	1.00136	0.0439827
1057	b4337	yjiO	0.0129465	0.0121388	0.0169821	0.0172357	0.0172148	0.0154712	0.0172148	0.0154712		0.0165685	0.017412	0.0120599	0.0131681	0.0302321	0.0242882	0.0302321	0.0242882	0.781392	0.69715	1.40814	1.3089	0.569423	0.636986	0.569423	0.636986	0.0155844	0.0210311	0.82605	0.336748
1058	b4356	yjiZ	0.00533592	0.00620179	0.00527061	0.00531648	0.0076729	0.00682318	0.0076729	0.00682318		0.00483941	0.00524354	0.00415094	0.00482225	0.00575654	0.00539062	0.00575654	0.00539062	1.1026	1.18275	1.26974	1.10249	1.3329	1.26575	1.3329	1.26575	0.00638962	0.00516881	1.23186	0.0925881
1059	b0012	htgA	0.00609069	0.00600773	0.00644089	0.0066809	0.00791474	0.00827962	0.00791474	0.00827962		0.00636594	0.00700502	0.00664182	0.00698455	0.00650443	0.00650511	0.00650443	0.00650511	0.956762	0.857631	0.969748	0.956524	1.21682	1.27279	1.21682	1.27279	0.00720112	0.00662705	1.08999	0.1703
1060	b0014	dnaK	0.105934	0.114082	0.0949612	0.0981626	0.0758705	0.0846428	0.0758705	0.0846428		0.0902303	0.100274	0.0913687	0.0876927	0.0335719	0.0307425	0.0335719	0.0307425	1.17404	1.1377	1.03932	1.11939	2.25994	2.75329	2.25994	2.75329	0.0917708	0.0622742	1.81211	0.766416
1061	b0015	dnaJ	0.0197851	0.0183487	0.0181778	0.0176523	0.0220409	0.019412	0.0220409	0.019412		0.0173912	0.016344	0.0142363	0.014541	0.0232867	0.0204004	0.0232867	0.0204004	1.13765	1.12266	1.27686	1.21396	0.946501	0.951546	0.946501	0.951546	0.0196087	0.0187359	1.0684	0.135968
1062	b0018	gef	0.00292103	0.0033615	0.00239425	0.00247803	0.00332464	0.00297248	0.00332464	0.00297248		0.00265199	0.00278999	0.00248322	0.00258094	0.0033845	0.00321452	0.0033845	0.00321452	1.10145	1.20485	0.964169	0.96013	0.982312	0.924704	0.982312	0.924704	0.00296863	0.00296302	1.00558	0.0977188	W
1063	b0034	caiF	0.0166737	0.0162226	0.0172117	0.0156025	0.011908	0.0116883	0.011908	0.0116883		0.0254095	0.0238732	0.0103455	0.0101555	0.0146328	0.0170737	0.0146328	0.0170737	0.656199	0.679531	1.66369	1.53637	0.813791	0.684582	0.813791	0.684582	0.0141129	0.0166496	0.941567	0.412325
1064	b0035	caiE	0.324727	0.377829	0.32154	0.354056	0.48482	0.381976	0.48482	0.381976		0.317625	0.332725	0.262098	0.23163	0.360869	0.395252	0.360869	0.395252	1.02236	1.13556	1.22679	1.52854	1.34348	0.966412	1.34348	0.966412	0.388968	0.33204	1.19163	0.204976
1065	b0036	caiD	0.00955538	0.0101439	0.0126961	0.0130846	0.0155507	0.0154781	0.0155507	0.0154781		0.0113451	0.0120274	0.00927965	0.0102534	0.0224037	0.0208299	0.0224037	0.0208299	0.842246	0.843401	1.36817	1.27613	0.694115	0.743075	0.694115	0.743075	0.0134422	0.0161716	0.90054	0.267587
1066	b0037	caiC	0.00253046	0.0026392	0.00227756	0.00219094	0.00304018	0.00272032	0.00304018	0.00272032		0.00240664	0.00256806	0.00271904	0.0022468	0.00253407	0.00235037	0.00253407	0.00235037	1.05145	1.0277	0.837636	0.975135	1.19972	1.1574	1.19972	1.1574	0.00264489	0.00246368	1.07577	0.1275	W
1067	b0038	caiB	0.00293123	0.0035133	0.00351558	0.00322232	0.00363475	0.00305956	0.00363475	0.00305956		0.00310387	0.00362744	0.00351086	0.00336213	0.00331535	0.00323922	0.00331535	0.00323922	0.944378	0.968534	1.00135	0.958417	1.09634	0.944539	1.09634	0.944539	0.00332138	0.00333918	0.994304	0.0657592	W
1068	b0039	caiA	0.560912	0.524785	0.63332	0.643742	1.01949	0.96713	1.01949	0.96713		0.664092	0.63045	0.681823	0.698859	0.779127	0.846199	0.779127	0.846199	0.84463	0.832399	0.928862	0.921133	1.3085	1.14291	1.3085	1.14291	0.791999	0.740734	1.05373	0.19698
1069	b0040	caiT	0.00509247	0.00479745	0.00417742	0.00372304	0.00558108	0.00476352	0.00558108	0.00476352		0.00441485	0.00428196	0.00492028	0.00492138	0.00907381	0.00816933	0.00907381	0.00816933	1.15349	1.12039	0.84902	0.756504	0.615075	0.583098	0.615075	0.583098	0.00480995	0.00662809	0.784468	0.23678
1070	b0051	ksgA	0.0148166	0.015267	0.0127952	0.0136999	0.0161931	0.01564	0.0161931	0.01564		0.0139529	0.0142828	0.012455	0.0128657	0.0189043	0.0150761	0.0189043	0.0150761	1.0619	1.06891	1.02732	1.06484	0.85658	1.03741	0.85658	1.03741	0.0150306	0.0151896	1.00137	0.090596
1071	b0054	imp	0.0279731	0.0284244	0.029349	0.0289948	0.0361764	0.0352923	0.0361764	0.0352923		0.0202922	0.0238832	0.0186209	0.022347	0.0254104	0.021101	0.0254104	0.021101	1.37852	1.19014	1.57613	1.29748	1.42369	1.67254	1.42369	1.67254	0.0322099	0.0222707	1.45434	0.174065
1072	b0083	ftsL	0.0158092	0.0164719	0.0173798	0.0207932	0.0168959	0.0173277	0.0168959	0.0173277		0.0161054	0.0172688	0.0135764	0.0150203	0.0170669	0.0175184	0.0170669	0.0175184	0.98161	0.953854	1.28015	1.38434	0.989978	0.989114	0.989978	0.989114	0.0173627	0.0163927	1.06977	0.164825
1073	b0084	ftsI	0.0299967	0.0298042	0.037199	0.0385997	0.0474916	0.0446785	0.0474916	0.0446785		0.0397088	0.0389926	0.0279316	0.0292371	0.0578462	0.0647279	0.0578462	0.0647279	0.755417	0.764354	1.33179	1.32023	0.820998	0.690252	0.820998	0.690252	0.0399925	0.0476273	0.899286	0.268011
1074	b0089	ftsW	0.00531752	0.00546255	0.00566124	0.00668103	0.00493764	0.00515823	0.00493764	0.00515823		0.00476563	0.00524201	0.00593839	0.00620883	0.00656783	0.00587946	0.00656783	0.00587946	1.11581	1.04207	0.953329	1.07605	0.751792	0.877331	0.751792	0.877331	0.00541426	0.00588118	0.930688	0.140418
1075	b0093	ftsQ	0.0392924	0.0416585	0.0433109	0.0439378	0.0480016	0.0461223	0.0480016	0.0461223		0.0343693	0.0353928	0.0432086	0.043097	0.0373538	0.0384418	0.0373538	0.0384418	1.14324	1.17703	1.00237	1.01951	1.28505	1.1998	1.28505	1.1998	0.0445559	0.0384574	1.16398	0.106553
1076	b0094	ftsA	0.021748	0.0220944	0.0243017	0.026046	0.022995	0.0223126	0.022995	0.0223126		0.0178403	0.0175764	0.0215758	0.0225313	0.0167394	0.0160032	0.0167394	0.0160032	1.21904	1.25705	1.12634	1.15599	1.37371	1.39426	1.37371	1.39426	0.0231007	0.0181261	1.28679	0.111185
1077	b0095	ftsZ	0.0142388	0.0141792	0.0157539	0.0139231	0.019083	0.0139288	0.019083	0.0139288		0.0127932	0.0128485	0.0178544	0.0176802	0.0130839	0.0118759	0.0130839	0.0118759	1.113	1.10356	0.882354	0.7875	1.45851	1.17286	1.45851	1.17286	0.0155148	0.013887	1.14364	0.238342
1078	b0110	ampD	0.0166222	0.0179629	0.0158046	0.0169798	0.0250351	0.0182117	0.0250351	0.0182117		0.0196613	0.0192391	0.0179008	0.0182797	0.0354885	0.0309965	0.0354885	0.0309965	0.845427	0.933668	0.8829	0.928889	0.705442	0.587538	0.705442	0.587538	0.0192329	0.0260064	0.772105	0.1441
1079	b0111	ampE	0.0189129	0.0188148	0.020231	0.0210756	0.0547593	0.0471271	0.0547593	0.0471271		0.0238119	0.0242053	0.018676	0.0193679	0.0382413	0.0422605	0.0382413	0.0422605	0.794265	0.777301	1.08326	1.08817	1.43194	1.11516	1.43194	1.11516	0.0353509	0.0308831	1.10465	0.244565
1080	b0135	yadC	0.00408646	0.00378259	0.00397638	0.00393235	0.00444065	0.00396946	0.00444065	0.00396946		0.00405893	0.0041798	0.00409765	0.00396314	0.00436163	0.00339866	0.00436163	0.00339866	1.00678	0.904971	0.970404	0.992232	1.01812	1.16795	1.01812	1.16795	0.00407475	0.00397751	1.03081	0.0921845
1081	b0136	yadK	0.00636595	0.00675176	0.00913646	0.00905674	0.00780774	0.00872149	0.00780774	0.00872149		0.0110447	0.0110958	0.00683321	0.00737614	0.0156491	0.0142589	0.0156491	0.0142589	0.576379	0.608496	1.33707	1.22784	0.498925	0.611652	0.498925	0.611652	0.00804617	0.0120207	0.746367	0.335389
1082	b0137	yadL	0.00461694	0.00452478	0.00479594	0.00436022	0.00654491	0.00459775	0.00654491	0.00459775		0.0044783	0.00467565	0.00458463	0.00377184	0.00657357	0.00576868	0.00657357	0.00576868	1.03096	0.967734	1.04609	1.15599	0.995639	0.797018	0.995639	0.797018	0.0050729	0.00527437	0.973261	0.122579
1083	b0138	yadM	0.00197915	0.00229098	0.00211588	0.00257493	0.00333647	0.00271388	0.00333647	0.00271388		0.00237405	0.00230316	0.00183498	0.00259205	0.00447241	0.00379232	0.00447241	0.00379232	0.833659	0.994711	1.15308	0.993396	0.746011	0.715624	0.746011	0.715624	0.0026327	0.00320421	0.862265	0.164824	W
1084	b0141	yadN	0.00386194	0.004222	0.0034017	0.00368166	0.00427095	0.00373864	0.00427095	0.00373864		0.00365965	0.00424245	0.00370081	0.00357528	0.00360679	0.00326707	0.00360679	0.00326707	1.05528	0.995179	0.919178	1.02975	1.18414	1.14434	1.18414	1.14434	0.00389831	0.00361574	1.08204	0.0971963
1085	b0188	mesJ	0.00313738	0.00291826	0.00287213	0.00284721	0.00346602	0.002934	0.00346602	0.002934		0.00264417	0.00250543	0.00344794	0.0034959	0.00321738	0.0028683	0.00321738	0.0028683	1.18653	1.16477	0.832998	0.814444	1.07728	1.0229	1.07728	1.0229	0.00307188	0.0030331	1.02489	0.137479	W
1086	b0192	cutF	0.0149122	0.0145212	0.0140068	0.0167863	0.0166016	0.0168362	0.0166016	0.0168362		0.0143337	0.014379	0.0154883	0.0154599	0.0159554	0.0155456	0.0159554	0.0155456	1.04036	1.0099	0.904352	1.0858	1.04049	1.08302	1.04049	1.08302	0.0158878	0.0153329	1.03593	0.0597298
1087	b0229	fhiA	0.00834154	0.00900985	0.00722333	0.00881497	0.010069	0.00848374	0.010069	0.00848374		0.00959251	0.00932925	0.00763521	0.00833685	0.0108144	0.0103946	0.0108144	0.0103946	0.869589	0.965764	0.946055	1.05735	0.93108	0.816169	0.93108	0.816169	0.00881191	0.00966396	0.916657	0.0809738
1088	b0230	mbhA	0.0124442	0.0118671	0.0109226	0.0120071	0.0137163	0.0138508	0.0137163	0.0138508		0.0134942	0.0130836	0.0132497	0.0136134	0.0135497	0.0142943	0.0135497	0.0142943	0.922189	0.907023	0.824365	0.882002	1.0123	0.968973	1.0123	0.968973	0.0127969	0.0136411	0.937266	0.0656984
1089	b0304	ykgC	0.00174665	0.00172158	0.00172441	0.00202336	0.00251058	0.00237079	0.00251058	0.00237079		0.00168518	0.00149197	0.00160548	0.00180146	0.00263893	0.00204789	0.00263893	0.00204789	1.03647	1.15389	1.07408	1.12318	0.951364	1.15767	0.951364	1.15767	0.00212234	0.00199472	1.07571	0.0880489	W
1090	b0311	betA	0.0115646	0.0102865	0.010214	0.0106565	0.0131277	0.0119817	0.0131277	0.0119817		0.0116692	0.011181	0.0098719	0.010718	0.0141041	0.0129208	0.0141041	0.0129208	0.991032	0.919998	1.03465	0.99427	0.930768	0.927323	0.930768	0.927323	0.0116175	0.0121862	0.957017	0.0432325
1091	b0312	betB	0.00416557	0.00379357	0.00415269	0.00390935	0.00687779	0.0064785	0.00687779	0.0064785		0.00349579	0.00304361	0.00372432	0.00353335	0.00448545	0.00426387	0.00448545	0.00426387	1.1916	1.2464	1.11502	1.10641	1.53336	1.51939	1.53336	1.51939	0.00534172	0.00391196	1.34562	0.19815
1092	b0313	betI	0.00540195	0.0054758	0.00546367	0.00590501	0.00458991	0.00452123	0.00458991	0.00452123		0.00372028	0.00366838	0.00403503	0.00419057	0.00542017	0.00544074	0.00542017	0.00544074	1.45203	1.4927	1.35406	1.40912	0.846819	0.830994	0.846819	0.830994	0.00505859	0.00466701	1.13294	0.316788
1093	b0377	sbmA	0.00638897	0.00753801	0.00809271	0.00851996	0.00791369	0.00679497	0.00791369	0.00679497		0.00775072	0.00775177	0.00694639	0.00745623	0.0113865	0.0113166	0.0113865	0.0113166	0.824307	0.972424	1.16502	1.14266	0.695007	0.600444	0.695007	0.600444	0.00749462	0.00941391	0.836915	0.230457
1094	b0427	yajR	0.00457797	0.00462728	0.00435177	0.00430985	0.0051972	0.00427412	0.0051972	0.00427412		0.00437981	0.00437657	0.00462992	0.00449171	0.00450398	0.00389257	0.00450398	0.00389257	1.04525	1.05728	0.939924	0.959512	1.15391	1.09802	1.15391	1.09802	0.00460119	0.00433389	1.06323	0.080346
1095	b0433	ampG	0.00354581	0.00327835	0.00337832	0.00321058	0.00400797	0.00402465	0.00400797	0.00402465		0.00297567	0.00304051	0.00330249	0.0030776	0.00307156	0.00241733	0.00307156	0.00241733	1.1916	1.07822	1.02296	1.04321	1.30486	1.66492	1.30486	1.66492	0.00368479	0.00292176	1.28444	0.258586
1096	b0436	tig	0.0591654	0.0605083	0.0617974	0.0622574	0.0540044	0.0655732	0.0540044	0.0655732		0.0323685	0.0334388	0.0388769	0.0421156	0.0302569	0.0322614	0.0302569	0.0322614	1.82787	1.80952	1.58957	1.47825	1.78486	2.03256	1.78486	2.03256	0.0603605	0.0339796	1.79251	0.191554
1097	b0462	acrB	0.00841149	0.00909411	0.00820396	0.00804082	0.0131531	0.0122834	0.0131531	0.0122834		0.00603414	0.0061018	0.00620119	0.00629872	0.00745235	0.00644847	0.00745235	0.00644847	1.39398	1.4904	1.32297	1.27658	1.76496	1.90486	1.76496	1.90486	0.0105779	0.00655468	1.60295	0.260777
1098	b0464	acrR	0.00632239	0.00619974	0.00632723	0.00657198	0.00625581	0.00544375	0.00625581	0.00544375		0.00501441	0.00530695	0.0053769	0.00530272	0.00498415	0.00453901	0.00498415	0.00453901	1.26085	1.16823	1.17674	1.23936	1.25514	1.19932	1.25514	1.19932	0.00610256	0.00500591	1.21926	0.0376354
1099	b0473	htpG	0.0557015	0.0571467	0.0541452	0.0531292	0.0427691	0.0371549	0.0427691	0.0371549		0.0484729	0.0485687	0.0589839	0.0552455	0.0238762	0.023034	0.0238762	0.023034	1.14913	1.17661	0.917966	0.961694	1.79128	1.61304	1.79128	1.61304	0.0474963	0.0381364	1.37676	0.36449
1100	b0479	fsr	0.00315261	0.00312692	0.00361807	0.00345107	0.00432974	0.00370078	0.00432974	0.00370078		0.00304359	0.00332873	0.00377804	0.00368066	0.00352014	0.00285779	0.00352014	0.00285779	1.03582	0.939376	0.957658	0.937622	1.22999	1.29498	1.22999	1.29498	0.00367621	0.00332336	1.11505	0.162376
1101	b0487	ybbI	0.00976912	0.0103169	0.00844214	0.00875417	0.0076212	0.0054803	0.0076212	0.0054803		0.0104687	0.0101525	0.00933527	0.00861563	0.0097665	0.00887926	0.0097665	0.00887926	0.933176	1.01619	0.904327	1.01608	0.780341	0.617202	0.780341	0.617202	0.00793567	0.00948295	0.833108	0.16075
1102	b0530	sfmA	0.00252334	0.00291129	0.00261066	0.00259237	0.00389707	0.00257839	0.00389707	0.00257839		0.0033537	0.00326937	0.00280716	0.0029059	0.00385134	0.00321621	0.00385134	0.00321621	0.752405	0.890472	0.929999	0.892108	1.01187	0.801685	1.01187	0.801685	0.00294857	0.00330891	0.886512	0.0969128	W
1103	b0533	sfmH	0.013744	0.0145935	0.0151063	0.0148968	0.0200492	0.0176257	0.0200492	0.0176257		0.0154947	0.0153574	0.0140617	0.0148359	0.0163011	0.0177548	0.0163011	0.0177548	0.887013	0.950257	1.07429	1.00411	1.22993	0.992727	1.22993	0.992727	0.0167113	0.0159827	1.04512	0.125546
1104	b0534	sfmF	0.0127346	0.0120255	0.011034	0.0107872	0.0138406	0.0141624	0.0138406	0.0141624		0.0114516	0.0113888	0.0106772	0.00940523	0.0110658	0.0110134	0.0110658	0.0110134	1.11204	1.05591	1.03342	1.14694	1.25076	1.28592	1.25076	1.28592	0.0128234	0.0108851	1.17771	0.103515
1105	b0578	nfnB	0.0377917	0.0389421	0.0379056	0.0386436	0.0459055	0.0518788	0.0459055	0.0518788		0.0321264	0.0351986	0.0367312	0.0320244	0.0277005	0.0294819	0.0277005	0.0294819	1.17634	1.10635	1.03197	1.20669	1.65721	1.75968	1.65721	1.75968	0.0436065	0.0313057	1.41939	0.315575
1106	b0605	ahpC	0.104621	0.0939003	0.0943228	0.098371	0.0856669	0.0809492	0.0856669	0.0809492		0.0854478	0.0797214	0.0991338	0.0964941	0.0625702	0.0651167	0.0625702	0.0651167	1.22439	1.17786	0.95147	1.01945	1.36913	1.24314	1.36913	1.24314	0.0905559	0.0770213	1.19971	0.149468
1107	b0606	ahpF	0.0289433	0.0286891	0.0282373	0.0305978	0.0379764	0.0385354	0.0379764	0.0385354		0.0212925	0.0213404	0.0271787	0.0262869	0.020993	0.0217749	0.020993	0.0217749	1.35932	1.34436	1.03895	1.16399	1.809	1.76971	1.809	1.76971	0.0336864	0.0227043	1.50801	0.317452
1108	b0719	ybgD	0.00409735	0.00408394	0.00421986	0.0042436	0.00564484	0.00546227	0.00564484	0.00546227		0.00416099	0.00472785	0.0039671	0.00425962	0.00481565	0.00550604	0.00481565	0.00550604	0.984705	0.863806	1.06371	0.996237	1.17219	0.992051	1.17219	0.992051	0.00485737	0.00471987	1.02962	0.103691
1109	b0812	dps	0.0470708	0.0433828	0.0366815	0.0377913	0.0191787	0.0207315	0.0191787	0.0207315		0.0351346	0.0319146	0.0407181	0.0421081	0.0434361	0.0427141	0.0434361	0.0427141	1.33973	1.35934	0.900865	0.897484	0.441539	0.485354	0.441539	0.485354	0.0305934	0.040272	0.7939	0.392526
1110	b0851	mdaA	0.0177328	0.0173486	0.0179589	0.0175125	0.0156389	0.0148518	0.0156389	0.0148518		0.0177976	0.0173341	0.0169902	0.0167389	0.0166789	0.0176492	0.0166789	0.0176492	0.996361	1.00083	1.05702	1.04621	0.937647	0.841502	0.937647	0.841502	0.0164418	0.0171896	0.95734	0.0835466
1111	b0867	b0867	0.0246966	0.0241792	0.0230312	0.0236419	0.0261914	0.0268548	0.0261914	0.0268548		0.0252765	0.024436	0.0237194	0.0243946	0.0307892	0.0345897	0.0307892	0.0345897	0.977058	0.989492	0.970983	0.969145	0.85067	0.776381	0.85067	0.776381	0.0252052	0.028573	0.895098	0.0918107
1112	b0880	cspD	0.0339542	0.0338957	0.0306257	0.0290533	0.0173783	0.0182797	0.0173783	0.0182797		0.0339981	0.0308659	0.0367754	0.0378346	0.0196854	0.0205342	0.0196854	0.0205342	0.99871	1.09816	0.832776	0.767904	0.882804	0.890207	0.882804	0.890207	0.0248556	0.0274891	0.905447	0.101084
1113	b0890	ftsK	0.00693315	0.00728854	0.00645548	0.00676214	0.0117256	0.0097717	0.0117256	0.0097717		0.00602291	0.00601562	0.00593409	0.00645298	0.00690623	0.00641534	0.00690623	0.00641534	1.15113	1.2116	1.08786	1.04791	1.69783	1.52318	1.69783	1.52318	0.00880423	0.00638359	1.36756	0.272071
1114	b0924	mukB	0.0170684	0.0169112	0.0170127	0.0172396	0.0145445	0.010311	0.0145445	0.010311		0.0135647	0.0134327	0.0178506	0.0182318	0.0117852	0.0095946	0.0117852	0.0095946	1.2583	1.25896	0.953059	0.94558	1.23413	1.07467	1.23413	1.07467	0.0147429	0.0132299	1.12919	0.134278
1115	b0958	sulA	0.00913758	0.00827215	0.00988781	0.00944252	0.00880145	0.00827012	0.00880145	0.00827012		0.00776003	0.00734274	0.00857873	0.0101451	0.00825295	0.00914844	0.00825295	0.00914844	1.17752	1.12658	1.1526	0.930746	1.06646	0.903993	1.06646	0.903993	0.0088604	0.00857867	1.04104	0.113016
1116	b0990	cspG	0.00348805	0.00391997	0.00426839	0.00430606	0.00540587	0.0051065	0.00540587	0.0051065		0.003986	0.00421628	0.00417483	0.00404176	0.00534188	0.00581477	0.00534188	0.00581477	0.875075	0.929722	1.02241	1.06539	1.01198	0.878195	1.01198	0.878195	0.0046259	0.00484152	0.959118	0.0773791
1117	b1000	cbpA	0.021165	0.0211137	0.0173202	0.017545	0.0119286	0.0121246	0.0119286	0.0121246		0.0188896	0.0188894	0.0240553	0.0241579	0.0153471	0.0159694	0.0153471	0.0159694	1.12046	1.11775	0.720015	0.726263	0.777257	0.759238	0.777257	0.759238	0.0156563	0.0185781	0.844685	0.170663
1118	b1048	mdoG	0.0204335	0.0197367	0.0151692	0.0158022	0.0201349	0.0173982	0.0201349	0.0173982		0.0137921	0.0140666	0.0166181	0.0161099	0.0124219	0.0116777	0.0124219	0.0116777	1.48154	1.40309	0.912807	0.980903	1.62092	1.48987	1.62092	1.48987	0.018276	0.0135982	1.37499	0.274751
1119	b1049	mdoH	0.0113191	0.0115706	0.00906307	0.00921554	0.0130379	0.012614	0.0130379	0.012614		0.00768005	0.00753501	0.010248	0.00989386	0.00759877	0.00711125	0.00759877	0.00711125	1.47383	1.53558	0.884378	0.93144	1.71579	1.7738	1.71579	1.7738	0.011559	0.00809712	1.47555	0.366933
1120	b1054	htrB	0.00608174	0.00641201	0.00529349	0.00573619	0.00852919	0.00776097	0.00852919	0.00776097		0.00527572	0.00522253	0.00651844	0.00697156	0.00548304	0.00478469	0.00548304	0.00478469	1.15278	1.22776	0.812079	0.822799	1.55556	1.62204	1.55556	1.62204	0.00701297	0.00556546	1.29633	0.34447
1121	b1068	mviM	0.0068042	0.00700169	0.00676459	0.00667601	0.0103596	0.00846588	0.0103596	0.00846588		0.00601638	0.00611327	0.00673237	0.00680869	0.00766353	0.00685407	0.00766353	0.00685407	1.13095	1.14533	1.00479	0.980512	1.3518	1.23516	1.3518	1.23516	0.00811217	0.00683824	1.17944	0.141026
1122	b1069	mviN	0.00309007	0.00301316	0.00286759	0.00293767	0.0033883	0.0031304	0.0033883	0.0031304		0.00248238	0.00239757	0.00278907	0.00308442	0.00358585	0.00310609	0.00358585	0.00310609	1.2448	1.25676	1.02815	0.952419	0.944909	1.00783	0.944909	1.00783	0.00311823	0.00301716	1.04845	0.128908	W
1123	b1070	flgN	0.0373991	0.037225	0.0342062	0.0363775	0.0466403	0.0474934	0.0466403	0.0474934		0.0296257	0.0297138	0.0329309	0.030399	0.0531613	0.0456609	0.0531613	0.0456609	1.26238	1.25279	1.03873	1.19667	0.877336	1.04013	0.877336	1.04013	0.0416844	0.0400392	1.07319	0.152778
1124	b1071	flgM	0.0843356	0.0820311	0.0780161	0.0812387	0.105961	0.113484	0.105961	0.113484		0.0694364	0.0707515	0.0752434	0.0784236	0.0770372	0.0819946	0.0770372	0.0819946	1.21457	1.15943	1.03685	1.0359	1.37546	1.38404	1.37546	1.38404	0.095564	0.0764898	1.24572	0.154918
1125	b1072	flgA	0.0159911	0.0150926	0.0133751	0.0125694	0.0208406	0.0206605	0.0208406	0.0206605		0.0106751	0.00992103	0.0124526	0.0119842	0.011388	0.0104989	0.011388	0.0104989	1.49799	1.52128	1.07408	1.04883	1.83005	1.96787	1.83005	1.96787	0.0175038	0.0111008	1.59225	0.372829
1126	b1073	flgB	0.0398461	0.0361581	0.0318052	0.0322695	0.0531006	0.0559157	0.0531006	0.0559157		0.0238442	0.0256228	0.029412	0.0301079	0.0196887	0.0206676	0.0196887	0.0206676	1.6711	1.41117	1.08137	1.07179	2.69701	2.70547	2.69701	2.70547	0.0447639	0.0237125	2.00505	0.767851
1127	b1074	flgC	0.0290529	0.0292209	0.0227867	0.0230447	0.0492024	0.0528564	0.0492024	0.0528564		0.0184189	0.0201035	0.022014	0.0240426	0.0184794	0.0155179	0.0184794	0.0155179	1.57734	1.45352	1.0351	0.958493	2.66255	3.40616	2.66255	3.40616	0.0385278	0.0190717	2.14524	1.01114
1128	b1075	flgD	0.0692001	0.0673744	0.0548128	0.0543706	0.0889081	0.0911328	0.0889081	0.0911328		0.0382242	0.0409226	0.0470749	0.0571022	0.0379207	0.0368716	0.0379207	0.0368716	1.81038	1.64639	1.16438	0.952162	2.34458	2.47163	2.34458	2.47163	0.07573	0.0416135	1.90071	0.604827
1129	b1076	flgE	0.0673992	0.0660015	0.0572585	0.0624239	0.186089	0.179823	0.186089	0.179823		0.0403944	0.0390463	0.0690072	0.073522	0.0504237	0.0497833	0.0504237	0.0497833	1.66853	1.69034	0.829747	0.849051	3.6905	3.61212	3.6905	3.61212	0.123113	0.052798	2.45536	1.31771
1130	b1077	flgF	0.01985	0.018617	0.0149633	0.0169715	0.0351365	0.03713	0.0351365	0.03713		0.0154449	0.014654	0.018713	0.0199999	0.0182219	0.0197259	0.0182219	0.0197259	1.28521	1.27044	0.799622	0.848582	1.92825	1.88229	1.92825	1.88229	0.0268669	0.0180884	1.47812	0.488287
1131	b1078	flgG	0.0239464	0.0239074	0.0207052	0.0209183	0.0499663	0.0513072	0.0499663	0.0513072		0.0163675	0.0160139	0.023563	0.0239854	0.0220094	0.0194743	0.0220094	0.0194743	1.46305	1.49291	0.878714	0.872128	2.27022	2.63461	2.27022	2.63461	0.036503	0.0203622	1.81456	0.732044
1132	b1079	flgH	0.0144528	0.0157054	0.0138014	0.0143661	0.0297648	0.0310319	0.0297648	0.0310319		0.0116802	0.0124628	0.0149417	0.014801	0.0168306	0.0187697	0.0168306	0.0187697	1.23737	1.26018	0.923689	0.970619	1.7685	1.6533	1.7685	1.6533	0.0224899	0.0156358	1.40443	0.349894
1133	b1080	flgI	0.166144	0.171234	0.170265	0.175757	0.259478	0.227037	0.259478	0.227037		0.180131	0.180621	0.17997	0.18234	0.221833	0.187941	0.221833	0.187941	0.922351	0.948025	0.946073	0.963902	1.1697	1.20802	1.1697	1.20802	0.207054	0.192826	1.06698	0.131584
1134	b1081	flgJ	0.0249673	0.0262929	0.0225889	0.0215573	0.040103	0.0397959	0.040103	0.0397959		0.0244867	0.0263987	0.0245372	0.0248342	0.019503	0.0206227	0.019503	0.0206227	1.01963	0.995991	0.920597	0.868051	2.05625	1.92972	2.05625	1.92972	0.0319005	0.0225635	1.47202	0.560832
1135	b1082	flgK	0.045306	0.0475293	0.0311998	0.0342668	0.0816107	0.0550058	0.0816107	0.0550058		0.0229865	0.0229177	0.0318247	0.0340633	0.0366105	0.0360469	0.0366105	0.0360469	1.97099	2.07391	0.980362	1.00597	2.22916	1.52595	2.22916	1.52595	0.0539419	0.0321384	1.69268	0.511717
1136	b1083	flgL	0.0433634	0.0445582	0.0337602	0.0338688	0.0503053	0.0429693	0.0503053	0.0429693		0.027882	0.02792	0.0353262	0.0370952	0.0385894	0.0377723	0.0385894	0.0377723	1.55525	1.59592	0.955671	0.913024	1.3036	1.13759	1.3036	1.13759	0.0427625	0.0351184	1.23778	0.251522
1137	b1174	minE	0.041118	0.0392558	0.0476888	0.0489666	0.0712089	0.0588041	0.0712089	0.0588041		0.0373452	0.0357092	0.0651672	0.0598697	0.0505909	0.0555248	0.0505909	0.0555248	1.10103	1.09932	0.731792	0.817886	1.40755	1.05906	1.40755	1.05906	0.0546319	0.0512903	1.0854	0.240827
1138	b1175	minD	0.0473315	0.0476816	0.0451964	0.0499057	0.0733955	0.067782	0.0733955	0.067782		0.0360657	0.0341928	0.0863002	0.0995265	0.0409523	0.0388394	0.0409523	0.0388394	1.31237	1.39449	0.523712	0.501431	1.79222	1.74519	1.79222	1.74519	0.0590588	0.0519586	1.35085	0.548982
1139	b1176	minC	0.0219495	0.0228963	0.023029	0.0231972	0.0288604	0.0299639	0.0288604	0.0299639		0.0229277	0.0233108	0.0265193	0.0303025	0.0200865	0.0238892	0.0200865	0.0238892	0.957335	0.982219	0.868387	0.765523	1.4368	1.25428	1.4368	1.25428	0.0260901	0.0238765	1.11945	0.259449
1140	b1197	treA	0.0340218	0.0364868	0.0414514	0.0404875	0.0486287	0.054419	0.0486287	0.054419		0.0479568	0.0508809	0.0464101	0.0463478	0.062244	0.0695433	0.062244	0.0695433	0.709426	0.717103	0.893154	0.873559	0.781259	0.782519	0.781259	0.782519	0.0448179	0.0568963	0.7901	0.0651302
1141	b1283	osmB	0.00505645	0.00457264	0.00429478	0.00452287	0.00461865	0.00377545	0.00461865	0.00377545		0.00463863	0.00421451	0.00548724	0.00484384	0.00434454	0.00435199	0.00434454	0.00435199	1.09007	1.08498	0.782686	0.933737	1.06309	0.867521	1.06309	0.867521	0.00440437	0.00457216	0.969088	0.12093
1142	b1324	tpx	0.0285969	0.0287495	0.0240185	0.0237207	0.0240751	0.0257014	0.0240751	0.0257014		0.0222186	0.0211555	0.0203503	0.020705	0.0176653	0.0214982	0.0176653	0.0214982	1.28707	1.35896	1.18025	1.14565	1.36285	1.19551	1.36285	1.19551	0.0255798	0.0203446	1.26108	0.092138
1143	b1379	hslJ	0.00473242	0.00427409	0.00411327	0.00420477	0.00381651	0.00370211	0.00381651	0.00370211		0.00448396	0.00382824	0.00449483	0.00396027	0.00411099	0.00390342	0.00411099	0.00390342	1.05541	1.11646	0.915113	1.06174	0.928367	0.948427	0.928367	0.948427	0.00404522	0.00409952	0.987789	0.0774976
1144	b1421	trg	0.0319977	0.0310105	0.0319019	0.0318665	0.0379251	0.0406603	0.0379251	0.0406603		0.0276196	0.0272517	0.0301988	0.0303311	0.0379016	0.0447979	0.0379016	0.0447979	1.15852	1.13793	1.0564	1.05062	1.00062	0.907638	1.00062	0.907638	0.0354934	0.0351	1.0275	0.0932802
1145	b1429	tehA	0.0134641	0.0138897	0.0139458	0.0133588	0.020815	0.0188333	0.020815	0.0188333		0.0130591	0.0131503	0.0151435	0.0142393	0.0150834	0.0144704	0.0150834	0.0144704	1.03101	1.05623	0.920907	0.938163	1.37999	1.3015	1.37999	1.3015	0.0167444	0.0143375	1.16366	0.196583
1146	b1430	tehB	0.00811099	0.00801605	0.00903825	0.00879637	0.0115117	0.0116052	0.0115117	0.0116052		0.00812402	0.00844881	0.0093282	0.00972218	0.00974002	0.00895299	0.00974002	0.00895299	0.998396	0.948779	0.968916	0.904773	1.1819	1.29623	1.1819	1.29623	0.0100244	0.00912615	1.09714	0.159844
1147	b1448	b1448	0.0112931	0.0116408	0.0133056	0.013076	0.0134458	0.0132836	0.0134458	0.0132836		0.0134298	0.0127922	0.0157655	0.0144222	0.0134183	0.0149532	0.0134183	0.0149532	0.840901	0.909995	0.84397	0.906661	1.00204	0.888345	1.00204	0.888345	0.0128468	0.0141441	0.910288	0.0621376
1148	b1482	osmC	0.0103578	0.0110478	0.0117065	0.0120661	0.0155169	0.0135742	0.0155169	0.0135742		0.0104609	0.00981756	0.0129531	0.0130085	0.0141284	0.0145212	0.0141284	0.0145212	0.990145	1.12531	0.903766	0.927557	1.09827	0.934785	1.09827	0.934785	0.01292	0.0129424	1.00161	0.0911107
1149	b1528	ydeA	0.00770632	0.00773579	0.00737526	0.00790519	0.00808859	0.00718319	0.00808859	0.00718319		0.00608907	0.00634795	0.00780123	0.00821206	0.00867972	0.00875952	0.00867972	0.00875952	1.2656	1.21863	0.945397	0.962632	0.931896	0.820043	0.931896	0.820043	0.00765827	0.0079161	0.987017	0.167082
1150	b1530	marR	0.00686551	0.00622295	0.00679143	0.00637937	0.00596703	0.00538913	0.00596703	0.00538913		0.00566403	0.00561654	0.00783564	0.00718716	0.0041627	0.00433787	0.0041627	0.00433787	1.21212	1.10797	0.866735	0.887606	1.43345	1.24234	1.43345	1.24234	0.00612145	0.00541307	1.17825	0.215829
1151	b1531	marA	0.0126126	0.0115925	0.0113755	0.0123141	0.0143674	0.0138791	0.0143674	0.0138791		0.00958476	0.00915724	0.0128755	0.0113113	0.00937516	0.00918027	0.00937516	0.00918027	1.3159	1.26593	0.883496	1.08865	1.5325	1.51184	1.5325	1.51184	0.0130485	0.010005	1.33033	0.242035
1152	b1532	marB	0.0112135	0.0116128	0.0111632	0.0119609	0.0288431	0.0303266	0.0288431	0.0303266		0.0161748	0.0169932	0.01523	0.016937	0.0196541	0.0209507	0.0196541	0.0209507	0.693265	0.683381	0.732976	0.706198	1.46753	1.44752	1.46753	1.44752	0.0205362	0.0183181	1.08074	0.403118
1153	b1557	cspB	0.00125864	0.00127291	0.00121158	0.00147481	0.00201652	0.00196165	0.00201652	0.00196165		0.00135186	0.0012843	0.000981922	0.00109177	0.00137572	0.00171943	0.00137572	0.00171943	0.931043	0.991133	1.23388	1.35084	1.46579	1.14087	1.46579	1.14087	0.00164678	0.00136252	1.21503	0.202251	W
1154	b1562	relF	0.00127516	0.00130446	0.00111201	0.00103983	0.00146454	0.00134513	0.00146454	0.00134513		0.00127977	0.00112849	0.00136352	0.00135707	0.0015729	0.00140767	0.0015729	0.00140767	0.996399	1.15594	0.815543	0.766232	0.931105	0.955576	0.931105	0.955576	0.00129385	0.00138625	0.938434	0.11718	W
1155	b1569	dicC	0.00207405	0.00199851	0.0018613	0.00188761	0.00242576	0.00192612	0.00242576	0.00192612		0.00208326	0.00209934	0.00197963	0.00190169	0.00177245	0.00221126	0.00177245	0.00221126	0.995582	0.951972	0.940228	0.992594	1.36859	0.871047	1.36859	0.871047	0.00206565	0.00200392	1.04496	0.205205	W
1156	b1570	dicA	0.00952387	0.0104089	0.00906138	0.00874765	0.00558934	0.00509984	0.00558934	0.00509984		0.00748895	0.00776762	0.00729635	0.00786728	0.00544276	0.00695886	0.00544276	0.00695886	1.27172	1.34004	1.24191	1.1119	1.02693	0.732857	1.02693	0.732857	0.00739003	0.00690293	1.06064	0.231536
1157	b1575	dicB	0.00137965	0.00149436	0.00127781	0.00111835	0.00136481	0.00149735	0.00136481	0.00149735		0.00124101	0.00131318	0.00128121	0.00122429	0.00107968	0.00148784	0.00107968	0.00148784	1.11171	1.13797	0.997348	0.913466	1.26408	1.00639	1.26408	1.00639	0.00137431	0.00127434	1.08768	0.12932	W
1158	b1646	sodC	0.0109242	0.00994154	0.0103538	0.0100681	0.0122276	0.0112995	0.0122276	0.0112995		0.011204	0.010562	0.010424	0.00950981	0.0156184	0.0145099	0.0156184	0.0145099	0.975023	0.941258	0.993264	1.05871	0.782899	0.778745	0.782899	0.778745	0.0110427	0.0127446	0.886443	0.11746
1159	b1656	sodB	0.0475414	0.048348	0.0392449	0.0409168	0.0347133	0.0343674	0.0347133	0.0343674		0.047263	0.0465327	0.0272698	0.038415	0.0365863	0.0359298	0.0365863	0.0359298	1.00589	1.03901	1.43913	1.06513	0.948807	0.956516	0.948807	0.956516	0.0392766	0.0380641	1.04498	0.16539
1160	b1732	katE	0.0119284	0.0108682	0.0111477	0.00955622	0.0182882	0.0179134	0.0182882	0.0179134		0.010066	0.00916624	0.00670798	0.00771336	0.0138295	0.0145945	0.0138295	0.0145945	1.18501	1.18568	1.66186	1.23892	1.32241	1.22741	1.32241	1.22741	0.014488	0.0113127	1.29639	0.156938
1161	b1828	b1828	0.0104603	0.0110315	0.0113827	0.0115471	0.01288	0.0114336	0.01288	0.0114336		0.0119274	0.0127002	0.0115847	0.0106701	0.0182807	0.0168339	0.0182807	0.0168339	0.876996	0.86861	0.982561	1.08219	0.704568	0.679202	0.704568	0.679202	0.0116311	0.014639	0.822237	0.154476
1162	b1829	htpX	0.00697638	0.00630014	0.00601141	0.00596256	0.00768537	0.00786131	0.00768537	0.00786131		0.00569402	0.00528535	0.00478356	0.00543597	0.00705138	0.00641945	0.00705138	0.00641945	1.22521	1.192	1.25668	1.09687	1.08991	1.22461	1.08991	1.22461	0.00704298	0.00601757	1.17498	0.0706996
1163	b1840	b1840	0.00744903	0.00702658	0.00693701	0.00726338	0.00971985	0.00898889	0.00971985	0.00898889		0.00667979	0.00633272	0.00631412	0.00602064	0.00799016	0.00754854	0.00799016	0.00754854	1.11516	1.10957	1.09865	1.20641	1.21648	1.19081	1.21648	1.19081	0.00826169	0.00705308	1.16805	0.0510354
1164	b1855	msbB	0.00750389	0.00855316	0.00717787	0.00657242	0.00683161	0.00805827	0.00683161	0.00805827		0.00725282	0.00649096	0.00591951	0.00676271	0.0064397	0.00543431	0.0064397	0.00543431	1.03462	1.3177	1.21258	0.971861	1.06086	1.48285	1.06086	1.48285	0.00744839	0.00627175	1.20302	0.204264
1165	b1874	cutC	0.00620199	0.0054463	0.00591742	0.00599108	0.00572039	0.00555121	0.00572039	0.00555121		0.00707311	0.00630832	0.00716496	0.00590564	0.0106823	0.00932924	0.0106823	0.00932924	0.876841	0.863351	0.825884	1.01447	0.535502	0.595034	0.535502	0.595034	0.0057625	0.00830939	0.730202	0.185761
1166	b1880	flhB	0.00848217	0.00870634	0.00993757	0.0102346	0.00682125	0.00625071	0.00682125	0.00625071		0.0101703	0.00971523	0.007655	0.00935878	0.0151546	0.015167	0.0151546	0.015167	0.834016	0.896154	1.29818	1.09358	0.45011	0.412125	0.45011	0.412125	0.00793808	0.0121928	0.7308	0.348918
1167	b1881	cheZ	0.0140685	0.0125489	0.0133588	0.013447	0.0218143	0.0261544	0.0218143	0.0261544		0.00895774	0.00737391	0.00871394	0.0119175	0.0131846	0.0133218	0.0131846	0.0133218	1.57054	1.70179	1.53304	1.12834	1.65453	1.96328	1.65453	1.96328	0.0186701	0.011247	1.64617	0.26485
1168	b1882	cheY	0.0128708	0.0136715	0.0140382	0.0138354	0.0188301	0.0256026	0.0188301	0.0256026		0.00840474	0.0076797	0.00763601	0.011541	0.014292	0.0136279	0.014292	0.0136279	1.53137	1.78021	1.83842	1.1988	1.31753	1.87869	1.31753	1.87869	0.0179102	0.0113877	1.59265	0.285226
1169	b1883	cheB	0.0110087	0.0103697	0.0104329	0.0102086	0.0150421	0.0176138	0.0150421	0.0176138		0.00852825	0.00906361	0.00887404	0.00939373	0.0131815	0.0145437	0.0131815	0.0145437	1.29085	1.1441	1.17566	1.08674	1.14115	1.21109	1.14115	1.21109	0.0134164	0.0114138	1.17523	0.0621795
1170	b1884	cheR	0.0144839	0.0139133	0.0136214	0.0141002	0.0179616	0.0191582	0.0179616	0.0191582		0.00864178	0.0088692	0.00904408	0.0087587	0.0138618	0.0114372	0.0138618	0.0114372	1.67603	1.56872	1.50611	1.60985	1.29577	1.67508	1.29577	1.67508	0.0162948	0.010739	1.5378	0.160849
1171	b1885	tap	0.0268394	0.0275219	0.0270824	0.027982	0.0595179	0.0627862	0.0595179	0.0627862		0.0199517	0.0185695	0.021633	0.021851	0.0369549	0.0361308	0.0369549	0.0361308	1.34522	1.4821	1.2519	1.28058	1.61055	1.73775	1.61055	1.73775	0.0442543	0.0285221	1.50705	0.196784
1172	b1886	tar	0.0524713	0.0524	0.0596505	0.0609874	0.0834169	0.130472	0.0834169	0.130472		0.0356525	0.0339385	0.0399815	0.0394922	0.0672857	0.0739035	0.0672857	0.0739035	1.47174	1.54397	1.49195	1.54429	1.23974	1.76544	1.23974	1.76544	0.0816609	0.0539304	1.50779	0.200235
1173	b1887	cheW	0.0486699	0.0493252	0.0634672	0.0524406	0.0829986	0.0784992	0.0829986	0.0784992		0.0483995	0.0476216	0.0434092	0.0432389	0.060805	0.0603496	0.060805	0.0603496	1.00559	1.03577	1.46207	1.21281	1.365	1.30074	1.365	1.30074	0.0671123	0.0531223	1.25596	0.16182
1174	b1888	cheA	0.0258954	0.0279057	0.0203758	0.021257	0.0497453	0.054001	0.0497453	0.054001		0.0175447	0.0210293	0.0172658	0.0215414	0.0303966	0.0363858	0.0303966	0.0363858	1.47597	1.32699	1.18012	0.986795	1.63654	1.48412	1.63654	1.48412	0.0378658	0.0263682	1.4014	0.225587
1175	b1889	motB	0.023176	0.0223537	0.0170387	0.0172413	0.0309958	0.0312894	0.0309958	0.0312894		0.0156528	0.0147739	0.0144625	0.0157438	0.0247074	0.0270092	0.0247074	0.0270092	1.48063	1.51305	1.17813	1.09511	1.25452	1.15847	1.25452	1.15847	0.0255475	0.0205083	1.26161	0.154579
1176	b1890	motA	0.0244353	0.0258888	0.023281	0.0238274	0.0354273	0.0401157	0.0354273	0.0401157		0.0227141	0.0228422	0.0255331	0.0227172	0.0394966	0.0422196	0.0394966	0.0422196	1.07577	1.13338	0.911799	1.04887	0.896969	0.950168	0.896969	0.950168	0.0310648	0.0321549	0.983012	0.0907019
1177	b1896	otsA	0.00710564	0.00679644	0.0071266	0.00702348	0.00897507	0.00893998	0.00897507	0.00893998		0.00583831	0.00600099	0.00610306	0.00618882	0.00725469	0.00762804	0.00725469	0.00762804	1.21707	1.13255	1.16771	1.13487	1.23714	1.17199	1.23714	1.17199	0.00798528	0.00673708	1.18381	0.0420133
1178	b1897	otsB	0.00530156	0.00508466	0.00505061	0.00487656	0.00477221	0.00477644	0.00477221	0.00477644		0.00418994	0.00365513	0.00429168	0.00429908	0.00475726	0.00510966	0.00475726	0.00510966	1.26531	1.3911	1.17684	1.13433	1.00314	0.934786	1.00314	0.934786	0.00492633	0.00452121	1.10543	0.165731
1179	b1916	sdiA	0.00273226	0.00306396	0.0029258	0.00313742	0.00328382	0.00352771	0.00328382	0.00352771		0.00239935	0.0022452	0.00337917	0.00323841	0.00317455	0.00302077	0.00317455	0.00302077	1.13875	1.36467	0.865833	0.968815	1.03442	1.16782	1.03442	1.16782	0.00318532	0.0029566	1.09282	0.15165	W
1180	b1920	fliY	0.0339018	0.0316001	0.0371368	0.0371417	0.0347497	0.0341631	0.0347497	0.0341631		0.0212123	0.0199722	0.0280706	0.0262183	0.0310418	0.0263176	0.0310418	0.0263176	1.59821	1.58221	1.32298	1.41663	1.11945	1.29811	1.11945	1.29811	0.0347008	0.026274	1.34439	0.182108
1181	b1941	fliI	0.00724761	0.00705901	0.00677931	0.00619811	0.010874	0.0109245	0.010874	0.0109245		0.00553363	0.00544838	0.00562796	0.00671675	0.00720729	0.00749723	0.00720729	0.00749723	1.30974	1.29562	1.20458	0.922784	1.50874	1.45714	1.50874	1.45714	0.00886012	0.00659197	1.33306	0.199751
1182	b1942	fliJ	0.00591578	0.0053486	0.00602809	0.00607241	0.00810284	0.00839929	0.00810284	0.00839929		0.00529396	0.00484564	0.00547265	0.0055038	0.00625593	0.00567566	0.00625593	0.00567566	1.11746	1.10379	1.10149	1.10331	1.29523	1.47988	1.29523	1.47988	0.00704614	0.00562241	1.24703	0.165712
1183	b1943	fliK	0.0184273	0.0162448	0.0189689	0.016232	0.0260455	0.0268083	0.0260455	0.0268083		0.0149131	0.0136038	0.0136979	0.0141147	0.0137181	0.0133326	0.0137181	0.0133326	1.23564	1.19414	1.3848	1.15	1.89863	2.01074	1.89863	2.01074	0.0219476	0.0138039	1.59791	0.389509
1184	b1981	shiA	0.00583924	0.00579979	0.0068858	0.00553562	0.00623434	0.00607379	0.00623434	0.00607379		0.0057102	0.00520771	0.00574416	0.00591883	0.00484105	0.00473623	0.00484105	0.00473623	1.0226	1.11369	1.19875	0.935255	1.28781	1.28241	1.28781	1.28241	0.00608459	0.00521693	1.17634	0.138118
1185	b2144	sanA	0.0060397	0.00591053	0.00544993	0.00581218	0.00518563	0.0049746	0.00518563	0.0049746		0.00510712	0.00531577	0.00519192	0.0057791	0.00595208	0.0060553	0.00595208	0.0060553	1.1826	1.11189	1.0497	1.00572	0.871229	0.821528	0.871229	0.821528	0.0054416	0.00567609	0.966928	0.139634
1186	b2182	bcr	0.0079101	0.00761094	0.00895228	0.00937181	0.00643486	0.00696206	0.00643486	0.00696206		0.00903076	0.00981744	0.0082768	0.00795434	0.0115445	0.0111751	0.0115445	0.0111751	0.875906	0.775247	1.08161	1.1782	0.557398	0.622998	0.557398	0.622998	0.00757987	0.0100648	0.783969	0.241137
1187	b2237	inaA	0.00454376	0.00433712	0.00470403	0.00476545	0.00334297	0.00365456	0.00334297	0.00365456		0.00370801	0.00349371	0.00403934	0.00398177	0.00359403	0.00333049	0.00359403	0.00333049	1.22539	1.24141	1.16455	1.19682	0.930145	1.09731	0.930145	1.09731	0.00404318	0.00363398	1.11038	0.123122
1188	b2259	pmrD	0.00769783	0.00690828	0.00780226	0.00789906	0.00610801	0.00587838	0.00610801	0.00587838		0.00638325	0.00622432	0.00730785	0.0075073	0.00716402	0.00803358	0.00716402	0.00803358	1.20594	1.10988	1.06766	1.05218	0.852594	0.731725	0.852594	0.731725	0.00678502	0.00722724	0.950538	0.181114
1189	b2319	usg	0.00925072	0.00974056	0.00998165	0.00842959	0.00691466	0.00679681	0.00691466	0.00679681		0.0083845	0.00896036	0.0101276	0.00805049	0.00849677	0.00763739	0.00849677	0.00763739	1.10331	1.08707	0.985586	1.04709	0.813799	0.889939	0.813799	0.889939	0.00810318	0.00847391	0.953817	0.117829
1190	b2321	div	0.012544	0.0123196	0.0116224	0.011839	0.0107203	0.0113592	0.0107203	0.0113592		0.0115286	0.0117116	0.0107073	0.0105082	0.0122235	0.0115744	0.0122235	0.0115744	1.08808	1.05192	1.08547	1.12664	0.877029	0.981408	0.877029	0.981408	0.0115605	0.0115064	1.00862	0.0957197
1191	b2367	emrY	0.0111861	0.0105762	0.00938977	0.00985982	0.0126463	0.0111579	0.0126463	0.0111579		0.00927546	0.00834229	0.00851192	0.00852741	0.00821168	0.00786914	0.00821168	0.00786914	1.20599	1.26779	1.10313	1.15625	1.54004	1.41793	1.54004	1.41793	0.0110775	0.00835234	1.33114	0.170961
1192	b2368	emrK	0.00894959	0.00973181	0.00849762	0.00887037	0.0132636	0.0183142	0.0132636	0.0183142		0.00796604	0.00864519	0.00833351	0.00804645	0.00930009	0.0151927	0.00930009	0.0151927	1.12347	1.12569	1.01969	1.1024	1.42618	1.20546	1.42618	1.20546	0.0124006	0.0102471	1.20432	0.149112
1193	b2470	acrD	0.0011358	0.0013884	0.00092709	0.00118528	0.0010898	0.00210278	0.0010898	0.00210278		0.00117362	0.0010203	0.00133436	0.00127093	0.000964325	0.00116654	0.000964325	0.00116654	0.96777	1.36078	0.694783	0.932606	1.13012	1.80258	1.13012	1.80258	0.00137772	0.00113262	1.22767	0.402911	W
1194	b2526	hscA	0.0234504	0.0234526	0.0239798	0.0230967	0.0297977	0.0295653	0.0297977	0.0295653		0.0188191	0.0187198	0.0187257	0.0191914	0.0191697	0.0184247	0.0191697	0.0184247	1.24609	1.25282	1.28058	1.20349	1.55442	1.60465	1.55442	1.60465	0.0265882	0.0188306	1.41264	0.180635
1195	b2630	yfjN	0.0127709	0.0122528	0.0137251	0.0134682	0.0137191	0.0123735	0.0137191	0.0123735		0.010955	0.010369	0.0119884	0.0117583	0.01081	0.0104496	0.01081	0.0104496	1.16576	1.18167	1.14486	1.14542	1.26911	1.18412	1.26911	1.18412	0.0130503	0.0109487	1.19302	0.0495614
1196	b2639	b2639	0.0200969	0.0214945	0.0212514	0.0196339	0.0159927	0.0157245	0.0159927	0.0157245		0.019487	0.0189909	0.0219843	0.0205282	0.0108869	0.0104411	0.0108869	0.0104411	1.0313	1.13183	0.966662	0.95644	1.46899	1.50602	1.46899	1.50602	0.0182389	0.0154558	1.25453	0.254978
1197	b2679	proX	0.00288033	0.0030392	0.00256842	0.00287535	0.00238308	0.00314583	0.00238308	0.00314583		0.00248686	0.00240679	0.002654	0.00249321	0.00247173	0.00251978	0.00247173	0.00251978	1.15822	1.26276	0.967757	1.15327	0.964134	1.24845	0.964134	1.24845	0.00280264	0.00250299	1.1209	0.135071	W
1198	b2685	emrA	0.00292033	0.00340642	0.00275651	0.00308343	0.00339317	0.00294028	0.00339317	0.00294028		0.00230672	0.00254501	0.00239083	0.00271451	0.00197665	0.00212775	0.00197665	0.00212775	1.26601	1.33847	1.15295	1.13591	1.71663	1.38187	1.71663	1.38187	0.0031042	0.00227073	1.38629	0.224302	W
1199	b2686	emrB	0.0338015	0.0345369	0.0320486	0.031073	0.0394116	0.0409376	0.0394116	0.0409376		0.0380244	0.0385708	0.0329281	0.0333971	0.0383761	0.037206	0.0383761	0.037206	0.888942	0.895416	0.973289	0.930412	1.02698	1.1003	1.02698	1.1003	0.0365198	0.0367606	0.992827	0.0845073
1200	b2830	ygdP	0.00978145	0.00946579	0.00758849	0.00722573	0.00663105	0.00740598	0.00663105	0.00740598		0.00732	0.0078228	0.0085208	0.00845434	0.00580808	0.00543648	0.00580808	0.00543648	1.33626	1.21003	0.890585	0.854677	1.14169	1.36228	1.14169	1.36228	0.00776694	0.00682588	1.16244	0.200653
1201	b2835	ygeD	0.00717582	0.00726206	0.00757573	0.0075925	0.00742451	0.00763433	0.00742451	0.00763433		0.00729158	0.00692349	0.00610154	0.0067947	0.00626456	0.00591159	0.00626456	0.00591159	0.984123	1.0489	1.24161	1.11742	1.18516	1.29142	1.18516	1.29142	0.00746547	0.00643295	1.16815	0.1115
1202	b2840	ygeA	0.00600228	0.0057379	0.00787992	0.0076994	0.00701382	0.0067271	0.00701382	0.0067271		0.00607557	0.00604105	0.00756314	0.00754601	0.00556073	0.00540596	0.00556073	0.00540596	0.987936	0.949818	1.04188	1.02033	1.26131	1.24439	1.26131	1.24439	0.00685017	0.00614489	1.12642	0.137836
1203	b3017	sufI	0.0160956	0.0192647	0.0178181	0.0169871	0.0205997	0.0278865	0.0205997	0.0278865		0.0147913	0.0146265	0.0165814	0.0164785	0.0137507	0.0170593	0.0137507	0.0170593	1.08818	1.31711	1.07458	1.03087	1.49808	1.63468	1.49808	1.63468	0.0208922	0.0155122	1.34703	0.254445
1204	b3035	tolC	0.0401471	0.0366509	0.0417534	0.040582	0.0325135	0.0348293	0.0325135	0.0348293		0.0283584	0.0286764	0.0373463	0.0345662	0.0288598	0.0283662	0.0288598	0.0283662	1.4157	1.27809	1.11801	1.17404	1.1266	1.22785	1.1266	1.22785	0.0367274	0.0304249	1.21184	0.100872
1205	b3057	bacA	0.0051757	0.00461305	0.00449134	0.00421414	0.00552357	0.00629127	0.00552357	0.00629127		0.00374526	0.0044392	0.0047638	0.0041684	0.0044132	0.00480664	0.0044132	0.00480664	1.38193	1.03916	0.942807	1.01097	1.2516	1.30887	1.2516	1.30887	0.00526549	0.00444454	1.18698	0.164109
1206	b3072	aer	0.0393768	0.0390587	0.0421706	0.0419696	0.0474281	0.0452924	0.0474281	0.0452924		0.0424121	0.042876	0.0406685	0.0403778	0.0450387	0.0466247	0.0450387	0.0466247	0.928433	0.91097	1.03693	1.03942	1.05305	0.971424	1.05305	0.971424	0.0435021	0.0437077	0.995589	0.057412
1207	b3150	yraP	0.00986027	0.00994705	0.0094148	0.00905276	0.0114047	0.0106227	0.0114047	0.0106227		0.00939385	0.00850289	0.00988219	0.00990235	0.00851151	0.0088298	0.00851151	0.0088298	1.04965	1.16984	0.952703	0.914203	1.33992	1.20306	1.33992	1.20306	0.0102912	0.00904549	1.14654	0.161538
1208	b3178	hflB	0.0106188	0.0110691	0.00880902	0.00910387	0.00908329	0.00819859	0.00908329	0.00819859		0.00734862	0.00727325	0.0106519	0.0107759	0.00655435	0.00612288	0.00655435	0.00612288	1.44501	1.52189	0.826991	0.844836	1.38584	1.33901	1.38584	1.33901	0.00927057	0.00767552	1.26105	0.269078
1209	b3179	ftsJ	0.0112187	0.0112039	0.0109608	0.0117117	0.0113613	0.010938	0.0113613	0.010938		0.0102453	0.00913963	0.0114982	0.0128782	0.00886723	0.0100327	0.00886723	0.0100327	1.09501	1.22586	0.953262	0.909424	1.28126	1.09024	1.28126	1.09024	0.0112117	0.0101951	1.11582	0.140214
1210	b3247	cafA	0.0202493	0.0213272	0.02172	0.022873	0.0235786	0.0240241	0.0235786	0.0240241		0.0187415	0.019125	0.0221013	0.0231462	0.0183158	0.0207027	0.0183158	0.0207027	1.08045	1.11515	0.982748	0.988195	1.28733	1.16044	1.28733	1.16044	0.0226719	0.0201439	1.13276	0.116965
1211	b3264	envR	0.00184914	0.00189154	0.00183347	0.0018367	0.00208689	0.00197198	0.00208689	0.00197198		0.00154835	0.00166591	0.0017014	0.00178686	0.00160768	0.00169498	0.00160768	0.00169498	1.19427	1.13544	1.07762	1.02789	1.29808	1.16342	1.29808	1.16342	0.00194107	0.00166348	1.16978	0.095172	W
1212	b3266	acrF	0.0172139	0.0169583	0.0174162	0.0173504	0.0162526	0.0168385	0.0162526	0.0168385		0.0170188	0.0168265	0.0167374	0.0169644	0.015532	0.0158048	0.015532	0.0158048	1.01146	1.00783	1.04056	1.02275	1.0464	1.0654	1.0464	1.0654	0.0168901	0.0162776	1.03828	0.0223466
1213	b3291	mscL	0.00172585	0.00185051	0.00170888	0.00167335	0.00227235	0.00213779	0.00227235	0.00213779		0.00173087	0.00183981	0.00170544	0.00190564	0.00202937	0.00234709	0.00202937	0.00234709	0.997104	1.00582	1.00202	0.878104	1.11973	0.910826	1.11973	0.910826	0.00197236	0.00199183	0.99302	0.0918784	W
1214	b3361	fic	0.025643	0.0252718	0.0273738	0.0266128	0.0171835	0.0173629	0.0171835	0.0173629		0.0257025	0.0253071	0.0238587	0.0234226	0.0247786	0.023979	0.0247786	0.023979	0.997686	0.998606	1.14733	1.1362	0.693481	0.724087	0.693481	0.724087	0.0217493	0.0244758	0.88937	0.200897
1215	b3462	ftsX	0.0274288	0.0272422	0.0261632	0.0258913	0.0190586	0.0179389	0.0190586	0.0179389		0.0245528	0.0248891	0.0274447	0.025563	0.0191137	0.0188329	0.0191137	0.0188329	1.11713	1.09454	0.953306	1.01284	0.997117	0.952529	0.997117	0.952529	0.0225901	0.0222929	1.00964	0.0641255
1216	b3463	ftsE	0.046147	0.0459082	0.0409273	0.0396413	0.046935	0.0464699	0.046935	0.0464699		0.0383296	0.0389901	0.0411819	0.0393193	0.0339806	0.0359666	0.0339806	0.0359666	1.20395	1.17743	0.993819	1.00819	1.38123	1.29203	1.38123	1.29203	0.0449292	0.0372144	1.21624	0.151348
1217	b3464	ftsY	0.0422834	0.0432344	0.0434655	0.0421666	0.044243	0.0416748	0.044243	0.0416748		0.040744	0.0390979	0.0466429	0.0478869	0.0363972	0.0344184	0.0363972	0.0344184	1.03778	1.1058	0.931878	0.880546	1.21556	1.21083	1.21556	1.21083	0.0428732	0.0395004	1.1011	0.13711
1218	b3495	uspA	0.103248	0.103956	0.103116	0.10829	0.0811918	0.0700218	0.0811918	0.0700218		0.104367	0.0997218	0.146557	0.162826	0.112038	0.106828	0.112038	0.106828	0.989281	1.04246	0.70359	0.665067	0.724684	0.655462	0.724684	0.655462	0.0901297	0.1189	0.770086	0.154958
1219	b3501	arsR	0.00204901	0.0021855	0.00233046	0.00178684	0.0017534	0.00179483	0.0017534	0.00179483		0.001768	0.00176493	0.00204159	0.00208613	0.00138377	0.00163096	0.00138377	0.00163096	1.15894	1.23829	1.14149	0.856535	1.26712	1.10048	1.26712	1.10048	0.00193104	0.00171126	1.14131	0.134059	W
1220	b3502	arsB	0.0115708	0.0106233	0.0116525	0.0114222	0.0101438	0.0104392	0.0101438	0.0104392		0.0101284	0.00966284	0.0110982	0.0113554	0.00858526	0.00871382	0.00858526	0.00871382	1.14242	1.09939	1.04995	1.00588	1.18154	1.19801	1.18154	1.19801	0.0108044	0.00960536	1.13209	0.0731262
1221	b3503	arsC	0.0186195	0.0173723	0.0190168	0.0193061	0.0147585	0.0147589	0.0147585	0.0147589		0.0189722	0.0174873	0.0190315	0.0197282	0.0179267	0.0182629	0.0179267	0.0182629	0.981412	0.993423	0.999231	0.978601	0.823269	0.808137	0.823269	0.808137	0.0166687	0.0184498	0.901935	0.092585
1222	b3513	yhiU	0.0232169	0.0234081	0.0220741	0.0194785	0.0172962	0.0163019	0.0172962	0.0163019		0.0203448	0.0199887	0.0239523	0.025056	0.0166349	0.0168399	0.0166349	0.0168399	1.14117	1.17107	0.921589	0.7774	1.03975	0.968052	1.03975	0.968052	0.0194217	0.0195364	1.00335	0.125359
1223	b3514	yhiV	0.0111075	0.0111022	0.00914134	0.00876119	0.00561439	0.00503249	0.00561439	0.00503249		0.00970148	0.00942636	0.0117956	0.0119481	0.00528433	0.00471387	0.00528433	0.00471387	1.14492	1.17779	0.77498	0.733272	1.06246	1.06759	1.06246	1.06759	0.00767575	0.00785849	1.01138	0.164877
1224	b3547	yhjX	0.012179	0.0113238	0.0115821	0.0108916	0.0128537	0.0113193	0.0128537	0.0113193		0.0124106	0.0125786	0.0122344	0.012752	0.0100839	0.0107651	0.0100839	0.0107651	0.981336	0.900245	0.946677	0.854106	1.27468	1.05148	1.27468	1.05148	0.0117903	0.0114592	1.04183	0.158844
1225	b3556	cspA	0.00633791	0.00600716	0.00655141	0.00683767	0.00725466	0.00710511	0.00725466	0.00710511		0.0045072	0.0052022	0.00718287	0.00623729	0.00741866	0.00732709	0.00741866	0.00732709	1.40617	1.15473	0.912088	1.09626	0.977894	0.969703	0.977894	0.969703	0.00680671	0.00657763	1.05806	0.16114
1226	b3638	radC	0.0171976	0.0171713	0.0193972	0.0193467	0.0168193	0.0166665	0.0168193	0.0166665		0.0202949	0.0189942	0.0221197	0.0237094	0.0163095	0.0166341	0.0163095	0.0166341	0.847387	0.904026	0.876918	0.815993	1.03126	1.00195	1.03126	1.00195	0.0175106	0.0188757	0.938842	0.0874638
1227	b3673	emrD	0.0120435	0.0117877	0.0136888	0.0139368	0.0129744	0.0151073	0.0129744	0.0151073		0.0144817	0.0143458	0.0143446	0.0145555	0.0165758	0.0189974	0.0165758	0.0189974	0.831638	0.82168	0.954283	0.957492	0.78273	0.79523	0.78273	0.79523	0.0134525	0.0161092	0.840127	0.0735224
1228	b3686	ibpB	0.00767109	0.00861412	0.0062775	0.00675794	0.00272158	0.00311815	0.00272158	0.00311815		0.00534568	0.00548492	0.00648923	0.00602692	0.00239421	0.00262371	0.00239421	0.00262371	1.43501	1.57051	0.967371	1.12129	1.13673	1.18845	1.13673	1.18845	0.00512501	0.00417282	1.21807	0.192161
1229	b3687	ibpA	0.0315434	0.0325547	0.0291783	0.0297359	0.0148983	0.0152157	0.0148983	0.0152157		0.0304589	0.0316186	0.0372068	0.0370817	0.0258835	0.0267898	0.0258835	0.0267898	1.03561	1.02961	0.784219	0.801903	0.575589	0.567967	0.575589	0.567967	0.0229051	0.0302141	0.742306	0.203629
1230	b3706	thdF	0.0439082	0.0436761	0.0429963	0.0409947	0.0358565	0.0382034	0.0358565	0.0382034		0.0422232	0.0409797	0.0478306	0.0461202	0.0240924	0.0283654	0.0240924	0.0283654	1.03991	1.0658	0.89893	0.888865	1.48829	1.34683	1.48829	1.34683	0.0399619	0.0352586	1.19547	0.25079
1231	b3908	sodA	0.0268019	0.026526	0.0250038	0.0226211	0.0203183	0.0198528	0.0203183	0.0198528		0.024304	0.0235199	0.0258238	0.0253957	0.0123544	0.0121799	0.0123544	0.0121799	1.10278	1.12781	0.968246	0.890742	1.64462	1.62996	1.64462	1.62996	0.0226619	0.018514	1.32984	0.336843
1232	b3931	hslU	0.0329868	0.0313885	0.0281047	0.0295675	0.0223272	0.0225235	0.0223272	0.0225235		0.0206617	0.0229009	0.0290575	0.0287367	0.012316	0.0128747	0.012316	0.0128747	1.59652	1.37062	0.967208	1.02891	1.81286	1.74944	1.81286	1.74944	0.0264686	0.0189673	1.51098	0.348687
1233	b3933	ftsN	0.0106852	0.0101922	0.0100818	0.0091838	0.0118381	0.0131057	0.0118381	0.0131057		0.00924975	0.00889706	0.0120335	0.0104919	0.0110242	0.00949475	0.0110242	0.00949475	1.15519	1.14557	0.837812	0.875319	1.07383	1.38031	1.07383	1.38031	0.0112538	0.0102138	1.11527	0.200356
1234	b3942	katG	0.0330506	0.028998	0.0375183	0.0364408	0.0477735	0.0448266	0.0477735	0.0448266		0.032451	0.0270883	0.0458453	0.0438223	0.0483663	0.0443295	0.0483663	0.0443295	1.01848	1.0705	0.818368	0.831558	0.987743	1.01121	0.987743	1.01121	0.040151	0.0418248	0.967102	0.0914706
1235	b3989	htrC	0.00490199	0.00510599	0.00538249	0.00562348	0.00479254	0.00475097	0.00479254	0.00475097		0.0047755	0.00388898	0.00672634	0.005789	0.00411715	0.0038852	0.00411715	0.0038852	1.02649	1.31294	0.80021	0.971406	1.16404	1.22284	1.16404	1.22284	0.00501262	0.00464806	1.1106	0.166751
1236	b4082	yjcR	0.0110557	0.0110173	0.0117733	0.0107188	0.00903626	0.0100592	0.00903626	0.0100592		0.0101768	0.00964598	0.0129916	0.011805	0.00857167	0.00876281	0.00857167	0.00876281	1.08637	1.14217	0.906225	0.907986	1.0542	1.14794	1.0542	1.14794	0.0103445	0.00991104	1.05588	0.0997142
1237	b4084	yjcT	0.0114976	0.01008	0.0115174	0.0114159	0.0095796	0.00816547	0.0095796	0.00816547		0.0105982	0.00988483	0.0126238	0.0123489	0.00827735	0.00879334	0.00827735	0.00879334	1.08487	1.01974	0.912355	0.924449	1.15733	0.928598	1.15733	0.928598	0.0100001	0.00994963	1.01416	0.106287
1238	b4137	cutA	0.0241743	0.0216761	0.0222684	0.0215612	0.012615	0.0132726	0.012615	0.0132726		0.0231267	0.0233541	0.0264248	0.0297426	0.00988925	0.00996596	0.00988925	0.00996596	1.0453	0.928146	0.842709	0.724924	1.27563	1.33179	1.27563	1.33179	0.0176819	0.0177948	1.09449	0.241516
1239	b4142	mopB	0.140989	0.138915	0.157367	0.13238	0.0848415	0.114153	0.0848415	0.114153		0.126016	0.119787	0.191628	0.273791	0.0537771	0.0499812	0.0537771	0.0499812	1.11882	1.15968	0.821211	0.483508	1.57765	2.28392	1.57765	2.28392	0.120955	0.114842	1.41329	0.647643
1240	b4143	mopA	0.193942	0.135735	0.244095	0.212378	0.1488	0.181743	0.1488	0.181743		0.159617	0.10283	0.35132	0.323739	0.0764799	0.0771336	0.0764799	0.0771336	1.21505	1.32	0.694794	0.656015	1.94561	2.35621	1.94561	2.35621	0.180904	0.155592	1.56118	0.6874
1241	b4150	ampC	0.0112098	0.0118368	0.0121951	0.0118742	0.016535	0.0147282	0.016535	0.0147282		0.0101225	0.0103998	0.0116729	0.0116085	0.0120684	0.0105144	0.0120684	0.0105144	1.10741	1.13818	1.04474	1.02288	1.3701	1.40076	1.3701	1.40076	0.0137053	0.0111212	1.23187	0.168281
1242	b4241	treR	0.0378365	0.0299609	0.036874	0.0370723	0.0383226	0.0362506	0.0383226	0.0362506		0.0388199	0.0324869	0.0460668	0.0449785	0.0313679	0.0328317	0.0313679	0.0328317	0.974668	0.922248	0.800448	0.824223	1.22172	1.10414	1.22172	1.10414	0.0363613	0.0363439	1.02166	0.166329
1243	b4354	yjiY	0.00911952	0.0086274	0.00945969	0.0100138	0.0167966	0.0150782	0.0167966	0.0150782		0.0131136	0.0117116	0.0152584	0.0154991	0.00927369	0.00819386	0.00927369	0.00819386	0.695423	0.736655	0.619964	0.646087	1.81121	1.84018	1.81121	1.84018	0.0126212	0.0113147	1.25011	0.616357
1244	b4355	tsr	0.0405975	0.041768	0.0500165	0.0522981	0.0802319	0.0823471	0.0802319	0.0823471		0.0282065	0.0280875	0.0434366	0.0449977	0.043791	0.0428003	0.043791	0.0428003	1.4393	1.48707	1.15148	1.16224	1.83215	1.92398	1.83215	1.92398	0.0637298	0.0397389	1.59405	0.327069
1245	b4359	mdoB	0.00666227	0.00745662	0.00886174	0.00836317	0.00640686	0.00697991	0.00640686	0.00697991		0.00534697	0.00395682	0.0110381	0.00987258	0.00599919	0.00600571	0.00599919	0.00600571	1.24599	1.8845	0.802832	0.847111	1.06795	1.16221	1.06795	1.16221	0.00726467	0.00677803	1.1551	0.332636
1246	b4376	osmY	0.0100557	0.0101867	0.0100168	0.010593	0.00874045	0.00746609	0.00874045	0.00746609		0.0109818	0.0103869	0.0135547	0.0131748	0.00609472	0.00601732	0.00609472	0.00601732	0.915667	0.980726	0.738994	0.804036	1.4341	1.24077	1.4341	1.24077	0.00915817	0.00904029	1.09865	0.2749
1247	b0531	sfmC	0.0178904	0.0177906	0.0185006	0.0179406	0.018058	0.0179205	0.018058	0.0179205		0.0177086	0.0182089	0.0201453	0.0214091	0.0100666	0.0108971	0.0100666	0.0108971	1.01027	0.977025	0.918357	0.837993	1.79385	1.64452	1.79385	1.64452	0.0180099	0.0149249	1.32755	0.42535
1248	b0717	ybgP	0.0139396	0.0139816	0.0131454	0.0166239	0.0172411	0.0167262	0.0172411	0.0167262		0.0167237	0.0165678	0.0119806	0.0141074	0.0222562	0.0210332	0.0222562	0.0210332	0.833524	0.8439	1.09722	1.17838	0.774665	0.795228	0.774665	0.795228	0.0157031	0.0182448	0.886601	0.158516
1249	b0939	ycbR	0.00222485	0.00230549	0.00218533	0.00251184	0.00326858	0.00285659	0.00326858	0.00285659		0.0022211	0.00233617	0.00215556	0.00220383	0.00284559	0.00251241	0.00284559	0.00251241	1.00169	0.986868	1.01381	1.13976	1.14865	1.13699	1.14865	1.13699	0.00268473	0.00245408	1.08918	0.0736853	W
1250	b0944	ycbF	0.00322826	0.00355345	0.00307694	0.00290438	0.00492978	0.00370168	0.00492978	0.00370168		0.00285446	0.00292212	0.00352584	0.00306332	0.00622821	0.00570722	0.00622821	0.00570722	1.13095	1.21605	0.872681	0.948113	0.791525	0.648597	0.791525	0.648597	0.00375324	0.00452958	0.881005	0.20817
1251	b2069	yegD	0.00986316	0.0100624	0.0118558	0.0109778	0.0145388	0.0139729	0.0145388	0.0139729		0.0120982	0.0121455	0.0095777	0.00992303	0.0150893	0.0161835	0.0150893	0.0161835	0.815259	0.828483	1.23785	1.10629	0.963517	0.863403	0.963517	0.863403	0.0124728	0.0132862	0.955216	0.148974
1252	b2110	yehC	0.00539324	0.00580885	0.00629309	0.00616181	0.00792706	0.00667623	0.00792706	0.00667623		0.00597874	0.00596391	0.00668866	0.00630859	0.00751946	0.00792484	0.00751946	0.00792484	0.90207	0.974	0.94086	0.976733	1.05421	0.842444	1.05421	0.842444	0.00660795	0.00697856	0.94837	0.0832423
1253	b2336	yfcS	0.0116122	0.0126065	0.0149015	0.0145101	0.0147955	0.0159335	0.0147955	0.0159335		0.0173418	0.0184836	0.0123375	0.0123757	0.0177235	0.0170636	0.0177235	0.0170636	0.669606	0.682041	1.20782	1.17246	0.834796	0.933771	0.834796	0.933771	0.014386	0.0162641	0.908633	0.199916
1254	b3143	yraI	0.00834368	0.0076494	0.00744012	0.00748213	0.00560326	0.00447241	0.00560326	0.00447241		0.00718685	0.00765433	0.00667439	0.00720585	0.00561319	0.00482516	0.00561319	0.00482516	1.16096	0.999355	1.11473	1.03834	0.998232	0.926895	0.998232	0.926895	0.00638334	0.00619977	1.02046	0.0827126
1255	b3215	yhcA	0.00340539	0.00350702	0.00306456	0.00287536	0.00349234	0.00326381	0.00349234	0.00326381		0.00345848	0.00338303	0.00291135	0.00305895	0.00416344	0.00410729	0.00416344	0.00410729	0.984647	1.03665	1.05262	0.939983	0.838811	0.794637	0.838811	0.794637	0.00329558	0.00366916	0.9101	0.106641
1256	b0008	talB	0.0796031	0.0850963	0.0685968	0.0701664	0.0848403	0.0794339	0.0848403	0.0794339		0.0662111	0.0677456	0.00893235	0.0359593	0.0461957	0.0457435	0.0461957	0.0457435	1.20226	1.25612	7.6796	1.95128	1.83654	1.7365	1.83654	1.7365	0.0790014	0.0453408	2.40442	2.14921
1257	b0041	fixA	0.0026008	0.0022972	0.00181976	0.00216278	0.00274264	0.00214858	0.00274264	0.00214858		0.00201678	0.00209756	0.0018914	0.0021308	0.0031326	0.0021786	0.0031326	0.0021786	1.28958	1.09517	0.962126	1.01501	0.875516	0.986223	0.875516	0.986223	0.00233287	0.00234487	1.01067	0.133649	W
1258	b0042	fixB	0.00538281	0.00501685	0.00559898	0.00487018	0.00695009	0.00614251	0.00695009	0.00614251		0.00524343	0.00442682	0.00437675	0.00453886	0.00589732	0.00532563	0.00589732	0.00532563	1.02658	1.13329	1.27925	1.07299	1.17852	1.15339	1.17852	1.15339	0.00588175	0.00512897	1.14699	0.075332
1259	b0044	fixX	0.00158746	0.00167196	0.00154821	0.00166156	0.00201815	0.00200311	0.00201815	0.00200311		0.00175561	0.0015886	0.00166947	0.00186821	0.00212521	0.00222136	0.00212521	0.00222136	0.904221	1.05248	0.927367	0.889387	0.949623	0.901748	0.949623	0.901748	0.00181396	0.00194688	0.934524	0.0528124	W
1260	b0079	fruL	0.00078787	0.000575181	0.000552552	0.000474867	0.00196782	0.00192698	0.00196782	0.00192698		0.000902062	0.000486793	0.000986159	0.000789502	0.00271323	0.00195236	0.00271323	0.00195236	0.873411	1.18157	0.560307	0.601477	0.725268	0.987002	0.725268	0.987002	0.00127251	0.00156196	0.830163	0.21437	W
1261	b0080	fruR	0.0129469	0.0134235	0.0105233	0.0115297	0.0112482	0.013836	0.0112482	0.013836		0.0119216	0.0127096	0.0145037	0.0164746	0.0135933	0.0150024	0.0135933	0.0150024	1.08601	1.05618	0.725555	0.699848	0.827482	0.922249	0.827482	0.922249	0.012324	0.0141001	0.883381	0.140804
1262	b0113	pdhR	0.0115609	0.0125719	0.0112699	0.0122676	0.0119162	0.0129439	0.0119162	0.0129439		0.00816687	0.00833621	0.00877054	0.00870155	0.00783914	0.00717497	0.00783914	0.00717497	1.41559	1.5081	1.28497	1.40982	1.52009	1.80404	1.52009	1.80404	0.0121738	0.00800042	1.53334	0.184528
1263	b0114	aceE	0.0383979	0.0415087	0.0430352	0.0370865	0.0684919	0.0983809	0.0684919	0.0983809		0.0310862	0.0326607	0.0435462	0.0484521	0.0274271	0.0265867	0.0274271	0.0265867	1.23521	1.27091	0.988265	0.765425	2.49723	3.70038	2.49723	3.70038	0.0617217	0.0329716	2.08188	1.1885
1264	b0115	aceF	0.0401774	0.0371976	0.0359178	0.0321675	0.0666449	0.0740846	0.0666449	0.0740846		0.0298712	0.0299284	0.0350796	0.0317239	0.0243857	0.0244626	0.0243857	0.0244626	1.34502	1.24288	1.02389	1.01398	2.73295	3.02849	2.73295	3.02849	0.0533649	0.0280375	2.01858	0.93461
1265	b0116	lpdA	0.114286	0.122935	0.0947156	0.100259	0.134377	0.143082	0.134377	0.143082		0.0812456	0.0838537	0.0736969	0.0705494	0.0594262	0.0542137	0.0594262	0.0542137	1.40668	1.46607	1.2852	1.42112	2.26123	2.63922	2.26123	2.63922	0.123389	0.0670782	1.9225	0.584172
1266	b0118	acnB	0.00635686	0.00629758	0.00593626	0.00651396	0.0112044	0.00914432	0.0112044	0.00914432		0.004647	0.00453177	0.00527523	0.00576595	0.00638179	0.00570934	0.00638179	0.00570934	1.36795	1.38965	1.12531	1.12973	1.75568	1.60164	1.75568	1.60164	0.00822526	0.00555028	1.46591	0.253327
1267	b0186	ldcC	0.00149805	0.00123755	0.00157391	0.00187501	0.0034854	0.0023412	0.0034854	0.0023412		0.00136694	0.00133019	0.00174711	0.00201052	0.0032186	0.00252413	0.0032186	0.00252413	1.09592	0.93036	0.900868	0.932599	1.08289	0.927528	1.08289	0.927528	0.00222972	0.00224253	0.985072	0.0852584	W
1268	b0211	dniR	0.015174	0.0160644	0.0192173	0.0201056	0.00991651	0.0170168	0.00991651	0.0170168		0.0085664	0.00866251	0.0101452	0.0129208	0.00959727	0.00841767	0.00959727	0.00841767	1.77134	1.85447	1.89421	1.55607	1.03326	2.02156	1.03326	2.02156	0.0155535	0.0095406	1.64822	0.407398
1269	b0288	ykgJ	0.00882954	0.00839352	0.00881442	0.00853854	0.0104689	0.00847812	0.0104689	0.00847812		0.00964612	0.00901196	0.00849138	0.00833124	0.0110582	0.0100734	0.0110582	0.0100734	0.915345	0.931375	1.03804	1.02488	0.946708	0.841633	0.946708	0.841633	0.00905877	0.009718	0.935791	0.0725063
1270	b0328	yahN	0.411199	0.386048	0.429862	0.437085	0.48867	0.51937	0.48867	0.51937		0.484237	0.509449	0.387734	0.446949	0.71357	0.711618	0.71357	0.711618	0.84917	0.757774	1.10865	0.97793	0.684825	0.729844	0.684825	0.729844	0.460034	0.584843	0.815358	0.153815
1271	b0356	adhC	0.0199759	0.0176665	0.0140198	0.0125823	0.0296433	0.0197176	0.0296433	0.0197176		0.017515	0.0155285	0.019245	0.0145104	0.0208416	0.0119249	0.0208416	0.0119249	1.1405	1.13768	0.728488	0.867124	1.42231	1.65348	1.42231	1.65348	0.0203708	0.0165415	1.25317	0.343941
1272	b0428	cyoE	0.137351	0.143408	0.141264	0.14041	0.280488	0.234073	0.280488	0.234073		0.152202	0.164254	0.130463	0.127012	0.17272	0.207464	0.17272	0.207464	0.902425	0.873085	1.08279	1.10549	1.62395	1.12826	1.62395	1.12826	0.198944	0.166787	1.18353	0.289255
1273	b0429	cyoD	0.00547213	0.00511828	0.00553006	0.00534497	0.00502827	0.00576854	0.00502827	0.00576854		0.002909	0.00288546	0.00301627	0.00296237	0.00297649	0.00321234	0.00297649	0.00321234	1.8811	1.77381	1.83341	1.80429	1.68933	1.79574	1.68933	1.79574	0.00538238	0.00301885	1.78284	0.0660916
1274	b0430	cyoC	0.00283026	0.00260092	0.00223996	0.00217079	0.00254502	0.00246073	0.00254502	0.00246073		0.00153825	0.0013124	0.00189433	0.00202345	0.00166045	0.00150411	0.00166045	0.00150411	1.83992	1.98181	1.18245	1.07282	1.53273	1.636	1.53273	1.636	0.00248168	0.00163719	1.55181	0.304412	W
1275	b0431	cyoB	0.0198198	0.0185787	0.0225324	0.0213814	0.0217874	0.016893	0.0217874	0.016893		0.013388	0.0127449	0.0165933	0.0142746	0.0203748	0.016202	0.0203748	0.016202	1.48041	1.45774	1.35792	1.49786	1.06933	1.04265	1.06933	1.04265	0.0199591	0.0162693	1.25224	0.213996
1276	b0432	cyoA	0.0193116	0.0176938	0.0197648	0.0178253	0.0122923	0.0101809	0.0122923	0.0101809		0.00718975	0.00646791	0.0084065	0.00903327	0.00748261	0.00687645	0.00748261	0.00687645	2.68599	2.73563	2.35113	1.97329	1.64278	1.48054	1.64278	1.48054	0.0149427	0.00747694	1.99908	0.525171
1277	b0492	ybbN	0.0209281	0.0205099	0.0238467	0.0212615	0.0144561	0.0134282	0.0144561	0.0134282		0.0147415	0.0159633	0.0210776	0.0194901	0.0114062	0.0105893	0.0114062	0.0105893	1.41968	1.28482	1.13138	1.09088	1.26739	1.26808	1.26739	1.26808	0.0177894	0.0144079	1.24971	0.100464
1278	b0604	dsbG	0.0106513	0.0099035	0.0109919	0.0100273	0.0123003	0.00733307	0.0123003	0.00733307		0.0104321	0.0099173	0.011632	0.00964274	0.00840533	0.00792716	0.00840533	0.00792716	1.02101	0.998609	0.944975	1.03988	1.4634	0.925056	1.4634	0.925056	0.0101051	0.00928614	1.09767	0.229736
1279	b0617	citD	0.0112814	0.0121139	0.0138655	0.0134902	0.0125541	0.00986593	0.0125541	0.00986593		0.014743	0.0148124	0.0104202	0.0114788	0.0168971	0.0133773	0.0168971	0.0133773	0.765203	0.817816	1.33063	1.17523	0.74297	0.737512	0.74297	0.737512	0.0119489	0.0140004	0.88123	0.234648
1280	b0684	fldA	0.0247759	0.0248334	0.0228464	0.0262607	0.0166582	0.0171706	0.0166582	0.0171706		0.0171172	0.0170677	0.0260938	0.0249878	0.0115861	0.0103719	0.0115861	0.0103719	1.44743	1.455	0.875548	1.05094	1.43777	1.6555	1.43777	1.6555	0.0207968	0.0161478	1.37693	0.275505
1281	b0720	gltA	0.0421127	0.0418144	0.0364982	0.0397783	0.0387321	0.0374492	0.0387321	0.0374492		0.020435	0.0210745	0.0263891	0.0267448	0.0207259	0.0190468	0.0207259	0.0190468	2.06082	1.98412	1.38308	1.48733	1.86877	1.96617	1.86877	1.96617	0.0390708	0.0217736	1.82315	0.248972
1282	b0721	sdhC	0.0105458	0.0115576	0.0108055	0.0122372	0.00795592	0.00810402	0.00795592	0.00810402		0.00687465	0.00706031	0.00783728	0.00805688	0.00708171	0.00814595	0.00708171	0.00814595	1.53401	1.63698	1.37874	1.51885	1.12345	0.994852	1.12345	0.994852	0.00965825	0.00753556	1.28815	0.259081
1283	b0722	sdhD	0.00592254	0.00620746	0.0059352	0.00709572	0.00365823	0.00301871	0.00365823	0.00301871		0.00377644	0.0036672	0.00416736	0.00400098	0.00442374	0.00406345	0.00442374	0.00406345	1.56829	1.6927	1.42421	1.7735	0.826955	0.742895	0.826955	0.742895	0.00481435	0.00407329	1.1998	0.455721
1284	b0723	sdhA	0.0224326	0.0211386	0.0230388	0.0227125	0.0214356	0.0210859	0.0214356	0.0210859		0.0137461	0.0133877	0.0150526	0.0151461	0.0148083	0.0152558	0.0148083	0.0152558	1.63193	1.57895	1.53055	1.49956	1.44754	1.38215	1.44754	1.38215	0.0217957	0.0146826	1.48755	0.0899287
1285	b0724	sdhB	0.0304161	0.0302978	0.0276061	0.0225849	0.0132294	0.0120851	0.0132294	0.0120851		0.0157368	0.0157958	0.0175542	0.0165677	0.0122361	0.0119069	0.0122361	0.0119069	1.93281	1.91809	1.57262	1.36319	1.08118	1.01497	1.08118	1.01497	0.0201917	0.0142425	1.37238	0.392271
1286	b0726	sucA	0.026118	0.0269149	0.0205397	0.0214203	0.0166606	0.0167198	0.0166606	0.0167198		0.0124381	0.0128585	0.0135405	0.0139396	0.00978668	0.00899146	0.00978668	0.00899146	2.09983	2.09315	1.5169	1.53665	1.70238	1.85952	1.70238	1.85952	0.0202192	0.0112916	1.79629	0.224044
1287	b0727	sucB	0.0135093	0.0158267	0.0109994	0.0111501	0.0143791	0.0133442	0.0143791	0.0133442		0.00761961	0.00825055	0.00748931	0.00778666	0.00677107	0.00608307	0.00677107	0.00608307	1.77297	1.91826	1.46867	1.43195	2.12361	2.19367	2.12361	2.19367	0.0133665	0.0071068	1.9033	0.314865
1288	b0728	sucC	0.194677	0.200484	0.229447	0.230326	0.256024	0.27277	0.256024	0.27277		0.1816	0.190113	0.17012	0.173595	0.273952	0.263086	0.273952	0.263086	1.07201	1.05455	1.34874	1.3268	0.93456	1.03681	0.93456	1.03681	0.239065	0.223688	1.09311	0.15969
1289	b0729	sucD	0.0206169	0.0199903	0.016567	0.0176138	0.0252999	0.0239102	0.0252999	0.0239102		0.0101417	0.0100945	0.0103084	0.0120046	0.00981482	0.00961419	0.00981482	0.00961419	2.03288	1.98032	1.60713	1.46725	2.57773	2.48697	2.57773	2.48697	0.021651	0.0101759	2.15212	0.446625
1290	b0730	farR	0.00808376	0.008098	0.00697338	0.00727026	0.0077138	0.00636222	0.0077138	0.00636222		0.00754444	0.00787019	0.00808138	0.00758905	0.00800818	0.00691616	0.00800818	0.00691616	1.07149	1.02895	0.862894	0.957993	0.96324	0.919907	0.96324	0.919907	0.00732218	0.00761672	0.960952	0.065296
1291	b0733	cydA	0.0473818	0.0453036	0.0500864	0.0472799	0.0600431	0.062574	0.0600431	0.062574		0.04852	0.0454141	0.0525484	0.0522732	0.0426323	0.0456568	0.0426323	0.0456568	0.97654	0.997568	0.953147	0.904476	1.40839	1.37053	1.40839	1.37053	0.0544107	0.0469168	1.1737	0.232583
1292	b0734	cydB	0.0333062	0.0336743	0.0311502	0.0313825	0.0374735	0.037895	0.0374735	0.037895		0.023014	0.0237004	0.0280219	0.0264725	0.0257811	0.0268372	0.0257811	0.0268372	1.44721	1.42083	1.11164	1.18548	1.45353	1.41203	1.45353	1.41203	0.0350313	0.0258057	1.36204	0.134338
1293	b0755	gpmA	0.0236152	0.0254489	0.0228921	0.0244018	0.023067	0.0237649	0.023067	0.0237649		0.0161528	0.0161504	0.0192899	0.0184935	0.0169169	0.0155404	0.0169169	0.0155404	1.46199	1.57574	1.18674	1.31948	1.36355	1.52923	1.36355	1.52923	0.0237527	0.0168752	1.41619	0.131287
1294	b0872	b0872	0.0114564	0.01247	0.011262	0.0107018	0.0104268	0.00944992	0.0104268	0.00944992		0.0112363	0.0116263	0.0121352	0.0127768	0.0163134	0.0166893	0.0163134	0.0166893	1.01958	1.07257	0.928045	0.837596	0.639156	0.566225	0.639156	0.566225	0.0107055	0.0142225	0.78357	0.206745
1295	b0894	dmsA	0.026863	0.0234243	0.0188637	0.0185017	0.0267305	0.0204647	0.0267305	0.0204647		0.0276376	0.0259258	0.030509	0.0290235	0.0233416	0.0203509	0.0233416	0.0203509	0.971971	0.903512	0.6183	0.637475	1.14519	1.00559	1.14519	1.00559	0.0227554	0.0250601	0.929102	0.203268
1296	b0895	dmsB	0.0314798	0.035531	0.034681	0.0332488	0.0305429	0.0318696	0.0305429	0.0318696		0.0404499	0.0464739	0.0328119	0.0340491	0.0363456	0.041293	0.0363456	0.041293	0.778242	0.764535	1.05696	0.976495	0.840348	0.771792	0.840348	0.771792	0.0324707	0.0386327	0.850065	0.109354
1297	b0896	dmsC	0.012488	0.01161	0.0123951	0.0120088	0.0144572	0.0140015	0.0144572	0.0140015		0.0131466	0.0132224	0.0127918	0.0130593	0.0139526	0.0154947	0.0139526	0.0154947	0.949905	0.878052	0.968989	0.919559	1.03617	0.903631	1.03617	0.903631	0.0131774	0.0138893	0.949512	0.0604876
1298	b0902	pflA	0.00533376	0.00519824	0.00580667	0.00610472	0.00465343	0.00522222	0.00465343	0.00522222		0.00387394	0.0044946	0.00612932	0.00593447	0.00417662	0.00371636	0.00417662	0.00371636	1.37683	1.15655	0.94736	1.02869	1.11416	1.4052	1.11416	1.4052	0.00527434	0.00452729	1.19352	0.179262
1299	b0903	pflB	0.195653	0.209468	0.242567	0.246518	0.27987	0.275673	0.27987	0.275673		0.197076	0.205462	0.343224	0.322699	0.188511	0.208355	0.188511	0.208355	0.992778	1.01949	0.706731	0.763926	1.48463	1.3231	1.48463	1.3231	0.250662	0.232774	1.1373	0.30935
1300	b0972	hyaA	0.0249261	0.0231287	0.0255268	0.0248248	0.015742	0.0134907	0.015742	0.0134907		0.0217436	0.0226886	0.0271209	0.0278768	0.0220273	0.0222413	0.0220273	0.0222413	1.14637	1.0194	0.941223	0.890517	0.714658	0.606561	0.714658	0.606561	0.019609	0.0234959	0.829993	0.199446
1301	b0973	hyaB	0.0417474	0.041493	0.0386126	0.0391414	0.0391285	0.0351889	0.0391285	0.0351889		0.0354399	0.0366913	0.0434892	0.0432461	0.0359779	0.0358333	0.0359779	0.0358333	1.17798	1.13087	0.887868	0.905084	1.08757	0.982017	1.08757	0.982017	0.0387036	0.0378111	1.03012	0.106308
1302	b0974	hyaC	0.00912391	0.00925516	0.00887231	0.00852012	0.00633143	0.00466714	0.00633143	0.00466714		0.00888566	0.0096049	0.0104946	0.0113463	0.00978461	0.00812893	0.00978461	0.00812893	1.02681	0.963587	0.84542	0.750919	0.64708	0.574139	0.64708	0.574139	0.00722108	0.00951981	0.753647	0.174963
1303	b0975	hyaD	0.0402753	0.0406975	0.045989	0.0434242	0.0299767	0.025232	0.0299767	0.025232		0.0461546	0.0454352	0.0463835	0.0454671	0.0596211	0.0608406	0.0596211	0.0608406	0.872617	0.895726	0.991497	0.955069	0.502787	0.414722	0.502787	0.414722	0.0351004	0.0530455	0.693741	0.255895
1304	b0976	hyaE	0.0206033	0.0204615	0.0184604	0.0166997	0.0142649	0.0135757	0.0142649	0.0135757		0.0197477	0.0204418	0.0241202	0.0204063	0.0164121	0.0168295	0.0164121	0.0168295	1.04333	1.00096	0.765349	0.818361	0.869171	0.806663	0.869171	0.806663	0.0164883	0.0188999	0.872458	0.0991303
1305	b0977	hyaF	0.0538924	0.0528098	0.0708974	0.0763793	0.0485154	0.0468105	0.0485154	0.0468105		0.0779888	0.077245	0.0702916	0.0753225	0.0835012	0.0817726	0.0835012	0.0817726	0.691028	0.683667	1.00862	1.01403	0.581014	0.572447	0.581014	0.572447	0.0555788	0.0789244	0.713033	0.190377
1306	b0978	appC	0.103284	0.102055	0.142467	0.156328	0.119317	0.106276	0.119317	0.106276		0.12435	0.129126	0.119769	0.128171	0.148792	0.134658	0.148792	0.134658	0.830596	0.790349	1.18951	1.21968	0.801903	0.78923	0.801903	0.78923	0.119415	0.133539	0.901551	0.187702
1307	b0979	appB	0.00873649	0.00919578	0.0118593	0.0114505	0.0142312	0.0117873	0.0142312	0.0117873		0.0104165	0.0109167	0.0118109	0.0123189	0.00993528	0.00999472	0.00993528	0.00999472	0.838718	0.842363	1.0041	0.929502	1.43239	1.17936	1.43239	1.17936	0.0116599	0.0106654	1.10477	0.240919
1308	b0993	torS	0.00424962	0.00442546	0.00369941	0.00365063	0.00485762	0.00404131	0.00485762	0.00404131		0.00435596	0.00431186	0.00471467	0.00471353	0.00414695	0.00334535	0.00414695	0.00334535	0.975587	1.02635	0.784659	0.774499	1.17137	1.20804	1.17137	1.20804	0.00422787	0.00413508	1.03999	0.181666
1309	b0994	torT	0.00656529	0.00653152	0.00625735	0.00618626	0.00584	0.0051495	0.00584	0.0051495		0.00591184	0.00623868	0.00707815	0.00690218	0.00625118	0.00656545	0.00625118	0.00656545	1.11053	1.04694	0.884037	0.896276	0.934223	0.784333	0.934223	0.784333	0.00593993	0.00647051	0.921862	0.114306
1310	b0995	torR	0.00881024	0.00880235	0.00794701	0.00762775	0.00759048	0.00602634	0.00759048	0.00602634		0.00792875	0.0078942	0.00811004	0.00811142	0.00642357	0.00619731	0.00642357	0.00619731	1.11118	1.11504	0.979898	0.940371	1.18166	0.972411	1.18166	0.972411	0.00755262	0.00716077	1.05683	0.100883
1311	b0996	torC	0.0185031	0.0187577	0.0153859	0.0163883	0.00935731	0.00852728	0.00935731	0.00852728		0.0182672	0.018376	0.0196154	0.018687	0.00637985	0.00603591	0.00637985	0.00603591	1.01292	1.02077	0.784378	0.876987	1.4667	1.41276	1.4667	1.41276	0.0131005	0.0124721	1.18175	0.286437
1312	b0997	torA	0.00148258	0.00142966	0.00104544	0.00114613	0.00191945	0.0010031	0.00191945	0.0010031		0.00152075	0.0013588	0.00132174	0.00145906	0.00172	0.00109247	0.00172	0.00109247	0.974902	1.05214	0.790956	0.785526	1.11596	0.918194	1.11596	0.918194	0.00136861	0.00141066	0.958979	0.130856	W
1313	b0998	torD	0.00704507	0.00744155	0.00729269	0.00746253	0.00963513	0.00887073	0.00963513	0.00887073		0.00828314	0.00783968	0.00917026	0.00921947	0.0076167	0.00714639	0.0076167	0.00714639	0.850531	0.949217	0.795255	0.809432	1.265	1.24129	1.265	1.24129	0.00828169	0.00800484	1.05213	0.219841
1314	b1017	b1017	0.00162248	0.00154619	0.00219144	0.00194197	0.00204701	0.00135337	0.00204701	0.00135337		0.00250597	0.00158964	0.00271798	0.0026526	0.00422081	0.00218366	0.00422081	0.00218366	0.647448	0.972665	0.806273	0.732102	0.48498	0.619769	0.48498	0.619769	0.00176285	0.00278439	0.670998	0.163901	W
1315	b1109	ndh	0.0117365	0.0130529	0.0114631	0.0119545	0.0177526	0.0180424	0.0177526	0.0180424		0.0102359	0.0106827	0.0125962	0.0123516	0.00818398	0.00753959	0.00818398	0.00753959	1.1466	1.22188	0.910046	0.967845	2.16918	2.39302	2.16918	2.39302	0.0149746	0.00966419	1.67135	0.664312
1316	b1136	icdA	0.0302088	0.030525	0.024415	0.0237501	0.0385794	0.0371654	0.0385794	0.0371654		0.0165371	0.0172315	0.0225934	0.0233613	0.0196061	0.0169034	0.0196061	0.0169034	1.82672	1.77146	1.08062	1.01664	1.96773	2.1987	1.96773	2.1987	0.0325485	0.0190928	1.75354	0.461301
1317	b1221	narL	0.00868958	0.00823253	0.00859853	0.00878709	0.00743047	0.00731106	0.00743047	0.00731106		0.00720039	0.00763362	0.00962197	0.0104994	0.00768526	0.00749393	0.00768526	0.00749393	1.20682	1.07846	0.893635	0.836914	0.966847	0.975598	0.966847	0.975598	0.00797385	0.00816422	0.98759	0.112756
1318	b1222	narX	0.0230494	0.0230539	0.0201724	0.0198313	0.020287	0.0203329	0.020287	0.0203329		0.0175659	0.0183693	0.0195095	0.0198562	0.0157435	0.0133313	0.0157435	0.0133313	1.31217	1.25503	1.03398	0.998746	1.2886	1.5252	1.2886	1.5252	0.0209184	0.0166813	1.27844	0.193341
1319	b1224	narG	0.00844669	0.00840829	0.00715517	0.00677966	0.00797498	0.00731016	0.00797498	0.00731016		0.0096511	0.00881185	0.00931482	0.00905203	0.00800137	0.00873232	0.00800137	0.00873232	0.875205	0.954203	0.768148	0.748966	0.996702	0.837138	0.996702	0.837138	0.00767001	0.00878715	0.876775	0.09713
1320	b1225	narH	0.0389266	0.0401721	0.0358782	0.0347509	0.0287483	0.0249	0.0287483	0.0249		0.0374347	0.0363187	0.0416928	0.0412771	0.0333338	0.0273458	0.0333338	0.0273458	1.03985	1.1061	0.860537	0.841894	0.862437	0.910561	0.862437	0.910561	0.0321281	0.0347603	0.924297	0.0965784
1321	b1226	narJ	0.031403	0.0314848	0.0390297	0.0403692	0.0348263	0.0359581	0.0348263	0.0359581		0.0405138	0.0400286	0.0443842	0.0439811	0.0405095	0.0427489	0.0405095	0.0427489	0.775119	0.78656	0.879361	0.917876	0.859708	0.841147	0.859708	0.841147	0.035482	0.0419281	0.845078	0.046679
1322	b1227	narI	0.00613217	0.00594415	0.00673294	0.00630367	0.00552797	0.0054861	0.00552797	0.0054861		0.00598583	0.00615042	0.00735112	0.00815103	0.00686437	0.00612262	0.00686437	0.00612262	1.02445	0.966461	0.915906	0.773359	0.805313	0.896037	0.805313	0.896037	0.00589263	0.00670155	0.885359	0.0865556
1323	b1241	adhE	0.0586032	0.0576546	0.0560135	0.055785	0.0937558	0.0873803	0.0937558	0.0873803		0.0768802	0.0791997	0.136127	0.109859	0.0543423	0.052573	0.0543423	0.052573	0.762266	0.727965	0.411479	0.507789	1.72528	1.66208	1.72528	1.66208	0.073791	0.076987	1.14803	0.594331
1324	b1276	acnA	0.00515928	0.00498948	0.0039478	0.00382738	0.00663071	0.0052195	0.00663071	0.0052195		0.00376565	0.00363904	0.00406131	0.00453174	0.00435541	0.00419302	0.00435541	0.00419302	1.37009	1.3711	0.972051	0.844572	1.52241	1.24481	1.52241	1.24481	0.00520305	0.00413682	1.26153	0.244399
1325	b1300	aldH	0.0090424	0.00950268	0.00873558	0.00897554	0.00982566	0.00803778	0.00982566	0.00803778		0.00798765	0.00745127	0.00699923	0.00821846	0.0072645	0.00728358	0.0072645	0.00728358	1.13205	1.27531	1.24808	1.09212	1.35256	1.10355	1.35256	1.10355	0.00899788	0.0074691	1.20747	0.112723
1326	b1380	ldhA	0.296978	0.283408	0.300041	0.305086	0.36201	0.343665	0.36201	0.343665		0.34511	0.328568	0.326945	0.33283	0.281061	0.299462	0.281061	0.299462	0.860532	0.862556	0.917713	0.916641	1.28801	1.14761	1.28801	1.14761	0.324608	0.311812	1.05359	0.184611
1327	b1392	b1392	0.00762842	0.00789987	0.0084366	0.00764941	0.00663154	0.00616397	0.00663154	0.00616397		0.00908361	0.00939162	0.00831936	0.00811497	0.00896488	0.00879001	0.00896488	0.00879001	0.839801	0.841161	1.01409	0.94263	0.739724	0.701247	0.739724	0.701247	0.00715067	0.00880242	0.814953	0.116152
1328	b1415	aldA	0.0115169	0.0105669	0.0103346	0.0103222	0.00538816	0.00516972	0.00538816	0.00516972		0.00623402	0.006968	0.00605293	0.0064548	0.00602657	0.00641098	0.00602657	0.00641098	1.84742	1.51649	1.70738	1.59915	0.894068	0.806386	0.894068	0.806386	0.00798205	0.00632311	1.25892	0.448068
1329	b1416	gapC_2	0.00471108	0.00469916	0.00501329	0.0044784	0.00520976	0.00532145	0.00520976	0.00532145		0.00339633	0.00269531	0.00458389	0.00450859	0.00465961	0.00399778	0.00465961	0.00399778	1.38711	1.74346	1.09367	0.993303	1.11807	1.3311	1.11807	1.3311	0.00499554	0.00406237	1.26448	0.238721
1330	b1417	gapC_1	0.0069193	0.00512904	0.00873182	0.00697568	0.0101019	0.00713003	0.0101019	0.00713003		0.00577359	0.00436765	0.00857244	0.00791628	0.00805072	0.00620446	0.00805072	0.00620446	1.19844	1.17433	1.01859	0.881182	1.25478	1.14918	1.25478	1.14918	0.00777747	0.00689254	1.13506	0.126854
1331	b1418	cybB	0.00625946	0.00633076	0.00629703	0.00624334	0.00838414	0.00635244	0.00838414	0.00635244		0.00535224	0.00514762	0.00727161	0.00595267	0.00593651	0.00535453	0.00593651	0.00535453	1.1695	1.22984	0.865975	1.04883	1.4123	1.18637	1.4123	1.18637	0.00682547	0.00578828	1.18894	0.179595
1332	b1465	narV	0.00805805	0.00735706	0.00803159	0.00789603	0.00912553	0.00718002	0.00912553	0.00718002		0.00775431	0.00769016	0.00875648	0.00881234	0.0083141	0.00742855	0.0083141	0.00742855	1.03917	0.956686	0.917216	0.89602	1.0976	0.966545	1.0976	0.966545	0.00799423	0.00806232	0.992172	0.0773432
1333	b1466	narW	0.013026	0.0111019	0.0171468	0.0168025	0.0145279	0.0159424	0.0145279	0.0159424		0.0162379	0.0153744	0.021579	0.02149	0.0355479	0.0368937	0.0355479	0.0368937	0.802202	0.722101	0.794603	0.781872	0.408687	0.432118	0.408687	0.432118	0.0148772	0.0274456	0.597798	0.191338
1334	b1467	narY	0.0379974	0.0373135	0.0471927	0.0473027	0.0308113	0.0312925	0.0308113	0.0312925		0.0473432	0.0479817	0.0438828	0.0491085	0.069034	0.071842	0.069034	0.071842	0.802595	0.777661	1.07543	0.963228	0.446321	0.435575	0.446321	0.435575	0.0367518	0.0587585	0.672838	0.264423
1335	b1468	narZ	0.00327466	0.00227406	0.00276758	0.00275077	0.00337086	0.00155701	0.00337086	0.00155701		0.00217495	0.00228997	0.00477933	0.00410667	0.00234259	0.00244673	0.00234259	0.00244673	1.50562	0.993051	0.579074	0.669829	1.43895	0.636365	1.43895	0.636365	0.00261535	0.00286619	0.987275	0.412382	W
1336	b1469	narU	0.00758479	0.00675176	0.00929148	0.00858256	0.0125782	0.00758562	0.0125782	0.00758562		0.008461	0.00697572	0.00866571	0.00803028	0.0128837	0.00802912	0.0128837	0.00802912	0.896441	0.967895	1.07221	1.06877	0.976288	0.944765	0.976288	0.944765	0.00906729	0.0092448	0.980929	0.0609641
1337	b1474	fdnG	0.00765955	0.00763156	0.0072396	0.00703827	0.0118851	0.00743083	0.0118851	0.00743083		0.00608949	0.00716408	0.00787853	0.00828253	0.00848808	0.0075137	0.00848808	0.0075137	1.25783	1.06525	0.918903	0.849773	1.40021	0.988971	1.40021	0.988971	0.00852511	0.00767727	1.10877	0.215746
1338	b1475	fdnH	0.0755226	0.0762871	0.0808485	0.0851118	0.0841455	0.0847324	0.0841455	0.0847324		0.0866568	0.085097	0.0826419	0.0871065	0.081074	0.079866	0.081074	0.079866	0.871515	0.896472	0.978298	0.9771	1.03788	1.06093	1.03788	1.06093	0.0819407	0.0829228	0.990127	0.0734245
1339	b1476	fdnI	0.00434787	0.00472084	0.00500036	0.00485678	0.00627891	0.00451891	0.00627891	0.00451891		0.00502008	0.00456962	0.00638619	0.00670912	0.00343621	0.00321761	0.00343621	0.00321761	0.866096	1.03309	0.782996	0.723907	1.82728	1.40443	1.82728	1.40443	0.00506519	0.00449908	1.23369	0.447431
1340	b1587	b1587	0.0144471	0.0149687	0.0160955	0.0164283	0.0221777	0.0185342	0.0221777	0.0185342		0.0144771	0.0131471	0.0235465	0.0233457	0.0196036	0.0188934	0.0196036	0.0188934	0.997928	1.13855	0.68356	0.703694	1.1313	0.980987	1.1313	0.980987	0.0179204	0.0189388	0.96854	0.182999
1341	b1588	b1588	0.0284544	0.0290272	0.0281038	0.0211787	0.030014	0.0273391	0.030014	0.0273391		0.0226994	0.0200801	0.0619273	0.0594134	0.0347799	0.0349492	0.0347799	0.0349492	1.25353	1.44557	0.45382	0.356463	0.86297	0.782253	0.86297	0.782253	0.0276838	0.0379473	0.849978	0.364024
1342	b1590	b1590	0.0077649	0.00794609	0.00701112	0.00733474	0.00846004	0.00686703	0.00846004	0.00686703		0.00723636	0.00743438	0.0112765	0.0119253	0.00984759	0.00929394	0.00984759	0.00929394	1.07304	1.06883	0.621744	0.615056	0.859097	0.738872	0.859097	0.738872	0.00758887	0.00951946	0.821826	0.178665
1343	b1611	fumC	0.003824	0.00447302	0.00368219	0.00367776	0.00403944	0.00345508	0.00403944	0.00345508		0.00365343	0.00328597	0.00359483	0.00407079	0.00363347	0.00349476	0.00363347	0.00349476	1.04669	1.36125	1.0243	0.903452	1.11173	0.988646	1.11173	0.988646	0.00383075	0.00360768	1.06705	0.137241
1344	b1612	fumA	0.0163505	0.0178501	0.0143178	0.0160526	0.0158748	0.011756	0.0158748	0.011756		0.012219	0.0113775	0.0113701	0.0130566	0.0100476	0.0102888	0.0100476	0.0102888	1.33812	1.56889	1.25925	1.22946	1.57996	1.14261	1.57996	1.14261	0.0149791	0.011087	1.35511	0.193612
1345	b1650	nemA	0.00522505	0.00512724	0.00610567	0.00584969	0.00929914	0.00928226	0.00929914	0.00928226		0.00534019	0.00538124	0.0050325	0.00528655	0.0083226	0.00794252	0.0083226	0.00794252	0.978439	0.9528	1.21325	1.10652	1.11734	1.16868	1.11734	1.16868	0.00743381	0.00669634	1.10288	0.0920257
1346	b1676	pykF	0.0239348	0.0263801	0.020201	0.0211642	0.0479634	0.0459963	0.0479634	0.0459963		0.0234295	0.0251589	0.022431	0.0234782	0.0170649	0.0194922	0.0170649	0.0194922	1.02157	1.04854	0.900586	0.901443	2.81064	2.35973	2.81064	2.35973	0.0349499	0.0209515	1.77661	0.882531
1347	b1697	ydiQ	0.00575838	0.00623797	0.00674402	0.00588615	0.0112574	0.0105269	0.0112574	0.0105269		0.0062886	0.00648847	0.00674559	0.00564677	0.00886306	0.00805706	0.00886306	0.00805706	0.915687	0.961394	0.999768	1.04239	1.27015	1.30654	1.27015	1.30654	0.00852438	0.00737621	1.13408	0.169231
1348	b1698	ydiR	0.00471956	0.0049349	0.00501188	0.00462749	0.00709512	0.00672026	0.00709512	0.00672026		0.00468389	0.00500712	0.0050402	0.00478799	0.00695509	0.00688894	0.00695509	0.00688894	1.00761	0.985577	0.994382	0.966478	1.02013	0.975514	1.02013	0.975514	0.00586557	0.00590091	0.993168	0.0209004
1349	b1723	pfkB	0.011	0.0108483	0.00881423	0.00827401	0.00822541	0.00810961	0.00822541	0.00810961		0.0103135	0.00995846	0.0100114	0.00958956	0.00841944	0.00769	0.00841944	0.00769	1.06656	1.08935	0.880416	0.862814	0.976954	1.05457	0.976954	1.05457	0.00895081	0.00901147	0.995273	0.0864974
1350	b1758	b1758	0.00948614	0.00946924	0.0100408	0.00957652	0.0114161	0.0107301	0.0114161	0.0107301		0.0112933	0.0113175	0.00838325	0.00865328	0.0133056	0.013311	0.0133056	0.013311	0.839977	0.836693	1.19772	1.10669	0.857995	0.806112	0.857995	0.806112	0.0103582	0.0116101	0.913662	0.15054
1351	b1773	b1773	0.00379865	0.0038186	0.00329211	0.00307339	0.00568203	0.0051217	0.00568203	0.0051217		0.00439921	0.00384616	0.00347828	0.0033388	0.00461657	0.00497502	0.00461657	0.00497502	0.863486	0.992835	0.946478	0.920508	1.23079	1.02948	1.23079	1.02948	0.00444878	0.0042807	1.03048	0.135596
1352	b1779	gapA	0.126276	0.133677	0.124149	0.112936	0.190863	0.173958	0.190863	0.173958		0.126095	0.128787	0.0254659	0.0279855	0.0810617	0.0687541	0.0810617	0.0687541	1.00143	1.03797	4.8751	4.03551	2.35453	2.53015	2.35453	2.53015	0.153335	0.0759957	2.58992	1.32889
1353	b1852	zwf	0.0105511	0.0105729	0.0119644	0.0116232	0.015647	0.0149065	0.015647	0.0149065		0.0109406	0.0107129	0.00998178	0.00913607	0.0116607	0.0113084	0.0116607	0.0113084	0.964399	0.986926	1.19862	1.27223	1.34186	1.31818	1.34186	1.31818	0.0132273	0.0108387	1.21778	0.156653
1354	b1854	pykA	0.0287109	0.025249	0.0236229	0.0246643	0.0368938	0.0374355	0.0368938	0.0374355		0.0290144	0.0260648	0.0247299	0.0251067	0.0245998	0.0231094	0.0245998	0.0231094	0.989538	0.968699	0.955239	0.982379	1.49976	1.61993	1.49976	1.61993	0.0313632	0.0250418	1.2669	0.316599
1355	b1873	yecK	0.00174518	0.00176525	0.00151922	0.00170357	0.00249592	0.00229967	0.00249592	0.00229967		0.00220069	0.00178904	0.00192714	0.00164604	0.00239105	0.0022834	0.00239105	0.0022834	0.793015	0.9867	0.788328	1.03495	1.04386	1.00712	1.04386	1.00712	0.00204055	0.00211398	0.963121	0.108308	W
1356	b2029	gnd	0.0180372	0.0176612	0.0143824	0.0134917	0.0237051	0.0222721	0.0237051	0.0222721		0.0162897	0.0146169	0.0186261	0.018032	0.0167436	0.0146328	0.0167436	0.0146328	1.10727	1.20827	0.772167	0.748205	1.41577	1.52206	1.41577	1.52206	0.0194409	0.0162897	1.21395	0.315058
1357	b2133	dld	0.00662627	0.00719101	0.00607895	0.00549367	0.00864501	0.00825213	0.00864501	0.00825213		0.00589722	0.005936	0.00681792	0.00739315	0.00883373	0.00883216	0.00883373	0.00883216	1.12363	1.21142	0.891615	0.743075	0.978637	0.934328	0.978637	0.934328	0.00739802	0.00767201	0.974459	0.142459
1358	b2168	fruK	0.00478376	0.00559227	0.00478167	0.00518184	0.00518138	0.00574606	0.00518138	0.00574606		0.0047832	0.00573378	0.00474678	0.00597432	0.00624116	0.00694449	0.00624116	0.00694449	1.00012	0.97532	1.00735	0.867353	0.830196	0.827427	0.830196	0.827427	0.0052743	0.00595117	0.895673	0.0831654
1359	b2193	narP	0.0177359	0.017476	0.0179293	0.0183667	0.0261784	0.0321111	0.0261784	0.0321111		0.0166524	0.0160895	0.0149202	0.0178525	0.0146693	0.0152758	0.0146693	0.0152758	1.06506	1.08617	1.20168	1.02881	1.78456	2.10209	1.78456	2.10209	0.0235109	0.0156756	1.51938	0.471382
1360	b2194	ccmH	0.0257444	0.0262288	0.023097	0.0234002	0.0507101	0.0599664	0.0507101	0.0599664		0.0266597	0.0268225	0.0239599	0.0262107	0.0341675	0.033645	0.0341675	0.033645	0.965667	0.977865	0.963985	0.892773	1.48416	1.78233	1.48416	1.78233	0.0399779	0.0299097	1.29166	0.383003
1361	b2195	dsbE	0.02865	0.0306307	0.0346274	0.0345964	0.0434693	0.0458906	0.0434693	0.0458906		0.0324068	0.0339513	0.0294528	0.0287859	0.0638928	0.0556736	0.0638928	0.0556736	0.884071	0.902195	1.17569	1.20185	0.680346	0.824279	0.680346	0.824279	0.038403	0.0454662	0.896632	0.198296
1362	b2196	ccmF	0.0260698	0.0293152	0.0259781	0.0297204	0.0324604	0.0458328	0.0324604	0.0458328		0.0194553	0.0265676	0.0239716	0.0273831	0.0230124	0.0300389	0.0230124	0.0300389	1.33999	1.10342	1.08371	1.08536	1.41057	1.52578	1.41057	1.52578	0.0334588	0.025435	1.31065	0.192205
1363	b2197	ccmE	0.00192501	0.00177417	0.00191272	0.00223163	0.0023261	0.00290443	0.0023261	0.00290443		0.00157471	0.00178232	0.00181558	0.00216209	0.00229785	0.00227912	0.00229785	0.00227912	1.22246	0.995431	1.0535	1.03216	1.01229	1.27437	1.01229	1.27437	0.00228807	0.00206108	1.10961	0.124297	W
1364	b2198	ccmD	0.00306173	0.00349477	0.0033836	0.00330636	0.00258004	0.0038218	0.00258004	0.0038218		0.00277814	0.00294285	0.00291088	0.00306922	0.00395567	0.00459034	0.00395567	0.00459034	1.10208	1.18754	1.1624	1.07726	0.652238	0.832574	0.652238	0.832574	0.00325627	0.00359914	0.937364	0.221839
1365	b2199	ccmC	0.00543373	0.00605201	0.00488006	0.00476116	0.00526213	0.00540022	0.00526213	0.00540022		0.00516251	0.0056647	0.0049314	0.00557055	0.00521678	0.00531645	0.00521678	0.00531645	1.05254	1.06837	0.989588	0.854701	1.00869	1.01576	1.00869	1.01576	0.00530646	0.00529945	1.00176	0.0646727
1366	b2200	ccmB	0.0520724	0.0556922	0.0637206	0.0613428	0.0809867	0.0837853	0.0809867	0.0837853		0.0725744	0.0799533	0.0539874	0.0507947	0.126068	0.128527	0.126068	0.128527	0.717504	0.696559	1.18029	1.20766	0.642404	0.651888	0.642404	0.651888	0.0702965	0.0958126	0.798824	0.245487
1367	b2201	ccmA	0.278392	0.272467	0.270888	0.269833	0.392355	0.37388	0.392355	0.37388		0.314248	0.315376	0.299527	0.304838	0.361609	0.3257	0.361609	0.3257	0.885899	0.863943	0.904386	0.885168	1.08503	1.14793	1.08503	1.14793	0.328006	0.326076	1.00066	0.126536
1368	b2202	napC	0.0131009	0.0135516	0.0119974	0.0125769	0.0206582	0.0219886	0.0206582	0.0219886		0.0151889	0.0157448	0.0121727	0.0126308	0.0182695	0.0206432	0.0182695	0.0206432	0.86253	0.860703	0.985597	0.995732	1.13075	1.06517	1.13075	1.06517	0.017065	0.0166953	1.01205	0.106938
1369	b2203	napB	0.00221856	0.00211166	0.00193253	0.00189623	0.00161604	0.00161478	0.00161604	0.00161478		0.00200441	0.00205032	0.00217435	0.00235711	0.00160706	0.00165854	0.00160706	0.00165854	1.10684	1.02992	0.888787	0.804471	1.00559	0.973614	1.00559	0.973614	0.00182758	0.00188968	0.973552	0.0916266	W
1370	b2204	napH	0.00512007	0.00517043	0.00441821	0.00478788	0.00409504	0.00457258	0.00409504	0.00457258		0.00390261	0.00377803	0.00380572	0.00447942	0.00303381	0.00386505	0.00303381	0.00386505	1.31196	1.36855	1.16094	1.06886	1.3498	1.18306	1.3498	1.18306	0.00460398	0.00372044	1.247	0.11177
1371	b2205	napG	0.0878207	0.0781857	0.100495	0.0990384	0.105549	0.0882826	0.105549	0.0882826		0.0880517	0.0881269	0.105654	0.0977117	0.220891	0.18798	0.220891	0.18798	0.997377	0.887194	0.951171	1.01358	0.477832	0.469639	0.477832	0.469639	0.0941502	0.149661	0.718033	0.263802
1372	b2206	napA	0.00844894	0.00803679	0.0086837	0.00809759	0.00477788	0.00522837	0.00477788	0.00522837		0.00791014	0.0076133	0.0105745	0.00985002	0.0067175	0.00547269	0.0067175	0.00547269	1.06812	1.05562	0.821191	0.822088	0.711258	0.955357	0.711258	0.955357	0.00665994	0.00754105	0.887531	0.141873
1373	b2208	napF	0.00708397	0.0071949	0.00719142	0.00752145	0.00567115	0.00562331	0.00567115	0.00562331		0.00602413	0.00599484	0.00812483	0.00739046	0.00481745	0.00573317	0.00481745	0.00573317	1.17593	1.20018	0.885116	1.01772	1.17721	0.980839	1.17721	0.980839	0.00644758	0.00607944	1.07438	0.121783
1374	b2241	glpA	0.136892	0.134445	0.146191	0.136924	0.123481	0.106852	0.123481	0.106852		0.127456	0.121921	0.159857	0.16002	0.108703	0.0984094	0.108703	0.0984094	1.07403	1.10273	0.914511	0.855668	1.13595	1.0858	1.13595	1.0858	0.12689	0.122935	1.0488	0.104748
1375	b2242	glpB	0.0616676	0.0590189	0.0737361	0.0576023	0.0644001	0.0618541	0.0644001	0.0618541		0.064522	0.0607343	0.0596032	0.0616698	0.0635909	0.0608228	0.0635909	0.0608228	0.955762	0.971755	1.23712	0.934043	1.01273	1.01696	1.01273	1.01696	0.0630667	0.0619196	1.01975	0.0934314
1376	b2243	glpC	0.106319	0.0915309	0.10551	0.0963005	0.0712078	0.0660737	0.0712078	0.0660737		0.100928	0.0919178	0.133138	0.123097	0.0821672	0.0756545	0.0821672	0.0756545	1.05342	0.995791	0.792482	0.782316	0.866621	0.873362	0.866621	0.873362	0.084278	0.0955905	0.887997	0.0930584
1377	b2276	nuoN	0.00423003	0.00455599	0.00443978	0.0043042	0.00894517	0.00860069	0.00894517	0.00860069		0.00340183	0.00381301	0.00377031	0.00371507	0.00546119	0.0056151	0.00546119	0.0056151	1.24346	1.19485	1.17756	1.15858	1.63795	1.53171	1.63795	1.53171	0.00657771	0.0046066	1.38922	0.214262
[truncated: 2,913 more rows]
