# Supplementary material for: Characterization of Escherichia coli MG1655 grown in a low-shear modeled microgravity environment
Source: BMC Microbiol. 2007 Mar 7;7:15. doi: 10.1186/1471-2180-7-15 (PMC1852313; doi:10.1186/1471-2180-7-15)
Supplement: Additional file 6 — Detailed results of fold change analysis in MOPS media. Gene by gene results of fold change analysis [file 1471-2180-7-15-S6.xls]

## Sheet: MOPS
MOPS (Minimal) Medium Average 2-Fold Gene Expression Change Data Analysis
Threshold = A2																												MOPS (LSMMG)/MOPS (1g) Fold Change
0.00335																												MOPS RNA 1 (LSMMG) A5013A hyb 1	MOPS RNA 1 (LSMMG) A5013A hyb 1	MOPS RNA 1 (LSMMG) A5013B hyb 2	MOPS RNA 1 (LSMMG) A5013B hyb 2	MOPS RNA 2 (LSMMG) A5013A hyb 6	MOPS RNA 2 (LSMMG) A5013A hyb 6	MOPS RNA 2 (LSMMG) A5013B hyb 7	MOPS RNA 2 (LSMMG) A5013B hyb 7	MOPS RNA 3 (LSMMG) A5011A hyb 2	MOPS RNA 3 (LSMMG) A5011A hyb 2	MOPS RNA 3 (LSMMG) A5011B hyb 3	MOPS RNA 3 (LSMMG) A5011B hyb 3
																												volaPct	volbPct	volaPct	volbPct	volaPct	volbPct	volaPct	volbPct	volaPct	volbPct	volaPct	volbPct
																												/	/	/	/	/	/	/	/	/	/	/	/					500
	b#	Gene	MOPS RNA 1 (1g) A5013A hyb 2	MOPS RNA 1 (1g) A5013A hyb 2	MOPS RNA 1 (1g) A5013B hyb 1	MOPS RNA 1 (1g) A5013B hyb 1	MOPS RNA 2 (1g) A5013A hyb 7	MOPS RNA 2 (1g) A5013A hyb 7	MOPS RNA 2 (1g) A5013B hyb 6	MOPS RNA 2 (1g) A5013B hyb 6	MOPS RNA 3 (1g) A5011A hyb 3	MOPS RNA 3 (1g) A5011A hyb 3	MOPS RNA 3 (1g) A5011B hyb 1	MOPS RNA 3 (1g) A5011B hyb 1		MOPS RNA 1 (LSMMG) A5013A hyb 1	MOPS RNA 1 (LSMMG) A5013A hyb 1	MOPS RNA 1 (LSMMG) A5013B hyb 2	MOPS RNA 1 (LSMMG) A5013B hyb 2	MOPS RNA 2 (LSMMG) A5013A hyb 6	MOPS RNA 2 (LSMMG) A5013A hyb 6	MOPS RNA 2 (LSMMG) A5013B hyb 7	MOPS RNA 2 (LSMMG) A5013B hyb 7	MOPS RNA 3 (LSMMG) A5011A hyb 2	MOPS RNA 3 (LSMMG) A5011A hyb 2	MOPS RNA 3 (LSMMG) A5011B hyb 3	MOPS RNA 3 (LSMMG) A5011B hyb 3	MOPS RNA 1 (1g) A5013A hyb 2	MOPS RNA 1 (1g) A5013A hyb 2	MOPS RNA 1 (1g) A5013B hyb 1	MOPS RNA 1 (1g) A5013B hyb 1	MOPS RNA 2 (1g) A5013A hyb 7	MOPS RNA 2 (1g) A5013A hyb 7	MOPS RNA 2 (1g) A5013B hyb 6	MOPS RNA 2 (1g) A5013B hyb 6	MOPS RNA 3 (1g) A5011A hyb 3	MOPS RNA 3 (1g) A5011A hyb 3	MOPS RNA 3 (1g) A5011B hyb 1	MOPS RNA 3 (1g) A5011B hyb 1	MOPS (1g) Average	MOPS (LSMMG) Average	Average Fold Change MOPS (LSMMG)/MOPS (1g)	Std. Deviation MOPS (LSMMG)/MOPS (1g)	W = Value Below Threshold in Cell A2
			volaPct	volbPct	volaPct	volbPct	volaPct	volbPct	volaPct	volbPct	volaPct	volbPct	volaPct	volbPct		volaPct	volbPct	volaPct	volbPct	volaPct	volbPct	volaPct	volbPct	volaPct	volbPct	volaPct	volbPct	volaPct	volbPct	volaPct	volbPct	volaPct	volbPct	volaPct	volbPct	volaPct	volbPct	volaPct	volbPct
1	b0061	araD	0.0406965	0.0424165	0.0541028	0.0500206	0.0170001	0.0169742	0.0206514	0.0211821	0.0186349	0.0180761	0.0242423	0.0295607		0.0484252	0.0491097	0.0325881	0.0279398	0.0241855	0.0246799	0.0207113	0.0197349	0.0289411	0.0304421	0.0151045	0.0139173	1.18991	1.1578	0.602336	0.558566	1.42266	1.45397	1.0029	0.931677	1.55306	1.68411	0.623063	0.470805	0.0294632	0.0279816	1.05424	0.422555
2	b0062	araA	0.0106938	0.0119143	0.0100925	0.0103807	0.00780885	0.00844791	0.00952573	0.00960892	0.012556	0.0129323	0.0130233	0.0128751		0.0110188	0.0113814	0.0113168	0.0114914	0.00923557	0.0100375	0.00810678	0.00911719	0.0137768	0.0131092	0.0150306	0.013126	1.03039	0.955269	1.1213	1.107	1.18271	1.18816	0.85104	0.948826	1.09723	1.01368	1.15413	1.01949	0.0108216	0.0113957	1.05577	0.10407
3	b0063	araB	0.0932494	0.0962067	0.0772403	0.0789363	0.0552161	0.065938	0.0671454	0.0748304	0.0748769	0.0768274	0.0843001	0.0838175		0.0925238	0.0930243	0.0922717	0.0989579	0.0693702	0.0752768	0.0516051	0.0590008	0.0631478	0.0638819	0.0840436	0.068306	0.99222	0.966921	1.19461	1.25364	1.25634	1.14163	0.768557	0.788461	0.843354	0.831499	0.996957	0.814936	0.077382	0.0759508	0.987427	0.184079
4	b0064	araC	0.00885448	0.0094463	0.00925749	0.00924741	0.00611699	0.00707874	0.0068625	0.00703685	0.00980807	0.00956756	0.0105105	0.0106067		0.00868808	0.0101593	0.00968857	0.0101391	0.00727461	0.00837507	0.00592331	0.00686695	0.009746	0.00961042	0.011836	0.0111498	0.981208	1.07548	1.04657	1.09642	1.18925	1.18313	0.863141	0.975856	0.993672	1.00448	1.12611	1.0512	0.00869947	0.00912143	1.04888	0.0934678
5	b0124	gcd	0.0129109	0.0114654	0.00542548	0.00609475	0.0185706	0.0197248	0.0138722	0.0135414	0.00603196	0.00660974	0.00760155	0.00755343		0.00845942	0.0102127	0.0126365	0.013826	0.0174491	0.017249	0.0164982	0.0173226	0.00975355	0.0100418	0.00580335	0.00564215	0.655215	0.890739	2.3291	2.26851	0.939612	0.874483	1.1893	1.27923	1.61698	1.51925	0.763443	0.746965	0.0107835	0.0120745	1.25607	0.573906
6	b0146	sfsA	0.0028142	0.00340846	0.00228074	0.00266938	0.00395951	0.00396985	0.00364585	0.00368629	0.00333726	0.00212512	0.00410593	0.00320295		0.00223179	0.00199271	0.00252121	0.00220168	0.00465539	0.00357609	0.00372296	0.00361008	0.00481034	0.00482555	0.00560098	0.00435318	0.793047	0.584635	1.10544	0.82479	1.17575	0.900813	1.02115	0.979328	1.4414	2.27072	1.36412	1.35912	0.00326713	0.00367516	1.15169	0.436282
7	b0270	yagG	0.00586192	0.00627143	0.00303689	0.00289509	0.00830373	0.00891357	0.00684768	0.00682476	0.00277192	0.00412665	0.00416054	0.00325142		0.00355302	0.0039821	0.00570243	0.00639352	0.00910308	0.00771316	0.00733222	0.00761815	0.0057602	0.00583802	0.00232532	0.00243999	0.606119	0.634959	1.87772	2.2084	1.09626	0.865328	1.07076	1.11625	2.07805	1.41471	0.558899	0.750438	0.00527213	0.00564677	1.18983	0.581815
8	b0271	yagH	0.00160513	0.00163885	0.00156238	0.00162981	0.0012746	0.00116044	0.00126854	0.00119167	0.00137483	0.00115478	0.00123434	0.00120419		0.00197631	0.00240817	0.00153083	0.00152153	0.00137192	0.00171938	0.00107235	0.00106822	0.00140321	0.00155075	0.00125863	0.0015228	1.23125	1.46943	0.979806	0.933562	1.07635	1.48165	0.845342	0.8964	1.02064	1.3429	1.01968	1.26459	0.0013583	0.00153368	1.13013	0.220808	W
9	b0338	cynR	0.00781904	0.00841708	0.0117002	0.00936579	0.00431991	0.00437685	0.00506201	0.00489976	0.00424406	0.00398893	0.00434881	0.00450706		0.0117233	0.0115374	0.0100159	0.00908607	0.00507959	0.00505589	0.00447015	0.00463085	0.00419466	0.00418473	0.00419392	0.00459482	1.49933	1.37072	0.856042	0.970134	1.17586	1.15514	0.883078	0.945118	0.98836	1.04908	0.964385	1.01947	0.00608746	0.00656394	1.07306	0.195447
10	b0342	lacA	0.000960095	0.00102998	0.0015696	0.00141084	0.00110936	0.00115142	0.00124568	0.00113135	0.00135759	0.00137405	0.00111453	0.00119295		0.00182797	0.00161763	0.00117391	0.0011133	0.00126967	0.00119562	0.00105702	0.00126361	0.0013893	0.00137277	0.00136913	0.00135254	1.90394	1.57054	0.747905	0.789106	1.14451	1.03839	0.84855	1.1169	1.02336	0.99907	1.22843	1.13377	0.00122062	0.00133354	1.12871	0.327727	W
11	b0344	lacZ	0.000450406	0.000482297	0.00077056	0.000886995	0.000542659	0.000525721	0.000483942	0.000674666	0.000685681	0.000691681	0.000533258	0.000574093		0.000686546	0.0010135	0.000643048	0.000587412	0.000711845	0.000779701	0.000679444	0.000464595	0.000801592	0.00085503	0.000587625	0.000887183	1.52428	2.10141	0.83452	0.662249	1.31177	1.48311	1.40398	0.68863	1.16905	1.23616	1.10195	1.54537	0.000608497	0.000724794	1.25521	0.407965	W
12	b0345	lacI	0.00118207	0.00132771	0.00196781	0.00200937	0.00201665	0.00209182	0.00191224	0.00198312	0.00150177	0.00200208	0.00165309	0.00170238		0.00189096	0.00241288	0.00155568	0.00164576	0.00198503	0.00228618	0.00150017	0.00173166	0.00238384	0.0023878	0.00153869	0.00180832	1.5997	1.81732	0.790564	0.81904	0.984322	1.09291	0.784507	0.873199	1.58735	1.19266	0.930798	1.06223	0.00177918	0.00192725	1.12788	0.352931	W
13	b0348	mhpB	0.00200291	0.0023089	0.00181263	0.00244845	0.0025072	0.00279347	0.0025604	0.00293721	0.0010681	0.00170327	0.00162709	0.00240177		0.0028903	0.00333836	0.00368363	0.00479881	0.00277743	0.00332204	0.003972	0.00351943	0.00179588	0.0023552	0.00392791	0.00572977	1.44305	1.44587	2.03219	1.95994	1.10778	1.18922	1.55132	1.19822	1.68138	1.38275	2.41407	2.38565	0.00218095	0.00350923	1.64929	0.451681
14	b0349	mhpC	0.00119159	0.0011909	0.00136793	0.00135902	0.000906763	0.000770798	0.000756309	0.000806261	0.00100129	0.000794955	0.000839214	0.000840091		0.00151673	0.00170938	0.00082692	0.00114388	0.000952999	0.00100422	0.000797482	0.000857383	0.000948406	0.00105978	0.000844373	0.000997046	1.27286	1.43536	0.604505	0.8417	1.05099	1.30283	1.05444	1.06341	0.947183	1.33313	1.00615	1.18683	0.000985427	0.00105488	1.09162	0.232526	W
15	b0351	mhpF	0.0351814	0.0425674	0.0463747	0.0454924	0.0180429	0.0201021	0.0263779	0.0254282	0.0254428	0.022382	0.0304779	0.0291266		0.0400199	0.0417828	0.0392509	0.0413711	0.0258723	0.0277553	0.0257786	0.0223169	0.0251132	0.0265131	0.0198906	0.0191671	1.13753	0.981568	0.846386	0.909406	1.43393	1.38071	0.977279	0.877643	0.987046	1.18457	0.652624	0.658063	0.030583	0.0295693	1.00223	0.247082
16	b0352	mhpE	0.0188195	0.01976	0.0216187	0.0211623	0.0122691	0.0118862	0.0152814	0.0162349	0.0196248	0.0184867	0.0177536	0.0177114		0.0203197	0.0193185	0.0194067	0.0202268	0.0155665	0.0149985	0.0131896	0.0137447	0.0181228	0.0181197	0.0208643	0.0198496	1.07972	0.97766	0.897681	0.955792	1.26876	1.26184	0.863118	0.846613	0.923461	0.980148	1.17522	1.12072	0.0175507	0.0178106	1.02923	0.148816
17	b0396	araJ	0.00886281	0.00989349	0.00860619	0.00815742	0.00719564	0.00645406	0.00717015	0.00754794	0.00749044	0.00679374	0.00624174	0.00591537		0.0108949	0.0104353	0.00943361	0.0089962	0.00968929	0.0098067	0.00869446	0.00909267	0.00589971	0.00620358	0.00459403	0.00426465	1.22928	1.05476	1.09614	1.10282	1.34655	1.51946	1.21259	1.20466	0.787632	0.913131	0.736017	0.720943	0.00752742	0.00816709	1.077	0.2489
18	b0403	malZ	0.00353514	0.00377939	0.00345762	0.0036385	0.0033914	0.00377421	0.00321008	0.00319309	0.00339436	0.00303956	0.00289929	0.00290201		0.00420424	0.00424349	0.00470167	0.00430559	0.00399896	0.00350961	0.00366076	0.00310222	0.00329165	0.00297903	0.00286134	0.00307162	1.18927	1.1228	1.3598	1.18334	1.17915	0.929893	1.14039	0.971544	0.969742	0.980087	0.986913	1.05845	0.00335122	0.00366085	1.08928	0.128186
19	b0688	pgm	0.0118147	0.0112211	0.0121001	0.0117708	0.0137367	0.0132851	0.0124209	0.0125763	0.0148997	0.0137203	0.0129512	0.0128593		0.0113374	0.011235	0.0145464	0.0139821	0.0160872	0.0148173	0.0131785	0.0123407	0.0156767	0.01472	0.0115689	0.0119684	0.959601	1.00124	1.20217	1.18787	1.17111	1.11534	1.061	0.981268	1.05215	1.07287	0.893272	0.93072	0.0127797	0.0134549	1.05238	0.102578
20	b0713	ybgL	0.019208	0.0212137	0.0261837	0.0270972	0.0108031	0.0104412	0.012192	0.0120363	0.014691	0.0146469	0.0139092	0.0144906		0.0335306	0.0360847	0.0167077	0.016236	0.0118357	0.012595	0.0109862	0.0108652	0.016902	0.0165092	0.0144961	0.0148024	1.74566	1.70101	0.638093	0.599176	1.09558	1.20628	0.901097	0.902705	1.1505	1.12714	1.0422	1.02151	0.0164094	0.0176292	1.09425	0.349605
21	b0732	ybgG	0.000939714	0.000987861	0.000998131	0.00107698	0.000941024	0.00102096	0.000795607	0.000904031	0.000831144	0.00107674	0.000926349	0.00113265		0.00109769	0.001189	0.000936384	0.00100501	0.000997764	0.00101949	0.000852024	0.000924871	0.000823628	0.000742512	0.00094556	0.000900377	1.16811	1.20362	0.938137	0.933172	1.0603	0.998562	1.07091	1.02305	0.990957	0.689592	1.02074	0.794933	0.000969266	0.00095286	0.991007	0.14307	W
22	b0757	galK	0.0143178	0.0159209	0.0117235	0.011724	0.0162322	0.0163491	0.0159447	0.0151286	0.0195469	0.0177579	0.0204526	0.0183034		0.0134725	0.0142029	0.0160759	0.0161518	0.0161913	0.0169059	0.0217069	0.0210691	0.0198902	0.0178384	0.0202622	0.0195807	0.940958	0.892088	1.37125	1.37767	0.997477	1.03405	1.36139	1.39267	1.01756	1.00453	0.990693	1.06978	0.0161168	0.017779	1.12084	0.193438
23	b0758	galT	0.0404997	0.0389237	0.044262	0.0437593	0.032045	0.0302787	0.0334485	0.0314203	0.0401582	0.0402151	0.0373581	0.0375587		0.0434147	0.043015	0.0425137	0.0407374	0.0346851	0.0330604	0.0297223	0.0281919	0.0408773	0.0388351	0.0514695	0.0519424	1.07198	1.10511	0.960501	0.930942	1.08239	1.09187	0.888599	0.89725	1.01791	0.965683	1.37773	1.38297	0.0374939	0.0398721	1.06441	0.165643
24	b0759	galE	0.00160479	0.00174965	0.00209685	0.00192055	0.00248499	0.0029745	0.00232627	0.00262062	0.00311851	0.00304303	0.00289945	0.00288565		0.00229239	0.00237905	0.00161781	0.00163775	0.00226201	0.00249162	0.00286594	0.00213517	0.00339209	0.00336024	0.00336765	0.00348917	1.42847	1.35973	0.771541	0.852751	0.910271	0.837661	1.23199	0.814756	1.08773	1.10424	1.16148	1.20914	0.00247707	0.00260757	1.06415	0.223282	W
25	b0871	poxB	0.0966854	0.0988557	0.0410811	0.0428047	0.0277378	0.028207	0.0457409	0.0464045	0.00864128	0.00850164	0.0367961	0.0355071		0.0498771	0.0477266	0.0910955	0.118394	0.045142	0.0456629	0.0332611	0.0314496	0.0150584	0.015708	0.00594878	0.00524553	0.51587	0.48279	2.21745	2.76592	1.62746	1.61885	0.727162	0.677728	1.74261	1.84764	0.161669	0.147732	0.0430803	0.0420475	1.21107	0.864556
26	b0904	focA	0.0157262	0.0159402	0.0138349	0.0150024	0.0120227	0.011521	0.0112628	0.0125591	0.0138107	0.0130669	0.00999016	0.010199		0.00976963	0.00962944	0.0145268	0.0165159	0.0161652	0.0162301	0.014867	0.0165035	0.0526679	0.0543784	0.0399369	0.038169	0.621233	0.604099	1.05001	1.10088	1.34456	1.40874	1.32001	1.31408	3.81356	4.16153	3.99763	3.74242	0.0129113	0.0249467	2.0399	1.42194
27	b1106	ycfN	0.0605118	0.0611751	0.055091	0.0505058	0.0498349	0.0481985	0.0628161	0.0586168	0.010046	0.00913634	0.015149	0.0130643		0.072532	0.0694403	0.065523	0.0620187	0.0555426	0.0500483	0.0514396	0.0485128	0.00796759	0.0075095	0.00860191	0.00748299	1.19864	1.13511	1.18936	1.22795	1.11453	1.03838	0.818892	0.827627	0.793112	0.821938	0.567821	0.572782	0.0411788	0.0422183	0.942179	0.238617
28	b1236	galU	0.0172378	0.0178019	0.0207423	0.0207066	0.0126915	0.012505	0.0149287	0.0143098	0.0174163	0.0182365	0.0173828	0.0175938		0.0185419	0.0183689	0.0195744	0.0203692	0.0135294	0.0138824	0.0140715	0.0143627	0.0196823	0.0204583	0.0180942	0.0193744	1.07566	1.03185	0.943693	0.983706	1.06601	1.11015	0.942578	1.0037	1.1301	1.12183	1.04092	1.1012	0.0167961	0.0175258	1.04595	0.0662816
29	b1521	uxaB	0.000739574	0.000782746	0.00102065	0.00105696	0.000917328	0.000930641	0.000754537	0.000769703	0.00126322	0.00109834	0.000862894	0.000844753		0.0012227	0.00136682	0.000985776	0.000823156	0.000755088	0.000940021	0.000838038	0.000816857	0.000950954	0.000963625	0.00114014	0.00101255	1.65324	1.74619	0.965832	0.778794	0.823139	1.01008	1.11067	1.06126	0.752803	0.877347	1.3213	1.19863	0.000920112	0.000984644	1.10827	0.324621	W
30	b1594	mlc	0.0408432	0.0408667	0.0423078	0.0422713	0.0318454	0.0314607	0.0368065	0.0361536	0.0366464	0.0369292	0.03846	0.0385054		0.0415911	0.0410085	0.0415843	0.0420334	0.0331799	0.0325034	0.0348854	0.0325643	0.0307495	0.0315718	0.0375712	0.0359944	1.01831	1.00347	0.982901	0.994372	1.04191	1.03314	0.947805	0.90072	0.839089	0.854927	0.976891	0.934788	0.037758	0.0362698	0.960694	0.0669412
31	b1613	manA	0.0333859	0.0314384	0.0354453	0.036352	0.0220454	0.0219502	0.025785	0.0250511	0.0332517	0.0317138	0.0310956	0.0333429		0.0355829	0.0371127	0.0328463	0.0317893	0.0240846	0.0243114	0.0234311	0.0227402	0.0321253	0.0309664	0.0399509	0.0409431	1.0658	1.18049	0.926677	0.874484	1.0925	1.10757	0.908712	0.907756	0.966125	0.976433	1.28478	1.22794	0.0300714	0.0313237	1.04327	0.137277
32	b1617	uidA	0.000918102	0.000940832	0.00109832	0.00119037	0.0010473	0.000926872	0.000990846	0.000862949	0.00121681	0.00113374	0.00117637	0.00104214		0.0012425	0.00123376	0.000837021	0.00101452	0.00103839	0.000796881	0.00102411	0.000795589	0.00118144	0.00108476	0.00130678	0.00116215	1.35333	1.31135	0.762092	0.852272	0.991494	0.859753	1.03357	0.921942	0.970936	0.956796	1.11086	1.11516	0.00104539	0.00105982	1.01996	0.178542	W
33	b1620	malI	0.0291249	0.0294622	0.0337764	0.030793	0.0156398	0.0155938	0.0175405	0.0182624	0.0273315	0.0255151	0.0242024	0.0248209		0.032465	0.0326343	0.0332121	0.033793	0.0179727	0.0182896	0.0164184	0.0165673	0.0273555	0.0267691	0.0256693	0.0283035	1.11468	1.10767	0.983291	1.09743	1.14916	1.17287	0.936027	0.907179	1.00088	1.04915	1.06061	1.14031	0.0243386	0.0257875	1.05994	0.0863523
34	b1622	malY	0.00102997	0.000899501	0.00103542	0.00121913	0.00103999	0.000960112	0.000822664	0.000935261	0.00152695	0.00135387	0.00112202	0.00112124		0.00136228	0.00137175	0.00115312	0.00112297	0.000984809	0.00115356	0.00116384	0.00106601	0.00173341	0.00148144	0.00147513	0.0014108	1.32264	1.52502	1.11368	0.921126	0.94694	1.20149	1.41472	1.1398	1.13521	1.09423	1.31471	1.25825	0.00108884	0.00128993	1.19898	0.178782	W
35	b1734	celF	0.00460186	0.00436065	0.0051825	0.00497088	0.00294773	0.00272171	0.0032793	0.00331498	0.00451211	0.00473531	0.00388403	0.00418523		0.00595369	0.00534161	0.00504321	0.00499129	0.00303326	0.00309396	0.00275269	0.00280803	0.00416366	0.00404244	0.00394715	0.0036587	1.29376	1.22496	0.973122	1.00411	1.02901	1.13677	0.839414	0.847071	0.922775	0.853679	1.01625	0.874193	0.00405802	0.00406914	1.00126	0.150698
36	b1735	celD	0.00114125	0.00126741	0.00157855	0.00147393	0.00117955	0.00123664	0.00114967	0.00122457	0.00169948	0.00168813	0.00158582	0.00157313		0.00167179	0.00172901	0.00132792	0.00134438	0.00126879	0.00120529	0.00144778	0.00126194	0.00164172	0.00174679	0.00139746	0.00142138	1.46487	1.3642	0.841225	0.912104	1.07565	0.974649	1.25929	1.03052	0.966017	1.03475	0.88122	0.90354	0.00139984	0.00145535	1.059	0.200049	W
37	b1772	b1772	0.00101691	0.000919763	0.00100957	0.00111345	0.00110858	0.000957776	0.000946113	0.000960555	0.00121827	0.00117325	0.00112146	0.00098421		0.00132753	0.00118145	0.000931567	0.000970061	0.000944455	0.00105653	0.00100903	0.00108097	0.00118774	0.0012014	0.00119841	0.00113458	1.30546	1.28451	0.92274	0.87122	0.851947	1.10311	1.0665	1.12536	0.974936	1.02399	1.06861	1.15278	0.00104416	0.00110198	1.0626	0.145142	W
38	b1927	amyA	0.00611035	0.00637291	0.00675246	0.00774835	0.00552818	0.00580655	0.0053403	0.00531687	0.0075358	0.00725418	0.00752468	0.00678377		0.00900747	0.00920768	0.00723529	0.00900672	0.0068015	0.00702973	0.00736365	0.00779115	0.0112434	0.0117219	0.0113531	0.0108552	1.47413	1.44481	1.0715	1.1624	1.23033	1.21066	1.37888	1.46536	1.492	1.61588	1.50879	1.60017	0.0065062	0.0090514	1.38791	0.177467
39	b2045	wcaK	0.0772622	0.0765826	0.0830555	0.0807105	0.0647695	0.0657536	0.0676056	0.0664605	0.104657	0.0976632	0.0679604	0.085527		0.0918336	0.0870655	0.067319	0.0641901	0.0619302	0.0650653	0.0576131	0.0542853	0.0802758	0.0777507	0.0795578	0.0875239	1.1886	1.13688	0.810531	0.795313	0.956163	0.989533	0.852194	0.816805	0.767039	0.796111	1.17065	1.02335	0.0781673	0.0728675	0.941931	0.157994
40	b2087	gatR_1	0.00309916	0.00314992	0.00304176	0.00287148	0.00154024	0.00171983	0.0015564	0.00145135	0.00153853	0.00158779	0.00157342	0.00141593		0.00462538	0.00432109	0.00258853	0.00241921	0.00174453	0.00171092	0.00178907	0.00166031	0.0013637	0.00122677	0.00132988	0.00117515	1.49246	1.37181	0.850999	0.842496	1.13264	0.994823	1.14949	1.14398	0.886369	0.772626	0.845212	0.829952	0.00204548	0.00216288	1.02607	0.23312	W
41	b2090	gatR_2	0.0134887	0.0132427	0.0129271	0.0127204	0.0111841	0.0123849	0.0124556	0.0120117	0.00881402	0.00897977	0.0084509	0.00805573		0.0117912	0.0118964	0.0170654	0.0157079	0.0136282	0.0136649	0.0119047	0.0100068	0.00607726	0.00655382	0.00518948	0.00521389	0.874156	0.898339	1.32013	1.23486	1.21853	1.10335	0.955769	0.833091	0.689499	0.729843	0.614074	0.647227	0.0112263	0.010725	0.926572	0.243114
42	b2091	gatD	0.00347772	0.00358133	0.00240414	0.00253735	0.00555292	0.00595986	0.00502608	0.00535274	0.00298072	0.00315292	0.00263484	0.00262398		0.00273513	0.00293227	0.00581851	0.00523109	0.00435218	0.00469048	0.00546261	0.00500082	0.00180345	0.00207148	0.00164985	0.00188959	0.786472	0.818766	2.42021	2.06164	0.783764	0.787013	1.08685	0.934255	0.605037	0.657003	0.626167	0.720124	0.00377371	0.00363645	1.02394	0.58863
43	b2095	gatZ	0.0204656	0.0199346	0.0184395	0.0182549	0.0600939	0.0591974	0.048277	0.0470549	0.0566764	0.0570226	0.0484489	0.0459455		0.0301068	0.0306808	0.0336438	0.0309827	0.0387144	0.036265	0.0411636	0.0422194	0.0663421	0.0714563	0.0349553	0.0345479	1.47109	1.53908	1.82455	1.69723	0.644233	0.612612	0.852655	0.897238	1.17054	1.25312	0.721487	0.751933	0.0416509	0.0409232	1.11965	0.431481
44	b2096	gatY	0.0800931	0.0785728	0.113058	0.111085	0.102131	0.0950306	0.101061	0.096176	0.116643	0.113778	0.115211	0.106818		0.117407	0.111693	0.0931087	0.0860067	0.0805285	0.0796757	0.0814289	0.0767366	0.129147	0.129233	0.113651	0.102839	1.46588	1.42153	0.823547	0.774242	0.788485	0.838421	0.805741	0.797877	1.10719	1.13584	0.986456	0.962755	0.102471	0.100121	0.992331	0.244407
45	b2132	bglX	0.00302331	0.00352255	0.0030662	0.00339315	0.0025357	0.00291652	0.00252408	0.00276899	0.00276017	0.00279495	0.00319156	0.00280307		0.00314352	0.00313054	0.00266567	0.00272967	0.00257098	0.00268148	0.00305376	0.00310478	0.0037289	0.00360447	0.00317634	0.00315192	1.03976	0.888713	0.869373	0.804464	1.01391	0.919412	1.20985	1.12127	1.35097	1.28964	0.99523	1.12445	0.00294169	0.00306184	1.05225	0.171758	W
46	b2151	galS	0.023151	0.0209744	0.0236164	0.0236743	0.0164032	0.015778	0.0154355	0.0157165	0.0218246	0.0217064	0.02094	0.0200362		0.023216	0.0226066	0.0221152	0.0223495	0.0165875	0.0149515	0.0139367	0.0131224	0.0201932	0.0201756	0.0242234	0.023135	1.00281	1.07782	0.936432	0.944041	1.01124	0.947615	0.902899	0.83494	0.92525	0.929476	1.1568	1.15466	0.019938	0.0197177	0.985331	0.0996648
47	b2160	yeiI	0.0224263	0.0228306	0.0281603	0.0268551	0.0154685	0.0151554	0.0161374	0.0156005	0.0253739	0.0247198	0.0209172	0.0222708		0.0236745	0.0245301	0.0227281	0.0229429	0.0149146	0.0148083	0.0140313	0.0146932	0.0223733	0.0221081	0.0255173	0.0259308	1.05566	1.07444	0.807098	0.854322	0.964193	0.977099	0.869488	0.941844	0.881746	0.89435	1.21991	1.16434	0.0213263	0.0206877	0.975375	0.128818
48	b2167	fruA	0.0189982	0.0180501	0.0158047	0.0156566	0.0160946	0.0163984	0.0187358	0.0178163	0.015742	0.0159444	0.0192839	0.0193884		0.0177984	0.0166379	0.0212949	0.0196468	0.0159271	0.0152665	0.0138016	0.0141834	0.0133672	0.0132188	0.0135182	0.012417	0.936845	0.92176	1.34738	1.25486	0.989595	0.930976	0.736644	0.796091	0.849142	0.829055	0.701013	0.640435	0.0173261	0.0155898	0.911149	0.210512
49	b2172	yeiQ	0.00981964	0.00994053	0.0120577	0.011273	0.00666705	0.0063681	0.00631443	0.00585112	0.01043	0.0103449	0.00946706	0.00918024		0.0105046	0.0111448	0.0105165	0.0102513	0.00697394	0.00716647	0.00563939	0.00526734	0.0100983	0.00963141	0.0109446	0.0111099	1.06976	1.12115	0.872183	0.909359	1.04603	1.12537	0.893095	0.900227	0.968205	0.931028	1.15607	1.2102	0.00897615	0.00910405	1.01689	0.118399
50	b2297	pta	0.00647304	0.00630527	0.00790067	0.00722061	0.00832329	0.0092298	0.00851572	0.00787055	0.0112601	0.0108283	0.00932535	0.00907805		0.00788583	0.00735314	0.00907581	0.00788521	0.00746077	0.00786098	0.00865126	0.00853174	0.0204016	0.0211623	0.0172557	0.0162097	1.21826	1.16619	1.14874	1.09204	0.896373	0.851696	1.01592	1.08401	1.81184	1.95434	1.85041	1.78559	0.00852757	0.0116445	1.32295	0.405029
51	b2388	glk	0.0148792	0.0150974	0.0165614	0.0159816	0.0114561	0.0115822	0.0111521	0.011411	0.0154063	0.0158178	0.0146524	0.0154227		0.0144348	0.0156403	0.0158168	0.0165221	0.0100991	0.0106896	0.0106245	0.0101048	0.015092	0.0158877	0.0144416	0.0152045	0.970136	1.03596	0.955037	1.03382	0.881548	0.922935	0.95269	0.88553	0.979596	1.00442	0.985615	0.985855	0.0141184	0.0137132	0.966095	0.0501903
52	b2440	eutC	0.0215878	0.0224406	0.0266798	0.0271991	0.017468	0.0188199	0.0186568	0.0176322	0.0222795	0.0229421	0.0232629	0.0232742		0.024739	0.0239041	0.0236866	0.023906	0.0164556	0.0175206	0.0157663	0.0157658	0.0237333	0.0242527	0.0245796	0.0263701	1.14597	1.06521	0.887809	0.878926	0.942046	0.930963	0.845071	0.89415	1.06526	1.05713	1.0566	1.13302	0.0218536	0.0217233	0.991846	0.106071
53	b2441	eutB	0.0139123	0.0131444	0.0135904	0.013036	0.0123283	0.0128875	0.0125591	0.0123533	0.0131416	0.0128204	0.0124137	0.0120738		0.0134772	0.0125537	0.0135471	0.0134322	0.0113293	0.0108959	0.0116057	0.0112968	0.0126808	0.0122863	0.0126804	0.0116692	0.968728	0.955062	0.996814	1.03039	0.918961	0.845464	0.924091	0.914474	0.964937	0.958344	1.02148	0.966486	0.0128551	0.0122879	0.955436	0.0506096
54	b2452	eutH	0.0237599	0.0239623	0.0279901	0.0260332	0.0160053	0.0165	0.0167066	0.0160813	0.0259993	0.0250358	0.0249578	0.0250801		0.02286	0.0235351	0.0248424	0.0259401	0.0153856	0.0163574	0.0146219	0.0146049	0.0287546	0.0268088	0.0298382	0.0300303	0.962123	0.982174	0.887544	0.996424	0.961282	0.991361	0.875218	0.908194	1.10598	1.07082	1.19555	1.19738	0.0223426	0.0227983	1.01117	0.109515
55	b2453	eutG	0.0378962	0.0362515	0.0405633	0.0373584	0.0271999	0.0267123	0.0281822	0.0277411	0.0372476	0.035712	0.0339978	0.0329507		0.0386425	0.0364534	0.0382839	0.0374127	0.0269017	0.0275369	0.0252673	0.0245241	0.0345471	0.0345924	0.0370766	0.0372148	1.01969	1.00557	0.943806	1.00145	0.989038	1.03087	0.896569	0.884034	0.927498	0.968649	1.09056	1.12941	0.0334844	0.0332045	0.990596	0.0731894
56	b2454	eutJ	0.0606046	0.055436	0.0424145	0.039844	0.0435244	0.0426253	0.0656168	0.0621995	0.0430841	0.0353644	0.03988	0.0375789		0.0489971	0.0450387	0.0460452	0.0451729	0.0497148	0.0507865	0.0469643	0.0454584	0.0300608	0.0314544	0.0215371	0.0208788	0.808472	0.812446	1.0856	1.13374	1.14223	1.19146	0.715736	0.730847	0.697724	0.889438	0.540048	0.555601	0.0473477	0.0401758	0.858612	0.229618
57	b2455	eutE	0.0160591	0.0157258	0.0192548	0.0203089	0.00870899	0.00849138	0.00980864	0.00971406	0.0175076	0.0172967	0.0160613	0.0155243		0.0183194	0.0174559	0.0161475	0.0171441	0.00910188	0.0088187	0.00896763	0.00873569	0.0174169	0.0164755	0.018823	0.0184363	1.14075	1.11002	0.838622	0.84417	1.04511	1.03855	0.914259	0.899282	0.994822	0.952524	1.17195	1.18758	0.0145385	0.0146536	1.01147	0.123845
58	b2458	eutI	0.00180094	0.00184594	0.00211458	0.00216758	0.00176699	0.00191455	0.00236651	0.00256328	0.00197824	0.00175717	0.00162665	0.00161424		0.00173283	0.00220654	0.00238944	0.00246039	0.00214306	0.00202088	0.00192113	0.00201463	0.00155365	0.00165355	0.00146601	0.00189568	0.962177	1.19535	1.12998	1.13508	1.21283	1.05554	0.811798	0.785958	0.785372	0.941031	0.901244	1.17435	0.00195972	0.00195482	1.00756	0.163306	W
59	b2550	yphH	0.0195147	0.0203865	0.0227524	0.0225811	0.0147198	0.0138162	0.0143111	0.0138809	0.0167856	0.0168523	0.0180217	0.017004		0.0220433	0.0217793	0.0205439	0.019806	0.013917	0.0138293	0.0130742	0.0133316	0.0172003	0.0175422	0.0162891	0.0167093	1.12957	1.06832	0.902935	0.877107	0.945462	1.00095	0.91357	0.960425	1.02471	1.04094	0.903858	0.982667	0.0175522	0.0171721	0.97921	0.0766557
60	b2705	srlD	0.0201432	0.0204085	0.0119308	0.0120153	0.0260263	0.0266106	0.0219729	0.021541	0.0174865	0.0169848	0.0174983	0.0157326		0.0147107	0.0142982	0.0239003	0.0242373	0.0211101	0.0234466	0.0231679	0.0236655	0.0177225	0.01998	0.0139236	0.0130503	0.730304	0.700598	2.00324	2.0172	0.811107	0.8811	1.05438	1.09863	1.0135	1.17634	0.795714	0.829506	0.0190292	0.0194344	1.09263	0.453788
61	b2706	gutM	0.00511254	0.00542903	0.00447084	0.0043607	0.00466492	0.00464587	0.00355769	0.00360398	0.00462622	0.00402864	0.00353304	0.0037109		0.00589129	0.00551163	0.00502806	0.00553501	0.00374788	0.00379085	0.0043045	0.003779	0.00425522	0.0039061	0.00349868	0.00321879	1.15232	1.01521	1.12463	1.26929	0.803416	0.81596	1.20991	1.04856	0.919805	0.969582	0.990276	0.867386	0.00431203	0.00437225	1.01553	0.151528
62	b2707	srlR	0.0107802	0.0106247	0.010467	0.00967502	0.00735112	0.00652935	0.00665169	0.00523178	0.00424658	0.0051861	0.0067778	0.0074482		0.0117263	0.0109849	0.0111278	0.0103783	0.00582161	0.00564097	0.00683227	0.00584686	0.0065794	0.00490116	0.00480077	0.00462561	1.08776	1.0339	1.06313	1.07269	0.791935	0.863939	1.02715	1.11757	1.54934	0.945057	0.708308	0.621037	0.0075808	0.00743882	0.99015	0.23871
63	b2708	gutQ	0.0015434	0.00153266	0.0018339	0.00151859	0.00257479	0.00254323	0.00179317	0.00166809	0.00213015	0.00250216	0.00204454	0.00207217		0.00197729	0.00230615	0.00198435	0.00185611	0.00207296	0.00176681	0.00209359	0.00232698	0.00250561	0.00217065	0.00289441	0.00248217	1.28112	1.50467	1.08204	1.22226	0.8051	0.694711	1.16754	1.395	1.17626	0.867511	1.41568	1.19786	0.00197974	0.00220309	1.15081	0.250953	W
64	b2714	ascG	0.0057638	0.0055605	0.00598614	0.00600968	0.00381408	0.00366172	0.00327235	0.00336539	0.00557525	0.0057765	0.004998	0.00505888		0.00550777	0.00540926	0.0048622	0.0050697	0.00331627	0.00330429	0.00374628	0.00373299	0.0061129	0.00496284	0.00540451	0.00531618	0.95558	0.972801	0.812244	0.843589	0.869481	0.902387	1.14483	1.10923	1.09644	0.859144	1.08134	1.05086	0.00490352	0.00472877	0.974826	0.117797
65	b2716	ascB	0.00133042	0.00162358	0.00192952	0.00211544	0.00166356	0.00190191	0.00163606	0.00169497	0.00135575	0.00144272	0.00152382	0.0014207		0.00222796	0.0022945	0.00192473	0.00160352	0.00158808	0.00162076	0.00164603	0.00155053	0.00131518	0.00168283	0.00181331	0.00200539	1.67462	1.41324	0.997517	0.758009	0.954632	0.852179	1.00609	0.914782	0.970076	1.16643	1.18998	1.41155	0.00163654	0.00177274	1.10909	0.27084	W
66	b2787	ygcX	0.00100267	0.000858488	0.00152256	0.00147428	0.00151386	0.00137769	0.00125031	0.00111579	0.00158013	0.00170042	0.00158766	0.00141313		0.00139975	0.00140288	0.00134035	0.00147234	0.00109641	0.00111083	0.0013687	0.00120554	0.00179777	0.00146115	0.00226524	0.00206898	1.39602	1.63413	0.880329	0.998688	0.724246	0.806301	1.09468	1.08044	1.13774	0.859287	1.42678	1.46411	0.00136641	0.00149916	1.12523	0.293937	W
67	b2788	ygcY	0.00309883	0.00489584	0.00231441	0.00317936	0.00268948	0.003687	0.00192061	0.00354807	0.00211963	0.00294159	0.00293652	0.00446097		0.00306099	0.00348157	0.00360514	0.00574199	0.00243996	0.0038457	0.00252092	0.00429062	0.00237014	0.00240287	0.00229279	0.00296213	0.987787	0.711128	1.55769	1.80602	0.907225	1.04304	1.31256	1.20928	1.11819	0.816859	0.780786	0.66401	0.00314936	0.00325123	1.07621	0.348371	W
68	b2789	b2789	0.00229422	0.00229716	0.0027829	0.00268317	0.00183338	0.00220451	0.00178711	0.00179658	0.00272113	0.00270072	0.0026491	0.00255953		0.00304657	0.00279254	0.00256567	0.00288268	0.00201617	0.00199139	0.00160902	0.00195321	0.00226851	0.00226573	0.00297728	0.00281121	1.32793	1.21565	0.92194	1.07436	1.0997	0.903326	0.900348	1.08718	0.833666	0.838935	1.12389	1.09833	0.00235913	0.00243167	1.03544	0.155517	W
69	b2799	fucO	0.00148891	0.00149945	0.00172244	0.00174331	0.00350157	0.00295784	0.00229694	0.00230279	0.00259416	0.00261425	0.00199693	0.00231355		0.00194651	0.00188753	0.00197464	0.00178837	0.00241366	0.00239008	0.00241073	0.00193248	0.00304414	0.0024218	0.00216062	0.0022568	1.30734	1.25882	1.14642	1.02585	0.689309	0.808048	1.04954	0.839191	1.17346	0.926383	1.08197	0.97547	0.00225268	0.00221895	1.02348	0.186218	W
70	b2800	fucA	0.00408036	0.00395482	0.00388871	0.00373591	0.00487256	0.00391296	0.00368128	0.00348751	0.00384314	0.00395844	0.00468097	0.00439837		0.00429088	0.00430156	0.00378336	0.00377514	0.00320809	0.00331964	0.00359426	0.00323016	0.00407698	0.00307227	0.00295685	0.00316551	1.05159	1.08767	0.972909	1.0105	0.6584	0.848371	0.976361	0.926209	1.06085	0.77613	0.631676	0.719701	0.00404125	0.00356456	0.893364	0.161941
71	b2802	fucI	0.00654403	0.00671968	0.00484261	0.00505649	0.00411111	0.00376284	0.00402558	0.00419538	0.00593016	0.005739	0.00565636	0.00549684		0.00538603	0.00508797	0.00599659	0.00615346	0.00499382	0.00457123	0.00475578	0.00454183	0.00537666	0.00494859	0.004737	0.004729	0.823045	0.757174	1.2383	1.21694	1.21471	1.21483	1.18139	1.08258	0.906663	0.862275	0.837464	0.860312	0.00517334	0.0051065	1.01631	0.189862
72	b2803	fucK	0.0233016	0.0239319	0.0262539	0.0248449	0.0222239	0.0221032	0.023179	0.0222644	0.0229894	0.0235131	0.0233996	0.0238314		0.0246217	0.0238366	0.0244776	0.024425	0.0208459	0.0204807	0.0221015	0.0227221	0.0220608	0.021982	0.0213786	0.0217083	1.05665	0.996018	0.932338	0.983102	0.937992	0.926595	0.953516	1.02056	0.959607	0.934886	0.913633	0.910914	0.0234864	0.0225534	0.960485	0.0451615
73	b2804	fucU	0.00170769	0.00192854	0.00137041	0.00170582	0.00478529	0.00552069	0.00329804	0.00340341	0.00279783	0.00290732	0.00263677	0.00300411		0.00178172	0.00204536	0.00164356	0.00170149	0.00312741	0.00320684	0.0033086	0.00313408	0.00256936	0.00255284	0.00272061	0.00292375	1.04335	1.06058	1.19932	0.997459	0.653547	0.580876	1.0032	0.920867	0.91834	0.878073	1.0318	0.97325	0.00292216	0.00255963	0.938389	0.171878	W
74	b2805	fucR	0.00431485	0.00372849	0.00458077	0.00450151	0.00348678	0.00348944	0.0034997	0.0033645	0.00377106	0.00335834	0.0034373	0.00324734		0.00421257	0.00445529	0.00356498	0.00355129	0.00304275	0.00306644	0.00332932	0.00292312	0.00334842	0.00360285	0.00336582	0.00316535	0.976296	1.19493	0.778248	0.788912	0.872653	0.878778	0.951316	0.868815	0.887926	1.07281	0.979203	0.974753	0.00373167	0.00346902	0.935387	0.117403
75	b2837	galR	0.0120996	0.0120656	0.0119509	0.0127222	0.00839839	0.00796101	0.00734891	0.007414	0.0142569	0.0134801	0.0139832	0.0132961		0.0092439	0.00831912	0.0106373	0.0101782	0.00724956	0.00682924	0.00704671	0.00740946	0.0159503	0.015586	0.0195154	0.0195965	0.763986	0.68949	0.890087	0.800036	0.863208	0.857836	0.958878	0.999387	1.11877	1.15622	1.39563	1.47386	0.0112481	0.0114635	0.997282	0.245743
76	b2843	kduI	0.00211521	0.00182717	0.00202052	0.00224949	0.00191362	0.00199295	0.00162939	0.00175803	0.0017012	0.00173008	0.00157587	0.0015101		0.00295869	0.00293064	0.00209548	0.00180346	0.00183421	0.00148539	0.00167977	0.00180526	0.00188213	0.00201451	0.00157376	0.00150315	1.39877	1.60392	1.0371	0.801721	0.958504	0.745325	1.03092	1.02687	1.10636	1.1644	0.998661	0.9954	0.0018353	0.00196387	1.07233	0.235154	W
77	b2901	bglA	0.0366796	0.0360383	0.0349711	0.0340757	0.0540249	0.0552966	0.0577883	0.0539741	0.0474405	0.0439736	0.0523687	0.056503		0.0387972	0.0376657	0.0477062	0.0428219	0.056546	0.0587978	0.0547208	0.0491655	0.0438653	0.0463703	0.0476387	0.04552	1.05773	1.04516	1.36416	1.25667	1.04667	1.06332	0.946918	0.910909	0.924638	1.0545	0.909677	0.805621	0.0469279	0.0474679	1.03216	0.154621
78	b2902	ygfF	0.0934603	0.0950313	0.0533314	0.0492416	0.0703056	0.0679707	0.0697273	0.0672131	0.0418426	0.0526354	0.0520245	0.0550308		0.0638848	0.0604581	0.0697583	0.0666026	0.0663954	0.069525	0.0750667	0.0712642	0.0393906	0.0430042	0.0266076	0.0284994	0.68355	0.636191	1.30802	1.35257	0.944383	1.02287	1.07657	1.06027	0.9414	0.817021	0.511443	0.517881	0.0639845	0.0567047	0.906014	0.280718
79	b2977	glcG	0.00443372	0.00395517	0.00451736	0.00451931	0.00318829	0.00285434	0.00364597	0.00379404	0.00360185	0.00363225	0.00431313	0.00444747		0.00506984	0.00485222	0.00356974	0.0040923	0.00321469	0.00320385	0.00330151	0.00349325	0.00408088	0.00364901	0.00394042	0.00405823	1.14347	1.2268	0.790226	0.905515	1.00828	1.12245	0.905521	0.92072	1.13299	1.00462	0.913588	0.912481	0.00390858	0.00387716	0.998889	0.13075
80	b2979	glcD	0.00171167	0.00160265	0.00223019	0.00242807	0.00167304	0.0016029	0.00149874	0.00161617	0.00212083	0.00209225	0.00203617	0.0018995		0.002852	0.00236045	0.00173964	0.00158103	0.00138716	0.0013599	0.00161244	0.00186646	0.0020888	0.00201511	0.00253423	0.00244445	1.66621	1.47284	0.78004	0.651145	0.829124	0.8484	1.07586	1.15487	0.984896	0.96313	1.24461	1.28689	0.00187602	0.00198681	1.07983	0.299494	W
81	b2980	glcC	0.00569941	0.0057219	0.0032944	0.00300121	0.00666989	0.0059523	0.00494846	0.00519248	0.00306665	0.00276001	0.00367234	0.00342717		0.00364613	0.00503343	0.00676856	0.00677611	0.00566994	0.00559832	0.00711178	0.00683293	0.00376603	0.00368919	0.00287479	0.00262202	0.639739	0.879678	2.05457	2.2578	0.85008	0.94053	1.43717	1.31593	1.22806	1.33666	0.782822	0.765068	0.00445052	0.00503244	1.20734	0.514092
82	b3032	icc	0.00310086	0.0033932	0.00332444	0.00327193	0.00379931	0.00426527	0.00330464	0.00335199	0.00317171	0.00337819	0.00304532	0.00337035		0.00352828	0.00340716	0.00398639	0.0042709	0.00347588	0.00302141	0.00385501	0.00427597	0.00373399	0.00319276	0.00386295	0.00367023	1.13784	1.00411	1.19912	1.30531	0.914872	0.708375	1.16654	1.27565	1.17728	0.945108	1.26849	1.08897	0.0033981	0.00369008	1.09931	0.17684
83	b3075	ebgR	0.0114926	0.0115538	0.0050743	0.00505614	0.0112243	0.0114681	0.0114125	0.011134	0.00848682	0.00974352	0.00993309	0.00950961		0.00782853	0.00677594	0.00904698	0.00888983	0.00998468	0.00994484	0.012798	0.012959	0.00833999	0.0074381	0.0105879	0.0103105	0.681181	0.586469	1.7829	1.75822	0.889562	0.867173	1.1214	1.16391	0.982699	0.76339	1.06592	1.08422	0.00967406	0.00957535	1.06225	0.375761
84	b3076	ebgA	0.00552875	0.00565288	0.00612964	0.0059938	0.00510746	0.00490295	0.00522395	0.00542056	0.00684561	0.00652242	0.00657216	0.00634865		0.00509929	0.00530519	0.00592389	0.00593178	0.00409835	0.0042369	0.00573027	0.0054248	0.00597629	0.00593657	0.00799068	0.00841518	0.922324	0.938493	0.966433	0.989653	0.802425	0.864153	1.09692	1.00078	0.873011	0.910179	1.21584	1.32551	0.00585407	0.0058391	0.992143	0.151936
85	b3077	ebgC	0.0109346	0.011316	0.0127748	0.0119927	0.0093785	0.0100933	0.0103255	0.00996648	0.0109987	0.0108345	0.0115432	0.0116616		0.0111311	0.0114876	0.0120153	0.011857	0.0084568	0.00885249	0.00967939	0.00966469	0.0102306	0.00991751	0.0136154	0.0130553	1.01797	1.01517	0.940548	0.988682	0.901722	0.87707	0.937422	0.969719	0.930169	0.915364	1.17951	1.11951	0.010985	0.0108303	0.982738	0.0898437
86	b3091	uxaA	0.0133156	0.0134289	0.0148789	0.0134557	0.00947863	0.0100494	0.00976385	0.00874947	0.0123744	0.0113081	0.0113689	0.0107417		0.0138504	0.0143166	0.0129322	0.0126249	0.00868876	0.00832984	0.00996598	0.00832671	0.0100024	0.00951015	0.0121628	0.0108436	1.04016	1.06611	0.869168	0.938253	0.916668	0.828887	1.0207	0.951682	0.808317	0.841001	1.06983	1.00948	0.0115761	0.0109629	0.946688	0.0947639
87	b3092	uxaC	0.00097142	0.00143783	0.00120554	0.0011631	0.00225093	0.00251053	0.0015009	0.00150014	0.00175051	0.00132218	0.00200002	0.0015416		0.00174799	0.00129046	0.00112168	0.00142954	0.00205109	0.00199909	0.00148031	0.0016988	0.00153354	0.00172685	0.00213671	0.00152278	1.79941	0.897502	0.930439	1.22908	0.911215	0.79628	0.986279	1.13243	0.876056	1.30606	1.06835	0.987792	0.00159622	0.0016449	1.07674	0.27256	W
88	b3094	exuR	0.0104467	0.010458	0.0124074	0.011813	0.0120045	0.0107463	0.0104264	0.0102529	0.0141653	0.01465	0.0119242	0.010802		0.00998485	0.0109549	0.00990811	0.00995091	0.00911895	0.00946357	0.0109995	0.0105961	0.0131682	0.0129446	0.0129907	0.0130484	0.955791	1.04751	0.798567	0.84237	0.759626	0.880632	1.05496	1.03348	0.929607	0.883596	1.08944	1.20796	0.0116747	0.0110941	0.956962	0.132572
89	b3127	yhaU	0.00131016	0.0019285	0.00228053	0.00368043	0.00148613	0.00175207	0.00160979	0.00205976	0.00177005	0.00217953	0.00148532	0.00229256		0.00227132	0.00305297	0.00149279	0.00249482	0.00127591	0.00173372	0.00209535	0.00244449	0.00131831	0.00176203	0.00175728	0.0025647	1.73362	1.58308	0.654581	0.677863	0.858543	0.989528	1.30163	1.18678	0.744785	0.808445	1.1831	1.11871	0.00198624	0.00202197	1.07005	0.348738	W
90	b3132	agaZ	0.00425233	0.0042421	0.00289326	0.00264067	0.00396779	0.00375485	0.00438807	0.00392686	0.00564857	0.0056288	0.00457575	0.00445531		0.00373577	0.0034774	0.00334373	0.00322136	0.00371972	0.00333595	0.00362746	0.00363906	0.00355045	0.00311386	0.0043201	0.00434084	0.878524	0.819737	1.1557	1.2199	0.937481	0.888438	0.826664	0.92671	0.628558	0.553202	0.94413	0.974307	0.00419786	0.00361881	0.896113	0.186716
91	b3188	nlp	0.00154455	0.00167605	0.00168793	0.00142955	0.00143661	0.00159989	0.00124211	0.00113607	0.00151732	0.00114585	0.00135652	0.00129849		0.00225828	0.00230166	0.00112041	0.00130814	0.00130566	0.00136924	0.00167942	0.00126234	0.000869386	0.000955136	0.00138563	0.00154969	1.4621	1.37326	0.663776	0.91507	0.908847	0.855832	1.35208	1.11115	0.572974	0.833563	1.02146	1.19345	0.00142258	0.00144708	1.02196	0.28295	W
92	b3385	gph	0.00895614	0.00828277	0.00777613	0.00715492	0.0167873	0.014353	0.012962	0.0104092	0.0132851	0.0124011	0.0141024	0.0132175		0.00819731	0.00774345	0.0100134	0.0103731	0.0102884	0.0102998	0.015382	0.0145779	0.00957974	0.00714126	0.015634	0.0142108	0.915272	0.934886	1.28771	1.44979	0.612869	0.717603	1.1867	1.40048	0.72109	0.575858	1.1086	1.07515	0.0116406	0.0111201	0.998834	0.300979
93	b3416	malQ	0.00282205	0.003221	0.00432023	0.00370628	0.00436488	0.00453236	0.00359053	0.00353302	0.00453958	0.00440232	0.00505299	0.00519872		0.0036198	0.00362135	0.00314053	0.00322957	0.00275581	0.00292673	0.00344022	0.00351883	0.00457427	0.00446337	0.00702148	0.00691999	1.28268	1.12429	0.726937	0.871377	0.631361	0.64574	0.958137	0.995985	1.00764	1.01387	1.38957	1.33109	0.004107	0.00410266	0.998224	0.254278
94	b3417	malP	0.0177902	0.0171272	0.0196139	0.0183126	0.0173172	0.0154259	0.0152713	0.0145208	0.0184664	0.0188782	0.0185806	0.0178874		0.0189057	0.0194875	0.0183106	0.0170533	0.0140722	0.0125928	0.0151433	0.0138159	0.0159062	0.0148436	0.0193861	0.0206804	1.0627	1.13781	0.933551	0.93123	0.812616	0.816338	0.991618	0.951457	0.861358	0.786279	1.04336	1.15614	0.0174326	0.0166831	0.957038	0.125171
95	b3418	malT	0.00457307	0.00507631	0.00536719	0.00554225	0.0158427	0.012579	0.00951368	0.00873329	0.0164739	0.0166258	0.0144676	0.0134007		0.00792638	0.00813179	0.00698977	0.00803531	0.00649469	0.00658409	0.00898763	0.00857076	0.00915573	0.00944947	0.0153112	0.0138401	1.73327	1.60191	1.30231	1.44983	0.409948	0.523419	0.944705	0.98139	0.555773	0.568361	1.05831	1.03279	0.010683	0.00912308	1.0135	0.442961
96	b3519	treF	0.0111496	0.0112657	0.0118113	0.0114415	0.00910766	0.0100804	0.0116078	0.0109457	0.01209	0.0119233	0.0120491	0.0122018		0.0118734	0.0120208	0.0105858	0.0110098	0.00965949	0.00926097	0.0106615	0.00978003	0.00877052	0.00879593	0.0106521	0.012095	1.06492	1.06703	0.896241	0.962273	1.06059	0.918707	0.918483	0.893502	0.725435	0.737708	0.88406	0.991254	0.0113062	0.0104305	0.926683	0.113762
97	b3526	kdgK	0.372581	0.3546	0.40958	0.432436	0.450221	0.436234	0.502094	0.563886	0.686402	0.646979	0.555775	0.628527		0.34024	0.346279	0.383421	0.396289	0.568667	0.573645	0.396662	0.44056	0.695172	0.691445	0.679045	0.760589	0.913199	0.976534	0.936134	0.916411	1.26308	1.31499	0.790015	0.781293	1.01278	1.06873	1.2218	1.21011	0.503276	0.522668	1.03376	0.181925
98	b3564	xylB	0.00712289	0.00785157	0.0103415	0.00975915	0.00490033	0.00571989	0.00651376	0.00701005	0.0108589	0.0123934	0.0104122	0.0105102		0.00920659	0.0100857	0.00689288	0.00650726	0.00509291	0.00568922	0.00408035	0.00471043	0.00828992	0.00848509	0.011272	0.0111537	1.29254	1.28455	0.666527	0.666785	1.0393	0.994638	0.626419	0.671954	0.76342	0.684645	1.08258	1.06122	0.00861616	0.00762217	0.902881	0.250514
99	b3565	xylA	0.00814866	0.0084811	0.0122296	0.00977118	0.00512267	0.0047432	0.00563698	0.00602709	0.00999119	0.0104631	0.00991404	0.00930183		0.0104328	0.0103638	0.00792791	0.00762447	0.00553379	0.00583245	0.00383142	0.00449693	0.00836011	0.00868561	0.00819572	0.0109254	1.28031	1.22199	0.648259	0.780302	1.08026	1.22964	0.679694	0.746119	0.836748	0.83012	0.826678	1.17454	0.00831921	0.00768421	0.944556	0.234559
100	b3569	xylR	0.00296665	0.00309421	0.0036564	0.00380272	0.00288035	0.00257603	0.00268292	0.00274193	0.00293618	0.00316136	0.00325016	0.00333019		0.00376154	0.00389723	0.00322257	0.00325258	0.00313643	0.00327295	0.00257465	0.00221957	0.00276503	0.00303027	0.00357536	0.00355925	1.26794	1.25952	0.88135	0.855331	1.08891	1.27054	0.959644	0.80949	0.94171	0.958534	1.10006	1.06878	0.00308993	0.00318895	1.03848	0.163834	W
101	b3571	malS	0.00897923	0.00801549	0.0141885	0.0138349	0.00415302	0.00433734	0.0045724	0.00503153	0.00876994	0.00935807	0.00927935	0.00933902		0.0123465	0.0133788	0.00735474	0.00812606	0.00585569	0.00538424	0.00389846	0.00361577	0.00751059	0.00806169	0.0105552	0.00983221	1.375	1.66912	0.51836	0.58736	1.40998	1.24137	0.852608	0.718623	0.856401	0.861469	1.13749	1.05281	0.00832156	0.00799333	1.02338	0.353269
102	b3580	lyxK	0.0160054	0.0145484	0.0232657	0.0233373	0.0133879	0.0140917	0.0144292	0.0138853	0.00816481	0.00823254	0.0103486	0.00957371		0.0178977	0.0171296	0.0121977	0.0120093	0.0139812	0.012809	0.0120712	0.0124378	0.00750214	0.00747597	0.00677672	0.00649543	1.11823	1.17742	0.524279	0.514595	1.04432	0.908976	0.836578	0.895753	0.918839	0.9081	0.654846	0.678465	0.0141059	0.0115653	0.848366	0.216761
103	b3588	aldB	0.00989518	0.00866451	0.00810149	0.00847349	0.00651435	0.006345	0.00665115	0.00671912	0.00913361	0.00817106	0.00891846	0.00800215		0.00917986	0.00887348	0.00814473	0.00870952	0.00775995	0.00710528	0.00514481	0.00482166	0.00761879	0.00726982	0.00747868	0.00743678	0.92771	1.02412	1.00534	1.02786	1.19121	1.11982	0.773522	0.717603	0.834149	0.889703	0.838562	0.929348	0.0079658	0.00746195	0.939912	0.14012
104	b3600	mtlD	0.0127904	0.0142163	0.0138112	0.0132443	0.0149665	0.0135856	0.0116762	0.0121555	0.0116788	0.0122414	0.0112479	0.0117455		0.0128828	0.0135746	0.0113032	0.0108198	0.0123324	0.0117232	0.00799021	0.00808799	0.0111582	0.0113539	0.0106413	0.0110096	1.00723	0.954863	0.818405	0.816937	0.824	0.862909	0.684315	0.665377	0.955426	0.927501	0.946068	0.937343	0.01278	0.0110731	0.866697	0.109054
105	b3601	mtlR	0.00430536	0.00472778	0.00630483	0.00564631	0.00567827	0.0054305	0.00599656	0.00510748	0.00715112	0.00669401	0.00574518	0.00574552		0.00574485	0.00539164	0.00461894	0.004038	0.0059514	0.00576429	0.00509704	0.00453436	0.0058236	0.00585031	0.00585988	0.00587296	1.33435	1.14042	0.732602	0.715157	1.0481	1.06147	0.849994	0.887789	0.814361	0.873962	1.01997	1.02218	0.00571108	0.00537894	0.958362	0.179839
106	b3721	bglB	0.00260758	0.00274562	0.00399647	0.00394969	0.00248433	0.00241545	0.00295269	0.00325489	0.00454682	0.00374307	0.00363189	0.00368635		0.00369987	0.00374005	0.00294891	0.00294389	0.00279021	0.00294213	0.00266284	0.00259819	0.00381592	0.00339633	0.00372516	0.00385265	1.41889	1.36219	0.73788	0.745347	1.12313	1.21805	0.901833	0.798242	0.839251	0.907364	1.02568	1.04511	0.00333457	0.00325968	1.01025	0.23142	W
107	b3723	bglG	0.0038947	0.00408951	0.00452063	0.00425173	0.00320621	0.00308473	0.00380086	0.00380155	0.00337206	0.00332264	0.00333404	0.00371815		0.00398991	0.00478401	0.00423713	0.00449514	0.00403913	0.00391214	0.00327423	0.00327263	0.00347127	0.00300728	0.00310788	0.0032955	1.02445	1.16983	0.937287	1.05725	1.25978	1.26823	0.861444	0.860869	1.02942	0.905089	0.932165	0.886326	0.00369973	0.00374052	1.01601	0.147388
108	b3752	rbsK	0.00245328	0.00258047	0.00286011	0.00306352	0.00300526	0.00284971	0.00333107	0.00361907	0.0025271	0.0027314	0.00260041	0.00260297		0.00339636	0.00391905	0.00319514	0.00332295	0.00311065	0.00347618	0.00310608	0.0030955	0.0027687	0.00276792	0.00295892	0.00260096	1.38441	1.51874	1.11714	1.08469	1.03507	1.21984	0.932455	0.85533	1.0956	1.01337	1.13787	0.999229	0.00285203	0.0031432	1.11614	0.185682	W
109	b3753	rbsR	0.0130346	0.0132203	0.013814	0.0149825	0.035659	0.0366785	0.0334656	0.0349214	0.0127823	0.012525	0.0107559	0.0108497		0.0167489	0.0171021	0.0211754	0.02214	0.0315117	0.0362645	0.0367354	0.0375105	0.0148555	0.0139495	0.00753366	0.0127724	1.28496	1.29362	1.53289	1.47772	0.883695	0.988712	1.09771	1.07414	1.1622	1.11373	0.700423	1.17721	0.0202241	0.0223583	1.14892	0.234051
110	b3902	rhaD	0.00683925	0.00684787	0.00685596	0.00718921	0.0045364	0.00431975	0.00487183	0.00484677	0.00556051	0.00535923	0.00548348	0.00506746		0.00794484	0.00778169	0.00693129	0.00722267	0.00508497	0.00527855	0.00453388	0.00483325	0.00483427	0.00459868	0.0047887	0.00480883	1.16165	1.13637	1.01099	1.00465	1.12093	1.22196	0.930632	0.997211	0.869394	0.858085	0.873297	0.948963	0.00564814	0.00572013	1.01118	0.123559
111	b3903	rhaA	0.00268138	0.00258905	0.00131738	0.00142047	0.00194152	0.00184024	0.00186337	0.00191832	0.00147165	0.00168008	0.00152542	0.00158158		0.00188701	0.00152572	0.0023427	0.0024848	0.00179424	0.00215287	0.00181053	0.00190355	0.00179867	0.00153465	0.00122314	0.00115326	0.703747	0.589299	1.77831	1.74929	0.924141	1.16989	0.971644	0.992297	1.22221	0.913437	0.801836	0.729183	0.0018192	0.00180093	1.04544	0.38184	W
112	b3904	rhaB	0.0153594	0.0165653	0.0209898	0.0233441	0.00820962	0.00876843	0.0105624	0.0114218	0.0168929	0.0181377	0.0153627	0.0154504		0.0155893	0.017518	0.0151303	0.0163287	0.0104666	0.0120111	0.00849388	0.0087547	0.0151993	0.0157975	0.0212277	0.021686	1.01497	1.05751	0.720842	0.69948	1.27492	1.36981	0.80416	0.766489	0.899748	0.870976	1.38177	1.40359	0.0150887	0.0148503	1.02202	0.270774
113	b3905	rhaS	0.0161496	0.018435	0.00967084	0.00836135	0.0127095	0.0125145	0.0164456	0.0173256	0.00579628	0.00579575	0.00666902	0.00694807		0.00961921	0.010055	0.0153456	0.0132778	0.0188072	0.0184506	0.0116683	0.0121266	0.00355883	0.00351199	0.00316047	0.0030251	0.595632	0.545431	1.58679	1.588	1.47978	1.47433	0.70951	0.699926	0.613986	0.60596	0.473903	0.435387	0.0114018	0.0102172	0.900719	0.473993
114	b3906	rhaR	0.000781353	0.000770995	0.00101715	0.00116169	0.0009922	0.00085967	0.000771974	0.000616525	0.00124712	0.0010224	0.000909327	0.000839373		0.000943515	0.00117782	0.00081385	0.000831871	0.000895303	0.000845631	0.000639969	0.00065237	0.00147605	0.00122433	0.00107771	0.00104233	1.20754	1.52767	0.800126	0.71609	0.902341	0.98367	0.829003	1.05814	1.18356	1.19751	1.18517	1.24179	0.000915814	0.000968395	1.06938	0.232021	W
115	b3949	frwC	0.00337202	0.00341724	0.00354291	0.00424508	0.00297739	0.0031958	0.00278845	0.00301563	0.00324634	0.0028826	0.00271456	0.00312982		0.00400642	0.00453137	0.0032306	0.00355347	0.00323375	0.00323543	0.00264497	0.00259809	0.00277155	0.00244521	0.0030769	0.00286851	1.18814	1.32603	0.911848	0.83708	1.0861	1.0124	0.948543	0.861542	0.853747	0.848264	1.13348	0.916509	0.00321065	0.00318302	0.993641	0.157857	W
116	b3950	frwB	0.00519852	0.00572057	0.00210028	0.00163395	0.00720559	0.00667139	0.0049763	0.00481046	0.00247392	0.00306889	0.00270707	0.00292959		0.00304398	0.00240995	0.00826706	0.00724005	0.00504297	0.00535618	0.00744982	0.0066246	0.00385491	0.00359047	0.00260742	0.00212224	0.585547	0.421278	3.93616	4.43101	0.699869	0.802859	1.49706	1.37712	1.55822	1.16996	0.96319	0.724413	0.00412471	0.0048008	1.51389	1.30267
117	b3953	frwD	0.000890324	0.000776946	0.000815904	0.000896368	0.00131524	0.00134989	0.00125792	0.00108794	0.00111675	0.00114057	0.00100425	0.000862111		0.00109022	0.000957129	0.000911777	0.00125711	0.00132027	0.00132688	0.00133154	0.00141246	0.000826156	0.000909661	0.00102733	0.000981303	1.22452	1.23191	1.1175	1.40245	1.00382	0.982954	1.05852	1.29829	0.739784	0.797547	1.02298	1.13826	0.00104285	0.00111265	1.08488	0.194132	W
118	b4037	malM	0.0257323	0.0296246	0.00711948	0.00759893	0.011845	0.0127312	0.0116031	0.0125981	0.00814449	0.00783249	0.0146589	0.0105508		0.00768082	0.00793987	0.0265269	0.0283074	0.0122334	0.0132094	0.0155156	0.0156406	0.00862228	0.00849873	0.00663351	0.00593016	0.29849	0.268017	3.72596	3.72518	1.03279	1.03756	1.3372	1.2415	1.05866	1.08506	0.452526	0.562059	0.0133366	0.0130616	1.31875	1.18102
119	b4090	rpiB	0.0172381	0.0226432	0.00318848	0.00301213	0.00604628	0.00635305	0.00643248	0.00628583	0.00523749	0.00547129	0.0130471	0.0136691		0.0035619	0.00332403	0.0134328	0.0139304	0.00810654	0.00779931	0.0062548	0.00561955	0.00629495	0.00668123	0.00393238	0.00440062	0.20663	0.1468	4.21292	4.62478	1.34075	1.22765	0.972378	0.894004	1.2019	1.22114	0.301399	0.32194	0.00905204	0.00694488	1.38936	1.48377
120	b4118	melR	0.00500421	0.00548213	0.00282011	0.0030592	0.00983138	0.0116222	0.00884708	0.00967122	0.00401085	0.00379935	0.00416217	0.00432204		0.00327303	0.00349763	0.0066564	0.00739514	0.00947979	0.00953706	0.0092728	0.0101756	0.00381632	0.00359432	0.0042155	0.00433577	0.654056	0.638005	2.36033	2.41734	0.964237	0.820587	1.04812	1.05216	0.951498	0.946035	1.01281	1.00318	0.00605267	0.00627078	1.1557	0.592616
121	b4119	melA	0.0243996	0.0242907	0.0406116	0.0392115	0.0111235	0.0112441	0.0137912	0.012107	0.020833	0.0232052	0.0182363	0.0189056		0.0411827	0.0406711	0.0236077	0.0231911	0.0148274	0.0151268	0.0141278	0.0121441	0.0176416	0.020171	0.0219158	0.0234413	1.68784	1.67435	0.581305	0.591437	1.33298	1.34531	1.02441	1.00307	0.846809	0.869243	1.20177	1.23991	0.0214966	0.0223374	1.11654	0.366394
122	b4198	sgaE	0.00167776	0.00176938	0.00189345	0.00179301	0.0012278	0.00129214	0.00123227	0.00133254	0.00216131	0.00163292	0.00162735	0.00160333		0.00179674	0.0018422	0.00203186	0.00208798	0.00136393	0.0015463	0.00135958	0.00128043	0.00222445	0.00184317	0.00265445	0.00229416	1.07092	1.04115	1.0731	1.16451	1.11088	1.19669	1.10331	0.960896	1.02921	1.12875	1.63115	1.43087	0.00160361	0.00186044	1.16179	0.188208	W
123	b4239	treC	0.012515	0.0126364	0.0176583	0.0167458	0.00802844	0.00750597	0.0105669	0.00878967	0.0129886	0.0117493	0.0118843	0.0117379		0.0139755	0.0147899	0.0134336	0.0119626	0.00890066	0.00847671	0.00795438	0.00717042	0.0116288	0.010391	0.0143925	0.0132405	1.1167	1.17042	0.760752	0.714361	1.10864	1.12933	0.752763	0.815779	0.895313	0.884393	1.21104	1.12801	0.0119005	0.0113597	0.973958	0.1864
124	b4265	idnT	0.0036394	0.00374671	0.00389256	0.00376932	0.00581788	0.00626899	0.00524732	0.00548427	0.00333409	0.00328773	0.00321916	0.00317703		0.00426171	0.00402749	0.0045433	0.00496131	0.00569223	0.00565836	0.00616753	0.00637596	0.00311136	0.00321134	0.0029916	0.00320662	1.17099	1.07494	1.16718	1.31623	0.978403	0.902595	1.17537	1.16259	0.933198	0.976765	0.929312	1.00931	0.00424037	0.0045174	1.06641	0.130425
125	b4268	idnK	0.00356803	0.00333229	0.00433013	0.00390334	0.00265323	0.00255495	0.00283997	0.00256948	0.00224592	0.00218844	0.00205113	0.00180701		0.00443297	0.0046402	0.00444835	0.0038779	0.00277972	0.00255422	0.00342963	0.00294096	0.00223255	0.00216422	0.00209062	0.00191378	1.24241	1.3925	1.0273	0.993482	1.04767	0.999714	1.20763	1.14457	0.994044	0.988935	1.01926	1.05909	0.00283699	0.00312543	1.09305	0.127924	W
126	b4296	yjhF	0.0103331	0.0110341	0.0110913	0.011137	0.00784759	0.0075217	0.00838247	0.00864576	0.00960948	0.00941756	0.00932844	0.00910261		0.0110637	0.0117039	0.0109704	0.011414	0.00788437	0.00813671	0.00855362	0.00798742	0.00880344	0.00869249	0.00886129	0.00860098	1.07071	1.06071	0.989105	1.02487	1.00469	1.08177	1.02042	0.923853	0.916121	0.923008	0.949922	0.944892	0.00945425	0.00938937	0.992505	0.0604378
127	b4322	uxuA	0.0130309	0.0140266	0.0127414	0.0137268	0.0101691	0.0108931	0.0112676	0.0114574	0.0114824	0.0112295	0.0120331	0.0122662		0.0132388	0.0135138	0.0127452	0.0146486	0.0108823	0.0111512	0.0103354	0.0118096	0.00940223	0.00965979	0.0109349	0.0120182	1.01596	0.963438	1.0003	1.06715	1.07013	1.02369	0.917271	1.03075	0.818838	0.860215	0.908737	0.979782	0.012027	0.011695	0.971355	0.0801253
128	b4323	uxuB	0.00757237	0.0083438	0.00756653	0.00756512	0.00527242	0.005662	0.00559684	0.00604965	0.00635858	0.00658496	0.00641433	0.00693113		0.00833443	0.00941602	0.00727318	0.00735166	0.00578088	0.0063064	0.00550452	0.00551136	0.00568065	0.00547258	0.00631481	0.00661245	1.10064	1.1285	0.96123	0.971783	1.09644	1.11381	0.983504	0.91102	0.893383	0.831073	0.984485	0.954022	0.00665981	0.00662991	0.994157	0.0959315
129	b4324	uxuR	0.00633876	0.00601503	0.00558731	0.00551006	0.00640254	0.00651469	0.00631639	0.00657809	0.00536345	0.00474111	0.00385217	0.00399374		0.00510714	0.00604416	0.00844603	0.00752786	0.00741335	0.00732089	0.00684929	0.00762435	0.00610499	0.00576111	0.00356531	0.00416943	0.805699	1.00484	1.51164	1.3662	1.15788	1.12375	1.08437	1.15905	1.13826	1.21514	0.925534	1.04399	0.00560111	0.00632782	1.12803	0.186474
130	b0029	lytB	0.00832828	0.0089503	0.00980821	0.00915387	0.00655807	0.00676092	0.00745937	0.00743712	0.00809536	0.00740694	0.00767416	0.00800388		0.0107319	0.0105366	0.00944222	0.00963991	0.00718672	0.00759186	0.00698656	0.00726507	0.00736486	0.00770114	0.00738268	0.00772126	1.28861	1.17723	0.962685	1.0531	1.09586	1.1229	0.936616	0.976866	0.909763	1.03972	0.962018	0.964689	0.00796971	0.0082959	1.04084	0.112882
131	b0399	phoB	0.00169537	0.00186743	0.00119574	0.00111119	0.00194917	0.00195324	0.0015833	0.00160344	0.00217155	0.00207611	0.00183072	0.00179015		0.00147799	0.0018221	0.00140718	0.00148829	0.00169002	0.00143179	0.00153071	0.00169669	0.00184945	0.00184481	0.0019315	0.00220079	0.87178	0.975723	1.17684	1.33936	0.867045	0.733034	0.966785	1.05815	0.851673	0.888588	1.05505	1.22939	0.00173562	0.00169761	1.00112	0.177598	W
132	b0400	phoR	0.00372313	0.00377311	0.00452598	0.00429097	0.00265399	0.00286495	0.00265138	0.00256898	0.0044263	0.0039778	0.00368778	0.00378674		0.00396724	0.00383015	0.00349978	0.00386218	0.00289659	0.00281904	0.00231677	0.00244352	0.00410026	0.00445134	0.00444361	0.00428878	1.06557	1.01512	0.773265	0.900072	1.09141	0.983975	0.8738	0.951164	0.92634	1.11905	1.20496	1.13258	0.00357759	0.00357661	1.00311	0.125013
133	b0439	lon	0.0130336	0.0128881	0.0131232	0.0135351	0.0102468	0.0103047	0.0100875	0.00994399	0.0129033	0.0126024	0.0121216	0.0119425		0.0143823	0.0143953	0.0115012	0.0128501	0.00978535	0.00995079	0.009283	0.00995589	0.0131363	0.0136097	0.0134062	0.0131096	1.10348	1.11694	0.8764	0.949392	0.954971	0.965654	0.920251	1.0012	1.01806	1.07993	1.10598	1.09772	0.0118944	0.0121138	1.01583	0.0832744
134	b0683	fur	0.0252972	0.02509	0.0178721	0.0175814	0.0303343	0.0296696	0.0246208	0.0262362	0.0248877	0.0247441	0.0301255	0.0283059		0.0162706	0.0150454	0.0213024	0.0327126	0.0225133	0.0219656	0.0275114	0.0278794	0.026654	0.0315534	0.0197793	0.0182834	0.643177	0.599658	1.19194	1.86064	0.742175	0.74034	1.11741	1.06263	1.07097	1.27519	0.656563	0.645922	0.025397	0.0234559	0.967218	0.372697
135	b0694	kdpE	0.00319767	0.00267739	0.00257416	0.00261682	0.00320581	0.00302071	0.00266134	0.0024138	0.00348976	0.00310857	0.00342106	0.0030975		0.00258985	0.00235064	0.00310095	0.00372351	0.00281017	0.00285751	0.00266176	0.00296272	0.00313323	0.00280594	0.00224386	0.00256999	0.809919	0.877958	1.20465	1.42291	0.876585	0.94597	1.00016	1.22741	0.897835	0.902648	0.655897	0.829697	0.00295705	0.00281751	0.97097	0.212953	W
136	b0695	kdpD	0.013962	0.0144123	0.0168127	0.0164901	0.00970653	0.0096973	0.00998361	0.0100677	0.013838	0.0146079	0.0136777	0.0141479		0.0159932	0.0167927	0.0143988	0.0138665	0.0102472	0.00978738	0.00870181	0.00913491	0.012833	0.0128526	0.0163716	0.0148378	1.14548	1.16517	0.856426	0.8409	1.0557	1.00929	0.871609	0.907349	0.92738	0.879834	1.19696	1.04876	0.013117	0.0129848	0.992072	0.128897
137	b1129	phoQ	0.0349063	0.0342524	0.0377494	0.0349333	0.0241822	0.0274619	0.0242066	0.0212462	0.0282525	0.0297333	0.0264935	0.0275045		0.0365759	0.0348489	0.0356239	0.0345217	0.0264092	0.0273207	0.0213638	0.0196894	0.0248164	0.0246556	0.0229454	0.0254502	1.04783	1.01742	0.943696	0.988219	1.09209	0.994857	0.882562	0.926726	0.878378	0.829225	0.866076	0.925311	0.0292435	0.0278518	0.949366	0.0799279
138	b1130	phoP	0.0121672	0.0129493	0.0143236	0.0137209	0.0102792	0.011891	0.0117241	0.0120997	0.0157217	0.0154616	0.012738	0.0118027		0.0136787	0.0133651	0.0129067	0.0129159	0.0103357	0.0111735	0.0108066	0.00977269	0.0138482	0.0139482	0.0137149	0.0121851	1.12423	1.03211	0.901082	0.94133	1.0055	0.939657	0.921744	0.807682	0.880832	0.902121	1.07669	1.0324	0.0129066	0.0123876	0.963781	0.0911759
139	b1320	ycjW	0.0426896	0.0445764	0.041868	0.0420684	0.029362	0.0309194	0.0338331	0.0328847	0.0348974	0.0359731	0.0373886	0.0395185		0.0410094	0.0397914	0.0418445	0.0431926	0.0313295	0.0318252	0.0262592	0.028142	0.03642	0.0363356	0.0342894	0.032183	0.96064	0.892656	0.999439	1.02673	1.06701	1.02929	0.776137	0.855776	1.04363	1.01008	0.917109	0.81438	0.0371649	0.0352185	0.949406	0.0966079
140	b1334	fnr	0.0124261	0.0109127	0.0134833	0.0131753	0.0120274	0.0114681	0.0101733	0.00965487	0.0219713	0.0215491	0.0163916	0.0153562		0.0102101	0.00984919	0.00986849	0.00954161	0.00908335	0.00896153	0.00965228	0.00960273	0.0172924	0.0172776	0.016388	0.016138	0.82167	0.902545	0.731907	0.724207	0.755224	0.781433	0.948789	0.994599	0.787044	0.801776	0.999779	1.05091	0.0140491	0.0119888	0.858324	0.115185
141	b1564	relB	0.0376949	0.0386411	0.0475573	0.0461739	0.0305214	0.0325711	0.0436433	0.046547	0.0184914	0.0189822	0.0199205	0.0200746		0.0505458	0.0504301	0.05013	0.0498994	0.0526726	0.0533321	0.0465606	0.0467829	0.0149849	0.0142014	0.0174693	0.0173775	1.34092	1.30509	1.0541	1.08068	1.72576	1.6374	1.06684	1.00507	0.810371	0.748141	0.876952	0.865645	0.0334016	0.0386989	1.12641	0.315806
142	b1580	rspB	0.00147791	0.00141066	0.00166308	0.00141981	0.0014302	0.00135433	0.00118671	0.00124786	0.00202432	0.00180096	0.00166064	0.00151138		0.0016709	0.0018001	0.00135548	0.00156344	0.00129369	0.00138832	0.00117035	0.00107058	0.00171261	0.00219961	0.00175275	0.00168221	1.13058	1.27607	0.815038	1.10116	0.904554	1.0251	0.986211	0.857935	0.846017	1.22135	1.05547	1.11302	0.00151565	0.001555	1.02771	0.1499	W
143	b1581	rspA	0.0512533	0.0534713	0.0843075	0.0839046	0.0261947	0.0280604	0.0276171	0.0295865	0.0390391	0.0405367	0.0451064	0.0424651		0.0736823	0.0738835	0.0531598	0.0552207	0.0282081	0.0293543	0.0300649	0.0312443	0.0631139	0.0664328	0.0565225	0.0564121	1.43761	1.38174	0.630547	0.658137	1.07686	1.04611	1.08863	1.05603	1.61668	1.63883	1.25309	1.32843	0.0459619	0.0514416	1.18439	0.32501
144	b1609	rstB	0.0165723	0.0176401	0.0150378	0.0153645	0.0117716	0.0127802	0.0114393	0.0113959	0.0117621	0.0126596	0.012239	0.0116036		0.0160493	0.016264	0.0164066	0.0166987	0.0109639	0.0115122	0.0123562	0.0122006	0.0129297	0.0131644	0.0115221	0.0110693	0.968439	0.921991	1.09103	1.08684	0.931384	0.900783	1.08015	1.07061	1.09926	1.03987	0.941426	0.953956	0.0133555	0.0134281	1.00714	0.0770191
145	b1739	osmE	0.00844358	0.00942801	0.0120823	0.0121804	0.00690062	0.00684237	0.00650275	0.00687025	0.00794674	0.00701283	0.00710644	0.00696874		0.0119458	0.0124322	0.0113287	0.0105151	0.00804095	0.00867467	0.00638881	0.00643627	0.00638722	0.00719781	0.00467212	0.0045614	1.41478	1.31865	0.937628	0.863285	1.16525	1.26779	0.982478	0.936832	0.803753	1.02638	0.657448	0.654553	0.00819042	0.00821509	1.0024	0.247769
146	b2533	suhB	0.00388967	0.00349987	0.00323443	0.00372938	0.00448594	0.00428488	0.00422651	0.00444484	0.00538371	0.00548735	0.00431662	0.00432087		0.00278043	0.00264458	0.00326096	0.00328077	0.00368762	0.0036999	0.00430567	0.00430487	0.00542647	0.00592773	0.0051767	0.00474545	0.714824	0.755623	1.0082	0.87971	0.82204	0.863477	1.01873	0.96851	1.00794	1.08025	1.19925	1.09826	0.00427534	0.00410343	0.951402	0.146086
147	b2566	era	0.0282426	0.0286897	0.0390151	0.0365876	0.0179915	0.0184169	0.0197291	0.0188365	0.0315188	0.0304678	0.0300501	0.0293668		0.0299571	0.0306085	0.0271856	0.0270265	0.0192033	0.0192074	0.0157573	0.01545	0.0292375	0.0281232	0.0350839	0.0382364	1.06071	1.06688	0.696798	0.738678	1.06735	1.04292	0.798684	0.820213	0.927622	0.923046	1.16751	1.30203	0.0274094	0.0262564	0.967704	0.182292
148	b2570	rseC	0.0131867	0.0125246	0.0076419	0.00700982	0.0158521	0.0164907	0.0118392	0.0129056	0.0111123	0.0104462	0.0101853	0.0104128		0.00842217	0.00925545	0.0143504	0.0139425	0.0137849	0.0145776	0.0142229	0.0153202	0.0138784	0.0137903	0.0115579	0.0123299	0.638686	0.73898	1.87786	1.98899	0.869594	0.883993	1.20134	1.1871	1.24893	1.32012	1.13476	1.18411	0.0116339	0.0129527	1.18954	0.40886
149	b2571	rseB	0.00384469	0.00405817	0.00515668	0.00676895	0.00363488	0.00349858	0.00331682	0.00359403	0.00526332	0.00521906	0.00409335	0.00433126		0.00509665	0.00575811	0.00364408	0.00422109	0.00318786	0.00308855	0.00346429	0.00382968	0.00494427	0.00454272	0.00453585	0.00451329	1.32563	1.4189	0.706672	0.623596	0.87702	0.882799	1.04446	1.06557	0.939382	0.87041	1.1081	1.04203	0.00439832	0.00423554	0.992047	0.229134
150	b2572	rseA	0.0113055	0.0116525	0.00848781	0.00821414	0.0336731	0.0317645	0.0303625	0.0327747	0.0245762	0.0229021	0.0245441	0.0204307		0.00831608	0.00809664	0.0146647	0.0139923	0.0211677	0.0213077	0.0239978	0.0253668	0.0209312	0.0212171	0.0228109	0.019686	0.735577	0.694842	1.72774	1.70345	0.628625	0.670803	0.790377	0.773973	0.851685	0.926426	0.929385	0.963554	0.021724	0.0184629	0.949703	0.373214
151	b2573	rpoE	0.00386567	0.00352223	0.0033242	0.00309863	0.00613011	0.00515993	0.00501014	0.00441435	0.00532254	0.00525921	0.00445253	0.00454207		0.00319981	0.00295576	0.00464063	0.00434833	0.0051021	0.00458159	0.00431251	0.00425687	0.00573922	0.00489701	0.00416606	0.00484179	0.827751	0.839172	1.39601	1.4033	0.832302	0.887916	0.860757	0.964326	1.07829	0.93113	0.935661	1.06599	0.00450847	0.00442014	1.00188	0.203534
152	b2696	csrA	0.0190667	0.0177923	0.012927	0.0121552	0.0382119	0.036596	0.035884	0.0330196	0.019911	0.016889	0.0178142	0.0182694		0.00904061	0.00751025	0.0156705	0.0152618	0.0335834	0.0316537	0.033794	0.0339066	0.019228	0.0195498	0.0186136	0.0183519	0.474157	0.422108	1.21224	1.25558	0.878874	0.864951	0.941757	1.02686	0.965698	1.15755	1.04488	1.00452	0.0232113	0.021347	0.937431	0.25918
153	b2784	relA	0.0206986	0.0224305	0.0198229	0.0198453	0.0451503	0.0469006	0.0384309	0.0381722	0.0182986	0.0174427	0.0139249	0.0144201		0.020962	0.0219981	0.0267657	0.0265076	0.0374528	0.039562	0.0418606	0.0409013	0.0196631	0.0192912	0.0144171	0.0150932	1.01273	0.980722	1.35024	1.33571	0.829514	0.843528	1.08924	1.0715	1.07457	1.10597	1.03535	1.04667	0.0262948	0.0270396	1.06465	0.157423
154	b2786	barA	0.020035	0.0202868	0.021781	0.022887	0.0127367	0.0135935	0.0151739	0.0148154	0.0184952	0.0183241	0.0180727	0.0191039		0.0199353	0.0197893	0.0214931	0.0225836	0.0146386	0.0145192	0.0143783	0.0146022	0.0194837	0.0191281	0.0203073	0.0210743	0.995025	0.975477	0.986782	0.986746	1.14933	1.0681	0.947568	0.985609	1.05345	1.04388	1.12365	1.10314	0.0179421	0.0184944	1.0349	0.0653409
155	b3202	rpoN	0.0105217	0.0107546	0.00849918	0.00861774	0.0144564	0.0146069	0.0101708	0.0104581	0.0118485	0.0107516	0.0152746	0.0149261		0.00841433	0.00808933	0.00983898	0.00973276	0.0109372	0.0113864	0.0116476	0.0106996	0.0256961	0.0259937	0.017103	0.0173443	0.799709	0.752173	1.15764	1.12939	0.756563	0.779522	1.14521	1.0231	2.16872	2.41767	1.1197	1.16201	0.0117405	0.0139069	1.20095	0.539723
156	b3210	arcB	0.00304987	0.00291863	0.00345947	0.00313242	0.00432547	0.00443399	0.00318647	0.00304792	0.00448095	0.00496895	0.0046864	0.00408713		0.00276218	0.00300035	0.00340737	0.00367761	0.00348913	0.00384004	0.0036301	0.00347879	0.00898232	0.00898159	0.00822671	0.0071854	0.905669	1.028	0.984941	1.17405	0.806646	0.866046	1.13923	1.14137	2.00456	1.80754	1.75544	1.75805	0.00381481	0.00505513	1.28096	0.425786
157	b3228	sspB	0.00687632	0.00659114	0.00410705	0.00485366	0.00490192	0.00455455	0.0038235	0.00365582	0.00435268	0.00455357	0.00449504	0.00571812		0.00444597	0.00472271	0.00534105	0.00516657	0.00449284	0.00469531	0.00457665	0.00493195	0.00729676	0.00705279	0.00549759	0.00572894	0.646562	0.716524	1.30046	1.06447	0.916548	1.03091	1.19698	1.34907	1.67638	1.54885	1.22304	1.00189	0.00487361	0.0053291	1.13931	0.308056
158	b3229	sspA	0.0146002	0.0145912	0.00992514	0.00978389	0.0111018	0.010798	0.0090533	0.00881615	0.0138568	0.0138747	0.0146991	0.0133854		0.0124524	0.0129909	0.0131331	0.0123483	0.0101271	0.0106619	0.0103981	0.0106668	0.0109253	0.0111785	0.0109602	0.0100197	0.852892	0.890322	1.32321	1.2621	0.912197	0.987397	1.14855	1.20991	0.788442	0.805678	0.745637	0.748558	0.0120405	0.0113219	0.972908	0.209429
159	b3357	crp	0.00881995	0.00827651	0.00822239	0.00886096	0.0162399	0.01451	0.0100242	0.00989648	0.0157982	0.0158612	0.0120576	0.0117516		0.00722321	0.00769564	0.0086718	0.00839317	0.0120581	0.0117573	0.0127092	0.0128479	0.0153874	0.0159973	0.0152749	0.0150988	0.818962	0.929816	1.05466	0.947208	0.742501	0.810291	1.26785	1.29823	0.973998	1.00858	1.26683	1.28483	0.0116932	0.0119262	1.03365	0.201346
160	b3404	envZ	0.0380866	0.0398721	0.0264127	0.0284443	0.0186922	0.0186161	0.0189221	0.0189968	0.0160247	0.0148245	0.0219451	0.0218586		0.0316512	0.0315746	0.0350407	0.0348709	0.0211248	0.0218064	0.0213323	0.0201661	0.0176817	0.0164318	0.0118595	0.0114979	0.831031	0.791896	1.32666	1.22594	1.13014	1.17137	1.12738	1.06155	1.1034	1.10843	0.540415	0.526013	0.023558	0.0229198	0.995352	0.261812
161	b3405	ompR	0.0153047	0.0160158	0.0184488	0.0179274	0.014872	0.0156284	0.0171254	0.0166158	0.0169495	0.0165557	0.0155343	0.017075		0.0164378	0.0166292	0.0185603	0.0194976	0.0146597	0.0177832	0.0145507	0.0144084	0.0170154	0.0168655	0.0170097	0.0186687	1.07403	1.0383	1.00604	1.08759	0.985722	1.13788	0.849654	0.867151	1.00389	1.01871	1.09497	1.09333	0.0165044	0.0168405	1.02144	0.0887811
162	b3650	spoT	0.00296715	0.00290699	0.00416328	0.00399872	0.00451709	0.00422896	0.00402524	0.0039733	0.00502273	0.00551657	0.00530868	0.00531571		0.00358847	0.00323733	0.00396116	0.00418085	0.00363934	0.00382869	0.00476825	0.00462775	0.00828787	0.00863738	0.0088242	0.00862823	1.2094	1.11364	0.951451	1.04555	0.805683	0.905351	1.18459	1.16471	1.65007	1.56572	1.66222	1.62316	0.0043287	0.00551746	1.24013	0.308466
163	b3724	phoU	0.253894	0.249527	0.0584303	0.0623605	0.151248	0.15263	0.166375	0.167978	0.113271	0.11149	0.215042	0.200728		0.0612687	0.0641231	0.213182	0.211236	0.170605	0.179444	0.150793	0.152221	0.100802	0.101888	0.0919265	0.0845301	0.241316	0.256978	3.64848	3.38733	1.12798	1.17568	0.906343	0.906196	0.889922	0.913879	0.427482	0.421118	0.158581	0.131835	1.19189	1.13405
164	b3779	gppA	0.0244254	0.0235072	0.0230632	0.0239362	0.0186958	0.0188234	0.0167216	0.0175387	0.027987	0.0252844	0.0276624	0.0262981		0.0207639	0.0193095	0.024841	0.0247846	0.0174147	0.0177404	0.0173236	0.0178306	0.0341704	0.0333516	0.0323815	0.0315451	0.850098	0.821428	1.07708	1.03544	0.931478	0.942466	1.036	1.01664	1.22094	1.31906	1.1706	1.19952	0.0228286	0.0242881	1.05173	0.153311
165	b3806	cyaA	0.00723602	0.00736591	0.00671281	0.00704088	0.0104657	0.0100452	0.0081121	0.00749106	0.0139081	0.0136204	0.0118389	0.011226		0.00790034	0.00701076	0.0076807	0.00776419	0.00975487	0.00926582	0.00976385	0.00846398	0.0174225	0.0140545	0.015041	0.0142955	1.09181	0.951784	1.14419	1.10273	0.932084	0.922415	1.20362	1.12988	1.25269	1.03187	1.27047	1.27343	0.00958858	0.0107015	1.10891	0.12845
166	b3911	cpxA	0.00260088	0.00253576	0.00294857	0.00301283	0.00336967	0.00322645	0.00274938	0.00277021	0.00386883	0.00369839	0.00331488	0.0031758		0.00277447	0.00265193	0.00237021	0.002579	0.00252537	0.00238804	0.00240537	0.0024414	0.0040057	0.00318403	0.00351783	0.00371471	1.06674	1.04581	0.803849	0.856007	0.749441	0.740145	0.874878	0.881304	1.03538	0.860923	1.06122	1.16969	0.00310597	0.00287984	0.928783	0.140805	W
167	b3934	cytR	0.0171434	0.0173554	0.0177382	0.0181054	0.0182355	0.0183172	0.0163963	0.0170129	0.0217455	0.0206306	0.0212927	0.0216306		0.0173541	0.0182443	0.0163818	0.0169922	0.0156424	0.0152555	0.0156872	0.0157559	0.0191803	0.0192789	0.0199344	0.0197689	1.01229	1.05122	0.923534	0.938514	0.857801	0.832849	0.956754	0.926117	0.882038	0.93448	0.936207	0.913931	0.0188003	0.0174563	0.930478	0.0599817
168	b3961	oxyR	0.00707204	0.00730363	0.00761315	0.00833786	0.00931327	0.00895097	0.00765914	0.00824414	0.010089	0.0100526	0.0107277	0.0120029		0.00737906	0.0078499	0.00784967	0.00787679	0.00740748	0.0079265	0.00804945	0.00974449	0.0101377	0.0108793	0.0112	0.0107202	1.04341	1.07479	1.03107	0.944702	0.795368	0.885546	1.05096	1.18199	1.00483	1.08224	1.04403	0.893134	0.00894719	0.00891837	1.00267	0.105422
169	b4043	lexA	0.0316856	0.0325468	0.0216718	0.0199735	0.0213099	0.0227086	0.0208518	0.0210104	0.0192605	0.0189255	0.0245253	0.0255143		0.0230301	0.0209097	0.0299352	0.0291095	0.0261973	0.0274119	0.0190163	0.0190479	0.0213801	0.0223843	0.0199367	0.020536	0.726832	0.642449	1.3813	1.45741	1.22935	1.20712	0.911976	0.906591	1.11005	1.18275	0.812905	0.804882	0.023332	0.0232412	1.03113	0.265604
170	b4062	soxS	0.00357195	0.00353283	0.00271931	0.00270865	0.0050672	0.00551085	0.00388555	0.00393128	0.00387207	0.00388437	0.00367155	0.00365481		0.00283148	0.00251148	0.00334668	0.00307067	0.00294253	0.00305051	0.00295126	0.00308007	0.00345917	0.00357594	0.00413671	0.00328467	0.7927	0.710897	1.23071	1.13365	0.580701	0.553546	0.759548	0.783478	0.893365	0.920595	1.12669	0.898725	0.0038342	0.00318676	0.865384	0.214052
171	b4063	soxR	0.0221953	0.0225259	0.028102	0.0284337	0.0141306	0.0147225	0.0145832	0.01556	0.0215617	0.0210237	0.0212832	0.0218088		0.0245442	0.0247334	0.0200735	0.0210198	0.0146982	0.0142181	0.0121801	0.0122343	0.0184073	0.0178809	0.0253855	0.0256991	1.10583	1.098	0.714309	0.739259	1.04017	0.96574	0.835212	0.786268	0.853704	0.850509	1.19275	1.17838	0.0204942	0.0192562	0.946677	0.171791
172	b4398	creB	0.00490016	0.0049538	0.00562775	0.00534739	0.00391947	0.00374372	0.00342057	0.00311943	0.00538839	0.00504697	0.00444279	0.00442371		0.00623124	0.00555312	0.00467497	0.00462243	0.00326246	0.00351464	0.00326276	0.00303071	0.0051464	0.00547312	0.00504336	0.00456846	1.27164	1.12098	0.830699	0.864428	0.832372	0.938809	0.953865	0.971558	0.95509	1.08444	1.13518	1.03272	0.00452785	0.00453197	0.999315	0.134412
173	b4399	creC	0.0437229	0.0458998	0.0527684	0.0547211	0.031392	0.0332299	0.0365233	0.0370351	0.0239069	0.0239538	0.0277835	0.0297171		0.0406894	0.0420284	0.0373959	0.0389131	0.0271874	0.0272918	0.0330544	0.0325791	0.0248004	0.0246587	0.0255955	0.024466	0.930619	0.915655	0.70868	0.711117	0.866062	0.821303	0.905024	0.879681	1.03738	1.02943	0.921249	0.823297	0.0367211	0.031555	0.879124	0.103562
174	b4401	arcA	0.00677524	0.00711519	0.00563841	0.00651647	0.0134566	0.0129745	0.00873605	0.00871846	0.00811727	0.00977529	0.00758831	0.00964748		0.00690876	0.00691149	0.00638061	0.0063287	0.00818835	0.00814471	0.010686	0.0116344	0.0112908	0.0108834	0.0119112	0.013795	1.01971	0.971371	1.13163	0.971186	0.608499	0.627745	1.22321	1.33446	1.39095	1.11336	1.56968	1.42991	0.00875495	0.00942195	1.11598	0.299476
175	b0025	ribF	0.00833144	0.00848227	0.00542291	0.00614783	0.00981661	0.010206	0.00761027	0.00707877	0.00972201	0.00923968	0.013212	0.0137471		0.00526562	0.00538094	0.00848309	0.00867927	0.00900516	0.00874722	0.01013	0.0100034	0.011602	0.0111475	0.00930427	0.00864177	0.632018	0.634375	1.56431	1.41176	0.917339	0.857067	1.3311	1.41315	1.19337	1.20649	0.704227	0.628626	0.00908474	0.00886586	1.04115	0.350295
176	b0162	yaeG	0.0111652	0.0116465	0.0126176	0.0140914	0.00966586	0.0101242	0.00968223	0.0106235	0.0105316	0.0114053	0.0102616	0.0102573		0.0123085	0.0135048	0.0117104	0.0115272	0.00856981	0.00924147	0.0101775	0.0110749	0.0104044	0.0101901	0.0103393	0.0108514	1.1024	1.15956	0.928099	0.81803	0.886607	0.912807	1.05116	1.04249	0.987927	0.893448	1.00756	1.05793	0.011006	0.010825	0.987335	0.100949
177	b0208	yafC	0.025968	0.0272007	0.0222007	0.0231169	0.0177408	0.0170499	0.0176181	0.0177781	0.0169331	0.0170695	0.0188192	0.0190397		0.0231066	0.023407	0.0213039	0.0213985	0.0189305	0.0188296	0.0157295	0.0176643	0.0146718	0.0153539	0.014233	0.0145754	0.889813	0.86053	0.959605	0.925666	1.06706	1.10438	0.8928	0.9936	0.866457	0.899495	0.756302	0.765527	0.0200445	0.018267	0.915103	0.105093
178	b0254	perR	0.012485	0.013165	0.0121833	0.0117354	0.0101012	0.0111394	0.0098596	0.0106917	0.0112915	0.0111303	0.0111392	0.0118628		0.0129802	0.0129804	0.0117508	0.0116491	0.0116902	0.0107148	0.00968254	0.0103881	0.0103855	0.0101782	0.0102391	0.0101148	1.03966	0.985981	0.964503	0.992646	1.15731	0.961876	0.982042	0.971603	0.919766	0.914453	0.919196	0.852648	0.0113987	0.0110628	0.971808	0.075603
179	b0272	yagI	0.0363937	0.0341746	0.0209075	0.0205443	0.039916	0.0413832	0.0340983	0.0336392	0.0218663	0.0237239	0.0191141	0.0225673		0.0282479	0.0276378	0.0339702	0.033325	0.0325605	0.0311615	0.0415103	0.0404651	0.0180392	0.0178808	0.0215264	0.02508	0.776176	0.808723	1.62479	1.6221	0.815725	0.752999	1.21737	1.20291	0.824979	0.753706	1.12621	1.11134	0.0290274	0.0292837	1.05309	0.320972
180	b0278	yagL	0.0121099	0.0110207	0.00334589	0.00322038	0.00563529	0.00562212	0.00490912	0.00515776	0.00244003	0.00236582	0.00295236	0.00330607		0.00514966	0.00438537	0.00729784	0.00787887	0.00507454	0.00498775	0.00609052	0.00710137	0.00180545	0.00179318	0.00185179	0.00206942	0.425242	0.39792	2.18114	2.44657	0.900494	0.887164	1.24065	1.37683	0.73993	0.757952	0.627224	0.625946	0.00517379	0.00462381	1.05059	0.659024
181	b0290	yagW	0.0276209	0.0276559	0.0293313	0.0311159	0.020265	0.0188667	0.0205658	0.0205703	0.0242181	0.0236639	0.02648	0.0264806		0.0273185	0.0277117	0.0242671	0.0251778	0.019201	0.0182149	0.019225	0.0193858	0.0234944	0.0219512	0.0287859	0.0290467	0.989054	1.00202	0.827347	0.809163	0.947496	0.965453	0.934803	0.942417	0.970118	0.927623	1.08708	1.0969	0.0247362	0.0236483	0.95829	0.0853313
182	b0294	ykgK	0.000937345	0.000938397	0.00118639	0.00131143	0.00120003	0.0012401	0.00100058	0.000808387	0.00109093	0.00102479	0.00105143	0.00124377		0.00118875	0.00122502	0.000938242	0.00111585	0.00113833	0.0010718	0.001361	0.00111273	0.0010957	0.000817609	0.00131291	0.00163712	1.26821	1.30544	0.790839	0.850867	0.948586	0.864283	1.36022	1.37648	1.00437	0.797829	1.24869	1.31626	0.00108613	0.00116792	1.09434	0.23736	W
183	b0300	ykgA	0.0129347	0.0132461	0.00496245	0.00525129	0.0183803	0.014287	0.0144527	0.0156171	0.00899671	0.00900916	0.0103883	0.00837438		0.00555829	0.0053388	0.0139948	0.0152792	0.0198249	0.0197319	0.0147218	0.014609	0.00909852	0.0090993	0.00701682	0.00561354	0.429721	0.403045	2.82015	2.90961	1.0786	1.38111	1.01862	0.93545	1.01132	1.01001	0.675453	0.670324	0.011325	0.0116573	1.19528	0.828673
184	b0305	ykgD	0.0712781	0.0744596	0.068976	0.0733988	0.101011	0.0961663	0.11169	0.114976	0.253075	0.181538	0.103926	0.104654		0.0623568	0.06712	0.0644452	0.0662183	0.098572	0.111789	0.090211	0.0896875	0.119057	0.120869	0.133569	0.135514	0.874839	0.901428	0.934313	0.902171	0.975857	1.16245	0.807687	0.780054	0.470443	0.665809	1.28523	1.29489	0.112929	0.0966175	0.921264	0.240763
185	b0316	yahB	0.0207272	0.0239591	0.0207754	0.0216888	0.014574	0.0159278	0.0153855	0.0167591	0.012033	0.0138763	0.0120141	0.0143257		0.0237517	0.0274593	0.0175672	0.0200163	0.0139741	0.0145529	0.0156988	0.0177843	0.00968065	0.0124445	0.0111305	0.0147206	1.14592	1.14609	0.845574	0.922887	0.958836	0.913679	1.02036	1.06117	0.804509	0.896813	0.926449	1.02757	0.0168372	0.0165651	0.972488	0.109413
186	b0318	yahD	0.00448962	0.00453299	0.00449083	0.00447503	0.0031954	0.0029507	0.00312632	0.00301177	0.00410895	0.00357444	0.00408597	0.00348719		0.00537139	0.00520544	0.00368484	0.00377555	0.00312204	0.00298288	0.00338642	0.00346219	0.00295764	0.00299638	0.00428772	0.00417536	1.1964	1.14835	0.820526	0.843693	0.977043	1.0109	1.0832	1.14955	0.719804	0.838279	1.04938	1.19734	0.0037941	0.00378399	1.00287	0.163235
187	b0330	prpR	0.00338655	0.00313513	0.0028697	0.0027997	0.00244005	0.0023946	0.00229337	0.00200297	0.0032763	0.00333001	0.00295658	0.00325274		0.00372167	0.00432342	0.00272821	0.00296077	0.0019949	0.00196909	0.00273594	0.00225284	0.00262808	0.00259384	0.0035315	0.00333032	1.09896	1.37902	0.950696	1.05753	0.817564	0.822304	1.19298	1.12475	0.802149	0.778927	1.19446	1.02385	0.00284481	0.00289755	1.02027	0.190294	W
188	b0346	mhpR	0.0329741	0.0335067	0.0297975	0.0292434	0.0293555	0.0287841	0.0304999	0.0281837	0.0304064	0.0310184	0.0277076	0.0301343		0.0325815	0.0341965	0.0307153	0.0311838	0.0254579	0.0243704	0.0310538	0.0294624	0.0221541	0.0173361	0.0276351	0.029114	0.988095	1.02059	1.0308	1.06635	0.867228	0.84666	1.01816	1.04537	0.728602	0.558898	0.997381	0.966141	0.0301343	0.0279384	0.927856	0.152665
189	b0417	thiL	0.00993249	0.0100642	0.0100128	0.0100215	0.0115945	0.0109245	0.00937677	0.00885298	0.0102883	0.0106287	0.011579	0.0113276		0.0117164	0.0112856	0.00915091	0.00984525	0.00898039	0.00932447	0.0110462	0.011051	0.00755176	0.00577672	0.0104742	0.0109428	1.1796	1.12136	0.91392	0.982412	0.774542	0.853536	1.17804	1.24828	0.734012	0.543504	0.904583	0.966031	0.0103836	0.00976214	0.949985	0.208829
190	b0447	ybaO	0.0145212	0.0148709	0.0159849	0.0162189	0.0128346	0.013613	0.0106018	0.0117148	0.0139665	0.0134125	0.0122058	0.0128286		0.016155	0.0168946	0.0147385	0.0143779	0.00963686	0.0104544	0.0125832	0.0132204	0.00982503	0.00896215	0.0130338	0.0141792	1.11252	1.13609	0.922026	0.886494	0.750851	0.767969	1.1869	1.12852	0.703473	0.668196	1.06784	1.10528	0.0135644	0.0128384	0.953013	0.191815
191	b0504	ybbS	0.0015746	0.00158023	0.00173944	0.00160525	0.00180712	0.00185822	0.00137313	0.00124138	0.00195657	0.00203388	0.00194537	0.00169792		0.00214175	0.0016391	0.00189004	0.00174404	0.00119767	0.00104482	0.00188165	0.00174708	0.00125763	0.00132196	0.00187249	0.00165722	1.36019	1.03725	1.08658	1.08646	0.662748	0.562272	1.37034	1.40737	0.642776	0.649971	0.962537	0.976028	0.00170109	0.00161629	0.983711	0.302034	W
192	b0506	ybbU	0.0417586	0.0431247	0.0489288	0.0526288	0.046135	0.0489384	0.0445525	0.0474077	0.0499266	0.05245	0.0511697	0.0511493		0.0497068	0.0536378	0.0441962	0.0464667	0.0368141	0.03683	0.0475986	0.0475229	0.0413467	0.0419693	0.0467627	0.0580457	1.19034	1.24378	0.903276	0.882915	0.797964	0.752579	1.06837	1.00243	0.828151	0.800179	0.913875	1.13483	0.0481808	0.0459081	0.95989	0.165472
193	b0538	b0538	0.00489859	0.00489752	0.0055509	0.00477054	0.00343412	0.00313984	0.00298929	0.00333557	0.00443226	0.00504251	0.00417638	0.00463954		0.00544383	0.00558994	0.00491918	0.00468848	0.00379458	0.00374016	0.00278649	0.00305323	0.00527408	0.00493975	0.00393628	0.00503902	1.11131	1.14138	0.886194	0.982798	1.10497	1.19119	0.932156	0.915355	1.18993	0.979622	0.942509	1.0861	0.00427559	0.00443375	1.03863	0.110482
194	b0570	ybcZ	0.00865313	0.00917051	0.0101051	0.00984649	0.00637086	0.0070312	0.00760118	0.00780648	0.0111909	0.0121999	0.010424	0.0108598		0.00864615	0.00968142	0.00896952	0.00862082	0.00571041	0.00644489	0.00491387	0.00524043	0.00949136	0.0101858	0.0127277	0.0129045	0.999194	1.05571	0.887622	0.875522	0.896333	0.916614	0.646461	0.671293	0.848132	0.834903	1.221	1.18828	0.00927163	0.00862807	0.920089	0.175796
195	b0571	ylcA	0.0218522	0.0180342	0.0175373	0.0156519	0.0108364	0.0111257	0.0122949	0.0122933	0.0146655	0.0155246	0.0172125	0.0165485		0.0195015	0.0179928	0.0163696	0.0166387	0.0113103	0.0115128	0.00979916	0.0100518	0.0136184	0.0137643	0.0111557	0.0107494	0.892427	0.997703	0.933416	1.06305	1.04374	1.03479	0.79701	0.817669	0.928598	0.886614	0.648118	0.649568	0.0152981	0.0135387	0.891059	0.141331
196	b0603	ybdO	0.00122177	0.00133681	0.0014004	0.00168018	0.000920637	0.00114923	0.000830877	0.000995646	0.00127592	0.00119882	0.0012613	0.00135532		0.00158725	0.0020384	0.00113263	0.00120305	0.000985421	0.00113996	0.000955915	0.000896774	0.00116689	0.00103363	0.00108746	0.00124417	1.29914	1.52483	0.808792	0.716021	1.07037	0.991935	1.15049	0.900696	0.914551	0.862206	0.862174	0.917989	0.00121891	0.00120596	1.0016	0.227963	W
197	b0619	citA	0.00603702	0.00600882	0.00758765	0.0074428	0.00429885	0.00460015	0.00455756	0.00489149	0.00692659	0.00689955	0.00670036	0.00661485		0.00832789	0.00758697	0.00648931	0.00630215	0.00510428	0.00519742	0.00413476	0.00396376	0.00674642	0.00668935	0.00829517	0.00807535	1.37947	1.26264	0.855247	0.846744	1.18736	1.12984	0.907232	0.810337	0.973988	0.969533	1.23802	1.22079	0.00604714	0.0064094	1.0651	0.193087
198	b0620	citB	0.00935558	0.00901456	0.0117938	0.0121994	0.00494172	0.0046337	0.00542257	0.0052166	0.00989473	0.00854093	0.00920257	0.00866003		0.0121149	0.0109913	0.00835286	0.00819675	0.00626299	0.00565899	0.00405962	0.00481192	0.00771289	0.00688472	0.00909193	0.00829024	1.29494	1.21928	0.70824	0.671901	1.26737	1.22127	0.748652	0.922424	0.779495	0.806086	0.987977	0.957299	0.00823968	0.00770243	0.965411	0.231855
199	b0705	ybfL	0.15551	0.155176	0.104098	0.103844	0.131645	0.130582	0.184465	0.206665	0.14497	0.205892	0.17922	0.173808		0.0790548	0.0740744	0.0872921	0.125304	0.239774	0.186723	0.140323	0.146413	0.179172	0.18169	0.124805	0.136731	0.508358	0.477358	0.838554	1.20665	1.82137	1.42993	0.760706	0.708456	1.23592	0.882451	0.696381	0.786676	0.156323	0.14178	0.946067	0.399732
200	b0768	ybhD	0.0144897	0.0142657	0.0175085	0.016442	0.00813149	0.00752948	0.00659869	0.00672217	0.0135257	0.0137236	0.0129058	0.0122469		0.0161011	0.0166951	0.0117327	0.0114485	0.00956246	0.00932621	0.00523138	0.00525758	0.0109539	0.0108868	0.0132111	0.0137898	1.11121	1.1703	0.670118	0.696299	1.17598	1.23863	0.792791	0.782126	0.809854	0.793294	1.02366	1.12598	0.0120075	0.0111831	0.949186	0.209994
201	b0805	b0805	0.00564304	0.00590272	0.00609523	0.00600767	0.00380558	0.0037082	0.00467033	0.00422186	0.00538398	0.00496999	0.00611463	0.00559922		0.00751868	0.00737742	0.00586784	0.00511215	0.00456723	0.0047376	0.00407501	0.00381898	0.00449768	0.00452807	0.00562678	0.00509193	1.33238	1.24983	0.962693	0.850937	1.20014	1.2776	0.872531	0.904572	0.835384	0.911083	0.920216	0.9094	0.00517687	0.00523495	1.0189	0.186906
202	b0836	b0836	0.00751262	0.00918354	0.023839	0.0236184	0.0264906	0.0293168	0.0361413	0.0400166	0.0197223	0.0207358	0.0224184	0.0229346		0.0096806	0.0101205	0.00919846	0.00957316	0.019804	0.0198788	0.0171847	0.0164445	0.0143782	0.0130418	0.0108436	0.00964767	1.28858	1.10203	0.385858	0.405326	0.747585	0.678067	0.475487	0.410941	0.729034	0.628953	0.48369	0.42066	0.0234942	0.0133163	0.646351	0.290212
203	b0853	ybjN	0.00879459	0.00969148	0.0125945	0.0135587	0.0145715	0.0154375	0.014595	0.0147472	0.0143855	0.0176388	0.0145899	0.014509		0.00665245	0.0067242	0.00891228	0.0105724	0.012386	0.0136565	0.00929866	0.00931106	0.0140331	0.0157923	0.012468	0.0147967	0.756425	0.693826	0.707631	0.779748	0.850016	0.884632	0.637114	0.631377	0.975507	0.895317	0.854564	1.01983	0.0137595	0.011217	0.807166	0.126964
204	b0900	ycaN	0.00228493	0.00195516	0.00294426	0.00392695	0.00296642	0.0032031	0.00283946	0.00368202	0.00367298	0.00471594	0.00280831	0.00375568		0.00263238	0.00383586	0.00239665	0.00347554	0.0028998	0.00321051	0.0026621	0.00293419	0.00324566	0.00357023	0.00336101	0.00318916	1.15206	1.96191	0.814006	0.885047	0.977544	1.00231	0.937539	0.796897	0.883658	0.757056	1.19681	0.849158	0.0032296	0.00311776	1.01783	0.326427	W
205	b0933	ycbE	0.00563852	0.00515623	0.00374285	0.00371514	0.00251233	0.00254975	0.00253753	0.00318065	0.00237823	0.00252973	0.00271989	0.00267633		0.00479987	0.00593309	0.00471545	0.00547045	0.00325423	0.00352189	0.00334518	0.003334	0.00310838	0.00313053	0.00128269	0.00195145	0.851264	1.15066	1.25986	1.47247	1.29531	1.38127	1.31828	1.04821	1.30702	1.2375	0.471596	0.729151	0.0032781	0.00365393	1.12688	0.298759
206	b0986	ymcC	0.00677107	0.00701045	0.00884207	0.0093437	0.00419861	0.00400079	0.00502491	0.00504651	0.00513213	0.00551388	0.00437519	0.00403674		0.0091298	0.00962498	0.00689176	0.0076924	0.00568074	0.00536085	0.00474766	0.0051133	0.00407109	0.00423734	0.00409178	0.00363634	1.34835	1.37295	0.779428	0.823271	1.35301	1.33995	0.944826	1.01323	0.793256	0.768487	0.935224	0.900811	0.00577467	0.00585651	1.03107	0.249093
207	b1119	ycfX	0.019906	0.0192667	0.0241065	0.0232866	0.0110275	0.0115019	0.0141786	0.0143488	0.0169614	0.0151991	0.0158182	0.0151011		0.0234675	0.0251265	0.0202368	0.0204849	0.0145333	0.0149286	0.0127382	0.0124993	0.0143076	0.0139789	0.0158644	0.0152151	1.17892	1.30414	0.839473	0.879685	1.31791	1.29793	0.898406	0.871107	0.843536	0.919717	1.00292	1.00755	0.0167252	0.0169484	1.03011	0.191081
208	b1162	ycgE	0.0124624	0.0124491	0.0160253	0.0142984	0.0080105	0.00863886	0.0107888	0.0101488	0.0160626	0.0156134	0.0128267	0.0126157		0.0140602	0.0145087	0.0129619	0.013054	0.00987147	0.00999584	0.00918853	0.00899559	0.0152643	0.0167323	0.0164121	0.0159673	1.1282	1.16544	0.808838	0.91297	1.23232	1.15708	0.851674	0.886372	0.950295	1.07166	1.27953	1.26566	0.012495	0.0130843	1.05917	0.169434
209	b1201	b1201	0.0160907	0.0167177	0.0143037	0.0137333	0.012063	0.0112479	0.0124197	0.0123665	0.0174084	0.0170758	0.0151873	0.0148647		0.0186478	0.0187223	0.0165258	0.0160097	0.0154551	0.014677	0.0116977	0.0117402	0.0116353	0.0122958	0.0129914	0.012357	1.15892	1.11991	1.15535	1.16576	1.28119	1.30487	0.941865	0.94936	0.668372	0.720072	0.855408	0.831296	0.0144566	0.0143962	1.0127	0.214258
210	b1284	b1284	0.00751009	0.00803871	0.00745287	0.00784795	0.00886638	0.00844196	0.00845547	0.00846264	0.0112533	0.0101129	0.00917815	0.00830562		0.00849701	0.00829904	0.00871104	0.00851915	0.0115905	0.0115744	0.00808468	0.00982912	0.011993	0.0118562	0.0116889	0.0113416	1.13141	1.03239	1.16882	1.08553	1.30724	1.37106	0.956148	1.16147	1.06573	1.17238	1.27355	1.36554	0.0086605	0.0101654	1.17427	0.132201
211	b1314	b1314	0.0105524	0.0116625	0.0102671	0.0100324	0.0109339	0.0111641	0.0118186	0.0128362	0.0169804	0.0174513	0.0110629	0.0112046		0.0102588	0.0110023	0.0113007	0.0110013	0.0139814	0.0140308	0.00924881	0.0104618	0.0104133	0.0100321	0.00738074	0.00807743	0.972184	0.943389	1.10067	1.09657	1.27872	1.25677	0.782561	0.815021	0.613258	0.574867	0.667162	0.720901	0.0121639	0.0105991	0.90184	0.243444
212	b1328	ycjZ	0.00686861	0.006848	0.00769124	0.00787275	0.0052199	0.00513911	0.00564078	0.00542388	0.00740522	0.00754622	0.00679728	0.00662944		0.0074312	0.00723689	0.00730076	0.00713549	0.00529844	0.00536048	0.00503515	0.00503101	0.007464	0.00715702	0.00732286	0.00695114	1.08191	1.05679	0.949231	0.906353	1.01505	1.04308	0.892633	0.927567	1.00794	0.948425	1.07732	1.04853	0.0065902	0.00656037	0.996235	0.0681068
213	b1339	ydaK	0.00561239	0.00570745	0.00367723	0.00372503	0.00226197	0.00195143	0.00176641	0.00172635	0.00200884	0.00228898	0.00388871	0.00360296		0.00600684	0.00506805	0.00400651	0.00370637	0.00187893	0.00208833	0.00203692	0.0020408	0.0036241	0.00369065	0.00168651	0.00166244	1.07028	0.88797	1.08954	0.99499	0.830661	1.07015	1.15314	1.18215	1.80408	1.61235	0.433693	0.461409	0.00318481	0.0031247	1.0492	0.395315	W
214	b1384	feaR	0.00352908	0.00378985	0.00323482	0.003224	0.00271945	0.00271264	0.00259485	0.00224828	0.00329165	0.00353153	0.00305328	0.00325223		0.00382332	0.00415194	0.00329529	0.00381876	0.00264011	0.00278862	0.00244839	0.00272671	0.00293634	0.00312633	0.00307324	0.00307884	1.08337	1.09554	1.01869	1.18448	0.970826	1.02801	0.943559	1.2128	0.89206	0.885261	1.00654	0.946685	0.00309847	0.00315899	1.02232	0.105438	W
215	b1422	b1422	0.00271855	0.003074	0.00328663	0.00306395	0.0022946	0.00245609	0.00283127	0.00225017	0.00278328	0.00264059	0.00332233	0.00295673		0.00372587	0.00393375	0.00298481	0.00303681	0.00258244	0.00282571	0.00232415	0.00207069	0.00269418	0.00228872	0.00303823	0.00276045	1.37054	1.27969	0.908167	0.991142	1.12544	1.15049	0.820885	0.920238	0.967989	0.866745	0.914487	0.933615	0.00280652	0.00285548	1.02078	0.172199	W
216	b1439	b1439	0.000903057	0.00126678	0.00126548	0.00136059	0.00143	0.00139472	0.0011118	0.00110519	0.00204058	0.00211407	0.00183718	0.00198485		0.00159773	0.00162793	0.00126169	0.0011925	0.00131268	0.00134438	0.00117741	0.00139805	0.00190475	0.00157619	0.00159971	0.00189379	1.76924	1.28509	0.997001	0.876461	0.91796	0.963904	1.05901	1.26498	0.933438	0.74557	0.870744	0.954124	0.00148453	0.00149057	1.05313	0.273715	W
217	b1497	b1497	0.00996518	0.0100477	0.00929814	0.00938818	0.00459055	0.00434291	0.00477062	0.00434516	0.00625656	0.006689	0.00802721	0.00790022		0.010212	0.00965181	0.0105215	0.0102662	0.00493044	0.00475313	0.00474173	0.00430074	0.00637966	0.00647913	0.00666342	0.00629277	1.02477	0.960594	1.13157	1.09352	1.07404	1.09446	0.993945	0.989777	1.01967	0.968624	0.830103	0.796531	0.00713512	0.00709938	0.998134	0.101964
218	b1512	ydeW	0.0158811	0.0160385	0.0148955	0.0147658	0.0115544	0.0120526	0.0149483	0.0141744	0.0182676	0.0182348	0.0162915	0.0172714		0.0144919	0.0149975	0.0202995	0.0209951	0.0158763	0.0163653	0.0129469	0.0125361	0.0144626	0.0146562	0.0136564	0.0153866	0.912526	0.935092	1.36279	1.42187	1.37404	1.35782	0.866113	0.884418	0.791708	0.803749	0.838249	0.890872	0.0153647	0.0155559	1.0366	0.256653
219	b1526	yneJ	0.102566	0.114008	0.110925	0.0987469	0.106809	0.101684	0.17671	0.173686	0.0507021	0.0518392	0.0711584	0.0711692		0.106414	0.103021	0.118905	0.111216	0.149724	0.142001	0.130192	0.126642	0.0305525	0.0306863	0.0414225	0.0410789	1.03752	0.903634	1.07193	1.12627	1.4018	1.3965	0.736755	0.729144	0.602588	0.59195	0.582116	0.577201	0.1025	0.0943212	0.896451	0.30782
220	b1595	ynfL	0.00327545	0.00364569	0.00233732	0.00216675	0.00238617	0.00232858	0.00214731	0.00231278	0.00306672	0.00308389	0.00241383	0.00306785		0.00236345	0.00245759	0.00351815	0.00413404	0.00219841	0.00226508	0.00248687	0.00281085	0.00348384	0.00370657	0.00239962	0.00283396	0.721566	0.674109	1.5052	1.90794	0.921312	0.972732	1.15813	1.21535	1.13601	1.20192	0.99411	0.923761	0.00268603	0.0028882	1.11101	0.338294	W
221	b1608	rstA	0.0505377	0.0508614	0.0561919	0.0558132	0.0326167	0.0317988	0.0402573	0.0379354	0.0419807	0.0412985	0.0335125	0.0339654		0.0613347	0.0623094	0.0548967	0.0535735	0.0392973	0.0396599	0.0395446	0.0366661	0.0326017	0.0343781	0.038124	0.0365891	1.21364	1.22508	0.97695	0.959872	1.20482	1.24721	0.982296	0.96654	0.776588	0.832431	1.1376	1.07725	0.0422308	0.0440813	1.05002	0.158347
222	b1618	uidR	0.00411387	0.00416641	0.00460855	0.00450064	0.00384306	0.00384873	0.00443561	0.00389079	0.00525141	0.00510751	0.00460911	0.0051034		0.00405209	0.0041671	0.00431155	0.00453113	0.00394074	0.00346039	0.00448641	0.00404176	0.00462725	0.00466666	0.00480155	0.00391633	0.984984	1.00017	0.935554	1.00677	1.02542	0.899098	1.01145	1.0388	0.881144	0.913685	1.04175	0.767396	0.00445659	0.00425025	0.958852	0.0820173
223	b1659	ydhB	0.00925037	0.00895193	0.0103772	0.00959779	0.00545704	0.00518125	0.00632022	0.00574145	0.0107837	0.0108374	0.0104624	0.00948833		0.00842873	0.0091269	0.0083365	0.00806007	0.00601848	0.00550737	0.00545708	0.00497665	0.0103082	0.010119	0.0147953	0.0139622	0.911178	1.01955	0.803347	0.839784	1.10288	1.06294	0.863432	0.866793	0.955909	0.933714	1.41414	1.47151	0.00853742	0.00875804	1.02043	0.217155
224	b1770	b1770	0.00305284	0.00363972	0.00173666	0.00180583	0.00178372	0.00176014	0.00177327	0.0018061	0.0020273	0.00235925	0.00268678	0.0028438		0.00205477	0.00247699	0.00283025	0.00298385	0.00202202	0.00195971	0.00173303	0.00203859	0.00213722	0.00222716	0.00188112	0.00204432	0.673069	0.680543	1.62971	1.65235	1.1336	1.11339	0.977311	1.12872	1.05422	0.944014	0.70014	0.718867	0.00227295	0.00219909	1.03383	0.335764	W
225	b1799	yeaT	0.00400046	0.00401267	0.00501713	0.0045417	0.00274131	0.00294016	0.00285625	0.00278417	0.0041024	0.00418155	0.00324177	0.00307605		0.00512879	0.00504765	0.00463838	0.00460119	0.00312644	0.00311547	0.00249235	0.00260697	0.00358274	0.00374233	0.0036476	0.00322495	1.28205	1.25793	0.924508	1.0131	1.14049	1.05963	0.872595	0.936354	0.873327	0.894962	1.12519	1.04841	0.00362463	0.00374624	1.03571	0.14312
226	b1827	b1827	0.00900197	0.00831901	0.0104327	0.00957441	0.0120154	0.0124756	0.0126978	0.0129008	0.0240838	0.0269362	0.0183309	0.0197948		0.00802905	0.00814128	0.0117302	0.0113969	0.00999292	0.0102453	0.0122939	0.0117289	0.0247527	0.026974	0.0221775	0.0240713	0.891921	0.978635	1.12437	1.19035	0.831673	0.821229	0.96819	0.909158	1.02777	1.0014	1.20984	1.21604	0.0147136	0.0151278	1.01422	0.142207
227	b1914	uvrY	0.00800313	0.0081435	0.00632695	0.00633976	0.00696142	0.00741272	0.00691265	0.0061888	0.00880177	0.00890396	0.00706202	0.00746333		0.00763627	0.00738874	0.00641726	0.00572986	0.0066886	0.00642667	0.00696867	0.00692516	0.00905925	0.00985532	0.00725129	0.00721488	0.95416	0.907317	1.01427	0.903798	0.96081	0.866979	1.0081	1.11898	1.02925	1.10685	1.0268	0.966711	0.00737667	0.00729683	0.98867	0.0775538
228	b1987	cbl	0.0121469	0.0117705	0.0102917	0.0105556	0.00777333	0.0079565	0.00789459	0.00876548	0.0112933	0.0111669	0.0104162	0.0108447		0.00898968	0.00846963	0.00927495	0.00874706	0.00798765	0.00875502	0.00858296	0.00863737	0.0115088	0.0125154	0.0114238	0.0119069	0.740078	0.719562	0.901204	0.828665	1.02757	1.10036	1.0872	0.985385	1.01908	1.12076	1.09674	1.09794	0.010073	0.00973326	0.977045	0.145084
229	b1988	nac	0.00557754	0.00510869	0.00480112	0.0042323	0.00360522	0.00362283	0.00364226	0.00351652	0.00551334	0.00528721	0.00494292	0.00477436		0.00508826	0.00480149	0.00509768	0.00484637	0.00373815	0.00338934	0.0037395	0.00328634	0.00443837	0.00512168	0.00345489	0.00326517	0.912278	0.939866	1.06177	1.14509	1.03687	0.935551	1.0267	0.934542	0.805024	0.968693	0.698958	0.683896	0.00455203	0.00418894	0.929103	0.140102
230	b2015	yeeY	0.00711115	0.00824803	0.00837705	0.007947	0.00530368	0.00607465	0.00567885	0.00552049	0.00912113	0.00995545	0.00738067	0.0079179		0.00707729	0.00708121	0.00749094	0.00768283	0.00531002	0.00605696	0.00479652	0.00507825	0.0091826	0.0105917	0.00901384	0.00986046	0.995238	0.858533	0.894221	0.966758	1.00119	0.997087	0.844629	0.919891	1.00674	1.06391	1.22128	1.24534	0.00738634	0.00743522	1.00124	0.12655
231	b2056	wcaD	0.00417949	0.0043609	0.00414314	0.00426119	0.00335196	0.00336252	0.00303238	0.00297273	0.00555688	0.00519306	0.00451616	0.00446821		0.00460003	0.00458638	0.00404422	0.00419196	0.00313703	0.00280692	0.00311828	0.00284282	0.00412694	0.00444361	0.00408979	0.00459464	1.10062	1.05171	0.976124	0.983753	0.93588	0.834766	1.02833	0.9563	0.742671	0.855682	0.90559	1.0283	0.00411655	0.00388188	0.949976	0.10202
232	b2061	wzb	0.00827086	0.00826292	0.00392522	0.00364585	0.00265782	0.00269094	0.00278857	0.00262264	0.00311933	0.00323195	0.00301096	0.00305578		0.00536201	0.00585998	0.00656831	0.00622426	0.00287334	0.00260376	0.00272854	0.00272967	0.00278185	0.00264997	0.00280345	0.00237123	0.648302	0.70919	1.67336	1.70722	1.08109	0.967603	0.978472	1.04081	0.891812	0.819931	0.93108	0.77598	0.00394024	0.00379636	1.01874	0.33931
233	b2067	yegE	0.00211298	0.0027735	0.00271053	0.00281819	0.001948	0.00209181	0.00141805	0.00169095	0.00228989	0.00238758	0.00192262	0.0020314		0.00311191	0.00358736	0.00204301	0.00237091	0.00175871	0.00197616	0.00146814	0.00169025	0.00203292	0.00231121	0.0027543	0.00260654	1.47276	1.29344	0.753733	0.841288	0.902828	0.944714	1.03532	0.999584	0.887782	0.968013	1.43258	1.28313	0.00218296	0.00230929	1.06793	0.240212	W
234	b2140	yohI	0.00336206	0.00331294	0.00325962	0.00341637	0.00270685	0.00296779	0.00306735	0.00310247	0.00455232	0.00448288	0.00407373	0.00416276		0.00296896	0.00385875	0.00335851	0.00328231	0.00346869	0.00327665	0.00249634	0.00260573	0.00310974	0.00336066	0.0036346	0.00383465	0.883077	1.16475	1.03034	0.960759	1.28145	1.10407	0.813843	0.839887	0.68311	0.749667	0.892202	0.921179	0.00353893	0.0032713	0.943694	0.174898
235	b2157	yeiE	0.00958663	0.00938867	0.00836449	0.00895162	0.0121784	0.0117608	0.0106673	0.0102821	0.0162239	0.0167878	0.0139273	0.0134932		0.0107015	0.0110021	0.0132714	0.0127084	0.00890553	0.00863188	0.00946042	0.00937174	0.0168593	0.0162634	0.0130691	0.0136393	1.11629	1.17185	1.58664	1.41968	0.731255	0.733951	0.886864	0.911466	1.03916	0.968763	0.93838	1.01083	0.011801	0.0119903	1.04293	0.254288
236	b2163	yeiL	0.0060645	0.00608205	0.00825003	0.00781467	0.00592643	0.00632433	0.00537415	0.00564586	0.0113696	0.014023	0.00901169	0.00970433		0.00847326	0.00883432	0.00695143	0.00706002	0.0048509	0.00574854	0.0049917	0.00531551	0.010317	0.0110708	0.00980688	0.0106908	1.39719	1.45252	0.842595	0.903432	0.818521	0.908957	0.928835	0.941488	0.907418	0.789475	1.08824	1.10165	0.00796588	0.00784259	1.00669	0.216758
237	b2216	yojN	0.00764455	0.00820924	0.00694701	0.00726569	0.008582	0.00912329	0.00706598	0.00723564	0.0103676	0.0106062	0.00917855	0.00887536		0.00617904	0.00570358	0.00579221	0.00636577	0.0071089	0.00771617	0.00706923	0.00730104	0.013158	0.0125633	0.0111338	0.0110044	0.808293	0.694775	0.833771	0.876142	0.82835	0.845767	1.00046	1.00904	1.26914	1.18452	1.21303	1.23988	0.0084251	0.00842462	0.983597	0.198265
238	b2219	atoS	0.00144461	0.00149296	0.0015883	0.00199045	0.00183842	0.00197125	0.00125048	0.00132256	0.00227153	0.0022479	0.00189033	0.00180309		0.00176626	0.00220857	0.00166459	0.00168802	0.0012943	0.00134809	0.00166538	0.00150484	0.00270023	0.00246125	0.00251149	0.00214725	1.22266	1.47933	1.04803	0.848058	0.704028	0.683877	1.3318	1.13783	1.18873	1.09491	1.3286	1.19087	0.00175932	0.00191336	1.10489	0.24833	W
239	b2248	b2248	0.00125196	0.00170189	0.00179647	0.00222188	0.00120298	0.00172693	0.00114738	0.00127544	0.00205651	0.00318926	0.00187165	0.00189124		0.00158538	0.00204196	0.00140142	0.00170067	0.00127735	0.00168887	0.00110525	0.00137621	0.00202956	0.00233297	0.00226071	0.0020449	1.26632	1.19982	0.7801	0.765418	1.06182	0.97796	0.963287	1.07901	0.986897	0.731506	1.20787	1.08125	0.0017778	0.0017371	1.00844	0.177701	W
240	b2299	b2299	0.0257217	0.0246237	0.0229425	0.0220966	0.00820749	0.00819572	0.00879604	0.0101848	0.00764224	0.00792302	0.00967131	0.010416		0.0309147	0.0293988	0.0194622	0.0182869	0.00982929	0.00900142	0.00901636	0.0100526	0.00947909	0.00997775	0.005809	0.00535202	1.20189	1.19392	0.848304	0.827587	1.1976	1.09831	1.02505	0.987017	1.24036	1.25934	0.600643	0.513826	0.0138684	0.0138817	0.999487	0.25253
241	b2326	b2326	0.00433163	0.00465046	0.00529364	0.00481516	0.00458233	0.00463496	0.00370543	0.00349503	0.00511393	0.00500121	0.00499123	0.00491095		0.00492354	0.00499168	0.00483363	0.00487673	0.00404915	0.00443499	0.00359441	0.0037861	0.00587429	0.00694153	0.00497407	0.00519499	1.13665	1.07337	0.913101	1.01279	0.883645	0.956857	0.970039	1.08328	1.14868	1.38797	0.996562	1.05784	0.00462716	0.00487293	1.05173	0.13446
242	b2380	b2380	0.00255309	0.00284717	0.00298754	0.00300944	0.00248891	0.00268176	0.00205239	0.00227803	0.00329602	0.00389055	0.00333532	0.00311251		0.00318477	0.00297554	0.0027133	0.00269052	0.00207458	0.00209924	0.00241172	0.00226954	0.00476924	0.00450812	0.00580325	0.00439183	1.24742	1.04509	0.908205	0.894025	0.833531	0.782783	1.17508	0.996273	1.44697	1.15874	1.73994	1.41103	0.00287773	0.00332431	1.13659	0.286994	W
243	b2382	b2382	0.00265287	0.00271526	0.00321144	0.00328806	0.00270874	0.00236925	0.00214273	0.00171168	0.00332169	0.00357556	0.00298979	0.00289312		0.00311262	0.00318156	0.00272272	0.00286941	0.00211912	0.00224923	0.00200847	0.00192756	0.00278225	0.00328777	0.00361401	0.00405658	1.1733	1.17174	0.84782	0.872677	0.782328	0.949346	0.937344	1.12612	0.837602	0.919514	1.20878	1.40215	0.00279835	0.00282761	1.01906	0.191283	W
244	b2409	yfeR	0.00279225	0.00298524	0.00355053	0.00370427	0.00212398	0.00245217	0.00220334	0.00223918	0.00379265	0.00484304	0.00304918	0.00370097		0.00376756	0.00357268	0.00274088	0.00328611	0.00223697	0.00210006	0.00271237	0.00244677	0.00331577	0.00352008	0.00299778	0.00384915	1.34929	1.19678	0.771965	0.887114	1.0532	0.85641	1.23103	1.09271	0.874262	0.726832	0.983142	1.04004	0.00311973	0.00304552	1.00523	0.191378	W
245	b2412	zipA	0.013263	0.0133314	0.0142311	0.0140845	0.0126803	0.0129183	0.0141138	0.0139197	0.0151038	0.0143971	0.0133197	0.0123016		0.0162595	0.0143987	0.0121022	0.012348	0.0133159	0.0125796	0.013287	0.0146586	0.0156171	0.0158436	0.013349	0.0130002	1.22592	1.08006	0.850408	0.87671	1.05013	0.973782	0.941417	1.05308	1.03398	1.10047	1.0022	1.05679	0.0136387	0.0138966	1.02041	0.101783
246	b2428	yfeU	0.00259604	0.00257446	0.00303474	0.00305219	0.00254145	0.00251009	0.00210935	0.00235438	0.00270218	0.00290464	0.00270174	0.00267596		0.00303111	0.00319533	0.00301876	0.00311153	0.00238391	0.00215044	0.00223268	0.00249705	0.00304834	0.00288478	0.00282431	0.00301091	1.16759	1.24116	0.994735	1.01944	0.938013	0.856718	1.05847	1.0606	1.1281	0.993163	1.04537	1.12517	0.00264643	0.00278243	1.05238	0.104175	W
247	b2537	hcaR	0.00488784	0.00469225	0.00456259	0.00437412	0.00331878	0.0032555	0.00331111	0.00315723	0.00456818	0.00453682	0.00374321	0.0037968		0.00469263	0.00437224	0.00479069	0.00450894	0.00336937	0.00337812	0.00342153	0.00312522	0.00402363	0.00421354	0.00390554	0.00396104	0.960064	0.931801	1.04999	1.03082	1.01524	1.03767	1.03335	0.98986	0.880795	0.928743	1.04336	1.04326	0.00401704	0.00398021	0.995413	0.0566874
248	b2556	yfhK	0.00684032	0.00691333	0.00764228	0.00840427	0.00447114	0.00391001	0.00480126	0.00475647	0.00597272	0.00587029	0.00576768	0.00534253		0.00939344	0.00963558	0.00663497	0.00609526	0.00437193	0.00430642	0.00446129	0.00435162	0.0054156	0.00522962	0.00468951	0.00487623	1.37325	1.39377	0.868193	0.725258	0.977809	1.10138	0.929191	0.914885	0.906723	0.890861	0.813066	0.91272	0.00589102	0.00578846	0.983926	0.206778
249	b2577	yfiE	0.00208146	0.00216343	0.00159319	0.00158868	0.00172272	0.00164064	0.00120233	0.00152568	0.00129068	0.00131582	0.00110102	0.000990319		0.00222728	0.00200578	0.00142868	0.00170198	0.00153935	0.00154419	0.00166621	0.001865	0.00111095	0.00121585	0.0011513	0.0015388	1.07005	0.927126	0.896741	1.07132	0.893558	0.941212	1.38582	1.2224	0.860748	0.924023	1.04566	1.55384	0.001518	0.00158295	1.06604	0.217573	W
250	b2664	ygaE	0.0310101	0.0316816	0.0405873	0.0397724	0.0531775	0.0495618	0.0501877	0.0488199	0.0242234	0.0247036	0.0255884	0.0244677		0.0415896	0.0433315	0.0411499	0.0426487	0.0487797	0.0491933	0.0570711	0.0538003	0.0209111	0.0216297	0.0204782	0.0199682	1.34116	1.36772	1.01386	1.07232	0.9173	0.992566	1.13715	1.10202	0.863263	0.87557	0.800295	0.816105	0.0369818	0.0383793	1.02494	0.189151
251	b2698	oraA	0.00298396	0.00337492	0.00377257	0.00384038	0.00336414	0.00343678	0.00272794	0.00262569	0.00338615	0.00368874	0.00351087	0.00344255		0.00361911	0.00389083	0.00286597	0.00264652	0.00224101	0.002154	0.0022655	0.00221852	0.00281651	0.00282186	0.00300143	0.00326909	1.21285	1.15287	0.759686	0.68913	0.666145	0.626748	0.830478	0.844927	0.831774	0.764991	0.854897	0.949614	0.00334623	0.00281753	0.848676	0.180646	W
252	b2709	ygaA	0.0110823	0.0106585	0.0102157	0.00994172	0.00791084	0.00748033	0.00717411	0.00673705	0.00657442	0.0072359	0.00821041	0.00845881		0.0110771	0.0103706	0.0112716	0.0108193	0.00711625	0.0066449	0.0072212	0.00679745	0.00752404	0.00772652	0.00681395	0.00673592	0.999528	0.972988	1.10336	1.08827	0.899557	0.888317	1.00656	1.00897	1.14444	1.0678	0.829916	0.79632	0.00847333	0.00834323	0.983836	0.11063
253	b2712	hypF	0.00797094	0.00806145	0.00906399	0.0092508	0.00548415	0.00642993	0.00589182	0.00504756	0.00927524	0.00982544	0.00904522	0.00910227		0.00944224	0.00887665	0.00826764	0.00788566	0.00528449	0.00530722	0.00453342	0.00470733	0.0115941	0.0113999	0.0131198	0.0135229	1.18458	1.10112	0.912141	0.85243	0.963594	0.825394	0.769443	0.932596	1.25001	1.16024	1.45047	1.48566	0.00787073	0.00866178	1.07397	0.238292
254	b2734	pphB	0.0101046	0.0113125	0.0126473	0.0121288	0.00824385	0.00884544	0.00814919	0.00789052	0.0115656	0.0129641	0.0122278	0.0124435		0.010976	0.0115592	0.0108898	0.0112672	0.00794585	0.00818747	0.00699172	0.00762675	0.0124652	0.0129081	0.0123211	0.0127669	1.08623	1.02181	0.861037	0.928965	0.963852	0.925615	0.857965	0.966571	1.07778	0.995682	1.00763	1.02599	0.0107103	0.0104921	0.976594	0.0742405
255	b2735	ygbI	0.0113622	0.0114081	0.0112132	0.0114203	0.0101835	0.00998378	0.00862237	0.00814204	0.0131255	0.0144797	0.0117152	0.0118544		0.00977275	0.0101724	0.0118934	0.0115791	0.00848516	0.00881277	0.00894183	0.00814013	0.0141188	0.0136289	0.0147997	0.0142572	0.86011	0.891688	1.06065	1.0139	0.833228	0.882709	1.03705	0.999764	1.07568	0.941238	1.26329	1.2027	0.0111259	0.0112168	1.00517	0.133955
256	b2768	ygcP	0.0138544	0.0136965	0.0151734	0.0139366	0.0105336	0.0116081	0.0149179	0.013969	0.00448233	0.00439768	0.00448694	0.00442221		0.0171908	0.0180775	0.00787294	0.00825862	0.0117194	0.012385	0.0115458	0.0115225	0.00394734	0.00381725	0.0039144	0.003563	1.24082	1.31986	0.518864	0.592584	1.11257	1.06693	0.773961	0.824863	0.880644	0.868014	0.8724	0.805705	0.0104566	0.00948455	0.906434	0.240709
257	b2847	yqeI	0.00933095	0.00911104	0.0116934	0.0109351	0.00552007	0.00565196	0.00654495	0.00627244	0.00944045	0.0100695	0.0096094	0.0097104		0.0103056	0.0106412	0.0100231	0.0100199	0.00605976	0.00597869	0.0056663	0.00521762	0.010019	0.00981398	0.0127171	0.0118031	1.10446	1.16794	0.857158	0.916303	1.09777	1.05781	0.865752	0.831832	1.06128	0.974625	1.3234	1.21551	0.00865747	0.00902211	1.03949	0.154464
258	b2852	ygeH	0.00615227	0.0065139	0.00559329	0.00549896	0.00404809	0.00415278	0.00393032	0.00402697	0.00554206	0.00562599	0.00648834	0.00570032		0.0044203	0.00479395	0.00553557	0.00565819	0.00441938	0.00440508	0.00347295	0.00402869	0.00603258	0.00672402	0.00558582	0.0053668	0.718482	0.735958	0.989682	1.02896	1.09172	1.06075	0.88363	1.00043	1.08851	1.19517	0.860901	0.941491	0.00527277	0.00503694	0.966307	0.144799
259	b2855	ygeK	0.0089869	0.0116117	0.00994259	0.0104544	0.0072374	0.00829035	0.00786692	0.00906951	0.00676012	0.0101857	0.00915489	0.0105357		0.010564	0.00956017	0.00958057	0.0119053	0.00764407	0.00861339	0.00755566	0.00854048	0.00677677	0.00759237	0.00704618	0.00796998	1.17549	0.823319	0.963589	1.13879	1.05619	1.03897	0.960434	0.941669	1.00246	0.745399	0.769663	0.756471	0.00917468	0.00861242	0.947704	0.146665
260	b2921	ygfI	0.0594283	0.0568075	0.070817	0.067434	0.0319095	0.0297772	0.0392249	0.0386753	0.0722998	0.0658718	0.0714091	0.0694259		0.0632092	0.0630532	0.0588102	0.056344	0.0416161	0.0397018	0.0342154	0.0330461	0.0527565	0.0483179	0.0628603	0.0611482	1.06362	1.10994	0.830454	0.835542	1.30419	1.33329	0.872288	0.854448	0.72969	0.733515	0.880284	0.88077	0.05609	0.0512566	0.952337	0.204141
261	b2929	yggD	0.0146755	0.0132752	0.0114293	0.0113112	0.0260364	0.0249345	0.0215355	0.0205192	0.0170511	0.0159593	0.016793	0.0154742		0.0120978	0.0116436	0.0178179	0.0170264	0.0227852	0.0220988	0.0223518	0.0211069	0.0250907	0.0199107	0.0181236	0.0170249	0.824358	0.877096	1.55897	1.50526	0.875127	0.886277	1.0379	1.02864	1.4715	1.2476	1.07923	1.10021	0.0174162	0.0189232	1.12435	0.262655
262	b3025	ygiX	0.00922831	0.00881818	0.0113231	0.0102087	0.00731247	0.00699688	0.0068431	0.00621141	0.0101208	0.00986455	0.00900288	0.00894315		0.00985732	0.00944021	0.0092577	0.00887074	0.00660029	0.00651042	0.00632304	0.00585839	0.00920345	0.00899648	0.0105869	0.010369	1.06816	1.07054	0.817598	0.868941	0.902608	0.930474	0.924003	0.943165	0.909364	0.912001	1.17595	1.15943	0.00873945	0.00848949	0.973519	0.115724
263	b3026	ygiY	0.00182193	0.00371651	0.00123582	0.0011616	0.00176742	0.00168941	0.00104344	0.00139668	0.00181022	0.00300703	0.00220347	0.00298441		0.00154368	0.0019528	0.00171777	0.00268013	0.00148889	0.00209524	0.00181885	0.00196102	0.00178033	0.00169996	0.00212129	0.00180774	0.847277	0.52544	1.38999	2.30727	0.842411	1.24022	1.74312	1.40406	0.983486	0.565328	0.962704	0.605727	0.0019865	0.00188898	1.11809	0.529694	W
264	b3060	ygiP	0.0256905	0.0259787	0.016401	0.0150766	0.013674	0.013037	0.0109639	0.0107579	0.010716	0.0101615	0.0147266	0.0148913		0.0290873	0.0268085	0.0196881	0.0198035	0.0115776	0.0105055	0.0140303	0.0132793	0.0163354	0.0142903	0.00806713	0.00779844	1.13222	1.03194	1.20042	1.31353	0.846689	0.805818	1.27969	1.23438	1.5244	1.40632	0.547792	0.52369	0.0151729	0.0159393	1.07057	0.325161
265	b3105	yhaJ	0.00698349	0.00769909	0.00704809	0.00652685	0.0115981	0.0141012	0.00966499	0.00846941	0.00916164	0.00875611	0.00899471	0.00913639		0.00660172	0.00699858	0.00709927	0.00686007	0.00883158	0.0112647	0.00973668	0.00834121	0.00911458	0.00901387	0.00999286	0.0104939	0.945333	0.909013	1.00726	1.05105	0.761465	0.798848	1.00742	0.984863	0.994863	1.02944	1.11097	1.14858	0.00901167	0.00869575	0.979092	0.113461
266	b3110	yhaO	0.0375718	0.0357639	0.0429447	0.0415222	0.0317491	0.0287386	0.0283087	0.0261935	0.0343894	0.0359399	0.0384769	0.0392747		0.0416794	0.0391486	0.0387434	0.0388792	0.0310137	0.0327966	0.026384	0.0256587	0.0320542	0.0311819	0.0338799	0.029711	1.10933	1.09464	0.90217	0.936348	0.976838	1.1412	0.932009	0.97958	0.932096	0.867612	0.880527	0.756491	0.0350728	0.0334275	0.95907	0.111049
267	b3163	yhbM	0.0297973	0.0309631	0.0247433	0.0234273	0.0430713	0.0445611	0.0390137	0.0380404	0.0420123	0.0408286	0.0335444	0.0310146		0.0270031	0.0268412	0.0248162	0.0240376	0.042166	0.0417272	0.0440629	0.043824	0.0422707	0.0412988	0.0427907	0.0396518	0.906227	0.866878	1.00295	1.02605	0.978981	0.936406	1.12942	1.15204	1.00615	1.01152	1.27564	1.27849	0.0350848	0.0367075	1.04756	0.134202
268	b3226	yhcK	0.0160323	0.0159214	0.0153653	0.0142373	0.0141864	0.0141316	0.0121846	0.0120645	0.0171937	0.0183014	0.016631	0.0157243		0.0138754	0.0140362	0.0158827	0.0149652	0.0119133	0.0112644	0.0138437	0.0123154	0.0183324	0.0182216	0.0184218	0.0174371	0.865466	0.881593	1.03368	1.05113	0.839774	0.797112	1.13616	1.02079	1.06623	0.995636	1.10768	1.10893	0.0151645	0.0150424	0.992014	0.116297
269	b3243	yhcS	0.102254	0.100627	0.0773844	0.0751333	0.1981	0.189605	0.16776	0.171795	0.0678843	0.0626803	0.0762706	0.0727744		0.109389	0.098757	0.131973	0.12677	0.157581	0.153213	0.19488	0.195826	0.080039	0.0761326	0.0672977	0.0619371	1.06977	0.981416	1.70542	1.68726	0.795461	0.808068	1.16166	1.13988	1.17905	1.21462	0.882354	0.851084	0.113522	0.12115	1.123	0.306314
270	b3292	yhdM	0.0354908	0.033958	0.045175	0.042685	0.046063	0.0475564	0.0658035	0.0643481	0.0376	0.0419602	0.0473816	0.056222		0.0410221	0.0374856	0.0269929	0.0278756	0.0509859	0.0515616	0.0531506	0.0515536	0.0311014	0.0303101	0.0382236	0.0448108	1.15585	1.10388	0.59752	0.653055	1.10687	1.08422	0.807717	0.801169	0.827166	0.722355	0.806718	0.797034	0.0470203	0.0404228	0.871964	0.190992
271	b3375	yhfR	0.0146844	0.0137095	0.014925	0.0144725	0.0134292	0.0132936	0.0128105	0.0123425	0.0168099	0.0161048	0.0161827	0.016131		0.0138619	0.0138711	0.0132068	0.0133909	0.0115147	0.0110097	0.0119581	0.0121159	0.0173881	0.0177998	0.0192115	0.0179878	0.943986	1.01179	0.884881	0.925263	0.85744	0.828197	0.933464	0.981639	1.0344	1.10525	1.18716	1.11511	0.0145746	0.014443	0.984048	0.110455
272	b3422	rtcR	0.00727252	0.00694852	0.00969294	0.0106415	0.00686818	0.00638432	0.00705248	0.00671419	0.0121551	0.012608	0.0115761	0.0106831		0.00948859	0.0107037	0.00802355	0.00833507	0.0061208	0.0062628	0.00760376	0.0071718	0.012309	0.0114288	0.0129599	0.0127156	1.30472	1.54043	0.827772	0.783262	0.891182	0.980965	1.07817	1.06816	1.01266	0.906475	1.11954	1.19025	0.00904974	0.00942695	1.05863	0.213767
273	b3440	yhhX	0.00351942	0.00405215	0.00388711	0.00396893	0.00711444	0.00690386	0.00558244	0.00555577	0.00423433	0.00487916	0.00524228	0.00517246		0.00419268	0.00516019	0.00421542	0.00392675	0.00515664	0.00503844	0.00646515	0.00672196	0.00666285	0.00715803	0.00651516	0.00618669	1.1913	1.27344	1.08446	0.989372	0.724814	0.729801	1.15812	1.20991	1.57353	1.46706	1.24281	1.19608	0.00500936	0.00561666	1.15339	0.252001
274	b3467	yhhM	0.00415466	0.00409627	0.00326887	0.0033158	0.00466962	0.00557971	0.00389092	0.00422191	0.00468781	0.00441313	0.00447375	0.00549495		0.0033856	0.00365731	0.00358466	0.00347655	0.00335988	0.00392132	0.00406456	0.00392186	0.00472063	0.00451611	0.00507172	0.00518198	0.814891	0.892838	1.09661	1.04848	0.71952	0.702782	1.04463	0.928929	1.007	1.02333	1.13366	0.943044	0.00435562	0.00407185	0.946309	0.140968
275	b3484	yhhI	0.0270994	0.0277374	0.0362958	0.0342988	0.0160566	0.0154203	0.0261529	0.0255995	0.00418094	0.00484156	0.00937638	0.0093008		0.0343741	0.0331937	0.0158598	0.0154611	0.019839	0.0198076	0.018637	0.0188242	0.00287896	0.00292215	0.00422728	0.00475114	1.26845	1.19671	0.436959	0.450778	1.23556	1.28451	0.712615	0.735336	0.688591	0.603555	0.450843	0.510832	0.0196967	0.015898	0.797895	0.346848
276	b3487	yhiI	0.0139592	0.0133389	0.00912406	0.009172	0.0081817	0.00842668	0.0065979	0.00697914	0.00930941	0.00890606	0.00873109	0.00994368		0.014709	0.0143939	0.0106078	0.0104029	0.0070821	0.00755826	0.00978135	0.0088816	0.00731436	0.007857	0.00785885	0.0081397	1.05371	1.07909	1.16262	1.13421	0.865602	0.896944	1.4825	1.27259	0.785696	0.882208	0.900099	0.818581	0.00938914	0.0095489	1.02782	0.2095
277	b3515	yhiW	0.00282702	0.00283757	0.00331425	0.00363692	0.0043197	0.00388606	0.0032953	0.0030542	0.00424987	0.00364861	0.00442567	0.0041487		0.00397514	0.00375648	0.00347907	0.00364013	0.00334306	0.00359646	0.00370843	0.00420892	0.00399472	0.00422017	0.006473	0.00645562	1.40613	1.32384	1.04973	1.00088	0.77391	0.925476	1.12537	1.37808	0.939963	1.15665	1.46261	1.55606	0.00363699	0.0042376	1.17489	0.247151
278	b3516	yhiX	0.0121218	0.0118269	0.0143523	0.0131902	0.0147321	0.0140265	0.0125033	0.0115127	0.0160768	0.0141779	0.017629	0.0161539		0.0144995	0.0145935	0.0147253	0.0149751	0.0131986	0.0128689	0.0136436	0.0134899	0.0174553	0.016645	0.0228785	0.0198154	1.19615	1.23393	1.02599	1.13532	0.895907	0.917472	1.0912	1.17174	1.08575	1.17401	1.29778	1.22667	0.0140253	0.0157324	1.12099	0.12419
279	b3520	yhjB	0.0170849	0.0166772	0.0209005	0.0193925	0.0140784	0.0133178	0.014713	0.0140117	0.0191645	0.0192258	0.0180873	0.0170705		0.0170807	0.0169941	0.0176111	0.0181394	0.0126769	0.0119551	0.0134677	0.0132612	0.0207513	0.0202066	0.0203117	0.0211706	0.999758	1.019	0.842617	0.935383	0.900449	0.89768	0.915359	0.946438	1.0828	1.05101	1.12298	1.24019	0.016977	0.0169689	0.996139	0.113543
280	b3521	yhjC	0.0098103	0.0100843	0.00730005	0.00762417	0.00656378	0.00705289	0.00570829	0.00572475	0.00675458	0.0071368	0.00688632	0.00696107		0.00783731	0.00801269	0.00851646	0.00856507	0.00574741	0.00662552	0.00699818	0.00695696	0.00615175	0.00717299	0.00572659	0.00616969	0.798886	0.794574	1.16663	1.12341	0.875624	0.939405	1.22597	1.21524	0.910752	1.00507	0.831589	0.886313	0.00730061	0.00704005	0.981122	0.161576
281	b3574	yiaJ	0.0189922	0.0198452	0.0181406	0.0137919	0.0218646	0.0216578	0.023857	0.0205627	0.0161965	0.0153459	0.0199322	0.0182272		0.0208425	0.0215822	0.0169587	0.0179285	0.0185397	0.0168491	0.0221471	0.0199384	0.0121985	0.0134883	0.0144402	0.0153044	1.09742	1.08753	0.934848	1.29993	0.847931	0.77797	0.928326	0.969643	0.753158	0.878951	0.724467	0.839645	0.0190345	0.0175181	0.928318	0.166622
282	b3585	yiaU	0.055361	0.0538511	0.0405496	0.0348849	0.0309069	0.0293247	0.0418374	0.0353253	0.0502054	0.0478938	0.0532344	0.0474515		0.0482399	0.0429634	0.0467973	0.0444999	0.0353039	0.0322924	0.0275481	0.0287813	0.0320428	0.0281576	0.0480155	0.0445619	0.87137	0.797819	1.15408	1.27562	1.14227	1.1012	0.658456	0.814749	0.638233	0.587917	0.901965	0.939104	0.0434022	0.038267	0.906898	0.223316
283	b3662	yicM	0.0359638	0.037273	0.0280172	0.0243523	0.0182043	0.0176114	0.0257605	0.0217946	0.0198704	0.0182372	0.0278816	0.024989		0.0342085	0.0349307	0.0310605	0.0336522	0.0213421	0.0194404	0.0247055	0.0216842	0.0127446	0.011711	0.0208358	0.0210754	0.951191	0.937159	1.10862	1.38189	1.17237	1.10385	0.959046	0.994937	0.641387	0.64215	0.747295	0.843389	0.0249963	0.0239492	0.956941	0.219289
284	b3674	yidF	0.0220411	0.0221879	0.0161937	0.0159661	0.0128174	0.0146221	0.0143701	0.0140275	0.0183407	0.0177579	0.0181746	0.0184344		0.0180258	0.0177529	0.021597	0.0223602	0.0128408	0.0131766	0.01511	0.0128628	0.0165655	0.0150466	0.0192317	0.0194516	0.817825	0.800113	1.33367	1.40048	1.00183	0.901143	1.05149	0.916967	0.903209	0.847317	1.05816	1.05518	0.0170778	0.0170018	1.00728	0.191324
285	b3680	yidL	0.00866987	0.00887224	0.00803947	0.00900389	0.0112112	0.0107588	0.00966671	0.00899335	0.00517411	0.00581033	0.00574935	0.0062879		0.00992621	0.0106221	0.0084449	0.0090767	0.00995211	0.00877403	0.0121369	0.0111177	0.00523909	0.00519768	0.00582113	0.00569369	1.14491	1.19723	1.05043	1.00809	0.887694	0.815523	1.25554	1.23621	1.01256	0.89456	1.01249	0.9055	0.00818643	0.00850019	1.03506	0.146429
286	b3684	yidP	0.00713949	0.00717749	0.0075216	0.00696649	0.0104487	0.00956338	0.00754614	0.00709664	0.00730794	0.00718065	0.00652439	0.00638455		0.00809402	0.0075034	0.00805639	0.00730556	0.00736176	0.00571827	0.00918437	0.00865837	0.00694469	0.00597916	0.00794023	0.00759238	1.1337	1.04541	1.0711	1.04867	0.704561	0.597934	1.21709	1.22007	0.950294	0.832677	1.21701	1.18918	0.00757146	0.00752822	1.01897	0.209087
287	b3692	dgoA	0.0152961	0.014788	0.0161287	0.0167205	0.0144342	0.0147846	0.0135635	0.0136866	0.018418	0.0177394	0.0156479	0.014795		0.0144646	0.014666	0.0153156	0.0159224	0.0128285	0.01203	0.0149912	0.0152846	0.0149188	0.0146436	0.0152627	0.0149973	0.945642	0.991751	0.949587	0.952271	0.888756	0.813686	1.10526	1.11675	0.810009	0.825487	0.975385	1.01368	0.0155002	0.0146104	0.949022	0.102603
288	b3694	b3694	0.00426671	0.00486926	0.00466247	0.00480257	0.00564458	0.00550944	0.00408047	0.00471855	0.00451517	0.00498331	0.00558071	0.00639249		0.0058623	0.00610266	0.00423485	0.00468617	0.00375966	0.00433413	0.00532468	0.00529593	0.00364625	0.00428061	0.00425492	0.00587343	1.37396	1.2533	0.908284	0.975764	0.666066	0.786673	1.30492	1.12236	0.807555	0.85899	0.762434	0.918801	0.00500214	0.00480463	0.978259	0.232038
289	b3710	yidY	0.0523152	0.0533033	0.0586613	0.0609924	0.0459664	0.0486335	0.0523212	0.053145	0.102951	0.0983432	0.0783937	0.0841299		0.0491701	0.0522015	0.0489644	0.0504631	0.0542044	0.0550719	0.0381787	0.0393163	0.092006	0.0903127	0.0944531	0.113217	0.939881	0.97933	0.834696	0.827366	1.17922	1.13238	0.7297	0.739793	0.893688	0.918342	1.20485	1.34574	0.065763	0.0647966	0.977083	0.196504
290	b3711	yidZ	0.00874623	0.00949441	0.00967519	0.00949943	0.00461951	0.00483191	0.00523994	0.00539815	0.00818139	0.00859719	0.00778519	0.00833151		0.0109348	0.0111854	0.00831149	0.00854791	0.00608421	0.00615676	0.00572695	0.00454464	0.00710387	0.0078074	0.00986664	0.0098865	1.25023	1.1781	0.859053	0.899834	1.31707	1.27419	1.09294	0.841888	0.868297	0.908134	1.26736	1.18664	0.00753334	0.00801304	1.07864	0.188647
291	b3791	wecE	0.0125928	0.0123704	0.0127603	0.0127988	0.00669511	0.00735515	0.00730497	0.00859237	0.0120789	0.0126288	0.0111412	0.0115058		0.0141717	0.0143183	0.0118185	0.0120076	0.00870798	0.00972277	0.00669808	0.00725954	0.0119259	0.0126601	0.0141789	0.0150724	1.12538	1.15746	0.926193	0.938186	1.30065	1.3219	0.916921	0.844881	0.987332	1.00248	1.27265	1.30998	0.010652	0.0115451	1.092	0.176784
292	b3884	yihW	0.00782595	0.00797159	0.00845128	0.00820555	0.00490756	0.00528089	0.00544802	0.00565828	0.00733755	0.00765546	0.00789671	0.00823629		0.00799993	0.00844535	0.00778989	0.00778476	0.0063257	0.00634495	0.00402318	0.00456008	0.00815635	0.00786059	0.009091	0.00869796	1.02223	1.05943	0.921741	0.948719	1.28897	1.20149	0.738466	0.805913	1.11159	1.0268	1.15124	1.05605	0.00707293	0.00725664	1.02772	0.157514
293	b3912	cpxR	0.00878985	0.00822193	0.00835506	0.0083872	0.00820271	0.00888546	0.00831742	0.00798293	0.00729172	0.00760632	0.00880315	0.00889562		0.00828332	0.00840403	0.00716795	0.00663688	0.00809735	0.00704258	0.00525367	0.00537876	0.00898402	0.00886922	0.00881114	0.00850269	0.942373	1.02215	0.857917	0.791311	0.987155	0.792596	0.631646	0.673783	1.23209	1.16603	1.00091	0.955829	0.00831161	0.0076193	0.921149	0.18131
294	b3923	yiiT	0.00554857	0.00506013	0.00649464	0.00586626	0.00494795	0.00526022	0.00512676	0.00581402	0.00494374	0.00480471	0.00480162	0.00524098		0.00647528	0.00639867	0.00493188	0.00534605	0.00514231	0.00464163	0.00493744	0.00479912	0.00575436	0.00561653	0.00480904	0.00435055	1.16702	1.26453	0.759377	0.911322	1.03928	0.882402	0.963072	0.825439	1.16397	1.16896	1.00155	0.830102	0.0053258	0.0052669	0.998085	0.16379
295	b3954	yijO	0.00523439	0.00407443	0.00376761	0.00355351	0.00404246	0.00381465	0.00394459	0.00359338	0.0063575	0.00561577	0.00484005	0.00420153		0.00409589	0.00378357	0.0034685	0.00317419	0.00397949	0.00336638	0.00288723	0.00252542	0.00565621	0.00463042	0.00418789	0.00383572	0.782497	0.928613	0.92061	0.893256	0.984423	0.882486	0.731947	0.702798	0.889691	0.824539	0.865257	0.912935	0.00441999	0.00379924	0.859921	0.0839696
296	b3995	yjaE	0.00490106	0.00474656	0.00485818	0.00439144	0.00341637	0.0031018	0.00322792	0.00326067	0.00588941	0.00452382	0.00582946	0.00514724		0.00550832	0.00615211	0.0040255	0.0033372	0.00425453	0.00331568	0.00252074	0.00273952	0.00491412	0.00449128	0.00535144	0.00398254	1.1239	1.29612	0.828603	0.759932	1.24534	1.06895	0.780917	0.840171	0.834398	0.992807	0.917999	0.773723	0.00444116	0.00421608	0.955239	0.188268
297	b4116	adiY	0.00753267	0.00719359	0.0082039	0.007352	0.00614813	0.00679381	0.00764832	0.00689389	0.0125012	0.0126349	0.00949678	0.00966847		0.00822643	0.00912872	0.00934766	0.00927195	0.00869373	0.00878112	0.00727175	0.00729957	0.0301151	0.0313563	0.0243348	0.025976	1.0921	1.26901	1.13942	1.26115	1.41404	1.29252	0.950765	1.05885	2.40898	2.48172	2.56243	2.68667	0.00850564	0.0149836	1.6348	0.678395
298	b4124	yjdG	0.0113426	0.0113596	0.0120566	0.0122071	0.00869835	0.00805357	0.00914215	0.0092193	0.0118849	0.0121762	0.0110321	0.0110002		0.0128249	0.0133052	0.011259	0.0110181	0.00933959	0.0094564	0.0079324	0.0078475	0.0113383	0.0110488	0.0114276	0.0122565	1.13069	1.17127	0.933846	0.902593	1.07372	1.17419	0.867673	0.851203	0.954013	0.907411	1.03585	1.1142	0.010681	0.0107545	1.00972	0.120448
299	b4125	yjdH	0.200841	0.169523	0.209786	0.203401	0.166242	0.173794	0.238441	0.267659	0.160832	0.192324	0.162668	0.16771		0.231022	0.237791	0.191344	0.203852	0.329317	0.327199	0.179932	0.175664	0.174676	0.173537	0.136614	0.126515	1.15027	1.40271	0.912096	1.00222	1.98095	1.88268	0.754619	0.656297	1.08608	0.902318	0.839832	0.75437	0.192768	0.207289	1.11037	0.433693
300	b4191	yjfQ	0.0653078	0.0577533	0.103971	0.104006	0.0723878	0.0732866	0.114342	0.111958	0.10718	0.119012	0.114411	0.113964		0.0803498	0.0861984	0.0556	0.0605413	0.0952773	0.101816	0.0662613	0.069994	0.11806	0.10381	0.127317	0.120632	1.23032	1.49253	0.534765	0.582093	1.31621	1.38929	0.579499	0.625182	1.10152	0.872271	1.1128	1.0585	0.096465	0.0904881	0.991248	0.343433
301	b4264	idnR	0.0116387	0.0114855	0.0114581	0.011528	0.00907802	0.00940377	0.0103158	0.00998254	0.0116911	0.0115844	0.0116453	0.0111173		0.0114259	0.0121395	0.0116602	0.0123369	0.00952751	0.0112975	0.00847682	0.00936959	0.0105866	0.0101206	0.0118506	0.0138211	0.981718	1.05693	1.01764	1.07017	1.04951	1.20138	0.821731	0.938598	0.905529	0.873643	1.01764	1.24321	0.0109107	0.0110511	1.01481	0.123983
302	b4299	yjhI	0.00481114	0.00503896	0.00518934	0.00514415	0.00393231	0.00358729	0.00386037	0.00395365	0.00503433	0.00454747	0.00446638	0.00432941		0.00604708	0.00564808	0.00505076	0.00491114	0.00414797	0.00418823	0.00356069	0.00322428	0.00497291	0.00470939	0.00509624	0.00507444	1.25689	1.12088	0.973295	0.954704	1.05484	1.16752	0.922372	0.815521	0.987799	1.03561	1.14102	1.17208	0.00449123	0.00471927	1.05021	0.12619
303	b4300	sgcR	0.0119208	0.0121738	0.0124438	0.0126613	0.00913918	0.0100864	0.00953702	0.00930179	0.0135862	0.0129214	0.0121819	0.012268		0.0128181	0.0140819	0.0121511	0.0129858	0.00957478	0.0107229	0.00773304	0.00753587	0.0127879	0.0129995	0.01576	0.0157873	1.07527	1.15674	0.976476	1.02563	1.04766	1.0631	0.810845	0.810152	0.941244	1.00604	1.29372	1.28686	0.0115185	0.0120782	1.04115	0.154111
304	b4327	yjiE	0.0287837	0.0296855	0.0260342	0.0257826	0.0128709	0.0136221	0.0163416	0.0160053	0.0184644	0.0178728	0.015047	0.0159393		0.0321836	0.0351991	0.022594	0.0225916	0.0185949	0.023878	0.0143171	0.0145198	0.016662	0.0172606	0.0201568	0.0190126	1.11812	1.18573	0.867859	0.876235	1.44473	1.75289	0.876117	0.907185	0.902386	0.965748	1.33959	1.19282	0.0197041	0.0214142	1.11912	0.280056
305	b4340	yjiR	0.02227	0.0228709	0.0236561	0.0230466	0.0134072	0.0124081	0.0156283	0.0156456	0.0199174	0.0186619	0.020846	0.0215809		0.0263126	0.0264869	0.0244591	0.0242734	0.0158027	0.014529	0.0125324	0.0115289	0.0131038	0.0135346	0.0193349	0.0213111	1.18153	1.15811	1.03395	1.05323	1.17867	1.17093	0.801903	0.736878	0.657908	0.725255	0.927511	0.987498	0.0191616	0.0186008	0.967781	0.194707
306	b4365	yjjQ	0.00348771	0.00384437	0.00435892	0.00466608	0.00270756	0.00269634	0.00247264	0.00253676	0.00423728	0.00361937	0.00340606	0.00319428		0.00467839	0.00431832	0.00358298	0.00359513	0.00317506	0.00297141	0.00231506	0.00227588	0.00383736	0.00369656	0.00393905	0.00405404	1.34139	1.12328	0.821988	0.770481	1.17267	1.10201	0.936271	0.897161	0.905619	1.02133	1.15648	1.26916	0.00343561	0.0035366	1.04315	0.179626
307	b4366	bglJ	0.00816634	0.00849272	0.00934426	0.00954101	0.00492505	0.00483638	0.00552431	0.00511977	0.00665795	0.00721632	0.0065065	0.0063899		0.0100034	0.0109496	0.00783784	0.00746235	0.00611323	0.00589943	0.00425993	0.00393539	0.00558001	0.00584429	0.00613291	0.00641616	1.22496	1.28929	0.838786	0.782134	1.24125	1.2198	0.771124	0.768665	0.838097	0.80987	0.942581	1.00411	0.00689338	0.00670288	0.977556	0.208849
308	b0016	yi81_1	0.00793677	0.0081549	0.00632009	0.00641905	0.00816628	0.0072338	0.00743873	0.00715666	0.0103862	0.0106359	0.00979418	0.00910392		0.00738158	0.00702188	0.00747006	0.00691538	0.0068734	0.00716823	0.00804698	0.00852149	0.00888276	0.00994553	0.00887623	0.00815357	0.930048	0.861062	1.18195	1.07732	0.841681	0.990936	1.08177	1.19071	0.855248	0.935094	0.906276	0.89561	0.00822887	0.00793809	0.978976	0.124692
309	b0021	insB_1	0.010614	0.0117021	0.00903732	0.00984115	0.0117101	0.0117717	0.00878498	0.00965516	0.019792	0.0207809	0.0181649	0.0163779		0.0114378	0.0118174	0.00912852	0.010008	0.0104117	0.01084	0.0110403	0.0106342	0.0169295	0.0171939	0.0201297	0.0190172	1.07761	1.00985	1.01009	1.01695	0.88912	0.920846	1.25673	1.1014	0.855369	0.827392	1.10816	1.16115	0.013186	0.0132157	1.01956	0.129704
310	b0022	insA_1	0.0314602	0.0350851	0.0142846	0.0141748	0.0209397	0.0205845	0.01889	0.0186454	0.022447	0.0208605	0.0304542	0.0230721		0.0169967	0.0167732	0.0314305	0.0324707	0.0211703	0.0214614	0.0263628	0.0262814	0.0245296	0.0242989	0.0105153	0.00845594	0.540261	0.478073	2.20031	2.29074	1.01101	1.0426	1.39559	1.40954	1.09278	1.16483	0.34528	0.366501	0.0225748	0.0217289	1.11146	0.64901
311	b0252	yafZ	0.0100486	0.0100273	0.00592061	0.00593049	0.00447639	0.00450172	0.00409622	0.00432106	0.00601073	0.00605366	0.0074061	0.0076798		0.00706739	0.00707071	0.00792316	0.00833968	0.00490313	0.00475265	0.00387867	0.00404077	0.00550854	0.00594525	0.00536918	0.00582157	0.70332	0.705144	1.33823	1.40624	1.09533	1.05574	0.946891	0.935134	0.916451	0.982092	0.724967	0.758038	0.00637272	0.00588506	0.963965	0.233456
312	b0256	tra8_1	0.0159374	0.015388	0.017642	0.0169468	0.0136662	0.0142516	0.0119432	0.0127896	0.0151711	0.0144795	0.0194838	0.020026		0.0211843	0.0196875	0.0132021	0.0132479	0.0141883	0.0133776	0.0122157	0.0114914	0.0139238	0.0139818	0.0129085	0.013538	1.32922	1.2794	0.748332	0.781732	1.0382	0.938672	1.02281	0.8985	0.917787	0.965631	0.662526	0.676021	0.0156438	0.0144122	0.938236	0.212022
313	b0257	b0257	0.0082849	0.00802483	0.00785905	0.00824408	0.00614195	0.00576012	0.00472782	0.00509387	0.00610075	0.00553241	0.00489227	0.00430998		0.00862075	0.00886071	0.0075466	0.00779743	0.00586664	0.00595743	0.00549959	0.00556951	0.00623608	0.00635171	0.00385638	0.00375553	1.04054	1.10416	0.960243	0.945821	0.955176	1.03425	1.16324	1.09338	1.02218	1.14809	0.788261	0.871358	0.00624767	0.00632653	1.01056	0.112017
314	b0259	trs5_1	0.0473908	0.0468966	0.0431874	0.0449182	0.0879736	0.0915922	0.0815076	0.0920463	0.118516	0.109645	0.0755527	0.0758269		0.0440329	0.0477362	0.0682861	0.0791585	0.0894902	0.0893109	0.0838951	0.0908344	0.125016	0.130208	0.0788206	0.0819372	0.929144	1.0179	1.58116	1.76228	1.01724	0.975092	1.02929	0.986834	1.05484	1.18754	1.04325	1.08058	0.0762545	0.0840605	1.13876	0.259648
315	b0264	insB_2	0.0132564	0.0129314	0.0131858	0.0131365	0.0116165	0.0108126	0.0133581	0.0126059	0.0233382	0.0202345	0.0160825	0.0156567		0.0119752	0.0114624	0.0134235	0.0127946	0.012263	0.0121355	0.0131957	0.0121935	0.0211867	0.0213236	0.0165628	0.0159781	0.903351	0.886398	1.01803	0.973975	1.05566	1.12235	0.987842	0.967281	0.907809	1.05382	1.02986	1.02053	0.0146846	0.0145412	0.993909	0.0705818
316	b0265	insA_2	0.0430291	0.0458392	0.0124342	0.0113786	0.0212223	0.0211089	0.0223149	0.020883	0.0185896	0.0181062	0.0246042	0.0253861		0.0154569	0.0156196	0.0344424	0.033346	0.0234538	0.0239601	0.0283112	0.0264894	0.0237923	0.0250784	0.0085075	0.00944679	0.35922	0.340748	2.76997	2.93059	1.10515	1.13507	1.26871	1.26847	1.27987	1.38507	0.345774	0.372124	0.0237414	0.0223254	1.2134	0.872883
317	b0274	insB_3	0.0151699	0.0155443	0.013606	0.0131693	0.0130523	0.0127976	0.0131061	0.0134298	0.025296	0.0239681	0.0175666	0.0196422		0.0135731	0.0140793	0.0147648	0.015774	0.0135476	0.0137259	0.0147143	0.0149549	0.0208568	0.0218584	0.022258	0.0236756	0.894739	0.905753	1.08517	1.19778	1.03795	1.07253	1.1227	1.11356	0.824508	0.911981	1.26706	1.20534	0.0163624	0.0169819	1.05326	0.141094
318	b0275	insA_3	0.0371141	0.0365414	0.0198652	0.0199001	0.0173831	0.0170052	0.0172665	0.0160891	0.0182325	0.0187175	0.029809	0.0311854		0.0245123	0.0243155	0.0281493	0.034777	0.0197719	0.0188397	0.0200766	0.0186943	0.0224411	0.0233911	0.0110058	0.0104581	0.660458	0.665423	1.41702	1.74758	1.13742	1.10788	1.16275	1.16192	1.23083	1.24969	0.369212	0.335352	0.0232591	0.0213694	1.02046	0.425708
319	b0281	intF	0.00266483	0.00248161	0.00234719	0.0024062	0.00323728	0.00343685	0.00280711	0.00292428	0.00471627	0.0049711	0.00486187	0.00437621		0.00284727	0.00293629	0.00232914	0.00268067	0.00292256	0.00311843	0.00282006	0.00264657	0.00338457	0.00395944	0.00369095	0.00357009	1.06846	1.18322	0.992313	1.11407	0.902782	0.907353	1.00461	0.905031	0.717637	0.796492	0.759163	0.815795	0.0034359	0.0030755	0.930577	0.145741
320	b0299	tra5_5	0.0181671	0.0182413	0.0159589	0.0156104	0.0156895	0.0160287	0.0144969	0.0149129	0.0193947	0.0184985	0.0222439	0.0208294		0.0166304	0.0168247	0.0163699	0.0163403	0.0164311	0.0157676	0.0140903	0.0136908	0.0168807	0.0172663	0.0201448	0.0187955	0.915409	0.922342	1.02575	1.04675	1.04727	0.983714	0.971948	0.918049	0.87038	0.933389	0.905632	0.902357	0.017506	0.0166027	0.953583	0.0601974
321	b0372	tra5_1	0.00983671	0.0101715	0.0103021	0.0103498	0.00902696	0.00906179	0.00978556	0.00898683	0.0112592	0.0108768	0.0107119	0.0105185		0.00954028	0.00920987	0.0111177	0.0103638	0.00986362	0.00992153	0.00956838	0.00897814	0.0119029	0.0107935	0.0112708	0.0110248	0.969864	0.905463	1.07916	1.00135	1.09269	1.09488	0.977806	0.999032	1.05717	0.99234	1.05218	1.04813	0.010074	0.0102963	1.0225	0.0575941
322	b0468	ybaN	0.00210974	0.00251649	0.002457	0.00229755	0.00211911	0.00258821	0.00217927	0.00229136	0.00347759	0.0034459	0.00270971	0.00275975		0.00205662	0.00216914	0.00250727	0.00241193	0.00225616	0.00226609	0.00219732	0.00222372	0.00331735	0.00262934	0.00291113	0.00265687	0.97482	0.86197	1.02046	1.04978	1.06467	0.875543	1.00828	0.97048	0.953922	0.763034	1.07433	0.962719	0.00257931	0.00246691	0.965002	0.0922881	W
323	b0537	intD	0.024882	0.026111	0.0207954	0.0210062	0.0132399	0.0137687	0.01541	0.0149375	0.0195267	0.0209666	0.0197333	0.0198461		0.0243573	0.0244891	0.0224148	0.0246239	0.0160347	0.015388	0.0132808	0.0134079	0.018687	0.0190121	0.015031	0.0151794	0.978911	0.937883	1.07787	1.17222	1.21109	1.11761	0.861831	0.897597	0.956996	0.906778	0.761707	0.764858	0.0191853	0.0184922	0.970446	0.14775
324	b0539	b0539	0.00653264	0.00652952	0.00411959	0.00417134	0.00167385	0.00196354	0.00204927	0.00251568	0.00211076	0.00154434	0.00254365	0.0024181		0.00613216	0.00645506	0.00523371	0.00545847	0.0023598	0.00248623	0.00217875	0.00236437	0.00172193	0.0017383	0.0011593	0.00109074	0.938695	0.988595	1.27044	1.30857	1.40981	1.2662	1.06318	0.939851	0.815786	1.12559	0.455761	0.451074	0.00318102	0.00319823	1.0028	0.311271	W
325	b0541	tra5_2	0.0140597	0.0142933	0.0119581	0.0129143	0.0100213	0.00992966	0.00968686	0.00976101	0.0153769	0.0164167	0.0133346	0.0132557		0.013964	0.013179	0.0127968	0.0127181	0.0107827	0.0111528	0.00895071	0.00756475	0.01404	0.0156787	0.0156251	0.0158903	0.993194	0.922042	1.07013	0.984807	1.07598	1.12318	0.924006	0.774997	0.913056	0.955047	1.17177	1.19875	0.012584	0.0126952	1.00891	0.122939
326	b0552	trs5_2	0.0496915	0.0519667	0.037889	0.0371601	0.080816	0.0779391	0.054878	0.0572227	0.0876778	0.0886223	0.0862943	0.0816584		0.0455996	0.0466769	0.0472327	0.0564586	0.0623849	0.0657736	0.0554517	0.054758	0.0978028	0.108394	0.0841139	0.0807862	0.917654	0.898208	1.24661	1.51933	0.771937	0.84391	1.01045	0.956928	1.11548	1.2231	0.974734	0.989319	0.0659847	0.0671194	1.03897	0.207067
327	b0553	nmpC	0.0402367	0.0402722	0.0556253	0.053458	0.0703989	0.0756027	0.0585255	0.0578195	0.0734552	0.0681786	0.0647558	0.0605003		0.0730137	0.072951	0.0390972	0.0520022	0.0575627	0.0557501	0.0540321	0.0534666	0.0606391	0.0631681	0.0685957	0.0556552	1.81461	1.81145	0.702867	0.972769	0.817665	0.73741	0.923223	0.924715	0.825524	0.926509	1.0593	0.919916	0.0599024	0.0588278	1.03633	0.375954
328	b0560	nohB	0.00458713	0.00485012	0.0048707	0.00485433	0.00325812	0.00362644	0.00331085	0.00308863	0.00502619	0.00505054	0.00429822	0.00456565		0.00626653	0.00612934	0.00463311	0.00436771	0.0031948	0.00390142	0.00306305	0.00259762	0.00423908	0.00421501	0.00532921	0.00503882	1.36611	1.26375	0.951221	0.899756	0.980566	1.07583	0.925155	0.841026	0.843399	0.834565	1.23987	1.10364	0.00428224	0.00441464	1.02707	0.18201
329	b0568	nfrA	0.0310999	0.0315877	0.0354187	0.0350355	0.0229759	0.0262717	0.0237853	0.0240543	0.031046	0.030599	0.030116	0.0297237		0.0332054	0.0291998	0.0334659	0.0336206	0.0244933	0.0237789	0.0205514	0.0205552	0.0272719	0.0268477	0.0273115	0.0275324	1.0677	0.924403	0.944863	0.959617	1.06605	0.905112	0.864039	0.854536	0.878435	0.877403	0.906877	0.926279	0.0293095	0.0273195	0.931276	0.0708514
330	b0569	nfrB	0.00857452	0.00611026	0.00701552	0.00801307	0.00553397	0.00422113	0.0060536	0.00475387	0.00659497	0.00646492	0.00809711	0.00808063		0.00505894	0.00407441	0.00571757	0.00525443	0.00806129	0.00601764	0.0046543	0.0040537	0.0057118	0.00539797	0.0059063	0.00843609	0.589997	0.666816	0.814989	0.655732	1.45669	1.4256	0.768848	0.852716	0.866085	0.834962	0.729433	1.04399	0.00662613	0.00569537	0.892155	0.28243
331	b0582	yi81_2	0.0112179	0.0123373	0.00995792	0.0104803	0.00749905	0.00831275	0.00785789	0.00812716	0.00983163	0.0103145	0.00983482	0.010179		0.0112152	0.0112137	0.0104725	0.0104879	0.00803236	0.00778289	0.0071551	0.00689629	0.00964859	0.00909188	0.00852118	0.00882807	0.999765	0.908933	1.05168	1.00073	1.07112	0.936259	0.910562	0.848548	0.981383	0.88147	0.866429	0.867287	0.0096625	0.00911215	0.94368	0.0755637
332	b0656	trs5_3	0.0535908	0.0546761	0.0342876	0.0347221	0.105781	0.108244	0.0750507	0.082596	0.0944403	0.0884966	0.0820354	0.0793593		0.0443077	0.0455252	0.0538959	0.0553416	0.0745412	0.0815014	0.0770894	0.0846399	0.116435	0.111005	0.0762166	0.0761315	0.826778	0.832635	1.57188	1.59385	0.704674	0.752941	1.02716	1.02475	1.23289	1.25434	0.929069	0.959327	0.07444	0.0747192	1.05919	0.29709
333	b0737	tolQ	0.0277491	0.0260132	0.0172303	0.0157726	0.0100918	0.00972047	0.0098581	0.0100147	0.0111047	0.0116291	0.01531	0.0143273		0.0190594	0.0175105	0.0195097	0.0189488	0.0108086	0.0107414	0.00905001	0.00921245	0.013218	0.0122419	0.00959363	0.00873277	0.686847	0.673138	1.13229	1.20137	1.07103	1.10503	0.918027	0.919892	1.1903	1.0527	0.626625	0.609522	0.0149018	0.0132189	0.932231	0.227223
334	b0738	tolR	0.0044248	0.00428651	0.00425428	0.00383399	0.00379077	0.0041233	0.00362643	0.00367267	0.00548387	0.00550135	0.00512322	0.00504936		0.00461745	0.00469225	0.00429639	0.00414133	0.00381111	0.00354788	0.00326108	0.00330667	0.00666198	0.00621731	0.00551128	0.00594566	1.04354	1.09466	1.0099	1.08016	1.00537	0.860447	0.899251	0.900343	1.21483	1.13014	1.07574	1.17751	0.00443088	0.00466753	1.04099	0.111656
335	b0739	tolA	0.0443962	0.0496371	0.0540707	0.0547794	0.0790285	0.0812866	0.0678427	0.0760694	0.0719962	0.0792139	0.0588781	0.0582692		0.0646592	0.0657259	0.0480502	0.0469662	0.061545	0.0675606	0.0603107	0.0600158	0.0804973	0.0838681	0.0617344	0.0618471	1.45641	1.32413	0.888655	0.857369	0.77877	0.831142	0.888979	0.78896	1.11808	1.05875	1.04851	1.0614	0.0646223	0.063565	1.00843	0.21386
336	b0740	tolB	0.0211183	0.0220427	0.017244	0.016001	0.0247637	0.0264971	0.0208624	0.0196156	0.0228399	0.0240989	0.0200152	0.0211489		0.0189423	0.0180521	0.0235221	0.0210563	0.0241498	0.024814	0.0244915	0.0234224	0.0306103	0.0301564	0.0220701	0.0238259	0.896957	0.818959	1.36407	1.31593	0.975209	0.936482	1.17395	1.19407	1.34021	1.25136	1.10267	1.12658	0.021354	0.0237594	1.1247	0.182708
337	b0988	insB_4	0.0109784	0.0113244	0.0122001	0.0119625	0.0112361	0.0104505	0.0103824	0.0103033	0.0182064	0.0173679	0.0152202	0.0159856		0.0107023	0.00982078	0.0120765	0.011703	0.0111598	0.0113152	0.0100794	0.00968267	0.0160759	0.0184718	0.0175338	0.0182094	0.974854	0.867221	0.989871	0.978307	0.993206	1.08274	0.970823	0.939765	0.882984	1.06356	1.15201	1.13911	0.0129682	0.0130692	1.00287	0.0906049
338	b1026	tra5_3	0.0251975	0.0259578	0.0248015	0.0239421	0.0207145	0.0192984	0.0195795	0.0206459	0.0300421	0.0273874	0.0270146	0.0267343		0.0207136	0.021941	0.024543	0.0247006	0.0203788	0.0215779	0.0184333	0.0182776	0.0276056	0.0274487	0.0275868	0.0286498	0.822049	0.845256	0.98958	1.03168	0.983792	1.11812	0.94146	0.885291	0.918897	1.00224	1.02118	1.07165	0.0242763	0.0234881	0.969266	0.0896227
339	b1139	lit	0.00472385	0.00462159	0.00558152	0.00520476	0.00409413	0.00396432	0.00349107	0.00359224	0.0052857	0.00518671	0.00551444	0.0053019		0.00558817	0.00544634	0.00488908	0.00507074	0.00356744	0.00375688	0.00323369	0.00332401	0.00592206	0.00536115	0.00621666	0.00579047	1.18297	1.17846	0.87594	0.97425	0.871356	0.947674	0.926276	0.925331	1.12039	1.03363	1.12734	1.09215	0.00471352	0.00484723	1.02131	0.115428
340	b1140	intE	0.0473304	0.0464349	0.0417587	0.0430838	0.0299326	0.0287372	0.0340748	0.0415387	0.0431877	0.0425659	0.0581198	0.0582772		0.0327377	0.0340225	0.0360041	0.0368296	0.0300979	0.0285426	0.0214967	0.0234147	0.0390368	0.0413113	0.0536439	0.0560597	0.691684	0.732691	0.862194	0.854836	1.00552	0.993226	0.630866	0.563684	0.903887	0.970525	0.922988	0.961949	0.0429202	0.0360998	0.841171	0.150167
341	b1145	b1145	0.0118182	0.0117597	0.0109684	0.0103409	0.0146383	0.0146671	0.0151168	0.0141425	0.0151796	0.0146469	0.013486	0.012963		0.0103087	0.0111347	0.0105145	0.0107653	0.0120202	0.0128598	0.0126041	0.0114882	0.0142804	0.0153585	0.014611	0.0155211	0.872278	0.946856	0.958611	1.04104	0.821146	0.876783	0.833781	0.812315	0.940762	1.04858	1.08342	1.19733	0.0133106	0.0126222	0.952741	0.119669
342	b1157	b1157	0.00601529	0.0063579	0.00671908	0.00670991	0.00548601	0.00603694	0.00526484	0.00570663	0.00703172	0.00710965	0.00639014	0.00682896		0.00597859	0.00616109	0.00595884	0.00622354	0.00521282	0.00510727	0.00405505	0.0042375	0.00705406	0.00672964	0.00784326	0.00862141	0.993899	0.969045	0.886853	0.927515	0.950203	0.846003	0.770213	0.742557	1.00318	0.94655	1.2274	1.26248	0.00630476	0.00609859	0.960491	0.156399
343	b1158	pin	0.00903292	0.0086497	0.00885202	0.00875866	0.00688763	0.00671247	0.00595742	0.00641421	0.007979	0.00860259	0.00757727	0.00807709		0.00987682	0.00899869	0.00767552	0.00878763	0.00649756	0.00628895	0.00525613	0.00579459	0.00840937	0.00823872	0.00895974	0.00974447	1.09342	1.04035	0.867092	1.00331	0.943368	0.936905	0.882282	0.9034	1.05394	0.957702	1.18245	1.20643	0.00779175	0.00787735	1.00589	0.112247
344	b1303	pspF	0.00832825	0.00790993	0.00623511	0.00663474	0.00605497	0.00632477	0.00575346	0.00554235	0.00707851	0.00614826	0.00616851	0.00590257		0.00810402	0.00911838	0.00633381	0.00711794	0.00641689	0.00638418	0.0054222	0.00591072	0.00609034	0.00582992	0.00577578	0.00649726	0.973076	1.15278	1.01583	1.07283	1.05977	1.00939	0.942425	1.06646	0.860398	0.948224	0.936333	1.10075	0.00650679	0.00658345	1.01152	0.0830081
345	b1304	pspA	0.0229626	0.02344	0.0297316	0.0301204	0.0204306	0.020862	0.0230963	0.0227475	0.0259986	0.0275414	0.0248879	0.024478		0.0223175	0.022047	0.0243421	0.0238943	0.0168319	0.0161648	0.0169442	0.0166598	0.0263439	0.0260914	0.0273624	0.0247764	0.971906	0.94057	0.818728	0.793293	0.823861	0.774845	0.733634	0.732379	1.01328	0.947351	1.09942	1.01219	0.0246914	0.0219813	0.888455	0.123537
346	b1305	pspB	0.0291909	0.0274912	0.0499884	0.0496615	0.0233206	0.0210502	0.0306225	0.0325233	0.0298542	0.0311355	0.0315773	0.0324883		0.0454646	0.0440779	0.0286032	0.0304622	0.0302573	0.0276616	0.0270495	0.0301751	0.0266168	0.0268191	0.022045	0.0221495	1.55749	1.60334	0.572196	0.613397	1.29745	1.31408	0.883321	0.927799	0.891562	0.86137	0.698127	0.681768	0.0324086	0.0301151	0.991825	0.361288
347	b1306	pspC	0.00190276	0.00180562	0.00208903	0.0022951	0.00214597	0.00205959	0.00168379	0.00179982	0.00245758	0.00258622	0.00271733	0.0024941		0.00216598	0.00249367	0.00195822	0.00173476	0.00171382	0.00190397	0.00171227	0.00164832	0.00294169	0.00291729	0.0029606	0.00271919	1.13834	1.38106	0.937381	0.755856	0.798623	0.924441	1.01691	0.915824	1.19698	1.12801	1.08952	1.09025	0.00216974	0.00223915	1.0311	0.176132	W
348	b1307	pspD	0.00484102	0.00530707	0.00433399	0.00467978	0.00874549	0.00825711	0.0081977	0.00906558	0.00417658	0.00394327	0.00461042	0.00488567		0.00559977	0.00602895	0.00477239	0.00520075	0.00632335	0.00709821	0.0064188	0.00674678	0.00364708	0.00432025	0.00454277	0.00443823	1.15673	1.13602	1.10115	1.11132	0.723041	0.859647	0.783	0.744219	0.873223	1.0956	0.985326	0.908418	0.00592031	0.00542811	0.956476	0.161158
349	b1308	pspE	0.0109881	0.011508	0.00735928	0.00803424	0.00844929	0.00888307	0.00683944	0.00750906	0.00830309	0.00891525	0.00906353	0.0110176		0.00792202	0.00814213	0.00909667	0.00983308	0.00731024	0.00791708	0.0063977	0.00727431	0.00812961	0.00835928	0.00747167	0.00803649	0.720963	0.70752	1.23608	1.2239	0.865189	0.891255	0.935414	0.968738	0.979106	0.937638	0.824366	0.729423	0.00890583	0.00799086	0.918299	0.173913
350	b1331	trs5_4	0.0957927	0.0935847	0.0708129	0.073053	0.15699	0.148435	0.105714	0.101775	0.147926	0.149106	0.15626	0.150763		0.0874503	0.0889268	0.0982929	0.0979242	0.124715	0.124432	0.110272	0.107673	0.133291	0.129158	0.128029	0.124977	0.912912	0.950227	1.38807	1.34045	0.794414	0.838297	1.04312	1.05795	0.901064	0.866211	0.819335	0.828962	0.120851	0.112928	0.978417	0.198675
351	b1345	b1345	0.0135877	0.0135634	0.0094635	0.00967872	0.00910374	0.00886228	0.00646037	0.00682937	0.0108491	0.00960783	0.00883512	0.00909871		0.0128489	0.0129664	0.0120222	0.011714	0.00900536	0.00868308	0.00809881	0.00759811	0.00982717	0.00959488	0.0080797	0.00859511	0.945625	0.955985	1.27037	1.21029	0.989193	0.97978	1.25361	1.11256	0.905804	0.998653	0.914498	0.944652	0.00966166	0.00991948	1.04009	0.134739
352	b1351	racC	0.00503841	0.00460588	0.00396188	0.00414477	0.00273158	0.0026638	0.00258369	0.00226049	0.00320745	0.00284723	0.00352467	0.00338111		0.00468589	0.00530498	0.0040668	0.00461015	0.00308888	0.00267932	0.0027652	0.00249803	0.00312047	0.00305943	0.00273423	0.00274862	0.930034	1.15178	1.02648	1.11228	1.1308	1.00583	1.07025	1.10509	0.972882	1.07453	0.775742	0.812934	0.00341258	0.00344683	1.01405	0.121942
353	b1353	sieB	0.00674356	0.00717979	0.00812185	0.00864292	0.00464294	0.00454727	0.00517451	0.00482092	0.00635066	0.00683624	0.00638318	0.00665521		0.00820534	0.00809577	0.0071499	0.00765297	0.00498971	0.0049289	0.00550975	0.0046505	0.00653503	0.00641421	0.0080839	0.00757532	1.21677	1.12758	0.880328	0.885461	1.07469	1.08393	1.06479	0.964651	1.02903	0.938266	1.26644	1.13825	0.00634159	0.00664928	1.05585	0.122883
354	b1362	b1362	0.00169295	0.00166153	0.00179577	0.00191999	0.00210294	0.00236928	0.00169534	0.00156408	0.00236246	0.00224989	0.00233507	0.00213871		0.00182825	0.00206428	0.00154265	0.00142551	0.00174173	0.00175107	0.00205303	0.00167876	0.00210873	0.00238326	0.00257226	0.00258486	1.07992	1.2424	0.859044	0.742454	0.828236	0.739071	1.21098	1.07332	0.892599	1.05928	1.10158	1.2086	0.00199067	0.00197787	1.00312	0.182803	W
355	b1370	trs5_5	0.0429132	0.0422748	0.0266453	0.0273493	0.0689396	0.0701414	0.0520995	0.0489736	0.0718112	0.0666744	0.0832031	0.0773329		0.0365064	0.0369612	0.0478649	0.0456265	0.0560184	0.0590527	0.0526916	0.0516862	0.0759899	0.0779517	0.078561	0.0684562	0.850702	0.874308	1.79638	1.66829	0.812572	0.841909	1.01136	1.05539	1.05819	1.16914	0.944208	0.885215	0.0565299	0.0572806	1.08064	0.323685
356	b1372	b1372	0.00170309	0.00137785	0.00227513	0.0020581	0.00213619	0.00192954	0.00181966	0.00133069	0.00378589	0.00256211	0.00272186	0.00257671		0.00167223	0.00184056	0.00162455	0.00147875	0.00172663	0.00161218	0.001574	0.00148776	0.00263768	0.00243643	0.00351972	0.00267273	0.981877	1.33582	0.714046	0.718502	0.808274	0.835526	0.864997	1.11803	0.696713	0.950944	1.29313	1.03726	0.00218974	0.0020236	0.946261	0.216822	W
357	b1374	b1374	0.00869961	0.009475	0.00838702	0.00847049	0.00627372	0.0067724	0.00523911	0.00578507	0.00797628	0.00800611	0.00729792	0.00742601		0.0105708	0.00980537	0.00854084	0.00808058	0.00598262	0.00588683	0.00529034	0.00522146	0.00795061	0.00783704	0.00889946	0.00854891	1.21509	1.03487	1.01834	0.953968	0.953599	0.869239	1.00978	0.902574	0.996781	0.978882	1.21945	1.15121	0.00748406	0.00771791	1.02532	0.113844
358	b1404	tra8_2	0.0186324	0.0185386	0.0166583	0.0180538	0.0171903	0.0176352	0.0123901	0.0127192	0.0196094	0.0177545	0.0206873	0.0188707		0.0203469	0.0193289	0.0157066	0.0157259	0.015453	0.0149823	0.014937	0.014767	0.0232976	0.0191332	0.0173559	0.0169905	1.09202	1.04263	0.942869	0.871058	0.898934	0.84957	1.20556	1.161	1.18808	1.07765	0.838964	0.900361	0.017395	0.0173354	1.00572	0.137532
359	b1548	nohA	0.180736	0.169148	0.0475164	0.0466379	0.117968	0.111637	0.0939585	0.0949727	0.115153	0.109862	0.0967413	0.0956798		0.0696179	0.0614089	0.14495	0.150251	0.123894	0.118515	0.112716	0.110545	0.0840773	0.0861457	0.069295	0.0672679	0.385191	0.363047	3.05054	3.22164	1.05024	1.06161	1.19964	1.16396	0.730133	0.784124	0.716292	0.703053	0.106668	0.0998903	1.20246	0.943561
360	b1579	b1579	0.00244702	0.00212499	0.00251912	0.00231909	0.00252386	0.00250721	0.00218057	0.00222058	0.00228902	0.00209101	0.00231496	0.00268049		0.00287758	0.00311157	0.00215417	0.00220168	0.00245087	0.00225338	0.00224213	0.00225709	0.00206794	0.00202134	0.00191102	0.00220924	1.17595	1.46428	0.85513	0.949373	0.971082	0.898761	1.02823	1.01644	0.903417	0.966679	0.825509	0.824189	0.00235149	0.00231317	0.98992	0.179087	W
361	b1893	insB_5	0.00981134	0.00851904	0.00656434	0.00684705	0.0107542	0.0112014	0.0087557	0.0084844	0.0153219	0.0140482	0.0130015	0.0121516		0.00618182	0.00630039	0.00877336	0.00829467	0.0101355	0.0107211	0.0102821	0.0101836	0.0143121	0.0141197	0.0160413	0.0156182	0.63007	0.739565	1.33652	1.21142	0.942474	0.957127	1.17433	1.20027	0.934095	1.00508	1.2338	1.28528	0.0104551	0.0109137	1.05417	0.222275
362	b1894	insA_5	0.0335085	0.0321673	0.0247312	0.0281924	0.0192157	0.0167919	0.0163227	0.016298	0.0197498	0.0181834	0.0283264	0.0294515		0.027753	0.0269651	0.029935	0.0306484	0.0183426	0.0177481	0.0170866	0.0180615	0.0235934	0.0226899	0.0120506	0.0109047	0.82824	0.838279	1.21041	1.08712	0.954563	1.05695	1.04679	1.1082	1.19461	1.24784	0.425419	0.370258	0.0235782	0.0213149	0.947391	0.289125
363	b2030	trs5_7	0.0671478	0.0655405	0.0433614	0.0462497	0.140396	0.131047	0.113746	0.118516	0.123751	0.117318	0.119553	0.116573		0.0545128	0.0529544	0.0680676	0.0643506	0.128845	0.124903	0.139762	0.148805	0.162632	0.181688	0.118579	0.110148	0.811834	0.807965	1.56977	1.39137	0.917732	0.953114	1.22873	1.25557	1.31418	1.54868	0.991856	0.944883	0.100267	0.112937	1.14464	0.274444
364	b2082	ogrK	0.0177515	0.0166776	0.0166021	0.0168933	0.00775186	0.00814138	0.00560496	0.00596946	0.00408845	0.00401461	0.00837814	0.00861165		0.0262196	0.0267346	0.0146182	0.0139534	0.00530785	0.00549754	0.00780542	0.00765936	0.00619689	0.00654218	0.00260031	0.00214287	1.47703	1.60302	0.880501	0.825967	0.68472	0.675259	1.39259	1.28309	1.51571	1.62959	0.310368	0.248833	0.0100404	0.0104398	1.04389	0.500359
365	b2089	tra5_4	0.0276857	0.0276381	0.0267084	0.0265863	0.0251475	0.0253751	0.0230735	0.0250872	0.0305602	0.0302009	0.0304432	0.0307198		0.0256042	0.0262509	0.0255969	0.0269471	0.0226706	0.0231259	0.0238573	0.0243722	0.0277809	0.0284494	0.0318389	0.0311518	0.924818	0.949811	0.958384	1.01357	0.901506	0.911361	1.03397	0.971502	0.909057	0.942005	1.04584	1.01406	0.0274355	0.0264705	0.964657	0.0509507
366	b2192	trs5_8	0.057976	0.0594695	0.0416549	0.0417741	0.147131	0.148285	0.101258	0.100682	0.0947368	0.122413	0.135753	0.152971		0.0458305	0.0469202	0.0590321	0.0610394	0.105074	0.105407	0.124329	0.123541	0.137776	0.138501	0.105629	0.112813	0.790508	0.788978	1.41717	1.46118	0.714151	0.710837	1.22785	1.22704	1.4543	1.13142	0.778098	0.73748	0.100342	0.0971578	1.03658	0.311839
367	b2292	yfbS	0.00601852	0.00599508	0.00528099	0.00518117	0.00511949	0.00528278	0.00451836	0.00492389	0.00760952	0.00685442	0.00675999	0.00666102		0.00527811	0.00589797	0.00567724	0.00610502	0.00432515	0.00447949	0.00511988	0.00480882	0.00727192	0.008009	0.00739315	0.00688076	0.876978	0.983802	1.07503	1.17831	0.844839	0.847943	1.13313	0.97663	0.955634	1.16844	1.09366	1.03299	0.00585044	0.00593721	1.01395	0.119146
368	b2313	cvpA	0.0135547	0.0126525	0.0102195	0.00986959	0.0112103	0.011261	0.00866504	0.00837149	0.0147261	0.0139736	0.0146242	0.01493		0.0116852	0.011159	0.0122687	0.0115242	0.00926769	0.00874942	0.0102549	0.00884724	0.0137975	0.0141972	0.0125061	0.0122183	0.862079	0.881959	1.20051	1.16765	0.826709	0.776966	1.18348	1.05683	0.936944	1.01601	0.855167	0.818368	0.0120048	0.011373	0.965223	0.15422
369	b2349	intC	0.0343947	0.0360622	0.0225665	0.022439	0.0195006	0.0203065	0.0141713	0.0143255	0.0112422	0.0112472	0.0154801	0.0160765		0.0304235	0.0374622	0.0288796	0.0287052	0.0163956	0.0154821	0.0199139	0.0202222	0.0148953	0.0149819	0.0100733	0.00930212	0.884541	1.03882	1.27976	1.27925	0.840778	0.762418	1.40523	1.41163	1.32495	1.33205	0.650731	0.578615	0.0198177	0.0205614	1.06573	0.30897
370	b2394	yi81_3	0.0160736	0.0172825	0.0107031	0.0101522	0.0182404	0.0180353	0.0154937	0.0157082	0.0137917	0.016014	0.0165597	0.0204587		0.0138508	0.0145107	0.0123572	0.0123043	0.0158755	0.0151335	0.016811	0.0157365	0.0142018	0.0141214	0.0185943	0.0170609	0.861713	0.83962	1.15454	1.21198	0.87035	0.839103	1.08502	1.0018	1.02974	0.881814	1.12286	0.833916	0.0157094	0.0150465	0.977705	0.139857
371	b2430	b2430	0.00669258	0.00659064	0.00675241	0.00628144	0.00625327	0.00625577	0.0068719	0.00656323	0.00608056	0.00631217	0.0069643	0.00697606		0.00645107	0.00625222	0.00682144	0.00752986	0.00586459	0.00507216	0.00650154	0.00622275	0.00570443	0.00529544	0.0066409	0.00741703	0.963914	0.948651	1.01022	1.19875	0.937844	0.810798	0.946106	0.948123	0.938141	0.838926	0.953562	1.06321	0.00654953	0.00631445	0.963187	0.0992986
372	b2442	b2442	0.0276733	0.0273026	0.0231734	0.0234921	0.0229329	0.0230213	0.0223482	0.0220988	0.024044	0.0238421	0.0235424	0.0247001		0.0240323	0.0251295	0.0232517	0.0238648	0.0206191	0.0206471	0.023902	0.0237623	0.0184157	0.0191897	0.0216872	0.0227873	0.868428	0.920407	1.00338	1.01587	0.899104	0.896867	1.06952	1.07528	0.765915	0.804868	0.921197	0.922556	0.0240143	0.022274	0.930282	0.0962849
373	b2614	grpE	0.0266934	0.0272831	0.0231658	0.0237409	0.0365977	0.0346167	0.0295978	0.0291277	0.0253891	0.0241518	0.0312584	0.0301298		0.0214599	0.0220111	0.0232936	0.0224513	0.0279837	0.0278994	0.029964	0.0281608	0.0238876	0.0234857	0.0286261	0.0281011	0.80394	0.806767	1.00552	0.94568	0.764631	0.805953	1.01238	0.966805	0.940861	0.972419	0.91579	0.932668	0.0284793	0.0256104	0.906118	0.0869604
374	b2622	intA	0.00783859	0.00765564	0.00855193	0.0088586	0.00923648	0.00919012	0.00722699	0.00733567	0.00918237	0.00926731	0.00997475	0.00985206		0.00804261	0.00781882	0.00736143	0.00819436	0.00800688	0.00823565	0.00861291	0.00786839	0.009026	0.0086462	0.00979801	0.0094239	1.02603	1.02132	0.860791	0.925017	0.866876	0.896141	1.19177	1.07262	0.982971	0.932978	0.982282	0.956541	0.00868088	0.0084196	0.976278	0.0938679
375	b2624	alpA	0.00206521	0.0018823	0.00216575	0.00219644	0.00173876	0.00156204	0.00137848	0.00120853	0.00193017	0.00176556	0.00154188	0.00178694		0.00211113	0.00204004	0.00163345	0.00170285	0.00169674	0.00134699	0.00161849	0.00178634	0.00164761	0.00177063	0.00177609	0.00195086	1.02224	1.0838	0.75422	0.775277	0.97583	0.862328	1.17411	1.4781	0.853612	1.00287	1.1519	1.09173	0.0017685	0.00175677	1.01884	0.201253	W
376	b2633	yfjQ	0.0203164	0.0210123	0.0215177	0.0213377	0.013362	0.0143962	0.01281	0.0128034	0.0242885	0.0251647	0.0189936	0.0208348		0.0197914	0.0215694	0.0171251	0.0166286	0.0117774	0.0125828	0.0126004	0.0133665	0.01919	0.019248	0.0226394	0.0227371	0.974157	1.02652	0.795862	0.779306	0.881408	0.874037	0.983637	1.04398	0.790087	0.764881	1.19195	1.0913	0.0189031	0.017438	0.933094	0.139704
377	b2684	emrR	0.0263407	0.0286434	0.0260767	0.0246015	0.0265399	0.0271846	0.0244436	0.0261578	0.0259019	0.0267168	0.0296272	0.0306634		0.0226249	0.0250993	0.0212672	0.0237358	0.0180509	0.0177951	0.0211463	0.0224506	0.0203818	0.0242059	0.0261497	0.0281492	0.858932	0.876267	0.815565	0.964812	0.680141	0.6546	0.865106	0.858277	0.786883	0.906018	0.882623	0.918005	0.0269081	0.022588	0.838936	0.0923476
378	b2860	yi22_4	0.030665	0.0300892	0.0212884	0.0218021	0.0201869	0.0196156	0.0186934	0.0184644	0.0232915	0.022829	0.0209939	0.0210813		0.027162	0.0257194	0.0238966	0.0267181	0.0179632	0.017012	0.0172552	0.0182457	0.0208012	0.0213113	0.024167	0.0218697	0.885764	0.854773	1.12251	1.22548	0.889844	0.867267	0.923064	0.988152	0.89308	0.933516	1.15114	1.0374	0.0224167	0.0218434	0.980999	0.124887
379	b2861	yi21_4	0.167912	0.165417	0.099916	0.105208	0.095303	0.0948303	0.0810687	0.0798449	0.0708234	0.0668683	0.0991689	0.091371		0.145424	0.15442	0.14022	0.130626	0.0830084	0.0774718	0.0941709	0.0901238	0.0572731	0.0394116	0.0608372	0.0538437	0.866075	0.933517	1.40338	1.2416	0.870994	0.816951	1.16162	1.12874	0.808674	0.589392	0.613471	0.589287	0.101478	0.0939026	0.918641	0.266313
380	b2982	trs5_9	0.0685927	0.0657417	0.0380748	0.039713	0.177927	0.15475	0.102985	0.0923054	0.119617	0.123831	0.161919	0.172691		0.0571172	0.054476	0.0764732	0.0756554	0.0977295	0.0987611	0.13002	0.128209	0.117548	0.020261	0.161108	0.148125	0.832701	0.828637	2.0085	1.90505	0.549267	0.638197	1.26251	1.38896	0.982698	0.163618	0.994994	0.857749	0.109846	0.0971236	1.03441	0.535444
381	b3044	yi21_5	0.125493	0.119619	0.0778504	0.0847279	0.0830026	0.079893	0.0732505	0.0683061	0.0676524	0.0736451	0.0877706	0.090256		0.12866	0.126275	0.116144	0.117743	0.0754776	0.0704067	0.0896753	0.0967455	0.0499893	0.0128591	0.0461581	0.0454456	1.02524	1.05564	1.49189	1.38966	0.909339	0.881263	1.22423	1.41635	0.738915	0.174609	0.525895	0.503519	0.0859555	0.0812983	0.944713	0.407598
382	b3045	yi22_5	0.011053	0.0119894	0.0119951	0.0123328	0.0120567	0.01143	0.00886449	0.00904901	0.0138484	0.0138812	0.0134032	0.0132982		0.0136026	0.0120682	0.0108485	0.0100082	0.0090298	0.00834519	0.00982895	0.00959916	0.0113453	0.010605	0.0155967	0.0153632	1.23067	1.00657	0.904405	0.811505	0.748945	0.73011	1.1088	1.0608	0.819256	0.763986	1.16365	1.15529	0.0119335	0.0113534	0.958665	0.182927
383	b3218	trs5_10	0.0598193	0.06115	0.0434928	0.049003	0.157255	0.158267	0.0861914	0.0706898	0.140053	0.145993	0.141032	0.13186		0.0613791	0.0581877	0.0713222	0.0710046	0.0628247	0.0694248	0.0966195	0.0952408	0.0938531	0.0969142	0.150342	0.13726	1.02608	0.951557	1.63986	1.44898	0.399508	0.438656	1.12099	1.34731	0.670124	0.663828	1.06601	1.04095	0.103734	0.0886977	0.984488	0.387295
384	b3444	insA_6	0.0533725	0.0558501	0.0377203	0.0403489	0.0326861	0.0338093	0.0277879	0.0281958	0.0443425	0.0452644	0.0579641	0.0562855		0.0472394	0.044791	0.0488369	0.0499956	0.0275434	0.0303595	0.0345491	0.0336821	0.0358833	0.031962	0.0253938	0.0327518	0.885089	0.801986	1.29471	1.23908	0.842662	0.897964	1.24332	1.19458	0.80923	0.706119	0.438096	0.581887	0.0428023	0.0369157	0.911227	0.277555
385	b3445	insB_6	0.0140158	0.0145001	0.0145873	0.0153108	0.0110243	0.0119081	0.0138084	0.0140881	0.018131	0.0175669	0.0154205	0.0143752		0.0170856	0.0168837	0.0165468	0.0163741	0.0135276	0.0138749	0.0146447	0.0141339	0.0178076	0.016244	0.0188788	0.0186936	1.21903	1.16438	1.13433	1.06945	1.22707	1.16517	1.06056	1.00325	0.982166	0.92469	1.22426	1.30041	0.0145614	0.0162246	1.1229	0.115076
386	b3505	trs5_11	0.0249194	0.0209344	0.0318289	0.0321033	0.0545658	0.0594056	0.0714811	0.0760518	0.0631845	0.0528985	0.0426178	0.0481979		0.0365997	0.0379798	0.0386616	0.039642	0.0717076	0.0769814	0.07354	0.0757506	0.0962971	0.0971621	0.0559762	0.0601792	1.46873	1.81423	1.21467	1.23483	1.31415	1.29586	1.0288	0.99604	1.52406	1.83677	1.31345	1.24858	0.0481824	0.0633731	1.35751	0.264925
387	b3558	t150	0.00318513	0.00326931	0.0030104	0.00320509	0.00250141	0.00290505	0.00263333	0.00297175	0.00319294	0.00317466	0.00309406	0.00313132		0.00399201	0.00378155	0.00323082	0.003374	0.00279232	0.00267909	0.00230077	0.00288516	0.00314233	0.00278835	0.00306127	0.00320482	1.25332	1.15668	1.07322	1.0527	1.1163	0.922221	0.873714	0.970861	0.98415	0.878315	0.989401	1.02347	0.00302287	0.00310271	1.02453	0.113512	W
388	b4172	hfq	0.02501	0.0227549	0.0135086	0.0118584	0.0154873	0.0152329	0.0179466	0.0205951	0.0114241	0.00995797	0.0199698	0.0195688		0.0122737	0.0131012	0.031943	0.0278284	0.023352	0.0205382	0.0173471	0.0191845	0.0195879	0.0211178	0.00880958	0.00838144	0.490751	0.575756	2.36464	2.34673	1.50782	1.34828	0.966599	0.931507	1.71461	2.12069	0.441144	0.428307	0.0169429	0.0186221	1.26974	0.740571
389	b4271	intB	0.0179663	0.0174201	0.0182255	0.017286	0.0109669	0.009966	0.0129184	0.0132941	0.0147798	0.0165259	0.0167977	0.0173292		0.0175814	0.0171728	0.0171566	0.0179241	0.0121064	0.0119691	0.0111033	0.0116934	0.0148597	0.0149847	0.016481	0.0164652	0.978578	0.985806	0.941353	1.03692	1.1039	1.20099	0.859495	0.879588	1.00541	0.906741	0.981149	0.950141	0.0152897	0.0149582	0.985839	0.0953734
390	b4273	yi22_6	0.0154125	0.0158015	0.0155868	0.0157894	0.0103767	0.0098109	0.0127749	0.0134735	0.0115428	0.0110124	0.0137423	0.0130129		0.0165839	0.0157198	0.0156262	0.0159939	0.0113679	0.0123423	0.0110846	0.0113399	0.0111867	0.0110121	0.0137081	0.0131564	1.076	0.994829	1.00253	1.01295	1.09552	1.25802	0.867688	0.841648	0.969153	0.99997	0.99751	1.01103	0.0131947	0.0132601	1.01057	0.106172
391	b4284	tra8_3	0.0313705	0.0306188	0.0379795	0.0365493	0.013352	0.012773	0.0171826	0.0168683	0.0278668	0.0275161	0.0256054	0.025114		0.035833	0.0373743	0.0250374	0.0262967	0.0171513	0.0164806	0.0163028	0.016389	0.0313541	0.0305606	0.0333566	0.0320408	1.14225	1.22063	0.659236	0.719487	1.28455	1.29027	0.948797	0.971585	1.12514	1.11064	1.30272	1.27581	0.025233	0.0265148	1.08759	0.220726
392	b4285	b4285	0.0628885	0.0651142	0.0736663	0.0707508	0.0466504	0.0458239	0.0769028	0.0819026	0.0766968	0.076259	0.0919591	0.0930549		0.0599756	0.0627741	0.0746928	0.071278	0.0680697	0.0673773	0.0450317	0.0480983	0.0841251	0.0853218	0.0805071	0.0862674	0.953681	0.964061	1.01394	1.00745	1.45914	1.47035	0.585566	0.587262	1.09685	1.11884	0.875467	0.927059	0.0718058	0.0694599	1.00497	0.273342
393	b4294	insA_7	0.0211524	0.0221206	0.00530165	0.00516879	0.0123704	0.0121846	0.0131149	0.0118136	0.0129423	0.0138956	0.0162132	0.0149662		0.00574837	0.00518371	0.021287	0.020274	0.0155393	0.0144869	0.0154758	0.0138205	0.0158117	0.0153764	0.00644255	0.00628415	0.27176	0.234339	4.01517	3.92239	1.25616	1.18895	1.18002	1.16989	1.22171	1.10656	0.397364	0.419888	0.013437	0.0129775	1.36535	1.28166
394	b4400	creD	0.0042482	0.00460013	0.00502862	0.00519323	0.00330473	0.00347492	0.0038635	0.00380432	0.00384359	0.00440555	0.00416037	0.00431471		0.00548159	0.00538891	0.00480951	0.00487044	0.00415335	0.00387775	0.00388999	0.00408962	0.0039757	0.00388247	0.0035989	0.00411881	1.29033	1.17147	0.956428	0.937843	1.25679	1.11593	1.00686	1.07499	1.03437	0.881266	0.865042	0.954596	0.00418682	0.00434475	1.04549	0.139878
395	b0085	murE	0.0429788	0.0598875	0.0518316	0.0502522	0.0453957	0.0470855	0.0503261	0.0488284	0.0231455	0.0228847	0.0283671	0.0307702		0.0758301	0.0738756	0.050548	0.0535309	0.0493663	0.0528125	0.052685	0.0532901	0.0184984	0.0180166	0.0175316	0.018204	1.76436	1.23357	0.975236	1.06524	1.08747	1.12163	1.04687	1.09138	0.799226	0.787276	0.618024	0.591611	0.0418128	0.0445158	1.01516	0.3122
396	b0086	murF	0.00979717	0.0103301	0.0105077	0.00990609	0.00917884	0.00899161	0.0108978	0.0100961	0.0121351	0.0113995	0.0103614	0.0107684		0.0103529	0.00996014	0.0106041	0.0105606	0.00999774	0.0104712	0.0102464	0.00901397	0.0107493	0.0100571	0.0103921	0.0105802	1.05672	0.964189	1.00917	1.06607	1.08922	1.16456	0.940226	0.892815	0.885802	0.882243	1.00296	0.982526	0.0103642	0.0102488	0.994708	0.0883874
397	b0087	mraY	0.015147	0.0163859	0.00868125	0.00800125	0.0182093	0.0175301	0.0175395	0.0158351	0.0149984	0.0138054	0.0124179	0.0136525		0.01186	0.0114106	0.0141224	0.0149883	0.020666	0.0205092	0.0183614	0.0186262	0.0132103	0.0133533	0.0130259	0.0132474	0.782996	0.696366	1.62677	1.87324	1.13492	1.16994	1.04686	1.17626	0.880783	0.967251	1.04896	0.97033	0.0143503	0.0152818	1.11456	0.335222
398	b0088	murD	0.0187804	0.0188149	0.020579	0.0204204	0.0143122	0.0159644	0.0177214	0.0171652	0.0189266	0.0202282	0.0175857	0.018666		0.0197842	0.0199025	0.0206131	0.02092	0.0167717	0.015759	0.0156834	0.0152607	0.0195079	0.0206587	0.0217088	0.0228522	1.05345	1.0578	1.00165	1.02447	1.17184	0.987135	0.884997	0.889046	1.03071	1.02128	1.23446	1.22427	0.0182637	0.0191185	1.04843	0.113038
399	b0090	murG	0.0157031	0.0165896	0.0153772	0.0162209	0.0105573	0.0120038	0.0109243	0.0105838	0.0152833	0.0157039	0.0137389	0.0151298		0.0161719	0.0167029	0.0155972	0.0155603	0.0125923	0.0134779	0.00944868	0.0102568	0.0167376	0.0164313	0.0144231	0.0157694	1.02985	1.00683	1.01431	0.959274	1.19276	1.1228	0.864923	0.969099	1.09516	1.04632	1.0498	1.04227	0.0139847	0.0144308	1.03278	0.0835625
400	b0091	murC	0.0133825	0.0131379	0.0221149	0.0223592	0.00959595	0.00981968	0.0145614	0.0135025	0.0106065	0.0101955	0.00987346	0.0108723		0.0285487	0.0283658	0.0172859	0.0164991	0.0204788	0.0160531	0.0128081	0.0137366	0.0137376	0.0143084	0.0143658	0.0160226	2.13329	2.15908	0.781644	0.737913	2.13411	1.63479	0.879597	1.01734	1.29521	1.40341	1.45499	1.47371	0.0133351	0.0176842	1.42542	0.518531
401	b0092	ddlB	0.0336919	0.0328196	0.0339594	0.0343588	0.0155991	0.0140647	0.0187115	0.0174776	0.0297201	0.0296029	0.0274731	0.0283748		0.0391954	0.0404367	0.0338993	0.0322888	0.017468	0.0162107	0.017489	0.0159565	0.026548	0.0278784	0.0310565	0.0301351	1.16335	1.23209	0.998229	0.939752	1.11981	1.15258	0.934666	0.912969	0.893268	0.941747	1.13043	1.06204	0.0263211	0.0273802	1.04008	0.116787
402	b0096	lpxC	0.0109392	0.0106174	0.011591	0.0102969	0.00903575	0.00885988	0.00952436	0.00892192	0.0131716	0.0128834	0.010945	0.011423		0.0120609	0.012194	0.0128742	0.0123762	0.0105017	0.0104915	0.00984087	0.0104392	0.0137298	0.0147976	0.0128529	0.0132907	1.10254	1.14849	1.1107	1.20193	1.16224	1.18416	1.03323	1.17006	1.04238	1.14858	1.17432	1.1635	0.0106841	0.0121208	1.13684	0.0540466
403	b0106	hofC	0.032659	0.0348273	0.0317412	0.0307746	0.0129257	0.0129834	0.0144731	0.0164772	0.0129192	0.0143725	0.0183497	0.0199923		0.0487386	0.0465112	0.0338082	0.0346195	0.0164224	0.0178915	0.0148235	0.0153752	0.0186604	0.0189158	0.00992208	0.0143766	1.49235	1.33548	1.06512	1.12494	1.27053	1.37803	1.02421	0.93312	1.44439	1.31611	0.540721	0.719107	0.0210413	0.0241721	1.13701	0.295103
404	b0107	hofB	0.0835286	0.0905426	0.0503225	0.0489004	0.044451	0.0419444	0.0507455	0.0517963	0.0555298	0.0519666	0.0565198	0.0517272		0.0652342	0.0699921	0.0742775	0.0771569	0.0565056	0.0572338	0.0515042	0.0499689	0.0515712	0.0498686	0.0377197	0.0379533	0.78098	0.773029	1.47603	1.57784	1.27119	1.36452	1.01495	0.96472	0.928711	0.959628	0.667372	0.73372	0.0564979	0.0565822	1.04272	0.306628
405	b0139	htrE	0.00146152	0.00172394	0.00155604	0.00172509	0.00133236	0.00156702	0.00138948	0.00131528	0.00222014	0.00230475	0.00161798	0.0017158		0.001883	0.00190914	0.00158205	0.00166641	0.00127535	0.00132912	0.00151758	0.00166874	0.00192699	0.00219791	0.00197426	0.00207509	1.28838	1.10743	1.01672	0.965988	0.95721	0.848183	1.09219	1.26873	0.867959	0.953643	1.2202	1.2094	0.00166078	0.00175047	1.06634	0.153993	W
406	b0140	ecpD	0.0252919	0.0240448	0.0225215	0.0224364	0.0213664	0.0191782	0.0216329	0.0214087	0.0172034	0.0188501	0.0165312	0.0175377		0.0280009	0.0267078	0.0239853	0.0238085	0.0220358	0.0215311	0.0216914	0.0223719	0.0140139	0.0144361	0.0147025	0.0149879	1.10711	1.11075	1.065	1.06116	1.03133	1.12269	1.0027	1.04499	0.814597	0.76584	0.88938	0.85461	0.0206669	0.0206894	0.989179	0.12466
407	b0149	mrcB	0.00744032	0.0069962	0.00727632	0.00689674	0.00665074	0.00613617	0.00650758	0.00651016	0.00985615	0.00912411	0.00878341	0.00922474		0.00656113	0.00672987	0.00725994	0.00743597	0.00698701	0.00657723	0.00712541	0.00656982	0.0108162	0.010016	0.0127744	0.0130581	0.881834	0.961931	0.99775	1.07819	1.05056	1.07188	1.09494	1.00916	1.09741	1.09775	1.45438	1.41556	0.00761689	0.00849259	1.10094	0.169025
408	b0150	fhuA	0.0127333	0.0123666	0.0142513	0.0142245	0.0100305	0.00881551	0.0111351	0.0106494	0.0121056	0.0125322	0.0118869	0.0117775		0.0133974	0.0123842	0.0130571	0.0130121	0.0104842	0.00961747	0.00858472	0.00948508	0.0102259	0.010417	0.0125974	0.011595	1.05216	1.00143	0.916201	0.914766	1.04524	1.09097	0.770962	0.89067	0.844724	0.831218	1.05977	0.984504	0.0118757	0.0112381	0.950218	0.103755
409	b0178	hlpA	0.0139441	0.0146262	0.0193079	0.0177156	0.0211539	0.0207726	0.0213658	0.0207113	0.0240942	0.020997	0.0176088	0.0170756		0.0176104	0.0168534	0.026147	0.0225548	0.0284319	0.0290947	0.0322234	0.030703	0.0459263	0.0405631	0.0355568	0.0311863	1.26293	1.15227	1.35421	1.27316	1.34405	1.40063	1.50818	1.48243	1.90612	1.93185	2.01926	1.82637	0.0191144	0.0297376	1.53845	0.30064
410	b0179	lpxD	0.0131036	0.0135794	0.0160165	0.0164582	0.0241738	0.0234902	0.0259458	0.0262141	0.0287424	0.0271561	0.0236622	0.0221364		0.0139613	0.0144888	0.0213934	0.0215985	0.0299787	0.0330207	0.033318	0.0346109	0.0370539	0.0389197	0.0379606	0.0359429	1.06545	1.06697	1.33571	1.31233	1.24013	1.40572	1.28414	1.32032	1.28917	1.43318	1.60427	1.6237	0.0217232	0.0293539	1.33176	0.173017
411	b0181	lpxA	0.013543	0.0131444	0.0147335	0.01552	0.00784219	0.00852181	0.00962365	0.00882456	0.00794575	0.00739347	0.00737451	0.00668556		0.0156817	0.0168454	0.0126256	0.0135144	0.00827797	0.00802352	0.00866877	0.00848813	0.00930935	0.00860367	0.00633359	0.00712355	1.15791	1.28156	0.856936	0.870775	1.05557	0.941527	0.900778	0.961876	1.17161	1.16368	0.858849	1.06551	0.010096	0.0102913	1.02388	0.145478
412	b0182	lpxB	0.0294433	0.0296587	0.0319802	0.0293316	0.0157624	0.014939	0.0217688	0.0209226	0.0244955	0.0245184	0.0281023	0.0283262		0.0323705	0.0344809	0.0356648	0.0360231	0.0206079	0.0206778	0.0183622	0.0172579	0.0212002	0.022212	0.0221745	0.0214301	1.09942	1.16259	1.11521	1.22813	1.30741	1.38415	0.843508	0.824845	0.865473	0.905932	0.789065	0.756549	0.0249374	0.0252052	1.02352	0.218038
413	b0196	rcsF	0.00843813	0.00751118	0.00734808	0.00729199	0.00968547	0.00971715	0.00892964	0.00871815	0.010984	0.0110323	0.0104855	0.0105329		0.0062904	0.00707551	0.0076128	0.00733504	0.00843181	0.00882604	0.0104301	0.0100409	0.011766	0.0124942	0.0101332	0.0107329	0.745473	0.941997	1.03603	1.0059	0.870562	0.908295	1.16803	1.15172	1.07119	1.13251	0.966405	1.01899	0.00922288	0.00926408	1.00143	0.124313
414	b0197	yaeC	0.0268774	0.026226	0.0238734	0.025265	0.0275978	0.0278039	0.0230598	0.0242854	0.0297352	0.0241856	0.0291417	0.0282668		0.0270556	0.0240973	0.0254998	0.0202426	0.0256995	0.0265315	0.033492	0.0351965	0.047135	0.0461188	0.0336558	0.0336819	1.00663	0.918832	1.06812	0.801209	0.931213	0.954237	1.4524	1.44929	1.58516	1.90687	1.1549	1.19157	0.0263598	0.0315338	1.2017	0.330489
415	b0222	gmhA	0.0104094	0.0111746	0.0111691	0.0115682	0.0147035	0.0167595	0.0142211	0.0139783	0.0136832	0.0125161	0.015814	0.0162506		0.00881576	0.00935788	0.0132164	0.0121674	0.0131353	0.0144927	0.0153662	0.0154172	0.0136351	0.0133191	0.0141944	0.0151608	0.846908	0.837422	1.1833	1.05179	0.89335	0.864748	1.08052	1.10293	0.996479	1.06415	0.897585	0.932933	0.0135206	0.0131899	0.979344	0.115558
416	b0240	crl	0.0064769	0.00764514	0.00701981	0.00726466	0.00585427	0.00647889	0.00612984	0.00646089	0.0101799	0.0101937	0.0100829	0.00989267		0.00622828	0.00730778	0.00801089	0.00889441	0.00668948	0.00691451	0.00645868	0.00689049	0.00750728	0.00704337	0.00782352	0.00720002	0.961614	0.955872	1.14118	1.22434	1.14267	1.06724	1.05365	1.06649	0.737459	0.690956	0.775918	0.727813	0.00780663	0.00724739	0.9621	0.185215
417	b0241	phoE	0.0130945	0.0134788	0.0134188	0.0143651	0.00542434	0.00531776	0.00709699	0.00735416	0.00973326	0.0102895	0.0108268	0.0116986		0.0160871	0.017092	0.0137592	0.01406	0.00686665	0.00698095	0.00639819	0.00633036	0.0103369	0.0102995	0.0104599	0.00995706	1.22853	1.26807	1.02537	0.978759	1.2659	1.31276	0.901536	0.860787	1.06201	1.00098	0.966105	0.85113	0.0101749	0.010719	1.06016	0.166925
418	b0261	yagD	0.015577	0.0177802	0.0187586	0.0194468	0.00917704	0.00889295	0.0123956	0.0127775	0.0165593	0.0158532	0.018009	0.0182603		0.0202143	0.0195242	0.0203804	0.0201051	0.0111874	0.0114065	0.0102202	0.00969027	0.0131777	0.0134605	0.0191952	0.0174418	1.29771	1.09809	1.08646	1.03385	1.21906	1.28264	0.824506	0.758385	0.795791	0.849071	1.06587	0.955175	0.0152906	0.0155003	1.02222	0.18801
419	b0363	yaiP	0.00186482	0.00160607	0.0022033	0.00224812	0.0015809	0.00153925	0.00137271	0.00129134	0.00243551	0.00234369	0.00196823	0.00210969		0.00295289	0.00334862	0.00171654	0.00203979	0.00156922	0.0015063	0.00152731	0.00155298	0.00207199	0.00220805	0.00201875	0.00208325	1.58347	2.08497	0.779076	0.907332	0.99261	0.978596	1.11262	1.20261	0.850744	0.942127	1.02567	0.98747	0.0018803	0.00204964	1.12061	0.366945	W
420	b0381	ddlA	0.0114883	0.0119908	0.0126002	0.0119486	0.00714305	0.00695829	0.0080976	0.00845832	0.0100716	0.0102487	0.0117626	0.011649		0.0134113	0.0131788	0.0131897	0.0127975	0.00850221	0.0083748	0.00741318	0.00729149	0.0113001	0.0121644	0.0130154	0.0126491	1.16739	1.09907	1.04678	1.07104	1.19028	1.20357	0.915478	0.86205	1.12198	1.18692	1.10651	1.08586	0.0102014	0.0111073	1.08808	0.106316
421	b0404	yajB	0.0134652	0.0127651	0.0149428	0.0150719	0.00902782	0.00928826	0.00987243	0.00981304	0.014184	0.0143926	0.0135125	0.0139286		0.0151392	0.0141831	0.0146265	0.0136015	0.00999416	0.00896468	0.00840916	0.00867809	0.0148838	0.0133348	0.0156677	0.0155569	1.12432	1.11108	0.978832	0.902443	1.10704	0.965163	0.851782	0.884343	1.04934	0.926502	1.1595	1.1169	0.012522	0.0127533	1.01477	0.108754
422	b0435	bolA	0.013854	0.0135254	0.0112534	0.012012	0.015152	0.0144769	0.0163321	0.0161943	0.017098	0.0147143	0.018255	0.0169337		0.00954734	0.00938199	0.0127308	0.0119485	0.0155779	0.015204	0.0133876	0.013043	0.0167331	0.0153032	0.0131281	0.0128638	0.689137	0.693656	1.13129	0.994707	1.0281	1.05022	0.819711	0.80541	0.978656	1.04002	0.719149	0.759658	0.0149834	0.0132374	0.892477	0.159941
423	b0453	ybaY	0.00139141	0.00149804	0.00148688	0.00156494	0.00233456	0.0020948	0.0013866	0.00147114	0.00130628	0.00141868	0.0012079	0.00112214		0.00171568	0.00199059	0.00155714	0.00158324	0.00176826	0.00155346	0.00169414	0.00143177	0.00142064	0.00134906	0.00127026	0.00137776	1.23306	1.32879	1.04725	1.0117	0.757431	0.741577	1.22179	0.973243	1.08755	0.950926	1.05162	1.2278	0.00152361	0.00155933	1.05273	0.183795	W
424	b0463	acrA	0.0141649	0.0141624	0.0150396	0.0150223	0.0110399	0.0110171	0.00979848	0.010118	0.0155457	0.0147716	0.0144664	0.0146179		0.0143248	0.0139282	0.0149068	0.0145594	0.0110267	0.0101553	0.0113136	0.0105764	0.0179934	0.0185087	0.0179765	0.0179191	1.01129	0.983468	0.991166	0.96918	0.998801	0.921772	1.15463	1.04531	1.15745	1.25299	1.24264	1.22583	0.0133137	0.0144324	1.07954	0.119185
425	b0532	sfmD	0.000895396	0.00108749	0.00133432	0.00127765	0.000885882	0.00106326	0.000777326	0.000698842	0.00119395	0.00139668	0.00101794	0.00107609		0.00133526	0.00146716	0.00103942	0.000950704	0.000959937	0.000925137	0.000858165	0.000950691	0.00105274	0.00118463	0.00142988	0.0013212	1.49126	1.34912	0.778992	0.744103	1.08359	0.870093	1.104	1.36038	0.881728	0.848175	1.40467	1.22778	0.00105874	0.00112291	1.09532	0.267266	W
426	b0535	fimZ	0.000972007	0.000982815	0.00122282	0.00164955	0.00124267	0.00130135	0.000964418	0.000945609	0.00142813	0.00142027	0.000907796	0.00113981		0.00164197	0.00155457	0.00101692	0.00126009	0.0012675	0.00118213	0.00113535	0.00144678	0.00121469	0.0012479	0.00140949	0.00141997	1.68926	1.58175	0.831623	0.763899	1.01998	0.908387	1.17724	1.52999	0.850548	0.878634	1.55265	1.2458	0.00118144	0.00131645	1.16915	0.340893	W
427	b0558	ybcV	0.00611344	0.00632886	0.00207774	0.00193585	0.00270343	0.00309246	0.00273514	0.00279755	0.00171355	0.0015257	0.00174941	0.00165415		0.0032839	0.0027838	0.00853683	0.00840853	0.00227276	0.00243507	0.00312982	0.00314888	0.00147632	0.00144752	0.00179216	0.00138192	0.537161	0.439858	4.10871	4.34358	0.840695	0.787423	1.1443	1.12558	0.861557	0.948759	1.02444	0.835429	0.00286894	0.00334146	1.41646	1.32963	W
428	b0565	ompT	0.254773	0.257793	0.192608	0.18472	0.485433	0.515026	0.485946	0.528346	0.544401	0.535907	0.524766	0.537868		0.154406	0.15255	0.245207	0.222186	0.381263	0.418778	0.446622	0.513196	0.610627	0.610535	0.457761	0.484395	0.606055	0.591753	1.27309	1.20283	0.785409	0.81312	0.919076	0.971324	1.12165	1.13926	0.872315	0.900583	0.420632	0.39146	0.933038	0.220019
429	b0566	envY	0.0101051	0.0104869	0.00880689	0.00875548	0.00792174	0.00837381	0.00827695	0.00837747	0.0125767	0.0125091	0.0133537	0.013558		0.0079266	0.00710332	0.00956066	0.00950858	0.00795694	0.00807918	0.00733884	0.00756992	0.0123104	0.0119053	0.0121852	0.0119144	0.784414	0.677352	1.08559	1.08601	1.00444	0.964815	0.88666	0.903605	0.978821	0.951729	0.912494	0.878774	0.0102585	0.00944661	0.926226	0.116197
430	b0612	ybdS	0.00383713	0.00415472	0.0051801	0.00528458	0.00372327	0.00372086	0.00323781	0.00308268	0.00468733	0.0042884	0.00375548	0.00396599		0.00493904	0.00445964	0.00403644	0.00422071	0.00346261	0.00309296	0.00332723	0.00330351	0.00432072	0.00426607	0.00487931	0.00505333	1.28717	1.07339	0.779221	0.798685	0.929992	0.831248	1.02762	1.07163	0.921788	0.994794	1.29925	1.27416	0.00407653	0.00411347	1.02408	0.185938
431	b0632	dacA	0.0050521	0.00557483	0.0060672	0.00586754	0.00800721	0.00860354	0.00758131	0.00738166	0.00785287	0.00801715	0.00654556	0.00685802		0.00483452	0.00554532	0.00584938	0.0060301	0.00751972	0.00854459	0.00835077	0.00889985	0.00900941	0.00846606	0.0077599	0.00719963	0.956933	0.994706	0.964099	1.02771	0.939119	0.993149	1.10149	1.20567	1.14728	1.05599	1.18552	1.04981	0.00695075	0.0073341	1.05179	0.0903691
432	b0634	mrdB	0.00269544	0.00289845	0.00355346	0.00321329	0.00156845	0.00196464	0.00190019	0.00184824	0.00230399	0.00216148	0.00213729	0.00226065		0.00374509	0.00328664	0.00242135	0.00274126	0.00191554	0.0018977	0.00165245	0.00215088	0.00233911	0.00235026	0.00207619	0.0020556	1.38942	1.13393	0.681407	0.8531	1.2213	0.965926	0.869625	1.16374	1.01524	1.08734	0.971409	0.909299	0.00237546	0.00238601	1.02181	0.190168	W
433	b0635	mrdA	0.0213803	0.0221896	0.0242918	0.0231744	0.0152799	0.0165017	0.0159703	0.0150278	0.0217555	0.0222658	0.0214909	0.0209403		0.0223801	0.0244571	0.0240907	0.0208847	0.0175703	0.0162616	0.0158147	0.0149938	0.0208431	0.02094	0.0192693	0.0180824	1.04676	1.10219	0.991723	0.901197	1.1499	0.985449	0.990257	0.997737	0.958064	0.940456	0.896629	0.86352	0.0200224	0.0196323	0.985324	0.0838149
434	b0641	rlpB	0.0212882	0.0215906	0.0226365	0.021107	0.0310002	0.028802	0.0271797	0.0266298	0.0265173	0.0233607	0.0225835	0.0216699		0.0214737	0.0203313	0.0285442	0.0278451	0.0270108	0.0259406	0.030359	0.0308865	0.0265173	0.033888	0.0284338	0.0268959	1.00872	0.941673	1.26098	1.31923	0.871311	0.900651	1.11697	1.15985	1	1.45064	1.25905	1.24116	0.0245305	0.0273439	1.12752	0.183989
435	b0741	pal	0.0188778	0.0194765	0.0159305	0.0158477	0.0282586	0.0302637	0.0273189	0.0284349	0.0212206	0.0186633	0.0233665	0.0238705		0.014433	0.0149273	0.0226079	0.0206733	0.0255167	0.0245146	0.0353561	0.0313697	0.0213035	0.023463	0.0254215	0.0249339	0.76455	0.766427	1.41915	1.3045	0.902973	0.810034	1.2942	1.10321	1.00391	1.25718	1.08794	1.04455	0.0226275	0.02371	1.06322	0.223408
436	b0795	b0795	0.116256	0.119037	0.1361	0.1317	0.0523438	0.0529161	0.0661941	0.0656977	0.0765385	0.0756891	0.102752	0.107156		0.152625	0.149388	0.11489	0.112352	0.0667058	0.0674939	0.0544786	0.0520934	0.079199	0.0696789	0.0762405	0.0795909	1.31284	1.25498	0.844159	0.853091	1.27438	1.27549	0.823013	0.792926	1.03476	0.920594	0.741986	0.742755	0.091865	0.0895613	0.989247	0.228235
437	b0814	ompX	0.024314	0.0240338	0.0247294	0.0237272	0.0323733	0.0318115	0.0320634	0.0314204	0.0299962	0.0311978	0.0289986	0.0304003		0.0204758	0.0195599	0.0232122	0.0232079	0.0294938	0.028529	0.0310548	0.0284999	0.0391205	0.0394475	0.036219	0.0362938	0.842141	0.813849	0.938646	0.978115	0.911052	0.896814	0.968546	0.90705	1.30418	1.26443	1.24899	1.19386	0.0287555	0.0295928	1.02231	0.177881
438	b0839	dacC	0.0338341	0.0333715	0.0273324	0.0254595	0.0576889	0.0553273	0.0439468	0.0399781	0.0260776	0.0256231	0.0251542	0.0240087		0.0244892	0.0235552	0.0411037	0.0387083	0.0392914	0.0402769	0.0449023	0.0436559	0.032312	0.0332543	0.0255898	0.0246015	0.723802	0.705848	1.50384	1.52039	0.681092	0.727976	1.02174	1.09199	1.23907	1.29782	1.01732	1.02469	0.0348169	0.0343117	1.0463	0.300476
439	b0869	ybjT	0.0291518	0.0288146	0.028478	0.0280781	0.0302567	0.031479	0.035809	0.0334105	0.0246984	0.0238961	0.0262517	0.0265794		0.0280969	0.0272406	0.0302969	0.0297468	0.0288562	0.0289177	0.030871	0.0281114	0.0228337	0.0238228	0.0247204	0.024524	0.963815	0.945376	1.06387	1.05943	0.953715	0.918635	0.862101	0.841395	0.924503	0.996932	0.941669	0.922669	0.0289086	0.0273365	0.949509	0.0669729
440	b0874	ybjE	0.0138941	0.0133242	0.0102766	0.0105662	0.0135609	0.0131958	0.0105519	0.0102843	0.00937881	0.00924376	0.00866353	0.00918286		0.010507	0.0109575	0.0161253	0.015454	0.0110595	0.0104806	0.0138565	0.0119191	0.0110961	0.0120935	0.0110985	0.00965771	0.756217	0.822378	1.56913	1.46259	0.815541	0.794239	1.31318	1.15896	1.18311	1.30829	1.28105	1.05171	0.0110103	0.0120254	1.12637	0.277522
441	b0918	kdsB	0.00181206	0.00201992	0.00288482	0.00304544	0.00265353	0.00241954	0.00214673	0.00228878	0.00301052	0.00280906	0.00251036	0.00276444		0.00248966	0.00270323	0.00212829	0.00199336	0.00244913	0.00210234	0.00250535	0.00216579	0.00395712	0.00404701	0.0047878	0.00456803	1.37394	1.33829	0.737754	0.654539	0.922971	0.868899	1.16705	0.946265	1.31443	1.4407	1.90722	1.65243	0.00253043	0.00299143	1.19371	0.379931	W
442	b0929	ompF	0.0896558	0.0858558	0.125078	0.135459	0.150237	0.125255	0.15516	0.164414	0.133629	0.125689	0.155021	0.155105		0.102834	0.103941	0.17386	0.169173	0.173378	0.15324	0.227314	0.242636	0.245803	0.241997	0.208809	0.212484	1.14698	1.21064	1.39001	1.24889	1.15403	1.22342	1.46503	1.47577	1.83945	1.92536	1.34697	1.36993	0.13338	0.187956	1.39971	0.251775
443	b0938	ycbQ	0.00106456	0.00120835	0.0012135	0.00143668	0.000979085	0.00119113	0.000924445	0.00103355	0.0014226	0.00143934	0.00150712	0.00143756		0.00153411	0.00149701	0.00118907	0.00127807	0.0011812	0.00122408	0.00101202	0.00127253	0.0013326	0.00152774	0.00165616	0.00148196	1.44108	1.23889	0.97987	0.889601	1.20643	1.02766	1.09473	1.23123	0.936731	1.06142	1.09889	1.03088	0.00123816	0.00134888	1.10312	0.154018	W
444	b0940	ycbS	0.0105677	0.0111641	0.00602691	0.00536383	0.00383242	0.00417648	0.00329383	0.0034295	0.00319754	0.00367193	0.00507823	0.00530058		0.00757608	0.00754725	0.0106378	0.0103041	0.00412672	0.00432351	0.00410706	0.00387971	0.00525374	0.00569363	0.00313604	0.00347878	0.716911	0.676031	1.76505	1.92103	1.07679	1.0352	1.24689	1.13127	1.64306	1.55058	0.617546	0.656302	0.00542525	0.0058387	1.16972	0.461166
445	b0941	b0941	0.0155442	0.0162899	0.0183337	0.0168925	0.0123922	0.0133224	0.01284	0.0129514	0.0154454	0.0160771	0.0164204	0.0156929		0.0181424	0.0180478	0.0164474	0.0154523	0.0128043	0.0127077	0.0116329	0.0117416	0.0141179	0.0145724	0.0164466	0.0161449	1.16715	1.10792	0.897114	0.914748	1.03326	0.95386	0.90599	0.906587	0.914054	0.906405	1.0016	1.0288	0.0151835	0.0148549	0.978124	0.090189
446	b0942	b0942	0.00196079	0.00159227	0.00246376	0.00260099	0.0020806	0.00208482	0.0014972	0.00171405	0.00256705	0.00262244	0.00247253	0.00247476		0.00229143	0.00202052	0.00194606	0.00234718	0.00169637	0.00163032	0.00191274	0.00165723	0.00190489	0.00293706	0.00251798	0.00230763	1.16862	1.26895	0.789876	0.90242	0.815328	0.781994	1.27754	0.966848	0.742052	1.11997	1.01838	0.932463	0.00217761	0.00209745	0.982037	0.189775	W
447	b0943	b0943	0.00395386	0.00419101	0.00494303	0.0050278	0.00288595	0.00309828	0.00309219	0.00322823	0.00397601	0.00413575	0.003711	0.00367489		0.00447762	0.00473544	0.00368778	0.00445589	0.00289716	0.00310575	0.00305113	0.00292178	0.00335244	0.0038295	0.00399318	0.00411957	1.13247	1.1299	0.746055	0.88625	1.00389	1.00241	0.986722	0.90507	0.843165	0.92595	1.07604	1.12101	0.0038265	0.00371894	0.97991	0.123111
448	b0957	ompA	0.104292	0.101653	0.0965107	0.0967572	0.19906	0.196112	0.136916	0.143329	0.166202	0.160969	0.148032	0.138803		0.0885261	0.088557	0.120318	0.107202	0.150851	0.161014	0.187811	0.204149	0.22634	0.35218	0.21743	0.207393	0.848825	0.871169	1.24668	1.10795	0.757816	0.821031	1.37172	1.42434	1.36184	2.18787	1.4688	1.49415	0.14072	0.175981	1.24685	0.404024
449	b0983	yccZ	0.00501379	0.00553211	0.00594844	0.00593105	0.00324744	0.0037873	0.00330867	0.0032712	0.00459263	0.004532	0.00478334	0.00436034		0.00526807	0.00570243	0.00580001	0.00536861	0.00396211	0.00454075	0.00346916	0.00336906	0.00555443	0.00522496	0.00612463	0.00584297	1.05072	1.03079	0.975048	0.905171	1.22007	1.19894	1.0485	1.02991	1.20942	1.1529	1.28041	1.34002	0.00452569	0.00501893	1.12016	0.132328
450	b1037	csgG	0.00900094	0.00914866	0.00953716	0.00901033	0.0057983	0.00715488	0.00682598	0.00609315	0.00830949	0.0080349	0.00894253	0.00914272		0.00921628	0.00846789	0.0107603	0.0102003	0.00642468	0.00652133	0.00647576	0.0069048	0.00775204	0.0076308	0.00701387	0.00771933	1.02392	0.925588	1.12825	1.13207	1.10803	0.911452	0.948694	1.13321	0.932914	0.949707	0.784328	0.844314	0.00808325	0.00792395	0.985207	0.118722
451	b1038	csgF	0.00310753	0.00272569	0.00287028	0.00270809	0.0030848	0.00276677	0.00300962	0.00263793	0.00312587	0.0029586	0.0038289	0.0035704		0.00302188	0.00323787	0.00329216	0.00319164	0.00316038	0.00296609	0.00307223	0.00293951	0.00277077	0.00288049	0.00327032	0.00338579	0.972437	1.18791	1.14698	1.17856	1.0245	1.07204	1.0208	1.11432	0.8864	0.973599	0.854114	0.948294	0.00303287	0.00309909	1.03166	0.110526	W
452	b1039	csgE	0.00401354	0.00463272	0.00189982	0.00265023	0.00330685	0.00293351	0.00229748	0.00280786	0.00241175	0.00267297	0.00278944	0.00284317		0.00242521	0.00283019	0.00489673	0.00569658	0.00231132	0.00277586	0.00289361	0.00366638	0.00258295	0.00280931	0.0020104	0.00210474	0.604256	0.610913	2.57747	2.14947	0.69895	0.946258	1.25947	1.30575	1.07099	1.05101	0.720717	0.74028	0.00293828	0.00308361	1.14463	0.623343	W
453	b1040	csgD	0.00456899	0.00450791	0.00193703	0.00207819	0.00515945	0.00514991	0.00356866	0.00361715	0.00452498	0.00389939	0.00456501	0.00391344		0.00280448	0.0030319	0.00529368	0.00526007	0.00517054	0.00441127	0.0046836	0.00444436	0.00396566	0.00377435	0.00365707	0.00314306	0.613807	0.672573	2.73289	2.53108	1.00215	0.856572	1.31243	1.22869	0.876392	0.967933	0.80111	0.803145	0.00395751	0.00413667	1.1999	0.699939
454	b1041	csgB	0.000866668	0.000958322	0.00127999	0.00138349	0.00142015	0.00115085	0.00101517	0.000898166	0.00117192	0.00106601	0.00121042	0.00129173		0.00153282	0.00119435	0.00105323	0.00119221	0.00123801	0.00118098	0.00117848	0.00112747	0.000997204	0.000987954	0.0011449	0.00108138	1.76863	1.2463	0.822844	0.861745	0.871749	1.02618	1.16087	1.2553	0.850916	0.926778	0.945873	0.837152	0.00114274	0.00115908	1.04786	0.27629	W
455	b1042	csgA	0.00344468	0.00362519	0.00273133	0.00261963	0.003418	0.00396005	0.00267175	0.00285391	0.00242471	0.00246713	0.00250178	0.00240688		0.00341696	0.0034727	0.00336164	0.00351236	0.00272925	0.0028535	0.00395218	0.00404006	0.00263725	0.00249075	0.0025114	0.00204012	0.991952	0.957938	1.23077	1.34079	0.798493	0.720571	1.47924	1.41562	1.08765	1.00957	1.00384	0.84762	0.00292709	0.00308485	1.07367	0.244616	W
456	b1185	dsbB	0.0061491	0.00565642	0.00540297	0.00540906	0.00492865	0.00497955	0.00427916	0.00417122	0.00506666	0.0051301	0.00595532	0.00534428		0.0062605	0.00639944	0.00586356	0.00532598	0.00401422	0.00390551	0.00452783	0.00530001	0.00575371	0.00591273	0.00579077	0.00609131	1.01812	1.13136	1.08525	0.984641	0.814466	0.784311	1.05811	1.27061	1.1356	1.15256	0.97237	1.13978	0.00520604	0.0054288	1.0456	0.14131
457	b1215	kdsA	0.0160237	0.0154259	0.0164889	0.0161025	0.01857	0.0207016	0.0163857	0.0163621	0.0127126	0.0135524	0.0156316	0.0171021		0.0140838	0.0138594	0.0157367	0.0153944	0.0211073	0.0210845	0.0181723	0.0171138	0.0170054	0.0185411	0.0227972	0.0210316	0.878937	0.898451	0.95438	0.956021	1.13664	1.01849	1.10903	1.04594	1.33768	1.3681	1.45841	1.22977	0.0162549	0.017994	1.11599	0.19377
458	b1256	yciD	0.00811524	0.0076652	0.00915383	0.00865404	0.0127057	0.0162902	0.0135681	0.0145645	0.0112533	0.00980713	0.0102165	0.00804247		0.00660604	0.00616866	0.00831302	0.00802841	0.0103588	0.0107352	0.0120978	0.0122121	0.0203342	0.0201347	0.0214168	0.0169918	0.814029	0.804762	0.908147	0.927706	0.815284	0.658995	0.891639	0.838483	1.80695	2.05307	2.09629	2.11275	0.0108364	0.0127831	1.22734	0.591959
459	b1377	b1377	0.00291771	0.00295768	0.00322922	0.00340991	0.00274603	0.00278805	0.00231028	0.00278598	0.00365565	0.00349121	0.00327923	0.0031951		0.00277065	0.00360201	0.00244639	0.00269166	0.00277317	0.00257419	0.00195961	0.00281803	0.00294176	0.00328313	0.00373634	0.00363418	0.949597	1.21785	0.75758	0.789363	1.00988	0.923295	0.848213	1.01151	0.804715	0.9404	1.13939	1.13742	0.00306384	0.00293593	0.960768	0.148881	W
460	b1424	ydcG	0.0138453	0.0138741	0.0165131	0.0156895	0.0157302	0.0148804	0.0159419	0.0157168	0.0140022	0.0142946	0.014705	0.013583		0.0133573	0.0148624	0.0148324	0.0144485	0.0156693	0.0146188	0.0174651	0.0172334	0.0131568	0.0126212	0.0143985	0.0143752	0.964755	1.07124	0.898219	0.920905	0.996129	0.982418	1.09555	1.09649	0.939626	0.882937	0.979159	1.05832	0.014898	0.0147532	0.990479	0.0749502
461	b1433	b1433	0.0159233	0.0171836	0.0166078	0.0163777	0.0170512	0.0174896	0.0147947	0.0149264	0.0149967	0.0158824	0.0133288	0.0138648		0.0206217	0.0205363	0.021544	0.0212399	0.0148142	0.0154409	0.0169366	0.0188227	0.0182269	0.0166972	0.0192559	0.019686	1.29507	1.19511	1.29722	1.29688	0.868806	0.882862	1.14477	1.26104	1.21539	1.0513	1.44469	1.41986	0.0157022	0.0186519	1.19775	0.184744
462	b1471	b1471	0.00469779	0.00466991	0.00500831	0.00507379	0.00475717	0.00437758	0.00482255	0.00457338	0.00390283	0.00380843	0.00437921	0.00450029		0.00522077	0.00570892	0.00488367	0.00484528	0.00413068	0.00413353	0.00517355	0.00504192	0.00376844	0.00390977	0.00427912	0.00421068	1.11132	1.22249	0.975114	0.954963	0.868306	0.944251	1.07278	1.10245	0.965566	1.02661	0.977145	0.935647	0.0045476	0.00460886	1.01305	0.0978402
463	b1502	b1502	0.00346681	0.00346676	0.00459398	0.00409211	0.00337184	0.00376099	0.00366011	0.00373893	0.00433884	0.00507684	0.00452567	0.00500545		0.00396439	0.004529	0.00459284	0.00405462	0.00333196	0.00352247	0.00416468	0.00409999	0.00576542	0.0060221	0.00770673	0.00750486	1.14353	1.30641	0.99975	0.99084	0.988174	0.936581	1.13786	1.09657	1.32879	1.18619	1.70289	1.49934	0.00409153	0.00493826	1.19308	0.230786
464	b1507	hipA	0.0200978	0.0197908	0.0248989	0.0232912	0.0157343	0.0151581	0.0176112	0.0166203	0.0202187	0.0200945	0.0200044	0.0208287		0.0265685	0.0270094	0.0212796	0.0210064	0.015911	0.0153849	0.0192788	0.018766	0.0243873	0.0237697	0.0264503	0.0267925	1.32196	1.36474	0.85464	0.901899	1.01123	1.01496	1.09469	1.1291	1.20618	1.18289	1.32223	1.28633	0.0195291	0.022217	1.1409	0.169748
465	b1508	hipB	0.0177362	0.0185732	0.0196202	0.0206151	0.0129026	0.0131855	0.0147326	0.0152695	0.0163943	0.0170885	0.0175345	0.0176794		0.0170635	0.0164908	0.0180057	0.0194787	0.012382	0.0111378	0.0141191	0.0146953	0.0162541	0.0165455	0.0199834	0.0192378	0.962071	0.88788	0.917714	0.944871	0.959648	0.844701	0.958362	0.962399	0.99145	0.968225	1.13966	1.08815	0.0167776	0.0162828	0.968761	0.0794069
466	b1677	lpp	0.0433919	0.0447163	0.0596263	0.0589585	0.0985892	0.0965112	0.0814537	0.0781103	0.0387578	0.0422349	0.049782	0.0478047		0.0578529	0.0495719	0.0657306	0.0648195	0.12263	0.107282	0.117214	0.11511	0.0456662	0.0351919	0.0446209	0.0443257	1.33327	1.10859	1.10238	1.09941	1.24384	1.1116	1.43902	1.47369	1.17825	0.833241	0.896326	0.927225	0.0616614	0.0725012	1.14557	0.203067
467	b1879	flhA	0.00391788	0.00430203	0.00649126	0.00645745	0.00320411	0.00348203	0.00413727	0.00393521	0.00385726	0.00406428	0.00450547	0.00402425		0.00604598	0.00529456	0.00510662	0.00481093	0.00439384	0.00462834	0.00641212	0.00632446	0.00441084	0.00464048	0.00655006	0.00612945	1.54318	1.23071	0.786693	0.74502	1.37132	1.32921	1.54984	1.60715	1.14352	1.14177	1.4538	1.52313	0.00436488	0.00539564	1.28544	0.288971
468	b1891	flhC	0.00561102	0.00642981	0.00528324	0.00662432	0.0100941	0.0103058	0.00753533	0.00913033	0.0104688	0.00955365	0.0109885	0.00971851		0.00754652	0.00942288	0.00773546	0.00911954	0.00802193	0.00695905	0.0113683	0.0147406	0.0073567	0.00878009	0.0115198	0.0120996	1.34495	1.4655	1.46415	1.37668	0.794713	0.675254	1.50867	1.61446	0.702723	0.919029	1.04835	1.245	0.00847862	0.00955587	1.17996	0.336505
469	b1892	flhD	0.0140463	0.012696	0.0070099	0.00643381	0.020488	0.0183713	0.0155353	0.0139572	0.0151804	0.0134316	0.0165546	0.015135		0.0117954	0.0111346	0.0187456	0.0163363	0.0172791	0.0155981	0.0188359	0.0185433	0.0106337	0.0082425	0.0146499	0.0130443	0.839748	0.877013	2.67416	2.53912	0.843378	0.849051	1.21246	1.32859	0.700494	0.613665	0.884946	0.861863	0.0140699	0.0145699	1.18537	0.692286
470	b1922	fliA	0.0195188	0.0200193	0.0210272	0.0199474	0.0276454	0.0268484	0.0220747	0.0198232	0.0260005	0.0299461	0.0328601	0.0309482		0.0318539	0.0312505	0.0345713	0.0312059	0.0378241	0.0317046	0.0485684	0.0458109	0.0580739	0.0509221	0.065313	0.0627157	1.63196	1.56102	1.64413	1.56441	1.36819	1.18087	2.20018	2.31097	2.23357	1.70046	1.98761	2.02647	0.0247216	0.0441512	1.78415	0.361503
471	b1923	fliC	0.0711743	0.0696808	0.0857867	0.0791911	0.194686	0.190741	0.116905	0.114824	0.122044	0.197946	0.11695	0.121905		0.143205	0.186574	0.186787	0.149758	0.238386	0.188531	0.267726	0.254414	0.512807	0.364688	0.374558	0.348994	2.01204	2.67755	2.17734	1.8911	1.22446	0.988414	2.29012	2.2157	4.20181	1.84236	3.20272	2.86283	0.123486	0.268036	2.29887	0.866022
472	b1924	fliD	0.0212711	0.0215233	0.0242532	0.023914	0.0367133	0.0388301	0.033684	0.031183	0.0528128	0.0575896	0.0396427	0.0377487		0.0368204	0.0361033	0.0494119	0.0470997	0.0614155	0.0513623	0.0802221	0.0767827	0.128232	0.102426	0.108848	0.0958942	1.73101	1.6774	2.03734	1.96954	1.67284	1.32274	2.38161	2.46232	2.42805	1.77855	2.74573	2.54033	0.0349305	0.0728849	2.06229	0.440826
473	b1925	fliS	0.0226908	0.0241516	0.0227516	0.0241369	0.0158058	0.0171384	0.0157701	0.015595	0.0276565	0.022371	0.0224665	0.0264927		0.0236733	0.0239316	0.0294675	0.0296746	0.0232205	0.0242295	0.0230494	0.0240314	0.0417062	0.0373544	0.0339392	0.0385032	1.0433	0.990889	1.29518	1.22943	1.46911	1.41376	1.46159	1.54096	1.50801	1.66977	1.51066	1.45335	0.0214189	0.0293984	1.38217	0.20428
474	b1926	fliT	0.0251458	0.025053	0.0276191	0.024084	0.0158308	0.0153	0.0173368	0.0147226	0.0298624	0.0307997	0.0295484	0.0297994		0.0295215	0.0312279	0.0331414	0.0306037	0.0207567	0.0189897	0.0250307	0.022317	0.0364784	0.0347237	0.0412012	0.0430456	1.17401	1.24647	1.19995	1.27071	1.31116	1.24116	1.44379	1.51583	1.22155	1.12741	1.39436	1.44451	0.0237585	0.0305865	1.29924	0.12291
475	b1937	fliE	0.044084	0.0449222	0.0244906	0.0251818	0.0209921	0.0209701	0.0164587	0.0161049	0.0208007	0.0204262	0.0399766	0.0386818		0.0388264	0.0403884	0.0406886	0.0402455	0.0218915	0.0207063	0.0155137	0.0204495	0.0297924	0.0283661	0.0125279	0.0152652	0.880737	0.899073	1.6614	1.5982	1.04285	0.987421	0.942583	1.26976	1.43228	1.38871	0.313382	0.394635	0.0277575	0.0270551	1.06759	0.428403
476	b1938	fliF	0.0254493	0.0253256	0.0276555	0.0251207	0.0258865	0.0235133	0.0258439	0.0236125	0.0427766	0.0441043	0.0416701	0.0430299		0.0307508	0.0302919	0.0368694	0.0356603	0.0284854	0.0252423	0.0345779	0.0320938	0.0250051	0.02488	0.0618562	0.059806	1.20832	1.1961	1.33317	1.41956	1.10039	1.07353	1.33795	1.35919	0.584551	0.564116	1.48443	1.38987	0.0311657	0.0354599	1.17093	0.305442
477	b1939	fliG	0.0164423	0.0171097	0.0139601	0.0141986	0.0239028	0.0225297	0.0207932	0.0213795	0.0187075	0.0155849	0.0241485	0.0247732		0.0173855	0.0182604	0.0195312	0.0191402	0.0257514	0.023427	0.0299117	0.0275498	0.00327607	0.00338349	0.0243353	0.0258341	1.05736	1.06725	1.39907	1.34803	1.07734	1.03982	1.43854	1.28861	0.17512	0.2171	1.00774	1.04282	0.0194608	0.0198155	1.01323	0.411706
478	b1940	fliH	0.018277	0.0176898	0.0130392	0.0126384	0.0143559	0.0130128	0.0113142	0.0109714	0.0159388	0.0170942	0.0176672	0.0171879		0.0171079	0.0173136	0.0175848	0.01757	0.0160592	0.0135597	0.0167058	0.0159378	0.0130916	0.0122223	0.0251427	0.0242866	0.936031	0.978733	1.3486	1.3902	1.11864	1.04203	1.47654	1.45268	0.821363	0.714995	1.42312	1.413	0.0149322	0.0172152	1.17633	0.272333
479	b1944	fliL	0.00930262	0.00927028	0.0108851	0.00994867	0.0132078	0.0131692	0.0102538	0.00958111	0.0169995	0.0178561	0.0160483	0.0151216		0.0144179	0.0138917	0.0157915	0.0149757	0.0175697	0.017181	0.02253	0.0219033	0.0224292	0.0268278	0.0341066	0.0331455	1.54988	1.49852	1.45074	1.5053	1.33025	1.30463	2.19723	2.28609	1.3194	1.50244	2.12525	2.19193	0.012637	0.0212308	1.68847	0.38754
480	b1945	fliM	0.0598144	0.0576819	0.0664333	0.0626133	0.0465087	0.0427146	0.0449688	0.0408979	0.063143	0.0605866	0.0674668	0.0693361		0.059468	0.0598226	0.0665216	0.0663489	0.043879	0.0437404	0.0514094	0.0455085	0.0687941	0.0631331	0.0824067	0.0856942	0.99421	1.03711	1.00133	1.05966	0.943457	1.02401	1.14322	1.11273	1.0895	1.04203	1.22144	1.23592	0.0568471	0.0613939	1.07539	0.0895663
481	b1946	fliN	0.00381471	0.00314906	0.00450062	0.00385495	0.00320202	0.00345879	0.00356727	0.00349905	0.00410797	0.0039724	0.00396642	0.00338921		0.00501903	0.00480883	0.00434339	0.00458979	0.00525394	0.00543439	0.0053934	0.00509186	0.0051571	0.00623284	0.00529224	0.00495699	1.3157	1.52707	0.965066	1.19062	1.64082	1.57118	1.51191	1.45521	1.25539	1.56904	1.33426	1.46258	0.00370687	0.00513115	1.3999	0.194668
482	b1947	fliO	0.00244599	0.00236467	0.00323189	0.00304502	0.00181652	0.00189056	0.00222702	0.0018968	0.00274502	0.00228516	0.00218848	0.00225088		0.00347223	0.00370441	0.00241484	0.0025398	0.00241908	0.00243291	0.0023214	0.00245904	0.00456535	0.00333849	0.00458989	0.0034644	1.41956	1.56657	0.747192	0.834082	1.33171	1.28687	1.04238	1.29642	1.66314	1.46094	2.0973	1.53913	0.00236567	0.00314349	1.35711	0.367682	W
483	b1948	fliP	0.00227152	0.00255076	0.00267488	0.00300881	0.00157857	0.00159506	0.00183759	0.00177725	0.00208808	0.00207609	0.00181281	0.00203045		0.0029289	0.00293401	0.00219963	0.0023879	0.00203201	0.00222497	0.00152869	0.0017413	0.00207118	0.00205447	0.00235306	0.00234016	1.2894	1.15025	0.822328	0.793637	1.28725	1.39491	0.831899	0.979772	0.991906	0.989589	1.29802	1.15253	0.00210849	0.00223302	1.08179	0.208804	W
484	b1949	fliQ	0.00121863	0.00102789	0.00187706	0.00174843	0.00115483	0.00102392	0.00120717	0.00117798	0.00160347	0.00111305	0.00131155	0.00113925		0.00200343	0.00186601	0.00197114	0.00185484	0.00160455	0.00141806	0.00117558	0.00155293	0.00157455	0.00166426	0.00146511	0.00123405	1.644	1.81539	1.05012	1.06086	1.38943	1.38493	0.973835	1.3183	0.981965	1.49523	1.11708	1.0832	0.00130027	0.00161538	1.27619	0.276082	W
485	b1950	fliR	0.00291976	0.00252914	0.00329216	0.00344404	0.00219784	0.00220685	0.00232059	0.00268831	0.00336699	0.00378199	0.00295516	0.00310047		0.0039131	0.00369852	0.00340637	0.00345563	0.00288796	0.0028791	0.00300701	0.00349793	0.00414262	0.00547233	0.00383844	0.00487315	1.34021	1.46236	1.03469	1.00337	1.314	1.30462	1.2958	1.30117	1.23036	1.44694	1.2989	1.57174	0.00290028	0.00375601	1.30035	0.161493
486	b1951	rcsA	0.00572719	0.00583989	0.00630518	0.00646406	0.0038153	0.00453626	0.00463106	0.00494427	0.0055997	0.0057436	0.00560985	0.00592834		0.00581083	0.00648501	0.00588404	0.00599255	0.00397587	0.00459098	0.00377971	0.0042176	0.00525904	0.00586289	0.00536254	0.00570436	1.0146	1.11047	0.933207	0.927057	1.04208	1.01206	0.816164	0.853027	0.939166	1.02077	0.955916	0.962219	0.00542872	0.00524378	0.965562	0.0813428
487	b2010	dacD	0.0199268	0.0206911	0.0182002	0.0186713	0.0164657	0.01751	0.0187727	0.020865	0.0167454	0.017962	0.0154394	0.0157162		0.0199416	0.0199583	0.0208008	0.0231031	0.0182902	0.0186963	0.0171659	0.0180081	0.0155202	0.0161229	0.0149333	0.0149245	1.00075	0.964581	1.14289	1.23736	1.11081	1.06775	0.91441	0.863076	0.926831	0.897611	0.96722	0.949624	0.0180805	0.0181221	1.00358	0.112917
488	b2035	wbbH	0.00217548	0.00218141	0.00225825	0.00204348	0.00305494	0.0026246	0.00324451	0.00303252	0.00356978	0.00361653	0.00374477	0.00390627		0.00242941	0.00241356	0.0024856	0.00200835	0.00270925	0.00274899	0.00309585	0.00303832	0.0036552	0.00374485	0.00386167	0.00331793	1.11672	1.10642	1.10067	0.982807	0.88684	1.04739	0.954178	1.00191	1.02393	1.03548	1.03122	0.849385	0.00295438	0.00295908	1.01141	0.0833733	W
489	b2037	rfbX	0.00254152	0.00198709	0.00214775	0.00228148	0.00294266	0.00284257	0.00314559	0.00288105	0.00341735	0.00340766	0.00254261	0.00250947		0.00245344	0.00214759	0.00283987	0.00236235	0.00396931	0.00390012	0.00352576	0.00257256	0.00439791	0.0042462	0.0042961	0.00446307	0.965345	1.08077	1.32225	1.03545	1.34888	1.37204	1.12086	0.892924	1.28694	1.24607	1.68964	1.77849	0.00272057	0.00343119	1.26164	0.270036
490	b2059	wcaA	0.0357936	0.024558	0.0296149	0.0297146	0.00806109	0.00772248	0.0108871	0.00943679	0.0148261	0.0152006	0.0185712	0.0186444		0.038756	0.0371041	0.0267789	0.031384	0.00964373	0.00948323	0.0115201	0.0093932	0.0183286	0.0172515	0.00735353	0.00813422	1.08276	1.51088	0.904237	1.05618	1.19633	1.228	1.05815	0.995381	1.23624	1.13492	0.395964	0.436283	0.0185859	0.0187609	1.01961	0.319963
491	b2062	wza	0.0517826	0.0530237	0.0583689	0.0620583	0.0260612	0.0273788	0.0321625	0.0309049	0.0509064	0.048318	0.0439869	0.0456256		0.0576559	0.0618088	0.0512048	0.0547071	0.0344659	0.0373737	0.0272466	0.0259732	0.0374196	0.0374777	0.0436253	0.0434979	1.11342	1.16568	0.877261	0.881543	1.3225	1.36506	0.847154	0.840423	0.735067	0.775646	0.991779	0.953365	0.0442148	0.0427047	0.989075	0.208206
492	b2108	yehA	0.00224048	0.00218791	0.00359927	0.0027948	0.00192452	0.00126654	0.00130501	0.00140283	0.00281649	0.00244259	0.00211702	0.00180089		0.00281504	0.0026973	0.00299473	0.00234097	0.00191268	0.00144622	0.00149267	0.00150213	0.00196102	0.00161204	0.00235072	0.00236666	1.25645	1.23282	0.832039	0.837615	0.993847	1.14187	1.1438	1.07078	0.696264	0.659971	1.11039	1.31416	0.0021582	0.00212435	1.02417	0.219949	W
493	b2111	yehD	0.00661187	0.00666473	0.00550432	0.00607251	0.00401668	0.00404983	0.0045638	0.00435114	0.00509429	0.00511907	0.00467581	0.0050216		0.00815849	0.00750521	0.00577132	0.00573977	0.00411772	0.00407728	0.00360418	0.00321979	0.00433081	0.00385922	0.00402387	0.00500683	1.23392	1.12611	1.04851	0.945204	1.02515	1.00678	0.789732	0.739986	0.85013	0.75389	0.860571	0.997057	0.00514547	0.0049512	0.948086	0.153331
494	b2134	pbpG	0.021301	0.0288326	0.0243319	0.0242154	0.0169029	0.017492	0.02017	0.0182856	0.0182475	0.0202195	0.0172966	0.0195417		0.0329246	0.0323345	0.0310777	0.0297541	0.0210495	0.0186305	0.0246267	0.023985	0.0205871	0.0207258	0.0131483	0.0156229	1.54568	1.12146	1.27724	1.22872	1.24532	1.06508	1.22096	1.31169	1.12822	1.02504	0.760166	0.799465	0.0205697	0.0237056	1.14409	0.216954
495	b2215	ompC	0.10905	0.0816364	0.108803	0.105259	0.20255	0.180998	0.175909	0.174585	0.15017	0.158376	0.176634	0.20244		0.0570431	0.0562325	0.0623951	0.0591242	0.167708	0.0984126	0.0942668	0.148641	0.187509	0.189303	0.1695	0.18927	0.523093	0.688817	0.573466	0.561705	0.827983	0.543722	0.535884	0.851399	1.24864	1.19527	0.959608	0.934943	0.152201	0.123284	0.787045	0.258526
496	b2217	rcsB	0.00794262	0.00661388	0.0090692	0.00962834	0.0161173	0.0177817	0.0174986	0.0189176	0.0156068	0.0169804	0.0151207	0.0179844		0.007062	0.0074179	0.008447	0.00833181	0.0215093	0.0146078	0.0140934	0.0205216	0.0157373	0.0170287	0.0140527	0.0171433	0.889128	1.12157	0.931395	0.865342	1.33455	0.821507	0.8054	1.08479	1.00836	1.00284	0.92937	0.953229	0.0141051	0.0138294	0.978957	0.147923
497	b2218	rcsC	0.00373658	0.00356426	0.00380707	0.00460513	0.00257636	0.00249512	0.00235588	0.00249146	0.00405055	0.00397413	0.00252036	0.00291577		0.00470482	0.00444599	0.00337913	0.00354987	0.00244599	0.00240185	0.00253196	0.00260091	0.00374645	0.0037425	0.00310287	0.00334174	1.25913	1.24738	0.887592	0.770851	0.949394	0.962618	1.07474	1.04393	0.924923	0.941715	1.23112	1.14609	0.00325772	0.00333284	1.03662	0.15744	W
498	b2253	b2253	0.0100999	0.00983881	0.0094072	0.00998336	0.0133411	0.0125659	0.0104685	0.0119474	0.0278832	0.0257396	0.0169143	0.0164475		0.00706093	0.00790351	0.0100451	0.0110386	0.0152622	0.0142673	0.0127893	0.0142594	0.0207945	0.0213992	0.0160043	0.0150862	0.699108	0.8033	1.06781	1.1057	1.144	1.1354	1.22169	1.19351	0.745772	0.831371	0.946199	0.917232	0.0145531	0.0138259	0.984257	0.183526
499	b2328	mepA	0.0851336	0.0878911	0.143266	0.154951	0.0189902	0.0185667	0.0272502	0.0297477	0.0196055	0.0194796	0.0322728	0.0305589		0.15711	0.166109	0.0654504	0.0715413	0.0269554	0.0264872	0.0191084	0.0203602	0.0117677	0.0119254	0.0152096	0.0141304	1.84546	1.88994	0.456843	0.461702	1.41943	1.42659	0.701223	0.68443	0.600226	0.612198	0.471283	0.4624	0.0556429	0.050513	0.919311	0.559137
500	b2333	b2333	0.00213148	0.00197277	0.00245013	0.00249798	0.00131313	0.00121534	0.00155703	0.00145181	0.00289381	0.00265409	0.00216234	0.00169963		0.00260469	0.00222098	0.00194234	0.00190449	0.00157107	0.00113493	0.00155779	0.00112988	0.00174474	0.00149552	0.00296473	0.00257948	1.22201	1.12581	0.792751	0.762409	1.19643	0.933834	1.00049	0.778261	0.602922	0.563477	1.37107	1.51767	0.00199996	0.00190422	0.988929	0.302878	W
501	b2335	b2335	0.00324225	0.00346804	0.00157031	0.0015327	0.00199651	0.00190807	0.00223159	0.00250682	0.00203618	0.00202408	0.00194121	0.00196112		0.00181181	0.00190446	0.00284468	0.00306696	0.00229834	0.0025466	0.00258727	0.00221888	0.00143683	0.00141075	0.00162955	0.00134531	0.558812	0.549146	1.81154	2.00102	1.15118	1.33465	1.15938	0.885137	0.705649	0.696981	0.839453	0.685987	0.00220157	0.00209179	1.03158	0.478906	W
502	b2339	b2339	0.0025392	0.0021074	0.00256571	0.00244057	0.00139413	0.00129513	0.00140853	0.00129642	0.00181001	0.0019374	0.00192961	0.00189305		0.00251173	0.00244717	0.00262845	0.00280557	0.00136617	0.00141019	0.00139363	0.0014421	0.00177772	0.0017029	0.00162303	0.00172341	0.989181	1.16123	1.02446	1.14955	0.979945	1.08884	0.989423	1.11238	0.982156	0.878962	0.841115	0.910388	0.00188476	0.00190267	1.00897	0.103304	W
503	b2351	b2351	0.00708029	0.00744599	0.00654167	0.0071486	0.00842333	0.00872138	0.00976944	0.0103822	0.0108183	0.00952941	0.0140787	0.013686		0.00711833	0.00791637	0.00775161	0.00813263	0.00999505	0.00948954	0.010176	0.0100074	0.0101507	0.0105514	0.011625	0.0114636	1.00537	1.06317	1.18496	1.13765	1.18659	1.08808	1.04162	0.963897	0.938289	1.10725	0.825718	0.837615	0.00946878	0.00953147	1.03168	0.121653
504	b2435	amiA	0.00831534	0.00858136	0.00982825	0.0106392	0.00885184	0.00799486	0.00873229	0.00891622	0.0111849	0.0113877	0.0106534	0.0110016		0.0090223	0.00941762	0.00748524	0.00816905	0.00756488	0.00829231	0.00727987	0.0073079	0.00916518	0.0088612	0.0105913	0.0105998	1.08502	1.09745	0.761604	0.767823	0.85461	1.0372	0.833673	0.819619	0.819425	0.778138	0.994166	0.963475	0.00967392	0.00864639	0.901017	0.126425
505	b2505	b2505	0.00178479	0.00171712	0.00210406	0.0020788	0.00140704	0.0013884	0.00115165	0.00127233	0.00200059	0.00226357	0.0016859	0.00150949		0.0019652	0.0028159	0.00188788	0.00166273	0.0016539	0.00140395	0.00148235	0.00123877	0.0022532	0.00184771	0.00208216	0.00177331	1.10108	1.63989	0.897257	0.799852	1.17545	1.01119	1.28716	0.973625	1.12627	0.816278	1.23504	1.17478	0.00169698	0.00183892	1.10316	0.232018	W
506	b2516	yfgA	0.00897657	0.00906981	0.00938776	0.00917055	0.0100261	0.00915528	0.0101747	0.00957039	0.0161092	0.0144104	0.0116897	0.0118618		0.00795899	0.00838443	0.0111275	0.0101409	0.0101283	0.00870478	0.00950308	0.0088139	0.0176863	0.0163486	0.0149992	0.014912	0.88664	0.924433	1.18532	1.10581	1.0102	0.950794	0.933991	0.920955	1.0979	1.1345	1.28312	1.25714	0.0108002	0.011559	1.05757	0.138635
507	b2519	pbpC	0.00543176	0.00558582	0.00612934	0.00617441	0.00391764	0.00411361	0.00379531	0.00384132	0.00545529	0.0055728	0.00469917	0.00533091		0.00666708	0.00758243	0.00498722	0.00548218	0.00378451	0.00401343	0.00332706	0.00358196	0.00586678	0.0051656	0.00502549	0.00533483	1.22743	1.35744	0.813664	0.887888	0.966017	0.975647	0.876625	0.932482	1.07543	0.926931	1.06944	1.00073	0.00500395	0.00506821	1.00914	0.154671
508	b2617	smpA	0.00560779	0.005561	0.00403217	0.00357765	0.00976053	0.00937189	0.00957791	0.00911089	0.00813048	0.00680026	0.0078887	0.00712512		0.00297601	0.00325209	0.00508597	0.00515486	0.00818472	0.00870071	0.00876612	0.00893004	0.00673602	0.00617413	0.00785717	0.00651075	0.530692	0.584803	1.26135	1.44085	0.838553	0.928384	0.915244	0.980151	0.82849	0.907927	0.996004	0.913774	0.00721203	0.00652738	0.927185	0.24786
509	b2701	mltB	0.0192873	0.0189778	0.0231086	0.0219669	0.014414	0.0134042	0.0153903	0.0160546	0.0209214	0.0210207	0.0184276	0.0185938		0.0221259	0.0216459	0.0200575	0.020236	0.0144438	0.0152363	0.0145021	0.0150425	0.0214622	0.0217511	0.023002	0.0238736	1.14717	1.14059	0.867966	0.921204	1.00207	1.13668	0.942287	0.936961	1.02585	1.03474	1.24824	1.28396	0.0184639	0.0194482	1.05731	0.133407
510	b2813	mltA	0.0113547	0.0108279	0.00889482	0.00879352	0.00731875	0.00749261	0.00722659	0.00763025	0.0104209	0.00867799	0.00906853	0.0102359		0.00924917	0.00890976	0.0104298	0.0101572	0.00716451	0.00740381	0.00862825	0.00849418	0.0110838	0.0109341	0.00954449	0.00959504	0.814564	0.822854	1.17257	1.15507	0.978926	0.988148	1.19396	1.11322	1.06361	1.25999	1.05248	0.937394	0.00899521	0.00929951	1.04607	0.142532
511	b2817	b2817	0.268789	0.27817	0.191067	0.189013	0.318095	0.3171	0.352242	0.352526	0.16625	0.171818	0.236258	0.222975		0.225341	0.220395	0.326087	0.275811	0.399772	0.382044	0.364875	0.367522	0.162009	0.16781	0.19342	0.175079	0.838355	0.792305	1.70667	1.45922	1.25677	1.20481	1.03586	1.04254	0.974491	0.976673	0.81868	0.785197	0.255358	0.27168	1.0743	0.286748
512	b2865	b2865	0.120349	0.111572	0.121663	0.125946	0.116695	0.117936	0.117244	0.12185	0.101849	0.0940104	0.139267	0.122959		0.133081	0.124313	0.112474	0.11603	0.131927	0.127413	0.113463	0.119571	0.0809795	0.0777847	0.0999722	0.0908308	1.10579	1.11419	0.924472	0.921269	1.13053	1.08035	0.967749	0.981298	0.795091	0.827406	0.717847	0.738706	0.117612	0.110653	0.942058	0.147831
513	b2893	dsbC	0.0176297	0.018501	0.0221506	0.0233281	0.0106433	0.0116056	0.011153	0.0124321	0.0149604	0.0144938	0.0115946	0.0121219		0.0255102	0.0274753	0.0183471	0.0174384	0.0124297	0.0130535	0.0115687	0.0119379	0.0140713	0.013506	0.012169	0.0118787	1.447	1.48508	0.828289	0.747527	1.16784	1.12476	1.03727	0.960254	0.940569	0.931846	1.04954	0.979935	0.0150512	0.0157821	1.05833	0.22264
514	b3043	ygiL	0.0016818	0.00179964	0.00198814	0.00182955	0.00136174	0.00136497	0.00123448	0.00130967	0.00176851	0.00178057	0.00156036	0.00173334		0.00255435	0.00231866	0.00178586	0.0018349	0.00135749	0.00151758	0.00137478	0.00113993	0.00135747	0.00137441	0.00160637	0.00159748	1.51882	1.2884	0.898257	1.00292	0.996878	1.1118	1.11365	0.870396	0.767574	0.771893	1.02949	0.92162	0.00161773	0.0016516	1.02431	0.215513	W
515	b3046	yqiG	0.0042276	0.00366832	0.00370668	0.00378696	0.00269266	0.00261993	0.00283326	0.00294955	0.00423471	0.00362311	0.00395533	0.00391971		0.00416832	0.00413396	0.00378065	0.00345727	0.00322952	0.00307113	0.00282429	0.00263644	0.00355111	0.00329489	0.00396997	0.00369711	0.985977	1.12694	1.01996	0.912941	1.19938	1.17222	0.996834	0.893846	0.838572	0.90941	1.0037	0.943208	0.00351815	0.00348455	1.00025	0.113809
516	b3047	yqiH	0.0254327	0.025703	0.0209009	0.0202226	0.00866399	0.00855681	0.010457	0.0106344	0.0043962	0.00492155	0.00549017	0.00506681		0.0286881	0.0306753	0.0177411	0.0180859	0.0105153	0.0109163	0.00826525	0.00819756	0.00273592	0.00292178	0.00299306	0.00271677	1.128	1.19345	0.848817	0.894343	1.21368	1.27575	0.7904	0.77085	0.622337	0.59367	0.545166	0.536189	0.0125372	0.0120377	0.867721	0.273981
517	b3049	glgS	0.00937338	0.00898663	0.00593279	0.00613232	0.020997	0.0204937	0.0196218	0.0193091	0.0124694	0.0114687	0.014377	0.012623		0.00617811	0.00611677	0.00908498	0.00795679	0.013874	0.0133835	0.0133333	0.0136131	0.00859712	0.00826539	0.0082004	0.00753531	0.659112	0.680652	1.53132	1.29752	0.660758	0.653053	0.679514	0.705011	0.689457	0.72069	0.570385	0.596952	0.0134821	0.00967822	0.787035	0.300213
518	b3142	yraH	0.00196474	0.00191374	0.00209862	0.0022395	0.00203295	0.00164636	0.00150037	0.0016261	0.00264974	0.00242123	0.00211289	0.00230427		0.00204065	0.0024103	0.00200292	0.00220283	0.00186931	0.00194038	0.00189634	0.00165618	0.00249989	0.00253678	0.00234204	0.00215368	1.03864	1.25947	0.954398	0.983628	0.919504	1.17859	1.26391	1.0185	0.943446	1.04772	1.10846	0.934649	0.00204254	0.00212928	1.05424	0.122746	W
519	b3144	yraJ	0.00323168	0.00345481	0.00366301	0.00352836	0.00212327	0.00250755	0.00174379	0.00178124	0.0032177	0.00342382	0.00281917	0.0026945		0.00351927	0.00411696	0.00292754	0.00312934	0.00221911	0.00221675	0.00201223	0.00217482	0.00339077	0.00283308	0.00291982	0.00302248	1.08899	1.19166	0.799218	0.886911	1.04514	0.884028	1.15394	1.22096	1.05379	0.827461	1.0357	1.12172	0.00284908	0.00287351	1.02579	0.143506	W
520	b3145	yraK	0.0165899	0.0167249	0.0173309	0.0174509	0.0116691	0.0113541	0.0120937	0.0127352	0.011891	0.0114244	0.0125019	0.0127191		0.0176095	0.0180431	0.0161216	0.0165418	0.0132172	0.0129325	0.0112325	0.0117777	0.0107845	0.010773	0.0120885	0.0122146	1.06146	1.07881	0.93022	0.947905	1.13267	1.13901	0.928793	0.924815	0.906945	0.942985	0.966933	0.96034	0.0137071	0.0136114	0.993408	0.0848937
521	b3182	dacB	0.00758663	0.00724856	0.0090231	0.016499	0.00622256	0.0064782	0.00521217	0.00508314	0.00894276	0.00871936	0.00739063	0.00816256		0.00862229	0.00789574	0.00778933	0.00824175	0.00569822	0.00633846	0.00472625	0.00444635	0.00762306	0.00779253	0.00798542	0.00803983	1.13651	1.08928	0.863265	0.499529	0.915735	0.978428	0.90677	0.874725	0.852428	0.893705	1.08048	0.984964	0.00804739	0.00709994	0.922985	0.164131
522	b3189	murA	0.0228716	0.0246002	0.0272111	0.0284809	0.017064	0.0169454	0.0177224	0.0181789	0.0237276	0.0232444	0.0183668	0.0198813		0.0251373	0.0286056	0.0253552	0.0249828	0.0164017	0.017527	0.0160569	0.0154451	0.0178531	0.0183774	0.0169784	0.0194492	1.09906	1.16282	0.931798	0.877176	0.961188	1.03432	0.90602	0.849617	0.752418	0.790618	0.924406	0.978263	0.0215245	0.0201808	0.938975	0.119403
523	b3208	mtgA	0.00865538	0.00747331	0.00663558	0.0063861	0.00589308	0.00627763	0.00684237	0.00589194	0.00794739	0.00694526	0.00719169	0.00733861		0.00691976	0.00716074	0.00771527	0.00698432	0.00551984	0.00538706	0.00657117	0.0062225	0.00675896	0.00623204	0.0065231	0.00703876	0.799475	0.958175	1.16271	1.09367	0.936665	0.858137	0.960364	1.0561	0.850463	0.897309	0.907032	0.95914	0.00695653	0.00658613	0.953271	0.105779
524	b3224	nanT	0.0362266	0.0350524	0.0356999	0.0369879	0.0250548	0.0228334	0.0262913	0.024895	0.0437591	0.0355191	0.0342607	0.0317241		0.0363195	0.0372701	0.0334252	0.0337486	0.0250195	0.0228921	0.0303547	0.0248995	0.0283469	0.0258478	0.0295213	0.027561	1.00256	1.06327	0.936282	0.912425	0.998593	1.00257	1.15456	1.00018	0.647795	0.727716	0.861666	0.868771	0.0323587	0.0296005	0.931365	0.140664
525	b3225	nanA	0.0103523	0.0107878	0.00549016	0.00579306	0.00498383	0.00529794	0.00561707	0.00623653	0.00570311	0.00543786	0.00673039	0.00680046		0.00547716	0.00620174	0.00889331	0.00984548	0.005642	0.00563749	0.00546341	0.00608362	0.0055758	0.0068395	0.00420998	0.00426801	0.529079	0.574887	1.61986	1.69953	1.13206	1.06409	0.972645	0.97548	0.977677	1.25776	0.625519	0.627606	0.00660254	0.00617813	1.00468	0.386658
526	b3249	mreD	0.00639512	0.00661176	0.00424464	0.00438557	0.00723107	0.00748094	0.0052212	0.00588096	0.00499277	0.00482643	0.00423407	0.00421844		0.00426468	0.0047813	0.0080371	0.00863142	0.0054455	0.00611575	0.0055369	0.00661618	0.00544656	0.00514604	0.0049316	0.004525	0.666865	0.723152	1.89347	1.96814	0.753069	0.81751	1.06046	1.12502	1.09089	1.06622	1.16474	1.07267	0.00547691	0.00578984	1.11685	0.417567
527	b3250	mreC	0.0471555	0.0481389	0.0185488	0.0193199	0.227988	0.234721	0.173958	0.180421	0.0402611	0.0418475	0.0333945	0.0347874		0.0191304	0.019346	0.0737548	0.0733155	0.179467	0.179949	0.204759	0.207535	0.0381994	0.0401154	0.0418868	0.0404612	0.405687	0.401878	3.97626	3.79482	0.787179	0.766649	1.17706	1.15029	0.948792	0.958611	1.2543	1.1631	0.0917117	0.09316	1.39872	1.19551
528	b3251	mreB	0.0254214	0.0270179	0.0128668	0.0128361	0.0323531	0.0325097	0.0253763	0.0273161	0.0230345	0.0236234	0.0220778	0.0215274		0.0160584	0.0151906	0.0280548	0.0281505	0.02817	0.0280333	0.0300439	0.0311205	0.0270684	0.0293908	0.0193456	0.018581	0.631689	0.562243	2.1804	2.19307	0.870706	0.862306	1.18394	1.13927	1.17513	1.24414	0.876246	0.863134	0.02383	0.024934	1.14852	0.530229
529	b3265	acrE	0.00821818	0.00683239	0.00878111	0.00797891	0.00592064	0.0045143	0.00536183	0.00453446	0.00766443	0.00682927	0.00630761	0.00630846		0.00824428	0.007474	0.00813404	0.00753736	0.00557773	0.00442188	0.00592783	0.00427773	0.00705929	0.006307	0.00745154	0.00747434	1.00318	1.09391	0.926311	0.944661	0.942082	0.979526	1.10556	0.943381	0.921047	0.923525	1.18136	1.18481	0.0066043	0.00665725	1.01245	0.101226
530	b3396	mrcA	0.011215	0.00994866	0.0140804	0.0140675	0.0139426	0.0130221	0.0148865	0.0147489	0.0150478	0.0142259	0.0166896	0.0161582		0.0122775	0.0137228	0.0111623	0.0110972	0.0125413	0.0124274	0.0135512	0.012389	0.0177613	0.0168732	0.0149988	0.0139733	1.09474	1.37936	0.792756	0.788856	0.899494	0.954325	0.910303	0.839997	1.18033	1.18609	0.898691	0.864779	0.0140028	0.0135646	0.982476	0.18544
531	b3428	glgP	0.0121368	0.0119549	0.0113761	0.0120335	0.0213025	0.0207779	0.0217396	0.0195435	0.016647	0.0159216	0.0181263	0.017901		0.00929526	0.0104791	0.0114192	0.0111187	0.0123247	0.0130698	0.0148824	0.014176	0.0158227	0.0161473	0.0196874	0.0178681	0.765873	0.876554	1.00379	0.923978	0.578559	0.629025	0.684577	0.725358	0.950487	1.01418	1.08613	0.998161	0.0166217	0.0138576	0.853055	0.169749
532	b3429	glgA	0.00867282	0.00837996	0.00975366	0.00931757	0.00625545	0.00638901	0.00643237	0.00630756	0.00993257	0.00831603	0.0079416	0.00805795		0.00979036	0.0102474	0.00921946	0.00890947	0.00621155	0.00611421	0.00646493	0.00616808	0.0100245	0.00947775	0.0103759	0.0101337	1.12885	1.22285	0.945231	0.956202	0.992982	0.95699	1.00506	0.977887	1.00925	1.1397	1.30652	1.25761	0.00797971	0.00859478	1.07493	0.130086
533	b3430	glgC	0.0116825	0.0110616	0.00960148	0.010766	0.0160216	0.0146573	0.0163077	0.0136565	0.0123928	0.0125738	0.0115747	0.0125942		0.00943133	0.00861854	0.0105728	0.0112992	0.0108874	0.0103182	0.0113578	0.0109248	0.0115197	0.0121432	0.0092284	0.00933901	0.807301	0.779142	1.10117	1.04952	0.679542	0.70396	0.696467	0.799968	0.929553	0.965756	0.79729	0.74153	0.0127409	0.01047	0.8376	0.140979
534	b3431	glgX	0.00606086	0.00590626	0.00660723	0.00602894	0.00897661	0.00876722	0.00785192	0.00744147	0.00899804	0.00924989	0.00803857	0.00898528		0.00768903	0.00685041	0.00683845	0.00662072	0.00637974	0.00631839	0.00718274	0.00671773	0.011414	0.0135299	0.0103402	0.010852	1.26864	1.15986	1.035	1.09816	0.710707	0.720684	0.914775	0.902742	1.2685	1.46271	1.28632	1.20775	0.00774269	0.00839444	1.08632	0.235281
535	b3432	glgB	0.0193863	0.0190203	0.0178124	0.0176383	0.0266794	0.0278779	0.0211335	0.020823	0.0268666	0.0278142	0.0235114	0.0223076		0.0234584	0.0222371	0.0222952	0.0219354	0.0212053	0.0208062	0.0204987	0.0224381	0.0318892	0.0369809	0.0286848	0.0273653	1.21005	1.16912	1.25167	1.24362	0.794819	0.746332	0.969964	1.07756	1.18694	1.32957	1.22004	1.22673	0.0225726	0.0249829	1.11887	0.1865
536	b3506	slp	0.00369556	0.00346806	0.0036663	0.00358833	0.00247278	0.00303796	0.00274385	0.00291819	0.00393436	0.00406417	0.00362202	0.00359741		0.00536138	0.00481596	0.00528456	0.00521579	0.00406568	0.00400618	0.00496944	0.00427718	0.0156754	0.014858	0.012592	0.0116058	1.45076	1.38866	1.44139	1.45354	1.64417	1.31871	1.81112	1.46569	3.98424	3.65585	3.4765	3.22615	0.00340075	0.00772728	2.19307	1.04938
537	b3552	yiaD	0.00650643	0.00652912	0.00863976	0.00925246	0.00445973	0.0039749	0.00512759	0.00476073	0.00508036	0.0047372	0.00471546	0.00482251		0.00910816	0.00919258	0.0059958	0.00616668	0.00470848	0.00442876	0.0043805	0.00439343	0.00447315	0.00467876	0.00447749	0.00524171	1.39987	1.40794	0.693977	0.66649	1.05578	1.11418	0.854301	0.922848	0.880479	0.987664	0.949535	1.08693	0.00571719	0.00560379	1.00167	0.233359
538	b3578	yiaN	0.0101748	0.0105089	0.0123054	0.0124018	0.00447611	0.00349227	0.0039231	0.00323229	0.00544492	0.00514295	0.00588953	0.00577277		0.0128897	0.0125356	0.0109588	0.0106657	0.00415374	0.00345411	0.00485151	0.00389927	0.00592837	0.00582107	0.00801059	0.009346	1.26682	1.19285	0.890567	0.860013	0.927979	0.989073	1.23665	1.20635	1.08879	1.13186	1.36014	1.61898	0.00689707	0.00770953	1.14751	0.217602
539	b3584	yiaT	0.0197442	0.0206142	0.0271242	0.0279449	0.00898585	0.0101208	0.0115949	0.0111063	0.0135777	0.0152115	0.0129453	0.0132379		0.0320952	0.0336758	0.016292	0.0159487	0.0115996	0.0118394	0.0112982	0.010405	0.0106567	0.0109081	0.0111124	0.01238	1.62555	1.63363	0.600643	0.570721	1.29087	1.1698	0.974412	0.936863	0.784869	0.717095	0.858416	0.935193	0.0160173	0.0156843	1.00817	0.357314
540	b3613	yibP	0.0283958	0.0288625	0.0303123	0.031709	0.0237503	0.02425	0.0219735	0.0231083	0.030383	0.0311678	0.0295496	0.032527		0.0294848	0.0283597	0.0310954	0.0320589	0.0221416	0.0222663	0.0227093	0.0233234	0.0334252	0.0351249	0.0320794	0.0346247	1.03835	0.982581	1.02584	1.01103	0.932266	0.918197	1.03348	1.00931	1.10013	1.12696	1.08561	1.06449	0.0279991	0.0288911	1.02735	0.0630337
541	b3615	yibD	0.00502314	0.00510281	0.00558774	0.00579189	0.00483023	0.00450578	0.00398979	0.00413367	0.0061384	0.00601602	0.0066429	0.00640975		0.00523462	0.00487069	0.00490085	0.00498719	0.00459359	0.00486018	0.00460574	0.00451283	0.00552665	0.00550558	0.00544919	0.00556654	1.0421	0.954513	0.877072	0.861064	0.951008	1.07865	1.15438	1.09172	0.90034	0.915154	0.820303	0.868449	0.00534768	0.00505114	0.959564	0.107109
542	b3619	rfaD	0.0465047	0.0477204	0.0377064	0.0396613	0.0484144	0.0498915	0.0365657	0.0363726	0.0561163	0.055208	0.0568339	0.0520194		0.0340203	0.0371684	0.0439166	0.0447036	0.0439007	0.0448465	0.0435838	0.0431489	0.0505396	0.0694926	0.0543537	0.0521319	0.731544	0.778878	1.1647	1.12713	0.90677	0.898881	1.19193	1.1863	0.900623	1.25874	0.956361	1.00216	0.0469179	0.0468172	1.00867	0.173871
543	b3620	rfaF	0.0389934	0.0408459	0.0376247	0.0375142	0.0370554	0.040338	0.0328516	0.0340296	0.0411758	0.0448221	0.0431569	0.0446067		0.0337091	0.0361675	0.0407229	0.042115	0.0342935	0.0361689	0.0371536	0.0375174	0.04691	0.0566229	0.0457347	0.0464042	0.864482	0.885464	1.08235	1.12264	0.925465	0.896645	1.13095	1.10249	1.13926	1.26328	1.05973	1.0403	0.0394179	0.0411266	1.04275	0.12401
544	b3621	rfaC	0.0131466	0.0124189	0.014167	0.0140261	0.0118324	0.0111878	0.0108969	0.0115218	0.013323	0.0124203	0.0138935	0.0133344		0.013213	0.0129965	0.0132678	0.0136923	0.0120428	0.0108284	0.0119285	0.00992889	0.0148843	0.013602	0.0139897	0.0145629	1.00505	1.04651	0.936532	0.976203	1.01779	0.967875	1.09467	0.861748	1.11718	1.09514	1.00692	1.09213	0.0126807	0.0129114	1.01814	0.0760225
545	b3622	rfaL	0.00276656	0.0029993	0.00283608	0.00309923	0.00456633	0.00491082	0.00417481	0.0041199	0.00343173	0.00324524	0.00365157	0.00317851		0.00254892	0.00244223	0.00318462	0.00323408	0.00446157	0.00410745	0.0040744	0.00433984	0.00428883	0.00413695	0.00488558	0.00449811	0.921329	0.814267	1.1229	1.04351	0.977058	0.836407	0.975949	1.05338	1.24976	1.27477	1.33794	1.41516	0.00358167	0.00385021	1.0852	0.19673
546	b3623	rfaK	0.0016066	0.00174692	0.00232665	0.0022456	0.0025495	0.00229896	0.00195588	0.00243122	0.00244833	0.00236433	0.00209495	0.00198981		0.00221141	0.00195331	0.00194309	0.00231462	0.00189069	0.00190838	0.0021377	0.00261352	0.00238385	0.00263031	0.00308307	0.00238135	1.37645	1.11815	0.835143	1.03074	0.741593	0.830107	1.09296	1.07498	0.973666	1.1125	1.47167	1.19677	0.00217156	0.00228761	1.07123	0.214765	W
547	b3624	rfaZ	0.010755	0.0107506	0.00931145	0.00887479	0.00724278	0.00774678	0.00718998	0.00679732	0.00922333	0.0088176	0.00945254	0.00937018		0.00989661	0.00853192	0.00978439	0.00927762	0.00731126	0.00732568	0.00696946	0.00643269	0.00693883	0.00681371	0.00749948	0.00818082	0.920184	0.793626	1.05079	1.04539	1.00945	0.945641	0.969331	0.946356	0.752313	0.77274	0.793383	0.873069	0.00879436	0.00791354	0.906023	0.107146
548	b3625	rfaY	0.0386674	0.0375992	0.0318281	0.0325932	0.0337368	0.0298591	0.0347607	0.0344316	0.029546	0.0336728	0.0317103	0.0304409		0.039232	0.037195	0.0399634	0.0373251	0.0375237	0.0375567	0.0323423	0.0342805	0.0338365	0.0362146	0.0223165	0.0189735	1.0146	0.98925	1.2556	1.14518	1.11225	1.2578	0.930427	0.995613	1.14522	1.07548	0.703762	0.623288	0.0332372	0.0338967	1.02071	0.195859
549	b3626	rfaJ	0.00153056	0.00154304	0.00139971	0.00155534	0.003281	0.00363679	0.00264451	0.0024427	0.00344799	0.00348614	0.00326813	0.00372487		0.00152964	0.00155239	0.00141575	0.00185552	0.00277151	0.00241343	0.0025743	0.00246065	0.00285235	0.00349914	0.00325099	0.0034123	0.999393	1.00606	1.01146	1.193	0.844716	0.663615	0.973448	1.00735	0.827249	1.00373	0.994755	0.916086	0.0026634	0.00246566	0.953405	0.130146	W
550	b3627	rfaI	0.00115351	0.00111953	0.00115492	0.00142414	0.00104287	0.00145492	0.00114603	0.00133614	0.00136162	0.00186353	0.00145928	0.00150472		0.00140324	0.00151437	0.0011212	0.00127163	0.00130622	0.00146417	0.00124049	0.00140272	0.00126056	0.00129512	0.00133351	0.00115135	1.2165	1.35268	0.970806	0.892912	1.25252	1.00636	1.08243	1.04983	0.925782	0.694981	0.913815	0.765155	0.0013351	0.00131372	1.01031	0.194587	W
551	b3628	rfaB	0.0145138	0.0147605	0.0148659	0.0152199	0.0130581	0.0119725	0.0147271	0.0162066	0.0141243	0.0143326	0.0152427	0.0149979		0.0158769	0.0148635	0.0139036	0.0147737	0.0130916	0.0131607	0.0128683	0.0140143	0.0129537	0.0131146	0.0148484	0.0148012	1.09392	1.00698	0.935263	0.970688	1.00257	1.09925	0.873787	0.864728	0.917122	0.915019	0.974133	0.986888	0.0145018	0.0140226	0.970029	0.0751711
552	b3629	rfaS	0.00169018	0.00132096	0.00246691	0.00267283	0.00224659	0.0022545	0.00229148	0.00244476	0.00219868	0.00235867	0.00275166	0.00230084		0.00267383	0.00223584	0.00175117	0.0016816	0.00223714	0.00224891	0.00231534	0.00262758	0.00185676	0.0019496	0.00209409	0.00213347	1.58198	1.69259	0.709864	0.629148	0.995794	0.997519	1.01041	1.07478	0.844488	0.826566	0.761029	0.927257	0.00224984	0.00215044	1.00428	0.325052	W
553	b3630	rfaP	0.00970597	0.00860368	0.00851963	0.00963738	0.0113841	0.0112776	0.00773912	0.00883924	0.00676687	0.00695539	0.00808428	0.00853851		0.00845099	0.0082134	0.0080973	0.00866245	0.0091893	0.00945869	0.00830931	0.00951804	0.00789227	0.00812688	0.00891989	0.0093382	0.8707	0.954638	0.950428	0.898838	0.807204	0.838714	1.07368	1.07679	1.16631	1.16843	1.10336	1.09366	0.00883765	0.00868139	1.00023	0.128438
554	b3631	rfaG	0.0033736	0.0030749	0.00342913	0.00423536	0.00489543	0.00483105	0.0031578	0.00380386	0.00447369	0.00454862	0.0042661	0.00418332		0.00336136	0.00316519	0.00336706	0.00350484	0.00422742	0.00372509	0.00371193	0.0037577	0.00496971	0.00546506	0.00594389	0.00531968	0.996371	1.02936	0.981901	0.827517	0.863546	0.771071	1.17548	0.987864	1.11087	1.20148	1.39328	1.27164	0.00402274	0.00420991	1.05087	0.18665
555	b3632	rfaQ	0.0428637	0.0471137	0.0266022	0.0279598	0.0294251	0.0295309	0.0329525	0.0391434	0.0160285	0.014259	0.0162041	0.0153265		0.0509502	0.0460613	0.0251149	0.0254848	0.0303929	0.0310535	0.032787	0.0359279	0.0126628	0.0124811	0.0136647	0.0121065	1.18866	0.977661	0.944091	0.911479	1.03289	1.05156	0.994978	0.917852	0.79002	0.875319	0.843288	0.789908	0.0281174	0.0273906	0.943142	0.115643
556	b3633	kdtA	0.0521523	0.0536055	0.0472906	0.0496976	0.0497613	0.0494831	0.0445339	0.0472691	0.0492946	0.0488569	0.0434829	0.0469791		0.0515687	0.0547866	0.0507427	0.0549676	0.043605	0.0437334	0.050719	0.0541277	0.0471863	0.0446867	0.0466919	0.0525565	0.988811	1.02203	1.073	1.10604	0.876285	0.883806	1.13889	1.1451	0.957231	0.914645	1.0738	1.11872	0.0485339	0.0496143	1.02486	0.0988897
557	b3634	kdtB	0.00441804	0.00449948	0.00417791	0.00380697	0.00332473	0.00414515	0.00337802	0.00313164	0.00401186	0.00400003	0.00397441	0.00488178		0.0045959	0.00591233	0.00335297	0.00360202	0.00333841	0.00315068	0.00359254	0.00409921	0.00352922	0.00347526	0.00399906	0.00441126	1.04026	1.314	0.802548	0.946165	1.00411	0.760088	1.0635	1.30896	0.879696	0.868808	1.0062	0.903617	0.00397917	0.00392157	0.991497	0.175632
558	b3784	rfe	0.00646661	0.00713805	0.00618201	0.00618112	0.00536435	0.0055728	0.00517756	0.00527285	0.0052015	0.00476088	0.00613211	0.00589417		0.00771186	0.00805793	0.00613202	0.00592959	0.00449396	0.00491278	0.00573704	0.0056433	0.0053193	0.00592971	0.00624394	0.00647119	1.19257	1.12887	0.991914	0.959306	0.837745	0.881564	1.10806	1.07026	1.02265	1.24551	1.01824	1.0979	0.00577867	0.00604855	1.04621	0.11964
559	b3785	wzzE	0.00478401	0.00509597	0.00525266	0.00528745	0.00784558	0.00813242	0.00578144	0.00581321	0.00582169	0.0070971	0.00733919	0.00737551		0.00585545	0.00531206	0.00526051	0.00523036	0.00573615	0.00587756	0.00733092	0.00711595	0.00733542	0.00772572	0.00600891	0.00852444	1.22396	1.0424	1.00149	0.989203	0.731131	0.722732	1.26801	1.2241	1.26002	1.08857	0.818743	1.15578	0.00630219	0.00644279	1.04385	0.198357
560	b3793	wecF	0.0313344	0.0285004	0.0212957	0.0234041	0.0322298	0.0361771	0.0249685	0.0257662	0.0270565	0.028935	0.0311882	0.030846		0.0297133	0.0338285	0.034932	0.0345808	0.0258368	0.0244485	0.0343639	0.0339601	0.0350924	0.0344643	0.036417	0.0378172	0.948265	1.18695	1.64033	1.47755	0.801641	0.675801	1.37629	1.31801	1.297	1.19109	1.16765	1.226	0.0284752	0.0329546	1.19222	0.2736
561	b3794	wecG	0.0275385	0.0291516	0.0370161	0.0360951	0.0244761	0.0244474	0.0328218	0.0312709	0.0280579	0.0286288	0.0287423	0.0311269		0.0346648	0.032627	0.0327995	0.0312781	0.0294381	0.0286988	0.0344296	0.0309496	0.0173478	0.0168064	0.0259767	0.0263973	1.25878	1.11922	0.886088	0.866547	1.20273	1.1739	1.04899	0.989726	0.618284	0.587046	0.90378	0.848056	0.0299478	0.0284512	0.958595	0.216127
562	b3842	rfaH	0.0118771	0.010777	0.0133641	0.0133585	0.0115134	0.00993914	0.0113341	0.0107535	0.013595	0.0132921	0.0132901	0.012328		0.0135069	0.013099	0.0125058	0.0117771	0.00977822	0.00902828	0.0119489	0.0106882	0.0134773	0.0125313	0.0173293	0.0165272	1.13722	1.21546	0.935772	0.881614	0.849294	0.908356	1.05425	0.993932	0.991346	0.942764	1.30393	1.34062	0.0121185	0.0126831	1.04621	0.166132
563	b3967	murI	0.00482365	0.00466044	0.0048802	0.00510297	0.00408546	0.00422239	0.00409004	0.00444781	0.00583873	0.00522572	0.00618166	0.00558191		0.00581519	0.00564944	0.00429902	0.00435659	0.00365226	0.00352284	0.00487188	0.00514267	0.0046159	0.00446308	0.00705239	0.00747697	1.20556	1.21221	0.880911	0.853737	0.893966	0.834324	1.19116	1.15623	0.790567	0.854061	1.14086	1.3395	0.00492841	0.00507652	1.02942	0.19362
564	b3972	murB	0.220132	0.225053	0.216695	0.218443	0.24339	0.249828	0.257439	0.252857	0.255642	0.269375	0.225032	0.219351		0.201639	0.203437	0.208599	0.210692	0.187645	0.184693	0.239504	0.233628	0.215777	0.2198	0.317502	0.306218	0.915994	0.903952	0.96264	0.964517	0.770965	0.739281	0.930333	0.923954	0.844059	0.815964	1.41092	1.39602	0.23777	0.227428	0.964883	0.217231
565	b4169	amiB	0.0111389	0.0109659	0.0110015	0.0105596	0.0123559	0.0117864	0.00952911	0.00966391	0.0115391	0.0116847	0.012105	0.0109482		0.0110911	0.0112304	0.0123228	0.0111876	0.0097532	0.00922032	0.0113243	0.0106414	0.00999812	0.00871714	0.011881	0.0115873	0.995714	1.02412	1.1201	1.05948	0.789354	0.782287	1.18839	1.10115	0.866456	0.746029	0.981489	1.05837	0.0111065	0.0107462	0.976078	0.146248
566	b4233	yjfG	0.0115838	0.010753	0.0109339	0.0107862	0.0148741	0.0129308	0.0102392	0.0102375	0.0143906	0.015204	0.0146746	0.0138411		0.0119105	0.0122325	0.0115944	0.0113693	0.0116468	0.00971661	0.0123109	0.0120666	0.0146438	0.0129678	0.0172323	0.0179617	1.02821	1.13758	1.06041	1.05406	0.783028	0.751431	1.20234	1.17867	1.01759	0.852922	1.17429	1.29771	0.0125374	0.0129711	1.04485	0.171843
567	b4312	fimB	0.00550395	0.00473993	0.00631928	0.00548995	0.00717574	0.00695816	0.0059838	0.00528831	0.00736553	0.00695377	0.00641455	0.00680177		0.00568769	0.00505156	0.0068652	0.00568696	0.00704082	0.00529118	0.010126	0.00756475	0.00882282	0.00697961	0.0170195	0.0129848	1.03338	1.06575	1.08639	1.03589	0.981198	0.760428	1.69224	1.43047	1.19785	1.00372	2.65327	1.90903	0.00624956	0.00826008	1.3208	0.530889
568	b4313	fimE	0.0163493	0.0166376	0.0173632	0.0179201	0.0137035	0.0141882	0.0143563	0.0144821	0.0153861	0.0143062	0.0125977	0.0123112		0.0176987	0.0179341	0.0152639	0.0152753	0.0123159	0.012289	0.0145556	0.0139194	0.0127356	0.012274	0.0141031	0.0139303	1.08254	1.07792	0.879096	0.852413	0.898737	0.866143	1.01388	0.961146	0.827735	0.857949	1.1195	1.13152	0.0149668	0.0143579	0.964049	0.114843
569	b4314	fimA	0.0167348	0.0173438	0.0162813	0.0177074	0.0212764	0.0206328	0.0231559	0.0237215	0.0268924	0.0259341	0.0224127	0.0230987		0.0148323	0.0140969	0.0165959	0.0180635	0.0253361	0.0258437	0.0245558	0.0259432	0.0532338	0.0533757	0.0368562	0.0339306	0.886315	0.812793	1.01932	1.02011	1.19081	1.25255	1.06046	1.09366	1.97951	2.05813	1.64443	1.46894	0.021266	0.0285553	1.29059	0.411467
570	b4315	fimI	0.00929804	0.00870386	0.00490048	0.00483504	0.012867	0.0122655	0.0102698	0.00941684	0.0171525	0.016938	0.0177605	0.0186608		0.00592961	0.00580352	0.00882097	0.00807486	0.0104829	0.0100665	0.0120663	0.0106308	0.0195552	0.0168282	0.0244775	0.0277846	0.637726	0.666775	1.80002	1.67007	0.814713	0.820714	1.17493	1.12892	1.14008	0.993519	1.3782	1.48893	0.0119224	0.0133768	1.14288	0.381596
571	b4316	fimC	0.0182193	0.0191167	0.0143045	0.0137086	0.0200135	0.019633	0.0151792	0.0137853	0.015375	0.016239	0.0163613	0.0166362		0.0215105	0.0208847	0.0180694	0.016866	0.0160002	0.0138085	0.0132296	0.0150632	0.0165728	0.0159108	0.019177	0.020971	1.18064	1.09248	1.2632	1.23032	0.799473	0.703327	0.87156	1.0927	1.0779	0.979788	1.17209	1.26057	0.0165476	0.0173386	1.06034	0.185159
572	b4317	fimD	0.00128679	0.00133625	0.00298004	0.00265408	0.0018137	0.0015872	0.00280333	0.00360701	0.00258298	0.00219948	0.00227809	0.00227336		0.00213863	0.00189254	0.00155052	0.00121023	0.00151625	0.00110807	0.00154686	0.00146858	0.00120326	0.00116831	0.00351285	0.00421111	1.66199	1.4163	0.520302	0.455989	0.836001	0.698131	0.551796	0.407146	0.465841	0.531173	1.54202	1.85237	0.00228353	0.00187727	0.911589	0.542689	W
573	b4318	fimF	0.0011604	0.000955376	0.00174534	0.00143045	0.00235953	0.00230405	0.00191491	0.00164542	0.00231959	0.0020259	0.00247163	0.00275176		0.00119838	0.00149947	0.00115852	0.00132135	0.00189378	0.00146784	0.00263361	0.00272024	0.000662142	0.000786849	0.0038326	0.00362517	1.03273	1.56951	0.663775	0.923729	0.802607	0.637067	1.37532	1.65322	0.285456	0.388396	1.55064	1.3174	0.0019237	0.00189999	1.01665	0.473648	W
574	b4319	fimG	0.00240919	0.00230728	0.00304127	0.00259993	0.00428099	0.00430248	0.00274924	0.00268575	0.00459436	0.00455135	0.00410306	0.00374769		0.0027124	0.00261219	0.00227074	0.00227684	0.00295938	0.00292622	0.0034888	0.0034828	0.00157179	0.00139872	0.00643592	0.00624725	1.12586	1.13215	0.746642	0.875733	0.691285	0.680123	1.26901	1.29677	0.342114	0.30732	1.56856	1.66696	0.00344771	0.00319859	0.975211	0.441521
575	b4320	fimH	0.00208012	0.00225683	0.00267777	0.00262381	0.00321607	0.00299536	0.00253963	0.00242042	0.00346409	0.00435352	0.0036441	0.00354639		0.00254798	0.00248357	0.00231212	0.00231267	0.00225019	0.00239007	0.00325577	0.0024427	0.002868	0.00294263	0.00497401	0.00473668	1.22492	1.10047	0.863449	0.881416	0.69967	0.797923	1.28199	1.00921	0.827924	0.67592	1.36495	1.33563	0.00298484	0.0029597	1.00529	0.249393	W
576	b4392	slt	0.0089567	0.00929017	0.00691222	0.0052519	0.00966294	0.00964602	0.00795805	0.00774494	0.0104187	0.0102254	0.0124039	0.0112887		0.00864951	0.00919399	0.00722125	0.00787874	0.00618149	0.00587462	0.0072353	0.00656483	0.00612228	0.00648546	0.0104709	0.00969787	0.965702	0.989647	1.04471	1.50017	0.639711	0.60902	0.90918	0.847628	0.587626	0.634248	0.844159	0.859078	0.00914664	0.00763135	0.86924	0.254126
577	b0198	yaeE	0.0316261	0.0326432	0.0365288	0.035591	0.0171804	0.0184584	0.0228519	0.0236691	0.0343126	0.0360785	0.0329673	0.0308135		0.0342778	0.0353842	0.033646	0.0350932	0.0190249	0.0206215	0.0195647	0.019551	0.0347416	0.0327103	0.0401012	0.0403058	1.08385	1.08397	0.921081	0.986013	1.10737	1.11719	0.856153	0.826012	1.0125	0.906645	1.21639	1.30805	0.0293934	0.0304185	1.03544	0.145307
578	b0489	ybbK	0.00652852	0.00686639	0.00963823	0.00908393	0.00440941	0.00458367	0.00548488	0.0059961	0.0076131	0.00772907	0.00717138	0.00744225		0.0113455	0.00984651	0.00765226	0.00755888	0.00535079	0.00574699	0.0054311	0.00565457	0.00819303	0.00726909	0.00762667	0.0076967	1.73784	1.43401	0.793948	0.832116	1.21349	1.2538	0.990194	0.943042	1.07618	0.940487	1.06349	1.03419	0.00687891	0.00744767	1.1094	0.267594
579	b0633	rlpA	0.00581814	0.00546449	0.00724745	0.00745089	0.00670451	0.00672533	0.00693416	0.00765989	0.00827284	0.00835785	0.00828339	0.00868653		0.00692361	0.00710561	0.00691203	0.0073058	0.00774169	0.00850132	0.00758684	0.00795281	0.0112847	0.0117319	0.0100471	0.0091978	1.19	1.30033	0.953719	0.980527	1.1547	1.26407	1.09413	1.03824	1.36407	1.4037	1.21293	1.05886	0.00730045	0.00852428	1.16794	0.147305
580	b0786	ybhL	0.0200576	0.0210447	0.0198852	0.0199192	0.0164821	0.0161776	0.0186324	0.0192636	0.0186903	0.0181567	0.019793	0.0192445		0.0200449	0.0200989	0.0203604	0.0206007	0.0170574	0.0174107	0.0151634	0.0160652	0.0186822	0.019555	0.0192182	0.0190179	0.999368	0.955059	1.0239	1.03422	1.0349	1.07622	0.813822	0.833968	0.999569	1.07702	0.970961	0.988227	0.0189456	0.0186063	0.983936	0.0835768
581	b1202	b1202	0.00299777	0.00265911	0.00268549	0.00247106	0.0019627	0.00194845	0.00213295	0.00221768	0.00255557	0.00284061	0.00257622	0.00265913		0.00326334	0.00357619	0.00290653	0.00279993	0.00217073	0.00205181	0.00213798	0.00209134	0.00296199	0.00328658	0.00320242	0.00308261	1.08859	1.34488	1.08231	1.13309	1.10599	1.05305	1.00236	0.943032	1.15903	1.157	1.24307	1.15926	0.00247556	0.00279429	1.12264	0.10552	W
582	b1472	b1472	0.00194651	0.00191442	0.00199235	0.00191982	0.0014409	0.00155291	0.00157542	0.00182339	0.00192762	0.00182023	0.00170206	0.00170354		0.00260461	0.00213647	0.00182131	0.00201884	0.00146861	0.00158582	0.00135087	0.00151676	0.00154232	0.00139802	0.00173234	0.00183436	1.33809	1.11599	0.914151	1.05158	1.01924	1.02119	0.857462	0.831837	0.800117	0.768046	1.01779	1.0768	0.0017766	0.00175086	0.984357	0.160748	W
583	b1615	uidC	0.0117672	0.0107456	0.0138897	0.0139967	0.00474167	0.00438585	0.00615638	0.00647581	0.0141695	0.0137248	0.0118174	0.0121769		0.011547	0.0124094	0.00980652	0.0102102	0.00678906	0.00612781	0.00477264	0.00504313	0.00910867	0.00999314	0.0126415	0.0125405	0.981286	1.15484	0.706031	0.729472	1.43179	1.39718	0.775236	0.778764	0.642839	0.728109	1.06973	1.02986	0.0103373	0.00924913	0.952094	0.270905
584	b1708	nlpC	0.0314282	0.0311581	0.0111869	0.0110402	0.03123	0.0306772	0.0398182	0.0402716	0.0262175	0.0264083	0.0264045	0.0280526		0.00965512	0.00900458	0.0202651	0.01502	0.0343273	0.03131	0.033004	0.0366954	0.033981	0.0339289	0.0250876	0.024455	0.307212	0.288996	1.8115	1.36049	1.09918	1.02063	0.828869	0.911199	1.29612	1.28478	0.950128	0.871756	0.0278244	0.0255612	1.00257	0.427364
585	b2346	vacJ	0.011363	0.0107928	0.010648	0.010395	0.00970529	0.00951906	0.00969017	0.00891764	0.0109258	0.0116409	0.0123991	0.0118609		0.0113966	0.0108668	0.0112497	0.0108442	0.0104848	0.00967665	0.0103193	0.00836797	0.00979575	0.0100058	0.0106181	0.0115741	1.00295	1.00685	1.0565	1.0432	1.08032	1.01656	1.06492	0.938362	0.896574	0.85954	0.856362	0.975824	0.0106548	0.0104333	0.983164	0.0786794
586	b2477	nlpB	0.00440424	0.00502535	0.00459374	0.00448012	0.00650604	0.00708645	0.00672895	0.00707528	0.00587958	0.00758648	0.00547109	0.00658701		0.00418803	0.00421868	0.00540149	0.00562924	0.00768748	0.00893826	0.00799065	0.00770531	0.006707	0.00807257	0.0059436	0.00703718	0.95091	0.83948	1.17584	1.25649	1.18159	1.26132	1.1875	1.08905	1.14073	1.06407	1.08636	1.06834	0.00595203	0.00662662	1.10847	0.12213
587	b2742	nlpD	0.0303761	0.0298565	0.0313245	0.033013	0.0349917	0.0333567	0.0341683	0.033804	0.040885	0.0400718	0.0371448	0.0423385		0.0299747	0.0299861	0.0361847	0.0363825	0.0410283	0.041789	0.0339793	0.0349154	0.0383569	0.0388025	0.0302049	0.0298101	0.986787	1.00434	1.15515	1.10207	1.17251	1.25279	0.994468	1.03288	0.938166	0.968325	0.813167	0.704089	0.0351109	0.0351179	1.0104	0.152393
588	b3661	nlpA	0.0386106	0.0487065	0.0419448	0.0433309	0.0760201	0.0790814	0.0741643	0.0684426	0.0406623	0.040059	0.0349738	0.039065		0.045707	0.0466545	0.0573034	0.0591177	0.0808507	0.0809542	0.0830424	0.0819173	0.0464962	0.0458363	0.0394537	0.0448462	1.18379	0.95787	1.36616	1.36433	1.06354	1.02368	1.11971	1.19688	1.14347	1.14422	1.12809	1.14799	0.0520884	0.0593483	1.15331	0.119732
589	b4149	blc	0.0132098	0.0144872	0.0107951	0.0103788	0.00825885	0.0084237	0.00909925	0.00877938	0.00894241	0.00936513	0.0106153	0.0115715		0.0121337	0.0120014	0.0121588	0.0118851	0.0100545	0.0102016	0.00884222	0.00873575	0.0099093	0.00963924	0.00799877	0.00821699	0.918539	0.828413	1.12632	1.14513	1.21742	1.21107	0.971753	0.99503	1.10812	1.02927	0.753515	0.710104	0.0103272	0.0101481	1.00122	0.171376
590	b0082	yabC	0.0211976	0.0228157	0.0235107	0.0229763	0.0154564	0.0156638	0.019459	0.0183805	0.0219341	0.0239901	0.0190144	0.0191721		0.0231477	0.023584	0.0226706	0.0224478	0.0174982	0.0166472	0.0167234	0.0166737	0.0204934	0.0195668	0.0205932	0.0201227	1.092	1.03367	0.964265	0.976995	1.1321	1.06278	0.859417	0.90714	0.934318	0.815617	1.08303	1.04958	0.0202976	0.020014	0.992576	0.0991712
591	b0163	yaeH	0.0158555	0.0167502	0.0128169	0.013057	0.0147706	0.0153216	0.0139673	0.0141868	0.0158875	0.0177517	0.0149241	0.0159239		0.0135434	0.0136767	0.0146892	0.0143059	0.0138696	0.0135665	0.0102627	0.0106974	0.0126484	0.0136754	0.0139955	0.0144382	0.854176	0.816511	1.14607	1.09566	0.939001	0.885446	0.734766	0.754044	0.79612	0.770367	0.937778	0.9067	0.0151011	0.0132807	0.886387	0.129715
592	b0297	eaeH	0.00514633	0.00479761	0.00258292	0.0026386	0.0160424	0.0165496	0.0115814	0.0119606	0.00328601	0.00351424	0.00255759	0.00278263		0.00447157	0.00372862	0.00887727	0.0088979	0.0163142	0.0143112	0.0143704	0.0163539	0.00476839	0.00493527	0.00260079	0.00276049	0.868886	0.777183	3.43691	3.37221	1.01694	0.864747	1.24082	1.36732	1.45112	1.40436	1.01689	0.992042	0.00695332	0.0085325	1.48412	0.924375
593	b0357	yaiN	0.0082959	0.00886746	0.00666707	0.00742635	0.0179857	0.0182277	0.0154235	0.0169456	0.0137648	0.0141374	0.0123936	0.0136228		0.00265771	0.00296048	0.00381188	0.00473924	0.00907234	0.00999508	0.00818011	0.0092965	0.00437949	0.00519426	0.0037902	0.00389055	0.320364	0.333859	0.571748	0.638166	0.50442	0.548347	0.530366	0.548607	0.318167	0.367414	0.305819	0.28559	0.0128132	0.00566399	0.439405	0.127924
594	b0465	aefA	0.00123877	0.00116414	0.00151566	0.00148034	0.0013865	0.00150133	0.0012298	0.00130995	0.0020526	0.00273265	0.00157484	0.00158901		0.00137981	0.00162292	0.00131717	0.00167341	0.00122316	0.00159834	0.00122567	0.00161152	0.0022444	0.00269298	0.00229685	0.00243182	1.11386	1.39409	0.869042	1.13042	0.882196	1.06461	0.99664	1.23021	1.09344	0.985484	1.45846	1.5304	0.00156463	0.0017765	1.14574	0.217228	W
595	b0503	ybbB	0.00641018	0.00615716	0.00362968	0.00405581	0.00285561	0.00280634	0.00306261	0.00338141	0.00308671	0.00368361	0.00435777	0.0045952		0.00460763	0.00497798	0.00537851	0.00565861	0.00390857	0.00409782	0.00355989	0.00352158	0.00413941	0.00510927	0.00332446	0.00572276	0.718798	0.808486	1.48181	1.39519	1.36874	1.4602	1.16237	1.04145	1.34104	1.38703	0.762882	1.24538	0.00400684	0.00450054	1.18111	0.281039
596	b0643	ybeL	0.00568186	0.0057459	0.00543738	0.00597834	0.00529145	0.00492102	0.00497532	0.00528759	0.00640573	0.00620927	0.00549656	0.00500926		0.0064821	0.00652604	0.00558213	0.00563281	0.00499328	0.00439379	0.00461011	0.00532674	0.00554518	0.00566575	0.00491418	0.00540197	1.14084	1.13577	1.02662	0.942204	0.943651	0.892861	0.926594	1.00741	0.86566	0.912466	0.894047	1.0784	0.00553664	0.00542284	0.980544	0.0958009
597	b0780	ybhK	0.00405885	0.00413881	0.00382188	0.00360359	0.00345564	0.00330142	0.00301501	0.00310033	0.00440112	0.00507929	0.00468378	0.00415567		0.00416919	0.00420314	0.00402667	0.0039652	0.0033235	0.00323942	0.00300059	0.00393323	0.00507701	0.00539753	0.00608019	0.00584694	1.02718	1.01554	1.05358	1.10034	0.961761	0.98122	0.995219	1.26865	1.15357	1.06265	1.29814	1.40698	0.00390128	0.00435522	1.1104	0.142603
598	b0878	b0878	0.0141244	0.0135934	0.00802026	0.00774321	0.0108746	0.0107617	0.00908147	0.0090029	0.00908873	0.00963369	0.00733817	0.0069025		0.00950313	0.00909738	0.0158527	0.0150758	0.0103829	0.00951239	0.0127018	0.012218	0.0108025	0.0110017	0.00479444	0.00488792	0.672817	0.669248	1.97658	1.94697	0.954784	0.883908	1.39865	1.35712	1.18856	1.142	0.653356	0.708138	0.00968043	0.0104859	1.12934	0.469931
599	b1220	ychP	0.0229985	0.0227754	0.0221127	0.021893	0.0137658	0.0130225	0.0151081	0.0160217	0.0174995	0.0177196	0.0181226	0.0177375		0.0278771	0.0267961	0.0200472	0.0204939	0.0163872	0.0158709	0.0150407	0.0146703	0.0168365	0.0162744	0.0176747	0.0159809	1.21213	1.17654	0.906589	0.936094	1.19043	1.21873	0.995537	0.915651	0.962116	0.918436	0.975284	0.900965	0.0182314	0.0186625	1.02571	0.131699
600	b1258	yciF	0.0134301	0.0128186	0.0109711	0.011056	0.011559	0.0108377	0.011382	0.011264	0.0156982	0.0155377	0.0138756	0.0137538		0.0104635	0.0104145	0.0118197	0.0118914	0.00971079	0.00939263	0.00890381	0.00856175	0.0103932	0.0111188	0.01276	0.0119864	0.779108	0.812457	1.07734	1.07556	0.840107	0.866664	0.782272	0.760102	0.662061	0.7156	0.919595	0.871499	0.012682	0.010618	0.846864	0.128139
601	b1368	b1368	0.01594	0.0163444	0.017778	0.0160083	0.0101791	0.0100976	0.0109002	0.0103295	0.0148912	0.014959	0.0168014	0.0153103		0.018615	0.0158667	0.0151318	0.015592	0.0105813	0.00961236	0.00955745	0.00949514	0.013458	0.0135805	0.0139391	0.0121717	1.16782	0.970771	0.851151	0.973998	1.03951	0.951945	0.876817	0.919222	0.903757	0.907848	0.82964	0.795001	0.0141282	0.0131334	0.93229	0.100547
602	b1376	ynaF	0.0126152	0.0125121	0.0125682	0.0121751	0.0214416	0.0202423	0.0207107	0.020082	0.0175566	0.0187848	0.0147519	0.0143919		0.00976727	0.0102605	0.0154753	0.0141212	0.0149152	0.01413	0.0175238	0.014716	0.0171878	0.0187021	0.0168097	0.0157572	0.774249	0.820044	1.23131	1.15984	0.695617	0.698041	0.846119	0.732795	0.978989	0.995599	1.13949	1.09486	0.016486	0.0149472	0.93058	0.193625
603	b1505	b1505	0.000834295	0.000956808	0.00107327	0.00114553	0.000712186	0.000834775	0.000858471	0.000911861	0.000911717	0.00100986	0.00105406	0.00103459		0.00148378	0.00135317	0.000934137	0.0010088	0.000850098	0.0008706	0.000862889	0.00105515	0.000918529	0.000890016	0.00146518	0.00171729	1.77849	1.41426	0.870369	0.880642	1.19365	1.04292	1.00515	1.15714	1.00747	0.881328	1.39003	1.65988	0.000944785	0.00111747	1.19011	0.307595	W
604	b1835	yebU	0.0669832	0.0646547	0.0790561	0.0773398	0.0322007	0.0314478	0.0373101	0.0366803	0.0718379	0.0720833	0.0650948	0.0608214		0.0681314	0.0672478	0.0708793	0.0706678	0.0356987	0.0342314	0.0348713	0.0331084	0.0843062	0.0812996	0.0766359	0.0771129	1.01714	1.04011	0.89657	0.91373	1.10863	1.08852	0.934634	0.90262	1.17356	1.12786	1.1773	1.26786	0.0579592	0.0611826	1.05404	0.123597
605	b1999	yeeP	0.00408842	0.0041549	0.00425023	0.00421832	0.00215042	0.00207471	0.00240467	0.00223292	0.00359059	0.00388649	0.00341978	0.00314665		0.00447857	0.00464932	0.00389398	0.00417551	0.00239207	0.00210123	0.00200515	0.00212291	0.0038945	0.00336912	0.00353161	0.00337599	1.09543	1.119	0.916181	0.989851	1.11237	1.01278	0.833856	0.950733	1.08464	0.866881	1.0327	1.07288	0.00330151	0.0033325	1.00728	0.0971638	W
606	b2004	yeeU	0.0187122	0.0181613	0.00986247	0.00984685	0.0192609	0.0182314	0.0168032	0.0174585	0.00755703	0.00731562	0.00765986	0.00760229		0.0132441	0.0136142	0.019602	0.0170235	0.0172729	0.0161747	0.0184676	0.0179782	0.00708163	0.00624639	0.0055543	0.00641918	0.707783	0.749627	1.98753	1.72883	0.896785	0.887191	1.09905	1.02977	0.937092	0.853843	0.725118	0.844374	0.013206	0.0132232	1.03725	0.404183
607	b2007	yeeX	0.0497219	0.0440641	0.0367756	0.0367711	0.0905744	0.0905475	0.0688754	0.0658187	0.0783621	0.0773065	0.080381	0.0787632		0.0298539	0.0271408	0.053613	0.0388972	0.0578512	0.0526806	0.0624535	0.0637844	0.0656106	0.0690098	0.0634309	0.0644879	0.600418	0.615939	1.45784	1.05782	0.638714	0.581801	0.906761	0.969092	0.837275	0.892677	0.789127	0.818756	0.0664968	0.0540678	0.847185	0.24685
608	b2175	spr	0.0432811	0.0422789	0.0121532	0.0109996	0.134352	0.117251	0.148667	0.141218	0.121483	0.103069	0.144107	0.141943		0.0121438	0.0105597	0.0624991	0.0592681	0.125892	0.121718	0.114075	0.110544	0.12935	0.120403	0.106012	0.108415	0.280579	0.249763	5.14262	5.38822	0.937035	1.0381	0.767318	0.782792	1.06476	1.16818	0.735649	0.763796	0.0967335	0.0900734	1.52657	1.76933
609	b2291	b2291	0.0110389	0.0106456	0.00660451	0.00670142	0.0047169	0.00439328	0.00446141	0.00467859	0.00715437	0.00747394	0.007463	0.00742845		0.00769202	0.00783726	0.0112628	0.0106601	0.00515763	0.00489664	0.00438955	0.00457108	0.00719198	0.00670044	0.00573609	0.00633593	0.696812	0.736197	1.70532	1.59072	1.09344	1.11457	0.983893	0.97702	1.00526	0.896507	0.768604	0.852928	0.00689669	0.00686929	1.03511	0.316474
610	b2327	yfcA	0.0157268	0.0170301	0.00970894	0.00950747	0.00594286	0.00632217	0.00656609	0.00671823	0.010029	0.00948623	0.0108726	0.0108998		0.0123634	0.0115895	0.0155097	0.014716	0.00664624	0.00704319	0.00651492	0.00631988	0.00838815	0.00853297	0.00938079	0.00931897	0.786136	0.680531	1.59746	1.54783	1.11836	1.11405	0.992206	0.940706	0.83639	0.89951	0.862795	0.854968	0.00990085	0.00969364	1.01924	0.287268
611	b2338	yfcU	0.0972056	0.0941528	0.0442826	0.0461052	0.0534581	0.0528265	0.0542034	0.0559999	0.0697271	0.0707781	0.060643	0.0588836		0.060976	0.0599519	0.0880804	0.0899585	0.0573728	0.0574102	0.0491824	0.0524424	0.0538682	0.0551686	0.0331508	0.0331075	0.62729	0.636752	1.98905	1.95116	1.07323	1.08677	0.907367	0.936474	0.772557	0.779459	0.546654	0.562253	0.0631888	0.0575558	0.989085	0.49317
612	b2438	b2438	0.0264628	0.0262268	0.0295062	0.0268525	0.0125795	0.011825	0.0145348	0.0136508	0.0225472	0.0221733	0.0224875	0.0222287		0.0269372	0.024586	0.0280259	0.0255757	0.0137439	0.0133293	0.0122366	0.0111396	0.0249784	0.0238186	0.025034	0.0250012	1.01792	0.937439	0.949829	0.95245	1.09257	1.12722	0.841883	0.816036	1.10783	1.0742	1.11324	1.12472	0.0209229	0.0212005	1.01295	0.111238
613	b2506	b2506	0.0206544	0.0216287	0.0217951	0.0205506	0.0116972	0.0125253	0.0129262	0.0129468	0.019143	0.0192001	0.0158276	0.0166511		0.023345	0.0256935	0.01985	0.0195468	0.0125241	0.0125159	0.0113557	0.0110749	0.0166869	0.0166383	0.0168701	0.0173486	1.13027	1.18794	0.910756	0.951154	1.07069	0.99925	0.878497	0.85542	0.871694	0.866574	1.06587	1.04189	0.0171289	0.0169542	0.985833	0.11332
614	b2555	yfhG	0.0256561	0.0254093	0.0252077	0.0248863	0.0294815	0.0292343	0.024287	0.0245129	0.0313428	0.028329	0.024782	0.0247392		0.0242265	0.0251825	0.023403	0.021859	0.0182645	0.0176309	0.0140226	0.0143202	0.0230815	0.023036	0.0240873	0.0239102	0.944279	0.991075	0.928406	0.878358	0.619523	0.603091	0.577373	0.58419	0.736421	0.81316	0.971968	0.966488	0.026489	0.0210854	0.801194	0.167583
615	b2605	yfiB	0.0299825	0.0305813	0.0312218	0.0281786	0.0347556	0.033192	0.0294513	0.0282565	0.0390059	0.0400114	0.0334582	0.0308822		0.0271246	0.0265051	0.0300527	0.0264413	0.0259376	0.0247208	0.0243062	0.0230116	0.031953	0.031921	0.0315484	0.0307456	0.904679	0.866709	0.962554	0.938345	0.746285	0.744783	0.825299	0.81438	0.819183	0.797799	0.942922	0.995576	0.0324148	0.0278557	0.863209	0.0846683
616	b2879	b2879	0.0349551	0.0341891	0.034916	0.0326276	0.0207607	0.0211652	0.0223831	0.0208636	0.0278438	0.0303343	0.0285381	0.0283736		0.0360992	0.0355839	0.0344467	0.0315244	0.0227732	0.0221673	0.0209503	0.0190312	0.0273798	0.0266479	0.0312848	0.0308484	1.03273	1.0408	0.986558	0.966186	1.09694	1.04735	0.935988	0.912173	0.983336	0.878475	1.09625	1.08722	0.0280792	0.0282281	1.00533	0.07329
617	b2922	yggE	0.0118833	0.011779	0.0101832	0.0116994	0.01304	0.0126271	0.0113626	0.0121401	0.0136547	0.0135147	0.0116547	0.0117284		0.0119781	0.0126637	0.0109744	0.01154	0.0106307	0.0106819	0.0107158	0.0100359	0.011669	0.0116596	0.0106103	0.0110873	1.00798	1.07511	1.07769	0.986377	0.815234	0.845951	0.943076	0.826672	0.854576	0.862735	0.910394	0.945338	0.0121056	0.0111872	0.92926	0.092459
618	b2954	yggV	0.0328309	0.0328196	0.027595	0.0287312	0.0195247	0.0228733	0.0191621	0.0209484	0.0290958	0.0342975	0.0284923	0.0318008		0.0297896	0.0305449	0.0311983	0.033909	0.0193886	0.0209059	0.0183404	0.0236501	0.0226695	0.0271643	0.0330978	0.0389985	0.907363	0.93069	1.13058	1.18021	0.993034	0.913988	0.957115	1.12897	0.779135	0.792019	1.16164	1.22634	0.0273476	0.0274714	1.00842	0.152962
619	b2956	yggM	0.108428	0.100919	0.0378459	0.0375307	0.0453443	0.0428654	0.0556602	0.0582253	0.0513265	0.0492744	0.0662528	0.0622928		0.0421287	0.0397312	0.0888584	0.0890242	0.0566458	0.0542681	0.0513967	0.0554778	0.0398068	0.0388744	0.0245067	0.0251197	0.388539	0.393695	2.3479	2.37203	1.24924	1.26601	0.923401	0.952811	0.775561	0.788936	0.369897	0.403253	0.0596638	0.0504865	1.01927	0.702293
620	b3051	b3051	0.100223	0.0988126	0.0743589	0.069188	0.115389	0.118979	0.112671	0.123293	0.188657	0.184651	0.179785	0.181912		0.0631294	0.0647496	0.1033	0.0976914	0.107316	0.109528	0.102331	0.111829	0.193684	0.196061	0.170543	0.173145	0.629892	0.655277	1.38921	1.41197	0.930033	0.920567	0.908229	0.907021	1.02664	1.06179	0.94859	0.951805	0.128993	0.124442	0.978419	0.235333
621	b3358	yhfK	0.026374	0.0266734	0.0189723	0.018013	0.0138454	0.0151514	0.0143214	0.0151998	0.0216145	0.0212276	0.0208378	0.0199481		0.0209154	0.0208069	0.0223302	0.0229805	0.0142157	0.0134685	0.0115062	0.0120759	0.019598	0.0194335	0.0183465	0.0184147	0.793032	0.780063	1.17699	1.27577	1.02675	0.888923	0.803428	0.794474	0.906707	0.915485	0.880441	0.923126	0.0193482	0.017841	0.930433	0.156813
622	b3597	yibH	0.015321	0.0157304	0.0186403	0.0163976	0.0107522	0.0110851	0.0106579	0.0102343	0.0171561	0.0165615	0.0149639	0.014275		0.0161513	0.0153071	0.0149145	0.0147079	0.0106101	0.00971524	0.00926832	0.00908764	0.0150315	0.0151964	0.0161332	0.0155211	1.05419	0.973089	0.800123	0.896959	0.98679	0.876423	0.869617	0.88796	0.876159	0.917575	1.07814	1.08729	0.0143146	0.0134704	0.942026	0.0928105
623	b3644	yicC	0.0112007	0.010912	0.00946272	0.00976459	0.00820138	0.0102241	0.0074911	0.00728224	0.0113596	0.0106397	0.00818656	0.00813367		0.0112803	0.0115205	0.00936393	0.00949737	0.00814824	0.0081246	0.00876471	0.00906675	0.0112478	0.0107973	0.00998106	0.0100676	1.00711	1.05577	0.989559	0.972634	0.993521	0.794653	1.17002	1.24505	0.990154	1.01481	1.2192	1.23776	0.00940486	0.00982168	1.05752	0.134967
624	b3832	yigN	0.00271095	0.00287983	0.00268662	0.0032547	0.00251939	0.00244714	0.00247156	0.00239261	0.00314785	0.00304386	0.00264934	0.00271896		0.00288495	0.0030883	0.00266803	0.00322465	0.00249206	0.00219554	0.00260273	0.00238093	0.00258434	0.00310844	0.00253739	0.00269003	1.06419	1.07239	0.993078	0.990767	0.989153	0.897186	1.05307	0.995117	0.820986	1.02122	0.957744	0.989361	0.00274357	0.00270478	0.987021	0.0709643	W
625	b4020	yjbB	0.176218	0.167514	0.130325	0.129583	0.35732	0.350951	0.355818	0.360764	0.117237	0.11311	0.136689	0.128091		0.14427	0.134482	0.216176	0.211907	0.334887	0.312602	0.305063	0.308514	0.12345	0.127112	0.145686	0.132624	0.818701	0.80281	1.65874	1.6353	0.937217	0.890729	0.857359	0.855169	1.053	1.12379	1.06582	1.03539	0.210302	0.208064	1.06117	0.293154
626	b4109	yjdA	0.0126871	0.011808	0.011487	0.0110103	0.00904945	0.00788583	0.00924579	0.00938619	0.011448	0.0109309	0.0119715	0.0112528		0.0118654	0.0111965	0.0138824	0.0144858	0.0126213	0.0117311	0.0129114	0.0132032	0.0184413	0.0179616	0.0185969	0.0180145	0.935234	0.948211	1.20854	1.31566	1.39471	1.48762	1.39646	1.40666	1.61087	1.64319	1.55344	1.60089	0.0106802	0.014576	1.37512	0.239646
627	b4159	yjeP	0.00824507	0.00850165	0.00591414	0.00588141	0.0037384	0.00344117	0.00315174	0.00312469	0.0050201	0.00573035	0.0055356	0.0059551		0.00591691	0.00587806	0.00742044	0.00734812	0.00351109	0.0033488	0.00319778	0.00291648	0.00504384	0.00485163	0.00600805	0.00578297	0.71763	0.691402	1.25469	1.24938	0.939195	0.973158	1.01461	0.933364	1.00473	0.846655	1.08535	0.971097	0.00535329	0.00510201	0.973438	0.174327
628	b4182	yjfJ	0.0316534	0.032084	0.0338227	0.0326181	0.0177349	0.0192293	0.0194375	0.0181655	0.0274539	0.0268981	0.0267016	0.0264657		0.0312133	0.0324998	0.0297882	0.0295647	0.0189093	0.0191269	0.016417	0.0149999	0.0280399	0.0281809	0.0308428	0.0295424	0.986098	1.01296	0.880716	0.906389	1.06623	0.994678	0.844604	0.825735	1.02134	1.04769	1.15509	1.11625	0.026022	0.0257604	0.988149	0.104836
629	b4234	yjgA	0.0240433	0.0234554	0.00897009	0.0085768	0.0121321	0.012393	0.0132383	0.0122922	0.00887239	0.00880355	0.0115594	0.0109009		0.00983399	0.00936902	0.0195852	0.0172933	0.0121838	0.0121747	0.00968443	0.00903319	0.0109747	0.0112641	0.00742265	0.00718082	0.409012	0.39944	2.18339	2.01628	1.00426	0.982384	0.731547	0.73487	1.23695	1.27949	0.642133	0.658737	0.0129364	0.0113333	1.02321	0.576683
630	b4360	yjjA	0.0174403	0.0160426	0.0162891	0.0146957	0.0187444	0.0180911	0.0168694	0.0171944	0.0194075	0.018466	0.0189696	0.0191857		0.0151785	0.0153792	0.0171781	0.0169606	0.0163307	0.0147111	0.0157285	0.0166754	0.0172535	0.0207782	0.0167466	0.0174148	0.870311	0.958649	1.05458	1.15412	0.871231	0.813168	0.932366	0.969818	0.889011	1.12521	0.882815	0.907699	0.0176163	0.0166946	0.952415	0.106734
631	b4364	yjjP	0.0231846	0.0235319	0.021946	0.0212238	0.0155132	0.0160158	0.0168786	0.0158382	0.0218498	0.0220364	0.0183818	0.017382		0.0231147	0.0220978	0.0224302	0.0220866	0.014722	0.014735	0.0153884	0.0141896	0.020241	0.0201305	0.020057	0.0202935	0.996986	0.939056	1.02206	1.04065	0.949002	0.920027	0.911711	0.895914	0.926368	0.913513	1.09113	1.1675	0.0194818	0.0191239	0.98116	0.084472
632	b0007	yaaJ	0.0124947	0.0119595	0.00723391	0.0067278	0.00774428	0.00778329	0.00877301	0.00889782	0.00781474	0.0085134	0.00890381	0.00910465		0.00697633	0.00733012	0.00984985	0.0101225	0.00887463	0.00819739	0.00656915	0.00664368	0.00783798	0.00806717	0.00684608	0.00681897	0.558343	0.612915	1.36162	1.50458	1.14596	1.0532	0.74879	0.746663	1.00297	0.947585	0.768893	0.748955	0.00882924	0.00784449	0.933374	0.293507
633	b0019	nhaA	0.00535185	0.00541821	0.0043618	0.00430011	0.00632605	0.00630455	0.0067073	0.00732084	0.0038329	0.0039353	0.00424664	0.00393749		0.00454502	0.00464887	0.0064194	0.00635833	0.00641919	0.006016	0.00634419	0.006554	0.00460729	0.00391375	0.00475328	0.00467051	0.849243	0.85801	1.47173	1.47865	1.01472	0.954233	0.945864	0.895252	1.20204	0.994524	1.11931	1.18616	0.00517025	0.00543749	1.08081	0.217863
634	b0020	nhaR	0.021302	0.0201768	0.0232271	0.0230811	0.0122454	0.0105781	0.0138279	0.0123204	0.0204572	0.0204731	0.0194	0.0199055		0.0213367	0.01975	0.0209556	0.0202283	0.0122507	0.0112812	0.0118802	0.0120917	0.0166673	0.0170708	0.0177795	0.0185124	1.00163	0.978851	0.902204	0.876404	1.00044	1.06647	0.859149	0.981438	0.814738	0.833818	0.916467	0.930013	0.0180829	0.0166504	0.930135	0.0769486
635	b0027	lspA	0.00904708	0.00965861	0.0112225	0.0100604	0.0060336	0.00632557	0.00574568	0.0062416	0.0089418	0.00941181	0.00921675	0.00921866		0.0106397	0.0110551	0.00882928	0.00936331	0.00606245	0.00560337	0.00575972	0.00573593	0.00942901	0.00912639	0.0104446	0.0109805	1.17604	1.14459	0.786746	0.930706	1.00478	0.885828	1.00244	0.918985	1.05449	0.969675	1.13322	1.19112	0.00842701	0.00858579	1.01655	0.126734
636	b0045	yaaU	0.190449	0.188182	0.0758652	0.073087	0.112509	0.118057	0.116621	0.118843	0.136231	0.152144	0.165452	0.180661		0.107599	0.104012	0.1954	0.197837	0.132175	0.134392	0.113556	0.112857	0.145503	0.155012	0.10323	0.10829	0.564974	0.55272	2.57562	2.70687	1.17479	1.13836	0.973721	0.949636	1.06806	1.01885	0.623927	0.599409	0.135675	0.134155	1.16224	0.727961
637	b0047	kefC	0.0124883	0.0122606	0.012469	0.0126039	0.00805475	0.007503	0.00739473	0.00744422	0.0115691	0.0118243	0.0121918	0.0118473		0.0139445	0.0139833	0.0109593	0.011346	0.00821851	0.00799349	0.00725237	0.00707818	0.010637	0.0108895	0.0109264	0.0111396	1.11661	1.14051	0.878925	0.900198	1.02033	1.06537	0.980748	0.95083	0.919432	0.920941	0.896203	0.940261	0.0106376	0.010364	0.97753	0.0886566
638	b0098	secA	0.00531012	0.00524921	0.00544168	0.00552028	0.00417888	0.0051344	0.00379296	0.00376157	0.00636772	0.00730899	0.00665155	0.00656477		0.00537322	0.00505123	0.00473433	0.00553244	0.00438215	0.00427485	0.00443425	0.00450208	0.00585083	0.00870761	0.00824325	0.00750055	1.01188	0.962284	0.870013	1.0022	1.04864	0.83259	1.16907	1.19686	0.918826	1.19136	1.2393	1.14255	0.00544018	0.00571556	1.0488	0.137646
639	b0112	aroP	0.0295387	0.0285965	0.0321447	0.0309272	0.0233949	0.0229439	0.0203482	0.0205816	0.0318525	0.033066	0.027395	0.029175		0.0315425	0.0300059	0.0269985	0.0265929	0.0221755	0.0221165	0.0198434	0.0194615	0.0299664	0.0356106	0.0332578	0.0321914	1.06784	1.04929	0.839904	0.859853	0.947877	0.96394	0.97519	0.945575	0.940786	1.07696	1.21401	1.10339	0.027497	0.0274802	0.998717	0.106939
640	b0151	fhuC	0.00785457	0.00895054	0.00875856	0.00871878	0.00667873	0.00744356	0.00691154	0.00749355	0.0100319	0.0105554	0.00834551	0.00857279		0.00860978	0.00874234	0.00825413	0.0085549	0.00692584	0.00730364	0.0067456	0.00680205	0.00802428	0.00872462	0.00873646	0.00827114	1.09615	0.97674	0.942407	0.981204	1.037	0.981202	0.975991	0.907721	0.799876	0.826558	1.04685	0.964812	0.00835962	0.00797456	0.961375	0.0852442
641	b0152	fhuD	0.0149067	0.0156597	0.0128973	0.015052	0.0118593	0.0134606	0.0126946	0.01257	0.0137795	0.0127458	0.0150056	0.0131268		0.0145004	0.0137561	0.0153914	0.0154885	0.0142491	0.0151105	0.0125239	0.0130062	0.014727	0.0150035	0.0148036	0.0147231	0.972743	0.87844	1.19338	1.029	1.20152	1.12257	0.986556	1.03469	1.06876	1.17713	0.986532	1.12161	0.0136465	0.0144403	1.06441	0.100932
642	b0153	fhuB	0.0232868	0.0234498	0.029083	0.0297567	0.0140928	0.0163728	0.0181256	0.0160913	0.0343515	0.0343029	0.0290503	0.0277062		0.0209968	0.0208926	0.0193787	0.0188006	0.0120378	0.0120141	0.0123741	0.0110917	0.0254889	0.0241989	0.0275061	0.0309805	0.901659	0.890952	0.666324	0.631809	0.854179	0.733781	0.682689	0.689297	0.742005	0.705447	0.946843	1.11818	0.0246391	0.0196467	0.79693	0.145569
643	b0199	abc	0.00960501	0.00846771	0.00729972	0.00697563	0.0125292	0.011924	0.00914765	0.00877622	0.0153653	0.014826	0.0145615	0.0137506		0.0054331	0.00536198	0.00737651	0.00677935	0.0106953	0.0103122	0.0126332	0.0129113	0.0160098	0.0171393	0.0153569	0.014843	0.565652	0.633226	1.01052	0.971862	0.853627	0.864825	1.38103	1.47117	1.04194	1.15603	1.05462	1.07944	0.0111024	0.0112377	1.007	0.263848
644	b0314	betT	0.00098566	0.00123001	0.00132827	0.00158723	0.00119	0.00143095	0.00113039	0.00127208	0.00192179	0.00263441	0.00175125	0.00180553		0.00163893	0.00133892	0.000987475	0.00134864	0.00105816	0.00158928	0.00129477	0.00136027	0.00159266	0.0019113	0.00179352	0.00167322	1.66277	1.08854	0.74343	0.849682	0.889212	1.11064	1.14542	1.06933	0.828736	0.725513	1.02414	0.926719	0.0015223	0.00146559	1.00534	0.251592	W
645	b0336	codB	0.00222598	0.00245649	0.00201073	0.00206745	0.00258429	0.002693	0.00214578	0.00226032	0.00238672	0.00259711	0.00236072	0.00268302		0.00287063	0.0027422	0.00212823	0.00204864	0.00273635	0.00263554	0.0024081	0.00260124	0.00365674	0.00317037	0.00364683	0.00334474	1.2896	1.11631	1.05843	0.990904	1.05884	0.978662	1.12225	1.15083	1.53212	1.22073	1.54479	1.24663	0.00237264	0.00283247	1.19251	0.187639	W
646	b0341	cynX	0.0198254	0.019144	0.0169527	0.0172448	0.0129275	0.0131695	0.012469	0.0128292	0.0192488	0.0197425	0.0206494	0.0198381		0.0171506	0.0171013	0.0175845	0.0183655	0.0119875	0.0120893	0.0126922	0.0120496	0.020789	0.0198215	0.0242518	0.0232023	0.865078	0.893298	1.03727	1.06499	0.927287	0.917975	1.0179	0.939228	1.08002	1.004	1.17446	1.16958	0.0170034	0.0172571	1.00759	0.102758
647	b0343	lacY	0.00229144	0.00202198	0.0021894	0.0023516	0.00214297	0.00208038	0.00161667	0.00356279	0.0025593	0.00266114	0.00226981	0.00257345		0.00211871	0.00202842	0.00202809	0.00228451	0.00182653	0.00188122	0.00188267	0.00306502	0.00208354	0.00203957	0.00217391	0.00226559	0.924621	1.00318	0.926324	0.97147	0.852335	0.904266	1.16454	0.860287	0.814107	0.766427	0.957751	0.880371	0.00236008	0.00213982	0.918806	0.102512	W
648	b0401	brnQ	0.0164963	0.0150631	0.0107887	0.00968445	0.00419337	0.00383924	0.00351725	0.0036808	0.00639853	0.0061232	0.0105272	0.00985024		0.0109273	0.010612	0.0169887	0.0161393	0.00398002	0.00401593	0.00472993	0.00443599	0.00766608	0.00780857	0.00527453	0.00514599	0.662407	0.704503	1.57468	1.66652	0.949123	1.04602	1.34478	1.20517	1.1981	1.27524	0.501039	0.522423	0.00834687	0.0081437	1.05417	0.392927
649	b0408	secD	0.0123749	0.0130971	0.0131695	0.0123796	0.0170342	0.0221432	0.0136546	0.0143671	0.0152557	0.0147114	0.0160459	0.0171954		0.0110357	0.0126971	0.0134469	0.0124258	0.0152978	0.0173927	0.0157478	0.0160314	0.0203496	0.0202728	0.0222831	0.0222112	0.891778	0.969454	1.02106	1.00373	0.898062	0.785466	1.15329	1.11584	1.3339	1.37803	1.38871	1.2917	0.0151191	0.0165993	1.10259	0.206866
650	b0409	secF	0.0167239	0.0159732	0.0181358	0.0169341	0.0114207	0.013981	0.0111791	0.0109257	0.0170978	0.0165751	0.0166654	0.016429		0.0170256	0.0159232	0.0153023	0.0157484	0.0124059	0.0131198	0.00978045	0.0100731	0.01498	0.0153523	0.0135138	0.0170868	1.01804	0.996872	0.843763	0.929981	1.08626	0.938402	0.874884	0.921971	0.87614	0.926224	0.810886	1.04004	0.0151701	0.0141926	0.938622	0.0828858
651	b0411	tsx	0.102158	0.0976198	0.142893	0.134981	0.0802999	0.0777776	0.0801795	0.0797064	0.109013	0.10439	0.109628	0.107107		0.108807	0.109492	0.089112	0.087624	0.07176	0.0703935	0.071827	0.0714216	0.106997	0.108689	0.137492	0.131192	1.06508	1.12162	0.623627	0.649159	0.893649	0.905061	0.895827	0.896059	0.981506	1.04118	1.25418	1.22487	0.102146	0.0970673	0.962651	0.196844
652	b0448	mdlA	0.012268	0.0130505	0.00752347	0.00730705	0.0142821	0.0129453	0.0131744	0.0134383	0.0136462	0.0136731	0.0124464	0.0124825		0.00942621	0.00929569	0.0115961	0.0110174	0.0141664	0.0140545	0.0142717	0.0149538	0.0108191	0.0103453	0.00999517	0.0100249	0.768356	0.712286	1.54133	1.50778	0.991897	1.08569	1.08329	1.11277	0.792832	0.756619	0.803057	0.803113	0.0121864	0.0116639	0.996584	0.285074
653	b0449	mdlB	0.00424533	0.00437422	0.00424926	0.00425288	0.00385793	0.00459158	0.00372313	0.00389944	0.0100948	0.00823199	0.00708043	0.0075477		0.00500809	0.00535181	0.00470713	0.0048955	0.00398757	0.00444186	0.00490278	0.0059129	0.00505845	0.00568586	0.00723503	0.0137268	1.17967	1.22349	1.10775	1.1511	1.0336	0.967393	1.31684	1.51635	0.501097	0.690703	1.02184	1.81868	0.00551239	0.00590948	1.12738	0.344627
654	b0478	ybaL	0.0275695	0.0276216	0.0203887	0.0201597	0.0157924	0.016648	0.0165424	0.015679	0.0228829	0.0189883	0.0231318	0.0242922		0.0268701	0.028682	0.0257986	0.0245915	0.0164828	0.0170095	0.0200816	0.0188699	0.0210002	0.0206348	0.0191044	0.0205747	0.974631	1.03839	1.26534	1.21984	1.04372	1.02171	1.21395	1.20351	0.917726	1.08671	0.825894	0.846968	0.020808	0.0216417	1.05487	0.148423
655	b0484	ybaR	0.0121434	0.0117073	0.0149035	0.0141067	0.0311276	0.0337863	0.0223388	0.0212143	0.014301	0.0170009	0.0214835	0.0212176		0.00590418	0.00645937	0.00618422	0.00583757	0.00786428	0.00761479	0.010302	0.00972531	0.00981863	0.0098989	0.00838396	0.0108422	0.486206	0.551738	0.41495	0.413815	0.252647	0.225381	0.461173	0.458431	0.686568	0.582256	0.390251	0.511002	0.0196109	0.00823629	0.452868	0.129491
656	b0495	ybbA	0.00242864	0.0024404	0.00235394	0.00242015	0.00256034	0.00362289	0.00278673	0.00263473	0.00366134	0.00353291	0.00345974	0.00371343		0.0019734	0.00244236	0.0021467	0.00269778	0.00199996	0.00273676	0.00225152	0.00227725	0.00291281	0.00312445	0.00350963	0.00373181	0.812552	1.0008	0.911961	1.11472	0.781132	0.755409	0.807942	0.864321	0.795558	0.884383	1.01442	1.00495	0.00296794	0.00265037	0.895679	0.114365	W
657	b0576	pheP	0.00151349	0.00155265	0.00181173	0.00207948	0.00180014	0.00254514	0.00169911	0.00192414	0.00193877	0.00273151	0.00192767	0.00219797		0.00284542	0.00339138	0.00140613	0.0017345	0.00169061	0.00205626	0.00218275	0.00311982	0.00165464	0.00177611	0.00203636	0.00224142	1.88004	2.18425	0.776129	0.834104	0.939152	0.807915	1.28464	1.62141	0.85345	0.65023	1.05639	1.01977	0.00197682	0.00217795	1.15896	0.486782	W
658	b0584	fepA	0.00415432	0.00357139	0.0037112	0.00385351	0.00295375	0.00265298	0.0026652	0.00268865	0.00312308	0.00337952	0.00355135	0.003178		0.00412541	0.00424911	0.00282004	0.00302042	0.00285808	0.00273777	0.00315084	0.00248434	0.0026818	0.00237563	0.00345496	0.0031909	0.993041	1.18976	0.759873	0.783812	0.967612	1.03196	1.18221	0.924009	0.858704	0.702948	0.972859	1.00406	0.00329025	0.00309577	0.94757	0.152993	W
659	b0585	fes	0.0620185	0.0592719	0.0741148	0.0714969	0.0349676	0.0331757	0.0427786	0.0403644	0.0561983	0.0519589	0.0569701	0.0522459		0.0727348	0.0700128	0.0567226	0.0562643	0.0328964	0.0297423	0.0399913	0.0373398	0.0482477	0.0456173	0.0583772	0.0574583	1.17279	1.18121	0.765334	0.786947	0.940768	0.89651	0.934845	0.925069	0.858526	0.877951	1.0247	1.09977	0.0529635	0.0504504	0.955368	0.137776
660	b0587	fepE	0.0115026	0.0129233	0.0103149	0.0127753	0.00831682	0.0107893	0.00919863	0.0104842	0.00941547	0.0113904	0.00978612	0.0102089		0.0116538	0.0132324	0.0112875	0.0124155	0.00672733	0.00781627	0.00908706	0.0110255	0.00633728	0.00720442	0.00919897	0.0101328	1.01315	1.02392	1.09429	0.971829	0.808883	0.724445	0.987871	1.05163	0.673071	0.632499	0.940002	0.992546	0.0105922	0.00967657	0.909511	0.157547
661	b0588	fepC	0.0100312	0.00963239	0.0111789	0.0108559	0.00743382	0.00811452	0.00703151	0.00682918	0.00932292	0.00942062	0.0088836	0.00877675		0.0125138	0.0119512	0.0105599	0.0101377	0.00687699	0.00693586	0.00846719	0.00784116	0.00739068	0.00634904	0.00774113	0.00822163	1.2475	1.24073	0.944621	0.933849	0.925094	0.854747	1.20418	1.14818	0.792742	0.673951	0.871396	0.93675	0.00895927	0.00874886	0.981145	0.186485
662	b0589	fepG	0.0383659	0.0365668	0.0376507	0.0381435	0.0244722	0.0243059	0.021954	0.0219372	0.0312007	0.0304952	0.0292133	0.0282142		0.0445752	0.0412265	0.0344945	0.0351255	0.0239479	0.0220248	0.0221272	0.0225019	0.0263216	0.0245392	0.0276488	0.0270299	1.16184	1.12743	0.916172	0.920878	0.978575	0.906151	1.00789	1.02574	0.843622	0.804691	0.946448	0.958028	0.03021	0.0292969	0.966456	0.104202
663	b0590	fepD	0.038074	0.0372308	0.0377244	0.0354509	0.0325325	0.0337764	0.0287213	0.0267342	0.0286441	0.0301208	0.0271947	0.0272956		0.0380203	0.040302	0.0399893	0.0358778	0.0289416	0.0276895	0.0306915	0.0285026	0.0262329	0.0232518	0.0246486	0.0243218	0.998588	1.08249	1.06004	1.01204	0.889623	0.819787	1.0686	1.06615	0.915821	0.771951	0.906376	0.891053	0.0319583	0.0307058	0.956876	0.105187
664	b0592	fepB	0.0128945	0.0133071	0.0133191	0.0118697	0.0121416	0.0131115	0.0127856	0.0126827	0.0173033	0.0182685	0.0147471	0.0131639		0.0108263	0.0108499	0.0123962	0.0123965	0.0091269	0.00927249	0.0102725	0.00998386	0.0131489	0.0125142	0.0149351	0.0141386	0.839607	0.815351	0.930703	1.04439	0.751704	0.707203	0.803443	0.787204	0.759906	0.685015	1.01275	1.07405	0.0137995	0.0116551	0.850943	0.132727
665	b0652	gltL	0.0077233	0.00772875	0.0112399	0.0123273	0.00411354	0.00364589	0.00449533	0.00500013	0.00515154	0.00513597	0.0042244	0.0048107		0.0108287	0.0102226	0.00765932	0.00760337	0.00497354	0.00523988	0.00492444	0.00558599	0.00682581	0.00644681	0.00466016	0.00654131	1.40208	1.32267	0.681443	0.61679	1.20907	1.4372	1.09546	1.11717	1.325	1.25523	1.10315	1.35974	0.00629973	0.00679266	1.16042	0.265232
666	b0653	gltK	0.00208702	0.00220882	0.00207906	0.00199104	0.00224411	0.00149348	0.00141791	0.00139298	0.00216697	0.00226029	0.00175011	0.00181038		0.00208501	0.00250858	0.00164549	0.00154443	0.00151162	0.00151345	0.00167163	0.00142487	0.0015159	0.00165158	0.00321358	0.0032446	0.999035	1.13571	0.791457	0.77569	0.673595	1.01337	1.17894	1.0229	0.699549	0.730691	1.83622	1.79222	0.00190851	0.0019609	1.05411	0.393818	W
667	b0654	gltJ	0.0712993	0.069092	0.0332104	0.0339768	0.0274516	0.0239224	0.0290613	0.0260626	0.0282928	0.0300161	0.0349155	0.0358147		0.0649556	0.0595195	0.0669748	0.0608173	0.0311097	0.0279801	0.0273817	0.0300642	0.0162075	0.0244356	0.0188741	0.018631	0.911026	0.861454	2.01668	1.78997	1.13326	1.16962	0.942206	1.15354	0.57285	0.814084	0.540565	0.520206	0.0369263	0.0372459	1.03545	0.467242
668	b0657	lnt	0.0349297	0.0330321	0.0384924	0.0334741	0.0179662	0.0160926	0.0183107	0.0162059	0.0277849	0.0295285	0.0275114	0.0277516		0.0437631	0.0437989	0.0326179	0.0308439	0.0155815	0.0152113	0.017934	0.0145839	0.0215293	0.0218431	0.0301007	0.0288176	1.25289	1.32595	0.847385	0.921426	0.86727	0.945233	0.979428	0.899913	0.774856	0.739731	1.09412	1.03841	0.0267567	0.0263854	0.973884	0.178707
669	b0679	nagE	0.0142775	0.0139055	0.0145498	0.0149126	0.0132003	0.0126292	0.011944	0.0118491	0.0157941	0.0162913	0.0145494	0.0140397		0.0157996	0.0165927	0.0144258	0.0150038	0.0110362	0.0110124	0.0139325	0.01317	0.0128937	0.0125175	0.0181327	0.0178128	1.10661	1.19324	0.991482	1.00612	0.836062	0.871977	1.16649	1.11148	0.816361	0.768358	1.24629	1.26874	0.0139952	0.0143608	1.03193	0.175875
670	b0692	potE	0.0246743	0.0237226	0.0255143	0.0247026	0.019403	0.0186163	0.0197574	0.01739	0.0237945	0.0260408	0.0225212	0.0224264		0.0254009	0.0230317	0.0232583	0.0218471	0.015948	0.0152329	0.0192707	0.016143	0.0181192	0.0170775	0.0238075	0.0235848	1.02944	0.970877	0.911578	0.884405	0.821936	0.818259	0.975366	0.928292	0.761486	0.655796	1.05712	1.05165	0.0223803	0.0202268	0.905518	0.123419
671	b0696	kdpC	0.0140574	0.0137374	0.0158095	0.0150888	0.0116311	0.0109198	0.0107514	0.009383	0.0160532	0.0161183	0.0145916	0.0131162		0.0157844	0.0145147	0.0133745	0.0135607	0.00898523	0.0091648	0.0110915	0.0104161	0.0119249	0.011538	0.015838	0.0153451	1.12286	1.05659	0.845975	0.898724	0.772517	0.839286	1.03163	1.1101	0.742836	0.715831	1.08542	1.16993	0.0134382	0.0126282	0.949308	0.163817
672	b0697	kdpB	0.0604664	0.0588018	0.0789486	0.0714093	0.0378222	0.0349804	0.0405784	0.0347244	0.0680678	0.0660679	0.0674672	0.068055		0.0699727	0.0669548	0.0623082	0.0593265	0.034901	0.0324372	0.0406226	0.0337613	0.0818595	0.0770275	0.0889322	0.0870963	1.15722	1.13865	0.789224	0.830795	0.922763	0.927295	1.00109	0.972263	1.20262	1.16588	1.31816	1.27979	0.0572824	0.0612666	1.05881	0.174666
673	b0698	kdpA	0.0856028	0.0900243	0.0791195	0.0755243	0.0822204	0.0932408	0.139133	0.139314	0.116236	0.121193	0.117163	0.126262		0.055818	0.0792647	0.0732141	0.0724899	0.10858	0.118526	0.101381	0.102957	0.0877359	0.0892058	0.132637	0.15283	0.652058	0.880481	0.92536	0.959822	1.3206	1.27118	0.728666	0.739028	0.754809	0.736064	1.13208	1.21042	0.105419	0.0978866	0.942547	0.235964
674	b0709	ybgH	0.00922972	0.00937152	0.00980417	0.0107028	0.0064993	0.00731533	0.00835857	0.00926973	0.0100808	0.0104004	0.00954959	0.00993111		0.0105047	0.0101399	0.0085339	0.00919181	0.00775332	0.00809617	0.00679077	0.00726996	0.00884136	0.0099029	0.0103636	0.0107707	1.13814	1.082	0.870436	0.85882	1.19295	1.10674	0.812432	0.784269	0.877046	0.952164	1.08524	1.08455	0.00920943	0.00901327	0.987065	0.14228
675	b0751	pnuC	0.0157923	0.0159404	0.0128717	0.0127702	0.0114684	0.0128485	0.0137524	0.0136489	0.01287	0.0129327	0.0139011	0.0138899		0.016033	0.0158291	0.0141941	0.0136292	0.0125229	0.0138828	0.010553	0.0107559	0.0126741	0.0120576	0.0150403	0.0143825	1.01524	0.993015	1.10273	1.06727	1.09194	1.0805	0.767352	0.788041	0.984786	0.932334	1.08194	1.03547	0.0135572	0.0134629	0.995052	0.113552
676	b0761	modE	0.0282328	0.0283521	0.0229448	0.023139	0.0182184	0.0190847	0.0227866	0.0245559	0.0214352	0.0227952	0.0263483	0.0264177		0.0245794	0.0246724	0.0241984	0.0251494	0.0218069	0.0218744	0.0152898	0.0173272	0.0192732	0.019802	0.0250519	0.0246361	0.870597	0.870215	1.05463	1.08688	1.19697	1.14617	0.670999	0.705623	0.899137	0.868688	0.950798	0.93256	0.0236926	0.0219717	0.937773	0.161556
677	b0763	modA	0.00397469	0.00392458	0.00379761	0.00424659	0.00317355	0.0030863	0.00370845	0.00426637	0.00372144	0.0044431	0.00386938	0.00397373		0.00475745	0.00467071	0.00377039	0.00401899	0.00419828	0.00409593	0.00394737	0.00395339	0.00476077	0.00634081	0.00544701	0.00562864	1.19694	1.19012	0.992832	0.946403	1.3229	1.32713	1.06442	0.92664	1.27928	1.42711	1.40772	1.41646	0.00384882	0.00463248	1.20816	0.185566
678	b0764	modB	0.0169078	0.0154427	0.00638176	0.00670925	0.0165775	0.0176216	0.0226498	0.0232617	0.0127146	0.01549	0.0192488	0.0200651		0.00689387	0.00699705	0.0161427	0.0156531	0.0220494	0.0225334	0.0206499	0.020274	0.0211136	0.0218876	0.0120093	0.0123153	0.407732	0.453097	2.5295	2.33307	1.33008	1.27873	0.911705	0.871562	1.66058	1.41301	0.623902	0.613766	0.0160892	0.0165433	1.20223	0.699616
679	b0765	modC	0.023684	0.0232771	0.0193392	0.0190306	0.033364	0.034061	0.0336168	0.0352471	0.0214816	0.022765	0.0202737	0.0218183		0.0153594	0.0160397	0.0153855	0.0158376	0.0148437	0.0145896	0.0122114	0.0126078	0.0143897	0.0140303	0.0150969	0.0146466	0.648511	0.689074	0.795561	0.83222	0.444902	0.428337	0.363253	0.357698	0.669865	0.616309	0.744657	0.6713	0.0256632	0.0145865	0.605141	0.165579
680	b0809	glnQ	0.00852287	0.00775682	0.00829558	0.0086422	0.00385213	0.00333972	0.00383473	0.00363474	0.00471432	0.00484157	0.00439922	0.00435221		0.00954126	0.00946441	0.0065237	0.00630702	0.00447622	0.00427144	0.00409178	0.00365651	0.00405204	0.00414989	0.00403182	0.0043077	1.11949	1.22014	0.786407	0.729794	1.16201	1.27898	1.06703	1.00599	0.859519	0.857139	0.916486	0.989774	0.00551551	0.00540615	0.999397	0.175084
681	b0810	glnP	0.0112052	0.00952065	0.0104451	0.0118352	0.0124321	0.0112884	0.0114252	0.0117371	0.0144659	0.0162356	0.0130955	0.0134853		0.0109868	0.011788	0.0113575	0.0118276	0.0141093	0.0127308	0.0120997	0.0112015	0.00982602	0.010614	0.0124532	0.0128818	0.980511	1.23815	1.08735	0.999357	1.13491	1.12777	1.05904	0.954373	0.679252	0.653748	0.950954	0.955249	0.0122643	0.011823	0.985055	0.173026
682	b0811	glnH	0.0460987	0.0341733	0.0376582	0.0375061	0.0507427	0.0516917	0.056334	0.0530482	0.0985652	0.0915417	0.0860628	0.0828002		0.0298305	0.027239	0.0466625	0.0489775	0.0563314	0.0641536	0.0566244	0.0541465	0.0708799	0.0640097	0.0427755	0.0480292	0.647102	0.797085	1.23911	1.30586	1.11014	1.24108	1.00515	1.0207	0.719117	0.699241	0.497027	0.580062	0.0605186	0.050805	0.90514	0.282495
683	b0829	b0829	0.00488451	0.00491604	0.00605845	0.00579024	0.00480829	0.00461239	0.00512666	0.00482777	0.00760712	0.00745115	0.00697281	0.00573521		0.00435986	0.00476312	0.00519303	0.00513829	0.00714448	0.00604805	0.00605431	0.00588912	0.00868128	0.00886245	0.00689163	0.0065903	0.892589	0.968893	0.857155	0.887406	1.48587	1.31126	1.18095	1.21984	1.14121	1.18941	0.988358	1.14909	0.00573255	0.00630133	1.106	0.191395
684	b0830	b0830	0.0387751	0.0374824	0.0331454	0.0322363	0.0299975	0.0301705	0.0380431	0.0351883	0.0365283	0.038223	0.0369336	0.0384297		0.0335496	0.0342484	0.0374137	0.0373603	0.0349245	0.0334606	0.028556	0.0284293	0.0326443	0.0326484	0.0377977	0.0364385	0.865235	0.91372	1.12878	1.15895	1.16425	1.10905	0.750623	0.807919	0.893671	0.854156	1.02339	0.948184	0.0354294	0.0339559	0.968161	0.144301
685	b0831	b0831	0.0101974	0.00933417	0.00856524	0.00799824	0.00904428	0.00984714	0.00978165	0.00914677	0.00839854	0.00911021	0.00925467	0.00844681		0.0110106	0.00988141	0.00930559	0.00889119	0.011946	0.00981453	0.0111021	0.0110931	0.0103392	0.00957904	0.010959	0.0117024	1.07974	1.05863	1.08644	1.11164	1.32083	0.996689	1.13499	1.21278	1.23107	1.05146	1.18415	1.38543	0.00909376	0.0104687	1.15449	0.116105
686	b0832	b0832	0.00205386	0.00196545	0.00171793	0.00168306	0.00136852	0.00140481	0.00134471	0.00128895	0.00129233	0.00143716	0.00117512	0.00111481		0.00195118	0.00217975	0.00197753	0.00191466	0.00168017	0.00159094	0.00155491	0.00158913	0.00163577	0.00151583	0.00123629	0.00109862	0.950006	1.10903	1.15111	1.13761	1.22773	1.13249	1.15632	1.23289	1.26575	1.05474	1.05205	0.98548	0.00148723	0.0016604	1.12127	0.0973819	W
687	b0854	potF	0.0245498	0.0236695	0.0242999	0.0252579	0.0103605	0.0105237	0.01148	0.0109834	0.00814838	0.00856691	0.010047	0.0107738		0.0345865	0.0331307	0.0217539	0.0215127	0.0137493	0.0130918	0.00852207	0.00805523	0.00686781	0.00705866	0.00746423	0.00785244	1.40883	1.39972	0.895227	0.851719	1.3271	1.24403	0.74234	0.7334	0.842844	0.823945	0.742933	0.728846	0.0148884	0.0153038	0.978411	0.278568
688	b0855	potG	0.0157411	0.0153054	0.0139415	0.0139519	0.0126876	0.0120969	0.0109527	0.0102811	0.013976	0.014088	0.0122704	0.0130204		0.0168808	0.0163764	0.01343	0.0136203	0.0122729	0.0113267	0.00837304	0.00847713	0.0131116	0.0129602	0.0133613	0.0136565	1.0724	1.06998	0.963308	0.976234	0.96732	0.936333	0.764471	0.824539	0.938149	0.919947	1.08891	1.04886	0.0131927	0.0128206	0.964203	0.0993526
689	b0856	potH	0.054765	0.0547043	0.0532958	0.0546919	0.030868	0.0298807	0.0430546	0.0410635	0.0462768	0.0467851	0.0490566	0.052981		0.0574456	0.0556067	0.0566228	0.0568696	0.0356486	0.0323546	0.0287604	0.0269224	0.028875	0.0268634	0.0429365	0.0431482	1.04895	1.0165	1.06243	1.03982	1.15487	1.08279	0.667999	0.655629	0.623962	0.574188	0.875244	0.81441	0.0464519	0.0410045	0.884732	0.209131
690	b0857	potI	0.012571	0.0130069	0.0128431	0.0120802	0.00939655	0.00865634	0.00974949	0.00886449	0.0119234	0.0120571	0.011811	0.0117495		0.0137806	0.01367	0.0117619	0.0118338	0.00960597	0.00968633	0.00684473	0.00673323	0.00982251	0.0095918	0.0111615	0.0111979	1.09622	1.05098	0.915814	0.979599	1.02229	1.11899	0.70206	0.759574	0.823802	0.795534	0.945007	0.953057	0.0112258	0.0104742	0.930244	0.134933
691	b0860	artJ	0.0250898	0.0252796	0.0246051	0.0249807	0.0454855	0.0427743	0.0444038	0.0432837	0.0429782	0.0415881	0.0341698	0.0323028		0.0201623	0.0201947	0.0272753	0.026372	0.0373612	0.0363736	0.0383607	0.0386696	0.0666607	0.0692575	0.041326	0.04187	0.803606	0.798855	1.10852	1.05569	0.821387	0.850362	0.863906	0.893399	1.55103	1.66532	1.20943	1.29617	0.0355784	0.038657	1.07647	0.299359
692	b0861	artM	0.0260081	0.024773	0.0132005	0.0139606	0.0290335	0.0277644	0.032428	0.0326657	0.0295017	0.0282559	0.0276221	0.027235		0.0157185	0.0161755	0.0225142	0.0224442	0.0299238	0.0285634	0.0285366	0.0291145	0.0321419	0.0331724	0.0235464	0.0241594	0.60437	0.652948	1.70555	1.60768	1.03067	1.02878	0.880001	0.891287	1.08949	1.174	0.852448	0.887073	0.0260374	0.0255009	1.03369	0.334558
693	b0862	artQ	0.0275858	0.02851	0.013346	0.013821	0.0181761	0.0177734	0.0216212	0.0226774	0.0352132	0.0347399	0.0303801	0.0280423		0.0176962	0.0187118	0.0237204	0.0251967	0.024449	0.0244396	0.0196459	0.0209518	0.0262109	0.026207	0.029851	0.0288749	0.641497	0.656326	1.77733	1.82307	1.34512	1.37507	0.908638	0.923905	0.744348	0.754377	0.982586	1.02969	0.0243239	0.0238296	1.08016	0.410323
694	b0863	artI	0.0133181	0.0132119	0.0135624	0.0140931	0.0121842	0.0124435	0.0118213	0.0119622	0.015665	0.0153546	0.0101173	0.0148814		0.0165046	0.0162919	0.0116522	0.0129331	0.0103956	0.0106048	0.0119199	0.0142076	0.0209278	0.0219973	0.0138208	0.0224437	1.23926	1.23312	0.859151	0.917687	0.853202	0.852233	1.00834	1.18771	1.33596	1.43262	1.36605	1.50818	0.0132179	0.0153083	1.14946	0.241417
695	b0864	artP	0.0117563	0.0115209	0.00989948	0.00961157	0.0125536	0.012895	0.0122606	0.012601	0.0139293	0.0120799	0.0140515	0.0133331		0.0120632	0.0116632	0.00951032	0.00958181	0.0107292	0.00997894	0.0116863	0.0114591	0.0216926	0.0213937	0.0233045	0.0223446	1.02611	1.01235	0.960689	0.996904	0.854669	0.773863	0.953157	0.909379	1.55733	1.77102	1.6585	1.67587	0.0122077	0.0146173	1.17915	0.36871
696	b0875	aqpZ	0.00880639	0.00963055	0.00855775	0.00906599	0.00725631	0.00701064	0.00721748	0.00804241	0.00606831	0.00611069	0.00740418	0.00735332		0.011913	0.0120049	0.00771906	0.00882041	0.00887031	0.0086274	0.00661216	0.00656256	0.00596113	0.00612038	0.00530757	0.00574563	1.35276	1.24654	0.901997	0.972913	1.22243	1.23062	0.916132	0.815995	0.982337	1.00159	0.716834	0.781366	0.00771033	0.00785538	1.01179	0.205768
697	b0886	cydC	0.0140777	0.0139482	0.017593	0.0173532	0.00951193	0.0100426	0.0108785	0.0116059	0.0117918	0.0123223	0.0115954	0.0121757		0.0162044	0.0174626	0.0165277	0.018079	0.0110093	0.0107293	0.0106923	0.0100768	0.00959054	0.00981873	0.0107915	0.00995405	1.15107	1.25196	0.939446	1.04182	1.15742	1.06839	0.982884	0.868248	0.813322	0.796827	0.930673	0.817535	0.0127413	0.012578	0.984966	0.15086
698	b0887	cydD	0.00470691	0.0045365	0.00399531	0.00416739	0.00566587	0.00561904	0.00545047	0.00582006	0.00774914	0.00775662	0.00542939	0.00513531		0.00346308	0.0037599	0.00417404	0.00477718	0.00493657	0.00470189	0.00534045	0.00559188	0.00724856	0.00684331	0.0060292	0.00618891	0.735744	0.828809	1.04473	1.14632	0.871282	0.836778	0.979815	0.960793	0.935402	0.882254	1.11048	1.20517	0.00550267	0.00525458	0.961465	0.142133
699	b0891	lolA	0.0330459	0.032878	0.0215323	0.0217187	0.0274786	0.0284561	0.0280719	0.0280043	0.0154659	0.0149349	0.0143394	0.0139149		0.0278567	0.0275344	0.0280902	0.0269826	0.0279944	0.0294716	0.0325462	0.0303153	0.015715	0.0153857	0.00880976	0.00881714	0.842969	0.837471	1.30456	1.24237	1.01877	1.03569	1.15939	1.08252	1.01611	1.03019	0.614374	0.633649	0.0233201	0.0232932	0.984837	0.216951
700	b0914	msbA	0.0153118	0.015664	0.01449	0.0137158	0.0105783	0.0099069	0.01043	0.0097829	0.0159505	0.0146898	0.0138252	0.013731		0.0147951	0.0149268	0.0144875	0.0142124	0.0114359	0.0108761	0.00923695	0.00899866	0.01552	0.0141014	0.0175107	0.0168188	0.966255	0.95294	0.999823	1.0362	1.08107	1.09783	0.885616	0.919836	0.973014	0.959945	1.26658	1.22488	0.013173	0.0135767	1.03033	0.118032
701	b1015	putP	0.00468397	0.00491228	0.00400804	0.00412179	0.00401769	0.0039993	0.00370378	0.00372845	0.00382301	0.00354215	0.00356263	0.00347688		0.00514807	0.00519804	0.00501699	0.00518331	0.00400485	0.00398084	0.00377615	0.00397874	0.00391732	0.00396003	0.00289607	0.00294322	1.09908	1.05817	1.25173	1.25754	0.996803	0.995383	1.01954	1.06713	1.02467	1.11797	0.812902	0.846513	0.003965	0.00416697	1.04562	0.133461
702	b1051	msyB	0.0314123	0.0285435	0.0226737	0.0215513	0.0141114	0.013983	0.0168157	0.0167633	0.0133549	0.0117625	0.0211028	0.0190359		0.0296334	0.0288142	0.0203906	0.0194696	0.0180106	0.0165903	0.0153713	0.0163861	0.0147581	0.0139204	0.00865108	0.00761775	0.943369	1.00949	0.899308	0.90341	1.27631	1.18646	0.914103	0.977497	1.10507	1.18345	0.40995	0.400178	0.0192592	0.0174678	0.93405	0.276704
703	b1101	ptsG	0.00418391	0.0038096	0.00386421	0.00358847	0.00519363	0.00452967	0.00414701	0.00418048	0.00604526	0.00677925	0.00546552	0.00544739		0.00396294	0.00434407	0.00434441	0.00408373	0.0041467	0.00373003	0.00306854	0.00364337	0.00567795	0.00611606	0.00597133	0.00593222	0.947188	1.1403	1.12427	1.13801	0.79842	0.823467	0.739939	0.871519	0.93924	0.902173	1.09255	1.089	0.00476953	0.00458511	0.967172	0.14451
704	b1102	fhuE	0.0282304	0.0277827	0.0154241	0.0170234	0.0268859	0.0272796	0.0293277	0.028187	0.0531923	0.0489485	0.0431651	0.045121		0.0195202	0.0201292	0.0299883	0.0272241	0.0291323	0.0277602	0.0210919	0.0200931	0.0352765	0.0358762	0.0535193	0.0534327	0.691462	0.724522	1.94425	1.59922	1.08355	1.01762	0.719182	0.712852	0.663188	0.732938	1.23987	1.18421	0.0325473	0.031087	1.02607	0.411034
705	b1123	potD	0.0309138	0.0302478	0.024551	0.02606	0.0193364	0.0199916	0.0208695	0.0205144	0.0207277	0.0235314	0.0229708	0.0233818		0.0249498	0.0251316	0.0351326	0.0326373	0.0210527	0.0225768	0.020531	0.019478	0.0247441	0.0256395	0.0173137	0.0150906	0.807076	0.830859	1.431	1.25239	1.08876	1.12931	0.983783	0.949479	1.19377	1.08958	0.753729	0.645403	0.0235913	0.0236898	1.01293	0.228168
706	b1124	potC	0.0285079	0.031602	0.0195949	0.0213739	0.0197429	0.0217846	0.0236753	0.0239013	0.0261461	0.0251735	0.0231818	0.0237967		0.032884	0.0336207	0.0195194	0.020658	0.0197502	0.021377	0.0182602	0.0185076	0.0182563	0.0181323	0.0205874	0.0206761	1.1535	1.06388	0.996145	0.966504	1.00037	0.98129	0.771277	0.774333	0.698242	0.720293	0.888082	0.868863	0.0240401	0.0218524	0.906899	0.143772
707	b1125	potB	0.0251088	0.0236168	0.0218358	0.022138	0.0156542	0.015352	0.0167021	0.0168015	0.0221308	0.0215837	0.020629	0.0211537		0.0248255	0.0241658	0.0210617	0.0220566	0.0163678	0.0158522	0.0110214	0.0115542	0.0164258	0.0165042	0.0178078	0.0184368	0.988715	1.02324	0.964551	0.996326	1.04558	1.03258	0.659879	0.687688	0.742215	0.76466	0.863242	0.871566	0.0202255	0.0180066	0.886688	0.141825
708	b1126	potA	0.025364	0.0246689	0.011068	0.0103323	0.0110813	0.0120961	0.0098906	0.00978302	0.00610396	0.00624008	0.00757575	0.00769958		0.0163578	0.0146147	0.0183867	0.0189277	0.00981722	0.0102537	0.0114311	0.0104063	0.00762446	0.0073813	0.00489788	0.00495125	0.644924	0.592432	1.66125	1.8319	0.885925	0.84769	1.15575	1.06371	1.2491	1.18288	0.646521	0.643054	0.0118253	0.0112542	1.03376	0.406783
709	b1186	nhaB	0.0162648	0.0178606	0.0155324	0.0171877	0.0124046	0.0131957	0.012886	0.0141219	0.0175353	0.0185374	0.0172658	0.0172006		0.0175596	0.0172279	0.0152805	0.0161571	0.0125949	0.0124259	0.0104096	0.0116278	0.0149297	0.0162892	0.0170461	0.0166356	1.0796	0.964576	0.983783	0.940035	1.01534	0.941669	0.807819	0.823387	0.851409	0.878719	0.987274	0.967152	0.0158327	0.0148487	0.93673	0.0815791
710	b1216	chaA	0.0117764	0.0120672	0.0102008	0.0101612	0.0117735	0.0118637	0.00977324	0.0108833	0.0115559	0.0118417	0.0110274	0.0116225		0.0102782	0.0117297	0.00881429	0.00958698	0.00881618	0.00873574	0.006814	0.00694938	0.00995922	0.00994101	0.0112174	0.0115615	0.872779	0.97203	0.864079	0.943487	0.748815	0.73634	0.69721	0.638536	0.861833	0.83949	1.01723	0.99475	0.0112122	0.00953363	0.848881	0.12237
711	b1217	chaB	0.00276728	0.0029147	0.00325753	0.00305876	0.00253188	0.0029093	0.00216181	0.00194764	0.00296021	0.00280628	0.00291384	0.00246806		0.0038271	0.00357158	0.00266031	0.00247711	0.00271509	0.00249454	0.0023041	0.00197614	0.00276324	0.00271456	0.00322114	0.0028773	1.38298	1.22537	0.816665	0.809843	1.07236	0.857438	1.06582	1.01463	0.933461	0.967317	1.10546	1.16581	0.00272477	0.00280018	1.03476	0.172404	W
712	b1218	chaC	0.0108986	0.0113119	0.00987454	0.0100122	0.0083959	0.00868359	0.00792379	0.00842783	0.00999184	0.0100837	0.0101647	0.00994187		0.0104224	0.0108175	0.0102105	0.0100389	0.00838275	0.00884615	0.00720879	0.00745124	0.0093684	0.00998129	0.010846	0.0113526	0.956308	0.956288	1.03403	1.00266	0.998434	1.01872	0.909765	0.884122	0.937605	0.98984	1.06703	1.1419	0.00964254	0.0095772	0.991391	0.0704802
713	b1223	narK	0.0349168	0.0324014	0.036737	0.0364674	0.0254991	0.0241291	0.0248463	0.0228854	0.0332539	0.0315538	0.0297178	0.0320997		0.0313046	0.0330501	0.0344769	0.0315693	0.0231046	0.0230391	0.0162833	0.0154227	0.0232179	0.0237896	0.0284999	0.0307339	0.896549	1.02002	0.93848	0.865685	0.906094	0.954826	0.655362	0.673911	0.698202	0.753937	0.95902	0.95745	0.0303756	0.0262077	0.856628	0.126975
714	b1243	oppA	0.155579	0.173063	0.10722	0.125527	0.271174	0.253356	0.277637	0.272463	0.573725	0.581084	0.322899	0.383439		0.108638	0.109426	0.176382	0.184487	0.235433	0.261882	0.288719	0.30574	0.555176	0.576589	0.403335	0.498013	0.698281	0.63229	1.64504	1.46969	0.868201	1.03365	1.03991	1.12213	0.967668	0.992263	1.24911	1.2988	0.291431	0.308652	1.08475	0.296064
715	b1244	oppB	0.0122641	0.012374	0.0121894	0.012475	0.0100495	0.0101927	0.0115121	0.0108949	0.0148749	0.013951	0.0146075	0.0143996		0.0118922	0.0118805	0.0130707	0.0124291	0.0106071	0.0109798	0.0100968	0.00932394	0.0126441	0.0117235	0.012981	0.0126033	0.969677	0.960116	1.0723	0.996325	1.05549	1.07722	0.877057	0.855812	0.850034	0.840336	0.888655	0.87526	0.012482	0.011686	0.94319	0.0904084
716	b1245	oppC	0.0132898	0.0121329	0.0124229	0.0135916	0.0117332	0.0115479	0.0112837	0.0109964	0.0212137	0.0196728	0.0186928	0.0184176		0.0123479	0.0110145	0.0123736	0.012575	0.0117285	0.0119354	0.0107054	0.00931561	0.0186076	0.0181229	0.0187323	0.0181225	0.929124	0.907816	0.996032	0.925209	0.999602	1.03356	0.948754	0.84715	0.877154	0.921216	1.00211	0.983977	0.0145829	0.0137984	0.947642	0.0563346
717	b1246	oppD	0.0126378	0.0123108	0.0119768	0.0125392	0.013995	0.0147652	0.0132438	0.0139631	0.0173703	0.0164659	0.0148349	0.0147331		0.0131934	0.0124053	0.0119657	0.0126395	0.0150024	0.0140638	0.0137171	0.0154146	0.0178005	0.017382	0.0167246	0.0180146	1.04396	1.00767	0.99907	1.008	1.07199	0.952497	1.03574	1.10395	1.02476	1.05563	1.12738	1.22273	0.0140697	0.0148603	1.05445	0.0710604
718	b1247	oppF	0.0408172	0.0429678	0.0408106	0.0392839	0.0326605	0.0334004	0.029233	0.0305141	0.0429122	0.0384277	0.0336878	0.0349994		0.0402182	0.0401544	0.0368006	0.0366117	0.0315236	0.032051	0.0275976	0.0302958	0.0384891	0.0385455	0.0372796	0.0374448	0.985324	0.934522	0.901743	0.931977	0.965189	0.9596	0.944056	0.992847	0.896928	1.00307	1.10662	1.06987	0.0366429	0.0355843	0.974312	0.0630825
719	b1250	kch	0.0246054	0.0249386	0.0227974	0.0241487	0.0216528	0.0214412	0.0178252	0.0183712	0.0221917	0.0221171	0.0214218	0.0208962		0.0232471	0.0221295	0.0224815	0.0235604	0.0193839	0.0194177	0.0173215	0.017009	0.0262403	0.025688	0.0280458	0.0269616	0.944796	0.88736	0.986144	0.975642	0.895215	0.905625	0.971743	0.925848	1.18244	1.16146	1.30921	1.29026	0.0218673	0.0226238	1.03631	0.155534
720	b1252	tonB	0.00549827	0.0055856	0.00490259	0.00466931	0.00497011	0.0047859	0.00428465	0.00414112	0.00550849	0.00624472	0.00528617	0.0056034		0.00552185	0.00494294	0.00417023	0.00399779	0.0041015	0.00381111	0.0036121	0.00334171	0.00522761	0.00523788	0.0054659	0.0057665	1.00429	0.884944	0.850618	0.856184	0.825232	0.796321	0.843033	0.806958	0.949009	0.838769	1.034	1.02911	0.00512336	0.00459976	0.893205	0.0873472
721	b1290	sapF	0.0151168	0.013993	0.0151369	0.0140756	0.0133082	0.0112691	0.0117228	0.0103314	0.0140168	0.0125551	0.0131526	0.0131394		0.0147507	0.0150021	0.0151148	0.0142497	0.0110559	0.00953326	0.0103004	0.00842338	0.0110261	0.0115205	0.0132573	0.0137011	0.975779	1.07211	0.998536	1.01236	0.830754	0.845966	0.878665	0.81532	0.786634	0.917598	1.00796	1.04275	0.0131515	0.0123279	0.932037	0.0981275
722	b1291	sapD	0.0289238	0.0270219	0.0215298	0.0211788	0.017747	0.0167785	0.0161924	0.0160278	0.0157777	0.0160982	0.0196335	0.020009		0.0255261	0.0243454	0.025942	0.0289184	0.0169517	0.015849	0.0157011	0.016026	0.0162832	0.0168674	0.0164489	0.0151806	0.882529	0.900954	1.20494	1.36544	0.955182	0.9446	0.969662	0.999889	1.03204	1.04778	0.837798	0.758689	0.0197432	0.0195033	0.991625	0.162974
723	b1292	sapC	0.0039071	0.00401104	0.00316243	0.00310484	0.00250807	0.00254216	0.002348	0.00217268	0.00273705	0.00260747	0.00290251	0.00301475		0.00386335	0.00347796	0.00364298	0.00351504	0.00245605	0.00278579	0.00236558	0.00260155	0.00265552	0.00272707	0.00308501	0.00295916	0.988802	0.867096	1.15196	1.13212	0.979259	1.09584	1.00749	1.19739	0.970212	1.04587	1.06288	0.981558	0.00291818	0.00301125	1.04004	0.09294	W
724	b1293	sapB	0.008446	0.00838393	0.00904872	0.00894741	0.00710358	0.00703276	0.00706739	0.00699194	0.0076424	0.00717346	0.00790715	0.00775736		0.00849203	0.00927016	0.00765816	0.00807657	0.00571908	0.00594085	0.00528326	0.0046814	0.00601347	0.00656005	0.00780644	0.0079631	1.00545	1.10571	0.846325	0.902671	0.805098	0.844741	0.747555	0.669543	0.786856	0.914488	0.987264	1.02652	0.00779184	0.00695538	0.886852	0.127669
725	b1294	sapA	0.0202144	0.0199758	0.017622	0.0184618	0.0146218	0.0145038	0.0141611	0.0132509	0.0153798	0.0145197	0.0137993	0.0148667		0.0181612	0.0195498	0.0188278	0.0195769	0.0138341	0.0142051	0.0126406	0.0123441	0.0156948	0.015453	0.0153384	0.015322	0.898428	0.978676	1.06843	1.0604	0.946126	0.97941	0.892625	0.931565	1.02048	1.06428	1.11154	1.03063	0.0159481	0.0159123	0.998548	0.0716969
726	b1323	tyrR	0.0190561	0.0180769	0.0130955	0.0132857	0.0147265	0.0146683	0.0137769	0.0134514	0.0127799	0.0140358	0.013104	0.013074		0.017169	0.0165803	0.0118576	0.0119339	0.0098018	0.0100456	0.00897076	0.00847285	0.0117129	0.0140812	0.0130503	0.0125543	0.900972	0.91721	0.905467	0.898245	0.665592	0.684854	0.651144	0.629886	0.916505	1.00323	0.995904	0.960249	0.0144276	0.0121859	0.844105	0.142294
727	b1329	b1329	0.00247158	0.00244341	0.00278732	0.00252059	0.00337075	0.00298989	0.00235005	0.002068	0.00337146	0.00347533	0.00299374	0.00306532		0.00364652	0.00304223	0.00235873	0.0026138	0.0030852	0.00238521	0.00291735	0.00263939	0.00388589	0.00474825	0.00331133	0.00351177	1.47538	1.24508	0.846237	1.03698	0.915287	0.797758	1.2414	1.2763	1.15258	1.36627	1.10608	1.14565	0.00282562	0.00317881	1.13375	0.206483	W
728	b1363	trkG	0.00199654	0.0022113	0.00233616	0.00225884	0.00210046	0.00256556	0.00195023	0.00179891	0.00190306	0.0018371	0.00174341	0.00169474		0.00282421	0.00250429	0.00174553	0.00203313	0.00203209	0.00192036	0.00191214	0.00232525	0.00199529	0.00201219	0.00180987	0.00197221	1.41455	1.13249	0.747176	0.900076	0.967448	0.748515	0.980465	1.29259	1.04847	1.09531	1.03812	1.16372	0.00203303	0.00209055	1.04408	0.19771	W
729	b1453	ansP	0.0296354	0.0297785	0.0384903	0.037463	0.014796	0.0152592	0.0218116	0.0221475	0.0276624	0.0287598	0.0280016	0.0281569		0.0340095	0.0352017	0.0292155	0.0293251	0.0159453	0.0174043	0.0153385	0.0159469	0.019716	0.0206085	0.026105	0.0263299	1.1476	1.18212	0.759037	0.782775	1.07767	1.14058	0.703225	0.720032	0.712737	0.716573	0.932267	0.935113	0.0268302	0.0237622	0.900811	0.192127
730	b1483	b1483	0.0256133	0.0254851	0.0238659	0.0244293	0.0133196	0.0134136	0.0135609	0.0139942	0.0183528	0.0182879	0.0204563	0.0205431		0.026028	0.0250985	0.023674	0.0220386	0.0142372	0.0131565	0.013334	0.0132029	0.0170736	0.0174836	0.0144323	0.0137366	1.01619	0.984828	0.991959	0.902139	1.06889	0.980835	0.983266	0.943451	0.930303	0.956017	0.705517	0.668672	0.0192768	0.0177913	0.927672	0.120317
731	b1484	b1484	0.0339035	0.0335219	0.0225489	0.0240231	0.0170719	0.0177435	0.0150019	0.015879	0.0129058	0.01445	0.0176065	0.0193721		0.0281293	0.028197	0.0283782	0.0298249	0.0146129	0.0147789	0.0140073	0.0147222	0.0124376	0.0126399	0.0111184	0.0122106	0.829689	0.841152	1.25852	1.24151	0.855966	0.832919	0.933703	0.927146	0.963726	0.874734	0.631495	0.630318	0.0203357	0.0184214	0.901739	0.193383
732	b1485	b1485	0.0288822	0.0269645	0.0248502	0.0236514	0.0166256	0.0152809	0.0172493	0.0174165	0.0189347	0.0177074	0.019899	0.0214532		0.0282104	0.028275	0.0274471	0.0273995	0.0170039	0.0160768	0.0158321	0.014956	0.0167183	0.0161922	0.0169449	0.0164217	0.976737	1.0486	1.1045	1.15847	1.02275	1.05208	0.917843	0.858725	0.882945	0.914427	0.851545	0.765466	0.0207429	0.0201231	0.962841	0.116921
733	b1486	b1486	0.0187829	0.019683	0.0167585	0.0165996	0.0137545	0.0151963	0.0130875	0.0138836	0.0148671	0.0153872	0.0161675	0.0174333		0.0178305	0.0169977	0.0161587	0.0166755	0.0123224	0.0122377	0.010137	0.0103723	0.0126504	0.0138775	0.0144664	0.0153323	0.949295	0.86357	0.964209	1.00457	0.895878	0.80531	0.774554	0.747087	0.850897	0.901885	0.894783	0.879483	0.0159668	0.0140882	0.877627	0.0761419
734	b1616	uidB	0.0535585	0.055339	0.0521387	0.0540089	0.0456585	0.0449377	0.0396432	0.0412006	0.0461756	0.0501423	0.0516327	0.053019		0.0533086	0.0527203	0.0458235	0.0494404	0.038693	0.0379899	0.0297238	0.032234	0.0382404	0.0415005	0.0517287	0.0508615	0.995334	0.952678	0.878878	0.915413	0.847443	0.845392	0.749785	0.782367	0.828153	0.827655	1.00186	0.959306	0.0489546	0.0435221	0.882022	0.0826292
735	b1621	malX	0.00577581	0.00618591	0.00612497	0.00577154	0.00621627	0.00594864	0.0051355	0.00519784	0.00497257	0.00540064	0.00488869	0.00506248		0.00679213	0.00704465	0.00547955	0.00539752	0.00547072	0.00570455	0.00513017	0.00557355	0.00464514	0.00567395	0.00542889	0.00494737	1.17596	1.13882	0.894625	0.935195	0.880065	0.958967	0.998962	1.07228	0.934151	1.05061	1.1105	0.977261	0.00555674	0.00560735	1.01062	0.0977487
736	b1634	ydgR	0.0773197	0.0745331	0.075898	0.07696	0.0595879	0.059946	0.0606309	0.0625904	0.0699202	0.0703021	0.0742482	0.0698614		0.0866645	0.0872753	0.07661	0.0770796	0.0729001	0.0713855	0.0622841	0.0629382	0.0753932	0.0745265	0.0700002	0.0688926	1.12086	1.17096	1.00938	1.00155	1.22341	1.19083	1.02727	1.00556	1.07827	1.06009	0.942786	0.986132	0.0693165	0.0738292	1.06809	0.0897427
737	b1709	btuD	0.0050231	0.00560514	0.00587689	0.00599457	0.0051552	0.00642165	0.00424627	0.00457079	0.00549213	0.00526489	0.00523375	0.00523887		0.00540226	0.00580063	0.00575261	0.00620319	0.00503201	0.00526973	0.004563	0.00482244	0.0062601	0.00604346	0.00496157	0.00522786	1.07548	1.03488	0.978854	1.0348	0.976104	0.820619	1.07459	1.05505	1.13983	1.14788	0.947995	0.997898	0.0053436	0.0054449	1.02367	0.089099
738	b1710	btuE	0.00595608	0.00609811	0.0065678	0.0068203	0.00493913	0.00474176	0.00476567	0.00462372	0.00620632	0.00545153	0.00587582	0.00554708		0.00718909	0.0070168	0.00540613	0.00528206	0.00456844	0.00422098	0.0039054	0.00416683	0.00528016	0.00541741	0.00615083	0.00584259	1.20702	1.15065	0.823127	0.774462	0.924948	0.890171	0.819486	0.901184	0.850772	0.993742	1.0468	1.05327	0.00563278	0.00537056	0.95297	0.13769
739	b1711	btuC	0.0125331	0.0123165	0.0126457	0.0109055	0.00910693	0.00955433	0.00973364	0.00965136	0.01118	0.0112306	0.0113736	0.0109766		0.011752	0.0119898	0.0102149	0.0102769	0.00771873	0.00810334	0.00695643	0.0072727	0.00803027	0.00795386	0.0112645	0.011177	0.937677	0.973475	0.807772	0.942357	0.847567	0.848133	0.714679	0.753542	0.718271	0.70823	0.990408	1.01826	0.010934	0.00939254	0.855031	0.115225
740	b1736	celC	0.00276187	0.00264481	0.00236455	0.00211388	0.00237899	0.00251236	0.00214384	0.00183857	0.00267315	0.00273436	0.00253075	0.00280294		0.00246372	0.00213463	0.0025593	0.00252879	0.00204598	0.00236595	0.00186083	0.00207429	0.00249065	0.00249022	0.00206803	0.00245085	0.892049	0.807102	1.08236	1.19628	0.860022	0.941726	0.86799	1.12821	0.93173	0.910714	0.817161	0.874386	0.00245834	0.00229444	0.942477	0.125467	W
741	b1737	celB	0.00774833	0.00839782	0.00779532	0.00829252	0.00498125	0.00462817	0.0042992	0.00461694	0.00579831	0.00642372	0.006191	0.00651887		0.00953807	0.0103948	0.00655294	0.00721768	0.00461366	0.00491405	0.00511413	0.00468543	0.00492003	0.0056368	0.0052458	0.00532657	1.23098	1.2378	0.840625	0.870385	0.926204	1.06177	1.18956	1.01483	0.848528	0.877498	0.847327	0.817099	0.00630762	0.00618	0.980218	0.161677
742	b1738	celA	0.00547958	0.00592061	0.00591262	0.00552977	0.00542739	0.00629824	0.00578514	0.00568666	0.00590086	0.0063928	0.00657756	0.00687469		0.0067924	0.00588471	0.00542126	0.00530276	0.00469332	0.00452961	0.00460771	0.0045927	0.00563149	0.00578926	0.00698817	0.00648883	1.23958	0.993936	0.916895	0.958949	0.864747	0.719187	0.796473	0.807626	0.954351	0.905591	1.06243	0.943872	0.00598216	0.00556018	0.930303	0.135298
743	b1817	manX	0.0153432	0.0153899	0.0163072	0.0152234	0.0354749	0.0355186	0.028899	0.0272261	0.029375	0.0284932	0.0316446	0.0318838		0.0187714	0.0186438	0.0166944	0.0164835	0.0187954	0.0186807	0.0190266	0.0186016	0.019657	0.0198403	0.0228507	0.0207176	1.22343	1.21143	1.02375	1.08277	0.529824	0.525942	0.658381	0.683229	0.669174	0.696316	0.722103	0.649786	0.0258982	0.0190636	0.806345	0.255201
744	b1818	manY	0.0222095	0.021035	0.0191401	0.0182068	0.0510187	0.049666	0.0406877	0.0391401	0.03573	0.0349828	0.0401037	0.03995		0.0230221	0.0210407	0.0262853	0.0247915	0.0280085	0.0264894	0.02892	0.0277065	0.0191946	0.0200686	0.0210292	0.0215242	1.03659	1.00027	1.37331	1.36166	0.548985	0.533351	0.710781	0.70788	0.537213	0.573671	0.524371	0.538779	0.0343225	0.0240067	0.787239	0.323802
745	b1819	manZ	0.0582426	0.053586	0.0240446	0.026562	0.0742784	0.0729743	0.0502995	0.0567786	0.0385523	0.0387123	0.0488751	0.0476142		0.0293881	0.0280436	0.0466311	0.0448098	0.0512988	0.0535455	0.0443495	0.0476279	0.0389643	0.042532	0.0342103	0.0319031	0.50458	0.523338	1.93936	1.68699	0.690628	0.733758	0.881709	0.838835	1.01069	1.09867	0.699954	0.670032	0.04921	0.0411087	0.939878	0.447106
746	b1898	araH_2	0.00243192	0.00274527	0.00211537	0.00187159	0.0043106	0.0040258	0.00409608	0.00388972	0.00346229	0.0030395	0.00344165	0.0032643		0.00183017	0.00178175	0.00226896	0.00210141	0.00346391	0.00347302	0.00405345	0.00391121	0.00327929	0.00322147	0.00338152	0.00368684	0.75256	0.649026	1.07261	1.12279	0.803579	0.862691	0.989592	1.00553	0.947144	1.05987	0.982528	1.12945	0.00322451	0.00303775	0.948113	0.151797	W
747	b1900	araG	0.00407999	0.00357398	0.00435881	0.00415417	0.00447389	0.00460349	0.00422391	0.00413058	0.00632143	0.00555226	0.00517659	0.00487663		0.0038263	0.00407015	0.00352044	0.00379542	0.00355665	0.00396913	0.00470576	0.00446703	0.00421936	0.00372747	0.00654007	0.00575363	0.937822	1.13883	0.80766	0.913643	0.794979	0.862199	1.11408	1.08145	0.667469	0.671343	1.26339	1.17984	0.00462714	0.00434595	0.952725	0.200398
748	b1901	araF	0.0119483	0.0123215	0.012196	0.0123764	0.0104739	0.0103886	0.0107403	0.0112826	0.0116962	0.0125078	0.0109393	0.0114362		0.0127749	0.0127311	0.0107473	0.0110263	0.00867416	0.00893399	0.00856353	0.00911961	0.00853137	0.00838367	0.0113397	0.0117157	1.06918	1.03324	0.881209	0.890912	0.828171	0.85998	0.797326	0.808289	0.729413	0.670274	1.0366	1.02444	0.0115256	0.0102118	0.885753	0.130073
749	b1905	ftn	0.0942089	0.0857259	0.0444693	0.0422584	0.304478	0.336076	0.198793	0.173371	0.347684	0.355806	0.505076	0.445126		0.079557	0.0754481	0.161709	0.155292	0.219723	0.21202	0.284833	0.273928	0.214566	0.216716	0.329265	0.352235	0.844475	0.880109	3.63642	3.67483	0.72164	0.630867	1.43281	1.58001	0.61713	0.609084	0.651912	0.791314	0.244423	0.214608	1.33922	1.12673
750	b1907	tyrP	0.0247676	0.0262541	0.0249828	0.0243719	0.0238691	0.0238642	0.0269387	0.0243865	0.0244209	0.0257752	0.0241329	0.0254178		0.0257867	0.0251406	0.025587	0.0256445	0.0212181	0.0201708	0.0233168	0.0205682	0.0197063	0.019219	0.0229058	0.0245006	1.04115	0.957588	1.02418	1.05222	0.888935	0.845234	0.865552	0.843425	0.806944	0.74564	0.949153	0.963916	0.0249318	0.0228137	0.915328	0.0979368
751	b2092	gatC	0.00851757	0.00875316	0.0093298	0.010181	0.0255675	0.0270211	0.016643	0.0164467	0.0193634	0.0245633	0.0242442	0.0261572		0.0125987	0.0145263	0.0123018	0.0117507	0.0139468	0.0139122	0.0155624	0.014181	0.0154428	0.0153399	0.0139254	0.0214506	1.47914	1.65955	1.31855	1.15419	0.545491	0.514865	0.935069	0.862241	0.797525	0.624505	0.574379	0.820067	0.0180656	0.0145782	0.940464	0.382331
752	b2093	gatB	0.0120996	0.011784	0.0119133	0.0112411	0.0446626	0.0531616	0.0429681	0.0428576	0.0321593	0.0289581	0.0522989	0.0495621		0.0185694	0.0197236	0.0181134	0.0177367	0.0312478	0.0298424	0.0341146	0.0331882	0.0178532	0.0181208	0.033958	0.0352569	1.53472	1.67377	1.52043	1.57784	0.699642	0.561352	0.793953	0.774383	0.555148	0.625758	0.649306	0.711368	0.0328055	0.0256438	0.973139	0.452891
753	b2094	gatA	0.0136549	0.0118431	0.0101895	0.0117093	0.0892648	0.0847723	0.0743714	0.074778	0.0489861	0.0520541	0.0587398	0.07501		0.0174973	0.0170467	0.0379353	0.03685	0.0415737	0.0404846	0.0646408	0.0677222	0.0280273	0.0278396	0.0384962	0.0405452	1.2814	1.43938	3.72298	3.14706	0.465734	0.477569	0.869162	0.905644	0.572148	0.534821	0.655369	0.54053	0.0504478	0.0382216	1.21765	1.08887
754	b2115	molR_1	0.00877894	0.00845787	0.0086235	0.00884658	0.00764367	0.00836434	0.00950989	0.009033	0.00921869	0.00975523	0.00888403	0.00962804		0.00920693	0.00933972	0.00906185	0.00897283	0.00675643	0.00611438	0.00764273	0.00723254	0.00716266	0.00663275	0.00783327	0.00819545	1.04875	1.10426	1.05083	1.01427	0.883924	0.731006	0.80366	0.80068	0.776971	0.679917	0.881725	0.851206	0.00889532	0.00784596	0.885601	0.138637
755	b2116	molR_2	0.0172759	0.0174384	0.0154182	0.0146447	0.0134709	0.0132772	0.0129126	0.0127184	0.0127037	0.0115943	0.0125752	0.0117058		0.0203624	0.0202154	0.0157708	0.0152367	0.0122536	0.0113332	0.0140927	0.014085	0.00993866	0.00986128	0.0133873	0.0130432	1.17866	1.15924	1.02287	1.04042	0.909637	0.853583	1.09139	1.10745	0.782341	0.850531	1.06458	1.11426	0.0138113	0.0141317	1.01458	0.132571
756	b2117	molR_3	0.00743579	0.00731625	0.00750764	0.00717838	0.00579565	0.00566757	0.00604737	0.00547665	0.00579268	0.00577738	0.00570807	0.00602876		0.00913249	0.00792932	0.00660484	0.00630863	0.00532333	0.0051937	0.00567568	0.00566595	0.00421969	0.00477121	0.00523212	0.00520702	1.22818	1.0838	0.879749	0.878838	0.918504	0.916389	0.938536	1.03456	0.728453	0.825843	0.916619	0.863698	0.00631102	0.00593867	0.934431	0.129629
757	b2148	mglC	0.0190515	0.0196041	0.0202573	0.0190264	0.0160682	0.0171166	0.0163636	0.0157496	0.0169288	0.0177988	0.0178966	0.0185387		0.0195153	0.0200774	0.0180398	0.017832	0.0142847	0.0144384	0.0126356	0.0138484	0.0134827	0.0132309	0.0171447	0.0170827	1.02434	1.02414	0.890532	0.937225	0.889007	0.843534	0.772173	0.879286	0.796437	0.743361	0.957984	0.92146	0.0178667	0.0159677	0.889957	0.090604
758	b2149	mglA	0.00188254	0.00196573	0.00249412	0.00225408	0.00298661	0.00264175	0.00239475	0.00232649	0.00257666	0.00286027	0.00254374	0.00260813		0.00278927	0.00255121	0.00201054	0.00217889	0.00226897	0.00222108	0.00235143	0.00230899	0.0021933	0.00185896	0.00219476	0.00224023	1.48165	1.29784	0.806112	0.966643	0.759714	0.840763	0.981909	0.992478	0.851217	0.649925	0.862809	0.858941	0.00246124	0.00226397	0.945833	0.231806	W
759	b2150	mglB	0.0270103	0.0266094	0.027483	0.0265475	0.0190024	0.020513	0.018843	0.0195655	0.0273341	0.0273483	0.0260642	0.0264476		0.0257681	0.0251547	0.0249621	0.0258293	0.0164395	0.0162585	0.0151202	0.0153675	0.0251295	0.0237116	0.0251539	0.0255177	0.954008	0.945334	0.908273	0.972948	0.86513	0.792593	0.802429	0.785439	0.919346	0.86702	0.965073	0.964842	0.0243974	0.0220344	0.895203	0.0709566
760	b2155	cirA	0.0299913	0.0298137	0.0278343	0.0276519	0.0244838	0.0265446	0.0253695	0.0264659	0.0299963	0.0290569	0.0259645	0.0270222		0.026786	0.0264113	0.0276868	0.0288548	0.0212698	0.0215949	0.0209493	0.0213471	0.0218646	0.0220104	0.026915	0.0261744	0.893125	0.885879	0.994701	1.0435	0.868729	0.813531	0.825766	0.806588	0.728908	0.757494	1.03661	0.968624	0.0275162	0.024322	0.885288	0.105681
761	b2156	lysP	0.0144364	0.0151643	0.0164693	0.0163498	0.0139145	0.014305	0.0177269	0.0182054	0.0163814	0.0164225	0.0135551	0.0119329		0.0101704	0.0109031	0.0143177	0.0137768	0.0162035	0.0160127	0.0148861	0.0168419	0.0279149	0.0286014	0.0194972	0.0187695	0.704495	0.718999	0.869358	0.842629	1.1645	1.11938	0.839745	0.925104	1.70406	1.74159	1.43836	1.57293	0.0154053	0.0173246	1.13676	0.384039
762	b2169	fruB	0.0283902	0.0287974	0.0213515	0.0195047	0.0190881	0.0185923	0.0198387	0.0166067	0.0223975	0.0230534	0.0219406	0.0223902		0.0262341	0.0282166	0.0257055	0.0245491	0.0154054	0.015049	0.0151252	0.0137459	0.0141305	0.0150051	0.0162966	0.0189502	0.924054	0.979832	1.20392	1.25863	0.807071	0.809419	0.762408	0.827732	0.630896	0.650886	0.742759	0.846363	0.0218293	0.0190344	0.870331	0.195504
763	b2179	yejE	0.0194779	0.0197114	0.018231	0.0192932	0.0118457	0.0117998	0.0129164	0.0120229	0.0157396	0.0170559	0.0157528	0.0158836		0.0224055	0.0224223	0.0180155	0.0167935	0.0108247	0.0101747	0.0108994	0.0104135	0.0119937	0.0124998	0.0171631	0.0166032	1.1503	1.13753	0.988178	0.870439	0.913807	0.862281	0.843845	0.866132	0.762007	0.73287	1.08953	1.0453	0.0158109	0.0150174	0.938519	0.14137
764	b2180	yejF	0.0183786	0.0174623	0.0179661	0.0166309	0.013918	0.0132449	0.0132535	0.0119624	0.0160718	0.0172611	0.0161635	0.0161181		0.0179979	0.0182085	0.0163257	0.0161732	0.0114507	0.0107961	0.0122711	0.0109141	0.0119796	0.011702	0.0198011	0.0180586	0.979283	1.04273	0.908692	0.972483	0.822725	0.815112	0.925875	0.912368	0.745381	0.677945	1.22505	1.1204	0.0157026	0.0146399	0.929004	0.154726
765	b2240	glpT	0.0782724	0.0821472	0.0488364	0.0503839	0.0824045	0.0834816	0.0777024	0.0751168	0.0746307	0.0748451	0.0786524	0.0798155		0.0611897	0.0623542	0.0849237	0.0879876	0.0750135	0.0725527	0.0832761	0.0788532	0.0327589	0.0298497	0.0573406	0.0568241	0.781754	0.759055	1.73894	1.74634	0.910309	0.869086	1.07173	1.04974	0.438946	0.39882	0.729039	0.711944	0.0738574	0.0652437	0.93381	0.428696
766	b2306	hisP	0.0158339	0.0153758	0.0153431	0.0157202	0.012909	0.0129773	0.0135302	0.0122112	0.0141833	0.0158888	0.0140015	0.0134387		0.0148824	0.0154221	0.0153759	0.0145194	0.0111636	0.0109346	0.0120258	0.0115418	0.011343	0.0122902	0.0149105	0.0131482	0.93991	1.00301	1.00213	0.923616	0.864794	0.842595	0.888816	0.945179	0.799743	0.773511	1.06492	0.978387	0.0142844	0.0131298	0.918885	0.0879091
767	b2307	hisM	0.0179091	0.018273	0.0184562	0.0190436	0.0170132	0.0170148	0.0154225	0.014837	0.0197284	0.0214679	0.0178037	0.0181232		0.0179692	0.0188496	0.0164356	0.0172256	0.0150958	0.013602	0.0125051	0.0121548	0.0136406	0.0148107	0.0181779	0.0186436	1.00336	1.03156	0.89052	0.904532	0.887297	0.799422	0.810837	0.819223	0.69142	0.689897	1.02102	1.02871	0.0179244	0.0157592	0.881483	0.123435
768	b2309	hisJ	0.0279883	0.0271934	0.0201196	0.0177926	0.0402789	0.0390171	0.0267181	0.0248062	0.037891	0.0313822	0.0425914	0.0407526		0.0215318	0.0236916	0.0256116	0.0250693	0.027922	0.0268869	0.0290243	0.027267	0.0237445	0.0270509	0.040223	0.0383027	0.769315	0.871226	1.27297	1.40898	0.693216	0.689105	1.08632	1.0992	0.626652	0.861983	0.944392	0.939884	0.0313776	0.0280271	0.938603	0.241123
769	b2310	argT	0.0113983	0.012486	0.0151259	0.0147653	0.00478276	0.00546695	0.00682607	0.00690586	0.0102918	0.0112463	0.0108875	0.0109755		0.0148473	0.0161353	0.0101423	0.011081	0.00633491	0.00704435	0.00499883	0.00524835	0.00920336	0.00954464	0.0106959	0.0107992	1.30259	1.29228	0.670524	0.750479	1.32453	1.28853	0.732314	0.759984	0.894244	0.848694	0.982405	0.98394	0.0100965	0.00967296	0.985876	0.251881
770	b2344	fadL	0.0159721	0.0167452	0.0186783	0.0187698	0.00649454	0.00804911	0.00857333	0.00896554	0.0134763	0.0142364	0.0139115	0.0138758		0.0216326	0.0242448	0.015765	0.0154464	0.00816795	0.00872639	0.00597922	0.00678413	0.0105043	0.0105241	0.0148637	0.0149293	1.3544	1.44786	0.844028	0.82294	1.25766	1.08414	0.697421	0.756689	0.779463	0.739245	1.06845	1.07592	0.0131457	0.0131307	0.994019	0.258093
771	b2387	b2387	0.0132107	0.0149342	0.0199438	0.0210884	0.00615651	0.00859399	0.00857182	0.0101787	0.0125039	0.0135658	0.0132356	0.0134164		0.0171532	0.0205881	0.0141381	0.015225	0.00854025	0.00958474	0.00680851	0.00798204	0.0101566	0.010362	0.0123445	0.0132171	1.29843	1.37859	0.708896	0.72196	1.38719	1.11528	0.794289	0.784187	0.81227	0.763832	0.93267	0.985145	0.01295	0.012175	0.973562	0.258303
772	b2393	nupC	0.0153172	0.0160662	0.0222305	0.0225403	0.00681006	0.00812098	0.00824063	0.00853022	0.00799582	0.00791821	0.00900031	0.00862645		0.0231978	0.024124	0.0155256	0.0159761	0.00919929	0.0101611	0.00683717	0.00742101	0.00656915	0.00668171	0.0073278	0.00744877	1.51449	1.50153	0.698394	0.708778	1.35084	1.25122	0.829691	0.869967	0.821574	0.843841	0.814172	0.86348	0.0117831	0.0117058	1.00566	0.306465
773	b2406	xapB	0.0118996	0.0119086	0.0152073	0.0134959	0.0110148	0.0113096	0.0110504	0.0114682	0.00610219	0.00590681	0.00727153	0.00763729		0.015055	0.0139672	0.0115781	0.0111983	0.0124088	0.011754	0.00982017	0.00978784	0.00634368	0.00621289	0.00623426	0.00667945	1.26518	1.17286	0.761352	0.829756	1.12655	1.0393	0.888669	0.853476	1.03957	1.05182	0.857352	0.874583	0.010356	0.0100866	0.980039	0.157569
774	b2415	ptsH	0.0263493	0.0279294	0.0269039	0.0271908	0.0369272	0.0360038	0.0398684	0.0414655	0.0215816	0.0209662	0.0259506	0.0263716		0.0268324	0.0289484	0.028614	0.0258607	0.0392808	0.0294093	0.0354866	0.0360993	0.0314241	0.0314547	0.0199581	0.0186291	1.01833	1.03648	1.06356	0.951084	1.06374	0.816839	0.890095	0.870585	1.45606	1.50026	0.769083	0.706408	0.0297924	0.0293331	1.01188	0.246911
775	b2416	ptsI	0.0402799	0.0373941	0.0409806	0.0412116	0.0863115	0.0825375	0.0824814	0.091639	0.0599232	0.0686088	0.0553262	0.055487		0.0432127	0.040462	0.0319656	0.040764	0.0855812	0.0567084	0.0680395	0.0678612	0.11262	0.108466	0.0579104	0.018509	1.07281	1.08204	0.780019	0.989138	0.991539	0.687062	0.824907	0.740528	1.87941	1.58093	1.04671	0.333574	0.0618484	0.0610083	1.00072	0.406052
776	b2417	crr	0.0212674	0.0167968	0.0213949	0.0220276	0.0500262	0.0549561	0.0405866	0.0419213	0.0410505	0.0357958	0.0299048	0.0376096		0.0172624	0.0181912	0.0243448	0.0245511	0.0356126	0.0370267	0.0404204	0.0400107	0.0520891	0.0489867	0.0259836	0.032272	0.811684	1.08302	1.13788	1.11456	0.71188	0.67375	0.995905	0.954424	1.2689	1.3685	0.868874	0.858078	0.0344448	0.0330626	0.987288	0.215224
777	b2422	cysA	0.0375737	0.0391896	0.0367986	0.0361128	0.0192521	0.021291	0.0237302	0.0233545	0.0319877	0.0318637	0.0301282	0.0294942		0.0445704	0.0456519	0.0367155	0.0390901	0.0229201	0.0240076	0.0207783	0.0210964	0.0374876	0.0373099	0.0388021	0.0367325	1.18621	1.1649	0.997744	1.08244	1.19053	1.1276	0.875609	0.903311	1.17194	1.17092	1.2879	1.24541	0.0300647	0.0337635	1.11704	0.129184
778	b2423	cysW	0.0254254	0.0253809	0.0223269	0.0216905	0.00909644	0.0088041	0.0102018	0.0101974	0.0131055	0.0143177	0.0171171	0.0171552		0.0235242	0.0242229	0.0213356	0.0216815	0.0127108	0.0130656	0.01086	0.0103109	0.014506	0.0141564	0.0106015	0.0103319	0.925223	0.954377	0.955598	0.999588	1.39734	1.48403	1.06452	1.01114	1.10686	0.988735	0.619352	0.602259	0.0162349	0.0156089	1.00909	0.255796
779	b2424	cysU	0.0693787	0.0712508	0.070044	0.0698336	0.0312094	0.0328051	0.0416059	0.040351	0.0401276	0.0442739	0.0402457	0.0416724		0.0801241	0.0883602	0.063294	0.0654546	0.0457772	0.0470418	0.0372768	0.0367642	0.0383423	0.0387739	0.034514	0.0330082	1.15488	1.24013	0.903632	0.937294	1.46678	1.43398	0.89595	0.91111	0.955509	0.875775	0.857583	0.792089	0.0493998	0.0507276	1.03539	0.230751
780	b2425	cysP	0.0296608	0.028435	0.035649	0.0363318	0.0133895	0.0148751	0.0185265	0.0192393	0.0190266	0.0211445	0.0192448	0.020175		0.0253558	0.0276184	0.0206908	0.0211914	0.0184551	0.0236946	0.0189905	0.0210722	0.0227287	0.0237456	0.0177452	0.017774	0.854859	0.971281	0.580402	0.583274	1.37832	1.5929	1.02505	1.09527	1.19458	1.12302	0.92208	0.88099	0.0229748	0.0215885	1.01683	0.293226
781	b2480	bcp	0.0343021	0.0331146	0.0322381	0.0353094	0.0177109	0.0178524	0.0217686	0.022311	0.020941	0.022085	0.0192607	0.0210077		0.0383016	0.041214	0.0261197	0.0268521	0.0222919	0.0259988	0.0227831	0.0243017	0.0262174	0.0244875	0.0133758	0.017319	1.11659	1.24459	0.810212	0.760479	1.25866	1.45632	1.0466	1.08923	1.25197	1.10878	0.694461	0.824415	0.0248251	0.0257719	1.05519	0.236456
782	b2497	uraA	0.00832807	0.0105295	0.00722454	0.00731607	0.00442905	0.0052324	0.0056295	0.00616337	0.00339235	0.00337687	0.00361793	0.00366594		0.0065092	0.00769927	0.00759326	0.0076378	0.00504651	0.00582832	0.00534843	0.00613747	0.00411798	0.0041983	0.00322169	0.0030393	0.781598	0.731207	1.05104	1.04398	1.13941	1.11389	0.950073	0.995797	1.2139	1.24325	0.890478	0.829064	0.00574214	0.00553146	0.998641	0.166658
783	b2568	lepB	0.0240886	0.0236533	0.0269692	0.0269508	0.0169109	0.0166611	0.0207144	0.0199539	0.0257443	0.0258314	0.0223895	0.0229977		0.0255692	0.0266777	0.025332	0.0261386	0.0185868	0.0181021	0.0173042	0.0146613	0.0234545	0.0231554	0.0234385	0.0242538	1.06146	1.12786	0.939296	0.969863	1.0991	1.08649	0.835372	0.734759	0.911054	0.896404	1.04685	1.05462	0.0227388	0.0222228	0.980261	0.120084
784	b2587	kgtP	0.0224092	0.0223501	0.0290795	0.0296163	0.014117	0.0159478	0.0208459	0.0223849	0.0225825	0.023051	0.0219464	0.0207078		0.0257803	0.0278474	0.018456	0.0210578	0.0237181	0.0237929	0.0207001	0.0206228	0.0218943	0.0229171	0.0205923	0.0211016	1.15043	1.24597	0.634673	0.71102	1.6801	1.49192	0.993006	0.921282	0.969527	0.994191	0.938299	1.01902	0.0220865	0.0223734	1.06245	0.296832
785	b2610	ffh	0.0140792	0.0145378	0.0206322	0.0185032	0.00421475	0.00460229	0.00542004	0.00554542	0.00792826	0.00764239	0.00764292	0.00774108		0.0232839	0.0232334	0.0161766	0.0157088	0.00706647	0.00651146	0.00488253	0.00503985	0.00521811	0.00559235	0.00582682	0.00691195	1.65378	1.59813	0.784047	0.848978	1.6766	1.41483	0.900829	0.908831	0.658166	0.731754	0.762382	0.892892	0.00987412	0.0104543	1.06927	0.393333
786	b2663	gabP	0.0273825	0.0279344	0.0357663	0.0359126	0.0121202	0.0116374	0.01284	0.012128	0.0176422	0.0176682	0.015958	0.0166825		0.0423243	0.0419437	0.0309612	0.0299593	0.0150662	0.0146065	0.012277	0.0110095	0.0123852	0.0126444	0.0119622	0.0128127	1.54567	1.50151	0.865654	0.834229	1.24307	1.25514	0.956153	0.907782	0.70202	0.71566	0.749602	0.768036	0.020306	0.0206627	1.00371	0.303822
787	b2677	proV	0.315937	0.33481	0.25487	0.247193	0.181954	0.173738	0.238922	0.26026	0.0670541	0.0677532	0.110871	0.113864		0.303912	0.289567	0.281778	0.277821	0.238691	0.224874	0.164885	0.169457	0.0352386	0.0352993	0.0343661	0.0351732	0.961937	0.864871	1.10558	1.1239	1.31182	1.29433	0.69012	0.651108	0.525525	0.520999	0.309965	0.308907	0.197269	0.174255	0.805755	0.357183
788	b2678	proW	0.0191748	0.020527	0.0248696	0.0259749	0.00948506	0.00930732	0.00950153	0.00917726	0.0109013	0.0104868	0.0106943	0.0115494		0.0295541	0.0306068	0.0191239	0.0185615	0.0115848	0.0113066	0.00889875	0.00832002	0.00717511	0.00699328	0.00891347	0.00885407	1.5413	1.49105	0.768964	0.714592	1.22137	1.2148	0.936559	0.906591	0.65819	0.666864	0.833474	0.766626	0.0143041	0.0141577	0.976698	0.313391
789	b2702	srlA	0.0377575	0.0383474	0.0147172	0.0146775	0.0289816	0.0287371	0.0283266	0.0310921	0.0469816	0.0462965	0.0270675	0.0264538		0.0221378	0.0205224	0.029242	0.0308332	0.0356264	0.0361017	0.0400185	0.0353851	0.0273348	0.0275218	0.0275277	0.0257239	0.586314	0.535169	1.98693	2.10072	1.22928	1.25628	1.41275	1.13807	0.581818	0.594468	1.017	0.972409	0.0307864	0.0298313	1.1176	0.526991
790	b2703	srlE	0.0219547	0.0234481	0.0261226	0.0254054	0.0133547	0.0140543	0.0156211	0.0148939	0.0218464	0.0223083	0.0195174	0.0201222		0.0259296	0.0265226	0.0225555	0.0210982	0.0142589	0.014176	0.0127087	0.0121572	0.0165546	0.0160968	0.019834	0.0195893	1.18105	1.13112	0.86345	0.830461	1.06771	1.00866	0.813557	0.816251	0.757772	0.72156	1.01622	0.973516	0.0198874	0.0184568	0.931776	0.151315
791	b2704	srlB	0.00471129	0.00516522	0.00671833	0.00614913	0.00305001	0.00328735	0.0031882	0.00347438	0.00416405	0.00439833	0.00435445	0.00388763		0.00695672	0.00685267	0.00521687	0.00502139	0.00360912	0.00324574	0.00308816	0.00275046	0.00298306	0.0031416	0.00385676	0.00415696	1.47661	1.32669	0.776512	0.8166	1.18332	0.987341	0.968622	0.791641	0.716384	0.714272	0.885706	1.06928	0.00437903	0.00423996	0.976081	0.246559
792	b2715	ascF	0.0110341	0.0110959	0.0196821	0.018394	0.00774553	0.00759641	0.0105363	0.00973956	0.0119861	0.0125045	0.0121554	0.0129073		0.0146075	0.0158901	0.011326	0.011596	0.0103027	0.0104882	0.00807151	0.00806742	0.00977102	0.00947369	0.0126229	0.0125343	1.32385	1.43207	0.575447	0.630424	1.33015	1.38068	0.766065	0.828315	0.815198	0.757621	1.03846	0.971101	0.0121148	0.0112293	0.987449	0.307459
793	b2796	sdaC	0.0395113	0.0386939	0.0462163	0.04526	0.0173931	0.0178459	0.0210465	0.020017	0.0330946	0.0327479	0.0336117	0.0329891		0.0457841	0.0464376	0.0379929	0.0387832	0.0188748	0.0187096	0.0164712	0.0165188	0.0261173	0.0254326	0.0307958	0.0300429	1.15876	1.20013	0.822067	0.856897	1.08519	1.04839	0.782612	0.82524	0.789172	0.776618	0.916223	0.910692	0.0315356	0.0293301	0.930999	0.152852
794	b2801	fucP	0.00576092	0.0054874	0.00565333	0.00542095	0.00612294	0.00598708	0.00650105	0.00602011	0.0106371	0.0107082	0.00932112	0.00796787		0.00547494	0.00580384	0.00721548	0.00725347	0.00626783	0.00578111	0.0061388	0.00573975	0.0113025	0.0106314	0.008963	0.00939744	0.950359	1.05767	1.27632	1.33804	1.02366	0.965597	0.944278	0.95343	1.06256	0.992827	0.961579	1.17942	0.00713233	0.00749746	1.05881	0.134692
795	b2829	ptsP	0.0316035	0.0323335	0.0467014	0.0454116	0.0150743	0.0147871	0.0184825	0.018569	0.0256681	0.0263191	0.0215263	0.0217943		0.0451483	0.045472	0.0351783	0.0349491	0.016753	0.0166905	0.0176015	0.0177259	0.0213369	0.0214202	0.0168954	0.0172588	1.42858	1.40634	0.753261	0.769607	1.11136	1.12872	0.952334	0.954593	0.831262	0.813867	0.784875	0.791894	0.0265225	0.0255358	0.977225	0.241688
796	b2841	araE	0.0101995	0.0108427	0.0121392	0.01194	0.0051672	0.0052394	0.00647396	0.00643502	0.0080992	0.00813149	0.00755596	0.00798426		0.0128556	0.012922	0.0106819	0.0111028	0.00638357	0.00570412	0.0053081	0.00570642	0.00600421	0.00647711	0.00643914	0.00665462	1.26041	1.19177	0.879949	0.929886	1.2354	1.0887	0.819916	0.886777	0.741333	0.796547	0.852193	0.833468	0.00835066	0.00801997	0.959695	0.183609
797	b2933	cmtA	0.007743	0.00789832	0.00652876	0.00610259	0.00556531	0.00508583	0.00538919	0.00527763	0.00766873	0.00712597	0.00644662	0.00680574		0.00698043	0.00644835	0.00883301	0.00888913	0.00533766	0.00518949	0.00584882	0.00558915	0.00663294	0.00673956	0.00646897	0.00632032	0.901514	0.816421	1.35294	1.45662	0.959094	1.02038	1.08529	1.05903	0.864934	0.945774	1.00347	0.928676	0.00646981	0.00660649	1.03284	0.191323
798	b2934	cmtB	0.0463659	0.0454705	0.0694145	0.0664227	0.0200541	0.0178068	0.0281704	0.0258892	0.0208707	0.0261362	0.0227853	0.0240875		0.0858137	0.0837584	0.0469261	0.0440818	0.0376932	0.0371315	0.0296895	0.0258147	0.0166095	0.0158274	0.0157732	0.0169075	1.85079	1.84204	0.676027	0.663656	1.87957	2.08525	1.05392	0.997121	0.79583	0.605577	0.692252	0.701919	0.0344561	0.0380022	1.15366	0.580185
799	b2943	galP	0.0150033	0.0153905	0.02079	0.0201064	0.00825631	0.00885764	0.0114568	0.0102968	0.0147831	0.0146761	0.0166007	0.0157756		0.018551	0.0188405	0.0175773	0.0166958	0.0110577	0.0105225	0.0100697	0.00872342	0.0116085	0.0112159	0.015117	0.0143528	1.23647	1.22416	0.845471	0.830374	1.3393	1.18796	0.878922	0.847194	0.785252	0.764228	0.910623	0.909813	0.0143328	0.0136944	0.979981	0.204562
800	b2964	nupG	0.331823	0.334344	0.521732	0.530619	0.450524	0.457245	0.666479	0.667829	0.461283	0.439184	0.613832	0.566573		0.350932	0.333435	0.377052	0.365075	0.556779	0.543556	0.483105	0.473961	0.393264	0.376104	0.450889	0.407604	1.05759	0.997282	0.722692	0.688018	1.23585	1.18876	0.724862	0.709703	0.852545	0.85637	0.734548	0.719421	0.503456	0.42598	0.87397	0.197655
801	b2968	yghD	0.33732	0.347607	0.258857	0.277423	0.124202	0.125617	0.174438	0.180269	0.134036	0.121709	0.132148	0.132598		0.303236	0.308807	0.366696	0.348151	0.201276	0.225889	0.199157	0.202396	0.118849	0.124618	0.077396	0.0868994	0.898956	0.888379	1.4166	1.25495	1.62056	1.79824	1.14171	1.12274	0.886697	1.0239	0.585675	0.655359	0.195519	0.213614	1.10781	0.367177
802	b2970	b2970	0.0254936	0.0269211	0.0304093	0.0295873	0.0170799	0.0176588	0.0198703	0.0199766	0.0296195	0.0312335	0.0255499	0.0245083		0.0267757	0.0278596	0.0288015	0.0285757	0.0171348	0.0180302	0.0168286	0.016315	0.0219623	0.0219851	0.0252264	0.0248607	1.05029	1.03486	0.94713	0.965808	1.00321	1.02103	0.846924	0.816706	0.741481	0.703895	0.987339	1.01438	0.0248257	0.022863	0.927755	0.119634
803	b2987	pitB	0.0299443	0.0293007	0.0372123	0.0339946	0.015647	0.0155137	0.0202865	0.0179053	0.0285732	0.0279437	0.0272366	0.0278375		0.032406	0.0296427	0.0320028	0.0306118	0.0170962	0.0163711	0.015051	0.0142887	0.0229719	0.0218251	0.0228425	0.0244817	1.08221	1.01167	0.860005	0.90049	1.09262	1.05527	0.741924	0.798017	0.803966	0.781041	0.838669	0.879449	0.0259496	0.0232993	0.903778	0.124775
804	b3005	exbD	0.0235754	0.0220704	0.0200876	0.0190681	0.00660236	0.00673945	0.00757717	0.00780803	0.00790024	0.00753831	0.0112153	0.0106427		0.0249917	0.0239131	0.0159611	0.0155516	0.00681701	0.00744958	0.00698168	0.00604654	0.00954592	0.00927594	0.00467975	0.00473764	1.06007	1.08349	0.794575	0.815586	1.03251	1.10537	0.921411	0.774401	1.20831	1.23051	0.417263	0.445153	0.0125688	0.0113293	0.907387	0.269183
805	b3006	exbB	0.0145646	0.0153073	0.0161	0.0159755	0.0103574	0.00972707	0.0101329	0.0101472	0.0152993	0.0148637	0.0137676	0.0132325		0.0158361	0.0168166	0.0132803	0.014472	0.00906439	0.00930248	0.00741673	0.00816223	0.0121224	0.0114698	0.0124506	0.0118851	1.0873	1.0986	0.824865	0.90589	0.875157	0.95635	0.731945	0.804381	0.792348	0.771668	0.904343	0.898181	0.0132896	0.0118566	0.887586	0.115842
806	b3093	exuT	0.0311392	0.0302506	0.0289885	0.0269918	0.0277328	0.0291513	0.0256078	0.024429	0.0364677	0.0380003	0.0323221	0.0320259		0.0275544	0.0275061	0.0336265	0.0341846	0.0243392	0.0244144	0.024779	0.0233625	0.0399035	0.0382927	0.0347215	0.034338	0.884878	0.909275	1.15999	1.26648	0.877632	0.837507	0.967637	0.956343	1.09421	1.00769	1.07423	1.07219	0.0302589	0.0305852	1.00901	0.128315
807	b3116	tdcC	0.0200044	0.0202831	0.025168	0.0255819	0.014405	0.0140415	0.0159721	0.015259	0.0225042	0.0228204	0.021208	0.0219096		0.0228586	0.0235088	0.0210891	0.0217277	0.014381	0.0136277	0.0128847	0.0131643	0.0208285	0.0198164	0.0233686	0.024285	1.14268	1.15904	0.837936	0.849336	0.998328	0.97053	0.806698	0.862723	0.925539	0.868366	1.10188	1.10842	0.0199298	0.019295	0.969289	0.129819
808	b3161	mtr	0.0117887	0.0120046	0.0153343	0.0160679	0.00872536	0.00907846	0.00945346	0.00963602	0.0146168	0.0133632	0.0140762	0.0130066		0.0137292	0.0140743	0.0119561	0.0119842	0.00891787	0.00923688	0.00736307	0.0072113	0.0116706	0.0111624	0.0146784	0.0148454	1.16461	1.17241	0.779696	0.745843	1.02206	1.01745	0.778876	0.748369	0.798441	0.835303	1.04279	1.14137	0.0122626	0.0114025	0.937268	0.171967
809	b3175	secG	0.0390635	0.0395215	0.0328314	0.0344533	0.0795498	0.0848847	0.0722857	0.0711234	0.0638994	0.0611251	0.0509486	0.0479388		0.0255476	0.0225311	0.0542414	0.0544074	0.079914	0.0800259	0.06714	0.0651391	0.0470657	0.0484045	0.0365879	0.0319462	0.654001	0.570097	1.65212	1.57916	1.00458	0.942761	0.928814	0.915861	0.73656	0.791892	0.718133	0.666395	0.0564688	0.0510792	0.930031	0.347114
810	b3204	ptsN	0.917117	0.937985	0.873276	0.811803	0.568612	0.573737	0.7995	0.756255	0.50092	0.520268	0.405949	0.376535		0.915805	0.91261	0.951296	0.918802	0.934316	0.954366	0.587466	0.537547	0.264461	0.279847	0.246609	0.213047	0.99857	0.972947	1.08934	1.1318	1.64315	1.66342	0.734792	0.710801	0.527951	0.537889	0.607488	0.565808	0.670163	0.643014	0.931997	0.399693
811	b3206	ptsO	0.00425752	0.00363448	0.00348732	0.00412603	0.00351221	0.00347481	0.00329358	0.00283678	0.00436534	0.00431464	0.00364283	0.00337085		0.00432551	0.00437763	0.00394338	0.00381302	0.00322162	0.00366647	0.00323097	0.00322763	0.00506413	0.004414	0.00371821	0.00396694	1.01597	1.20447	1.13078	0.924136	0.917264	1.05516	0.98099	1.13778	1.16008	1.02303	1.02069	1.17684	0.00369303	0.00391413	1.06226	0.0979266
812	b3258	panF	0.0303764	0.0299873	0.0353227	0.0341262	0.0208746	0.0201343	0.0234146	0.0225452	0.0359639	0.0349247	0.032653	0.0304164		0.0339978	0.0327114	0.0316698	0.0307083	0.0199607	0.0200256	0.0195968	0.0179654	0.0309495	0.0302419	0.0335749	0.0333302	1.11922	1.09084	0.896585	0.899845	0.95622	0.994602	0.836948	0.796864	0.860569	0.865916	1.02823	1.0958	0.0292283	0.0278944	0.95347	0.110536
813	b3290	trkA	0.0249187	0.024099	0.0249536	0.0271728	0.0136271	0.0131102	0.0134889	0.0142879	0.0214774	0.0223838	0.0208175	0.0195089		0.0246179	0.0253816	0.0214449	0.0224989	0.0129009	0.0132603	0.0120241	0.0116511	0.0185343	0.0186025	0.0210564	0.0190193	0.987927	1.05322	0.859391	0.827993	0.946711	1.01145	0.891406	0.815449	0.862971	0.831067	1.01147	0.974904	0.0199871	0.018416	0.92283	0.0840851
814	b3327	hofF	0.059778	0.059273	0.0806135	0.0790478	0.0487364	0.0480498	0.0498682	0.0486497	0.0723969	0.0754721	0.0602226	0.0606385		0.0774535	0.0717363	0.0572355	0.0571298	0.0482418	0.0480117	0.0383581	0.0388918	0.0615104	0.0604566	0.0825237	0.0840964	1.29569	1.21027	0.709999	0.722725	0.98985	0.999207	0.76919	0.799426	0.849627	0.801046	1.37031	1.38685	0.0618955	0.0604705	0.992015	0.258394
815	b3328	hofG	0.0211961	0.0205707	0.0264229	0.0262373	0.0169598	0.0161291	0.0168725	0.0175775	0.0257434	0.0251705	0.0194219	0.0215008		0.0269082	0.0253459	0.0202822	0.0202371	0.0137688	0.014282	0.0136658	0.0129206	0.0198892	0.0192108	0.0220746	0.0230528	1.26949	1.23213	0.7676	0.77131	0.811847	0.885479	0.809947	0.735063	0.772593	0.763229	1.13658	1.07218	0.0211502	0.0193032	0.918955	0.200106
816	b3329	hofH	0.0497662	0.0493909	0.0306488	0.0304952	0.02596	0.0245624	0.032614	0.0321297	0.042858	0.0440446	0.034588	0.0360654		0.0419418	0.0371803	0.0431359	0.0420737	0.0373949	0.0345941	0.0264369	0.0272934	0.0276855	0.0288199	0.0262847	0.0254178	0.842776	0.752777	1.40742	1.37968	1.44048	1.40842	0.810599	0.849477	0.645982	0.654335	0.759939	0.704769	0.0360936	0.0331882	0.971388	0.329618
817	b3334	pshM	0.00720746	0.00741559	0.0109993	0.0112776	0.00344202	0.00405118	0.00351586	0.00331819	0.00542725	0.00557273	0.00475879	0.00499203		0.00963493	0.00937159	0.00721526	0.007485	0.0041456	0.00389021	0.00298599	0.00296362	0.00359886	0.0035696	0.0044023	0.00439909	1.3368	1.26377	0.655976	0.663704	1.20441	0.960266	0.84929	0.893144	0.66311	0.640548	0.925086	0.881221	0.00599817	0.00530517	0.911443	0.244998
818	b3336	bfr	0.013496	0.0147934	0.0145649	0.0140428	0.00747996	0.00758729	0.00783058	0.0066414	0.00959175	0.00893755	0.00955055	0.00968319		0.0139238	0.0146764	0.0125792	0.0131681	0.00733382	0.00752154	0.00683987	0.00697008	0.00722281	0.0074565	0.00690269	0.0064941	1.03169	0.992091	0.863668	0.937715	0.980463	0.991334	0.873482	1.04949	0.753023	0.834289	0.722753	0.670658	0.0103499	0.00925742	0.891722	0.126328
819	b3350	kefB	0.0194611	0.0183334	0.0172993	0.0184015	0.00808482	0.00881139	0.00678681	0.00670179	0.00913859	0.00868613	0.0115293	0.0112473		0.0192109	0.0192343	0.0168006	0.0165973	0.00780805	0.007828	0.00888693	0.00793325	0.0111312	0.0113326	0.00840387	0.00878467	0.987144	1.04914	0.97117	0.901955	0.965768	0.888396	1.30944	1.18375	1.21805	1.30467	0.728915	0.781049	0.0120401	0.011996	1.02412	0.193293
820	b3391	hofQ	0.00847289	0.00883739	0.0117618	0.0115628	0.00394295	0.00386422	0.00470509	0.00496131	0.00877173	0.00888709	0.00964985	0.00970325		0.00796559	0.00826963	0.00696131	0.00727884	0.00409372	0.00416514	0.0034498	0.0036819	0.00601943	0.00634624	0.0102912	0.0103287	0.940127	0.935755	0.591856	0.629503	1.03824	1.07787	0.733205	0.742123	0.686231	0.714096	1.06646	1.06445	0.0079267	0.00657095	0.85166	0.186224
821	b3408	feoA	0.0112156	0.0112999	0.00531538	0.00535729	0.00778015	0.00780274	0.00979203	0.00980984	0.00641525	0.00717812	0.00821614	0.00772796		0.00388643	0.00372186	0.00824482	0.00768476	0.00755961	0.00745009	0.00740284	0.00725521	0.0071146	0.00689031	0.00416058	0.0043089	0.346519	0.329371	1.55112	1.43445	0.971654	0.954805	0.756007	0.739585	1.10901	0.959904	0.506392	0.557573	0.0081592	0.00630667	0.851366	0.391644
822	b3409	feoB	0.00372815	0.00368026	0.00479838	0.00416801	0.0033047	0.00284007	0.00274552	0.00250642	0.00266844	0.00259266	0.00211691	0.00228574		0.00263487	0.002347	0.00162482	0.00179194	0.00226408	0.00198534	0.0021938	0.00190178	0.00252591	0.00243392	0.00237192	0.00217717	0.70675	0.637726	0.338618	0.429927	0.68511	0.699047	0.799048	0.758763	0.946586	0.938773	1.12047	0.952502	0.0031196	0.00218771	0.75111	0.223193	W
823	b3415	gntT	0.0223143	0.021729	0.0283753	0.027104	0.0134345	0.0128003	0.0132237	0.0135799	0.0176671	0.0182567	0.0167172	0.0165449		0.0284883	0.0272328	0.0227678	0.021938	0.0119649	0.011994	0.0124893	0.0123671	0.013845	0.0130647	0.0159868	0.0154824	1.27668	1.25329	0.802382	0.8094	0.890611	0.937015	0.944467	0.91069	0.783662	0.715614	0.956308	0.935785	0.0184789	0.0173018	0.934659	0.172036
824	b3435	gntU_2	0.00335759	0.00330186	0.00326341	0.00319088	0.00227634	0.00224604	0.00211343	0.00198507	0.00269965	0.00234056	0.00256965	0.00265644		0.0031772	0.00280417	0.00328824	0.00336708	0.00236183	0.00204727	0.00192458	0.00183536	0.00229007	0.0022033	0.00222207	0.00197973	0.946274	0.849269	1.00761	1.05522	1.03755	0.911501	0.910644	0.924583	0.848284	0.941357	0.864736	0.745255	0.00266674	0.00245841	0.920191	0.0878232	W
825	b3436	gntU_1	0.0215833	0.0222202	0.0340531	0.0344833	0.0105192	0.0107255	0.0140288	0.013204	0.0230619	0.0235921	0.0217857	0.0217014		0.0309089	0.0303895	0.0247259	0.0238076	0.0120893	0.0105463	0.0116687	0.0115062	0.0242519	0.0221311	0.0286387	0.0282099	1.43207	1.36765	0.726099	0.69041	1.14926	0.983292	0.831768	0.87142	1.0516	0.938073	1.31457	1.29991	0.0209132	0.0215728	1.05468	0.255776
826	b3450	ugpC	0.0797438	0.0816312	0.0919977	0.0922345	0.0332141	0.0309895	0.0393095	0.0401984	0.0520043	0.0539026	0.0595893	0.0597606		0.0879432	0.0886407	0.0860218	0.0900123	0.0363842	0.036426	0.0320961	0.0326533	0.0449088	0.0453731	0.0419658	0.0398616	1.10282	1.08587	0.935043	0.975907	1.09544	1.17543	0.816495	0.812303	0.863559	0.841761	0.70425	0.667022	0.059548	0.0551906	0.922992	0.165796
827	b3451	ugpE	0.0160753	0.0154896	0.0143414	0.0149441	0.00941064	0.00868455	0.00921708	0.00858692	0.00992786	0.0101064	0.011295	0.0110078		0.0150994	0.014135	0.0159884	0.0162129	0.00810461	0.00818968	0.00944718	0.00888289	0.00891523	0.00899728	0.01007	0.00874632	0.939292	0.912551	1.11485	1.0849	0.861218	0.943017	1.02496	1.03447	0.898001	0.890252	0.891547	0.794559	0.0115905	0.0110657	0.949135	0.0960203
828	b3452	ugpA	0.00496606	0.00461676	0.00534868	0.00499266	0.00201398	0.00186813	0.0020893	0.00209467	0.00318729	0.0034172	0.00344651	0.00321693		0.00513853	0.00518207	0.00470865	0.00447061	0.00198575	0.0021147	0.00185531	0.00181399	0.00264192	0.00244603	0.00285073	0.00296323	1.03473	1.12245	0.880339	0.895436	0.985985	1.13199	0.888002	0.866	0.828892	0.715798	0.827134	0.921135	0.00343818	0.00318096	0.924824	0.123547
829	b3453	ugpB	0.00606504	0.00576738	0.00775602	0.00817374	0.0040984	0.00367691	0.00363948	0.00360841	0.00536049	0.00567261	0.00533542	0.00536412		0.00812908	0.00774326	0.00594584	0.00605807	0.00402298	0.00361454	0.00382401	0.00339897	0.0042026	0.00421821	0.00491811	0.00521976	1.34032	1.3426	0.76661	0.741163	0.981597	0.983037	1.0507	0.941959	0.783996	0.743611	0.921786	0.973089	0.0053765	0.00510795	0.964205	0.205621
830	b3454	livF	0.50105	0.510789	0.443273	0.441563	0.390292	0.384427	0.452135	0.428024	0.500753	0.49691	0.553352	0.568452		0.400823	0.405936	0.590621	0.559703	0.465909	0.459884	0.340914	0.313219	0.322722	0.298395	0.359859	0.352988	0.799966	0.794723	1.33241	1.26755	1.19374	1.19628	0.754009	0.73178	0.644473	0.600501	0.650326	0.620964	0.472585	0.405914	0.882227	0.279324
831	b3455	livG	0.0211277	0.0211777	0.0269561	0.0275801	0.0124686	0.0110127	0.0111132	0.0106214	0.0227901	0.0221272	0.0199642	0.0200863		0.0258468	0.0248847	0.0220962	0.0218708	0.0128506	0.0130622	0.0125156	0.0115636	0.0155296	0.0144834	0.0187705	0.016769	1.22336	1.17504	0.819711	0.792995	1.03064	1.1861	1.12619	1.08871	0.68142	0.654554	0.940209	0.834851	0.0189188	0.0175203	0.962816	0.202336
832	b3456	livM	0.114832	0.111232	0.0540203	0.0533227	0.042527	0.0436361	0.0418776	0.0396913	0.0600735	0.0553867	0.0749083	0.0751987		0.0571659	0.0556145	0.0939289	0.0919173	0.0495281	0.0493119	0.0454395	0.0451819	0.0673759	0.0688311	0.0329123	0.0311681	0.497821	0.499988	1.73877	1.72379	1.16463	1.13007	1.08505	1.13833	1.12156	1.24274	0.439368	0.414477	0.0638922	0.0573646	1.01638	0.464158
833	b3457	livH	0.0249362	0.0255096	0.0199455	0.0201323	0.0239925	0.028931	0.0240587	0.0234906	0.0104759	0.0109244	0.0150717	0.0148596		0.0240448	0.023428	0.0292783	0.0295196	0.0226573	0.0235368	0.0286027	0.0298068	0.0107639	0.0120696	0.0102191	0.0091145	0.964253	0.918399	1.46791	1.46628	0.944352	0.813547	1.18887	1.26888	1.02749	1.10483	0.678027	0.613375	0.020194	0.0210868	1.03802	0.275957
834	b3458	livK	0.0247673	0.0273543	0.0190431	0.0190252	0.0239655	0.0236907	0.0200423	0.0215202	0.0211248	0.0206674	0.0256096	0.0244721		0.0177843	0.0169412	0.0235882	0.0228702	0.0235051	0.0243835	0.0244035	0.0252186	0.0188844	0.0191169	0.0167347	0.0175652	0.718055	0.619327	1.23867	1.2021	0.980789	1.02924	1.2176	1.17186	0.893942	0.924976	0.653454	0.717763	0.0226069	0.0209163	0.947315	0.230344
835	b3460	livJ	0.103452	0.10107	0.105281	0.100982	0.111811	0.109762	0.100247	0.0961635	0.136563	0.120347	0.132335	0.125977		0.121713	0.116562	0.113502	0.106446	0.124211	0.125795	0.125701	0.122337	0.106158	0.0986388	0.0919647	0.0887565	1.17652	1.15328	1.07809	1.0541	1.1109	1.14607	1.25391	1.27218	0.777355	0.819619	0.694936	0.704546	0.111999	0.111815	1.02013	0.211804
836	b3476	nikA	0.0217277	0.0210049	0.0235149	0.023112	0.0158295	0.0146033	0.0153516	0.0154613	0.0175528	0.0178947	0.0192814	0.0182847		0.0249327	0.024681	0.0218191	0.0214923	0.0157463	0.0151526	0.0162597	0.0158297	0.0428645	0.042247	0.0358195	0.0340017	1.14751	1.17501	0.927884	0.929918	0.994739	1.03762	1.05915	1.02383	2.44203	2.36087	1.85772	1.85957	0.0186349	0.0259038	1.40132	0.567392
837	b3477	nikB	0.0161324	0.0159465	0.0165131	0.016435	0.0118374	0.011613	0.0111713	0.0103985	0.0118295	0.0120801	0.0138321	0.0145856		0.0167329	0.0175811	0.0155989	0.015684	0.010961	0.0108365	0.011535	0.0116345	0.0146715	0.0153246	0.0140505	0.0133609	1.03723	1.1025	0.944642	0.954303	0.925963	0.933138	1.03256	1.11887	1.24025	1.26858	1.01579	0.916037	0.0135312	0.0139976	1.04082	0.120357
838	b3478	nikC	0.10559	0.106361	0.113121	0.107449	0.0433797	0.0418605	0.0522162	0.0497172	0.106798	0.104638	0.0998821	0.0864203		0.0986966	0.0999516	0.108956	0.108953	0.0544033	0.0522524	0.0424482	0.038759	0.0719149	0.0625638	0.0821104	0.0723416	0.93472	0.939741	0.963186	1.014	1.25412	1.24825	0.812932	0.779589	0.673375	0.597905	0.822073	0.837091	0.084786	0.0744459	0.906415	0.200156
839	b3479	nikD	0.053975	0.0507863	0.0609965	0.0572723	0.0375115	0.0338341	0.0440056	0.0427843	0.0603634	0.0606393	0.0782812	0.0787352		0.0647225	0.0616401	0.0502126	0.0496303	0.0425634	0.0386646	0.0381362	0.0376174	0.0709431	0.0693857	0.0606823	0.0618833	1.19912	1.21372	0.823205	0.866568	1.13468	1.14277	0.86662	0.879234	1.17527	1.14424	0.775184	0.785967	0.054932	0.0538401	1.00055	0.179178
840	b3480	nikE	0.00798106	0.00986833	0.00885884	0.00981352	0.00447311	0.00399036	0.00401597	0.00467008	0.00616311	0.00681011	0.00715226	0.00847313		0.00822305	0.00924496	0.00951684	0.0130055	0.00424584	0.00525922	0.00412371	0.00476719	0.0094265	0.00873504	0.00860422	0.0079095	1.03032	0.936831	1.07428	1.32526	0.949191	1.31798	1.02683	1.02079	1.5295	1.28266	1.20301	0.933481	0.00685582	0.00775513	1.13584	0.192006
841	b3493	pitA	0.00879829	0.00895903	0.0105216	0.0104192	0.00674936	0.00831161	0.00604323	0.0057847	0.00891904	0.00942477	0.00930255	0.00890776		0.00922141	0.00928317	0.0103562	0.0101033	0.006829	0.00766697	0.00554666	0.00552433	0.00994922	0.00899353	0.0100399	0.010287	1.04809	1.03618	0.984286	0.969687	1.0118	0.92244	0.91783	0.954989	1.1155	0.954244	1.07927	1.15483	0.00851176	0.00865006	1.01243	0.0760128
842	b3496	yhiP	0.0135141	0.0137631	0.00943718	0.00959966	0.0100875	0.0096735	0.00890097	0.00879294	0.00949665	0.0101673	0.00984072	0.00976102		0.0118704	0.0106228	0.0118933	0.0126217	0.0101168	0.0108131	0.00959643	0.0099787	0.00960345	0.00933036	0.00834715	0.00866259	0.878375	0.771836	1.26026	1.3148	1.00291	1.11781	1.07813	1.13485	1.01125	0.917686	0.848226	0.887467	0.0102529	0.0102881	1.01863	0.167956
843	b3528	dctA	0.00878856	0.00801313	0.00856929	0.00914289	0.00829819	0.00802492	0.00779744	0.00696722	0.00922858	0.00887789	0.00870418	0.00868456		0.00975946	0.00835443	0.00862679	0.00772133	0.00789782	0.00772335	0.00768308	0.00740411	0.00792971	0.00770435	0.00941328	0.00960446	1.11047	1.04259	1.00671	0.844518	0.951752	0.96242	0.985334	1.06271	0.859256	0.867813	1.08147	1.10592	0.00842474	0.00831851	0.99008	0.0953861
844	b3540	dppF	0.0166152	0.0157412	0.0166854	0.0171067	0.0169325	0.0172443	0.0157995	0.0167745	0.0164619	0.0173911	0.0170068	0.0167045		0.0209043	0.0202408	0.0177148	0.0182756	0.0164419	0.0169726	0.0181544	0.0197756	0.0199084	0.0204108	0.0186661	0.0166528	1.25814	1.28585	1.06169	1.06833	0.971029	0.984244	1.14905	1.17891	1.20936	1.17363	1.09757	0.996905	0.0167053	0.0186765	1.11956	0.10622
845	b3541	dppD	0.0260287	0.0248372	0.0272332	0.0277078	0.0205053	0.0179977	0.0209442	0.0214609	0.0291401	0.0290575	0.0263832	0.0258842		0.0337705	0.0326655	0.0238826	0.0241548	0.0220926	0.0213232	0.0215307	0.0215207	0.0228524	0.0218111	0.0231761	0.0222958	1.29744	1.31519	0.876965	0.87177	1.07741	1.18477	1.028	1.00279	0.784226	0.750616	0.878443	0.861368	0.024765	0.0242563	0.994081	0.191321
846	b3542	dppC	0.0315322	0.0309594	0.036089	0.0353491	0.024641	0.0224398	0.0251071	0.0250266	0.0342134	0.0330493	0.031961	0.0304151		0.0346933	0.0324355	0.0301477	0.0310539	0.0222304	0.0222289	0.0231073	0.0239482	0.0294071	0.02791	0.0326078	0.0328572	1.10025	1.04768	0.835371	0.878492	0.902171	0.990602	0.920351	0.956908	0.85952	0.844496	1.02024	1.08029	0.0300652	0.0285523	0.953031	0.09359
847	b3543	dppB	0.00475611	0.00519958	0.00657336	0.0064097	0.00400214	0.00391555	0.00426041	0.0038213	0.00539283	0.00514308	0.00616732	0.00607514		0.00645363	0.00666691	0.0054323	0.00523963	0.00397567	0.00416383	0.00459118	0.00462618	0.00607127	0.00597235	0.00607315	0.005588	1.35691	1.2822	0.826413	0.817453	0.993387	1.06341	1.07764	1.21063	1.1258	1.16124	0.984731	0.919813	0.00514304	0.00540451	1.0683	0.169878
848	b3544	dppA	0.0511014	0.0476833	0.0515525	0.0504822	0.116035	0.114242	0.0959845	0.0907355	0.107624	0.100991	0.125767	0.120217		0.0666992	0.064522	0.0843568	0.0732088	0.113941	0.109714	0.148499	0.140498	0.132955	0.136096	0.138783	0.124274	1.30523	1.35314	1.63633	1.45019	0.981954	0.960365	1.54711	1.54844	1.23536	1.34761	1.10349	1.03374	0.089368	0.111129	1.29191	0.23218
849	b3566	xylF	0.0315574	0.0331417	0.0242088	0.023565	0.0194867	0.0201948	0.0207386	0.0218337	0.0184783	0.0194506	0.022099	0.0229319		0.0244772	0.0245196	0.0331791	0.0394727	0.0235975	0.0216344	0.0188015	0.0193927	0.0157569	0.0141862	0.0183154	0.0161982	0.77564	0.739839	1.37054	1.67506	1.21096	1.07128	0.906593	0.8882	0.852722	0.729348	0.828789	0.70636	0.0231406	0.0224609	0.97961	0.299593
850	b3567	xylG	0.00257268	0.00262636	0.00248053	0.0029465	0.00312416	0.00319691	0.00241371	0.00272474	0.00221052	0.00231581	0.00209884	0.00210857		0.00271942	0.00285114	0.00205663	0.00208936	0.00288136	0.00250366	0.00260445	0.0028326	0.00193717	0.00181817	0.00242751	0.00211286	1.05704	1.08559	0.829108	0.709099	0.922284	0.783151	1.07902	1.03959	0.876342	0.785113	1.15659	1.00203	0.00256828	0.00240286	0.943747	0.145634	W
851	b3568	xylH	0.072796	0.0722792	0.0677187	0.0651999	0.0673523	0.0702189	0.0654574	0.063761	0.0561276	0.059087	0.058743	0.0571854		0.0680064	0.0684516	0.0779238	0.0762918	0.0525043	0.0529205	0.0701868	0.0691957	0.0561382	0.0548072	0.0647848	0.0606948	0.934205	0.947044	1.1507	1.17012	0.779547	0.753651	1.07225	1.08524	1.00019	0.927567	1.10285	1.06137	0.0646605	0.0643255	0.998728	0.134884
852	b3599	mtlA	0.167315	0.163479	0.162742	0.156404	0.097614	0.0962247	0.125813	0.122795	0.155909	0.147605	0.161221	0.163994		0.159558	0.150002	0.182646	0.180463	0.105532	0.101663	0.112993	0.113015	0.0965658	0.093677	0.132669	0.142463	0.953637	0.917563	1.1223	1.15383	1.08112	1.05651	0.8981	0.920357	0.619371	0.634647	0.822902	0.868709	0.143426	0.130937	0.920754	0.172065
853	b3603	lldP	0.0182974	0.0175357	0.0242916	0.023506	0.0131986	0.0124417	0.0151638	0.0142386	0.0197693	0.0194083	0.0203997	0.0190516		0.0198408	0.0217739	0.0176077	0.0178533	0.0112396	0.0112515	0.0137203	0.0127305	0.0152684	0.0148756	0.0222076	0.0208856	1.08435	1.24169	0.724845	0.75952	0.851579	0.904341	0.904809	0.894085	0.77233	0.766454	1.08862	1.09627	0.0181085	0.0166046	0.924074	0.166474
854	b3609	secB	0.0233936	0.0237573	0.0268532	0.0250729	0.0266371	0.0299075	0.0252754	0.0225566	0.0278983	0.0268168	0.0305295	0.0303034		0.0264181	0.0265998	0.0252788	0.0235117	0.0233167	0.024062	0.0260898	0.0236431	0.0274404	0.0260679	0.0325079	0.0313836	1.12929	1.11965	0.94137	0.937732	0.875345	0.804546	1.03222	1.04817	0.983589	0.972071	1.0648	1.03565	0.0265835	0.02636	0.995369	0.096157
855	b3653	gltS	0.0140396	0.0140065	0.0158061	0.0151911	0.0121111	0.0114877	0.0109817	0.0104454	0.0125139	0.0121039	0.014126	0.0132258		0.0148623	0.0140588	0.0141188	0.0140802	0.00986413	0.00988249	0.0109791	0.0107051	0.0137901	0.013305	0.0138168	0.0136996	1.0586	1.00374	0.89325	0.926868	0.814469	0.860269	0.999759	1.02486	1.10198	1.09923	0.978114	1.03582	0.0130032	0.0127635	0.98308	0.0921118
856	b3666	uhpT	0.0185518	0.0180353	0.0168382	0.0165584	0.0222546	0.0200693	0.0206865	0.0195127	0.0177436	0.0205324	0.0172935	0.0170908		0.0175714	0.0171008	0.0235938	0.0233721	0.0211366	0.0205964	0.0262855	0.0265292	0.0183256	0.0189229	0.0192382	0.0192417	0.947155	0.948182	1.4012	1.41149	0.949767	1.02626	1.27066	1.35959	1.0328	0.92161	1.11246	1.12585	0.0187639	0.0209928	1.12558	0.187807
857	b3667	uhpC	0.0745831	0.0708453	0.0533429	0.0436874	0.130219	0.124868	0.0969599	0.0937137	0.0576241	0.0564687	0.0673683	0.064637		0.0564258	0.0538245	0.0970248	0.0971707	0.0925785	0.0892565	0.123189	0.109858	0.0569973	0.0564338	0.0631014	0.0590188	0.756549	0.759746	1.81889	2.22423	0.710947	0.714805	1.27052	1.17227	0.989123	0.999381	0.936663	0.91308	0.0778598	0.0795733	1.10552	0.470215
858	b3668	uhpB	0.0148041	0.0143348	0.0133826	0.0126104	0.0131747	0.0129312	0.015446	0.0134758	0.0144268	0.0137422	0.0141868	0.0144931		0.0140095	0.01369	0.0146608	0.014478	0.011869	0.0115192	0.0161693	0.0145765	0.0127042	0.012268	0.014248	0.0123344	0.946324	0.955019	1.09551	1.14809	0.900897	0.890805	1.04682	1.08168	0.8806	0.89272	1.00432	0.851052	0.0139174	0.0135439	0.974487	0.0985004
859	b3669	uhpA	0.00942996	0.00969462	0.00958602	0.00912277	0.00521415	0.00538522	0.00446835	0.00407474	0.00612839	0.00592296	0.00718297	0.00682674		0.0120064	0.0128328	0.00928311	0.00918135	0.0046639	0.00449414	0.00616294	0.00580427	0.00485023	0.00440364	0.0068162	0.00647416	1.27322	1.3237	0.968401	1.00642	0.894469	0.834533	1.37924	1.42445	0.791437	0.743486	0.948939	0.948354	0.00691974	0.00724776	1.04472	0.23999
860	b3681	glvG	0.0398716	0.0402155	0.0370461	0.0359614	0.0143018	0.0119576	0.0149536	0.0119544	0.00668152	0.00559451	0.0108691	0.0115988		0.0651125	0.0642384	0.034701	0.0344012	0.0122128	0.0115774	0.0232484	0.018169	0.00553548	0.00490789	0.00525739	0.0051257	1.63305	1.59736	0.936698	0.956615	0.853934	0.968199	1.5547	1.51985	0.828477	0.877268	0.483703	0.441917	0.0200838	0.0237073	1.05431	0.421131
861	b3682	glvB	0.00636563	0.00616947	0.00792833	0.00790186	0.003953	0.00407649	0.00366545	0.00342976	0.00608321	0.00593688	0.00468287	0.00510277		0.00980454	0.00949269	0.00538508	0.00520128	0.00388972	0.00366476	0.00408322	0.00411462	0.00346289	0.00332077	0.00421637	0.0043892	1.54023	1.53866	0.679219	0.658236	0.983991	0.899	1.11397	1.19968	0.569253	0.559347	0.900381	0.860159	0.00544131	0.00508543	0.958511	0.33758
862	b3683	glvC	0.13481	0.127601	0.070389	0.0694974	0.111889	0.106293	0.0998577	0.098771	0.167361	0.175197	0.115739	0.116997		0.0783566	0.0776999	0.087193	0.0998994	0.106747	0.10091	0.100226	0.098035	0.0856431	0.0841839	0.120243	0.113864	0.581237	0.608931	1.23873	1.43745	0.954046	0.949358	1.00369	0.992548	0.511727	0.480509	1.03891	0.973222	0.1162	0.0960834	0.89753	0.296328
863	b3709	tnaB	0.00162896	0.00163523	0.00219862	0.00214647	0.00208873	0.00213873	0.00175008	0.00165029	0.00274255	0.00353859	0.00295735	0.00315451		0.00230232	0.00202211	0.00184557	0.00210142	0.0017049	0.0016727	0.00198758	0.00215211	0.0021526	0.002646	0.00301721	0.00328597	1.41336	1.23659	0.839419	0.979012	0.816239	0.782101	1.13571	1.30407	0.78489	0.747757	1.02024	1.04167	0.00230251	0.00224087	1.00842	0.224902	W
864	b3722	bglF	0.0092489	0.00942858	0.0107397	0.00960709	0.0113544	0.0107698	0.0084867	0.00920818	0.0168684	0.017167	0.0135847	0.0135597		0.0100478	0.0107172	0.00938422	0.00924818	0.00784788	0.00719485	0.00994847	0.00927898	0.0119414	0.0110118	0.0125497	0.0157102	1.08638	1.13667	0.873791	0.962641	0.691173	0.668061	1.17224	1.00769	0.707914	0.641453	0.923808	1.1586	0.0116686	0.0104067	0.919202	0.201188
865	b3725	pstB	0.0113915	0.0130666	0.0119672	0.0112249	0.00812601	0.00920343	0.00909001	0.00999363	0.0116279	0.0116942	0.00910724	0.009122		0.00931418	0.00913018	0.0096762	0.00966394	0.00819171	0.00965745	0.00802448	0.0090639	0.0135723	0.0143997	0.0124835	0.0119274	0.817641	0.698743	0.808561	0.86094	1.00809	1.04933	0.882781	0.906967	1.16721	1.23135	1.37072	1.30755	0.0104679	0.0104254	1.00916	0.216876
866	b3726	pstA	0.00592182	0.0063064	0.0090973	0.00949694	0.00407019	0.00476351	0.004846	0.00549606	0.00636921	0.00676494	0.00553009	0.00549649		0.0106127	0.0101334	0.0065311	0.00616758	0.00509874	0.00561679	0.0043768	0.00478411	0.0054713	0.00546625	0.00590303	0.00560029	1.79213	1.60684	0.717916	0.649427	1.2527	1.17913	0.903179	0.870463	0.859024	0.808025	1.06744	1.01888	0.00617991	0.0063135	1.06043	0.348777
867	b3727	pstC	0.0785239	0.0779459	0.0725089	0.0755596	0.0500498	0.0592375	0.0753172	0.090708	0.0473039	0.0174815	0.0618173	0.0625982		0.0864523	0.0920494	0.0766688	0.0826071	0.113295	0.134018	0.0606408	0.0709787	0.0479521	0.0513853	0.0463616	0.032403	1.10097	1.18094	1.05737	1.09327	2.26365	2.26238	0.805139	0.782497	1.0137	2.93942	0.749978	0.517634	0.0640877	0.0745677	1.31391	0.75105
868	b3728	pstS	0.00751797	0.00862573	0.00724157	0.00693339	0.0050735	0.00551471	0.00517308	0.00597918	0.00688455	0.0068574	0.00749248	0.00821397		0.00651191	0.00774538	0.00658799	0.00717211	0.00568972	0.00582738	0.00398537	0.0045255	0.00481103	0.00535068	0.00618757	0.00557173	0.86618	0.897938	0.909746	1.03443	1.12146	1.0567	0.770405	0.756876	0.698815	0.780279	0.825838	0.678324	0.00679229	0.00583053	0.866416	0.14337
869	b3747	kup	0.0053326	0.00513906	0.00589659	0.00585824	0.00381951	0.00402221	0.00416357	0.00415275	0.00423917	0.00453399	0.00460514	0.00447377		0.00688775	0.00560508	0.00585705	0.00540607	0.00482036	0.00455757	0.00360437	0.00401483	0.00477074	0.0043235	0.00511251	0.0043408	1.29163	1.09068	0.993294	0.922814	1.26204	1.1331	0.865692	0.96679	1.1254	0.953576	1.11018	0.970278	0.00468638	0.00494172	1.05712	0.133669
870	b3748	rbsD	0.00866344	0.00690365	0.0072367	0.00700127	0.023352	0.0264064	0.0225621	0.0233066	0.0122439	0.0142191	0.0142618	0.013704		0.00855423	0.010299	0.0144562	0.0136802	0.0226874	0.0214977	0.0309036	0.0322247	0.0210293	0.0219285	0.0100967	0.00923887	0.987395	1.49183	1.99762	1.95397	0.971539	0.814111	1.36971	1.38264	1.71754	1.54219	0.707959	0.674176	0.0149884	0.0180497	1.30089	0.465118
871	b3749	rbsA	0.024878	0.0247514	0.0340298	0.0321189	0.012276	0.0133696	0.0134848	0.013478	0.0298879	0.0324401	0.0235105	0.0247923		0.0301827	0.0309906	0.0208256	0.0218737	0.0151983	0.0153328	0.00980124	0.0105847	0.023595	0.0232116	0.0247782	0.0248915	1.21323	1.25208	0.61198	0.681023	1.23805	1.14684	0.726837	0.785331	0.789451	0.715522	1.05392	1.004	0.0232515	0.0209388	0.934855	0.240738
872	b3750	rbsC	0.00963669	0.00936457	0.00986202	0.00905452	0.00802627	0.00807361	0.00907943	0.00818182	0.00665064	0.00642224	0.00756523	0.00716502		0.0114361	0.0127832	0.00866091	0.00871291	0.00830414	0.0086781	0.00985205	0.00975628	0.00755971	0.00731416	0.004503	0.00485132	1.18672	1.36506	0.878209	0.962272	1.03462	1.07487	1.0851	1.19243	1.13669	1.13888	0.595224	0.677083	0.00825684	0.00853432	1.02726	0.220049
873	b3751	rbsB	0.0116957	0.0122274	0.0124406	0.0106049	0.0135464	0.0137676	0.0144567	0.012718	0.0116155	0.0126665	0.0143948	0.013778		0.00788634	0.00870224	0.0123881	0.0115884	0.0106256	0.0113624	0.0111059	0.0110866	0.0187957	0.0177216	0.00824342	0.00772018	0.674296	0.711701	0.99578	1.09274	0.784382	0.825302	0.768219	0.871727	1.61816	1.39908	0.572668	0.560327	0.012826	0.0114355	0.906199	0.32428
874	b3816	corA	0.00550481	0.00623208	0.00580564	0.00560341	0.00931551	0.0102447	0.00706789	0.00682981	0.0109703	0.0122263	0.00876099	0.00841717		0.00407394	0.00448987	0.00580854	0.00614323	0.00886366	0.00931418	0.0070522	0.00672557	0.0118184	0.0123537	0.009268	0.00760757	0.740068	0.720445	1.0005	1.09634	0.951495	0.909173	0.99778	0.984737	1.07731	1.01042	1.05787	0.903815	0.00808154	0.00779324	0.954163	0.120345
875	b3849	trkH	0.00665857	0.00648271	0.00964235	0.0096365	0.00368908	0.00352758	0.00406886	0.0047576	0.00477251	0.00466768	0.00447333	0.00437583		0.0126687	0.0134476	0.0056431	0.00597363	0.0046485	0.00502749	0.00414409	0.00363156	0.00444716	0.00400066	0.0041093	0.00395371	1.90261	2.07439	0.585241	0.619896	1.26007	1.4252	1.01849	0.763318	0.931828	0.857098	0.918622	0.903532	0.00556272	0.00597463	1.10502	0.476631
876	b3897	frvR	0.0027331	0.00280316	0.00374346	0.00400296	0.00210712	0.00227706	0.00247624	0.00299118	0.00306112	0.00329614	0.00323148	0.00349527		0.00342418	0.00426441	0.00299732	0.00316046	0.00234124	0.00256007	0.00268329	0.00255598	0.00312873	0.00295431	0.00497189	0.00389432	1.25286	1.52129	0.800681	0.78953	1.11111	1.12428	1.08361	0.854505	1.02209	0.896292	1.53858	1.11417	0.00301819	0.00324468	1.09242	0.250002	W
877	b3899	frvB	0.0197397	0.0209088	0.0212965	0.0213083	0.0134985	0.0152305	0.0186657	0.0201358	0.0187358	0.0211433	0.0199183	0.0205045		0.0196204	0.0200426	0.0217722	0.0220875	0.0149256	0.01645	0.0163887	0.0163084	0.017231	0.0185064	0.0211339	0.0211253	0.993954	0.958575	1.02234	1.03657	1.10573	1.08007	0.87801	0.809923	0.919684	0.875284	1.06103	1.03028	0.0192571	0.0187993	0.980953	0.0926782
878	b3900	frvA	0.00349559	0.00326744	0.00311269	0.00278332	0.00176431	0.00199928	0.00209469	0.00206919	0.00208332	0.00224987	0.00209627	0.00213778		0.00360353	0.00360979	0.00369496	0.00388825	0.0023988	0.00233035	0.00209037	0.00230616	0.00176747	0.00181717	0.00153689	0.00165753	1.03088	1.10478	1.18706	1.39698	1.35963	1.16559	0.997939	1.11452	0.848393	0.807675	0.733158	0.775351	0.00242948	0.00255844	1.0435	0.220193	W
879	b3907	rhaT	0.00436356	0.00368466	0.00461427	0.00416323	0.00330303	0.00362959	0.00392678	0.00419645	0.00407966	0.00387953	0.00403352	0.00351119		0.00461924	0.00457832	0.00384487	0.00360541	0.00366698	0.00485478	0.00359866	0.00336167	0.00418517	0.00393126	0.0031919	0.00327981	1.05859	1.24253	0.833256	0.866013	1.11019	1.33756	0.91644	0.801074	1.02586	1.01333	0.791344	0.9341	0.00394879	0.00389317	0.994191	0.172935
880	b3909	kdgT	0.0133263	0.0145385	0.0152462	0.0148864	0.0109691	0.0130466	0.0133157	0.0127537	0.0127927	0.0119237	0.0115938	0.0116924		0.0163956	0.0178427	0.015615	0.0164634	0.015089	0.0185808	0.0128461	0.0126349	0.0172967	0.0171577	0.0142558	0.0155592	1.23032	1.22727	1.02419	1.10594	1.37559	1.42418	0.96473	0.990683	1.35207	1.43895	1.22961	1.33071	0.0130071	0.0158114	1.22452	0.16859
881	b3917	sbp	0.0106559	0.0116998	0.0119183	0.0109144	0.00972721	0.00890929	0.00898833	0.00915961	0.00919595	0.00858075	0.00743875	0.00768283		0.00813733	0.00842183	0.0112654	0.0112357	0.0106621	0.0111722	0.0113988	0.0107192	0.0117126	0.0120878	0.0096531	0.00947721	0.763648	0.719824	0.945218	1.02944	1.09611	1.254	1.26818	1.17026	1.27367	1.40872	1.29768	1.23356	0.00957259	0.0104953	1.12169	0.217483
882	b3927	glpF	0.0124164	0.0124364	0.0127169	0.0131358	0.0142797	0.0146084	0.0117473	0.0130659	0.01472	0.0157161	0.0142574	0.0154253		0.012432	0.0126696	0.0129191	0.013895	0.013162	0.013721	0.0114078	0.0103969	0.0155524	0.0152583	0.0156041	0.0164846	1.00126	1.01875	1.0159	1.0578	0.921729	0.939257	0.971094	0.795729	1.05655	0.97087	1.09445	1.06867	0.0137105	0.0136252	0.992671	0.0816661
883	b3947	ptsA	0.00702495	0.00596255	0.00582222	0.00526589	0.00399484	0.00371567	0.00398932	0.00349608	0.00296807	0.00259597	0.00375093	0.00367159		0.0050939	0.00504321	0.00575375	0.00588727	0.00426627	0.00366598	0.00377864	0.00377473	0.00263522	0.00235122	0.00449549	0.00470684	0.725116	0.845813	0.98824	1.118	1.06795	0.986627	0.94719	1.0797	0.887857	0.90572	1.1985	1.28196	0.00435484	0.00428771	1.00272	0.155976
884	b3966	btuB	0.0103506	0.0102113	0.0107878	0.0107816	0.010496	0.00989973	0.00965925	0.0098865	0.0118516	0.0110519	0.0116626	0.0112763		0.0129278	0.0133592	0.01311	0.0140049	0.0124092	0.0118379	0.0121094	0.0125929	0.0163436	0.0160116	0.0213499	0.0187499	1.24898	1.30827	1.21527	1.29897	1.18228	1.19578	1.25365	1.27375	1.37902	1.44877	1.83063	1.66277	0.0106596	0.0145672	1.35818	0.199621
885	b3981	secE	0.0103714	0.00968963	0.00802574	0.00778711	0.0167228	0.0154168	0.0148526	0.0151575	0.016454	0.0153326	0.0141379	0.0157636		0.00903987	0.00892764	0.0105832	0.01041	0.0151948	0.0157865	0.0234627	0.0220519	0.0181002	0.0172321	0.0181068	0.0177006	0.871616	0.92136	1.31866	1.33682	0.908628	1.02398	1.5797	1.45485	1.10005	1.12388	1.28073	1.12288	0.0133093	0.0155497	1.17026	0.225814
886	b4031	xylE	0.0343194	0.0356992	0.0334842	0.0364333	0.0261069	0.0279851	0.0322946	0.033727	0.0354723	0.0375442	0.0355383	0.0343989		0.0326147	0.0355925	0.0351134	0.0384452	0.0282999	0.0298291	0.0237914	0.0250325	0.0248803	0.0265166	0.0360007	0.0338423	0.950328	0.997011	1.04865	1.05522	1.084	1.06589	0.736699	0.742211	0.701402	0.706279	1.01301	0.983821	0.0335836	0.0308299	0.923711	0.154065
887	b4032	malG	0.0209323	0.0225908	0.017271	0.0187142	0.0153734	0.0158463	0.0164835	0.0188803	0.0169501	0.0185217	0.0202691	0.0216977		0.0190062	0.021167	0.023529	0.0250072	0.0178298	0.0194905	0.0161378	0.0170756	0.0201162	0.0217373	0.0180404	0.0176948	0.90798	0.936975	1.36235	1.33627	1.15978	1.22998	0.979028	0.904412	1.18679	1.17361	0.890047	0.815518	0.0186275	0.019736	1.07356	0.188542
888	b4033	malF	0.0118487	0.0122554	0.0124558	0.0116193	0.00990224	0.0107062	0.0101408	0.00995391	0.0092002	0.00916363	0.00964034	0.0107317		0.0129356	0.0139589	0.0123337	0.0123145	0.0116749	0.0110558	0.0101722	0.010034	0.00792656	0.00870648	0.00752494	0.00756672	1.09174	1.139	0.990197	1.05984	1.17901	1.03266	1.00309	1.00805	0.861564	0.950112	0.780568	0.705083	0.0106348	0.010517	0.983409	0.140802
889	b4034	malE	0.00312388	0.00363232	0.0036517	0.00377647	0.0070405	0.0066975	0.00656756	0.00651468	0.00755789	0.00718743	0.00495374	0.0050501		0.0036337	0.00333253	0.00390147	0.0036964	0.00368224	0.00351918	0.00385361	0.00364885	0.00390783	0.00412585	0.00349834	0.0033258	1.1632	0.917465	1.0684	0.978797	0.523008	0.525447	0.586765	0.560097	0.517052	0.574037	0.706203	0.658562	0.00547948	0.00367715	0.731586	0.235218
890	b4035	malK	0.00531233	0.00477599	0.004513	0.00464541	0.00380414	0.00332716	0.00377552	0.00332041	0.00389069	0.00396819	0.00381558	0.00349632		0.00805661	0.00822373	0.00443074	0.00419191	0.00311556	0.00291089	0.00298818	0.00235271	0.00318331	0.003299	0.00318885	0.00283599	1.51659	1.72189	0.981773	0.902377	0.818991	0.874887	0.791462	0.708561	0.818186	0.831361	0.835745	0.811137	0.00405373	0.00406479	0.967746	0.31426
891	b4036	lamB	0.0110167	0.0111005	0.0126886	0.0128544	0.00980563	0.00889054	0.0109793	0.0109368	0.0113008	0.0118305	0.0108866	0.0116269		0.0124419	0.011101	0.0113665	0.0121434	0.00782939	0.00772408	0.0083837	0.00805784	0.00972165	0.00999809	0.00942386	0.010046	1.12937	1.00005	0.895806	0.944694	0.798458	0.868798	0.763594	0.736761	0.86026	0.845109	0.865641	0.86403	0.0111598	0.00985312	0.881048	0.106143
892	b4077	gltP	0.0513549	0.0559041	0.0457694	0.0495841	0.0289855	0.0287305	0.0334176	0.0355579	0.063366	0.0637087	0.0500301	0.0539687		0.0378053	0.0396989	0.0439937	0.049685	0.0360309	0.0376163	0.0348535	0.0367155	0.0609312	0.0613622	0.0652731	0.0657484	0.736159	0.710126	0.961203	1.00203	1.24307	1.30928	1.04297	1.03255	0.961575	0.963168	1.30468	1.21827	0.0466981	0.0474762	1.04042	0.199199
893	b4104	phnE	0.0106835	0.0105419	0.00831137	0.0075689	0.00652745	0.00642079	0.0070364	0.00698451	0.00759334	0.00835061	0.00815617	0.00832597		0.00896463	0.00915823	0.0113441	0.010996	0.00698451	0.00703295	0.00696271	0.00625805	0.00803292	0.00871092	0.0078356	0.00793547	0.83911	0.868746	1.36489	1.45278	1.07002	1.09534	0.989526	0.89599	1.05789	1.04315	0.960696	0.953098	0.00804174	0.00835134	1.04927	0.187331
894	b4105	phnD	0.0452549	0.0453102	0.0448792	0.0454918	0.0110671	0.0113737	0.0142003	0.0132587	0.0151393	0.0182084	0.0200415	0.0241523		0.0521619	0.056284	0.0335999	0.0459988	0.0155268	0.0151161	0.0132846	0.0127366	0.0186466	0.0191377	0.0110721	0.0117112	1.15262	1.24219	0.748675	1.01114	1.40296	1.32904	0.935518	0.960617	1.23167	1.05103	0.552456	0.484889	0.0256981	0.0254397	1.00857	0.292734
895	b4106	phnC	0.0264913	0.0283278	0.0203687	0.0221482	0.011395	0.0112776	0.0119589	0.0120351	0.0132849	0.014043	0.0133986	0.0131288		0.0279846	0.026282	0.0206214	0.0241643	0.0136651	0.0132	0.0121402	0.0125147	0.0135146	0.0147126	0.00900441	0.00908091	1.05637	0.927783	1.0124	1.09103	1.19922	1.17046	1.01516	1.03985	1.01729	1.04768	0.67204	0.691678	0.0164882	0.0164071	0.99508	0.163011
896	b4111	proP	0.0454039	0.0455518	0.0422814	0.0443236	0.0822414	0.0892636	0.0805156	0.077276	0.045551	0.044265	0.0407193	0.0403572		0.0411984	0.0427012	0.0575995	0.0596333	0.0758994	0.0761891	0.074122	0.0816409	0.0392956	0.0393337	0.0438061	0.043439	0.907374	0.937421	1.36229	1.34541	0.922886	0.853529	0.920591	1.05648	0.862673	0.888596	1.07581	1.07636	0.0564792	0.0562382	1.01745	0.175589
897	b4120	melB	0.00674806	0.00544984	0.00584465	0.00410942	0.00385316	0.00397799	0.00381526	0.00369378	0.00576516	0.00419631	0.00439591	0.00417273		0.00487533	0.0041275	0.00540333	0.00485886	0.00450835	0.00391274	0.00408829	0.00357027	0.00510305	0.00465675	0.00349086	0.00350821	0.722479	0.75736	0.924492	1.18237	1.17004	0.983599	1.07156	0.966561	0.885153	1.10973	0.794116	0.840747	0.00466852	0.00434196	0.950684	0.157846
898	b4123	dcuB	0.00998519	0.0102287	0.0102173	0.0105678	0.00793749	0.0082349	0.00868413	0.00868157	0.0117435	0.0115032	0.010365	0.00999469		0.0112423	0.0120472	0.0108536	0.0114398	0.00872908	0.00919838	0.00834314	0.00808306	0.0116757	0.0116049	0.00983734	0.00969816	1.1259	1.17778	1.06228	1.08251	1.09973	1.117	0.960734	0.93106	0.994222	1.00884	0.949089	0.970331	0.00984529	0.0102294	1.03996	0.0811838
899	b4132	cadB	0.00279941	0.00283031	0.00310608	0.00327112	0.00204026	0.00207919	0.00238436	0.00239518	0.00305151	0.00264343	0.00280016	0.00241347		0.00336521	0.00353406	0.00307836	0.00279795	0.00250301	0.00212615	0.0022621	0.00207154	0.00257683	0.00273686	0.0035773	0.00255984	1.20212	1.24865	0.991076	0.855349	1.22681	1.02258	0.948725	0.864876	0.844444	1.03535	1.27754	1.06065	0.00265121	0.00276577	1.04818	0.158061	W
900	b4138	dcuA	0.0151738	0.0149948	0.0126612	0.0158136	0.0150699	0.0151407	0.0137322	0.0151617	0.0191918	0.019459	0.0176242	0.018213		0.0149715	0.0151501	0.0155691	0.0169332	0.013762	0.0136104	0.0127397	0.0133366	0.0237614	0.0228746	0.0212701	0.02115	0.986667	1.01036	1.22967	1.0708	0.913215	0.898924	0.927725	0.879624	1.23811	1.17553	1.20687	1.16126	0.0160197	0.0170941	1.05823	0.138539
901	b4208	cycA	0.0230153	0.022582	0.0198686	0.0219408	0.0156979	0.0158827	0.0139609	0.0147231	0.0193813	0.0208516	0.0164322	0.0161884		0.0284571	0.0302202	0.0195815	0.021633	0.0159594	0.0152754	0.0142357	0.0140216	0.0190446	0.0196655	0.0165196	0.0159279	1.23644	1.33825	0.985546	0.98597	1.01666	0.961768	1.01969	0.952351	0.982628	0.943118	1.00532	0.983905	0.0183771	0.0192118	1.0343	0.122409
902	b4240	treB	0.00744558	0.00745283	0.00747251	0.00785395	0.00497371	0.00575612	0.00532773	0.00575613	0.00742428	0.00730809	0.0059434	0.00611684		0.00720306	0.00775564	0.0070263	0.00750827	0.00585415	0.00609259	0.00499526	0.00544981	0.00623588	0.00668004	0.00597518	0.00606997	0.967428	1.04063	0.940286	0.955986	1.17702	1.05845	0.937596	0.946784	0.839931	0.914061	1.00535	0.992339	0.00656926	0.00640385	0.981322	0.0845317
903	b4242	mgtA	0.0153399	0.016615	0.018439	0.0179174	0.0111183	0.0122901	0.0131303	0.0129419	0.015342	0.016697	0.0156205	0.0147968		0.017101	0.0185476	0.0170287	0.0177185	0.0123817	0.0122848	0.0116611	0.0115343	0.0142271	0.0146233	0.0154382	0.0156027	1.1148	1.11632	0.923517	0.9889	1.11363	0.999565	0.888105	0.89124	0.927329	0.875802	0.98833	1.05446	0.0150207	0.0148458	0.990168	0.0917477
904	b4287	fecE	0.0122077	0.0133584	0.014538	0.016003	0.00894806	0.00963024	0.00920982	0.0104034	0.0157775	0.0179351	0.0129159	0.013793		0.0167394	0.0164041	0.0112871	0.0126917	0.00943988	0.0108771	0.00799982	0.00881564	0.0117112	0.0129723	0.0151977	0.0150462	1.37121	1.22799	0.776385	0.793083	1.05496	1.12948	0.868618	0.847381	0.742275	0.723291	1.17666	1.09086	0.0128933	0.0124318	0.983517	0.217868
905	b4288	fecD	0.00185903	0.00156414	0.00194226	0.00179443	0.00211003	0.00138069	0.00138935	0.00123567	0.00196956	0.00210439	0.00188868	0.00192139		0.00195686	0.00207545	0.00188099	0.00179307	0.00171783	0.00162941	0.00156554	0.00119617	0.00215745	0.0017714	0.0024933	0.00269575	1.05262	1.3269	0.96845	0.999241	0.814127	1.18014	1.12682	0.968035	1.09539	0.841766	1.32013	1.40302	0.0017633	0.0019111	1.09139	0.18915	W
906	b4289	fecC	0.0298311	0.0199631	0.0209626	0.0157646	0.0121356	0.0080945	0.0167881	0.00933497	0.0164839	0.0120978	0.0188148	0.0184513		0.0171419	0.0134587	0.019651	0.0151062	0.0216368	0.0125241	0.013059	0.00853221	0.0135818	0.0097339	0.0116889	0.0136763	0.574634	0.674178	0.937431	0.958233	1.78293	1.54724	0.777872	0.914005	0.823944	0.804598	0.621259	0.741209	0.0165602	0.0141492	0.929794	0.367101
907	b4290	fecB	0.0174353	0.0182125	0.0169569	0.0187744	0.0143644	0.0152097	0.0136665	0.0151327	0.0180254	0.0185709	0.0168802	0.017889		0.017334	0.0174602	0.0180746	0.017726	0.0140786	0.0137783	0.0118562	0.0135994	0.0193618	0.0184365	0.018179	0.0179217	0.994189	0.958691	1.06591	0.944158	0.980102	0.905887	0.867537	0.898672	1.07414	0.992762	1.07694	1.00183	0.0167598	0.0164838	0.980069	0.0693971
908	b4291	fecA	0.0155917	0.0157583	0.0149681	0.0154233	0.0124946	0.0127625	0.0125705	0.0119757	0.0252495	0.0250079	0.0223781	0.0240608		0.0130704	0.0132297	0.0158598	0.0162685	0.0123477	0.0120373	0.0106725	0.0113985	0.0235346	0.0229155	0.0240289	0.0239094	0.838288	0.839538	1.05957	1.0548	0.988241	0.943183	0.849014	0.951799	0.932083	0.916329	1.07377	0.993707	0.0173534	0.0166061	0.95336	0.0841691
909	b4292	fecR	0.0146061	0.01523	0.016349	0.018238	0.0113542	0.0112072	0.0104659	0.0111411	0.0157741	0.0154528	0.0133193	0.0130368		0.0166716	0.0170261	0.0138796	0.0149087	0.0101168	0.0107669	0.00864959	0.00885816	0.0150006	0.0143132	0.0145954	0.015307	1.14142	1.11793	0.848959	0.817452	0.891017	0.960715	0.826456	0.795092	0.950963	0.926249	1.09581	1.17414	0.0138479	0.0133411	0.962183	0.136766
910	b4293	fecI	0.00591944	0.00636299	0.00672886	0.0067935	0.00498081	0.00517672	0.00465846	0.00456595	0.00617499	0.00553014	0.0053424	0.00504001		0.00753372	0.00702292	0.00618511	0.00608023	0.00489505	0.0051099	0.00480779	0.00472141	0.00561848	0.00531524	0.00488341	0.00514686	1.27271	1.10371	0.919191	0.895007	0.982782	0.987092	1.03206	1.03405	0.909876	0.96114	0.914087	1.0212	0.00560619	0.00561001	1.00274	0.105616
911	b4304	sgcC	0.0118862	0.0117792	0.0125932	0.0127624	0.00843461	0.00849132	0.00890514	0.00888568	0.0109218	0.011496	0.0103837	0.0115215		0.0119732	0.0129561	0.0110511	0.0117762	0.00844904	0.00882474	0.00730361	0.00782723	0.0097835	0.00998248	0.0112443	0.0112173	1.00732	1.09991	0.877548	0.922727	1.00171	1.03927	0.820157	0.880881	0.895774	0.868344	1.08288	0.973601	0.0106717	0.0101991	0.955843	0.091176
912	b4321	gntP	0.00792579	0.00840863	0.00902133	0.00914644	0.00593419	0.00691698	0.00617272	0.00629333	0.00963681	0.00969042	0.00833982	0.00843314		0.00839318	0.00890715	0.00780045	0.00849497	0.00596197	0.00623109	0.00588931	0.00566047	0.00751055	0.00775922	0.00923655	0.00903114	1.05897	1.05929	0.864667	0.928774	1.00468	0.90084	0.954087	0.89944	0.77936	0.80071	1.10752	1.07091	0.0079933	0.007573	0.952438	0.108836
913	b0066	yabJ	0.00540663	0.00560095	0.0062249	0.00608892	0.00472954	0.00455573	0.00363093	0.00349708	0.00505869	0.00479349	0.00502261	0.00523407		0.00605326	0.00571996	0.00536965	0.00500174	0.00407759	0.00391028	0.00364437	0.00369284	0.00477277	0.00468484	0.00536691	0.0052211	1.1196	1.02125	0.862608	0.82145	0.862155	0.85832	1.0037	1.05598	0.943479	0.977333	1.06855	0.997523	0.00498696	0.00479294	0.965995	0.0964235
914	b0067	yabK	0.0885076	0.0829057	0.0355272	0.0335103	0.0507416	0.045321	0.0464343	0.049039	0.0556557	0.0504603	0.0603744	0.0607116		0.0356304	0.033287	0.0706778	0.0670334	0.0588354	0.0588831	0.0551536	0.0507113	0.0512917	0.0527559	0.033684	0.0321509	0.402569	0.401505	1.9894	2.00038	1.15951	1.29924	1.18778	1.0341	0.921589	1.04549	0.557918	0.529568	0.0549324	0.0500079	1.04409	0.543376
915	b0070	yabM	0.0362113	0.0376303	0.0459702	0.0466334	0.0225607	0.0254232	0.0234985	0.0237877	0.0439684	0.0440816	0.0438825	0.0454712		0.0331327	0.0352726	0.0377383	0.0408468	0.0212746	0.0234826	0.0189973	0.0188646	0.0679915	0.0663481	0.0701528	0.0706798	0.914983	0.937347	0.820929	0.875913	0.942996	0.923669	0.808447	0.793042	1.54637	1.50512	1.59865	1.55439	0.0365932	0.0420651	1.10182	0.336046
916	b0122	yacC	0.00782201	0.00851695	0.00959607	0.00965583	0.00702432	0.00756246	0.00681533	0.00730447	0.00750783	0.00797778	0.00728392	0.00807419		0.0093862	0.00907964	0.00797063	0.00837132	0.00578116	0.00586996	0.00635235	0.00721202	0.00862841	0.00836624	0.00835579	0.00832608	1.19997	1.06607	0.830614	0.86697	0.82302	0.776197	0.932069	0.987343	1.14925	1.04869	1.14716	1.0312	0.00792843	0.00780832	0.988213	0.142234
917	b0127	yadG	0.019458	0.0208708	0.0195333	0.0185264	0.01397	0.014116	0.0173059	0.0176228	0.0155725	0.0151072	0.0138541	0.0140659		0.0207248	0.0197079	0.0180863	0.0175452	0.0151973	0.0144841	0.0129739	0.01195	0.0138373	0.0138946	0.0133822	0.0144966	1.0651	0.944278	0.925919	0.94704	1.08785	1.02608	0.749679	0.678099	0.888572	0.919738	0.96594	1.03061	0.0166669	0.0155233	0.935743	0.121252
918	b0155	yadQ	0.00865434	0.00927635	0.00677589	0.0065063	0.0117026	0.0113864	0.00821409	0.00853967	0.00937034	0.00887171	0.00743304	0.00739406		0.00708586	0.00664743	0.00962198	0.00995748	0.00789344	0.00872559	0.00867131	0.00912149	0.0109841	0.0100486	0.00989933	0.0104171	0.818764	0.7166	1.42003	1.53044	0.674504	0.766318	1.05566	1.06813	1.17222	1.13266	1.3318	1.40884	0.00867706	0.00908948	1.09133	0.295982
919	b0173	yaeM	0.0226648	0.0236458	0.022339	0.0220648	0.0157181	0.0162478	0.0159977	0.0164403	0.0200362	0.0193007	0.0179662	0.0188976		0.0238326	0.024524	0.0207106	0.0211343	0.0142547	0.01525	0.0144471	0.0134971	0.0168194	0.0163196	0.0188525	0.0191201	1.05153	1.03714	0.927105	0.957829	0.9069	0.938586	0.903076	0.820981	0.839451	0.845544	1.04933	1.01177	0.0192766	0.0182302	0.94077	0.0826352
920	b0263	b0263	0.00359224	0.00365559	0.00414472	0.00399946	0.00273225	0.00279229	0.00256264	0.0025286	0.00372784	0.00365652	0.0029743	0.0030509		0.00424534	0.00415459	0.00339659	0.00363956	0.00267956	0.00282823	0.00285514	0.00227346	0.00329552	0.00352654	0.00374273	0.00384364	1.18181	1.1365	0.819498	0.910014	0.980717	1.01287	1.11414	0.899096	0.884027	0.964454	1.25836	1.25984	0.00328478	0.00337341	1.03511	0.150845
921	b0308	ykgG	0.00848711	0.00828265	0.0101193	0.0100713	0.00628454	0.00669119	0.00709041	0.00752008	0.00958872	0.00928544	0.0089302	0.00918301		0.00876892	0.00971279	0.00918661	0.0088342	0.00626805	0.00613665	0.0065434	0.0065909	0.0101468	0.00974427	0.0104493	0.0107911	1.0332	1.17267	0.907832	0.877169	0.997377	0.917124	0.922852	0.876441	1.0582	1.04941	1.1701	1.17512	0.00846116	0.00859775	1.01313	0.11519
922	b0353	mhpT	0.0168679	0.0167994	0.0161494	0.0155617	0.0148001	0.0146017	0.0144908	0.0136984	0.0167933	0.015904	0.0146886	0.0154486		0.0150935	0.0150881	0.0176704	0.0177749	0.0136072	0.0131267	0.013479	0.012769	0.0147445	0.0144345	0.0184069	0.0171714	0.894807	0.898132	1.09418	1.14222	0.919402	0.898986	0.930179	0.932154	0.878003	0.907601	1.25314	1.11151	0.0154837	0.0152805	0.98836	0.126141
923	b0365	tauA	0.0318359	0.0336673	0.0418564	0.0443614	0.0206834	0.0218829	0.0219502	0.0224245	0.033	0.0343998	0.0347777	0.0354397		0.0322925	0.0324719	0.0354512	0.0367604	0.0184352	0.0201917	0.0186182	0.0187232	0.0498336	0.0506405	0.0524953	0.0488132	1.01434	0.964494	0.846972	0.828658	0.891304	0.922717	0.848203	0.834941	1.51011	1.47212	1.50945	1.37736	0.0313566	0.0345606	1.08506	0.289287
924	b0367	tauC	0.0179883	0.018333	0.0116079	0.012333	0.0172508	0.01805	0.0166426	0.0179981	0.0144405	0.0142965	0.0135538	0.0146981		0.0130861	0.0134423	0.0154483	0.0160113	0.0159266	0.0173302	0.0147109	0.0153533	0.0136621	0.0134623	0.0127504	0.0127592	0.727481	0.733232	1.33085	1.29825	0.923243	0.960124	0.883931	0.853052	0.946098	0.941656	0.940724	0.868085	0.0155994	0.0144953	0.95056	0.186909
925	b0486	ybaT	0.0045061	0.00463539	0.00486648	0.00454979	0.00583764	0.00538317	0.0050724	0.00518252	0.00501403	0.00531562	0.00527717	0.0051618		0.00381278	0.00434332	0.003456	0.00372538	0.00330998	0.00367189	0.00344499	0.00349435	0.00360162	0.00368485	0.00378983	0.00399979	0.846137	0.936992	0.710163	0.818803	0.567007	0.682105	0.679163	0.674257	0.718308	0.693211	0.718156	0.774884	0.00506684	0.00369456	0.734932	0.0965394
926	b0490	ybbL	0.01306	0.0115091	0.0195348	0.0155801	0.00951347	0.00899696	0.0101921	0.00895297	0.0155461	0.0135511	0.0148325	0.0145538		0.0140586	0.013494	0.0126971	0.0121605	0.0101544	0.00900145	0.0106071	0.00790649	0.0113963	0.0103806	0.0122954	0.012364	1.07646	1.17246	0.649974	0.780515	1.06737	1.0005	1.04071	0.883113	0.733062	0.766034	0.828949	0.849534	0.0129853	0.0113763	0.904057	0.163366
927	b0491	ybbM	0.0239312	0.0251533	0.0157636	0.0177881	0.00995156	0.0100538	0.00954779	0.0101129	0.010273	0.00966243	0.0116847	0.011518		0.0212893	0.0245917	0.0189007	0.0192907	0.0101988	0.0102365	0.00927067	0.00920533	0.00929448	0.00907825	0.00953033	0.00957247	0.889607	0.977672	1.19901	1.08447	1.02484	1.01817	0.970975	0.910255	0.904751	0.939541	0.815626	0.831087	0.0137867	0.0133716	0.963834	0.10822
928	b0511	ybbW	0.00940829	0.00941736	0.00941525	0.00949653	0.0058488	0.00617359	0.00538577	0.00607539	0.00637713	0.00557598	0.00663435	0.00652912		0.00888363	0.00961948	0.00851535	0.0084364	0.00636578	0.00583302	0.00547774	0.00609257	0.00609839	0.00554588	0.00601566	0.00587244	0.944234	1.02146	0.904421	0.888367	1.08839	0.944834	1.01708	1.00283	0.95629	0.994601	0.906745	0.899423	0.0071948	0.00689636	0.964056	0.0614758
929	b0513	ybbY	0.0482079	0.0501637	0.0732087	0.0727707	0.0364791	0.0354901	0.0408829	0.0402492	0.0678455	0.0705734	0.0581849	0.0595441		0.0646389	0.0609521	0.0464246	0.0481461	0.0362462	0.0376479	0.0334387	0.0320483	0.0583293	0.0586114	0.0831346	0.0819223	1.34084	1.21506	0.634141	0.661614	0.993615	1.0608	0.817913	0.796246	0.859736	0.830503	1.4288	1.37583	0.0544667	0.0534617	1.00126	0.280047
930	b0572	ylcB	0.0918248	0.0940505	0.0722732	0.0689618	0.134306	0.130108	0.109422	0.111434	0.113042	0.135191	0.116733	0.118229		0.0251405	0.0260989	0.0282814	0.02686	0.0375672	0.0374496	0.0383174	0.036275	0.0593132	0.0664639	0.062635	0.064553	0.273788	0.277498	0.391312	0.389491	0.279714	0.287835	0.35018	0.32553	0.5247	0.491629	0.536566	0.546002	0.107965	0.0424129	0.38952	0.108206
931	b0574	ylcD	0.0253191	0.0250874	0.0257049	0.0242774	0.0328242	0.0294848	0.0263731	0.0265776	0.0273072	0.0276332	0.0309783	0.0310766		0.0124712	0.0115748	0.0114279	0.0114345	0.0111403	0.0106658	0.0117208	0.0104566	0.0155912	0.0154999	0.015857	0.0155517	0.492561	0.461378	0.444581	0.470991	0.339393	0.361739	0.444423	0.393436	0.570954	0.560918	0.511875	0.50043	0.0277203	0.0127826	0.462723	0.072002
932	b0575	ybdE	0.015514	0.016144	0.0127218	0.0121756	0.0202177	0.0203798	0.0155919	0.0152495	0.0173224	0.0153198	0.0171306	0.015913		0.00359617	0.00360289	0.00387942	0.0039533	0.00558394	0.00546567	0.00604202	0.00537772	0.00592362	0.00529943	0.00529508	0.00499615	0.231803	0.223171	0.304942	0.324689	0.276191	0.26819	0.387511	0.352649	0.341962	0.345921	0.309101	0.313967	0.01614	0.00491795	0.306675	0.0493679
933	b0577	ybdG	0.0232731	0.0240423	0.0270747	0.0283162	0.0219019	0.0214009	0.0227607	0.0230338	0.0204598	0.0200137	0.0248945	0.025376		0.0211989	0.0220538	0.0270747	0.0264431	0.0258989	0.0252349	0.0215261	0.0216158	0.020127	0.0185504	0.0185673	0.0186098	0.910874	0.91729	0.999998	0.933851	1.1825	1.17915	0.945757	0.938438	0.983737	0.926885	0.74584	0.733364	0.0235456	0.0222417	0.949807	0.135634
934	b0591	ybdA	0.00467868	0.00430542	0.00479345	0.00471485	0.00356483	0.00321019	0.00358291	0.00340388	0.00459921	0.00424592	0.00486163	0.00453844		0.00391867	0.00441064	0.00424019	0.00432269	0.00351404	0.00333553	0.00316834	0.00334708	0.00364542	0.00356549	0.00353314	0.00335717	0.83756	1.02444	0.884581	0.916826	0.985751	1.03905	0.884293	0.983314	0.792619	0.839747	0.726739	0.739719	0.00420828	0.00369654	0.887886	0.105696
935	b0655	ybeJ	0.0280323	0.0279454	0.0256668	0.0248539	0.0206123	0.0193415	0.0175831	0.0175087	0.0222138	0.0226433	0.0292972	0.0279161		0.0228177	0.0219644	0.0254103	0.0279709	0.0163343	0.0149596	0.0165901	0.0180271	0.0202744	0.0203336	0.0192941	0.019514	0.81398	0.785973	0.990008	1.12542	0.792455	0.773449	0.943524	1.02961	0.912691	0.897997	0.658565	0.699025	0.0236345	0.0202909	0.868558	0.139013
936	b0660	ybeZ	0.307217	0.3086	0.18135	0.181069	0.0769987	0.0781831	0.0831654	0.0829599	0.0676367	0.0713508	0.160186	0.211245		0.177984	0.194507	0.320548	0.293759	0.0884102	0.0862211	0.0817286	0.0821642	0.120682	0.109279	0.0348668	0.0332063	0.579342	0.630286	1.76756	1.62236	1.1482	1.10281	0.982722	0.990409	1.78427	1.53158	0.217664	0.157193	0.15083	0.13528	1.04287	0.565767
937	b0715	abrB	0.0170978	0.0189909	0.0188753	0.0200198	0.0135848	0.0166989	0.0112565	0.0110895	0.0187317	0.0181427	0.0173684	0.0183209		0.0181771	0.0174424	0.0170062	0.0176494	0.0142093	0.0149925	0.0112582	0.0101899	0.0171057	0.0180083	0.0223975	0.0223212	1.06313	0.918464	0.900972	0.881595	1.04597	0.897814	1.00014	0.918886	0.913196	0.99259	1.28956	1.21835	0.0166814	0.0167298	1.00339	0.13231
938	b0752	ybgR	0.014441	0.0144346	0.0153767	0.0150953	0.0147222	0.0128754	0.0116951	0.0119704	0.0163511	0.0171599	0.0145347	0.0155207		0.0121955	0.0114147	0.0108368	0.0105326	0.00990724	0.0101722	0.00842293	0.0091586	0.0128656	0.0130399	0.0136805	0.0137122	0.844503	0.790785	0.704755	0.697738	0.672948	0.79005	0.720208	0.765101	0.786836	0.759902	0.941234	0.883482	0.0145148	0.0113282	0.779795	0.0793263
939	b0770	ybhI	0.0135395	0.013905	0.0141972	0.0144616	0.0109062	0.0116785	0.0109359	0.0105258	0.014498	0.0149867	0.0135271	0.0135635		0.0128027	0.0136062	0.0119525	0.0129626	0.0101354	0.0100678	0.00933171	0.0101472	0.012557	0.0122513	0.0143228	0.0145223	0.945578	0.978509	0.841891	0.896344	0.929329	0.862083	0.853314	0.96403	0.866122	0.81748	1.05882	1.07069	0.0130604	0.012055	0.923683	0.0830085
940	b0794	ybhF	0.00372719	0.00425418	0.00502574	0.00543848	0.00441308	0.00443934	0.00386929	0.00405716	0.00485283	0.00555352	0.00559848	0.00492483		0.00436742	0.00479292	0.00378509	0.00421302	0.00383667	0.00356815	0.00423723	0.00450175	0.00627967	0.00573791	0.00573328	0.00540792	1.17177	1.12664	0.753142	0.774668	0.869386	0.803757	1.09509	1.10958	1.29402	1.0332	1.02408	1.09809	0.00467951	0.00470508	1.01279	0.173119
941	b0820	ybiT	0.0183768	0.0192126	0.0206126	0.0213924	0.0172515	0.0177865	0.0173372	0.0168567	0.0124732	0.0134683	0.0133997	0.0159054		0.0245484	0.0247513	0.0177241	0.0183361	0.0158771	0.0157488	0.0177774	0.0179836	0.0129442	0.0130259	0.0127162	0.0129786	1.33584	1.28828	0.859869	0.857132	0.92033	0.885431	1.02539	1.06685	1.03777	0.967148	0.948994	0.815988	0.0170061	0.0170343	1.00075	0.165004
942	b0842	cmr	0.0223952	0.0219889	0.0255359	0.0253838	0.0180548	0.0167476	0.019998	0.0193916	0.0199537	0.0199702	0.0206196	0.0209369		0.0234839	0.0223248	0.021204	0.0219205	0.0151974	0.0139767	0.0168963	0.0178922	0.0182039	0.0174478	0.0194116	0.0197604	1.04861	1.01528	0.830358	0.863563	0.84174	0.834546	0.844901	0.922679	0.912309	0.873693	0.941416	0.943809	0.0209147	0.0189766	0.906075	0.0718687
943	b0879	ybjZ	0.00768951	0.00769894	0.00892549	0.00959155	0.00693283	0.00701721	0.00668238	0.007044	0.00711586	0.00785826	0.00738673	0.00829926		0.00888433	0.00826439	0.00744572	0.00809344	0.0057087	0.00620957	0.00660039	0.0071171	0.00726487	0.00690888	0.00727193	0.00698213	1.15538	1.07344	0.834208	0.84381	0.82343	0.884906	0.98773	1.01038	1.02094	0.879187	0.984458	0.841296	0.00768684	0.00722929	0.944931	0.108784
944	b0898	ycaD	0.00746058	0.00739622	0.00759116	0.00759735	0.00677354	0.00709252	0.00557338	0.00560322	0.0083847	0.00776848	0.00899803	0.00870476		0.00722212	0.00714131	0.00811523	0.00810889	0.00727252	0.00699706	0.00661887	0.00644229	0.00869434	0.00789209	0.00866236	0.00898533	0.968038	0.965536	1.06904	1.06733	1.07367	0.986541	1.18759	1.14975	1.03693	1.01591	0.962696	1.03223	0.00741199	0.00767937	1.04294	0.0717654
945	b0899	b0899	0.0110107	0.0110215	0.0111902	0.0110126	0.00868857	0.00902248	0.00830791	0.00907199	0.00883036	0.00922353	0.00877389	0.00917226		0.0129036	0.0124748	0.00970112	0.0103924	0.00898012	0.0086626	0.00780651	0.00813413	0.0076913	0.00808676	0.00950094	0.00924923	1.17191	1.13186	0.866934	0.943679	1.03356	0.960113	0.939648	0.89662	0.871006	0.876753	1.08287	1.00839	0.0096105	0.00946529	0.981945	0.104325
946	b0934	ycbM	0.0127093	0.0124108	0.0116625	0.0116093	0.010816	0.0098823	0.0104072	0.0103937	0.0108006	0.0119308	0.00975403	0.0103724		0.0111233	0.010785	0.00919206	0.00902324	0.00767608	0.00725192	0.00825549	0.00853862	0.00847358	0.00771228	0.00912477	0.00903832	0.875213	0.869001	0.788173	0.77724	0.709695	0.733829	0.793248	0.821518	0.784549	0.646416	0.935487	0.871381	0.0110624	0.00884955	0.800479	0.080563
947	b0949	uup	0.0108667	0.0103303	0.0103547	0.0114186	0.0099045	0.0106937	0.00963313	0.0105518	0.0120492	0.0118348	0.0102059	0.0128871		0.0113024	0.0108323	0.00966954	0.0101224	0.00943793	0.00944342	0.0112502	0.0114397	0.0109669	0.0098777	0.0128093	0.0153433	1.0401	1.0486	0.933829	0.886485	0.952893	0.883085	1.16786	1.08415	0.91018	0.83463	1.25509	1.1906	0.0108942	0.0110413	1.01562	0.136936
948	b0970	yccA	0.0141958	0.0154026	0.0140046	0.0143169	0.0430956	0.0432579	0.0283243	0.0282427	0.0254014	0.0248877	0.0254426	0.0249397		0.00732806	0.00748562	0.0074253	0.00699476	0.00940968	0.00942103	0.0113313	0.0116409	0.0145885	0.0143728	0.0226495	0.0218597	0.516213	0.485997	0.530203	0.488566	0.218344	0.217787	0.400056	0.412174	0.574319	0.577506	0.890221	0.876501	0.025126	0.0120423	0.515657	0.209065
949	b1242	ychE	0.00455731	0.00394426	0.00465776	0.00487471	0.00548425	0.00577338	0.0052721	0.00490143	0.00553827	0.0049576	0.0059414	0.00549673		0.00404493	0.0040204	0.00387815	0.00379063	0.0036897	0.00381077	0.00409908	0.00432102	0.00508025	0.00462123	0.00659425	0.00607168	0.88757	1.0193	0.832621	0.777611	0.672781	0.660058	0.777503	0.881584	0.9173	0.93215	1.10988	1.1046	0.0051166	0.00450184	0.88108	0.14814
950	b1296	ycjJ	0.0322283	0.0316026	0.0174821	0.0200408	0.0158974	0.0155121	0.013234	0.0135039	0.0132949	0.0129835	0.0229008	0.0214494		0.0286566	0.0260807	0.0279084	0.029798	0.0145222	0.0145512	0.016378	0.0160194	0.0193513	0.0192237	0.0112801	0.00967911	0.889176	0.825271	1.5964	1.48687	0.913497	0.938058	1.23757	1.18628	1.45554	1.48063	0.492563	0.451254	0.0191775	0.0194541	1.07943	0.388405
951	b1311	ycjO	0.0120014	0.0126803	0.0112282	0.0122753	0.00577438	0.0061705	0.00689633	0.0070116	0.00845793	0.00826871	0.00981329	0.00968274		0.0128506	0.0121778	0.0117925	0.0126626	0.00608408	0.00622159	0.00713331	0.00691135	0.00881394	0.00810304	0.00830837	0.00944522	1.07076	0.960369	1.05026	1.03155	1.05363	1.00828	1.03436	0.985703	1.04209	0.979965	0.846645	0.97547	0.00918839	0.0092087	1.00326	0.0607487
952	b1312	ycjP	0.0409718	0.0436438	0.0320937	0.0315954	0.0270991	0.026046	0.0274546	0.0291032	0.0360175	0.035475	0.0315329	0.0333012		0.0311564	0.0345727	0.0413881	0.0424073	0.0273287	0.0290485	0.0306532	0.0325971	0.0291152	0.0289817	0.0229773	0.0235823	0.760435	0.792156	1.2896	1.3422	1.00848	1.11527	1.1165	1.12005	0.808362	0.816962	0.728675	0.708153	0.0328612	0.0311507	0.967237	0.225438
953	b1318	ycjV	0.0532374	0.0492284	0.0533292	0.0352118	0.0279726	0.0260135	0.0237157	0.0246355	0.024731	0.0246795	0.0243671	0.0216124		0.0709674	0.0722192	0.0388061	0.0400618	0.0267178	0.0243536	0.0267726	0.0282871	0.0142693	0.014679	0.0177196	0.0173569	1.33303	1.46702	0.727671	1.13774	0.95514	0.936189	1.1289	1.14823	0.576981	0.594785	0.727195	0.803097	0.0323945	0.0326842	0.961332	0.286868
954	b1336	ydaH	0.00524005	0.00480873	0.00528919	0.00547596	0.00385567	0.00365819	0.00397426	0.00410906	0.00458146	0.00412682	0.00417378	0.00452712		0.00656151	0.00555704	0.00458681	0.00469815	0.00353711	0.0035876	0.00450773	0.00424491	0.00376441	0.00337332	0.00455514	0.00464365	1.25219	1.15561	0.867204	0.857959	0.917378	0.980704	1.13423	1.03306	0.821662	0.817415	1.09137	1.02574	0.00448502	0.00446811	0.99621	0.14331
955	b1440	b1440	0.0014491	0.00137331	0.0018447	0.00204517	0.00183538	0.00165068	0.00130592	0.00174192	0.001612	0.00159136	0.00153799	0.00168864		0.00230384	0.00201443	0.00157084	0.00167507	0.00140219	0.00125305	0.00139839	0.00131603	0.00132808	0.00101879	0.00146615	0.00149098	1.58985	1.46684	0.85154	0.819038	0.763981	0.759115	1.07081	0.755508	0.823872	0.640199	0.953287	0.882945	0.00163968	0.00151982	0.948081	0.29282	W
956	b1441	b1441	0.0278951	0.0260886	0.0219035	0.0226038	0.0217302	0.0187179	0.019344	0.0180267	0.0163805	0.0167288	0.0151283	0.0170672		0.0295049	0.028657	0.0270365	0.0253623	0.0172194	0.0174371	0.0214648	0.0210201	0.0149255	0.00722991	0.0156239	0.0164131	1.05771	1.09845	1.23434	1.12204	0.792415	0.931577	1.10963	1.16605	0.911176	0.432182	1.03277	0.961677	0.0201346	0.0201579	0.987501	0.21345
957	b1442	b1442	0.0225939	0.0235155	0.0236601	0.0259505	0.0158036	0.0149527	0.0147081	0.0141654	0.0171542	0.017724	0.017009	0.017504		0.0256629	0.0264637	0.0203207	0.0208467	0.0130469	0.0121355	0.0146337	0.0160323	0.0150441	0.0128302	0.0164494	0.0173305	1.13583	1.12537	0.85886	0.803326	0.825567	0.811592	0.994937	1.13179	0.876993	0.723891	0.967098	0.990087	0.0187284	0.0175664	0.937112	0.141799
958	b1443	b1443	0.030973	0.0301284	0.0205955	0.0219157	0.0176561	0.0150024	0.016007	0.0163994	0.0171612	0.0176799	0.0232235	0.024116		0.0223353	0.0202757	0.0264536	0.0275654	0.0151367	0.0143651	0.0166771	0.0163629	0.0185942	0.0198513	0.0164512	0.0169131	0.721123	0.672977	1.28444	1.25779	0.857309	0.95752	1.04186	0.997774	1.0835	1.12282	0.708383	0.701324	0.0209048	0.0192485	0.950568	0.218045
959	b1451	b1451	0.0278669	0.0296887	0.0296937	0.0300852	0.0243612	0.0242918	0.0229742	0.0226931	0.0286365	0.0288491	0.0284039	0.0281718		0.0271145	0.0296366	0.027417	0.0279742	0.0200923	0.0220211	0.0224815	0.0219577	0.0273295	0.0261068	0.0283115	0.0295789	0.973	0.998244	0.923327	0.929832	0.824769	0.906524	0.978553	0.967593	0.954362	0.904943	0.996747	1.04995	0.027143	0.0258351	0.950653	0.0579114
960	b1452	b1452	0.0238182	0.0261631	0.0255699	0.0274892	0.018801	0.0206502	0.0215582	0.020346	0.0228571	0.0249231	0.0217525	0.0236903		0.025364	0.0269875	0.0234219	0.024261	0.0154777	0.0177667	0.01914	0.0176463	0.0144686	0.0143572	0.0162537	0.0194626	1.0649	1.03151	0.915994	0.882562	0.823236	0.860363	0.887828	0.867311	0.633001	0.576061	0.747214	0.821541	0.0231349	0.0195506	0.842627	0.141405
961	b1460	ydcC	0.0696846	0.0733031	0.0742233	0.0743935	0.0361054	0.0385783	0.0560501	0.0636229	0.0705051	0.0706795	0.0648756	0.0599592		0.0704074	0.0666092	0.0659097	0.0581022	0.0672834	0.0715044	0.0424366	0.0501627	0.0632216	0.065961	0.0921211	0.0909516	1.01037	0.908681	0.887991	0.781012	1.86353	1.85349	0.75712	0.788437	0.896696	0.933241	1.41996	1.51689	0.0626651	0.0670559	1.13479	0.414234
962	b1487	b1487	0.0074076	0.00672754	0.00762421	0.00801853	0.00335579	0.00371728	0.0042208	0.00468208	0.00743854	0.00821429	0.00802333	0.00744978		0.00907754	0.0083682	0.00663242	0.00689471	0.00447893	0.00437283	0.00358652	0.00392098	0.0069471	0.00731886	0.00967442	0.00997079	1.22544	1.24387	0.869915	0.859847	1.33469	1.17635	0.849724	0.837444	0.933933	0.890991	1.20579	1.3384	0.00640665	0.00677027	1.06387	0.205193
963	b1496	yddA	0.00347916	0.00398836	0.00460615	0.00596478	0.00182952	0.00266075	0.00215757	0.00252771	0.00372394	0.00377385	0.00370047	0.0042224		0.00427865	0.00490963	0.00334902	0.00376366	0.00233877	0.00320828	0.00163019	0.00243068	0.00316857	0.00342808	0.00418347	0.00424018	1.22979	1.23099	0.727076	0.630981	1.27835	1.20578	0.755566	0.961616	0.850865	0.908377	1.13052	1.00421	0.00355289	0.00341076	0.992844	0.222577
964	b1513	b1513	0.0175358	0.0185756	0.0215644	0.0205767	0.00826775	0.00908933	0.00882816	0.00988608	0.013984	0.0145357	0.0146467	0.0147114		0.0246352	0.0250728	0.0161911	0.0166444	0.0102018	0.0107966	0.0079485	0.0084483	0.0134132	0.0134542	0.0148262	0.0144474	1.40485	1.34977	0.750828	0.808899	1.23393	1.18783	0.900357	0.854566	0.959176	0.925596	1.01226	0.982051	0.0143501	0.0146733	1.03084	0.213667
965	b1514	ydeY	0.0244583	0.0249137	0.0127572	0.0126211	0.00929654	0.00960828	0.0123089	0.0132387	0.0068389	0.00818456	0.0110632	0.0107708		0.0189039	0.0178942	0.0180831	0.019169	0.0158739	0.0142553	0.0094113	0.0105794	0.00929423	0.00920956	0.00787491	0.007551	0.772903	0.718248	1.41748	1.5188	1.70751	1.48365	0.764592	0.799123	1.35903	1.12524	0.711813	0.701061	0.013005	0.013175	1.08995	0.384301
966	b1515	ydeZ	0.00353154	0.00367493	0.00378779	0.00360233	0.00280202	0.00305055	0.00268638	0.00302094	0.00375166	0.00396341	0.00347589	0.00332931		0.00435536	0.00388529	0.00357733	0.00400379	0.0035406	0.00370057	0.00276364	0.00275122	0.00375962	0.00444017	0.00330895	0.00306332	1.23328	1.05724	0.944437	1.11144	1.26359	1.21308	1.02876	0.910715	1.00212	1.12029	0.951971	0.920108	0.00338973	0.00359582	1.06309	0.125151
967	b1543	b1543	0.00568087	0.00550267	0.00556988	0.00559764	0.00331487	0.00327418	0.00339959	0.00333807	0.0054712	0.00515487	0.00458063	0.00518341		0.00654609	0.00658305	0.00561989	0.00524209	0.00431139	0.00401418	0.00302822	0.00257153	0.00486665	0.00487717	0.00476523	0.00487296	1.1523	1.19634	1.00898	0.936482	1.30062	1.22601	0.89076	0.770364	0.889504	0.946129	1.0403	0.940107	0.00467232	0.00477487	1.02482	0.160936
968	b1592	b1592	0.0127847	0.0125611	0.0124199	0.0123109	0.0116978	0.0115632	0.0120275	0.0113661	0.0133534	0.0137068	0.0111371	0.0113758		0.0100718	0.0114605	0.0121087	0.0118117	0.0131097	0.0122154	0.0112907	0.0117498	0.0149517	0.0146113	0.0128104	0.0138235	0.787804	0.912385	0.974944	0.95945	1.1207	1.05641	0.938733	1.03377	1.11969	1.06599	1.15024	1.21517	0.012192	0.0125013	1.02794	0.119012
969	b1660	ydhC	0.00553903	0.00552497	0.00567911	0.00569409	0.00370443	0.00454197	0.00468616	0.00438028	0.00575267	0.00603962	0.00529641	0.00491684		0.00608319	0.00637118	0.00548124	0.0054022	0.0042961	0.00455239	0.00436797	0.00396162	0.00494785	0.00518956	0.00537725	0.0053864	1.09824	1.15316	0.965158	0.948739	1.15972	1.00229	0.9321	0.904421	0.860095	0.859252	1.01526	1.0955	0.0051463	0.00511808	0.999495	0.106578
970	b1690	b1690	0.00810952	0.00812419	0.0101488	0.0104957	0.0064844	0.00616945	0.00732292	0.00701885	0.00963279	0.00999486	0.0074908	0.00758472		0.0112935	0.010865	0.00894138	0.00974359	0.00800942	0.00731524	0.00617843	0.00577209	0.00761318	0.00736118	0.00810684	0.00768299	1.39263	1.33737	0.881027	0.928337	1.23518	1.18572	0.843712	0.82237	0.79034	0.736497	1.08224	1.01296	0.00821476	0.00824024	1.0207	0.223246
971	b1691	b1691	0.00505088	0.00505019	0.00631079	0.00616802	0.00322635	0.00346075	0.00406321	0.00384492	0.0049902	0.00517798	0.00527521	0.00519305		0.00749595	0.00761171	0.00533179	0.00512736	0.00388426	0.0038122	0.00376667	0.00338948	0.00507453	0.00473624	0.00486012	0.00421327	1.48409	1.50721	0.844869	0.831282	1.20392	1.10155	0.927017	0.881547	1.0169	0.914688	0.921312	0.811328	0.00481763	0.00494196	1.03714	0.242747
972	b1729	b1729	0.0154721	0.0141879	0.0176307	0.0188098	0.0115012	0.0116417	0.0132321	0.0146063	0.0164468	0.0199245	0.0161166	0.0186995		0.016469	0.0162921	0.0165005	0.0193947	0.014451	0.0149931	0.0149109	0.0160554	0.0206796	0.0223989	0.0263451	0.0321758	1.06443	1.14831	0.935897	1.03109	1.25648	1.28788	1.12687	1.09921	1.25736	1.12419	1.63465	1.72067	0.0156891	0.0192222	1.22392	0.235091
973	b1756	b1756	0.00504698	0.00468801	0.00580641	0.00590179	0.00313592	0.00309787	0.00349708	0.00416537	0.00470603	0.0052814	0.00484294	0.0045692		0.0060674	0.00544384	0.00499796	0.00523601	0.00327737	0.00346059	0.00304504	0.00389022	0.00420488	0.00522619	0.00576843	0.00483584	1.20218	1.16123	0.860766	0.887191	1.04511	1.11709	0.870738	0.933944	0.893508	0.989546	1.1911	1.05835	0.00456158	0.00462115	1.01756	0.129149
974	b1801	yeaV	0.0215591	0.0206241	0.0214111	0.0217794	0.0112773	0.0122585	0.0153817	0.0163767	0.0184596	0.0168471	0.0161917	0.015635		0.0232735	0.024562	0.01977	0.0210163	0.014179	0.0137044	0.0130289	0.0127433	0.0171633	0.0163052	0.0151037	0.0141976	1.07952	1.19093	0.923353	0.964964	1.2573	1.11795	0.847041	0.778136	0.929778	0.967833	0.932803	0.908066	0.0173168	0.0170873	0.991474	0.14164
975	b2014	yeeF	0.01371	0.0135413	0.0153703	0.0142717	0.0106302	0.0109024	0.012323	0.0118601	0.0165812	0.0154766	0.0139379	0.0139557		0.0148877	0.0146042	0.0132262	0.0135214	0.0108061	0.0110046	0.00973713	0.00996155	0.0155661	0.0152742	0.0154381	0.0152678	1.0859	1.07849	0.860506	0.947429	1.01655	1.00938	0.79016	0.839919	0.938777	0.986918	1.10763	1.09402	0.0135467	0.0132746	0.97964	0.106665
976	b2074	b2074	0.0179726	0.0174288	0.0214055	0.0202905	0.0123815	0.0120965	0.0134857	0.0136535	0.0202178	0.0202707	0.0167364	0.0165823		0.019791	0.0211689	0.0181738	0.017753	0.0138303	0.0133586	0.0113833	0.0106173	0.0194559	0.0195116	0.0204219	0.0182442	1.10117	1.21459	0.849023	0.874944	1.11702	1.10434	0.844103	0.777623	0.962316	0.962556	1.22021	1.10022	0.0168768	0.0169758	1.01068	0.151671
977	b2077	yegB	0.0243126	0.0268806	0.0323957	0.0330356	0.0256588	0.0248984	0.0281456	0.0280427	0.0333366	0.0302651	0.0288725	0.0288185		0.0318248	0.0324747	0.0277188	0.0274533	0.0285102	0.0285456	0.0229927	0.024193	0.0284755	0.0266269	0.0281888	0.0285744	1.30898	1.20811	0.855633	0.831023	1.11113	1.14648	0.816918	0.862718	0.854181	0.879789	0.976323	0.991532	0.0287219	0.0279649	0.986902	0.167505
[truncated: 3,313 more rows]
