# Supplementary material for: Characterization of Escherichia coli MG1655 grown in a low-shear modeled microgravity environment
Source: BMC Microbiol. 2007 Mar 7;7:15. doi: 10.1186/1471-2180-7-15 (PMC1852313; doi:10.1186/1471-2180-7-15)
Supplement: Additional file 7 — LB replicate 1. Detailed data and analysis for LB replicate 1 [file 1471-2180-7-15-S7.xls]

## Sheet: crunched data
SPOT No.	ControlVol	ControlPct	SPOT No.	TestVol	TestPct
1	54891.5	0.0185825	1	51551.3	0.0207476
2	39219.5	0.0135503	2	28474.3	0.0119852
3	200099	0.0677365	3	157923	0.0666409
4	36942.8	0.0126361	4	28171.4	0.0122648
5	26683.7	0.00920555	5	24224.9	0.0105068
6	51952.6	0.0188411	6	45784.5	0.018154
7	10928.7	0.00395273	7	10850.4	0.00440184
8	4985.49	0.0017284	8	3836.62	0.00155797
9	11122.8	0.00387207	9	8860.07	0.00373583
10	5520.42	0.00193424	10	4008.05	0.00172731
11	3596.33	0.00125311	11	3384.91	0.00140705
12	6324.76	0.00222024	12	4724.02	0.00197691
13	6885.66	0.00236819	13	5962.14	0.00259583
14	2543.68	0.0008954	14	2174.93	0.00093019
15	59662.9	0.0203424	15	53818.2	0.02201
16	47222.5	0.0163975	16	39318.5	0.0165999
17	19822.2	0.00670601	17	19619.5	0.00800163
18	8084.35	0.00281646	18	7102.13	0.00298677
19	43311.4	0.0147647	19	29436.9	0.0129338
20	40876	0.0140089	20	33715.9	0.0145804
21	2971.08	0.00102365	21	2266.29	0.00100588
22	62939.2	0.0216531	22	51804.4	0.0234019
23	106205	0.0371528	23	94679.4	0.0402725
24	12029.5	0.00437634	24	17623.2	0.00826373
25	21753.4	0.00738453	25	15990.9	0.0068474
26	65587.7	0.0227509	26	39277.8	0.0165087
27	23198.4	0.00811338	27	17154.4	0.00771068
28	56154.9	0.0192097	28	43694.3	0.018792
29	7523.68	0.00257293	29	6384.79	0.0029529
30	104242	0.0359146	30	80073.4	0.0341495
31	88583.7	0.0304353	31	69997	0.0300314
32	4200.66	0.00149121	32	5227.09	0.00235161
33	72489.4	0.0251656	33	66326.2	0.0273129
34	5479.52	0.0019002	34	3935.37	0.00176608
35	14573.7	0.005007	35	11591.6	0.00499427
36	4772.62	0.00164644	36	3382.12	0.00150772
37	4860.4	0.00167138	37	3537.45	0.00162139
38	28208.7	0.00955309	38	14969	0.00659673
39	242204	0.082951	39	205713	0.0857862
40	4417.83	0.00152155	40	3287.44	0.00141375
41	30588.7	0.0108443	41	21742.5	0.00931001
42	15878.5	0.0055274	42	10538.7	0.00463375
43	468658	0.161505	43	323917	0.143394
44	517753	0.178578	44	421421	0.183503
45	9559.37	0.00329684	45	6470.5	0.00284025
46	59049.5	0.0204787	46	51825.8	0.0219391
47	59581.6	0.0207299	47	53175.9	0.0224904
48	39347.6	0.0136447	48	32537.6	0.0136769
49	32393.7	0.0113863	49	26719.7	0.0112256
50	27864.2	0.00963085	50	20214.6	0.00888197
51	42425.4	0.0145876	51	36877.5	0.0157763
52	69833.4	0.0241199	52	58039.1	0.0247032
53	37056.4	0.0129012	53	28046.9	0.0120238
54	78098.2	0.0270084	54	66725.2	0.0281124
55	96395.9	0.0335031	55	80658.4	0.0339584
56	86777.5	0.0294627	56	67709.4	0.0288231
57	46499.3	0.0162957	57	40990.9	0.0170698
58	4431.09	0.0015289	58	3926.22	0.00172159
59	51140.4	0.0174805	59	44444.2	0.0191722
60	63535.9	0.0216789	60	67864.3	0.0288026
61	13304	0.00454737	61	14442	0.00624643
62	30903.9	0.0108417	62	27193.9	0.0119829
63	10595.6	0.00374794	63	10174.7	0.00452517
64	12239.2	0.00433576	64	9123.21	0.00400346
65	4859.84	0.00166852	65	4149.72	0.00183079
66	6404.7	0.00222019	66	4541.22	0.00205111
67	6127.27	0.0020939	67	5778.44	0.00247533
68	5829.35	0.00197224	68	4781.52	0.00203574
69	32401.7	0.0115433	69	32596.3	0.0143964
70	90694	0.0321323	70	78304.8	0.0344626
71	18627.3	0.0064488	71	15802.8	0.00666433
72	62600.6	0.0217446	72	51241.4	0.0217004
73	11881.9	0.00406927	73	10620.3	0.00489031
74	17534.6	0.00611647	74	16586.4	0.0074751
75	47273.7	0.0161918	75	44021.5	0.0194527
76	4456.77	0.00155213	76	4040.62	0.00178083
77	106932	0.0366558	77	92059.8	0.0394938
78	140492	0.0477725	78	139022	0.0578014
79	13579.2	0.00472946	79	11560.5	0.00498601
80	5873.06	0.00209077	80	4690.37	0.00206472
81	10157.5	0.00347654	81	6717.7	0.00299371
82	14711.2	0.00504868	82	10430.5	0.00465072
83	25350.1	0.00858247	83	24104.6	0.0105951
84	18167.1	0.00621261	84	16744.9	0.00715937
85	32087	0.0109531	85	27108.4	0.0118455
86	39118	0.0135664	86	36719.9	0.0157657
87	29261.3	0.0104488	87	36327.3	0.0153623
88	53586.3	0.0183984	88	41518.3	0.0180591
89	5956.59	0.00205751	89	5122.25	0.00230885
90	11552.2	0.0039376	90	11217.9	0.00513493
91	2792.83	0.000955086	91	2584.02	0.00115982
92	28199.2	0.00970992	92	22890.3	0.0103733
93	17204.8	0.00591862	93	19015.7	0.00872596
94	54062.4	0.0186023	94	59805.2	0.0268869
95	33737.9	0.0117435	95	34986.7	0.0163697
96	28893.2	0.00987813	96	26604.1	0.0115976
97	1.91794e+06	0.657915	97	1.73881e+06	0.708139
98	22398.4	0.00763138	98	18479.9	0.00775432
99	23200.8	0.00783127	99	20012.2	0.00837991
100	11541.4	0.00405546	100	9519.2	0.00407845
101	23726	0.00799079	101	19342.4	0.00826376
102	18328.6	0.00637084	102	15568.7	0.00639383
103	22383.8	0.00776063	103	18216.8	0.00744794
104	41003.9	0.0141464	104	28440.3	0.0109919
105	23588.2	0.00811353	105	17243.1	0.00735857
106	9816.77	0.00337122	106	8279.94	0.00352433
107	9018.69	0.00309673	107	7949.9	0.00333662
108	18685.4	0.00642968	108	13024.4	0.00549535
109	41897.5	0.0144411	109	38839.9	0.0166562
110	14063.8	0.00487985	110	11312.6	0.00477149
111	4469.99	0.00156107	111	3942.96	0.00166496
112	41568.9	0.0143124	112	35888.3	0.0149856
113	10628.8	0.00375784	113	8944.04	0.00389458
114	3997.44	0.0013996	114	3438.62	0.001464
115	8109.5	0.00282985	115	6806.53	0.00289454
116	18873.1	0.00641913	116	16202.7	0.0070716
117	3249.59	0.00112135	117	2714.58	0.0012237
118	19595.5	0.00678902	118	17977.6	0.00796851
119	12616.5	0.00443343	119	11372.5	0.00495038
120	16939.9	0.00602761	120	20112.1	0.00928969
121	59016.1	0.0202872	121	49620.6	0.020572
122	8060.4	0.00282326	122	6608.07	0.00295295
123	146115	0.0506396	123	103921	0.044879
124	9833.13	0.00340861	124	8034.59	0.00347584
125	6860.87	0.00237457	125	6516.49	0.00285931
126	25980.5	0.00893191	126	18411.6	0.00777023
127	35075.6	0.0121156	127	28782.6	0.0124654
128	16609.5	0.00573494	128	14233.1	0.00594797
129	18745.3	0.00664868	129	15109.9	0.00628399
130	21966.4	0.00749782	130	15482	0.00663834
131	8090.53	0.00276341	131	5358.14	0.00242308
132	12027.9	0.00417692	132	9461.27	0.004063
133	48578.5	0.0168275	133	32411.4	0.0143076
134	92321.2	0.0312737	134	48637.3	0.0210371
135	9259.46	0.00327832	135	7659.31	0.0033167
136	35404.1	0.0122367	136	27750	0.0117871
137	68055.8	0.0238185	137	53725.5	0.0221358
138	36942.7	0.0128447	138	28684.4	0.0122181
139	103465	0.0357726	139	87318.6	0.0370188
140	54119.7	0.018495	140	32117.9	0.0139584
141	54775.5	0.0177207	141	52889.1	0.0208849
142	4607.32	0.00161589	142	3756.43	0.00159929
143	157131	0.0551527	143	165113	0.0702546
144	33225	0.0116439	144	25403.6	0.0107622
145	19378.7	0.00668385	145	17403.7	0.00711735
146	17375.6	0.00607466	146	8726	0.00381028
147	78464.2	0.0267043	147	64330.1	0.0277589
148	30622.3	0.0106532	148	28256.5	0.0120113
149	13487.1	0.00470408	149	9709.07	0.00410287
150	83000.5	0.0289454	150	61353	0.0274874
151	19888	0.00700107	151	16975	0.0073986
152	59170.8	0.0205275	152	39312.9	0.0170723
153	53390.1	0.0186204	153	48465.9	0.0201088
154	51890.2	0.0179277	154	46426.9	0.0198332
155	47815.5	0.0162626	155	30916.4	0.0139655
156	18217.6	0.0062867	156	13998.1	0.00610817
157	18764.9	0.00655864	157	15118.5	0.00658997
158	39189.1	0.013693	158	30501.4	0.012868
159	47249.8	0.0169472	159	35578.8	0.0159034
160	39597	0.0136132	160	33590.6	0.0141952
161	55039.2	0.0187473	161	43979.4	0.0188823
162	20090.3	0.00689958	162	10863.5	0.00494774
163	269905	0.0909446	163	194240	0.0867208
164	80075.7	0.0277548	164	61554.2	0.0266095
165	26167.2	0.00923228	165	20301.4	0.00874219
166	11247.2	0.00397332	166	9647.89	0.00411814
167	66797.9	0.0233865	167	59158.3	0.0254039
168	27873	0.00975819	168	22092.7	0.0096023
169	63793.7	0.0214887	169	49956.6	0.0214503
170	9487.5	0.00330697	170	8261.89	0.00373138
171	52779	0.0178981	171	43554.3	0.0185985
172	11862.5	0.00415303	172	9735.22	0.00421766
173	61333.5	0.0213987	173	52457.2	0.0230715
174	42002.6	0.0141887	174	37559.9	0.0166949
175	25915.7	0.00913704	175	19023.8	0.00835424
176	30939.9	0.0107954	176	25159.2	0.0106532
177	40093.9	0.0138239	177	34739.4	0.0147536
178	28938.6	0.00997049	178	24365.8	0.0104319
179	69511.7	0.0235053	179	62669.2	0.0276942
180	5377.58	0.0018838	180	4761.19	0.00207355
181	63250	0.0216478	181	55716.1	0.0239193
182	3210.41	0.00116889	182	2601.69	0.00109209
183	29916.5	0.0105161	183	26083.8	0.0110177
184	390450	0.12924	184	303654	0.130011
185	29695.2	0.0102252	185	27407.4	0.0115721
186	7183.55	0.00247626	186	6466.55	0.0027755
187	5823.39	0.00198617	187	5762.52	0.00247712
188	69914.8	0.0238527	188	56668.7	0.0242432
189	30532	0.0103653	189	23218.8	0.0103694
190	35492.3	0.0122998	190	32769.5	0.0142861
191	4353.55	0.0014863	191	4223.56	0.00191079
192	115215	0.0392072	192	111789	0.0478978
193	12039.6	0.0041795	193	10683.6	0.00443216
194	25579.1	0.00876035	194	20483.2	0.00873792
195	32025.6	0.010921	195	27617.4	0.0115257
196	3912.64	0.00136987	196	3181.88	0.00135361
197	18490.9	0.00637281	197	15650.9	0.0067261
198	26428.8	0.00926151	198	22461.7	0.00915023
199	555615	0.191708	199	494911	0.19492
200	28943.3	0.00987559	200	24018.7	0.00981936
201	12320.5	0.00417588	201	10427.1	0.00433955
202	31901.2	0.0110648	202	31949.9	0.0136583
203	41219.5	0.0144684	203	33581.5	0.0138454
204	9976.5	0.00350765	204	8033.18	0.00339726
205	7747.23	0.00270824	205	6930.53	0.00285858
206	11392.5	0.0039568	206	10130.7	0.00414772
207	35776.5	0.0123818	207	31099	0.0127064
208	38035	0.0131358	208	27337.3	0.0115513
209	43945.7	0.0147843	209	37800.7	0.0157193
210	24755.9	0.00834455	210	16849.6	0.00728084
211	42869	0.0145014	211	35128.5	0.0148605
212	20051.8	0.00693095	212	17458.4	0.00747994
213	5693.99	0.00196692	213	4787.63	0.00216756
214	9751.16	0.00341133	214	7150.95	0.00307209
215	7745.03	0.00270658	215	6509.43	0.00277454
216	4662.53	0.0016761	216	4116.29	0.00181231
217	19088.7	0.00660278	217	15847.5	0.00667111
218	48220.8	0.0163851	218	38366.8	0.0163112
219	93965.3	0.0331549	219	60116.8	0.0277816
220	9159.09	0.00317121	220	6936.87	0.00301075
221	112059	0.0385709	221	90023.3	0.0377582
222	16971.3	0.00587466	222	12109.1	0.00513378
223	27205.5	0.00934584	223	23214.4	0.00982358
224	7854.18	0.00277664	224	6328.38	0.00275383
225	14108.2	0.00499175	225	12518.3	0.00525226
226	109533	0.0375401	226	62049.6	0.0275652
227	34486.6	0.0118573	227	23164.5	0.0103227
228	21509.9	0.00746561	228	18465.6	0.00778679
229	11593.5	0.00401036	229	9037.68	0.00382863
230	24902.1	0.00880003	230	20746.5	0.00860699
231	14257.4	0.00502314	231	12282.8	0.00530085
232	7492.79	0.00260785	232	5729.43	0.00241544
233	5324.9	0.0018584	233	3873.62	0.00163289
234	16407.7	0.00558191	234	11530.2	0.00489573
235	81301.5	0.0281455	235	67197.9	0.0288614
236	38514.2	0.0134693	236	34818.7	0.0151191
237	30337.4	0.0104586	237	21054.2	0.00911276
238	12093.1	0.00426205	238	10402.8	0.00440879
239	10167.3	0.00366663	239	7607.23	0.00320664
240	22110	0.00776759	240	14936.5	0.00635214
241	14258.3	0.00498006	241	11587.2	0.0048969
242	9774.03	0.00339395	242	7264.01	0.00316067
243	9232.16	0.00319074	243	8146.74	0.00349971
244	9028.76	0.00311523	244	7695.22	0.00337954
245	54496.7	0.0189383	245	38429.5	0.0165445
246	13143.8	0.00455128	246	11058.2	0.00472431
247	12607.4	0.00442397	247	10151.5	0.00420418
248	12647.4	0.00444359	248	9873.22	0.00425315
249	3223.49	0.00111645	249	2964.58	0.00127336
250	56107.8	0.0191544	250	47797.1	0.0205934
251	6564.48	0.00225698	251	5850.56	0.00253093
252	21117.9	0.0072162	252	18161.3	0.00773328
253	29337.3	0.0102933	253	25490.8	0.0108826
254	39471.1	0.0140915	254	34889	0.0147757
255	38833.2	0.0137057	255	34859.7	0.0148775
256	11954.9	0.00415356	256	10172.4	0.00433126
257	26968.3	0.00929841	257	23536.4	0.0100859
258	16834.8	0.00584818	258	15965.5	0.00694318
259	16657.1	0.00558009	259	14387.3	0.00620973
260	140490	0.0475109	260	122293	0.0509151
261	55031	0.0197193	261	41787	0.0181484
262	27245	0.00954387	262	24614.2	0.0104385
263	6466.92	0.00222432	263	5912.5	0.00247151
264	33246	0.0116936	264	29017.9	0.0123757
265	24811.8	0.00862989	265	18643.5	0.00824395
266	95029.6	0.0325119	266	73237.5	0.0311958
267	161026	0.0564767	267	114500	0.0524455
268	47829.8	0.0167779	268	40222.9	0.0176748
269	187587	0.0646538	269	181946	0.0788668
270	110306	0.0371513	270	98891.4	0.0425763
271	51306.9	0.017978	271	42560.4	0.0182691
272	15914.1	0.00557898	272	14349.8	0.00604631
273	14055	0.00487996	273	12050.6	0.00530326
274	15714.8	0.00544854	274	11429.4	0.00520056
275	8710.74	0.00299729	275	7793.9	0.0036782
276	20586.1	0.0070533	276	19146.6	0.00802533
277	24394.6	0.00864556	277	25374.6	0.0110222
278	78862.9	0.0277243	278	73578.7	0.0306956
279	53822	0.0188065	279	49166.4	0.0206632
280	20442.5	0.00693067	280	17437	0.00741458
281	33084	0.0113031	281	27412.6	0.0123215
282	85374.8	0.0292446	282	77449.7	0.0329973
283	36404.8	0.0121937	283	35045.3	0.0153313
284	52060.3	0.0180916	284	47553.3	0.0209612
285	14958.6	0.00512594	285	14057.4	0.0061113
286	19139.8	0.00662357	286	19145.7	0.00824802
287	42989.6	0.0150644	287	35707.5	0.0151302
288	13387.7	0.00452735	288	12799.6	0.00579631
289	208079	0.0715536	289	193812	0.0779545
290	22761	0.00782443	290	17750.9	0.00752806
291	33295.4	0.0113963	291	27877.3	0.011838
292	31531	0.0108484	292	24650.2	0.0105695
293	31561.1	0.011047	293	24531.4	0.010399
294	25478.8	0.00896035	294	18036.4	0.00733739
295	13595.4	0.00474973	295	9784.18	0.00399299
296	13688.6	0.00468669	296	10784.4	0.00431236
297	81776.5	0.0282547	297	55043.4	0.0238853
298	35622.5	0.0122934	298	28584.5	0.0122483
299	497193	0.168471	299	459931	0.185391
300	232888	0.0791391	300	183608	0.0760765
301	30640.9	0.0104763	301	24675	0.0106889
302	20458.3	0.00712344	302	16831	0.0070405
303	36678.2	0.0127361	303	32391.8	0.0137078
304	48426.9	0.0164978	304	41969	0.0173431
305	40489.4	0.0137133	305	31425	0.0133717
306	9713.51	0.00335027	306	8236	0.00345183
307	15261.9	0.00527968	307	13282.1	0.00553451
308	40041.5	0.0136449	308	25271	0.0110295
309	52642.3	0.0180969	309	36781.2	0.0159927
310	51404.1	0.0181831	310	46424.4	0.0194838
311	15718	0.00553899	311	13418.8	0.00566225
312	39357.1	0.0139507	312	41069.7	0.0189705
313	17193.8	0.00591865	313	15113.6	0.00630756
314	495063	0.172962	314	274905	0.119226
315	62768	0.0217723	315	43157.3	0.0181821
316	72339.9	0.024708	316	55490	0.0239175
317	63943.3	0.0219939	317	44358.4	0.0190724
318	60498.9	0.020603	318	43802.5	0.0183657
319	15356.5	0.00537236	319	11219.9	0.00485107
320	54087.4	0.018614	320	42531.2	0.0183133
321	33737.4	0.0118308	321	25275.7	0.0107017
322	9481.42	0.00325806	322	6692	0.00291598
323	50877.1	0.0174556	323	38488.9	0.0162654
324	3630.4	0.00123839	324	2578.3	0.00112007
325	43202	0.0151877	325	32666.8	0.0138649
326	376012	0.131003	326	257082	0.113559
327	424639	0.150103	327	333936	0.148622
328	14257.4	0.0049907	328	11549.2	0.00497721
329	81471.9	0.0282801	329	66560.4	0.0280495
330	19787.5	0.0065459	330	13760.5	0.0061528
331	30453.7	0.0105488	331	23523.8	0.0099091
332	491017	0.169516	332	301073	0.131451
333	27387.3	0.00954713	333	23309.5	0.00990583
334	15910.4	0.00558024	334	12212.2	0.00513738
335	460792	0.165675	335	349018	0.150551
336	60586.4	0.0214259	336	41360.2	0.0177878
337	46898.8	0.0161982	337	33893	0.0145093
338	82194.8	0.0285154	338	64239.4	0.0273607
339	14836.6	0.00511178	339	12446	0.00537931
340	87733.9	0.0299781	340	72418.4	0.0308919
341	48316.7	0.0168349	341	34059.7	0.0147152
342	19724.8	0.00691934	342	16831.7	0.00710578
343	23766.3	0.00830471	343	19854.5	0.00843078
344	18587	0.00649286	344	15148.2	0.00646988
345	76292.3	0.026577	345	63159.6	0.026772
346	74186.9	0.0248549	346	63445.7	0.0267409
347	8274.34	0.00285146	347	6309.32	0.00274452
348	11994.3	0.00408482	348	9773.59	0.0043345
349	32678.6	0.011486	349	28345.8	0.0123714
350	566761	0.203896	350	404364	0.179065
351	24205.2	0.00853012	351	19493.2	0.00823288
352	8893.65	0.00309396	352	7389.41	0.00312135
353	17840.2	0.00614118	353	15962.9	0.00686342
354	5683.99	0.00193012	354	3318.83	0.00144064
355	314191	0.110209	355	190896	0.0852665
356	6741.4	0.00233172	356	5753.6	0.00249784
357	20153.7	0.00707482	357	16584.5	0.00710984
358	55499.1	0.0197195	358	45116.4	0.0193572
359	311752	0.107527	359	308770	0.126295
360	6259.11	0.00223289	360	4641.95	0.00202973
361	34342.7	0.0119213	361	26834.6	0.0119196
362	56771.3	0.0193515	362	46567.5	0.0205783
363	569271	0.203556	363	416354	0.194913
364	7684.62	0.0027429	364	6850.9	0.00306225
365	85037.2	0.0295857	365	70820.1	0.0306422
366	525594	0.186711	366	456984	0.195478
367	23326.3	0.0082056	367	18508.2	0.00796572
368	26237	0.00919861	368	21642.2	0.00914681
369	29614.7	0.0102988	369	26748.8	0.0114487
370	61618	0.0209305	370	45893.3	0.0214484
371	17698.4	0.00603925	371	15081.9	0.00667088
372	61099.9	0.0209323	372	52446.7	0.0225485
373	98401.2	0.0342768	373	104903	0.0455922
374	26675.1	0.00925958	374	24608.5	0.0104278
375	5182.43	0.00180977	375	4363.68	0.00186984
376	55139.3	0.0191168	376	46604.8	0.019634
377	48362	0.0166578	377	40438.9	0.0179054
378	59729.2	0.0207704	378	52171	0.0224805
379	159655	0.0533706	379	170833	0.0734744
380	548663	0.191242	380	462906	0.225724
381	150256	0.0499142	381	140642	0.0636949
382	36048.1	0.0126468	382	32552.6	0.0143366
383	409479	0.146873	383	383358	0.178148
384	91436.9	0.0307454	384	89812.9	0.0386952
385	48211.7	0.0167059	385	34714.4	0.0144697
386	403130	0.139718	386	288956	0.121322
387	8563.81	0.00296509	387	7450.57	0.00307222
388	43832.5	0.015154	388	34533.6	0.0145457
389	45556	0.0154717	389	35461.1	0.0153068
390	34512.1	0.0119464	390	27080.7	0.011467
391	64320.3	0.0222298	391	49844.9	0.0207218
392	190022	0.0651386	392	123789	0.0502529
393	40881.2	0.0140296	393	34979.2	0.0141931
394	11024.4	0.00381021	394	9571.71	0.00403539
395	54032.6	0.0188721	395	41811.8	0.0179385
396	33130.9	0.0113339	396	27296.4	0.0116507
397	47648.3	0.0166429	397	45345	0.0196029
398	53999.1	0.0187041	398	44887.1	0.0190744
399	47068.8	0.0163622	399	40879.4	0.0174287
400	31535.6	0.011014	400	23475.3	0.0100007
401	82437.8	0.0285964	401	72258.5	0.0302002
402	40636.3	0.0141041	402	31086.8	0.0130307
403	36628.6	0.0122127	403	29374	0.0123471
404	143654	0.0481706	404	116573	0.0483738
405	5089.41	0.00173796	405	3999.09	0.00178867
406	39967.7	0.013751	406	37775.7	0.0160355
407	26617	0.00943103	407	20812.6	0.00899615
408	31393.9	0.0109723	408	24881.4	0.0106191
409	79514.5	0.0277992	409	50138.4	0.0212468
410	88367.3	0.0307614	410	44285.6	0.019119
411	21365	0.00740412	411	14326.9	0.00626417
412	62117.1	0.0210991	412	49707.3	0.0206996
413	42299.1	0.0145416	413	30109.6	0.0136516
414	29868.9	0.0101167	414	17161.1	0.00763042
415	42295.1	0.0147009	415	35361.3	0.0158184
416	19798.5	0.00688985	416	15542.2	0.0067107
417	26262.8	0.00910985	417	22735.6	0.00940948
418	43246.1	0.0145763	418	33345.3	0.0142142
419	7205.54	0.00247444	419	4670.41	0.00201397
420	28271.2	0.00964604	420	21492.9	0.00908513
421	38977	0.01359	421	32766.4	0.0138433
422	39308.2	0.0135438	422	31097.1	0.0132304
423	2992.01	0.00107039	423	2422.37	0.0010547
424	40692.1	0.0142539	424	26041.6	0.011237
425	3509.01	0.00121731	425	2564.41	0.00111539
426	3169.66	0.00112177	426	2710.34	0.00117452
427	4444.97	0.00154231	427	3362.11	0.00149537
428	387505	0.134375	428	287908	0.127488
429	16157.4	0.00560621	429	11661.7	0.00508691
430	12030.5	0.00417319	430	9276.14	0.00389994
431	19971.7	0.00696129	431	12924.2	0.0055823
432	4835.71	0.00168497	432	4227.61	0.00176967
433	56172.3	0.0193855	433	45501.5	0.0189995
434	73933	0.0253288	434	49227.8	0.0212439
435	63104	0.0212906	435	37416.4	0.0169362
436	226025	0.0758154	436	194548	0.0804118
437	68501.6	0.0235019	437	44350.7	0.0193488
438	75908.7	0.0266034	438	69257.5	0.0295526
439	66813.3	0.0231776	439	50165.1	0.0215845
440	23276.6	0.00815062	440	18867.2	0.00817269
441	10283.5	0.00353972	441	8163.75	0.00368174
442	322331	0.10938	442	207541	0.0949311
443	3334.49	0.00113493	443	2774.36	0.0012051
444	9698.58	0.00332052	444	7394.49	0.00321573
445	39580.5	0.0137397	445	31436.5	0.0133732
446	6363.09	0.00220682	446	5122.55	0.0022131
447	8487.65	0.00297971	447	7097.28	0.00305923
448	854955	0.307556	448	611969	0.275523
449	12898.3	0.00443441	449	9681.72	0.0041864
450	20517	0.00704614	450	15937.3	0.00675038
451	7227.8	0.00248849	451	5492.39	0.00239161
452	4397.54	0.00150069	452	3547.31	0.00152043
453	9360.37	0.00325848	453	7810.06	0.00345418
454	3063.23	0.00106426	454	2500.34	0.00109743
455	5583.4	0.00193139	455	4670.78	0.00200061
456	13529.2	0.00476635	456	10180.9	0.00445821
457	51797.2	0.0175335	457	39260.1	0.0174327
458	87722.2	0.030544	458	55803.3	0.0238813
459	10756.4	0.0036694	459	8410.02	0.0036599
460	36197	0.0124626	460	29492.7	0.0127708
461	36049.2	0.0125049	461	29265.7	0.0124987
462	10354.2	0.00362318	462	9290.41	0.0039196
463	15053.3	0.00525154	463	11124.8	0.00480996
464	59573.5	0.0207131	464	47136.3	0.0199462
465	48020.4	0.0165164	465	39320	0.0169281
466	151290	0.0512211	466	135221	0.0601381
467	11873.8	0.00405217	467	9107.77	0.00408405
468	31651.6	0.011027	468	23834.9	0.010474
469	43572.7	0.0149296	469	37128.5	0.0170302
470	125480	0.043205	470	86968.6	0.0395884
471	619908	0.217272	471	484884	0.226085
472	232994	0.0801618	472	136286	0.0638152
473	59057.7	0.0204335	473	38622.3	0.0159553
474	61150	0.0208744	474	45252.6	0.019681
475	44802	0.0149979	475	37456.4	0.0167751
476	72263.8	0.0246041	476	52473.6	0.0231963
477	50679.1	0.0163859	477	39621.4	0.0179818
478	47485.3	0.0164327	478	36954.8	0.0164242
479	57819	0.0200606	479	37867.7	0.0176457
480	198346	0.068425	480	167119	0.0712786
481	13924	0.00483657	481	9430.99	0.00390098
482	9537.84	0.00334469	482	6664.84	0.00277017
483	5656.34	0.00197233	483	4520.56	0.00190183
484	4143.49	0.00147062	484	3192.27	0.00136222
485	8659.85	0.00306333	485	6118.66	0.00258292
486	18000.2	0.0062538	486	15326.8	0.00661158
487	48628.5	0.0170388	487	41348.3	0.0172597
488	10021	0.0035281	488	6683.91	0.0027713
489	11660.4	0.00408998	489	8133.64	0.00335162
490	34222.9	0.0117171	490	34876.7	0.0142023
491	108114	0.0367995	491	92091.2	0.0383042
492	4337.09	0.0015333	492	3947.82	0.00168948
493	9634.61	0.00328158	493	8640.95	0.00375682
494	54515.2	0.0185579	494	42921.9	0.0183198
495	1.14166e+06	0.397714	495	986258	0.456148
496	45339	0.0160234	496	32958.4	0.0145767
497	8872.19	0.00311064	497	6592.43	0.00273621
498	8674.23	0.00302489	498	7072.57	0.00294415
499	26864.2	0.00930529	499	19518.3	0.00888435
500	5676.69	0.00193884	500	4833.94	0.00216236
501	4532.78	0.00154702	501	3901.27	0.00177124
502	4550.92	0.00161325	502	4108.09	0.00176179
503	24684.4	0.0088484	503	18067.1	0.00818433
504	30134.8	0.0106403	504	26165.9	0.0113048
505	6608.87	0.00231771	505	4790.97	0.00200138
506	57226.6	0.0198311	506	37257.7	0.0161721
507	14148.6	0.00494219	507	10650.5	0.00452884
508	22984.6	0.00783433	508	14229.2	0.00631866
509	55138	0.0192238	509	42039	0.0180168
510	29689	0.0100287	510	20258.8	0.00871963
511	354905	0.124569	511	285591	0.125106
512	216213	0.0760665	512	174828	0.0756682
513	38791.1	0.0136919	513	29691.8	0.0124259
514	4085.03	0.00144127	514	3344.22	0.00145786
515	10240.8	0.00345096	515	7557.93	0.00322253
516	11000.6	0.00383552	516	8020.61	0.00369001
517	200175	0.0683543	517	166964	0.0740645
518	7096.26	0.00249129	518	5813.75	0.00242434
519	8143.55	0.00283139	519	6672.33	0.00284629
520	30229.9	0.010485	520	24140.7	0.0102716
521	21534.4	0.00758443	521	16809	0.0071112
522	42683.3	0.014737	522	28443.1	0.0122006
523	26715.3	0.00920038	523	20509	0.00885511
524	65084.3	0.0224671	524	55497.4	0.0236162
525	25679.1	0.00888993	525	23971.4	0.0103838
526	14587.9	0.00501135	526	11552.4	0.0048755
527	132923	0.0465657	527	123311	0.0527363
528	61592.7	0.0216526	528	47089.3	0.0201057
529	17568.7	0.00616387	529	13911.4	0.00585954
530	44993.9	0.0152308	530	31906.1	0.0137199
531	42709.6	0.0145315	531	33991.1	0.0150252
532	20093.6	0.00696694	532	18344.9	0.00773191
533	36908.8	0.01279	533	31695.3	0.0141667
534	14195.5	0.00493784	534	11916.6	0.00517477
535	39855.1	0.0138328	535	35696.5	0.0154617
536	75180.1	0.0264934	536	69425.2	0.0315666
537	20149.3	0.00698375	537	14428.3	0.00623782
538	12796.5	0.00438779	538	10582.9	0.00449185
539	36505.8	0.0121938	539	32175.2	0.0132196
540	80748.5	0.0277392	540	61079.2	0.0262719
541	10079.6	0.00351847	541	7738.79	0.0032941
542	170204	0.0594523	542	121300	0.0523811
543	118360	0.0418764	543	81277.6	0.0348128
544	37325.9	0.0129587	544	29162.7	0.0125887
545	11698.9	0.00394501	545	7334.68	0.00323346
546	7354.36	0.00253834	546	5115.68	0.00232786
547	19076.3	0.00645969	547	15140.1	0.0065184
548	77527.5	0.0262413	548	60552.4	0.0254856
549	12768.6	0.00444754	549	7631.66	0.00343245
550	3819.22	0.00132033	550	3097.81	0.00132802
551	35956.2	0.0125487	551	28764.7	0.0120069
552	6122.29	0.0021271	552	3855.79	0.00170351
553	24909.3	0.0083962	553	15567.3	0.00692352
554	14875.3	0.00506913	554	9933.01	0.00438575
555	30047.7	0.0105283	555	24197.9	0.0116407
556	119684	0.04163	556	92525.8	0.0400035
557	7705.19	0.00266622	557	6384.07	0.00275035
558	14471.6	0.00509899	558	11918.3	0.00506831
559	19672.1	0.00699587	559	14265.9	0.00601639
560	41236.1	0.0141034	560	34448.5	0.0150412
561	60297	0.0203198	561	51445.2	0.0217805
562	36897	0.0127891	562	31449.1	0.0136145
563	17225.7	0.00598465	563	15196	0.00697843
564	573964	0.196646	564	548875	0.238009
565	27710	0.00952686	565	23755.9	0.0104253
566	39276.3	0.0135336	566	33460.1	0.0151279
567	18736.1	0.00654668	567	14741.7	0.00654114
568	34252.8	0.01197	568	29329.4	0.0125368
569	44762.1	0.0158637	569	28209.2	0.0116388
570	15967.6	0.00552656	570	9406.53	0.00418546
571	23124.9	0.00788584	571	18285.2	0.00778382
572	3601.85	0.00125095	572	2851.07	0.00126923
573	3926.97	0.00132723	573	2940.09	0.00134845
574	6123.48	0.0021441	574	4719.27	0.00208507
575	6904.33	0.0023994	575	5171.83	0.00229905
576	24860.5	0.00843041	576	24789.4	0.0102082
577	77214.2	0.0266898	577	69617.9	0.0293304
578	21639.8	0.00741302	578	16546	0.00702114
579	26864.5	0.00927807	579	17335.7	0.00731264
580	47533.2	0.0163856	580	37297.6	0.0158587
581	8254.63	0.00289193	581	7111.01	0.00295606
582	5162.15	0.00182615	582	4527.78	0.00189302
583	24846.2	0.00858089	583	23498.2	0.00960775
584	94841.5	0.033715	584	67180.1	0.0267873
585	28806.1	0.0098321	585	21076.6	0.00894518
586	18454.8	0.00647032	586	13583.4	0.0056572
587	95979.6	0.0331906	587	68980.3	0.028794
588	84006.6	0.0293057	588	79026.9	0.0335304
589	21564.8	0.00746675	589	17904	0.00752566
590	57443.3	0.0198546	590	46969.5	0.0198497
591	40347.7	0.0142391	591	36506.7	0.0155605
592	12465.5	0.00445742	592	11102.6	0.0047435
593	34737.6	0.0122155	593	24420.8	0.0103008
594	6788.4	0.00240831	594	5154.72	0.00219173
595	7296.45	0.00248795	595	5652.43	0.00237501
596	31985	0.0109149	596	27235.3	0.011671
597	15184.7	0.00526418	597	11354.2	0.00496623
598	20593.4	0.0073739	598	16338.8	0.00671433
599	43148.4	0.0151518	599	37718.7	0.0157258
600	23902.5	0.0084382	600	22061.4	0.00929043
601	38570.8	0.013221	601	31548.6	0.0133686
602	102047	0.0354729	602	83249.9	0.0361389
603	2587.82	0.00092217	603	2145.01	0.000959777
604	177899	0.0620119	604	163892	0.0684583
605	9814.49	0.00340793	605	8507.08	0.0035787
606	17244.5	0.00601533	606	13090.7	0.00556743
607	132666	0.0451687	607	115158	0.0517779
608	453005	0.153606	608	346912	0.150898
609	18844.6	0.00660976	609	16515.2	0.00700517
610	24415.3	0.00831681	610	19492.7	0.00839059
611	189442	0.063583	611	163697	0.067465
612	61921.6	0.02154	612	53359.2	0.0224034
613	44529.3	0.0155468	613	37159.6	0.0156269
614	92842.7	0.0327538	614	91988.2	0.0383366
615	66823.5	0.0234397	615	60781.8	0.025726
616	88248	0.0307472	616	65542.1	0.0277485
617	50096.8	0.0176812	617	41225.7	0.0176262
618	57765.4	0.0200272	618	47125	0.0197554
619	126476	0.042451	619	97492.7	0.0413744
620	130621	0.0454568	620	100393	0.0439419
621	53908.8	0.0188018	621	45298.8	0.0190537
622	38274.3	0.0134761	622	31838.7	0.0131648
623	23900	0.00849766	623	18517.8	0.00788366
624	10837	0.0038132	624	9692.23	0.00408532
625	293627	0.103156	625	254555	0.116037
626	40222.8	0.0136655	626	29342.3	0.0125824
627	14249.9	0.00486341	627	12081.5	0.00526465
628	72359.1	0.0249157	628	63391.7	0.0267336
629	31414	0.0109284	629	20962.2	0.00915081
630	55869.1	0.0193826	630	39399.8	0.0169124
631	51844.3	0.0182053	631	44820.4	0.0184072
632	17197.3	0.00599454	632	16184.2	0.00708071
633	14407.2	0.00497473	633	11513.3	0.00512919
634	47898.1	0.0163486	634	38883.7	0.0167129
635	24149.7	0.00825062	635	20218.5	0.00860499
636	410529	0.137763	636	333111	0.140083
637	27082.6	0.00934674	637	21365	0.00916906
638	20570.5	0.00727454	638	15378.5	0.00661017
639	58490.8	0.0205533	639	49580.7	0.0207456
640	20524.4	0.00723001	640	17488.8	0.00724704
641	44832.1	0.0154024	641	30181.9	0.0130644
642	58023.9	0.0200992	642	51006.4	0.0217603
643	11304.7	0.00391797	643	6346.54	0.00282268
644	4683.15	0.00164042	644	3396.44	0.0014882
645	3701.61	0.00129144	645	3094.01	0.00135917
646	57626.9	0.0199733	646	42471.9	0.0181792
647	6693.31	0.00235619	647	5811.53	0.00252528
648	13908.1	0.00486297	648	10660.3	0.00453317
649	52202.7	0.0180297	649	35718.5	0.0159392
650	43365.7	0.0148845	650	35480.2	0.0152189
651	311410	0.106184	651	285516	0.123943
652	34979.3	0.0120009	652	32179.6	0.0136054
653	12743.2	0.0045729	653	9700.4	0.00405092
654	48537.7	0.0164806	654	44795.5	0.0182474
655	31354	0.0110876	655	25140.1	0.0110481
656	9405.32	0.00331504	656	7986.11	0.00336935
657	7093.93	0.00246686	657	5193.67	0.00229682
658	7524.87	0.00258628	658	6434.4	0.00282594
659	133097	0.0455816	659	126143	0.0544769
660	24891.9	0.00873969	660	18838.7	0.0080094
661	19926.9	0.00683459	661	17159.1	0.00731166
662	68597.8	0.0234041	662	58645.1	0.0245804
663	66334.4	0.0227398	663	58556.9	0.0248171
664	29163.4	0.0101204	664	27387.5	0.0117025
665	11850.4	0.00413164	665	10549.7	0.00435094
666	4014.38	0.00138106	666	3164.69	0.00138435
667	69528.7	0.0226788	667	74053.9	0.03041
668	72106.3	0.0244654	668	63059	0.026747
669	40159.7	0.0138431	669	36767.2	0.0159155
670	55620.9	0.0192196	670	44947	0.0191934
671	33908.9	0.0118241	671	27432.6	0.0116755
672	223249	0.077211	672	212124	0.0901839
673	260083	0.088298	673	216716	0.0909533
674	22555.5	0.00772519	674	17834.2	0.00762179
675	31415.7	0.0107931	675	26220.1	0.0109849
676	56574.5	0.0191014	676	43514.4	0.0185042
677	17792.5	0.00633346	677	12792.8	0.00546546
678	70650	0.0240203	678	68049.6	0.0272479
679	106102	0.0367828	679	113924	0.0478511
680	8495.84	0.00298965	680	6692.94	0.00280149
681	28117.5	0.00968335	681	17351.4	0.00735707
682	113612	0.0394826	682	54770.9	0.0235329
683	8819.4	0.00304052	683	7310.41	0.00312644
684	77687	0.0263893	684	65263.6	0.0277769
685	11761.9	0.00410178	685	9690.77	0.00423193
686	3215.63	0.00110544	686	2423.79	0.00106476
687	17252.3	0.00603967	687	14737.2	0.00631519
688	36145.5	0.0126475	688	31410.2	0.0132644
689	88113.7	0.0298662	689	71906.1	0.0304438
690	27220.5	0.00938123	690	22438.1	0.00926082
691	27175.4	0.00941058	691	21183	0.0088093
692	82782.8	0.0284332	692	58101.5	0.0245428
693	70532.3	0.0235322	693	60405.6	0.0253375
694	23419.4	0.00829638	694	18644.6	0.00777553
695	18920	0.00678115	695	13734.9	0.00613105
696	13678.5	0.00473108	696	12283.8	0.00533393
697	33736.3	0.0116552	697	27475.6	0.0116921
698	20606.6	0.00707112	698	14018	0.00608396
699	43476.5	0.0151111	699	31379.7	0.0138742
700	34412.1	0.0119706	700	25233	0.0106595
701	11581.6	0.0040185	701	9294.8	0.00394461
702	36758.5	0.0122704	702	24127	0.0106608
703	7922.46	0.00272297	703	7736.06	0.00330301
704	96685.5	0.0330454	704	83575	0.0348046
705	47501.9	0.0166874	705	29034.2	0.0127199
706	54414.1	0.0187283	706	31493.1	0.0133919
707	49291.2	0.0170251	707	41973.9	0.0176097
708	18249	0.00637068	708	10838.1	0.00469458
709	40724.8	0.014114	709	33371.5	0.0140772
710	29785.8	0.0103872	710	25499.3	0.010729
711	7957.69	0.00278769	711	5802.93	0.00245741
712	21167.4	0.00741205	712	17945.1	0.00759311
713	68985.6	0.0240526	713	63169	0.026169
714	165825	0.0579937	714	90522.3	0.038536
715	27510.4	0.00953035	715	22947.5	0.00964984
716	24679.6	0.00859305	716	20292.9	0.00855299
717	32258.3	0.0112885	717	24559.2	0.0105728
718	75765.7	0.0264792	718	62150.2	0.0256691
719	66562.9	0.0233866	719	59537.4	0.0254161
720	14618.3	0.00516103	720	11147.1	0.00477961
721	31440	0.0108825	721	27691.1	0.0115999
722	41688.8	0.0142352	722	35354.8	0.0152784
723	7297.11	0.00253596	723	5861.44	0.00260809
724	19767.6	0.00677625	724	17439.2	0.00746204
725	46976.9	0.0164388	725	37916.5	0.0162382
726	45335.7	0.0158179	726	40777.7	0.0173998
727	13701.3	0.00484679	727	9572.79	0.00419398
728	4968.34	0.0017432	728	4844.59	0.0020869
729	59694.2	0.0204719	729	52231.1	0.021927
730	47742.6	0.0162361	730	44241.2	0.0182469
731	30987.6	0.0106572	731	27251.9	0.0118107
732	51614.6	0.0176609	732	43275.4	0.0185537
733	37454.6	0.0128435	733	32637.9	0.0139246
734	128077	0.0442164	734	109954	0.0468646
735	19338.5	0.006773	735	16410.5	0.00698173
736	136814	0.0466115	736	125814	0.0510596
737	14542.7	0.0050387	737	12101.1	0.00521831
738	14890.3	0.00514789	738	12560.7	0.00547922
739	27237.9	0.00926784	739	23183.4	0.00989795
740	6087.59	0.00210034	740	5223.82	0.00228603
741	13687.2	0.00474244	741	12125.7	0.00518543
742	24216	0.00835659	742	21083	0.0090316
743	91702.7	0.0323363	743	99028.4	0.0435779
744	88878.1	0.0311209	744	88510.3	0.0385395
745	109116	0.0366573	745	117014	0.050633
746	10398.1	0.00354882	746	8595.58	0.00388928
747	15922.7	0.00554882	747	12966.6	0.00571445
748	34544.5	0.0119756	748	32501.6	0.0140556
749	350692	0.124572	749	276389	0.119781
750	57748	0.0200212	750	51178	0.0215642
751	211402	0.0744894	751	169140	0.0745172
752	256700	0.087174	752	227505	0.099546
753	308459	0.105834	753	210269	0.0967873
754	25778.2	0.00894069	754	22558.7	0.0096518
755	29485.1	0.0101099	755	24340.4	0.0105376
756	14103.7	0.00482549	756	11049.7	0.00476923
757	47507.6	0.0161465	757	39749.3	0.0172454
758	18553.1	0.00648266	758	10368.6	0.00479251
759	121647	0.0422925	759	95376.8	0.0421254
760	61772.2	0.0212524	760	54375.6	0.0228321
761	30112.4	0.0106556	761	19698.9	0.007834
762	45135.4	0.0154428	762	42632.7	0.0180256
763	37379.8	0.0128265	763	32059.8	0.0135806
764	42197.2	0.0144171	764	33999.6	0.0146822
765	552833	0.189559	765	444144	0.203924
766	27905.8	0.00962755	766	23529.4	0.00988599
767	38581.3	0.0133966	767	33939.8	0.0142739
768	38562.5	0.0131834	768	33308.7	0.0138485
769	25288.6	0.00864197	769	20247.9	0.00852424
770	37256.7	0.0126985	770	27590	0.0115628
771	27965.6	0.00957754	771	23164.3	0.00982615
772	17232.9	0.00579327	772	14117.4	0.00609948
773	16578.2	0.00572	773	14295.4	0.00614547
774	56338.7	0.0197906	774	46185.8	0.0181649
775	146233	0.0514857	775	97558.6	0.038626
776	77622.7	0.0289725	776	74970.8	0.032326
777	85479.1	0.0293501	777	70663.4	0.0297641
778	22111.3	0.00756413	778	18427.1	0.0078311
779	78131.6	0.0263407	779	70945	0.0290509
780	25634.8	0.0086353	780	20374.4	0.00862377
781	57830.1	0.0199185	781	53991.3	0.0220083
782	5927.65	0.00206514	782	4514.67	0.00188649
783	57312.3	0.01993	783	46267.8	0.0193528
784	48564.4	0.0167218	784	28993.4	0.0122478
785	16556.9	0.00557855	785	14150.4	0.00590076
786	33753.6	0.0114617	786	29937.9	0.0125165
787	130888	0.0455146	787	100350	0.0467089
788	25654.6	0.0085072	788	21072.1	0.00896691
789	160842	0.0533013	789	147261	0.0629374
790	53395	0.0184243	790	53495.6	0.0230048
791	23349.2	0.00836323	791	33142.3	0.0146045
792	25782.9	0.00891941	792	23468.4	0.009867
793	136114	0.0470233	793	90694.9	0.0383251
794	37923.2	0.0133152	794	27171.1	0.0117393
795	57634	0.0198333	795	42101.8	0.0179677
796	18336.2	0.00632558	796	14382.3	0.00615506
797	17840.9	0.00623479	797	13233.8	0.00560851
798	73950.4	0.0240449	798	67786.6	0.0277625
799	32336.9	0.011207	799	28190.7	0.0118374
800	1.12756e+06	0.38495	800	953087	0.401805
801	383054	0.125882	801	370456	0.147687
802	64943.3	0.0223841	802	46579.9	0.0194593
803	67499.4	0.0231261	803	52748	0.0222612
804	19615.3	0.00669945	804	11558.2	0.00501993
805	36302.1	0.0126787	805	27999.1	0.0118083
806	138080	0.0483369	806	108002	0.0462861
807	164202	0.0576098	807	328176	0.141026
808	32592.6	0.0112241	808	27720.7	0.0117056
809	154430	0.0548342	809	73434.2	0.0318578
810	1.19749e+06	0.396134	810	812183	0.346442
811	11440.1	0.00392381	811	8568.41	0.00370087
812	93458.2	0.0323893	812	73297.9	0.0308837
813	48690.7	0.0169264	813	37911.5	0.015988
814	156970	0.0543102	814	139234	0.0583099
815	90831.4	0.0320745	815	85871.8	0.0361379
816	108760	0.0366426	816	85722.7	0.0349326
817	10808.5	0.00372257	817	8155.06	0.00344832
818	21863.8	0.00750598	818	18183.5	0.0076223
819	23262.2	0.00788799	819	21146.7	0.00917715
820	13840.7	0.00472128	820	11258	0.00482784
821	19968.9	0.00701745	821	13044.9	0.00579397
822	10456.3	0.00370829	822	7136.8	0.00315841
823	42030.6	0.0146313	823	34965.7	0.01485
824	5544.84	0.00193132	824	4392.85	0.00186952
825	63487.3	0.0218413	825	59005.1	0.0248867
826	126068	0.0427915	826	103343	0.0441191
827	22267.9	0.00758409	827	18501.4	0.00794121
828	5949.58	0.00201039	828	4574.12	0.00196986
829	11168.7	0.00389855	829	8226.3	0.00351938
830	1.16234e+06	0.399948	830	809055	0.35291
831	23095.4	0.00787402	831	17907.8	0.00756056
832	119298	0.0410047	832	111670	0.0467955
833	15206.6	0.00519506	833	14348	0.00656484
834	17870	0.00609268	834	16733.2	0.00724385
835	269403	0.0920841	835	209975	0.0882816
836	48547.8	0.0167262	836	40153.7	0.0173101
837	30330.5	0.0104278	837	25473.8	0.0107844
838	165810	0.0565624	838	140598	0.0585158
839	146441	0.0504063	839	128469	0.0534202
840	12740.3	0.00438911	840	11052.1	0.0046307
841	23637.9	0.00815562	841	20731.2	0.00892421
842	48284.6	0.0164455	842	37845.8	0.0163377
843	54532.3	0.0188973	843	30257.2	0.0132578
844	28360.1	0.00968607	844	23278.2	0.0100596
845	50128.8	0.0168976	845	46744.4	0.0194145
846	76901	0.026311	846	62646	0.0266339
847	7406.72	0.00255391	847	6102.34	0.00262703
848	52394.7	0.0182629	848	43297.7	0.0188277
849	51697.1	0.0175543	849	42326.8	0.0185566
850	7676.34	0.00266233	850	5939.31	0.00269387
851	168385	0.0567331	851	145559	0.0625924
852	292036	0.0993846	852	240977	0.104483
853	71792.8	0.0248099	853	46377.4	0.0201021
854	82339.5	0.0288157	854	71270.1	0.030117
855	85154.7	0.0295025	855	77202	0.0332514
856	56896	0.019439	856	47314.3	0.0204491
857	159500	0.0540302	857	142942	0.0623915
858	41670.1	0.0142918	858	34297.8	0.0147188
859	10216.7	0.00346937	859	8955.39	0.00394873
860	12379.6	0.00423738	860	11232.7	0.00544598
861	12209.2	0.00418624	861	11953.7	0.00514774
862	378846	0.128682	862	399707	0.172908
863	167757	0.0588395	863	206293	0.0977374
864	34237.9	0.011709	864	29542.2	0.0131397
865	50079.3	0.0172757	865	35985.4	0.0150888
866	21747.5	0.00750797	866	15314.9	0.00649558
867	134971	0.0471591	867	129475	0.0543334
868	23497.4	0.00807396	868	15868.6	0.00668673
869	26699	0.00926523	869	20101.8	0.00862296
870	305641	0.108865	870	166541	0.0650441
871	72836.8	0.0254342	871	58979.7	0.0232906
872	93418.2	0.0323834	872	70188.4	0.0308656
873	259554	0.0908838	873	162311	0.0717519
874	46751.5	0.0163076	874	31003.9	0.0135504
875	11595.2	0.00404403	875	9378.22	0.00388201
876	9735.83	0.00331709	876	7479.96	0.0031962
877	54968.9	0.0189593	877	43514	0.0185058
878	8203.07	0.00286437	878	6461.98	0.00269672
879	11693.4	0.00406148	879	8785.65	0.00364667
880	45162.4	0.015628	880	32611.1	0.0136437
881	15719.5	0.00538468	881	11779.5	0.00497256
882	104041	0.0357172	882	65581.7	0.0287296
883	8198.16	0.0027934	883	6504.99	0.00289085
884	44371.9	0.0148825	884	28115.4	0.0122181
885	62686.4	0.0211884	885	30677.8	0.0134548
886	70936.1	0.0244689	886	60446.5	0.0251771
887	50733.8	0.0177158	887	42991.7	0.0178351
888	23091.5	0.00809011	888	21521.8	0.0091756
889	32535.3	0.0115449	889	25978.1	0.0109224
890	11884.1	0.00408886	890	9316.67	0.00401053
891	38543.7	0.0132954	891	30392.4	0.0131121
892	64545.3	0.0221613	892	47067.9	0.0199278
893	24326.7	0.00855485	893	19935.5	0.00839327
894	37699.5	0.0124922	894	31647.9	0.0130387
895	33819.2	0.01163	895	27786.2	0.0112647
896	107478	0.0371606	896	89335.1	0.0378498
897	13728.8	0.00475069	897	10218.6	0.00437906
898	77560.9	0.0271031	898	87634	0.0386552
899	31550.3	0.0108794	899	36540.1	0.0162576
900	131636	0.0453809	900	96200.7	0.0429534
901	55952.3	0.0193954	901	49306.8	0.0207648
902	235575	0.0826499	902	193345	0.0838135
903	45032	0.0157116	903	34982.6	0.0147338
904	39476	0.0134379	904	31700.6	0.0131799
905	6822.42	0.002416	905	5314.59	0.00226147
906	37532.2	0.0126388	906	32938.6	0.0143773
907	52360	0.0181168	907	42168.7	0.0178537
908	34278.2	0.0119102	908	30128.6	0.0127453
909	39695.6	0.0139646	909	32530.9	0.0136738
910	16222.4	0.00569223	910	13462.7	0.00566104
911	30768.2	0.0106958	911	25710.9	0.0108945
912	34149.1	0.0118976	912	26993.6	0.0115094
913	13018.4	0.00450035	913	9547.9	0.00407694
914	145219	0.0488642	914	119124	0.0516077
915	156938	0.0541241	915	143761	0.0623061
916	20873.6	0.00722985	916	16498.9	0.00704058
917	37555.6	0.0131467	917	28164.6	0.012027
918	31283.6	0.0109432	918	28434	0.0120393
919	48790.4	0.0170525	919	39761.3	0.0166721
920	8389.9	0.00292932	920	6697.75	0.00285313
921	30751.1	0.0107015	921	27588.6	0.0119927
922	43454.7	0.0148987	922	34576.8	0.0147802
923	116334	0.0400111	923	107610	0.0460947
924	38683.3	0.0133429	924	30448.1	0.0133281
925	9496.23	0.00330796	925	8138.29	0.00346525
926	34134.6	0.0119316	926	26533.6	0.0113515
927	23240.6	0.00812682	927	18845.6	0.00807334
928	17557.3	0.0061013	928	16251	0.00678475
929	161409	0.0554784	929	137540	0.0583808
930	53223	0.018362	930	47780.8	0.0204871
931	22347.5	0.00770718	931	18737.7	0.00809287
932	6979.21	0.00249105	932	7904.77	0.00345135
933	62123.9	0.0213226	933	40902	0.0172057
934	9522.12	0.00328134	934	8925.17	0.00374211
935	38130.3	0.0133551	935	30828.2	0.0131149
936	199753	0.0690536	936	149548	0.0630011
937	50061.6	0.0173148	937	40452.6	0.0174102
938	34711.7	0.0119502	938	27732.3	0.0118781
939	35843.7	0.0122907	939	26325.2	0.0113382
940	14707.6	0.00518056	940	12685.2	0.00549049
941	32258.6	0.0112898	941	23608.3	0.0101563
942	54116.5	0.0187053	942	43336	0.0185407
943	20955.4	0.00731847	943	16688.5	0.0070565
944	21794.8	0.00769389	944	15881.4	0.00678761
945	24031.3	0.00826207	945	18822.8	0.00805069
946	21498.6	0.00743446	946	18931.9	0.00805922
947	32309	0.0111942	947	23413.8	0.0103565
948	43838.5	0.0156404	948	42627.7	0.0189893
949	15867.8	0.00553574	949	12114	0.00525055
950	35365	0.0122694	950	34288.1	0.0142363
951	26883.1	0.00928058	951	23627.2	0.00993535
952	123287	0.0422198	952	110248	0.0463665
953	51651.3	0.0171962	953	46853.4	0.0206425
954	10037.5	0.0034762	954	8376.73	0.0035421
955	3977.16	0.00136978	955	3760.59	0.00169646
956	35858	0.0120236	956	31907.5	0.0137315
957	42910.1	0.0147588	957	39824.5	0.0170865
958	50722.4	0.0173984	958	47254.4	0.0198892
959	74392.1	0.0259137	959	61304.5	0.0259574
960	43520.4	0.0148955	960	37709.9	0.0157317
961	218007	0.0728881	961	172696	0.0696058
962	20496.3	0.00702393	962	16032.9	0.00671946
963	10298.1	0.00352611	963	7918.7	0.00339586
964	41470.2	0.0141055	964	35312.9	0.0149986
965	30068.1	0.0103582	965	26831.7	0.0108852
966	17310.6	0.0060591	966	13550.5	0.00574022
967	13446.2	0.00467558	967	11210	0.00464688
968	40800.9	0.0143095	968	29188.6	0.0122203
969	16202.5	0.00557726	969	12681.7	0.00538498
970	21811.1	0.00753992	970	17812.9	0.00736417
971	10128.8	0.0035244	971	8060.22	0.00341181
972	36865.5	0.0125754	972	29171.3	0.0128267
973	12680.8	0.00439972	973	9793.93	0.00416942
974	42999.4	0.015029	974	38025.8	0.0157842
975	45804.7	0.0160614	975	32148.3	0.0134154
976	46892.4	0.0164485	976	38011.8	0.0157854
977	89545.9	0.0304234	977	72777.5	0.03047
978	49949.3	0.0172353	978	38412.1	0.0162263
979	6486.49	0.00222421	979	4685.12	0.00199454
980	26566.5	0.00897202	980	22390.4	0.00969372
981	13704.8	0.00467845	981	10027.5	0.00436762
982	135184	0.0469336	982	146716	0.0617622
983	24566.8	0.00859239	983	20589.2	0.00865689
984	33428.3	0.011653	984	28567.1	0.0119299
985	18821.2	0.00644688	985	16045.3	0.00674832
986	46116.8	0.0158113	986	36759.4	0.0156963
987	47696.2	0.0166605	987	36305.6	0.0151388
988	39380.1	0.0137536	988	32964.2	0.0138515
989	30255	0.0105154	989	23751.1	0.0100926
990	28363.5	0.00981174	990	23984.8	0.0100084
991	27801.8	0.00968309	991	25456.7	0.0106664
992	68512.1	0.023691	992	59126	0.0242828
993	11229.6	0.00383501	993	8506.54	0.00363722
994	26933.4	0.00930469	994	21240.9	0.00909347
995	29073.2	0.0100507	995	24266.7	0.0100858
996	30704.6	0.010693	996	24606.2	0.0103663
997	26080.7	0.00914199	997	20937.6	0.00866966
998	9056.42	0.00317512	998	8457.14	0.00358268
999	31141.8	0.0109226	999	23490.1	0.00977423
1000	12604.3	0.00433643	1000	6428.11	0.00281197
1001	15310.9	0.00535693	1001	9819.1	0.00419503
1002	12895.9	0.00442493	1002	10208.9	0.00435002
1003	52396.3	0.0180913	1003	41213.6	0.0174076
1004	25861	0.00901112	1004	22282.2	0.00941237
1005	36498.6	0.0128406	1005	26745.5	0.0112773
1006	93125.5	0.0317017	1006	90470.7	0.036206
1007	30368.1	0.010782	1007	25057.2	0.0103841
1008	35390.1	0.0123903	1008	30608.5	0.0126943
1009	22267.6	0.00771829	1009	17120.3	0.0074698
1010	43643	0.0150318	1010	32456.9	0.0140201
1011	34721.5	0.0120456	1011	26037.8	0.0112166
1012	10842.2	0.00377228	1012	7368.52	0.00319757
1013	6658.53	0.00232476	1013	4878.65	0.0020869
1014	16288.3	0.00571093	1014	12519	0.00522976
1015	54049	0.0187638	1015	45780.1	0.0191888
1016	32002.5	0.0111736	1016	27522.7	0.0114527
1017	19880.2	0.00692116	1017	16928	0.00718633
1018	284476	0.0970357	1018	151140	0.0667348
1019	4848.26	0.00166738	1019	4285.14	0.0019045
1020	37344.6	0.01288	1020	31097.4	0.0130752
1021	32482.7	0.0112902	1021	26756.8	0.0112873
1022	45089.4	0.0159009	1022	38552.1	0.0161218
1023	12723.8	0.0045302	1023	9876.31	0.0042305
1024	42957.4	0.0147384	1024	35954	0.0148444
1025	114917	0.0397415	1025	85545	0.0367058
1026	19258.2	0.00660551	1026	15802	0.00690216
1027	6058.6	0.00210392	1027	4857.12	0.00212669
1028	9992.18	0.00350253	1028	6732.87	0.00289858
1029	20308.1	0.00708677	1029	19278.1	0.00806212
1030	25915.3	0.00911146	1030	21344.3	0.00896045
1031	55402.3	0.0195236	1031	41084.3	0.0173011
1032	20172.8	0.00703978	1032	16737.6	0.00697864
1033	29149.3	0.0100324	1033	26283.5	0.0111811
1034	8801.11	0.00307959	1034	7551.13	0.00326571
1035	22872.3	0.007984	1035	22417	0.00983188
1036	9979.01	0.00345873	1036	9030.16	0.00380517
1037	50506.1	0.0174546	1037	39207.4	0.0169016
1038	57174.7	0.0200843	1038	60116.9	0.0258701
1039	22666.5	0.00807095	1039	18374.5	0.0080278
1040	82755.4	0.0288721	1040	69677.2	0.0295317
1041	13666.4	0.00459742	1041	12456.1	0.0053405
1042	8585.84	0.00298668	1042	6292.97	0.00277613
1043	23273	0.00799593	1043	20234	0.00878331
1044	23253.9	0.00807716	1044	19791.6	0.00840866
1045	6612.12	0.00231043	1045	5917.94	0.00258844
1046	22555.8	0.00786545	1046	18779	0.00792534
1047	23269.5	0.00824272	1047	22741.5	0.00965506
1048	46579.5	0.0160722	1048	42464.3	0.0185726
1049	18411.3	0.00624185	1049	15532.8	0.00685525
1050	18030.3	0.00611397	1050	16638.7	0.00712642
1051	33590.8	0.0112948	1051	31652.7	0.0135948
1052	45022.6	0.0154398	1052	38050.5	0.0166826
1053	25776.7	0.0089035	1053	22719.4	0.00972555
1054	21584.9	0.00747462	1054	18302.6	0.00774723
1055	39070.4	0.0135175	1055	33866	0.0143505
1056	60792.5	0.0211255	1056	51991.1	0.0219241
1057	44407.8	0.0148258	1057	36350.6	0.0148021
1058	15864.5	0.0055312	1058	11401	0.00476404
1059	18423.7	0.00630505	1059	15835.6	0.00674933
1060	294756	0.103285	1060	219408	0.0923913
1061	53169.9	0.018491	1061	37630.6	0.0156281
1062	7848.11	0.0027887	1062	6245.56	0.00262654
1063	47553.5	0.0164276	1063	46061.4	0.0174459
1064	993468	0.344538	1064	700384	0.28602
1065	33909.5	0.01137	1065	25904.7	0.0107264
1066	6864.04	0.00240954	1066	5850.47	0.00248513
1067	9590.93	0.00329561	1067	7979.02	0.00340107
1068	1.7414e+06	0.59069	1068	1.55841e+06	0.668806
1069	12556.2	0.0044476	1069	10704.4	0.00463462
1070	40381.5	0.0141447	1070	32009.3	0.0133891
1071	83380.2	0.0286853	1071	50636.3	0.0212858
1072	51964.3	0.0176135	1072	37282	0.0154927
1073	100755	0.0338999	1073	83666.6	0.0339675
1074	16993.8	0.00578058	1074	12658.6	0.00553871
1075	122789	0.0420499	1075	88917.2	0.0390169
1076	69243.3	0.0235475	1076	45256.9	0.019881
1077	42257.4	0.0145238	1077	34259.8	0.0152941
1078	48484.2	0.0168424	1078	44634.4	0.0187702
1079	57796.1	0.0197586	1079	52358.3	0.0215153
1080	11428.1	0.00394445	1080	9619.08	0.00407488
1081	23488.2	0.00782773	1081	22762	0.00908747
1082	13247.9	0.00457447	1082	10441.7	0.0043776
1083	6556.44	0.00224023	1083	5396.05	0.00227606
1084	10819.4	0.00379182	1084	9038.67	0.00379455
1085	8469.65	0.00294375	1085	6800.04	0.00302336
1086	43824.8	0.0150566	1086	34702.8	0.0149152
1087	23963.6	0.00834742	1087	21035.8	0.00872346
1088	33977.4	0.0118103	1088	31382	0.0133602
1089	5269.65	0.001804	1089	3831.6	0.00164602
1090	30768.3	0.0106804	1090	25941.5	0.01086
1091	11614	0.0040053	1091	7989.76	0.00344927
1092	16185.3	0.00556161	1092	9037.74	0.00390357
1093	22545.4	0.00763491	1093	17780.2	0.00747628
1094	12846.6	0.00446672	1094	10452.6	0.0044695
1095	9671.52	0.00335326	1095	7228.9	0.00309907
1096	177155	0.0609321	1096	83691.8	0.0367
1097	24229.9	0.00843759	1097	14427.1	0.00615896
1098	18464.7	0.00635534	1098	12291.2	0.00525024
1099	158454	0.0550307	1099	121285	0.0528178
1100	9790.94	0.00333717	1100	7946.95	0.00345775
1101	26524.2	0.00932058	1101	23155.2	0.00964303
1102	7664.05	0.00265942	1102	7414.22	0.00308403
1103	42505.1	0.0145852	1103	35482.6	0.0149374
1104	33245.4	0.0116453	1104	25731.9	0.0107307
1105	110940	0.0383208	1105	79815.5	0.0340202
1106	282267	0.0978039	1106	206905	0.0901993
1107	84513.7	0.0291169	1107	54639.4	0.0240246
1108	12095.4	0.00416119	1108	10183.1	0.00427889
1109	116810	0.0412316	1109	85393.8	0.0374689
1110	51137.5	0.0176382	1110	40748	0.0172152
1111	68815.8	0.0238872	1111	57815.8	0.0244566
1112	90998.9	0.0318822	1112	80328.4	0.0348685
1113	19703.1	0.00685983	1113	14304.6	0.0061064
1114	49440	0.017058	1114	35517.9	0.0157699
1115	26906.1	0.00918501	1115	19259.3	0.00845665
1116	11759.6	0.00399562	1116	9656.02	0.00410472
1117	54649.1	0.019286	1117	48761	0.021498
1118	50014.9	0.0177854	1118	34790.4	0.0151467
1119	29058.4	0.0102921	1119	19938.7	0.00883922
1120	16794	0.00588086	1120	13586.6	0.00599706
1121	19665.8	0.00681162	1121	14853.4	0.00641768
1122	8572.85	0.00297712	1122	6150.77	0.00268836
1123	104472	0.0363019	1123	71466.7	0.0306673
1124	234583	0.0814054	1124	170487	0.0734637
1125	40451.3	0.0142571	1125	25818.4	0.0112582
1126	99475.5	0.0350197	1126	62355.1	0.0272467
1127	73354.6	0.0260263	1127	48432.9	0.0211447
1128	173481	0.0614395	1128	103440	0.045831
1129	181006	0.0632708	1129	119545	0.0554925
1130	49912.5	0.0176005	1130	38967.1	0.0172029
1131	63769	0.0223693	1131	44368.1	0.0199825
1132	41905.1	0.0145814	1132	30721.4	0.0134714
1133	496154	0.17085	1133	425025	0.180765
1134	67917.9	0.0238516	1134	59238.2	0.0250642
1135	110184	0.0395755	1135	62264.5	0.0279481
1136	109330	0.0388876	1136	72517.6	0.0320559
1137	130791	0.0442573	1137	107468	0.0495228
1138	137655	0.0475288	1138	130433	0.0640213
1139	66155.3	0.022768	1139	58763.2	0.0257651
1140	112212	0.0381119	1140	113763	0.0478989
1141	13222.9	0.00461169	1141	11027.6	0.00479606
1142	74521.7	0.0262714	1142	50061.9	0.0211074
1143	12430.1	0.00433114	1143	9837.8	0.00419182
1144	91900	0.0316942	1144	66890.9	0.0288503
1145	39560.8	0.0136646	1145	32149.1	0.0138981
1146	24861.7	0.00849042	1146	20521	0.0089058
1147	36258.9	0.0123289	1147	32491.6	0.0141024
1148	33090.5	0.0112945	1148	26205.8	0.01156
1149	22216.1	0.00768064	1149	16110.2	0.00711258
1150	19021.8	0.00656481	1150	14821.2	0.00657585
1151	34589.7	0.0119736	1151	24305.5	0.0107322
1152	33315.4	0.0114876	1152	38600.7	0.0163338
1153	3803	0.00130448	1153	2867.86	0.00117746
1154	3356.02	0.00118287	1154	2962	0.00128221
1155	5609.88	0.00195537	1155	4795.99	0.00201598
1156	26980	0.00943546	1156	17908.1	0.00760505
1157	3737.87	0.00131754	1157	2984.94	0.00126492
1158	29816.1	0.0103219	1158	24848.7	0.010425
1159	124911	0.0440128	1159	98668.6	0.0398701
1160	31149	0.0108751	1160	20628.3	0.00841339
1161	32392.1	0.0111054	1161	27994.6	0.0117206
1162	18068.2	0.00631262	1162	12598.5	0.00529972
1163	20715.2	0.007169	1163	15027.5	0.00633682
1164	21206	0.00745183	1164	15724.2	0.0066065
1165	17094.9	0.0058892	1165	15615.6	0.00661301
1166	27530.1	0.00934017	1166	22198.1	0.00922482
1167	38703.7	0.0133558	1167	20977.8	0.00924078
1168	39609.7	0.013604	1168	20187.1	0.00881537
1169	30299.3	0.0105049	1169	20974.2	0.00896491
1170	40517.4	0.0140297	1170	20722.1	0.00882844
1171	79333.8	0.0273565	1171	47366.1	0.0205013
1172	165806	0.0563773	1172	85954.3	0.0372662
1173	157729	0.0534757	1173	109078	0.0456673
1174	67125	0.0238585	1174	45468.8	0.0193453
1175	55957.6	0.0199524	1175	35696.3	0.0151582
1176	70018.1	0.0243581	1176	54716.7	0.0234516
1177	20347.5	0.00701304	1177	14115.1	0.0060328
1178	14630.8	0.00507835	1178	9536.25	0.00410896
1179	8629.51	0.00296486	1179	6280.49	0.00281554
1180	102608	0.0349451	1180	53875.8	0.0238683
1181	19535.7	0.00682101	1181	13479.4	0.00583168
1182	17049.2	0.00584122	1182	12273.4	0.00527902
1183	50661.3	0.0174682	1183	33251.3	0.0140824
1184	17542.2	0.00601511	1184	13150.4	0.00564523
1185	16693.5	0.00580309	1185	12486.8	0.00534848
1186	24955.4	0.00846128	1186	21092.7	0.00876984
1187	13379.5	0.00458759	1187	8810.87	0.00380571
1188	22116.9	0.00757686	1188	15744.1	0.00685568
1189	26981.1	0.00935063	1189	20757.4	0.00888075
1190	34757.7	0.0120813	1190	26502.8	0.0111139
1191	29283.9	0.010253	1191	20483.8	0.00866427
1192	25886.9	0.00901235	1192	19448.2	0.0082478
1193	3290.81	0.00115914	1193	2751.02	0.0011998
1194	68061.8	0.0234949	1194	44315.4	0.018864
1195	38151.5	0.0130543	1195	26087.5	0.0112677
1196	59592.7	0.0206192	1196	46938.5	0.0202476
1197	8150.18	0.00284083	1197	5862.14	0.00251021
1198	8730.47	0.00304167	1198	5812	0.00248927
1199	94324.6	0.032865	1199	85855.6	0.0357301
1200	23940.5	0.00851537	1200	18573.6	0.00802949
1201	21551.2	0.00740153	1201	16173.6	0.00677783
1202	20397.7	0.00682987	1202	15492.4	0.00680644
1203	50708.4	0.0175414	1203	36114.2	0.0156194
1204	116091	0.0397833	1204	73262.6	0.0322368
1205	13212.3	0.00462356	1205	9941.19	0.00427917
1206	118616	0.0406439	1206	98579	0.0415836
1207	27491.5	0.00956872	1207	21832.8	0.00942032
1208	28059.3	0.0099002	1208	20017.2	0.00901242
1209	32687.9	0.0112738	1209	24863	0.0109403
1210	62872.7	0.0215424	1210	47598.1	0.0207785
1211	5353.66	0.00185271	1211	3894.63	0.00167563
1212	50003.2	0.0172347	1212	39754.9	0.0168868
1213	5006.3	0.00173965	1213	4216.84	0.00179544
1214	76437	0.0262254	1214	58465	0.0245727
1215	76838.9	0.0266814	1215	59645.9	0.0256124
1216	123109	0.0431559	1216	92282.8	0.0394552
1217	123919	0.0427875	1217	99996.4	0.0435929
1218	303738	0.104653	1218	283602	0.128368
1219	6026.43	0.00208795	1219	4402.13	0.00191516
1220	32912.5	0.0113172	1220	24382.2	0.0105612
1221	54175.1	0.0185787	1221	43837	0.0188048
1222	63010.6	0.0220444	1222	51033.9	0.0223355
1223	28341.6	0.0100281	1223	24411.1	0.0107179
1224	33115.3	0.0114941	1224	29394.7	0.0124939
1225	18798.8	0.00643354	1225	12962.5	0.00578239
1226	53636.4	0.0182782	1226	48918	0.0212796
1227	37865.1	0.0128642	1227	33941.5	0.0144319
1228	20703	0.00733016	1228	13440.5	0.00583669
1229	88217.6	0.0307531	1229	78084.4	0.0340915
1230	123625	0.0428938	1230	102330	0.0442884
1231	72156.7	0.0252382	1231	57664.7	0.0247609
1232	87271.6	0.0305119	1232	57142.9	0.0253392
1233	28798.1	0.0100357	1233	23164.2	0.0101681
1234	100380	0.0340019	1234	82504.8	0.0373017
1235	15374.9	0.00525349	1235	11787.6	0.00529496
1236	32328.1	0.0111413	1236	25380.5	0.0111548
1237	32440.2	0.0111277	1237	25953.4	0.0113639
1238	64591.3	0.02242	1238	58678.3	0.0256621
1239	413936	0.142413	1239	379768	0.177806
1240	589490	0.196538	1240	479463	0.234377
1241	34274.6	0.011779	1241	25285.1	0.0109509
1242	103598	0.035436	1242	92042.8	0.040588
1243	27224.8	0.0093051	1243	31655.4	0.0138957
1244	136928	0.04617	1244	79520.1	0.0361821
1245	23193.3	0.00783595	1245	15749.1	0.00755362
1246	29635.1	0.0102131	1246	27356.5	0.0120246
1247	52333.8	0.0180305	1247	44583	0.019368
1248	42069.6	0.0144226	1248	36175.4	0.0148449
1249	6707.83	0.00230688	1249	5279.36	0.00222916
1250	9110.34	0.00319076	1250	7133.52	0.00309144
1251	31423.8	0.0106898	1251	26556.2	0.0109361
1252	17329.1	0.00591425	1252	14486.9	0.00623498
1253	39665.3	0.0134076	1253	37548.5	0.0151347
1254	22206.8	0.00772883	1254	17060.7	0.00718036
1255	9146.84	0.00321308	1255	7687.11	0.00320295
1256	215505	0.0758656	1256	120641	0.0447121
1257	6281.17	0.00222014	1257	4801.36	0.00203414
1258	15117.1	0.0052172	1258	11061.3	0.00464647
1259	4675.58	0.0016173	1259	4013.14	0.00172047
1260	1675.86	0.000597618	1260	1793.61	0.000791129
1261	34360	0.0121059	1261	31598.2	0.0139024
1262	34417.3	0.0119176	1262	19815.8	0.00849379
1263	115878	0.040007	1263	86671.2	0.0389363
1264	103791	0.0363651	1264	73257.8	0.0316508
1265	306074	0.108049	1265	185608	0.0773364
1266	18142.2	0.00627617	1266	11566.8	0.00505499
1267	4592.76	0.00154613	1267	3610.84	0.00161369
1268	52392	0.0176403	1268	22674.8	0.0100737
1269	25050.8	0.00864401	1269	21188.7	0.00887018
1270	1.21602e+06	0.416049	1270	1.10303e+06	0.457092
1271	44718.2	0.0160611	1271	39177.8	0.0166997
1272	407321	0.140608	1272	347907	0.143483
1273	15584.9	0.00536636	1273	6892.93	0.00294328
1274	6959.52	0.00246048	1274	3794.19	0.00169211
1275	60477	0.0205781	1275	32708.3	0.0142502
1276	54091.4	0.0186489	1276	17628.3	0.00777436
1277	63242.2	0.0216366	1277	40210.8	0.0178181
1278	30169.4	0.0103935	1278	24327.2	0.010406
1279	37381.3	0.0126877	1279	31596.9	0.0128636
1280	71389.8	0.0246791	1280	47211.3	0.0213166
1281	114746	0.0400509	1281	53642.7	0.0236608
1282	32838.8	0.0112865	1282	17203.6	0.00745728
1283	18363.1	0.00629023	1283	9056.88	0.00390299
1284	65014.2	0.0223306	1284	33187.4	0.0143331
1285	78577.5	0.0277262	1285	38169.8	0.0164136
1286	66981.2	0.0237482	1286	30662.2	0.0131942
1287	36113.7	0.0128714	1287	18424.2	0.00778653
1288	629376	0.213734	1288	425702	0.178857
1289	53103.8	0.018697	1289	24659.6	0.0106373
1290	21713.3	0.00760635	1290	18241.9	0.00777126
1291	138335	0.0475129	1291	115003	0.0496889
1292	93041.4	0.0323783	1292	58181.1	0.0253022
1293	69476.2	0.0240895	1293	40272	0.0175217
1294	32904.7	0.0114726	1294	27742.4	0.0119437
1295	61360.5	0.0219132	1295	65483	0.028274
1296	97840	0.0337351	1296	93963.5	0.0384462
1297	35159.9	0.0121255	1297	30805.3	0.013055
1298	16471	0.00561085	1298	11376.1	0.00510808
1299	660952	0.223551	1299	582635	0.267115
1300	71607.9	0.0246016	1300	56642.1	0.0248575
1301	115664	0.0402486	1301	90902.6	0.0397166
1302	25736.4	0.00894287	1302	23137.6	0.0100828
1303	124710	0.0425965	1303	107855	0.0458601
1304	54223.9	0.0190562	1304	49087.4	0.021179
1305	190434	0.0634947	1305	178617	0.0752119
1306	380097	0.126033	1306	295880	0.125354
1307	30726	0.0103105	1307	26253.1	0.0113657
1308	11387.1	0.00400628	1308	10511.4	0.004524
1309	18383.9	0.0063851	1309	15052.4	0.00653271
1310	23695.5	0.00829684	1310	18778.9	0.0080111
1311	49092.1	0.0172588	1311	43796.9	0.0187364
1312	3578.43	0.00127595	1312	3345.8	0.00141509
1313	21213.6	0.00731046	1313	19903.8	0.00862814
1314	5441.68	0.00182552	1314	5343.8	0.00236655
1315	34679.7	0.0120517	1315	26277.9	0.0114666
1316	76803	0.0272247	1316	44767.7	0.0199308
1317	24911.4	0.00857693	1317	19637	0.00873884
1318	61349.3	0.0215268	1318	43694.4	0.0188252
1319	21817	0.00769745	1319	21678.9	0.00920745
1320	107024	0.0374319	1320	90576.3	0.0391808
1321	105679	0.0355717	1321	97987.4	0.0422269
1322	18334.4	0.00627823	1322	15667.8	0.0069096
1323	164376	0.0570141	1323	220912	0.100516
1324	12591.6	0.00448099	1324	9200.82	0.00399944
1325	26113.5	0.00906405	1325	18065.5	0.00766415
1326	862230	0.296378	1326	786700	0.333363
1327	22975.9	0.00790358	1327	20890.9	0.00872739
1328	30709.5	0.0106852	1328	15243.8	0.00642744
1329	13696	0.00472548	1329	8406.73	0.00379603
1330	20679.6	0.00693896	1330	14556	0.00665749
1331	18184.9	0.00628265	1331	13483.4	0.00593104
1332	22771.9	0.00783568	1332	19047.6	0.00825332
1333	43629.1	0.0145193	1333	41928.3	0.0186703
1334	126031	0.0424516	1334	111158	0.0470791
1335	8005.6	0.00276677	1335	7084.69	0.00333773
1336	23888	0.00805265	1336	18679.5	0.00803318
1337	21241.9	0.00739225	1337	16795.9	0.00735366
1338	232343	0.0794425	1338	201202	0.0853756
1339	13828.9	0.00473146	1339	12730	0.00567125
1340	45344.2	0.0154849	1340	40468.8	0.0186291
1341	75952.9	0.026691	1341	82841	0.0410301
1342	21539.4	0.00751421	1342	20787.6	0.00946815
1343	11184	0.00391424	1343	8461.61	0.00365125
1344	46131.3	0.0161427	1344	28094.9	0.0120058
1345	16408	0.00557691	1345	12445.4	0.00526012
1346	64928.7	0.02292	1346	56050.9	0.0236244
1347	17929.6	0.00615663	1347	14875.7	0.00629236
1348	13964.7	0.00482346	1348	11458.8	0.0048798
1349	27416.8	0.00973411	1349	23570.7	0.00996823
1350	28030.4	0.00964318	1350	24291.5	0.00991183
1351	9919.88	0.00349569	1351	9107.88	0.00376561
1352	356116	0.124259	1352	216477	0.0770835
1353	32766.1	0.0111779	1353	24425.9	0.0101928
1354	73100.7	0.0255618	1354	62617.1	0.026229
1355	4828.29	0.0016833	1355	4521.08	0.00189073
1356	44755.3	0.0158931	1356	38736.8	0.0168912
1357	18017.5	0.00634747	1357	14902.8	0.00651107
1358	14659.7	0.00508489	1358	12454.8	0.00530952
1359	51943.1	0.017877	1359	38519.3	0.0163787
1360	70402.3	0.0246176	1360	61538.7	0.0259132
1361	94639.6	0.0321261	1361	74708.9	0.0311492
1362	80479.5	0.0277709	1362	56353.1	0.0243444
1363	5750.6	0.00196088	1363	4205.4	0.00183368
1364	9611.63	0.00331161	1364	6837.24	0.00292527
1365	14997	0.00528174	1365	12601.5	0.00533229
1366	171351	0.058207	1366	159701	0.0643275
1367	788587	0.272895	1367	730218	0.308497
1368	36750.7	0.0128067	1368	33853	0.0139343
1369	5825.31	0.00203975	1369	4966.78	0.00214655
1370	13939.7	0.00487414	1370	9283.14	0.00399144
1371	270033	0.0913848	1371	218533	0.094886
1372	24129.4	0.00831675	1372	20291.7	0.00898699
1373	21059.2	0.00724793	1373	15588.4	0.00688356
1374	403273	0.138613	1374	322529	0.142313
1375	184140	0.0630062	1375	145687	0.0616323
1376	289933	0.0999152	1376	253109	0.11227
1377	12684	0.0043825	1377	8600.61	0.00367506
1378	34156.5	0.0117966	1378	22898.2	0.00988832
1379	35642.7	0.0123156	1379	18638.3	0.00831557
1380	13031.1	0.00449355	1380	7162.59	0.00315312
1381	58863.4	0.0203328	1381	48977.9	0.0203053
1382	26890.3	0.00947965	1382	18867.3	0.00814743
1383	33097	0.0117092	1383	25323.9	0.0105366
1384	53930.9	0.018699	1384	38315.6	0.0160823
1385	40331.5	0.014057	1385	23778.3	0.0102653
1386	71514.9	0.0253346	1386	44636.4	0.0193285
1387	43333.5	0.0151008	1387	29937.7	0.0129928
1388	33733.3	0.0117168	1388	18322.8	0.00809706
1389	45138.6	0.0158166	1389	33776	0.0142861
1390	134486	0.0474116	1390	91925.7	0.0398894
1391	395283	0.138068	1391	305176	0.127894
1392	44095.8	0.0154619	1392	35927.1	0.0152384
1393	17627.4	0.0061258	1393	13109.7	0.00552141
1394	2816.6	0.000979755	1394	2157.06	0.000981676
1395	20340.1	0.0069864	1395	18760.1	0.00835642
1396	207509	0.0704076	1396	179020	0.0747555
1397	35042	0.0121442	1397	28310.6	0.0120951
1398	33730.6	0.0115234	1398	29991.3	0.0124476
1399	177623	0.060386	1399	125008	0.0539752
1400	82121.7	0.0285611	1400	70559.7	0.0308955
1401	24418	0.00838364	1401	21948.7	0.00938678
1402	303886	0.104526	1402	202625	0.0905254
1403	85057.5	0.0287452	1403	62387.9	0.0287939
1404	51660.8	0.0181903	1404	32959.4	0.0140623
1405	9890.62	0.0034582	1405	7930.34	0.00339152
1406	23974.6	0.00845537	1406	20053.7	0.00840233
1407	16355.6	0.00572711	1407	13907.3	0.00588971
1408	43323.5	0.0150628	1408	34339.2	0.0144653
1409	3986.66	0.00138762	1409	3662.98	0.00159212
1410	3141.91	0.00109203	1410	2849.13	0.00126902
1411	31535.3	0.0107917	1411	24721	0.0106322
1412	48122.2	0.0166871	1412	43751.3	0.0190925
1413	37667.3	0.0129836	1413	38738.3	0.0169445
1414	82809.8	0.0284064	1414	80622.2	0.0337421
1415	21433.2	0.00747618	1415	20458.2	0.00877584
1416	204458	0.0709731	1416	187221	0.0788598
1417	30993.9	0.0106224	1417	28463.8	0.0123423
1418	7976.69	0.00278718	1418	6084.2	0.00275782
1419	22773.8	0.00793335	1419	25662.2	0.011059
1420	6873.19	0.00242197	1420	5801.26	0.00250892
1421	23643	0.0080962	1421	20365.3	0.00852896
1422	212209	0.0759695	1422	236811	0.102008
1423	58906	0.020516	1423	54257.7	0.0226565
1424	24655.9	0.00874086	1424	17630.1	0.00768741
1425	46093.4	0.0160463	1425	39121.9	0.0173303
1426	86958.9	0.0296527	1426	81271.7	0.0365105
1427	115626	0.039843	1427	141781	0.0654265
1428	318100	0.110186	1428	299800	0.131884
1429	10907.4	0.003813	1429	11460.8	0.00516328
1430	15060.6	0.00526614	1430	12748.7	0.00548202
1431	50718.4	0.0172574	1431	46896.2	0.0197212
1432	415167	0.132072	1432	293919	0.127761
1433	74730.5	0.0260305	1433	64022.9	0.0283782
1434	47624.5	0.016568	1434	41864.4	0.0177378
1435	157963	0.0537504	1435	141901	0.0618574
1436	55162.6	0.0190144	1436	46759.9	0.0203483
1437	17247.7	0.00600308	1437	15565.2	0.006811
1438	27027.4	0.00935364	1438	25724.2	0.0111935
1439	12952	0.00447394	1439	11166.5	0.00466422
1440	120811	0.0430377	1440	320118	0.133055
1441	18216.4	0.00624563	1441	13936.8	0.00577375
1442	84593.9	0.0294644	1442	60347	0.0257782
1443	25720.2	0.0089885	1443	30014.1	0.0127043
1444	18578.1	0.0064702	1444	19219.8	0.00812681
1445	12629.7	0.00439213	1445	10632.2	0.00448756
1446	28512.4	0.00968499	1446	24730	0.0100197
1447	25026.3	0.00873221	1447	17182.4	0.00723321
1448	119441	0.0413137	1448	62200.4	0.0242645
1449	35625	0.0121585	1449	27716.8	0.0115368
1450	105035	0.0365556	1450	62328.3	0.0262902
1451	32190.3	0.0110813	1451	28658.1	0.0125767
1452	9507.07	0.0032628	1452	7986.52	0.00341926
1453	33486	0.0115857	1453	21265.6	0.00910745
1454	170926	0.0577015	1454	148086	0.0600847
1455	213535	0.0732636	1455	175284	0.0747129
1456	82055.8	0.0287385	1456	57158.9	0.0248721
1457	81412.4	0.0284435	1457	53373.9	0.0222762
1458	1.92422e+06	0.646264	1458	1.31539e+06	0.548052
1459	77733.3	0.0267799	1459	44624.6	0.019549
1460	81261.3	0.0277423	1460	46926.5	0.020687
1461	69718.2	0.0249033	1461	46086.4	0.0206435
1462	52122.9	0.018781	1462	42601.7	0.0193019
1463	133145	0.0474746	1463	106491	0.047553
1464	79068.1	0.0279622	1464	48139	0.0204068
1465	16854.3	0.00585069	1465	11008.9	0.00472304
1466	97031	0.0333488	1466	75124.3	0.0312173
1467	53881.1	0.0186918	1467	34544.1	0.0150106
1468	121889	0.0413345	1468	66723.4	0.0285562
1469	75600.7	0.0258903	1469	34328.5	0.0154719
1470	35723.7	0.0125369	1470	32157.1	0.0139013
1471	61523.6	0.0212156	1471	58193.6	0.025106
1472	110052	0.037821	1472	86803.7	0.0383432
1473	29087	0.0100473	1473	20279.5	0.00884685
1474	19586.6	0.00670929	1474	13583.6	0.0058866
1475	10481.6	0.00364287	1475	8889.86	0.00381861
1476	8838.79	0.00305777	1476	6721.81	0.00294835
1477	56767.6	0.0201436	1477	43430	0.018816
1478	24254.2	0.00843969	1478	22189.4	0.00922134
1479	30524.3	0.0105454	1479	25455.1	0.0107358
1480	51404.8	0.0178844	1480	41345.4	0.017927
1481	21654.9	0.00755959	1481	19972.6	0.00852806
1482	88493	0.0308851	1482	79638.3	0.0352483
1483	22525.8	0.00785954	1483	20393.5	0.00891702
1484	17272.9	0.00596963	1484	14615.8	0.00634298
1485	104634	0.0362758	1485	88083.5	0.0369161
1486	448235	0.152718	1486	413111	0.169656
1487	129583	0.0444917	1487	118633	0.0486976
1488	114548	0.0401508	1488	103090	0.0441669
1489	56769.8	0.0195467	1489	43974.4	0.0190632
1490	13844.2	0.00476633	1490	10979.6	0.00470527
1491	55428.2	0.0189651	1491	41458.4	0.0184571
1492	69474.7	0.0235858	1492	70051.1	0.0309424
1493	26680.6	0.00952341	1493	26883.4	0.0116495
1494	32863	0.0114315	1494	31936.6	0.0137677
1495	116530	0.0407648	1495	127031	0.0571513
1496	209552	0.0743215	1496	217259	0.0965741
1497	11912.7	0.00411718	1497	8193.93	0.00358831
1498	17708.4	0.00608239	1498	15267.3	0.00637577
1499	43013.8	0.0145202	1499	37724.2	0.0157979
1500	27176.2	0.00941472	1500	21129.7	0.00916807
1501	115498	0.041083	1501	73279.8	0.0321534
1502	18411	0.00648761	1502	13331.2	0.00566357
1503	21097.5	0.00757308	1503	13254.1	0.00584698
1504	11775.3	0.00413128	1504	9065.21	0.00381205
1505	27886.6	0.00951369	1505	21571.5	0.00926584
1506	6819.32	0.00233066	1506	5669.31	0.00243005
1507	48464.9	0.016721	1507	33641.2	0.0146436
1508	84916.1	0.0293213	1508	73717.1	0.0320252
1509	11282.7	0.00394992	1509	8153.55	0.0036447
1510	28866.6	0.0100008	1510	20204.6	0.00864714
1511	27397	0.00966511	1511	24359.2	0.0104042
1512	27618.9	0.00980083	1512	22715	0.00993088
1513	82380.2	0.027873	1513	79443.1	0.0350651
1514	36719.6	0.0125935	1514	26038	0.0114468
1515	46836.1	0.0164875	1515	37739.4	0.016697
1516	41960.2	0.0142085	1516	40463.2	0.0168188
1517	297630	0.101257	1517	267979	0.112481
1518	57413.9	0.020004	1518	54914.4	0.0227155
1519	16744	0.00591855	1519	14957	0.0063374
1520	29373.4	0.0102027	1520	24223.2	0.0104396
1521	58107.2	0.020264	1521	45970.7	0.0198478
1522	99057.9	0.0335482	1522	88313.1	0.0423155
1523	93845.9	0.0317215	1523	84681.2	0.0358929
1524	22762.7	0.00797385	1524	18124.3	0.00818478
1525	31415.3	0.0106988	1525	25738.1	0.0110776
1526	12459.4	0.00433597	1526	11233.6	0.00522304
1527	6563.78	0.0022812	1527	4994.94	0.00219182
1528	24251.5	0.00823545	1528	18783.2	0.00795731
1529	2599.87	0.000903137	1529	2222.69	0.00101221
1530	10104	0.00347501	1530	8018.19	0.0035427
1531	260808	0.0892551	1531	223886	0.103479
1532	42446.7	0.0145698	1532	33982.2	0.0151947
1533	18587.6	0.00660352	1533	13160.6	0.00624784
1534	15120.2	0.00528612	1534	12142.7	0.00529137
1535	5060.52	0.00174307	1535	4372.23	0.00185579
1536	16324.3	0.00570486	1536	14187.6	0.00586619
1537	35716	0.0124704	1537	33362.1	0.0142369
1538	31993.4	0.0111618	1538	24696.1	0.0101062
1539	38609.8	0.0133244	1539	30606.5	0.0120151
1540	6120.95	0.00214026	1540	5259.75	0.00207641
1541	53568.4	0.0189121	1541	33612.9	0.0123499
1542	247587	0.0855068	1542	167257	0.0636009
1543	19993.4	0.00706979	1543	16242.6	0.00650623
1544	32129.4	0.0111229	1544	29743.7	0.0121768
1545	56341.1	0.0194564	1545	30451.7	0.0121327
1546	50384.2	0.017368	1546	33349.9	0.0134942
1547	34199.7	0.011937	1547	24675.1	0.0100055
1548	181603	0.0617478	1548	132809	0.0482221
1549	90895	0.031953	1549	72092.2	0.0295544
1550	30511.8	0.0107907	1550	27232.1	0.0109299
1551	87297.5	0.0300626	1551	72131.3	0.0293375
1552	36670.6	0.0127462	1552	31951.3	0.0130612
1553	10496.6	0.00365234	1553	9094.56	0.00380252
1554	50391.4	0.017696	1554	45857.9	0.0191026
1555	85481.9	0.0301471	1555	71749.4	0.0304796
1556	8449.89	0.00301602	1556	6786.89	0.0028667
1557	14596.1	0.00523453	1557	12744.4	0.00551004
1558	29623	0.010525	1558	22416.3	0.00944278
1559	39765.4	0.0139094	1559	29658.6	0.0123966
1560	52036.8	0.0181005	1560	37021.7	0.0157843
1561	19994.1	0.00692122	1561	16029.4	0.00691102
1562	41216.4	0.0144154	1562	30515.8	0.013233
1563	20425.7	0.0071672	1563	16033.9	0.00664876
1564	8069.46	0.00282186	1564	6324.31	0.00267309
1565	46411.5	0.0158045	1565	30805.7	0.0132004
1566	164358	0.0567161	1566	87143.8	0.0390162
1567	46188.6	0.0157526	1567	33029.6	0.0142158
1568	45130.7	0.0157618	1568	35464.4	0.0152254
1569	87280.6	0.030291	1569	73666.1	0.0305925
1570	52914	0.0186414	1570	44526.1	0.0189097
1571	60394.1	0.0211809	1571	51050.4	0.021232
1572	310012	0.105893	1572	276828	0.112318
1573	88962.3	0.0312752	1573	56765	0.0245636
1574	83479.6	0.0290461	1574	53171.4	0.0222432
1575	125301	0.0431428	1575	56109.4	0.0246578
1576	48744.7	0.0169759	1576	33233	0.0141904
1577	36548.5	0.0126814	1577	29726.6	0.012635
1578	51601.1	0.0180488	1578	38767.3	0.0165926
1579	23132.9	0.00816216	1579	20380.6	0.00885075
1580	19979.8	0.00699117	1580	16788.7	0.00706948
1581	83809.8	0.029344	1581	63101.5	0.0267308
1582	44766.3	0.0156693	1582	30947.1	0.0131018
1583	39682.3	0.0137335	1583	30840.4	0.0129973
1584	54051.8	0.0186835	1584	44924.5	0.0184778
1585	44120.8	0.0154213	1585	35705.8	0.0154403
1586	19385.1	0.00684427	1586	15483	0.00651634
1587	2.5626e+06	0.905007	1587	2.34883e+06	1.01095
1588	39692	0.0138245	1588	29158.8	0.0129521
1589	68744	0.0237169	1589	58929.4	0.0250421
1590	18069.7	0.0062795	1590	13099.5	0.00574397
1591	54922.8	0.0191612	1591	38257.7	0.0162176
1592	61834.5	0.0215924	1592	44848.6	0.0188838
1593	12424.7	0.00437037	1593	9153.72	0.00409986
1594	94263.8	0.0320806	1594	87090.2	0.0361932
1595	33564.2	0.0117244	1595	25942.4	0.0114927
1596	138598	0.0479008	1596	109438	0.0470737
1597	52509.3	0.0173133	1597	44004.1	0.018415
1598	18459.3	0.00633894	1598	15621.4	0.00662405
1599	249551	0.0855755	1599	191960	0.0828482
1600	157515	0.0531422	1600	122257	0.0509464
1601	6166.99	0.00216668	1601	5311.4	0.00234314
1602	65865.4	0.0228131	1602	47636.9	0.0210798
1603	130842	0.0453115	1603	88198.9	0.0389689
1604	25166.7	0.00852957	1604	19624.3	0.00840116
1605	153621	0.052119	1605	76394.3	0.033986
1606	58802	0.0203676	1606	39971.4	0.0179753
1607	26682.5	0.00896627	1607	18540	0.00869121
1608	45933	0.0147121	1608	36765.7	0.0157978
1609	44105.1	0.0154521	1609	37780.9	0.0170452
1610	23394.7	0.00790275	1610	14532.4	0.00637116
1611	41853.8	0.0143869	1611	30223.7	0.0132486
1612	29534.4	0.0100077	1612	16303.7	0.00697046
1613	89928.6	0.0307205	1613	61668	0.0264872
1614	22783.4	0.00779532	1614	16568.5	0.00712953
1615	103394	0.0355265	1615	63008.7	0.026613
1616	19581.8	0.00665971	1616	15796.8	0.0066972
1617	65414.4	0.0223022	1617	49085.6	0.0215805
1618	22341.4	0.00759514	1618	13652.6	0.00600654
1619	188547	0.0651607	1619	170168	0.0720826
1620	79669.1	0.0271808	1620	35489.3	0.0161618
1621	28539.5	0.00983375	1621	16094.8	0.00706089
1622	41411.8	0.0142818	1622	32385.3	0.0148198
1623	25937.4	0.00890647	1623	22465.5	0.00941787
1624	68819.5	0.0235503	1624	54852.6	0.0232151
1625	45733.5	0.0154731	1625	36693.1	0.0159716
1626	6271.84	0.00216185	1626	5084.99	0.00228431
1627	14954.6	0.00519564	1627	11468.8	0.00523064
1628	29247.5	0.010104	1628	22578.1	0.00987118
1629	53112.7	0.0181158	1629	38532.4	0.0169733
1630	13851.8	0.00485606	1630	12041.9	0.00543686
1631	21621.3	0.00744229	1631	17402.5	0.00760531
1632	41179.2	0.0141837	1632	28734.4	0.0126787
1633	60811.6	0.0211793	1633	44694.9	0.0190481
1634	17830	0.00630205	1634	12421.8	0.0046762
1635	26952.7	0.00927257	1635	17298.8	0.006943
1636	14586.1	0.00496339	1636	8256.05	0.00294315
1637	7994.05	0.00284607	1637	5610.81	0.00214428
1638	54827.7	0.0190853	1638	36692.4	0.0151768
1639	163879	0.057546	1639	142303	0.0577474
1640	1.48889e+06	0.53793	1640	1.87299e+06	0.762751
1641	60568.2	0.0205377	1641	38597.5	0.0155302
1642	46942.7	0.0162239	1642	37460.7	0.0154723
1643	8885.95	0.00325483	1643	6812.69	0.00272998
1644	8729.23	0.00310618	1644	6016.65	0.00240704
1645	7996.18	0.00288239	1645	4988.86	0.00206255
1646	25262.1	0.00887064	1646	22774.6	0.00912007
1647	380837	0.130067	1647	333907	0.129525
1648	165825	0.0578891	1648	112705	0.0468604
1649	31840.5	0.011205	1649	25703.3	0.0108069
1650	60370.2	0.0210732	1650	55486.9	0.023086
1651	222435	0.0802085	1651	152177	0.0697384
1652	298092	0.107573	1652	225196	0.10211
1653	63550.1	0.0225747	1653	42130.2	0.0183253
1654	71535.7	0.0253364	1654	58079.3	0.0244483
1655	30921.7	0.0107724	1655	15795	0.00673205
1656	76028.3	0.0263936	1656	57782.8	0.0237195
1657	126335	0.043981	1657	81300	0.0353416
1658	85756.5	0.0296692	1658	67937.4	0.0302409
1659	195067	0.068465	1659	125105	0.0531911
1660	124146	0.0423433	1660	58903.2	0.0259699
1661	105376	0.035576	1661	47416.4	0.0206757
1662	62561.2	0.0215827	1662	32084.6	0.0140691
1663	35672.5	0.0123788	1663	24689	0.010436
1664	123861	0.0429152	1664	101770	0.0430269
1665	28760.7	0.0100124	1665	25097	0.0104976
1666	57474.5	0.020109	1666	46567.7	0.0195804
1667	19938.6	0.00699999	1667	15169.7	0.00652543
1668	32615.9	0.0115623	1668	27717.6	0.0118833
1669	82311.8	0.028243	1669	35671.2	0.0162596
1670	72972.7	0.0252263	1670	57491.1	0.0246567
1671	34121.7	0.0117515	1671	26516.9	0.0111054
1672	68709.4	0.0232783	1672	56611	0.0229976
1673	49788.9	0.0170299	1673	35085.5	0.0150023
1674	191113	0.067327	1674	94165.9	0.0429546
1675	267521	0.0939775	1675	170943	0.0770692
1676	34129.6	0.0119806	1676	25148.5	0.0110169
1677	96931.6	0.0341653	1677	61525	0.0265382
1678	10626.2	0.00374266	1678	9365.42	0.00400454
1679	108657	0.0382173	1679	88936.8	0.0375606
1680	218737	0.0720936	1680	193901	0.0762749
1681	222763	0.0751284	1681	218518	0.0904915
1682	137488	0.0482887	1682	105480	0.0447042
1683	96404.6	0.0340129	1683	80072.2	0.0351923
1684	56110.6	0.0196061	1684	51822	0.0231179
1685	51387	0.0176664	1685	35965.4	0.015903
1686	27888	0.00974247	1686	18840	0.0080946
1687	95969.3	0.0338069	1687	70191.3	0.0302526
1688	43954.2	0.0150246	1688	37430.8	0.0151829
1689	14794.9	0.00507487	1689	11936.5	0.00512023
1690	53343.4	0.0187988	1690	38414.9	0.0167514
1691	8572.88	0.00303863	1691	4877.38	0.00212444
1692	75642.3	0.0263902	1692	73299.8	0.0321879
1693	3.03143e+06	1.00282	1693	2.28468e+06	0.959602
1694	546241	0.188017	1694	502199	0.213269
1695	102544	0.0354554	1695	84040.6	0.0352874
1696	424735	0.145083	1696	363974	0.152289
1697	35052.1	0.0123949	1697	19313.7	0.00813279
1698	95597.7	0.0330063	1698	75489	0.0316903
1699	146556	0.0509635	1699	120809	0.0527706
1700	431458	0.146028	1700	249033	0.117761
1701	400140	0.134574	1701	312223	0.134551
1702	51753.6	0.018039	1702	39432.3	0.0170509
1703	93615	0.0317231	1703	82630.1	0.0375899
1704	5.5034e+06	1.87817	1704	5.21708e+06	2.28316
1705	66362.2	0.0228269	1705	44046.5	0.0190074
1706	661436	0.220412	1706	499241	0.211155
1707	328395	0.110181	1707	257022	0.109603
1708	193103	0.0655604	1708	158651	0.0669855
1709	31727.3	0.0109495	1709	24339.3	0.0101122
1710	245443	0.0840941	1710	206501	0.0848269
1711	242187	0.0822777	1711	196697	0.0819296
1712	20472.8	0.00705642	1712	18912.2	0.00817012
1713	238894	0.0773686	1713	155825	0.0651766
1714	46639.4	0.0159988	1714	32623.1	0.0141585
1715	91711.6	0.0313226	1715	51986.6	0.0223949
1716	174558	0.0595333	1716	101092	0.0445305
1717	162100	0.0555327	1717	124391	0.0522727
1718	5676.44	0.00196385	1718	4281.67	0.00196075
1719	268158	0.0922978	1719	239450	0.0987158
1720	150237	0.0516617	1720	116126	0.0501356
1721	534566	0.174584	1721	381574	0.178664
1722	78244.3	0.0267726	1722	56468.2	0.0266097
1723	98516.5	0.0340965	1723	88768.5	0.0371568
1724	47547.1	0.0164991	1724	38283.7	0.0163051
1725	34278.6	0.0119157	1725	27213.4	0.0119147
1726	10435	0.00363423	1726	9377.09	0.00404276
1727	165349	0.0575526	1727	123169	0.052701
1728	109963	0.0379592	1728	67099.3	0.0290971
1729	47503.9	0.0169581	1729	29572.9	0.0122124
1730	398855	0.136821	1730	135746	0.0478174
1731	13172.5	0.00454199	1731	6946.57	0.00251731
1732	41333.5	0.0142405	1732	28377.1	0.0111045
1733	24441	0.00887979	1733	14355.3	0.00547957
1734	9272.5	0.00323389	1734	6197.89	0.00242814
1735	6816.4	0.00242788	1735	5512.59	0.00219656
1736	53324.8	0.0186115	1736	45006.1	0.0187144
1737	54356.6	0.0185186	1737	27783.8	0.0109119
1738	61671	0.02117	1738	29487.4	0.0117248
1739	160644	0.0559548	1739	122938	0.0462212
1740	164557	0.0578243	1740	65369.8	0.0242394
1741	689440	0.243217	1741	268531	0.104466
1742	73202.8	0.0264847	1742	32982.6	0.0131843
1743	24606.1	0.00862202	1743	18023.8	0.00745511
1744	104315	0.0369148	1744	64492.8	0.0269505
1745	5747.78	0.00201223	1745	5273.78	0.00227471
1746	54028.5	0.0190021	1746	37442.8	0.0157947
1747	29881.8	0.0107277	1747	23051.9	0.0100598
1748	20742	0.00742423	1748	15484.5	0.00676784
1749	90892.6	0.0324698	1749	70127.5	0.0303331
1750	66993.9	0.0241071	1750	39144.5	0.0169245
1751	42010.1	0.0148485	1751	31058.8	0.0130749
1752	52106.3	0.0182624	1752	34879.2	0.0145123
1753	47671.4	0.0165611	1753	34298.9	0.014952
1754	20584.3	0.00715901	1754	15581.7	0.00661419
1755	12957.5	0.00453955	1755	10246.6	0.00440509
1756	65905.5	0.0228704	1756	33826.3	0.0143772
1757	64881.3	0.0223403	1757	40214.9	0.0165838
1758	53656.7	0.0184506	1758	36401.3	0.0154069
1759	37527.1	0.0129406	1759	24202.4	0.0104917
1760	121349	0.0413638	1760	58034.9	0.0249492
1761	61584.8	0.0207954	1761	39315.6	0.0166974
1762	307218	0.101992	1762	214813	0.0862743
1763	61704.1	0.0211723	1763	36729.7	0.0155328
1764	24909.7	0.00868579	1764	16540.8	0.00692698
1765	88703.6	0.0312781	1765	45513.9	0.0193346
1766	192392	0.0672559	1766	79833.9	0.0349117
1767	92851.3	0.0318696	1767	42132	0.0181843
1768	223033	0.076983	1768	94053.7	0.0406679
1769	14587.6	0.00500383	1769	11092.8	0.00481569
1770	34682.5	0.0119992	1770	22653.3	0.00986193
1771	62616.1	0.0219655	1771	39477.1	0.0166816
1772	34698.1	0.01211	1772	27103.9	0.0120192
1773	31988.8	0.011162	1773	26786.8	0.0114158
1774	113213	0.0396803	1774	56336.3	0.0247151
1775	258462	0.0925222	1775	117424	0.0511073
1776	121235	0.0430688	1776	65832.1	0.0285434
1777	12615.9	0.00439211	1777	9107.25	0.00391987
1778	73555.2	0.0263563	1778	42911	0.0185455
1779	39484.4	0.0137919	1779	25316.7	0.0107604
1780	113719	0.0393271	1780	63220.7	0.0278232
1781	338747	0.116547	1781	189256	0.0860602
1782	72580.8	0.0255441	1782	40102.7	0.0176646
1783	164716	0.0584643	1783	87081.2	0.0373027
1784	103741	0.0361638	1784	56233	0.024472
1785	272133	0.0983299	1785	148792	0.0682606
1786	253531	0.0904954	1786	130387	0.0598919
1787	275235	0.0981537	1787	151783	0.0683568
1788	181165	0.0632786	1788	101527	0.0448854
1789	129989	0.0440969	1789	92154.5	0.0381215
1790	123211	0.0420276	1790	72587.3	0.0308921
1791	318789	0.109311	1791	158575	0.0687644
1792	250134	0.0859199	1792	130314	0.0565456
1793	96053.3	0.0343341	1793	50877.1	0.0226114
1794	241903	0.0837541	1794	109400	0.0489732
1795	299222	0.104146	1795	146122	0.067421
1796	80972.2	0.0279412	1796	44958.9	0.0198169
1797	147632	0.049638	1797	79392.4	0.0359517
1798	188477	0.0645162	1798	102680	0.0464919
1799	106401	0.0361882	1799	60290.6	0.0275506
1800	78495.6	0.0257554	1800	62779.9	0.0276838
1801	2.38306e+06	0.839126	1801	1.46912e+06	0.686365
1802	261723	0.0902905	1802	141102	0.0629051
1803	78665.9	0.0273857	1803	45928.7	0.0207533
1804	97280.1	0.0336524	1804	54205.1	0.0237064
1805	83962.6	0.0285733	1805	45183.7	0.0194952
1806	33472.4	0.0114418	1806	22180.5	0.00938869
1807	86234.4	0.0292397	1807	46497.9	0.0198287
1808	32356.9	0.0110368	1808	22376.1	0.00964844
1809	249254	0.0858222	1809	168172	0.0715974
1810	35860.2	0.0122435	1810	24254.7	0.0105908
1811	56511.2	0.0196023	1811	35978.8	0.0159564
1812	51796.6	0.0180983	1812	29102	0.0127885
1813	80272.2	0.0277357	1813	53383.9	0.0229108
1814	37352.6	0.0129361	1814	32762.7	0.0141119
1815	207692	0.069057	1815	131029	0.0559703
1816	462633	0.160947	1816	273599	0.120072
1817	37681.6	0.0125371	1817	20670.5	0.00967797
1818	4389.01	0.00152227	1818	4008.67	0.00178234
1819	13668.3	0.00477612	1819	10173.3	0.0045051
1820	784460	0.269612	1820	724454	0.320881
1821	28940.4	0.0100339	1821	25884.3	0.0115996
1822	60788.3	0.0211937	1822	39336.2	0.0175262
1823	122286	0.0425804	1823	79911.7	0.0355501
1824	175114	0.0611304	1824	98620.5	0.043473
1825	69437.6	0.0236283	1825	51661.7	0.0202812
1826	27967.2	0.0097403	1826	14428.6	0.00545992
1827	180287	0.060192	1827	89421.7	0.0308952
1828	104217	0.0367685	1828	40448.4	0.0137964
1829	1.07873e+06	0.392298	1829	417572	0.141996
1830	597473	0.214415	1830	273188	0.0980113
1831	27021.7	0.00956381	1831	23427.1	0.00946271
1832	155910	0.0552629	1832	155775	0.064539
1833	22040.6	0.0076517	1833	10894.6	0.00429965
1834	74414.8	0.0253769	1834	48887.7	0.0192947
1835	69344.3	0.0242256	1835	44827.9	0.0181017
1836	42990.5	0.0153496	1836	22932.9	0.00918454
1837	42896.3	0.0151913	1837	25045.6	0.0100555
1838	202486	0.0716071	1838	88361.6	0.0362893
1839	96339.2	0.0350622	1839	51552.1	0.0206985
1840	115217	0.041937	1840	60494.8	0.0245897
1841	22183.3	0.0077879	1841	19284	0.00813876
1842	20931.8	0.00735721	1842	18767.8	0.00794313
1843	35876.4	0.0124965	1843	34413.2	0.0143396
1844	75624.7	0.0267481	1844	61905.4	0.02621
1845	27184.6	0.00964912	1845	21597.8	0.00903555
1846	49167	0.0171497	1846	33387.8	0.0137938
1847	17095.3	0.00592307	1847	9652.06	0.00408875
1848	250694	0.0866532	1848	181613	0.0747976
1849	336422	0.114754	1849	289115	0.11914
1850	28597.5	0.0100232	1850	21040.2	0.00879163
1851	46455.2	0.0155141	1851	31074.9	0.0132508
1852	22315.7	0.00778246	1852	8472.05	0.00369556
1853	212867	0.0730196	1853	168421	0.0680819
1854	29364.4	0.0102239	1854	22685.1	0.00939772
1855	24388	0.00841087	1855	17529	0.00755523
1856	17711	0.00610726	1856	13217.3	0.00556614
1857	9497.48	0.00335773	1857	7831.11	0.0032857
1858	8618.55	0.00300382	1858	6895.75	0.00286359
1859	32865.1	0.0115373	1859	30258.9	0.0124417
1860	11037.1	0.00381806	1860	10885.2	0.00447255
1861	4497.78	0.00159695	1861	3530.6	0.00152281
1862	10925.5	0.00383254	1862	7749.12	0.00336767
1863	51350.8	0.0177719	1863	41508.1	0.0175688
1864	48112.4	0.0166971	1864	37474.1	0.0156867
1865	21517	0.00744593	1865	17909.4	0.00784524
1866	96763	0.0332337	1866	82373.3	0.0339682
1867	35431	0.0125909	1867	28602.8	0.0121935
1868	8460.03	0.00304545	1868	7742.76	0.00337787
1869	19010.8	0.00663107	1869	16293.6	0.00667305
1870	50193.9	0.0176281	1870	34495.4	0.0147512
1871	22639.6	0.00796404	1871	18969.3	0.00809463
1872	57938.6	0.019882	1872	52291.7	0.0213026
1873	32730.7	0.0114687	1873	27508.5	0.0116371
1874	32575.7	0.0115597	1874	26217.3	0.0113484
1875	13237.9	0.00459448	1875	12657.4	0.00525677
1876	12885	0.00445638	1876	11416.8	0.00492124
1877	52373.1	0.0178186	1877	47489	0.019956
1878	37541.2	0.0134731	1878	26449.7	0.0114568
1879	77597.2	0.0276311	1879	59459.3	0.0265929
1880	8451.61	0.00294292	1880	4998.95	0.00222335
1881	29569.3	0.010325	1881	21804.9	0.00938267
1882	29167.9	0.010242	1882	20425.7	0.00868241
1883	29888.3	0.0103139	1883	24924.8	0.0103796
1884	5577.21	0.00191156	1884	4647.17	0.00203802
1885	18943	0.00639506	1885	14585.2	0.00601786
1886	16424.8	0.00566356	1886	13678.1	0.00576091
1887	9652.52	0.00335964	1887	7514.43	0.0031503
1888	4016.14	0.00135628	1888	2821.83	0.00124812
1889	23267.3	0.00814263	1889	18703.1	0.0079921
1890	45707.6	0.0156824	1890	36170.7	0.0154688
1891	6347.25	0.00220193	1891	4645.39	0.00202719
1892	15531.2	0.00542087	1892	14021	0.00637003
1893	7678.16	0.00264142	1893	5640.22	0.0025187
1894	4799.46	0.00166119	1894	4279.24	0.00187257
1895	24786.7	0.00858213	1895	19375.6	0.00843825
1896	32174.7	0.0110124	1896	27101.8	0.0117322
1897	20509.8	0.00714317	1897	15259.2	0.00652046
1898	35530.7	0.0122927	1898	28515.9	0.0125093
1899	5233.44	0.00181961	1899	4148.88	0.00180647
1900	9200.77	0.00312891	1900	7182.51	0.00307745
1901	15808.5	0.00548634	1901	10355.5	0.00438659
1902	39875.9	0.0136767	1902	33866.5	0.0139543
1903	28205	0.00970675	1903	20973.8	0.00884278
1904	18417.4	0.0064061	1904	14762.2	0.00627679
1905	24452.4	0.0084127	1905	18853.9	0.00801489
1906	34891.8	0.0121392	1906	22976.5	0.00989071
1907	22569.7	0.00776072	1907	19192.5	0.00805565
1908	21998.9	0.00770807	1908	16490.1	0.00700622
1909	17066.4	0.00589252	1909	10048.8	0.00446943
1910	14018.3	0.00487452	1910	12723.4	0.00542533
1911	32771.3	0.0112834	1911	27586.5	0.0117524
1912	52567.1	0.0180954	1912	41324.4	0.0190463
1913	18869.1	0.00646989	1913	17085.5	0.00734989
1914	21578	0.00748775	1914	20607.8	0.00902225
1915	16291.3	0.00574806	1915	13273.4	0.00577726
1916	55222.6	0.019404	1916	45624.2	0.0203065
1917	106474	0.037089	1917	90651.6	0.0389674
1918	117004	0.039898	1918	120628	0.05002
1919	2410.01	0.000845356	1919	2127.22	0.000989099
1920	115707	0.0399768	1920	130784	0.056534
1921	16755.6	0.00585891	1921	15178.7	0.00630515
1922	16858.2	0.00587464	1922	22363.4	0.0087742
1923	88235.9	0.0307534	1923	57410.1	0.0220187
1924	5154.13	0.00181353	1924	4041.07	0.00154423
1925	18509.9	0.00656541	1925	14920.1	0.00547772
1926	31616.1	0.0111675	1926	28646.6	0.011496
1927	107992	0.0382939	1927	93233.2	0.0377671
1928	317629	0.112547	1928	307663	0.126971
1929	19806.9	0.00680975	1929	18407	0.00732711
1930	148000	0.0515449	1930	273138	0.114533
1931	136637	0.047756	1931	214439	0.0957566
1932	2997.55	0.00104897	1932	2557.71	0.00108983
1933	13930.3	0.00486314	1933	10025.7	0.00436734
1934	16180.8	0.00583981	1934	11411.3	0.00476479
1935	44777.1	0.0157276	1935	32953.2	0.0137447
1936	513326	0.178317	1936	415559	0.16041
1937	122890	0.0433404	1937	119187	0.0495823
1938	31923.1	0.0114651	1938	22082.5	0.00938207
1939	47491.3	0.0172398	1939	44230.7	0.0189508
1940	19388.3	0.0069984	1940	16438.8	0.00720272
1941	18794.5	0.0067577	1941	15379.1	0.00704735
1942	35436	0.012559	1942	27145	0.0121389
1943	3023.86	0.00103621	1943	2397.48	0.00106922
1944	20313.6	0.00684763	1944	14835.4	0.00613053
1945	77475.7	0.0266146	1945	52056.1	0.0230339
1946	8.0567e+06	2.84536	1946	6.51765e+06	2.84606
1947	295326	0.105124	1947	293740	0.121529
1948	16826.1	0.00595163	1948	7066.91	0.00305733
1949	4611.16	0.00160688	1949	3306.21	0.00145411
1950	108391	0.0375018	1950	66934.1	0.0278278
1951	7849.3	0.00266574	1951	4945.02	0.00209679
1952	23671.8	0.00826421	1952	20448.6	0.00877289
1953	54212.5	0.0187787	1953	45179	0.0192047
1954	473564	0.165519	1954	462634	0.195197
1955	14469.6	0.00519885	1955	12051.8	0.00513634
1956	7952.91	0.00280313	1956	6723.82	0.00293966
1957	107579	0.0380441	1957	63184.4	0.0274191
1958	9701.27	0.00335882	1958	6935.98	0.00309186
1959	36644.9	0.0121197	1959	25644.9	0.0108616
1960	99252	0.0341593	1960	84583.9	0.0345715
1961	18761.3	0.0065532	1961	14917.1	0.00648673
1962	12928.7	0.00454495	1962	10599.8	0.00446624
1963	72109.9	0.0260843	1963	52242.2	0.0231725
1964	37603.2	0.0132265	1964	25607.1	0.0113493
1965	6400.52	0.00224106	1965	5218.46	0.00232189
1966	5933.62	0.00207923	1966	4651.32	0.00208643
1967	14686.5	0.00500685	1967	13413.7	0.00574747
1968	18055.1	0.00625392	1968	18236.3	0.00744503
1969	42396.1	0.0147346	1969	39526.5	0.0169815
1970	7106.19	0.00248847	1970	6105.26	0.00259441
1971	40381.9	0.0140329	1971	30831.1	0.0129327
1972	20315.8	0.0071666	1972	17553.1	0.00766195
1973	11704.2	0.00409874	1973	8835.46	0.00385692
1974	38424.7	0.0132949	1974	28745	0.0123681
1975	93854.4	0.0322875	1975	83501.9	0.0354395
1976	11338.8	0.0039319	1976	9265.12	0.00405203
1977	202947	0.0720741	1977	276026	0.127803
1978	27832.4	0.00958459	1978	23472.5	0.0102333
1979	26737	0.00922405	1979	21274.9	0.00927904
1980	45474.2	0.0153534	1980	32995.1	0.0142277
1981	13810.7	0.00457406	1981	11232.5	0.00477102
1982	34017.1	0.0117481	1982	26316.1	0.0113079
1983	24686.3	0.00848516	1983	20151.2	0.00865131
1984	52771.6	0.0183014	1984	32142	0.0136851
1985	5968.93	0.00208133	1985	4671.3	0.00208662
1986	66594.8	0.0230611	1986	42092.2	0.0188142
1987	38901.9	0.0134831	1987	30542.6	0.0132315
1988	47778.7	0.015955	1988	33095.4	0.0150635
1989	19232.8	0.00655303	1989	14504.4	0.00616704
1990	36101.8	0.0122275	1990	15854.5	0.00677412
1991	101983	0.0363642	1991	62745	0.0267589
1992	24051.7	0.00839211	1992	19041.9	0.00804264
1993	69885.1	0.0236413	1993	59382.7	0.0248613
1994	12009.4	0.00406323	1994	10256.6	0.00436806
1995	297500	0.101243	1995	228893	0.0968648
1996	19054	0.00646325	1996	10739.9	0.00478343
1997	38069.3	0.0129657	1997	28516.1	0.0121528
1998	22766.2	0.00777412	1998	12541.1	0.0055898
1999	135824	0.0462688	1999	103761	0.04304
[truncated: 2,576 more rows]

## Sheet: DataAnalysis
LB RNA Replicate Set 1 (LSMMG vs. control) EXCEL Data and Analysis
SPOT No.	ControlVol	TestVol	ControlPct	TestPct	Tot pct	Test/Control	log ratio	PRAW	PLN	Array Coordinate	Gene	b#	gene product	Original Functional Group	Revised Functional Categories (46 Groups)	Accession# (na)	Accession# (aa)
1730	398855	135746	0.136821	0.0478174	0.0923192	-2.86132	-0.456567	0.0176213	0.0747967	Field2:C1:3	rplY	b2185	50S ribosomal subunit protein L25	Translation, post-translational modification	Ribosomal proteins - synthesis, modification	AE000308	1788512
1829	1.07873e+06	417572	0.392298	0.141996	0.267147	-2.76274	-0.44134	0.0303674	0.108419	Field2:I1:4	rplJ	b3985	50S ribosomal subunit protein L10	Translation, post-translational modification	Ribosomal proteins - synthesis, modification	AE000472	1790417
1828	104217	40448.4	0.0367685	0.0137964	0.0252825	-2.66508	-0.42571	0.0339654	0.107514	Field2:G1:4	rplA	b3984	50S ribosomal subunit protein L1, regulates synthesis of L1 and L11	Translation, post-translational modification	Ribosomal proteins - synthesis, modification	AE000472	1790416
2786	47399.1	18076.6	0.0160633	0.00650984	0.0112866	-2.46755	-0.392266	0.0195964	0.0682707	Field2:D2:2	yajD	b0410	orf, hypothetical protein	Hypothetical, unclassified, unknown	Unknown	AE000147	1786611
1276	54091.4	17628.3	0.0186489	0.00777436	0.0132116	-2.39877	-0.379988	9.27507e-06	0.000508545	Field1:H8:2	cyoA	b0432	cytochrome o ubiquinol oxidase subunit II	Energy metabolism	Energy metabolism, carbon: Aerobic respiration	AE000149	1786635
1740	164557	65369.8	0.0578243	0.0242394	0.0410319	-2.38554	-0.377588	0.0167472	0.107667	Field2:G3:3	rplS	b2606	50S ribosomal subunit protein L19	Translation, post-translational modification	Ribosomal proteins - synthesis, modification	AE000346	1788958
1741	689440	268531	0.243217	0.104466	0.173841	-2.3282	-0.36702	0.00346408	0.0421003	Field2:I3:3	trmD	b2607	tRNA methyltransferase; tRNA (guanine-7-)-methyltransferase	Translation, post-translational modification	Aminoacyl tRNA synthetases, tRNA modification	AE000346	1788959
1830	597473	273188	0.214415	0.0980113	0.156213	-2.18766	-0.33998	0.0446759	0.140034	Field2:K1:4	rplL	b3986	50S ribosomal subunit protein L7/L12	Translation, post-translational modification	Ribosomal proteins - synthesis, modification	AE000472	1790418
1852	22315.7	8472.05	0.00778246	0.00369556	0.00573901	-2.10589	-0.323436	0.00769499	0.0013905	Field2:G7:4	thrA	b0002	aspartokinase I, homoserine dehydrogenase I	Amino acid biosynthesis	Amino acid biosynthesis: Threonine	AE000111	1786183
1742	73202.8	32982.6	0.0264847	0.0131843	0.0198345	-2.00881	-0.302939	0.0152608	0.00916947	Field2:K3:3	rpsP	b2609	30S ribosomal subunit protein S16	Translation, post-translational modification	Ribosomal proteins - synthesis, modification	AE000346	1788961
2875	52571	20436	0.0182625	0.0091374	0.0136999	-1.99865	-0.300737	0.000248574	0.00287863	Field2:F24:2	b0671	b0671	putative RNA	Hypothetical, unclassified, unknown	Not classified	AE000170	1786887
1838	202486	88361.6	0.0716071	0.0362893	0.0539482	-1.97323	-0.295178	0.000978814	0.00066922	Field2:K3:4	rpsF	b4200	30S ribosomal subunit protein S6	Translation, post-translational modification	Ribosomal proteins - synthesis, modification	AE000491	1790644
2403	54377.9	26495.3	0.0185498	0.0094287	0.0139892	-1.96737	-0.293887	0.0816919	0.12524	Field2:F1:2	ybeX	b0658	putative transport protein	Putative transport proteins	Not classified	AE000170	1786879
1827	180287	89421.7	0.060192	0.0308952	0.0455436	-1.94826	-0.289647	0.122531	0.158776	Field2:E1:4	rplK	b3983	50S ribosomal subunit protein L11	Translation, post-translational modification	Ribosomal proteins - synthesis, modification	AE000472	2367334
1766	192392	79833.9	0.0672559	0.0349117	0.0510838	-1.92646	-0.284759	0.000256738	0.00129352	Field2:K9:3	rplU	b3186	50S ribosomal subunit protein L21	Translation, post-translational modification	Ribosomal proteins - synthesis, modification	AE000399	1789577
1768	223033	94053.7	0.076983	0.0406679	0.0588255	-1.89296	-0.277142	3.27483e-06	5.29196e-05	Field2:O9:3	rplM	b3231	50S ribosomal subunit protein L13	Translation, post-translational modification	Ribosomal proteins - synthesis, modification	AE000402	1789626
2890	33475.8	14090.2	0.0118398	0.00628695	0.00906337	-1.88323	-0.274904	0.00154947	0.00212278	Field2:D4:3	b0725	b0725	orf, hypothetical protein	Hypothetical, unclassified, unknown	Unknown	AE000175	1786944
1948	16826.1	7066.91	0.00595163	0.00305733	0.00450448	-1.87592	-0.273214	0.00362055	0.000394846	Field2:G8:1	asnA	b3744	asparagine synthetase A	Amino acid biosynthesis	Amino acid biosynthesis: Asparagine	AE000451	1790183
2873	44396.3	16621	0.0147594	0.00792996	0.0113447	-1.86122	-0.269797	0.0310857	0.0768213	Field2:B24:2	b0667	b0667	putative RNA	Hypothetical, unclassified, unknown	Not classified	AE000170	1786885
2020	26914.5	13834.6	0.00951076	0.00516239	0.00733657	-1.84232	-0.265365	0.0455796	0.0866879	Field2:G2:2	guaB	b2508	IMP dehydrogenase	Nucleotide biosynthesis and metabolism	Purine ribonucleotide biosynthesis	AE000337	1788855
1775	258462	117424	0.0925222	0.0511073	0.0718147	-1.81035	-0.257763	0.0103239	0.00278566	Field2:M11:3	rpsD	b3296	30S ribosomal subunit protein S4	Translation, post-translational modification	Ribosomal proteins - synthesis, modification	AE000407	1789691
1738	61671	29487.4	0.02117	0.0117248	0.0164474	-1.80557	-0.256614	0.00861435	0.0229746	Field2:C3:3	lepA	b2569	GTP-binding elongation factor, may be inner membrane protein	Translation, post-translational modification	Proteins - translation and modification	AE000343	1788922
1990	36101.8	15854.5	0.0122275	0.00677412	0.00950079	-1.80503	-0.256484	0.00293363	0.00103558	Field2:K18:1	apt	b0469	adenine phosphoribosyltransferase	Nucleotide biosynthesis and metabolism	Salvage of nucleosides and nucleotides	AE000153	1786675
1286	66981.2	30662.2	0.0237482	0.0131942	0.0184712	-1.7999	-0.255248	0.00600818	0.00163126	Field1:L10:2	sucA	b0726	2-oxoglutarate dehydrogenase (decarboxylase component)	Central intermediary metabolism	Energy metabolism, carbon: TCA cycle	AE000175	1786945
1826	27967.2	14428.6	0.0097403	0.00545992	0.00760011	-1.78396	-0.251386	0.0425082	0.0770527	Field2:C1:4	tufB	b3980	protein chain elongation factor EF-Tu (duplicate of tufA)	Translation, post-translational modification	Proteins - translation and modification	AE000472	1790412
1833	22040.6	10894.6	0.0076517	0.00429965	0.00597567	-1.77961	-0.250325	0.011976	0.037854	Field2:A3:4	efp	b4147	elongation factor P (EF-P)	Translation, post-translational modification	Proteins - translation and modification	AE000487	1790590
2874	36092.9	15561.4	0.0123016	0.00693155	0.00961656	-1.77472	-0.24913	0.00221318	0.00305092	Field2:D24:2	b0669	b0669	putative RNA	Hypothetical, unclassified, unknown	Not classified	AE000170	1786886
3665	169792	72142	0.0569179	0.0322745	0.0445962	-1.76356	-0.246389	0.00634324	0.0047823	Field3:A6:3	yfjA	b2608	orf, hypothetical protein	Hypothetical, unclassified, unknown	Unknown	AE000346	1788960
1289	53103.8	24659.6	0.018697	0.0106373	0.0146671	-1.75768	-0.24494	0.00121617	0.000187733	Field1:B12:2	sucD	b0729	succinyl-CoA synthetase, alpha subunit	Central intermediary metabolism	Energy metabolism, carbon: TCA cycle	AE000176	1786949
1767	92851.3	42132	0.0318696	0.0181843	0.0250269	-1.75258	-0.243679	6.60383e-06	1.81039e-05	Field2:M9:3	rpsI	b3230	30S ribosomal subunit protein S9	Translation, post-translational modification	Ribosomal proteins - synthesis, modification	AE000402	1789625
1268	52392	22674.8	0.0176403	0.0100737	0.013857	-1.75112	-0.243316	0.00313542	0.00385693	Field1:H6:2	dniR	b0211	transcriptional regulator for nitrite reductase (cytochrome c552)	Regulatory function	Energy metabolism, carbon: Anaerobic respiration	AE000130	1786405
2837	43923.7	20488	0.0155498	0.00888154	0.0122157	-1.7508	-0.243236	0.0160355	0.00336697	Field2:J14:2	ybcU	b0557	bacteriophage lambda Bor protein homolog	Phage, transposon, or plasmid	Phage-related functions and prophages	AE000161	1786770
1575	125301	56109.4	0.0431428	0.0246578	0.0339003	-1.74966	-0.242954	0.000728896	0.00277188	Field2:M9:1	fis	b3261	site-specific DNA inversion stimulation factor; DNA-binding protein; a trans activator for transcription	Regulatory function	DNA - replication, repair, restriction/modification	AE000405	1789661
3013	188028	85778.7	0.0657922	0.0376061	0.0516991	-1.74951	-0.242916	0.000335622	0.000523479	Field2:J10:4	yceD	b1088	orf, hypothetical protein	Hypothetical, unclassified, unknown	Unknown	AE000209	1787329
2872	87613.3	41279.6	0.030274	0.0173824	0.0238282	-1.74164	-0.240959	9.25675e-06	7.59972e-05	Field2:P22:2	b0663	b0663	putative RNA	Hypothetical, unclassified, unknown	Not classified	AE000170	1786884
1669	82311.8	35671.2	0.028243	0.0162596	0.0222513	-1.737	-0.2398	0.00674009	0.0193466	Field2:I9:2	rpsT	b0023	30S ribosomal subunit protein S20	Translation, post-translational modification	Ribosomal proteins - synthesis, modification	AE000113	1786206
3769	287378	134145	0.101154	0.0583729	0.0797634	-1.73289	-0.238771	0.000843392	0.000197401	Field3:A8:4	ygeW	b2870	putative carbamoyl transferase	Putative enzymes	Not classified	AE000370	1789234
809	154430	73434.2	0.0548342	0.0318578	0.043346	-1.72122	-0.235837	0.00869138	0.00223538	Field1:B11:1	secG	b3175	protein export - membrane protein	Transport and binding proteins	Protein, peptide secretion	AE000398	1789565
1661	105376	47416.4	0.035576	0.0206757	0.0281259	-1.72067	-0.235697	0.00496204	0.0014339	Field2:I7:2	rpoB	b3987	RNA polymerase, beta subunit	Transcription, RNA processing and degradation	RNA synthesis, modification, DNA transcription	AE000472	1790419
2019	122624	68459.4	0.0413513	0.0241707	0.032761	-1.7108	-0.2332	0.171051	0.179341	Field2:E2:2	guaA	b2507	GMP synthetase (glutamine-hydrolyzing)	Nucleotide biosynthesis and metabolism	Purine ribonucleotide biosynthesis	AE000337	1788854
1794	241903	109400	0.0837541	0.0489732	0.0663637	-1.7102	-0.233048	0.00442648	0.0111406	Field2:C17:3	rpsS	b3316	30S ribosomal subunit protein S19	Translation, post-translational modification	Ribosomal proteins - synthesis, modification	AE000408	1789712
1840	115217	60494.8	0.041937	0.0245897	0.0332634	-1.70547	-0.231844	0.0505423	0.0245181	Field2:O3:4	rplI	b4203	50S ribosomal subunit protein L9	Translation, post-translational modification	Ribosomal proteins - synthesis, modification	AE000491	1790647
2003	40069.3	18713	0.0137211	0.00805139	0.0108863	-1.70419	-0.231519	2.70807e-05	2.73861e-05	Field2:E22:1	purU	b1232	formyltetrahydrofolate deformylase; for purT-dependent FGAR synthesis	Nucleotide biosynthesis and metabolism	Purine ribonucleotide biosynthesis	AE000221	1787483
1448	119441	62200.4	0.0413137	0.0242645	0.0327891	-1.70264	-0.231123	0.0244605	0.0491246	Field1:P2:4	glpG	b3424	protein of glp regulon	Energy metabolism	Energy metabolism, carbon: Anaerobic respiration	AE000418	2367225
1737	54356.6	27783.8	0.0185186	0.0109119	0.0147153	-1.6971	-0.229706	0.0198884	0.0570729	Field2:A3:3	hisS	b2514	histidine tRNA synthetase	Translation, post-translational modification	Aminoacyl tRNA synthetases, tRNA modification	AE000337	1788861
1256	215505	120641	0.0758656	0.0447121	0.0602889	-1.69676	-0.22962	0.10917	0.199091	Field1:P2:2	talB	b0008	transaldolase B	Central intermediary metabolism	Central intermediary metabolism: Non-oxidative branch, pentose pathway	AE000111	1786189
1839	96339.2	51552.1	0.0350622	0.0206985	0.0278804	-1.69394	-0.228899	0.0523679	0.0346933	Field2:M3:4	rpsR	b4202	30S ribosomal subunit protein S18	Translation, post-translational modification	Ribosomal proteins - synthesis, modification	AE000491	1790646
1281	114746	53642.7	0.0400509	0.0236608	0.0318559	-1.69271	-0.228582	0.000338448	0.00207109	Field1:B10:2	gltA	b0720	citrate synthase	Central intermediary metabolism	Energy metabolism, carbon: TCA cycle	AE000175	1786939
1273	15584.9	6892.93	0.00536636	0.00294328	0.00415482	-1.69144	-0.228257	3.42976e-05	1.16685e-06	Field1:B8:2	cyoD	b0429	cytochrome o ubiquinol oxidase subunit IV	Energy metabolism	Energy metabolism, carbon: Aerobic respiration	AE000149	1786632
1285	78577.5	38169.8	0.0277262	0.0164136	0.0220699	-1.68922	-0.227687	0.00684422	0.00269627	Field1:J10:2	sdhB	b0724	succinate dehydrogenase, iron sulfur protein	Central intermediary metabolism	Energy metabolism, carbon: TCA cycle	AE000175	1786943
2056	67519.3	32574.4	0.0237386	0.014086	0.0189123	-1.68527	-0.226668	0.00467488	0.0013451	Field2:O10:2	fabI	b1288	enoyl-[acyl-carrier-protein] reductase (NADH)	Fatty acid and phospholipid metabolism	Fatty acid and phosphatidic acid biosynthesis	AE000227	1787545
1620	79669.1	35489.3	0.0271808	0.0161618	0.0216713	-1.68179	-0.225773	0.00893498	0.0233057	Field2:G21:1	nusB	b0416	transcription termination; L factor	Transcription, RNA processing and degradation	RNA synthesis, modification, DNA transcription	AE000148	1786618
682	113612	54770.9	0.0394826	0.0235329	0.0315078	-1.67776	-0.22473	0.00268914	0.000844795	Field1:C4:4	glnH	b0811	periplasmic glutamine-binding protein; permease	Transport and binding proteins	Transport of small molecules: Amino acids, amines	AE000183	1787031
870	305641	166541	0.108865	0.0650441	0.0869545	-1.67371	-0.22368	0.0231604	0.044736	Field1:L1:2	rbsD	b3748	D-ribose high-affinity transport system; membrane-associated protein	Transport and binding proteins	Transport of small molecules: Carbohydrates, organic acids, alcohols	AE000452	1790189
1469	75600.7	34328.5	0.0258903	0.0154719	0.0206811	-1.67338	-0.223595	0.00513099	0.0155449	Field1:J8:4	fdoG	b3894	formate dehydrogenase-O, major subunit	Energy metabolism	Energy metabolism, carbon: Anaerobic respiration	AE000464	2367325
1836	42990.5	22932.9	0.0153496	0.00918454	0.0122671	-1.67125	-0.22304	0.0301916	0.0935859	Field2:G3:4	hflK	b4174	protease specific for phage lambda cII repressor	Carbon compound catabolism	Degradation of proteins, peptides, glyco	AE000489	1790616
1328	30709.5	15243.8	0.0106852	0.00642744	0.0085563	-1.66243	-0.220743	3.82745e-05	1.72352e-05	Field1:P20:2	aldA	b1415	aldehyde dehydrogenase, NAD-linked	Energy metabolism	Energy metabolism, carbon: Fermentation	AE000239	1787684
2021	31886.2	18034.7	0.0114135	0.00686561	0.00913954	-1.66241	-0.220738	0.0585757	0.0922628	Field2:I2:2	ndk	b2518	nucleoside diphosphate kinase	Nucleotide biosynthesis and metabolism	Purine ribonucleotide biosynthesis	AE000338	1788866
1096	177155	83691.8	0.0609321	0.0367	0.048816	-1.66028	-0.220181	0.000981018	0.00308897	Field1:P9:4	tig	b0436	trigger factor; a molecular chaperone involved in cell division	Cell processes	Cell division	AE000150	1786640
1760	121349	58034.9	0.0413638	0.0249492	0.0331565	-1.65792	-0.219564	0.000453717	4.77981e-05	Field2:O7:3	rpsO	b3165	30S ribosomal subunit protein S15	Translation, post-translational modification	Ribosomal proteins - synthesis, modification	AE000397	1789556
1287	36113.7	18424.2	0.0128714	0.00778653	0.010329	-1.65303	-0.218281	0.019801	0.00865215	Field1:N10:2	sucB	b0727	2-oxoglutarate dehydrogenase (dihydrolipoyltranssuccinase E2 component)	Central intermediary metabolism	Energy metabolism, carbon: TCA cycle	AE000175	1786946
3666	86155.5	40908.3	0.0294433	0.0179444	0.0236938	-1.64081	-0.215058	0.00114805	0.00217789	Field3:C6:3	b2611	b2611	orf, hypothetical protein	Hypothetical, unclassified, unknown	Unknown	AE000347	1788964
1660	124146	58903.2	0.0423433	0.0259699	0.0341566	-1.63048	-0.212315	0.00779891	0.00331043	Field2:G7:2	nusG	b3982	component in transcription antitermination	Transcription, RNA processing and degradation	RNA synthesis, modification, DNA transcription	AE000472	1790414
3439	23141.3	11966.8	0.00819024	0.00504899	0.00661962	-1.62215	-0.210092	0.00938098	0.00336916	Field3:M19:4	b1970	b1970	orf, hypothetical protein	Hypothetical, unclassified, unknown	Unknown	AE000288	1788281
1733	24441	14355.3	0.00887979	0.00547957	0.00717968	-1.62053	-0.209657	0.0984095	0.113471	Field2:I1:3	truA	b2318	pseudouridylate synthase I	Translation, post-translational modification	Aminoacyl tRNA synthetases, tRNA modification	AE000320	1788657
1765	88703.6	45513.9	0.0312781	0.0193346	0.0253064	-1.61772	-0.208905	0.00436827	0.00132978	Field2:I9:3	rpmA	b3185	50S ribosomal subunit protein L27	Translation, post-translational modification	Ribosomal proteins - synthesis, modification	AE000399	1789576
1352	356116	216477	0.124259	0.0770835	0.100671	-1.61201	-0.207368	0.203129	0.19332	Field1:P2:3	gapA	b1779	glyceraldehyde-3-phosphate dehydrogenase A	Central intermediary metabolism	Energy metabolism, carbon: Glycolysis	AE000273	1788079
1283	18363.1	9056.88	0.00629023	0.00390299	0.00509661	-1.61164	-0.207269	0.00137567	0.000185245	Field1:F10:2	sdhD	b0722	succinate dehydrogenase, hydrophobic subunit	Central intermediary metabolism	Energy metabolism, carbon: TCA cycle	AE000175	1786941
410	88367.3	44285.6	0.0307614	0.019119	0.0249402	-1.60894	-0.206541	2.38192e-05	3.25632e-05	Field1:C8:1	lpxD	b0179	UDP-3-O-(3-hydroxymyristoyl)-glucosamine N-acyltransferase; third step of endotoxin (lipidA) synthesis	Cell structure	Surface polysaccharides and antigens	AE000127	1786376
2308	47033.8	28125.6	0.0164938	0.010259	0.0133764	-1.60774	-0.206216	0.156232	0.176251	Field2:H1:1	moaB	b0782	molybdopterin biosynthesis, protein B	Biosynthesis of cofactors, prosthetic groups and carriers	Biosynthesis of cofactors, carriers: Molybdopterin	AE000181	1787000
1774	113213	56336.3	0.0396803	0.0247151	0.0321977	-1.60551	-0.205613	0.000640776	0.00116285	Field2:K11:3	rplQ	b3294	50S ribosomal subunit protein L17	Translation, post-translational modification	Ribosomal proteins - synthesis, modification	AE000407	1789689
1545	56341.1	30451.7	0.0194564	0.0121327	0.0157946	-1.60364	-0.205107	0.0174865	0.0490188	Field2:A3:1	holE	b1842	DNA polymerase III, theta subunit	DNA replication, repair, restriction/modification	DNA - replication, repair, restriction/modification	AE000278	1788147
2381	126184	63418.7	0.0424728	0.0265072	0.03449	-1.60231	-0.204747	0.00686214	0.0020987	Field2:J19:1	yadF	b0126	putative carbonic anhdrase (EC 4.2.1.1)	Putative enzymes	Not classified	AE000122	1786318
2105	17557.1	9053.41	0.00626114	0.00391262	0.00508688	-1.60024	-0.204185	0.0133129	0.00613293	Field3:L6:2	cynS	b0340	cyanate aminohydrolase, cyanase	Central intermediary metabolism	Central intermediary metabolism: Pool, multipurpose conversions	AE000141	1786535
1655	30921.7	15795	0.0107724	0.00673205	0.00875222	-1.60016	-0.204164	0.000646687	0.00022141	Field2:M5:2	rpoZ	b3649	RNA polymerase, omega subunit	Transcription, RNA processing and degradation	RNA synthesis, modification, DNA transcription	AE000442	1790081
2785	26141.9	16071.3	0.00949262	0.00594171	0.00771717	-1.59762	-0.203474	0.151619	0.164954	Field2:B2:2	yajC	b0407	orf, hypothetical protein	Hypothetical, unclassified, unknown	Unknown	AE000147	1786608
2577	86835.6	39615.1	0.0291659	0.0182638	0.0237149	-1.59693	-0.203285	0.0287248	0.0439967	Field2:B21:3	yhdG	b3260	putative dehydrogenase	Putative enzymes	Not classified	AE000405	1789660
146	17375.6	8726	0.00607466	0.00381028	0.00494247	-1.59428	-0.202566	0.000430315	0.0014423	Field1:C13:2	suhB	b2533	enhances synthesis of sigma32 in mutant; extragenic suppressor, may modulate RNAse III lethal action	Cell processes	Global regulatory functions	AE000339	1788882
1756	65905.5	33826.3	0.0228704	0.0143772	0.0186238	-1.59074	-0.2016	0.000170805	2.40246e-05	Field2:G7:3	rpsU	b3065	30S ribosomal subunit protein S21	Translation, post-translational modification	Ribosomal proteins - synthesis, modification	AE000388	1789446
1791	318789	158575	0.109311	0.0687644	0.0890376	-1.58964	-0.201299	4.29784e-05	0.000352029	Field2:M15:3	rplP	b3313	50S ribosomal subunit protein L16	Translation, post-translational modification	Ribosomal proteins - synthesis, modification	AE000408	1789709
1170	40517.4	20722.1	0.0140297	0.00882844	0.0114291	-1.58915	-0.201164	7.04255e-06	2.80733e-07	Field1:D6:1	cheR	b1884	response regulator for chemotaxis; protein glutamate methyltransferase	Cell processes	Chemotaxis and mobility	AE000282	1788193
2041	53895.2	27035.1	0.0186263	0.0117538	0.0151901	-1.5847	-0.199947	0.000453905	0.00155384	Field2:A8:2	fabZ	b0180	(3R)-hydroxymyristol acyl carrier protein dehydratase	Fatty acid and phospholipid metabolism	Fatty acid and phosphatidic acid biosynthesis	AE000127	1786377
2677	21686.9	10535.6	0.0072774	0.00460974	0.00594357	-1.5787	-0.1983	0.00979027	0.00441834	Field2:J21:4	b0105	b0105	orf, hypothetical protein	Hypothetical, unclassified, unknown	Unknown	AE000119	1786294
885	62686.4	30677.8	0.0211884	0.0134548	0.0173216	-1.57479	-0.197223	0.00272305	0.00186062	Field1:J5:2	secE	b3981	preprotein translocase	Transport and binding proteins	Protein, peptide secretion	AE000472	1790413
3643	54600.1	25648.9	0.0190117	0.0120912	0.0155514	-1.57236	-0.196552	0.0554092	0.0857867	Field3:E24:2	b2529	b2529	orf, hypothetical protein	Hypothetical, unclassified, unknown	Unknown	AE000339	1788878
2211	157515	102510	0.0545629	0.0347613	0.0446621	-1.56965	-0.195802	0.332449	0.22973	Field2:E2:4	gcvH	b2904	in glycine cleavage complex, carrier of aminomethyl moiety via covalently bound lipoyl cofactor	Amino acid biosynthesis	Central intermediary metabolism: Pool, multipurpose conversions	AE000374	1789271
1674	191113	94165.9	0.067327	0.0429546	0.0551408	-1.5674	-0.195179	0.0151274	0.032552	Field2:C11:2	rpsB	b0169	30S ribosomal subunit protein S2	Translation, post-translational modification	Ribosomal proteins - synthesis, modification	AE000126	1786365
1783	164716	87081.2	0.0584643	0.0373027	0.0478835	-1.5673	-0.195151	0.0113229	0.00401058	Field2:M13:3	rplF	b3305	50S ribosomal subunit protein L6	Translation, post-translational modification	Ribosomal proteins - synthesis, modification	AE000408	1789701
1636	14586.1	8256.05	0.00496339	0.00294315	0.00395327	-1.56443	-0.194357	0.164264	0.175172	Field2:G1:2	evgA	b2369	putative positive transcription regulator (sensor EvgS)	Putative regulatory proteins	Not classified	AE000325	1788712
3750	302806	163826	0.104599	0.0671331	0.0858663	-1.55809	-0.192593	0.00310667	0.00771974	Field3:K2:4	ygdK	b2811	orf, hypothetical protein	Hypothetical, unclassified, unknown	Unknown	AE000364	1789176
1284	65014.2	33187.4	0.0223306	0.0143331	0.0183319	-1.55797	-0.19256	1.29378e-05	7.48257e-05	Field1:H10:2	sdhA	b0723	succinate dehydrogenase, flavoprotein subunit	Central intermediary metabolism	Energy metabolism, carbon: TCA cycle	AE000175	1786942
1795	299222	146122	0.104146	0.067421	0.0857836	-1.54471	-0.188848	0.0350739	0.0572157	Field2:E17:3	rplB	b3317	50S ribosomal subunit protein L2	Translation, post-translational modification	Ribosomal proteins - synthesis, modification	AE000408	1789713
2306	36342.2	21519.6	0.0126448	0.00819211	0.0104185	-1.54353	-0.188516	0.0952437	0.119564	Field2:D1:1	bioD	b0778	dethiobiotin synthetase	Biosynthesis of cofactors, prosthetic groups and carriers	Biosynthesis of cofactors, carriers: Biotin	AE000180	1786995
1168	39609.7	20187.1	0.013604	0.00881537	0.0112097	-1.54321	-0.188425	0.0109834	0.0172401	Field1:P4:1	cheY	b1882	chemotaxis regulator transmits chemoreceptor signals to flagelllar motor components	Regulatory function	Chemotaxis and mobility	AE000282	1788191
1662	62561.2	32084.6	0.0215827	0.0140691	0.0178259	-1.53405	-0.18584	0.00602542	0.0108043	Field2:K7:2	rpoC	b3988	RNA polymerase, beta prime subunit	Transcription, RNA processing and degradation	RNA synthesis, modification, DNA transcription	AE000472	2367335
2210	23322.3	14911.1	0.00810033	0.00528044	0.00669038	-1.53403	-0.185833	0.265948	0.222744	Field2:C2:4	gcvP	b2903	glycine decarboxylase, P protein of glycine cleavage system	Amino acid biosynthesis	Central intermediary metabolism: Pool, multipurpose conversions	AE000373	1789269
1605	153621	76394.3	0.052119	0.033986	0.0430525	-1.53354	-0.185696	0.00742609	0.0161552	Field2:I17:1	priB	b4201	primosomal replication protein N	DNA replication, repair, restriction/modification	DNA - replication, repair, restriction/modification	AE000491	1790645
1541	53568.4	33612.9	0.0189121	0.0123499	0.015631	-1.53135	-0.185076	0.188167	0.210952	Field2:I1:1	himA	b1712	integration host factor (IHF), alpha subunit; site specific recombination	DNA replication, repair, restriction/modification	DNA - replication, repair, restriction/modification	AE000266	1788005
1697	35052.1	19313.7	0.0123949	0.00813279	0.0102638	-1.52407	-0.183004	0.00654215	0.00216009	Field2:A17:2	infA	b0884	protein chain initiation factor IF-1	Translation, post-translational modification	Proteins - translation and modification	AE000190	1787110
1792	250134	130314	0.0859199	0.0565456	0.0712327	-1.51948	-0.181695	9.42607e-05	0.000578975	Field2:O15:3	rpsC	b3314	30S ribosomal subunit protein S3	Translation, post-translational modification	Ribosomal proteins - synthesis, modification	AE000408	1789710
1793	96053.3	50877.1	0.0343341	0.0226114	0.0284728	-1.51844	-0.181397	0.0232955	0.0168296	Field2:A17:3	rplV	b3315	50S ribosomal subunit protein L22	Translation, post-translational modification	Ribosomal proteins - synthesis, modification	AE000408	1789711
1282	32838.8	17203.6	0.0112865	0.00745728	0.0093719	-1.51349	-0.17998	0.000294136	0.000212357	Field1:D10:2	sdhC	b0721	succinate dehydrogenase, cytochrome b556	Central intermediary metabolism	Energy metabolism, carbon: TCA cycle	AE000175	1786940
1172	165806	85954.3	0.0563773	0.0372662	0.0468218	-1.51283	-0.179789	0.000826206	0.000344296	Field1:H6:1	tar	b1886	methyl-accepting chemotaxis protein II, aspartate sensor receptor	Regulatory function	Chemotaxis and mobility	AE000282	1788195
1786	253531	130387	0.0904954	0.0598919	0.0751937	-1.51098	-0.179259	0.0411192	0.0559215	Field2:C15:3	rplE	b3308	50S ribosomal subunit protein L5	Translation, post-translational modification	Ribosomal proteins - synthesis, modification	AE000408	1789704
1837	42896.3	25045.6	0.0151913	0.0100555	0.0126234	-1.51074	-0.17919	0.0274524	0.061003	Field2:I3:4	hflC	b4175	protease specific for phage lambda cII repressor	Carbon compound catabolism	Degradation of proteins, peptides, glyco	AE000489	1790617
1776	121235	65832.1	0.0430688	0.0285434	0.0358061	-1.50889	-0.178658	0.0135708	0.00555009	Field2:O11:3	rpsK	b3297	30S ribosomal subunit protein S11	Translation, post-translational modification	Ribosomal proteins - synthesis, modification	AE000407	1789692
714	165825	90522.3	0.0579937	0.038536	0.0482649	-1.50492	-0.177515	0.000379773	0.000155205	Field1:C12:4	oppA	b1243	oligopeptide transport; periplasmic binding protein	Transport and binding proteins	Protein, peptide secretion	AE000222	1787495
2307	38632.1	23104.2	0.0132203	0.00878621	0.0110032	-1.50466	-0.17744	0.114417	0.134606	Field2:F1:1	moaA	b0781	molybdopterin biosynthesis, protein A	Biosynthesis of cofactors, prosthetic groups and carriers	Biosynthesis of cofactors, carriers: Molybdopterin	AE000181	1786999
2309	52317.9	32897.8	0.018602	0.0123709	0.0154865	-1.5037	-0.177161	0.149266	0.179974	Field2:J1:1	moaC	b0783	molybdopterin biosynthesis, protein C	Biosynthesis of cofactors, prosthetic groups and carriers	Biosynthesis of cofactors, carriers: Molybdopterin	AE000181	1787001
134	92321.2	48637.3	0.0312737	0.0210371	0.0261554	-1.4866	-0.172193	0.00520381	0.00217462	Field1:K9:2	fur	b0683	negative regulator	Regulatory function	Global regulatory functions	AE000172	1786899
1379	35642.7	18638.3	0.0123156	0.00831557	0.0103156	-1.48102	-0.170562	0.0129095	0.0229585	Field1:F10:3	nuoL	b2278	NADH dehydrogenase I chain L	Energy metabolism	Energy metabolism, carbon: Aerobic respiration	AE000317	1788614
1784	103741	56233	0.0361638	0.024472	0.0303179	-1.47776	-0.169603	0.000346936	0.00107985	Field2:O13:3	rpsH	b3306	30S ribosomal subunit protein S8, and regulator	Translation, post-translational modification	Ribosomal proteins - synthesis, modification	AE000408	1789702
1807	86234.4	46497.9	0.0292397	0.0198287	0.0245342	-1.47462	-0.168679	0.00530521	0.00227615	Field2:M19:3	ppiA	b3363	peptidyl-prolyl cis-trans isomerase A (rotamase A)	Translation, post-translational modification	Proteins - translation and modification	AE000412	1789763
2538	58970.5	31842.9	0.0207057	0.0140633	0.0173845	-1.47232	-0.168002	0.00497476	0.00762935	Field2:D11:3	ygeX	b2871	putative dehydratase	Putative enzymes	Not classified	AE000370	1789235
1805	83962.6	45183.7	0.0285733	0.0194952	0.0240342	-1.46566	-0.166034	0.00105868	0.000355546	Field2:I19:3	fkpA	b3347	FKBP-type peptidyl-prolyl cis-trans isomerase (rotamase)	Translation, post-translational modification	Proteins - translation and modification	AE000410	1789745
1180	102608	53875.8	0.0349451	0.0238683	0.0294067	-1.46408	-0.165564	0.00459127	0.0108833	Field1:H8:1	fliY	b1920	putative periplasmic binding transport protein	Putative transport proteins	Not classified	AE000284	1788228
1018	284476	151140	0.0970357	0.0667348	0.0818852	-1.45405	-0.162579	0.00629338	0.0119941	Field1:D15:3	prlA	b3300	putative ATPase subunit of translocase	Putative transport proteins	Not classified	AE000408	1789696
1566	164358	87143.8	0.0567161	0.0390162	0.0478662	-1.45366	-0.162462	0.0549515	0.0576084	Field2:K7:1	recA	b2699	DNA strand exchange and renaturation, DNA-dependent ATPase, DNA- and ATP-dependent coprotease	DNA replication, repair, restriction/modification	DNA - replication, repair, restriction/modification	AE000354	1789051
3261	18313.7	9542.93	0.00635645	0.00437661	0.00536653	-1.45237	-0.162077	0.0430334	0.0663127	Field3:I23:2	b1629	b1629	putative membrane protein	putative membrane protein	Not classified	AE000258	1787916
314	495063	274905	0.172962	0.119226	0.146094	-1.45071	-0.161579	0.000291656	0.000487729	Field1:C7:4	trs5_1	b0259	IS5 transposase	Phage, transposon, or plasmid	Transposon-related functions	AE000133	1786453
1847	17095.3	9652.06	0.00592307	0.00408875	0.00500591	-1.44863	-0.160956	1.53443e-05	4.2411e-05	Field2:M5:4	rimI	b4373	acyltransferase for 30S ribosomal subunit protein S18; acetylation of N-terminal alanine	Translation, post-translational modification	Ribosomes - maturation and modification	AE000507	2367381
38	28208.7	14969	0.00955309	0.00659673	0.00807491	-1.44815	-0.160815	0.00638452	0.00799682	Field1:K9:1	amyA	b1927	cytoplasmic alpha-amylase	Carbon compound catabolism	Degradation of polysaccharides	AE000285	1788236
1468	121889	66723.4	0.0413345	0.0285562	0.0349454	-1.44748	-0.160613	0.00652803	0.00312132	Field1:H8:4	fdoH	b3893	formate dehydrogenase-O, iron-sulfur subunit	Energy metabolism	Energy metabolism, carbon: Anaerobic respiration	AE000464	1790326
1388	33733.3	18322.8	0.0117168	0.00809706	0.00990692	-1.44704	-0.160481	0.00367915	0.00923902	Field1:H12:3	nuoA	b2288	NADH dehydrogenase I chain A	Energy metabolism	Energy metabolism, carbon: Aerobic respiration	AE000318	1788625
1782	72580.8	40102.7	0.0255441	0.0176646	0.0216043	-1.44606	-0.160187	0.00735513	0.00675362	Field2:K13:3	rplR	b3304	50S ribosomal subunit protein L18	Translation, post-translational modification	Ribosomal proteins - synthesis, modification	AE000408	1789700
1167	38703.7	20977.8	0.0133558	0.00924078	0.0112983	-1.44531	-0.159961	0.0182789	0.0278125	Field1:N4:1	cheZ	b1881	chemotactic response; CheY protein phophatase; antagonist of CheY as switch regulator	Regulatory function	Chemotaxis and mobility	AE000282	1788190
3231	68027	40778.2	0.024563	0.0169977	0.0207803	-1.44508	-0.159892	0.0691507	0.0487254	Field3:M15:2	flxA	b1566	orf, hypothetical protein	Hypothetical, unclassified, unknown	Unknown	AE000253	1787849
1275	60477	32708.3	0.0205781	0.0142502	0.0174141	-1.44405	-0.159584	0.00195449	0.00261247	Field1:F8:2	cyoB	b0431	cytochrome o ubiquinol oxidase subunit I	Energy metabolism	Energy metabolism, carbon: Aerobic respiration	AE000149	1786634
1785	272133	148792	0.0983299	0.0682606	0.0832953	-1.44051	-0.158515	0.0927266	0.0933895	Field2:A15:3	rpsN	b3307	30S ribosomal subunit protein S14	Translation, post-translational modification	Ribosomal proteins - synthesis, modification	AE000408	1789703
2113	64977.5	41658.1	0.022133	0.015408	0.0187705	-1.43646	-0.157294	0.231208	0.211746	Field2:A2:3	ushA	b0480	UDP-sugar hydrolase (5'-nucleotidase)	Central intermediary metabolism	Central intermediary metabolism: Sugar-nucleotide biosynthesis, conversions	AE000154	1786687
1787	275235	151783	0.0981537	0.0683568	0.0832553	-1.4359	-0.157125	0.043237	0.0465863	Field2:E15:3	rplX	b3309	50S ribosomal subunit protein L24	Translation, post-translational modification	Ribosomal proteins - synthesis, modification	AE000408	1789705
1612	29534.4	16303.7	0.0100077	0.00697046	0.00848908	-1.43573	-0.157073	0.00570547	0.00217054	Field2:G19:1	holD	b4372	DNA polymerase III, psi subunit	DNA replication, repair, restriction/modification	DNA - replication, repair, restriction/modification	AE000507	1790831
1802	261723	141102	0.0902905	0.0629051	0.0765978	-1.43534	-0.156956	0.0151769	0.0254224	Field2:C19:3	fusA	b3340	GTP-binding protein chain elongation factor EF-G	Translation, post-translational modification	Proteins - translation and modification	AE000410	1789738
1731	13172.5	6946.57	0.00454199	0.00251731	0.00352965	-1.43161	-0.155824	0.0967478	0.130832	Field2:E1:3	yejO	b2190	putative ATP-binding component of a transport system	Putative transport proteins	Not classified	AE000308	1788516
2977	79779.5	55047	0.02783	0.0194537	0.0236419	-1.43058	-0.155512	0.357369	0.259388	Field2:B2:4	b1012	b1012	orf, hypothetical protein	Hypothetical, unclassified, unknown	Unknown	AE000202	1787247
843	54532.3	30257.2	0.0188973	0.0132578	0.0160776	-1.42537	-0.153929	0.00633994	0.0109572	Field1:F19:1	dctA	b3528	uptake of C4-dicarboxylic acids	Transport and binding proteins	Transport of small molecules: Carbohydrates, organic acids, alcohols	AE000429	1789947
1092	16185.3	9037.74	0.00556161	0.00390357	0.00473259	-1.42475	-0.153738	7.06841e-05	0.000213742	Field1:H9:4	betI	b0313	probably transcriptional repressor of bet genes	Cell processes	Osmotic adaptation	AE000138	1786505
1750	66993.9	39144.5	0.0241071	0.0169245	0.0205158	-1.42439	-0.153628	0.0619505	0.0429354	Field2:K5:3	prfB	b2891	peptide chain release factor RF-2	Translation, post-translational modification	Proteins - translation and modification	AE000372	2367172
2159	21134.2	11737.5	0.00745258	0.00523584	0.00634421	-1.42338	-0.15332	0.0289485	0.0369867	Field2:M12:3	ntpA	b1865	dATP pyrophosphohydrolase	Central intermediary metabolism	Central intermediary metabolism: Nucleotide interconversions	AE000280	1788172
1778	73555.2	42911	0.0263563	0.0185455	0.0224509	-1.42117	-0.152646	0.0474165	0.0314292	Field2:C13:3	rpmJ	b3299	50S ribosomal subunit protein L36	Translation, post-translational modification	Ribosomal proteins - synthesis, modification	AE000408	1789695
1804	97280.1	54205.1	0.0336524	0.0237064	0.0286794	-1.41955	-0.152151	0.00222054	0.00572708	Field2:G19:3	rpsL	b3342	30S ribosomal subunit protein S12	Translation, post-translational modification	Ribosomal proteins - synthesis, modification	AE000410	1789740
1380	13031.1	7162.59	0.00449355	0.00315312	0.00382334	-1.41634	-0.151167	0.0035784	0.00906791	Field1:H10:3	nuoK	b2279	NADH dehydrogenase I chain K	Energy metabolism	Energy metabolism, carbon: Aerobic respiration	AE000317	1788615
1135	110184	62264.5	0.0395755	0.0279481	0.0337618	-1.41604	-0.151074	0.062094	0.055919	Field1:N19:4	flgK	b1082	flagellar biosynthesis, hook-filament junction protein 1	Cell processes	Surface structures	AE000209	1787323
3683	68759.3	40860.5	0.0242045	0.0170932	0.0206489	-1.41603	-0.151074	0.00557476	0.00220179	Field3:E10:3	yfjT	b2637	orf, hypothetical protein	Hypothetical, unclassified, unknown	Unknown	AE000349	1788990
1812	51796.6	29102	0.0180983	0.0127885	0.0154434	-1.4152	-0.150818	0.00264888	0.00625913	Field2:G21:3	glyQ	b3560	glycine tRNA synthetase, alpha subunit	Translation, post-translational modification	Aminoacyl tRNA synthetases, tRNA modification	AE000433	1789983
1780	113719	63220.7	0.0393271	0.0278232	0.0335751	-1.41346	-0.150284	0.005928	0.0115589	Field2:G13:3	rpmD	b3302	50S ribosomal subunit protein L30	Translation, post-translational modification	Ribosomal proteins - synthesis, modification	AE000408	1789698
2691	37870	25152	0.0131251	0.00928932	0.0112072	-1.41292	-0.150119	0.255543	0.225269	Field2:F2:1	yaeS	b0174	orf, hypothetical protein	Hypothetical, unclassified, unknown	Unknown	AE000127	1786371
3774	27497.3	16178.1	0.00980428	0.00694456	0.00837442	-1.41179	-0.149771	0.036095	0.0215811	Field3:K8:4	ygfP	b2883	orf, hypothetical protein	Hypothetical, unclassified, unknown	Unknown	AE000372	1789249
1796	80972.2	44958.9	0.0279412	0.0198169	0.023879	-1.40997	-0.149209	0.00883267	0.0149366	Field2:G17:3	rplW	b3318	50S ribosomal subunit protein L23	Translation, post-translational modification	Ribosomal proteins - synthesis, modification	AE000408	1789714
1788	181165	101527	0.0632786	0.0448854	0.054082	-1.40978	-0.149152	0.00777303	0.0153125	Field2:G15:3	rplN	b3310	50S ribosomal subunit protein L14	Translation, post-translational modification	Ribosomal proteins - synthesis, modification	AE000408	1789706
1824	175114	98620.5	0.0611304	0.043473	0.0523017	-1.40617	-0.148038	0.0202129	0.0329635	Field2:O23:3	rpmE	b3936	50S ribosomal subunit protein L31	Translation, post-translational modification	Ribosomal proteins - synthesis, modification	AE000467	1790371
3758	15143.2	8775.32	0.00523406	0.00372353	0.00447879	-1.40567	-0.147883	4.31699e-05	0.000114982	Field3:K4:4	ygeF	b2850	orf, hypothetical protein	Hypothetical, unclassified, unknown	Unknown	AE000369	2367169
2255	38214	22282.3	0.0137098	0.00976702	0.0117384	-1.40368	-0.147268	0.0564186	0.0392242	Field2:M12:4	aceB	b4014	malate synthase A	Central intermediary metabolism	Central intermediary metabolism: Glyoxylate bypass	AE000474	1790444
1262	34417.3	19815.8	0.0119176	0.00849379	0.0102057	-1.40309	-0.147087	0.000352914	7.77185e-05	Field1:L4:2	pdhR	b0113	transcriptional regulator for pyruvate dehydrogenase complex	Regulatory function	Energy metabolism, carbon: Pyruvate dehydrogenase	AE000120	1786303
2017	149578	96227.4	0.0520526	0.0371114	0.044582	-1.4026	-0.146935	0.137935	0.155059	Field2:A2:2	purM	b2499	phosphoribosylaminoimidazole synthetase = AIR synthetase	Nucleotide biosynthesis and metabolism	Purine ribonucleotide biosynthesis	AE000336	1788845
2190	90954	51693.9	0.0311173	0.0222095	0.0266634	-1.40108	-0.146463	0.000486839	0.001223	Field2:K20:3	yfhO	b2530	putative aminotransferase	Putative enzymes	Not classified	AE000339	1788879
1715	91711.6	51986.6	0.0313226	0.0223949	0.0268588	-1.39865	-0.145709	0.000362429	0.000392212	Field2:E21:2	tyrS	b1637	tyrosine tRNA synthetase	Translation, post-translational modification	Aminoacyl tRNA synthetases, tRNA modification	AE000259	1787925
706	54414.1	31493.1	0.0187283	0.0133919	0.0160601	-1.39848	-0.145657	0.000137483	2.6924e-05	Field1:C10:4	potC	b1124	spermidine/putrescine transport system permease	Transport and binding proteins	Transport of small molecules: Amino acids, amines	AE000212	1787368
1265	306074	185608	0.108049	0.0773364	0.0926927	-1.39713	-0.145237	0.0107314	0.00508922	Field1:B6:2	lpdA	b0116	lipoamide dehydrogenase (NADH); component of 2-oxodehydrogenase and pyruvate complexes; L-protein of glycine cleavage complex	Central intermediary metabolism	Energy metabolism, carbon: Pyruvate dehydrogenase	AE000121	1786307
1923	88235.9	57410.1	0.0307534	0.0220187	0.0263861	-1.3967	-0.145102	0.155472	0.164085	Field2:E2:1	sdaB	b2797	L-serine dehydratase (deaminase), L-SD2	Carbon compound catabolism	Degradation of small molecules: Amino acids	AE000363	1789161
162	20090.3	10863.5	0.00689958	0.00494774	0.00592366	-1.39449	-0.144416	0.052817	0.0719903	Field1:C17:2	spoT	b3650	(p)ppGpp synthetase II; also guanosine-3',5'-bis pyrophosphate 3'-pyrophosphohydrolase	Regulatory function	Global regulatory functions	AE000442	1790082
1621	28539.5	16094.8	0.00983375	0.00706089	0.00844732	-1.39271	-0.14386	0.00302973	0.00608374	Field2:I21:1	xseB	b0422	exonuclease VII, small subunit	DNA replication, repair, restriction/modification	Degradation of DNA	AE000148	1786624
1998	22766.2	12541.1	0.00777412	0.0055898	0.00668196	-1.39077	-0.143255	0.0483361	0.072198	Field2:K20:1	pyrD	b0945	dihydro-orotate dehydrogenase	Nucleotide biosynthesis and metabolism	Pyrimidine ribonucleotide biosynthesis	AE000196	1787177
1450	105035	62328.3	0.0365556	0.0262902	0.0314229	-1.39047	-0.14316	0.00102584	0.0028894	Field1:D4:4	glpD	b3426	sn-glycerol-3-phosphate dehydrogenase (aerobic)	Energy metabolism	Energy metabolism, carbon: Aerobic respiration	AE000418	2367226
3707	89724	50558.7	0.0308866	0.0222394	0.026563	-1.38883	-0.142648	0.00891149	0.0148498	Field3:E16:3	ygaM	b2672	orf, hypothetical protein	Hypothetical, unclassified, unknown	Unknown	AE000352	1789027
1729	47503.9	29572.9	0.0169581	0.0122124	0.0145852	-1.38859	-0.142574	0.0404627	0.02754	Field3:F6:2	metG	b2114	methionine tRNA synthetase	Translation, post-translational modification	Aminoacyl tRNA synthetases, tRNA modification	AE000300	1788432
3039	37713	21679.1	0.0129558	0.00933213	0.011144	-1.38831	-0.142485	0.000121414	0.000110744	Field2:N16:4	ymfJ	b1144	orf, hypothetical protein	Hypothetical, unclassified, unknown	Unknown	AE000214	1787390
2389	29994.6	16631	0.0103457	0.00745523	0.00890044	-1.3877	-0.142297	0.0299476	0.0438027	Field2:J21:1	dxs	b0420	1-deoxyxylulose-5-phosphate synthase; flavoprotein	Central intermediary metabolism	Central intermediary metabolism: Pool, multipurpose conversions	AE000148	1786622
1798	188477	102680	0.0645162	0.0464919	0.055504	-1.38769	-0.142292	0.0907756	0.086669	Field2:K17:3	rplC	b3320	50S ribosomal subunit protein L3	Translation, post-translational modification	Ribosomal proteins - synthesis, modification	AE000408	1789716
1957	107579	63184.4	0.0380441	0.0274191	0.0327316	-1.3875	-0.142233	0.0175908	0.00851793	Field2:I10:1	ilvC	b3774	ketol-acid reductoisomerase	Amino acid biosynthesis	Amino acid biosynthesis: Isoleucine, Valine	AE000454	1790210
3395	38286.5	23299	0.0136723	0.0098654	0.0117688	-1.38588	-0.141726	0.0516149	0.0361198	Field3:E9:4	yebC	b1864	orf, hypothetical protein	Hypothetical, unclassified, unknown	Unknown	AE000280	1788171
3234	148111	83697.4	0.0493767	0.0356347	0.0425057	-1.38563	-0.141649	0.0584741	0.0449581	Field3:C17:2	ydfA	b1571	orf, hypothetical protein	Hypothetical, unclassified, unknown	Unknown	AE000253	1787854
2693	36862.5	24514.3	0.0130222	0.00941674	0.0112195	-1.38288	-0.140783	0.163302	0.171952	Field2:J2:1	yaeT	b0177	orf, hypothetical protein	Hypothetical, unclassified, unknown	Unknown	AE000127	1786374
2242	63288.1	36400.3	0.0220802	0.0159769	0.0190285	-1.38201	-0.140511	0.00329783	0.00709835	Field2:C10:4	glmS	b3729	L-glutamine:D-fructose-6-phosphate aminotransferase	Central intermediary metabolism	Central intermediary metabolism: Amino sugars	AE000450	1790167
1797	147632	79392.4	0.049638	0.0359517	0.0427949	-1.38068	-0.140094	0.070951	0.0755842	Field2:I17:3	rplD	b3319	50S ribosomal subunit protein L4, regulates expression of S10 operon	Translation, post-translational modification	Ribosomal proteins - synthesis, modification	AE000408	1789715
26	65587.7	39277.8	0.0227509	0.0165087	0.0196298	-1.37812	-0.139286	0.00709672	0.0112028	Field1:C7:1	focA	b0904	probable formate transporter (formate channel 1)	Putative transport proteins	Degradation of small molecules: Carbon compounds	AE000192	1787132
1293	69476.2	40272	0.0240895	0.0175217	0.0208056	-1.37484	-0.138252	0.000884897	0.00245059	Field1:J12:2	gpmA	b0755	phosphoglyceromutase 1	Central intermediary metabolism	Energy metabolism, carbon: Glycolysis	AE000178	1786970
3464	56542.1	34635	0.0199355	0.0145007	0.0172181	-1.3748	-0.138239	0.0118418	0.00540589	Field3:O2:1	wzzB	b2027	regulator of length of O-antigen component of lipopolysaccharide chains	Regulatory function	Outer membrane constituents	AE000294	1788339
1464	79068.1	48139	0.0279622	0.0204068	0.0241845	-1.37024	-0.136796	0.020619	0.0138267	Field1:P6:4	atpI	b3739	membrane-bound ATP synthase, dispensable protein, affects expression of atpB	Energy metabolism	ATP-proton motive force interconversion	AE000450	1790177
3771	92873.7	56112.7	0.0333411	0.0243362	0.0288386	-1.37002	-0.136727	0.0685064	0.0492642	Field3:E8:4	b2876	b2876	orf, hypothetical protein	Hypothetical, unclassified, unknown	Unknown	AE000371	1789241
1097	24229.9	14427.1	0.00843759	0.00615896	0.00729828	-1.36997	-0.136711	0.00147994	0.0005739	Field1:B11:4	acrB	b0462	acridine efflux pump	Cell processes	Drug/analog sensitivity	AE000152	1786667
1459	77733.3	44624.6	0.0267799	0.019549	0.0231645	-1.36989	-0.136685	0.0087345	0.0136363	Field1:F6:4	atpA	b3734	membrane-bound ATP synthase, F1 sector, alpha-subunit	Energy metabolism	ATP-proton motive force interconversion	AE000450	1790172
1744	104315	64492.8	0.0369148	0.0269505	0.0319327	-1.36973	-0.136633	0.0174233	0.00928106	Field2:O3:3	alaS	b2697	alanyl-tRNA synthetase	Translation, post-translational modification	Aminoacyl tRNA synthetases, tRNA modification	AE000353	1789048
1385	40331.5	23778.3	0.014057	0.0102653	0.0121611	-1.36938	-0.136524	0.000321493	0.000656171	Field1:B12:3	nuoF	b2284	NADH dehydrogenase I chain F	Energy metabolism	Energy metabolism, carbon: Aerobic respiration	AE000317	1788620
2314	12673.3	7269.61	0.00433701	0.00279994	0.00356847	-1.367	-0.135768	0.0756032	0.108803	Field2:D3:1	grxA	b0849	glutaredoxin1 redox coenzyme for glutathione-dependent ribonucleotide reductase	Biosynthesis of cofactors, prosthetic groups and carriers	Biosynthesis of cofactors, carriers: Thioredoxin, glutaredoxin, glutathione	AE000187	1787073
1000	12604.3	6428.11	0.00433643	0.00281197	0.0035742	-1.36682	-0.13571	0.00219834	0.00523865	Field1:P9:3	b2832	b2832	putative transport protein	Putative transport proteins	Not classified	AE000367	1789197
1316	76803	44767.7	0.0272247	0.0199308	0.0235778	-1.36596	-0.135438	0.0283951	0.0325322	Field1:H18:2	icdA	b1136	isocitrate dehydrogenase, specific for NADP+	Central intermediary metabolism	Energy metabolism, carbon: TCA cycle	AE000213	1787381
784	48564.4	28993.4	0.0167218	0.0122478	0.0144848	-1.36529	-0.135223	0.00697804	0.00343282	Field1:P3:1	kgtP	b2587	alpha-ketoglutarate permease	Transport and binding proteins	Transport of small molecules: Carbohydrates, organic acids, alcohols	AE000345	1788942
1763	61704.1	36729.7	0.0211723	0.0155328	0.0183525	-1.36307	-0.134518	0.000125497	8.20035e-05	Field2:E9:3	infB	b3168	protein chain initiation factor IF-2	Translation, post-translational modification	Proteins - translation and modification	AE000397	1789559
569	44762.1	28209.2	0.0158637	0.0116388	0.0137513	-1.363	-0.134497	0.0196726	0.0158183	Field3:L2:2	fimA	b4314	major type 1 subunit fimbrin (pilin)	Cell structure	Surface structures	AE000502	1790769
3408	34489.4	22036.3	0.0124004	0.00910255	0.0107515	-1.3623	-0.134274	0.074736	0.056839	Field3:O11:4	b1904	b1904	orf, hypothetical protein	Hypothetical, unclassified, unknown	Unknown	AE000284	1788215
2137	77731.1	46696.7	0.027028	0.0198439	0.023436	-1.36203	-0.134188	5.41455e-05	4.73591e-05	Field2:A8:3	ybhC	b0772	putative pectinesterase	Hypothetical, unclassified, unknown	Not classified	AE000180	1786989
226	109533	62049.6	0.0375401	0.0275652	0.0325526	-1.36187	-0.134135	0.0166087	0.0282983	Field1:C9:3	b1827	b1827	putative regulator	Putative regulatory proteins	Not classified	AE000277	1788131
3212	36899	21270.6	0.0127879	0.00939509	0.0110915	-1.36113	-0.133899	0.0155697	0.0236103	Field3:G11:2	ydfH	b1540	orf, hypothetical protein	Hypothetical, unclassified, unknown	Unknown	AE000251	1787821
1790	123211	72587.3	0.0420276	0.0308921	0.0364598	-1.36046	-0.133686	0.00268299	0.00120562	Field2:K15:3	rpmC	b3312	50S ribosomal subunit protein L29	Translation, post-translational modification	Ribosomal proteins - synthesis, modification	AE000408	1789708
761	30112.4	19698.9	0.0106556	0.007834	0.00924479	-1.36017	-0.133593	0.0936124	0.125401	Field3:P2:2	lysP	b2156	lysine-specific permease	Transport and binding proteins	Transport of small molecules: Amino acids, amines	AE000305	1788480
2512	208289	146380	0.0729719	0.0536915	0.0633317	-1.3591	-0.13325	0.346225	0.299333	Field2:P3:3	ucpA	b2426	putative oxidoreductase	Putative enzymes	Not classified	AE000330	1788766
1991	101983	62745	0.0363642	0.0267589	0.0315616	-1.35896	-0.133207	0.0476921	0.0356682	Field2:M18:1	adk	b0474	adenylate kinase activity; pleiotropic effects on glycerol-3-phosphate acyltransferase activity	Nucleotide biosynthesis and metabolism	Purine ribonucleotide biosynthesis	AE000153	1786680
4172	33979.1	19957.9	0.0118325	0.00870743	0.0102699	-1.35889	-0.133185	0.00338474	0.00537493	Field3:H11:4	phnA	b4108	orf, hypothetical protein	Hypothetical, unclassified, unknown	Unknown	AE000483	1790547
3748	15556.1	9940.42	0.00533552	0.00392721	0.00463136	-1.3586	-0.133093	0.11076	0.15	Field3:G2:4	b2809	b2809	orf, hypothetical protein	Hypothetical, unclassified, unknown	Unknown	AE000364	1789174
708	18249	10838.1	0.00637068	0.00469458	0.00553263	-1.35703	-0.13259	0.000644875	0.000931716	Field1:G10:4	potA	b1126	ATP-binding component of spermidine/putrescine transport	Transport and binding proteins	Transport of small molecules: Amino acids, amines	AE000212	1787370
2892	12410.2	6776.32	0.00430079	0.00302898	0.00366488	-1.35558	-0.132126	0.0301712	0.0412454	Field2:H4:3	ybgC	b0736	orf, hypothetical protein	Hypothetical, unclassified, unknown	Unknown	AE000177	1786957
3316	33459.3	20326.7	0.0117682	0.00868642	0.0102273	-1.35478	-0.131868	0.00933591	0.00470645	Field3:G13:3	yniC	b1727	putative phosphatase	Putative enzymes	Not classified	AE000267	1788021
1781	338747	189256	0.116547	0.0860602	0.101304	-1.35425	-0.1317	0.0661157	0.0839893	Field2:I13:3	rpsE	b3303	30S ribosomal subunit protein S5	Translation, post-translational modification	Ribosomal proteins - synthesis, modification	AE000408	1789699
2893	61414.7	36912.1	0.0216246	0.0159823	0.0188034	-1.35303	-0.131308	0.0159222	0.0107144	Field2:J4:3	ybgF	b0742	orf, hypothetical protein	Hypothetical, unclassified, unknown	Unknown	AE000177	1786963
758	18553.1	10368.6	0.00648266	0.00479251	0.00563759	-1.35266	-0.13119	0.127829	0.148393	Field1:K22:4	mglA	b2149	ATP-binding component of methyl-galactoside transport and galactose taxis	Transport and binding proteins	Transport of small molecules: Carbohydrates, organic acids, alcohols	AE000304	1788472
1996	19054	10739.9	0.00646325	0.00478343	0.00562334	-1.35118	-0.130712	0.0319862	0.0484368	Field2:G20:1	trxB	b0888	thioredoxin reductase	Nucleotide biosynthesis and metabolism	2'-Deoxyribonucleotide metabolism	AE000190	1787114
2002	109459	58286.6	0.0363773	0.0269649	0.0316711	-1.34906	-0.130032	0.239186	0.22165	Field2:C22:1	prsA	b1207	phosphoribosylpyrophosphate synthetase	Nucleotide biosynthesis and metabolism	Purine ribonucleotide biosynthesis	AE000219	1787458
1634	17830	12421.8	0.00630205	0.0046762	0.00548912	-1.34769	-0.129589	0.272189	0.238969	Field2:C1:2	baeR	b2079	transcriptional response regulatory protein (sensor BaeS)	Regulatory function	RNA synthesis, modification, DNA transcription	AE000297	1788394
1950	108391	66934.1	0.0375018	0.0278278	0.0326648	-1.34764	-0.129573	0.0033755	0.00567677	Field2:K8:1	ilvG_1	b3767	acetolactate synthase II, large subunit, cryptic, interrupted	Amino acid biosynthesis	Amino acid biosynthesis: Isoleucine, Valine	AE000453	1790203
1071	83380.2	50636.3	0.0286853	0.0212858	0.0249856	-1.34763	-0.12957	0.00570085	0.0100383	Field1:N3:4	imp	b0054	organic solvent tolerance	Cell processes	Adaptations, atypical conditions	AE000115	1786239
1757	64881.3	40214.9	0.0223403	0.0165838	0.0194621	-1.34712	-0.129405	0.00974274	0.0161399	Field2:I7:3	ygjH	b3074	putative tRNA synthetase	Putative enzymes	Not classified	AE000389	1789455
1344	46131.3	28094.9	0.0161427	0.0120058	0.0140743	-1.34458	-0.128586	0.00491878	0.00251523	Field3:L4:2	fumA	b1612	fumarase A = fumarate hydratase Class I; aerobic isozyme	Central intermediary metabolism	Energy metabolism, carbon: TCA cycle	AE000256	1787897
1542	247587	167257	0.0855068	0.0636009	0.0745538	-1.34443	-0.128537	0.270707	0.281557	Field2:K1:1	topB	b1763	DNA topoisomerase III	DNA replication, repair, restriction/modification	DNA - replication, repair, restriction/modification	AE000271	1788061
4064	80718.7	49946.4	0.0285196	0.0212154	0.0248675	-1.34429	-0.128493	0.0216157	0.0139359	Field3:P7:3	yidC	b3705	60 KD inner-membrane protein	Cell structure	Inner membrane	AE000447	1790140
1460	81261.3	46926.5	0.0277423	0.020687	0.0242146	-1.34105	-0.127444	0.00945679	0.0160082	Field1:H6:4	atpH	b3735	membrane-bound ATP synthase, F1 sector, delta-subunit	Energy metabolism	ATP-proton motive force interconversion	AE000450	1790173
1128	173481	103440	0.0614395	0.045831	0.0536352	-1.34057	-0.127289	0.0354912	0.0378176	Field1:P17:4	flgD	b1075	flagellar biosynthesis, initiation of hook assembly	Cell processes	Surface structures	AE000208	1787315
1816	462633	273599	0.160947	0.120072	0.140509	-1.34043	-0.127244	0.0247125	0.0338541	Field2:O21:3	rpmB	b3637	50S ribosomal subunit protein L28	Translation, post-translational modification	Ribosomal proteins - synthesis, modification	AE000441	1790068
1835	69344.3	44827.9	0.0242256	0.0181017	0.0211637	-1.3383	-0.126555	0.0707446	0.110093	Field2:E3:4	hflX	b4173	GTP - binding subunit of protease specific for phage lambda cII repressor	Carbon compound catabolism	Degradation of proteins, peptides, glyco	AE000489	1790615
1984	52771.6	32142	0.0183014	0.0136851	0.0159933	-1.33732	-0.126236	1.19336e-05	2.45849e-06	Field2:O16:1	apaH	b0049	diadenosine tetraphosphatase	Nucleotide biosynthesis and metabolism	Salvage of nucleosides and nucleotides	AE000115	1786234
2669	21524.1	12866.6	0.00737213	0.00551263	0.00644238	-1.33732	-0.126234	0.00104147	0.00150713	Field2:J19:4	yabO	b0058	orf, hypothetical protein	Hypothetical, unclassified, unknown	Unknown	AE000116	1786244
1716	174558	101092	0.0595333	0.0445305	0.0520319	-1.33691	-0.126102	0.0106875	0.0179146	Field2:G21:2	pheT	b1713	phenylalanine tRNA synthetase, beta-subunit	Translation, post-translational modification	Aminoacyl tRNA synthetases, tRNA modification	AE000266	1788006
1635	26952.7	17298.8	0.00927257	0.006943	0.00810779	-1.33553	-0.125653	0.0634972	0.0784666	Field2:E1:2	nfo	b2159	endonuclease IV	DNA replication, repair, restriction/modification	Degradation of DNA	AE000305	1788483
3660	95811.8	58332.5	0.0334314	0.0250335	0.0292324	-1.33547	-0.125633	0.0277473	0.0169829	Field3:G4:3	b2595	b2595	orf, hypothetical protein	Hypothetical, unclassified, unknown	Unknown	AE000346	1788947
1615	103394	63008.7	0.0355265	0.026613	0.0310698	-1.33493	-0.125458	3.21613e-05	2.60642e-05	Field2:M19:1	pcnB	b0143	poly(A) polymerase I	Transcription, RNA processing and degradation	RNA synthesis, modification, DNA transcription	AE000123	1786336
804	19615.3	11558.2	0.00669945	0.00501993	0.00585969	-1.33457	-0.125341	0.00145064	0.00240082	Field1:H9:1	exbD	b3005	uptake of enterochelin; tonB-dependent uptake of B colicins	Transport and binding proteins	Transport of small molecules: Cations	AE000383	1789380
1171	79333.8	47366.1	0.0273565	0.0205013	0.0239289	-1.33438	-0.125278	0.00162395	0.00347356	Field1:F6:1	tap	b1885	methyl-accepting chemotaxis protein IV, peptide sensor receptor	Regulatory function	Chemotaxis and mobility	AE000282	1788194
2338	22239.4	13672.7	0.00772189	0.00578736	0.00675463	-1.33427	-0.125243	0.00929769	0.00524658	Field2:D9:1	folX	b2303	D-erythro-7,8-dihydroneopterin tri P epimerase	Central intermediary metabolism	Central intermediary metabolism: Pool, multipurpose conversions	AE000319	1788641
2501	21476.1	15073.8	0.00770724	0.00577743	0.00674234	-1.33402	-0.125164	0.288722	0.269883	Field2:J1:3	b2290	b2290	putative aminotransferase	Putative enzymes	Not classified	AE000318	1788627
2046	30935.9	19329.3	0.0107839	0.00808459	0.00943422	-1.33388	-0.125116	0.00066223	0.000719272	Field2:K8:2	fabA	b0954	beta-hydroxydecanoyl thioester dehydrase, trans-2-decenoyl-ACP isomerase	Fatty acid and phospholipid metabolism	Fatty acid and phosphatidic acid biosynthesis	AE000197	1787187
775	146233	97558.6	0.0514857	0.038626	0.0450559	-1.33293	-0.124807	0.117294	0.146596	Field1:N1:1	ptsI	b2416	PEP-protein phosphotransferase system enzyme I	Transport and binding proteins	Transport of small molecules: Carbohydrates, organic acids, alcohols	AE000329	1788756
2539	163363	99417.8	0.0572065	0.0429185	0.0500625	-1.33291	-0.124801	0.0024973	0.0014223	Field2:F11:3	ygeY	b2872	putative deacetylase	Putative enzymes	Not classified	AE000370	1789236
414	29868.9	17161.1	0.0101167	0.00763042	0.00887356	-1.32584	-0.12249	0.0310332	0.0387861	Field1:K8:1	yaeC	b0197	putative lipoprotein	putative membrane protein	Not classified	AE000129	1786396
140	54119.7	32117.9	0.018495	0.0139584	0.0162267	-1.32501	-0.122219	0.00224134	0.00427064	Field1:G11:2	fnr	b1334	transcriptional regulation of aerobic, anaerobic respiration, osmotic balance	Regulatory function	Global regulatory functions	AE000231	1787595
1641	60568.2	38597.5	0.0205377	0.0155302	0.018034	-1.32244	-0.121375	0.0844672	0.119177	Field2:A3:2	rpoS	b2741	RNA polymerase, sigma S (sigma38) factor; synthesis of many growth phase related proteins	Regulatory function	Global regulatory functions	AE000358	1789098
2916	45880.3	27509.2	0.016043	0.0121438	0.0140934	-1.32109	-0.120932	0.0132474	0.0216869	Field2:H10:3	ybiS	b0819	orf, hypothetical protein	Hypothetical, unclassified, unknown	Unknown	AE000184	1787040
570	15967.6	9406.53	0.00552656	0.00418546	0.00485601	-1.32042	-0.120712	0.0393967	0.0519114	Field1:C24:2	fimI	b4315	fimbrial protein	Cell structure	Surface structures	AE000502	1790770
2049	61697.3	37581.5	0.0213153	0.0161515	0.0187334	-1.31971	-0.120477	0.000302455	0.000838607	Field2:A10:2	fabD	b1092	malonyl-CoA-[acyl-carrier-protein] transacylase	Fatty acid and phospholipid metabolism	Fatty acid and phosphatidic acid biosynthesis	AE000210	1787334
1803	78665.9	45928.7	0.0273857	0.0207533	0.0240695	-1.31958	-0.120435	0.0662152	0.0829515	Field2:E19:3	rpsG	b3341	30S ribosomal subunit protein S7, initiates assembly	Translation, post-translational modification	Ribosomal proteins - synthesis, modification	AE000410	1789739
3035	38113.5	23290.5	0.0132714	0.0100617	0.0116666	-1.319	-0.120244	0.000618663	0.00141274	Field2:F16:4	ymfE	b1138	orf, hypothetical protein	Hypothetical, unclassified, unknown	Unknown	AE000214	1787384
1909	17066.4	10048.8	0.00589252	0.00446943	0.00518097	-1.3184	-0.120049	0.0304581	0.0425154	Field2:I21:4	aroC	b2329	chorismate synthase	Amino acid biosynthesis	Amino acid biosynthesis: Chorismate	AE000321	1788669
3414	108023	65584.9	0.0374372	0.0284048	0.032921	-1.31799	-0.119912	0.0359271	0.0454171	Field3:K13:4	fliZ	b1921	orf, hypothetical protein	Hypothetical, unclassified, unknown	Unknown	AE000285	1788230
2245	35242.4	22232.9	0.0123675	0.0093841	0.0108758	-1.31793	-0.119891	0.00991639	0.00538151	Field2:I10:4	wecC	b3787	UDP-N-acetyl-D-mannosaminuronic acid dehydrogenase; synthesis of enterobacterial common antigen (ECA)	Central intermediary metabolism	Central intermediary metabolism: Sugar-nucleotide biosynthesis, conversions	AE000455	2367284
1771	62616.1	39477.1	0.0219655	0.0166816	0.0193236	-1.31675	-0.119502	0.00705094	0.00363064	Field2:E11:3	prmA	b3259	methylase for 50S ribosomal subunit protein L11	Translation, post-translational modification	Ribosomal proteins - synthesis, modification	AE000404	2367208
1175	55957.6	35696.3	0.0199524	0.0151582	0.0175553	-1.31627	-0.119346	0.058108	0.0442543	Field1:N6:1	motB	b1889	enables flagellar motor rotation, linking torque machinery to cell wall	Cell processes	Chemotaxis and mobility	AE000282	1788198
681	28117.5	17351.4	0.00968335	0.00735707	0.00852021	-1.3162	-0.119321	0.00239834	0.00109006	Field1:A4:4	glnP	b0810	glutamine high-affinity transport system; membrane component	Transport and binding proteins	Transport of small molecules: Amino acids, amines	AE000183	1787030
3107	199519	126412	0.0700964	0.053287	0.0616917	-1.31545	-0.119074	0.00898997	0.00470041	Field3:E9:1	ycjU	b1317	putative beta-phosphoglucomutase	Putative enzymes	Not classified	AE000229	1787576
1834	74414.8	48887.7	0.0253769	0.0192947	0.0223358	-1.31523	-0.119001	0.174188	0.217273	Field2:C3:4	miaA	b4171	delta(2)-isopentenylpyrophosphate tRNA-adenosine transferase	Translation, post-translational modification	Aminoacyl tRNA synthetases, tRNA modification	AE000489	1790613
2989	15778.5	10027.3	0.00554296	0.00421479	0.00487888	-1.31512	-0.118966	0.00678964	0.00351627	Field2:J4:4	ycdU	b1029	orf, hypothetical protein	Hypothetical, unclassified, unknown	Unknown	AE000205	1787267
2052	49287.5	29714.1	0.0173679	0.0132066	0.0152873	-1.31509	-0.118955	0.030093	0.0388911	Field2:G10:2	fabF	b1095	3-oxoacyl-[acyl-carrier-protein] synthase II	Fatty acid and phospholipid metabolism	Fatty acid and phosphatidic acid biosynthesis	AE000210	1787337
1799	106401	60290.6	0.0361882	0.0275506	0.0318694	-1.31352	-0.118437	0.100905	0.117825	Field2:M17:3	rpsJ	b3321	30S ribosomal subunit protein S10	Translation, post-translational modification	Ribosomal proteins - synthesis, modification	AE000408	1789717
3120	12316.2	9010.53	0.00466498	0.00355307	0.00410902	-1.31294	-0.118246	0.400016	0.471555	Field3:O11:1	ydaC	b1347	orf, hypothetical protein	Hypothetical, unclassified, unknown	Unknown	AE000232	1787609
705	47501.9	29034.2	0.0166874	0.0127199	0.0147036	-1.31191	-0.117905	0.0095766	0.0118646	Field1:A10:4	potD	b1123	spermidine/putrescine periplasmic transport protein	Transport and binding proteins	Transport of small molecules: Amino acids, amines	AE000212	1787367
3258	18197.9	11333.4	0.0062989	0.00480393	0.00555142	-1.3112	-0.117668	0.00305928	0.00125066	Field3:C23:2	b1626	b1626	orf, hypothetical protein	Hypothetical, unclassified, unknown	Unknown	AE000258	1787913
1386	71514.9	44636.4	0.0253346	0.0193285	0.0223315	-1.31074	-0.117517	0.0337303	0.0233913	Field1:D12:3	nuoE	b2285	NADH dehydrogenase I chain E	Energy metabolism	Energy metabolism, carbon: Aerobic respiration	AE000317	1788621
2517	15102.9	9677.5	0.00540319	0.00412867	0.00476593	-1.3087	-0.11684	0.0768145	0.0624052	Field2:J5:3	yfgB	b2517	orf, hypothetical protein	Hypothetical, unclassified, unknown	Unknown	AE000338	1788865
2256	42694.3	26921.5	0.0151132	0.0115484	0.0133308	-1.30869	-0.116836	0.0281657	0.01837	Field2:O12:4	aceA	b4015	isocitrate lyase	Central intermediary metabolism	Central intermediary metabolism: Glyoxylate bypass	AE000474	1790445
409	79514.5	50138.4	0.0277992	0.0212468	0.024523	-1.3084	-0.116739	0.0116315	0.00742568	Field1:A8:1	hlpA	b0178	histone-like protein, located in outer membrane or nucleoid	DNA replication, repair, restriction/modification	Basic proteins - synthesis, modification	AE000127	1786375
2086	105492	66336.3	0.0365036	0.0279065	0.032205	-1.30807	-0.11663	0.000344009	0.000813836	Field2:K18:2	psd	b4160	phosphatidylserine decarboxylase; phospholipid synthesis	Fatty acid and phospholipid metabolism	Macromolecule synthesis, modification: Phospholipids	AE000488	1790604
1574	83479.6	53171.4	0.0290461	0.0222432	0.0256446	-1.30585	-0.115892	0.00120145	0.00189075	Field2:K9:1	dnaG	b3066	DNA biosynthesis; DNA primase	DNA replication, repair, restriction/modification	DNA - replication, repair, restriction/modification	AE000388	1789447
2316	31074.6	21322.3	0.0109217	0.00836783	0.00964475	-1.3052	-0.115677	0.228463	0.267998	Field2:H3:1	grxB	b1064	glutaredoxin 2	Biosynthesis of cofactors, prosthetic groups and carriers	Biosynthesis of cofactors, carriers: Thioredoxin, glutaredoxin, glutathione	AE000207	1787303
1728	109963	67099.3	0.0379592	0.0290971	0.0335282	-1.30457	-0.115467	0.014214	0.018291	Field2:O23:2	argS	b1876	arginine tRNA synthetase	Translation, post-translational modification	Aminoacyl tRNA synthetases, tRNA modification	AE000281	1788184
3340	50477.5	29978.8	0.0172511	0.0132469	0.015249	-1.30228	-0.114704	0.0181799	0.0283349	Field3:G19:3	b1777	b1777	orf, hypothetical protein	Hypothetical, unclassified, unknown	Unknown	AE000272	1788076
3717	59041.3	36190.1	0.0202374	0.0155461	0.0178917	-1.30177	-0.114534	0.000540451	0.0013859	Field3:I18:3	hycI	b2717	protease involved in processing C-terminal end of the large subunit of hydrogenase 3	Carbon compound catabolism	Degradation of proteins, peptides, glyco	AE000356	1789072
3749	62784.6	40464.2	0.0221033	0.0170033	0.0195533	-1.29994	-0.113924	0.0170397	0.0107747	Field3:I2:4	b2810	b2810	orf, hypothetical protein	Hypothetical, unclassified, unknown	Unknown	AE000364	1789175
3724	65824	39287.4	0.0226692	0.0174539	0.0200616	-1.29881	-0.113546	0.0427297	0.0525254	Field3:G20:3	b2748	b2748	orf, hypothetical protein	Hypothetical, unclassified, unknown	Unknown	AE000358	1789105
3644	41271.3	25494.5	0.0142984	0.0110225	0.0126604	-1.2972	-0.113008	0.00934738	0.0172369	Field3:G24:2	b2531	b2531	orf, hypothetical protein	Hypothetical, unclassified, unknown	Unknown	AE000339	1788880
392	190022	123789	0.0651386	0.0502529	0.0576957	-1.29622	-0.112677	0.0655768	0.0947885	Field1:O2:1	b4285	b4285	putative transposase	Phage, transposon, or plasmid	Not classified	AE000499	1790737
549	12768.6	7631.66	0.00444754	0.00343245	0.00394	-1.29573	-0.112515	0.0723088	0.085873	Field1:I18:2	rfaJ	b3626	UDP-D-glucose:(galactosyl)lipopolysaccharide glucosyltransferase	Cell structure	Surface polysaccharides and antigens	AE000440	1790056
3698	22463.7	14039.2	0.00777565	0.00600112	0.00688839	-1.2957	-0.112504	2.36236e-05	4.94612e-05	Field3:C14:3	b2656	b2656	orf, hypothetical protein	Hypothetical, unclassified, unknown	Unknown	AE000350	1789009
1817	37681.6	20670.5	0.0125371	0.00967797	0.0111075	-1.29543	-0.112413	0.259616	0.249931	Field2:A23:3	rpmH	b3703	50S ribosomal subunit protein L34	Translation, post-translational modification	Ribosomal proteins - synthesis, modification	AE000447	1790138
1503	21097.5	13254.1	0.00757308	0.00584698	0.00671003	-1.29521	-0.112341	0.104796	0.0917374	Field1:N16:4	dnaE	b0184	DNA polymerase III, alpha subunit	DNA replication, repair, restriction/modification	DNA - replication, repair, restriction/modification	AE000127	1786381
3875	29803.4	19198.7	0.0105014	0.0081108	0.0093061	-1.29474	-0.112184	0.0240941	0.0146697	Field3:F9:1	yhaF	b3126	orf, hypothetical protein	Hypothetical, unclassified, unknown	Unknown	AE000394	1789514
1404	51660.8	32959.4	0.0181903	0.0140623	0.0161263	-1.29355	-0.111782	0.0182134	0.0125072	Field1:H16:3	hydN	b2713	involved in electron transport from formate to hydrogen, Fe-S centers	Energy metabolism	Energy metabolism, carbon: Anaerobic respiration	AE000355	1789067
3407	20168.4	12998.9	0.00708516	0.00548004	0.0062826	-1.2929	-0.111566	0.0157386	0.0108639	Field3:M11:4	b1903	b1903	orf, hypothetical protein	Hypothetical, unclassified, unknown	Unknown	AE000283	1788213
1160	31149	20628.3	0.0108751	0.00841339	0.00964426	-1.2926	-0.111463	0.0386848	0.0526647	Field1:P2:1	katE	b1732	catalase; hydroperoxidase HPII(III)	Cell processes	Detoxification	AE000268	1788027
355	314191	190896	0.110209	0.0852665	0.097738	-1.29253	-0.11144	0.045936	0.060924	Field1:E17:4	trs5_5	b1370	IS5 transposase	Phage, transposon, or plasmid	Transposon-related functions	AE000234	1787634
2057	69722.5	44487.1	0.024366	0.0188686	0.0216173	-1.29135	-0.111044	0.00409355	0.0023793	Field2:A12:2	ydbU	b1395	putative enzyme	Putative enzymes	Not classified	AE000236	1787661
332	491017	301073	0.169516	0.131451	0.150484	-1.28957	-0.110447	0.0121412	0.0166685	Field1:G11:4	trs5_3	b0656	IS5 transposase	Phage, transposon, or plasmid	Transposon-related functions	AE000170	1786877
2286	24665.5	14790.6	0.00854226	0.00662689	0.00758457	-1.28903	-0.110263	0.0637737	0.0770481	Field2:K20:4	hemB	b0369	5-aminolevulinate dehydratase = porphobilinogen synthase	Biosynthesis of cofactors, prosthetic groups and carriers	Biosynthesis of cofactors, carriers: Heme, porphyrin	AE000143	1786566
3825	29989.7	18958.9	0.0101743	0.00789369	0.00903402	-1.28892	-0.110226	0.0276702	0.0430178	Field3:A22:4	b3022	b3022	orf, hypothetical protein	Hypothetical, unclassified, unknown	Unknown	AE000384	1789399
3947	23153.4	15161.4	0.00777649	0.00603582	0.00690616	-1.28839	-0.110047	0.164539	0.185078	Field3:F3:2	yheS	b3352	putative ATP-binding component of a transport system	Putative transport proteins	Not classified	AE000411	1789751
1677	96931.6	61525	0.0341653	0.0265382	0.0303518	-1.2874	-0.109713	0.0216748	0.0131862	Field2:I11:2	proS	b0194	proline tRNA synthetase	Translation, post-translational modification	Aminoacyl tRNA synthetases, tRNA modification	AE000128	1786392
1659	195067	125105	0.068465	0.0531911	0.060828	-1.28715	-0.10963	0.011136	0.00676901	Field2:E7:2	rho	b3783	transcription termination factor Rho; polarity suppressor	Transcription, RNA processing and degradation	RNA synthesis, modification, DNA transcription	AE000454	1790217
1546	50384.2	33349.9	0.017368	0.0134942	0.0154311	-1.28707	-0.109604	0.0633862	0.0789192	Field2:C3:1	ruvB	b1860	Holliday junction helicase subunit A; branch migration; repair	DNA replication, repair, restriction/modification	DNA - replication, repair, restriction/modification	AE000280	1788167
104	41003.9	28440.3	0.0141464	0.0109919	0.0125691	-1.28698	-0.109572	0.238107	0.2213	Field1:O1:2	mtlD	b3600	mannitol-1-phosphate dehydrogenase	Carbon compound catabolism	Degradation of small molecules: Carbon compounds	AE000438	1790028
3002	11372.3	5895.08	0.00408061	0.00260252	0.00334157	-1.28618	-0.109303	0.0250743	0.0131416	Field2:D8:4	yceA	b1055	orf, hypothetical protein	Hypothetical, unclassified, unknown	Unknown	AE000207	1787294
2992	33276.1	21132	0.0118812	0.00923968	0.0105604	-1.28588	-0.109202	0.079804	0.0688714	Field2:P4:4	ycdY	b1035	putative oxidoreductase component	Putative enzymes	Not classified	AE000205	1787272
1126	99475.5	62355.1	0.0350197	0.0272467	0.0311332	-1.28528	-0.108998	0.0192051	0.01709	Field1:L17:4	flgB	b1073	flagellar biosynthesis, cell-proximal portion of basal-body rod	Cell processes	Surface structures	AE000208	1787313
2069	52662.5	32444.9	0.0186243	0.0145102	0.0165673	-1.28354	-0.108408	0.108575	0.104583	Field2:I14:2	pssA	b2585	phosphatidylserine synthase; phospholipid synthesis	Fatty acid and phospholipid metabolism	Macromolecule synthesis, modification: Phospholipids	AE000345	1788940
3641	64985.9	41551.5	0.022432	0.0174919	0.0199619	-1.28242	-0.108032	0.000330293	0.000757425	Field3:L10:2	yfhE	b2527	orf, hypothetical protein	Hypothetical, unclassified, unknown	Unknown	AE000339	1788876
1732	41333.5	28377.1	0.0142405	0.0111045	0.0126725	-1.28241	-0.108026	0.19544	0.194575	Field2:G1:3	eco	b2209	ecotin, a serine protease inhibitor	Regulatory function	Degradation of proteins, peptides, glyco	AE000310	1788538
3688	37191.5	23511.8	0.0129364	0.0100888	0.0115126	-1.28226	-0.107975	0.000265037	0.000340909	Field3:O10:3	yfjX	b2643	orf, hypothetical protein	Hypothetical, unclassified, unknown	Unknown	AE000349	1788996
2026	35505.5	22724.4	0.0124602	0.00971807	0.0110891	-1.28217	-0.107944	0.102752	0.112483	Field2:C4:2	gmk	b3648	guanylate kinase	Nucleotide biosynthesis and metabolism	Purine ribonucleotide biosynthesis	AE000442	1790080
1779	39484.4	25316.7	0.0137919	0.0107604	0.0122761	-1.28173	-0.107797	0.00258558	0.00119857	Field2:E13:3	rplO	b3301	50S ribosomal subunit protein L15	Translation, post-translational modification	Ribosomal proteins - synthesis, modification	AE000408	1789697
2310	14368.5	10007.5	0.00514146	0.0040122	0.00457683	-1.28146	-0.107704	0.172283	0.165092	Field2:L1:1	moaD	b0784	molybdopterin biosynthesis	Biosynthesis of cofactors, prosthetic groups and carriers	Biosynthesis of cofactors, carriers: Molybdopterin	AE000181	1787002
473	59057.7	38622.3	0.0204335	0.0159553	0.0181944	-1.28067	-0.107437	0.0323883	0.043269	Field3:J2:2	fliS	b1925	flagellar biosynthesis; repressor of class 3a and 3b operons (RflA activity)	Regulatory function	Surface structures	AE000285	1788234
1548	181603	132809	0.0617478	0.0482221	0.054985	-1.28049	-0.107375	0.479074	0.360346	Field2:G3:1	ruvC	b1863	Holliday junction nuclease; resolution of structures; repair	DNA replication, repair, restriction/modification	DNA - replication, repair, restriction/modification	AE000280	1788170
1292	93041.4	58181.1	0.0323783	0.0253022	0.0288403	-1.27966	-0.107096	0.00398656	0.00738383	Field1:H12:2	cydB	b0734	cytochrome d terminal oxidase polypeptide subunit II	Energy metabolism	Energy metabolism, carbon: Electron transport	AE000176	1786954
3711	272452	179805	0.0959647	0.0750293	0.085497	-1.27903	-0.106881	0.0148623	0.0104066	Field3:M16:3	b2682	b2682	orf, hypothetical protein	Hypothetical, unclassified, unknown	Unknown	AE000353	1789038
458	87722.2	55803.3	0.030544	0.0238813	0.0272127	-1.27899	-0.106867	0.0213148	0.0276938	Field1:C20:1	yciD	b1256	putative outer membrane protein	putative membrane protein	Not classified	AE000224	1787510
2979	11559.8	7633.11	0.00405568	0.00275462	0.00340515	-1.27833	-0.106642	0.26747	0.227219	Field2:F2:4	b1016	b1016	orf, hypothetical protein	Hypothetical, unclassified, unknown	Unknown	AE000203	1787252
1501	115498	73279.8	0.041083	0.0321534	0.0366182	-1.27772	-0.106436	0.059866	0.0502672	Field1:J16:4	dksA	b0145	dnaK suppressor protein	DNA replication, repair, restriction/modification	DNA - replication, repair, restriction/modification	AE000123	1786338
1001	15310.9	9819.1	0.00535693	0.00419503	0.00477598	-1.27697	-0.10618	0.00688605	0.00428605	Field1:B11:3	b2845	b2845	putative transporter protein	Putative transport proteins	Not classified	AE000368	1789211
1457	81412.4	53373.9	0.0284435	0.0222762	0.0253599	-1.27686	-0.106143	0.0031949	0.00328001	Field1:B6:4	atpD	b3732	membrane-bound ATP synthase, F1 sector, beta-subunit	Energy metabolism	ATP-proton motive force interconversion	AE000450	1790170
2114	14209.9	9893.18	0.00495767	0.00388296	0.00442031	-1.27677	-0.106114	0.20076	0.191886	Field2:C2:3	ybaP	b0482	putative ligase	Putative enzymes	Not classified	AE000154	1786689
3501	17641.3	12377	0.00638064	0.00499813	0.00568939	-1.2766	-0.106056	0.226511	0.212366	Field3:I12:1	yehP	b2121	orf, hypothetical protein	Hypothetical, unclassified, unknown	Unknown	AE000301	1788440
1244	136928	79520.1	0.04617	0.0361821	0.041176	-1.27605	-0.105867	0.128136	0.138456	Field1:H24:1	tsr	b4355	methyl-accepting chemotaxis protein I, serine sensor receptor	Regulatory function	Chemotaxis and mobility	AE000506	2367378
3700	50223.3	31630.1	0.017327	0.0135967	0.0154618	-1.27436	-0.105292	0.000551009	0.00115156	Field3:G14:3	b2659	b2659	orf, hypothetical protein	Hypothetical, unclassified, unknown	Unknown	AE000351	1789013
1573	88962.3	56765	0.0312752	0.0245636	0.0279194	-1.27324	-0.104909	0.0109697	0.00725025	Field2:I9:1	parE	b3030	DNA topoisomerase IV subunit B	DNA replication, repair, restriction/modification	DNA - replication, repair, restriction/modification	AE000385	1789408
1453	33486	21265.6	0.0115857	0.00910745	0.0103466	-1.27211	-0.104525	0.000868647	0.00051096	Field1:J4:4	lldR	b3604	transcriptional regulator	Regulatory function	Energy metabolism, carbon: Aerobic respiration	AE000438	1790032
3706	59976.1	36555.8	0.0209562	0.0165019	0.018729	-1.26992	-0.103777	0.094786	0.109541	Field3:C16:3	ygaC	b2671	orf, hypothetical protein	Hypothetical, unclassified, unknown	Unknown	AE000352	1789026
579	26864.5	17335.7	0.00927807	0.00731264	0.00829535	-1.26877	-0.103383	0.000738987	0.00165015	Field1:E2:3	rlpA	b0633	a minor lipoprotein	Cell structure	Macromolecule synthesis, modification: Lipoprotein	AE000168	1786852
3652	29350.9	19836.5	0.0100389	0.00791236	0.00897561	-1.26875	-0.103378	0.126665	0.136715	Field3:G2:3	yfhL	b2562	orf, hypothetical protein	Hypothetical, unclassified, unknown	Unknown	AE000342	1788914
424	40692.1	26041.6	0.0142539	0.011237	0.0127455	-1.26847	-0.103281	0.00869994	0.00483839	Field1:O10:1	acrA	b0463	acridine efflux pump	Cell processes	Drug/analog sensitivity	AE000152	1786668
2267	27976.2	18112.9	0.00972453	0.00766805	0.00869629	-1.26819	-0.103184	0.000499455	0.000524017	Field2:E16:4	phnH	b4100	phosphonate metabolism	Central intermediary metabolism	Central intermediary metabolism: Phosphorus compounds	AE000482	1790538
2048	39055.9	25087.4	0.0136431	0.0107688	0.012206	-1.26691	-0.102747	0.00190794	0.00107457	Field2:O8:2	fabH	b1091	3-oxoacyl-[acyl-carrier-protein] synthase III; acetylCoA ACP transacylase	Fatty acid and phospholipid metabolism	Fatty acid and phosphatidic acid biosynthesis	AE000210	1787333
873	259554	162311	0.0908838	0.0717519	0.0813179	-1.26664	-0.102653	0.0470758	0.0498992	Field1:B3:2	rbsB	b3751	D-ribose periplasmic binding protein	Transport and binding proteins	Transport of small molecules: Carbohydrates, organic acids, alcohols	AE000452	1790192
1125	40451.3	25818.4	0.0142571	0.0112582	0.0127576	-1.26637	-0.10256	0.0241077	0.0210264	Field1:J17:4	flgA	b1072	flagellar biosynthesis; assembly of basal-body periplasmic P ring	Cell processes	Surface structures	AE000208	1787312
2675	427608	269523	0.138701	0.109563	0.124132	-1.26595	-0.102416	0.311253	0.346306	Field2:F21:4	yacG	b0101	orf, hypothetical protein	Hypothetical, unclassified, unknown	Unknown	AE000119	1786290
2410	11402.9	7201.84	0.00401536	0.00299241	0.00350388	-1.26562	-0.102302	0.017721	0.0293132	Field2:D3:2	yliI	b0837	putative dehydrogenase	Putative enzymes	Not classified	AE000186	1787060
1618	22341.4	13652.6	0.00759514	0.00600654	0.00680084	-1.26448	-0.101911	0.0248754	0.0309727	Field2:C21:1	sbcC	b0397	ATP-dependent dsDNA exonuclease	DNA replication, repair, restriction/modification	Degradation of DNA	AE000146	1786597
2910	21749.3	14246.1	0.00753152	0.00596015	0.00674584	-1.26364	-0.101625	0.00740003	0.00654159	Field2:L8:3	ybiN	b0807	orf, hypothetical protein	Hypothetical, unclassified, unknown	Unknown	AE000183	1787027
3699	19150.7	12552.4	0.00665794	0.00527973	0.00596884	-1.26104	-0.100729	0.000296768	0.000303908	Field3:E14:3	b2658	b2658	orf, hypothetical protein	Hypothetical, unclassified, unknown	Unknown	AE000351	1789012
2246	43999.2	28668.2	0.0151908	0.0120555	0.0136231	-1.26007	-0.100396	0.00185653	0.00432103	Field2:K10:4	rffG	b3788	dTDP-glucose 4,6-dehydratase	Central intermediary metabolism	Central intermediary metabolism: Sugar-nucleotide biosynthesis, conversions	AE000455	1790223
584	94841.5	67180.1	0.033715	0.0267873	0.0302512	-1.25862	-0.0998942	0.348454	0.372665	Field1:O2:3	nlpC	b1708	lipoprotein	Cell structure	Macromolecule synthesis, modification: Lipoprotein	AE000266	1788001
1752	52106.3	34879.2	0.0182624	0.0145123	0.0163874	-1.25841	-0.099821	0.01832	0.016646	Field2:O5:3	b3020	b3020	putative transport periplasmic protein	Putative transport proteins	Not classified	AE000384	1789397
1638	54827.7	36692.4	0.0190853	0.0151768	0.0171311	-1.25753	-0.0995185	0.0107944	0.0174088	Field2:K1:2	xseA	b2509	exonuclease VII, large subunit	DNA replication, repair, restriction/modification	Degradation of DNA	AE000337	1788856
2944	54367.6	34308.1	0.0187305	0.0148988	0.0168146	-1.25718	-0.0993975	0.00342938	0.00607904	Field2:P16:3	smtA	b0921	S-adenosylmethionine-dependent methyltransferase	Central intermediary metabolism	Central intermediary metabolism: Pool, multipurpose conversions	AE000194	1787151
435	63104	37416.4	0.0212906	0.0169362	0.0191134	-1.25711	-0.0993721	0.128816	0.137916	Field1:E14:1	pal	b0741	peptidoglycan-associated lipoprotein	Cell structure	Macromolecule synthesis, modification: Lipoprotein	AE000177	1786962
2788	57186.3	42495.6	0.0199262	0.0158566	0.0178914	-1.25665	-0.0992141	0.4154	0.31833	Field2:H2:2	ybaD	b0413	orf, hypothetical protein	Hypothetical, unclassified, unknown	Unknown	AE000148	1786615
2075	55605.6	34745	0.0194879	0.0155102	0.017499	-1.25645	-0.0991469	0.0787554	0.0884843	Field2:E16:2	accB	b3255	acetylCoA carboxylase, BCCP subunit; carrier of biotin	Fatty acid and phospholipid metabolism	Biosynthesis of cofactors, carriers: biotin carboxyl carrier protein (BCCP)	AE000404	1789653
472	232994	136286	0.0801618	0.0638152	0.0719885	-1.25616	-0.0990436	0.261077	0.242948	Field1:O22:1	fliD	b1924	flagellar biosynthesis; filament capping protein; enables filament assembly	Cell processes	Surface structures	AE000285	1788233
1228	20703	13440.5	0.00733016	0.00583669	0.00658342	-1.25588	-0.0989475	0.055347	0.0420941	Field1:H20:1	ibpB	b3686	heat shock protein	Cell processes	Adaptations, atypical conditions	AE000445	1790120
2047	31237.7	19997	0.0107792	0.00859369	0.00968643	-1.25431	-0.0984056	0.00101321	0.00166966	Field2:M8:2	plsX	b1090	glycerolphosphate auxotrophy in plsB background	Fatty acid and phospholipid metabolism	Macromolecule synthesis, modification: Phospholipids	AE000209	1787331
1764	24909.7	16540.8	0.00868579	0.00692698	0.00780638	-1.25391	-0.0982652	0.00468767	0.00652986	Field2:G9:3	greA	b3181	transcription elongation factor: cleaves 3' nucleotide of paused mRNA	Regulatory function	Proteins - translation and modification	AE000398	1789571
3579	161288	107766	0.0549493	0.0438276	0.0493884	-1.25376	-0.0982142	0.057981	0.072193	Field3:E8:2	yfdO	b2358	orf, hypothetical protein	Hypothetical, unclassified, unknown	Unknown	AE000324	1788700
2991	23915.6	16737.1	0.00863998	0.00689203	0.00776601	-1.25362	-0.0981655	0.18278	0.179196	Field2:N4:4	ycdX	b1034	orf, hypothetical protein	Hypothetical, unclassified, unknown	Unknown	AE000205	1787271
4163	11855.5	8143.06	0.00424226	0.00338534	0.0038138	-1.25312	-0.0979943	0.108017	0.0948495	Field3:F9:4	yjcE	b4065	orf, hypothetical protein	Hypothetical, unclassified, unknown	Unknown	AE000480	1790501
2168	30463.9	19055	0.010449	0.00834526	0.00939714	-1.25209	-0.0976353	0.0183275	0.0271578	Field2:O14:3	udk	b2066	uridine/cytidine kinase	Nucleotide biosynthesis and metabolism	Central intermediary metabolism: Nucleotide interconversions	AE000296	1788380
2089	267083	170321	0.0918652	0.0734096	0.0826374	-1.25141	-0.0973982	0.00229392	0.00462955	Field2:A20:2	speE	b0121	spermidine synthase = putrescine aminopropyltransferase	Central intermediary metabolism	Central intermediary metabolism: Polyamine biosynthesis	AE000121	1786312
2145	57231.9	37279.3	0.01982	0.0158411	0.0178305	-1.25118	-0.0973197	2.41341e-05	7.64859e-06	Field2:A10:3	phoH	b1020	PhoB-dependent, ATP-binding pho regulon component; may be helicase; induced by P starvation	Regulatory function	Central intermediary metabolism: Phosphorus compounds	AE000204	1787257
2212	39672.6	29682.4	0.0139772	0.0111749	0.012576	-1.25076	-0.0971732	0.402833	0.319103	Field2:G2:4	gcvT	b2905	aminomethyltransferase (T protein; tetrahydrofolate-dependent) of glycine cleavage system	Amino acid biosynthesis	Central intermediary metabolism: Pool, multipurpose conversions	AE000374	1789272
1901	15808.5	10355.5	0.00548634	0.00438659	0.00493646	-1.25071	-0.0971555	0.00545684	0.0092147	Field2:I19:4	hisD	b2020	L-histidinal:NAD+ oxidoreductase; L-histidinol:NAD+ oxidoreductase	Amino acid biosynthesis	Amino acid biosynthesis: Histidine	AE000293	1788331
3072	89771.6	60823.8	0.0312663	0.0250074	0.0281369	-1.25028	-0.0970075	0.0302808	0.0404569	Field3:P8:2	ycgR	b1194	orf, hypothetical protein	Hypothetical, unclassified, unknown	Unknown	AE000217	1787443
3364	24105.9	16527	0.00842282	0.00674455	0.00758369	-1.24883	-0.0965042	0.112775	0.153964	Field3:G1:4	b1810	b1810	orf, hypothetical protein	Hypothetical, unclassified, unknown	Unknown	AE000275	1788112
2789	80810.5	62510.4	0.0283594	0.0227099	0.0255346	-1.24877	-0.0964813	0.509678	0.348327	Field2:J2:2	pgpA	b0418	phosphatidylglycerophosphatase	Fatty acid and phospholipid metabolism	Macromolecule synthesis, modification: Phospholipids	AE000148	1786620
2604	11326.2	7966.39	0.00398007	0.00318906	0.00358457	-1.24804	-0.096227	0.161802	0.185549	Field2:H3:4	yigZ	b3848	orf, hypothetical protein	Hypothetical, unclassified, unknown	Unknown	AE000460	1790283
431	19971.7	12924.2	0.00696129	0.0055823	0.00627179	-1.24703	-0.0958761	0.00367466	0.00417569	Field1:M12:1	dacA	b0632	D-alanyl-D-alanine carboxypeptidase, fraction A; penicillin-binding protein 5	Cell structure	Murein sacculus, peptidoglycan	AE000168	1786851
3961	19667.7	12924.7	0.00688324	0.00552206	0.00620265	-1.2465	-0.0956914	0.00697238	0.00462061	Field3:B7:2	yrfA	b3392	orf, hypothetical protein	Hypothetical, unclassified, unknown	Unknown	AE000414	1789794
3257	22484.2	14410.4	0.00753698	0.00604762	0.0067923	-1.24627	-0.0956124	0.331757	0.350605	Field3:A23:2	b1625	b1625	orf, hypothetical protein	Hypothetical, unclassified, unknown	Unknown	AE000258	1787912
3718	40946.3	26561.8	0.0141066	0.011323	0.0127148	-1.24583	-0.0954601	4.02829e-05	2.98311e-05	Field3:K18:3	ygbA	b2732	orf, hypothetical protein	Hypothetical, unclassified, unknown	Unknown	AE000357	1789088
1194	68061.8	44315.4	0.0234949	0.018864	0.0211795	-1.24549	-0.0953387	4.05528e-06	1.01552e-06	Field1:D12:1	hscA	b2526	heat shock protein, chaperone, member of Hsp70 protein family	Cell processes	Chaperones	AE000339	1788875
1761	61584.8	39315.6	0.0207954	0.0166974	0.0187464	-1.24543	-0.0953192	0.0470945	0.0396576	Field2:A9:3	truB	b3166	tRNA pseudouridine 5S synthase	Translation, post-translational modification	Aminoacyl tRNA synthetases, tRNA modification	AE000397	2367200
1467	53881.1	34544.1	0.0186918	0.0150106	0.0168512	-1.24524	-0.0952522	0.00733827	0.0125034	Field1:F8:4	fdoI	b3892	formate dehydrogenase, cytochrome B556 (FDO) subunit	Energy metabolism	Energy metabolism, carbon: Anaerobic respiration	AE000464	1790325
1329	13696	8406.73	0.00472548	0.00379603	0.00426076	-1.24485	-0.095116	0.132527	0.151719	Field1:B22:2	gapC_2	b1416	glyceraldehyde-3-phosphate dehydrogenase (second fragment)	Central intermediary metabolism	Energy metabolism, carbon: Glycolysis	AE000239	1787685
1142	74521.7	50061.9	0.0262714	0.0211074	0.0236894	-1.24465	-0.095049	0.0290748	0.0210232	Field1:L21:4	tpx	b1324	thiol peroxidase	Cell processes	Detoxification	AE000230	1787584
1657	126335	81300	0.043981	0.0353416	0.0396613	-1.24445	-0.0949791	0.145489	0.155786	Field2:A7:2	rhlB	b3780	putative ATP-dependent RNA helicase	Putative enzymes	Not classified	AE000454	1790214
1846	49167	33387.8	0.0171497	0.0137938	0.0154717	-1.24329	-0.0945724	0.0192393	0.0298811	Field2:K5:4	iadA	b4328	isoaspartyl dipeptidase	Carbon compound catabolism	Degradation of proteins, peptides, glyco	AE000503	1790784
882	104041	65581.7	0.0357172	0.0287296	0.0322234	-1.24322	-0.0945482	0.0205051	0.0289293	Field1:D5:2	glpF	b3927	facilitated diffusion of glycerol	Transport and binding proteins	Transport of small molecules: Carbohydrates, organic acids, alcohols	AE000467	1790362
1266	18142.2	11566.8	0.00627617	0.00505499	0.00566558	-1.24158	-0.0939742	0.0170779	0.0236883	Field1:D6:2	acnB	b0118	aconitate hydrase B	Central intermediary metabolism	Energy metabolism, carbon: TCA cycle	AE000121	2367097
1156	26980	17908.1	0.00943546	0.00760505	0.00852025	-1.24068	-0.0936609	0.0102927	0.00587556	Field1:H2:1	dicA	b1570	regulator of dicB	Regulatory function	Cell division	AE000253	1787853
1183	50661.3	33251.3	0.0174682	0.0140824	0.0157753	-1.24043	-0.0935726	0.0121143	0.00755766	Field1:N8:1	fliK	b1943	flagellar hook-length control protein	Cell processes	Surface structures	AE000286	1788253
1610	23394.7	14532.4	0.00790275	0.00637116	0.00713695	-1.24039	-0.0935597	0.124197	0.107252	Field2:C19:1	dnaC	b4361	chromosome replication; initiation and chain elongation	DNA replication, repair, restriction/modification	DNA - replication, repair, restriction/modification	AE000507	1790823
1700	431458	249033	0.146028	0.117761	0.131895	-1.24004	-0.0934364	0.317597	0.27872	Field2:G17:2	rpsA	b0911	30S ribosomal subunit protein S1	Translation, post-translational modification	Ribosomal proteins - synthesis, modification	AE000193	1787140
508	22984.6	14229.2	0.00783433	0.00631866	0.00707649	-1.23987	-0.0933769	0.0989664	0.0981153	Field1:G8:2	smpA	b2617	small membrane protein A	Hypothetical, unclassified, unknown	Inner membrane	AE000347	1788970
481	13924	9430.99	0.00483657	0.00390098	0.00436878	-1.23983	-0.0933632	0.0215298	0.0336371	Field1:A2:2	fliN	b1946	flagellar biosynthesis, component of motor switch and energizing, enabling rotation and determining its direction	Cell processes	Surface structures	AE000286	1788256
933	62123.9	40902	0.0213226	0.0172057	0.0192641	-1.23928	-0.0931683	0.00172719	0.0031128	Field1:J17:2	ybdG	b0577	putative transport	Putative transport proteins	Not classified	AE000163	1786791
1465	16854.3	11008.9	0.00585069	0.00472304	0.00528687	-1.23875	-0.0929853	0.00114789	0.00206909	Field1:B8:4	ubiB	b3844	ferrisiderophore reductase; flavin reductase (NADPH:flavin oxidoreductase)	Energy metabolism	Energy metabolism, carbon: Electron transport	AE000459	2367314
308	40041.5	25271	0.0136449	0.0110295	0.0123372	-1.23712	-0.0924135	0.0172494	0.0211534	Field1:G5:4	yi81_1	b0016	IS186 hypothetical protein	Phage, transposon, or plasmid	Transposon-related functions	AE000112	1786198
2135	25459.8	16695.7	0.00885297	0.00715821	0.00800559	-1.23676	-0.0922847	0.000664599	0.000543147	Field2:M6:3	ybhA	b0766	putative phosphatase	Putative enzymes	Not classified	AE000179	1786982
3941	12246.3	8452.12	0.00432789	0.00350086	0.00391438	-1.23624	-0.0921016	0.0728431	0.0754054	Field3:J1:2	yheL	b3343	orf, hypothetical protein	Hypothetical, unclassified, unknown	Unknown	AE000410	1789741
1178	14630.8	9536.25	0.00507835	0.00410896	0.00459365	-1.23592	-0.0919909	0.00317615	0.00666862	Field1:D8:1	otsB	b1897	trehalose-6-phosphate phophatase, biosynthetic	Cell processes	Osmotic adaptation	AE000283	1788207
1648	165825	112705	0.0578891	0.0468604	0.0523747	-1.23535	-0.0917902	0.00856974	0.0111144	Field2:O3:2	rpoD	b3067	RNA polymerase, sigma(70) factor; regulation of proteins induced at high temperatures	Regulatory function	Global regulatory functions	AE000388	1789448
643	11304.7	6346.54	0.00391797	0.00282268	0.00337033	-1.23492	-0.0916393	0.0178014	0.0313922	Field1:E18:3	abc	b0199	ATP-binding component of a transporter	Putative transport proteins	Not classified	AE000129	1786398
4162	31410	21494.3	0.0111233	0.00900808	0.0100657	-1.23482	-0.0916032	0.0550426	0.0439206	Field3:D9:4	yjcD	b4064	orf, hypothetical protein	Hypothetical, unclassified, unknown	Unknown	AE000479	1790499
2013	37760	23938.1	0.0127814	0.010353	0.0115672	-1.23455	-0.0915097	0.0312988	0.0231246	Field2:I24:1	nrdB	b2235	ribonucleoside-diphosphate reductase 1, beta subunit, B2	Nucleotide biosynthesis and metabolism	2'-Deoxyribonucleotide metabolism	AE000313	1788567
3188	11851	8148.56	0.00425454	0.00344675	0.00385064	-1.23436	-0.0914422	0.184069	0.176627	Field3:G5:2	pqqL	b1494	putative peptidase	Putative enzymes	Not classified	AE000246	1787770
853	71792.8	46377.4	0.0248099	0.0201021	0.022456	-1.23419	-0.0913832	0.00613064	0.00933764	Field1:J21:1	lldP	b3603	L-lactate permease	Transport and binding proteins	Transport of small molecules: Carbohydrates, organic acids, alcohols	AE000438	1790031
1204	116091	73262.6	0.0397833	0.0322368	0.0360101	-1.2341	-0.0913489	0.0339283	0.0435935	Field1:H14:1	tolC	b3035	outer membrane channel; specific tolerance to colicin E1; segregation of daughter chromosomes	Cell processes	Cell division	AE000385	1789413
1815	207692	131029	0.069057	0.0559703	0.0625136	-1.23381	-0.0912498	0.162655	0.154768	Field2:M21:3	rpmG	b3636	50S ribosomal subunit protein L33	Translation, post-translational modification	Ribosomal proteins - synthesis, modification	AE000441	1790067
3032	40629.2	26118.1	0.0140773	0.0114122	0.0127448	-1.23353	-0.0911489	0.0185991	0.025231	Field2:P14:4	ycfB	b1133	orf, hypothetical protein	Hypothetical, unclassified, unknown	Unknown	AE000213	1787378
1759	37527.1	24202.4	0.0129406	0.0104917	0.0117161	-1.23342	-0.0911093	0.0143141	0.02335	Field2:M7:3	yhbU	b3158	putative collagenase	Hypothetical, unclassified, unknown	Not classified	AE000396	1789548
1174	67125	45468.8	0.0238585	0.0193453	0.0216019	-1.23329	-0.0910669	0.0879023	0.0778969	Field1:L6:1	cheA	b1888	sensory transducer kinase between chemo- signal receptors and CheB and CheY	Cell processes	Chemotaxis and mobility	AE000282	1788197
3671	29629.6	21045.7	0.010578	0.00857978	0.00957887	-1.23289	-0.0909258	0.149701	0.145026	Field3:M6:3	b2619	b2619	orf, hypothetical protein	Hypothetical, unclassified, unknown	Unknown	AE000347	1788972
2207	49116.1	29488.2	0.0167699	0.0136055	0.0151877	-1.23258	-0.0908146	0.295896	0.308106	Field2:M24:3	pyrG	b2780	CTP synthetase	Nucleotide biosynthesis and metabolism	Central intermediary metabolism: Nucleotide interconversions	AE000361	1789142
3876	61109.7	42252.1	0.0215891	0.0175193	0.0195542	-1.2323	-0.0907181	0.0470809	0.0420436	Field3:H9:1	yhaV	b3130	orf, hypothetical protein	Hypothetical, unclassified, unknown	Unknown	AE000394	1789518
1653	63550.1	42130.2	0.0225747	0.0183253	0.02045	-1.23188	-0.0905698	0.0742544	0.0629133	Field2:I5:2	greB	b3406	transcription elongation factor and transcript cleavage	Regulatory function	RNA synthesis, modification, DNA transcription	AE000416	1789810
2053	123035	82846.5	0.0434901	0.0353039	0.039397	-1.23188	-0.0905673	0.0517767	0.0433621	Field2:I10:2	fadR	b1187	negative regulator for fad regulon, and positive activator of fabA	Regulatory function	Degradation of small molecules: Fatty acids	AE000217	1787436
2545	13081.5	8576.07	0.00467431	0.00379681	0.00423556	-1.23112	-0.090299	0.144631	0.137753	Field2:B13:3	ygfT	b2887	putative oxidoreductase, Fe-S subunit	Putative enzymes	Not classified	AE000372	1789253
3888	34326.4	23636.1	0.0119865	0.00973652	0.0108615	-1.23109	-0.0902885	0.0266162	0.0353523	Field3:P11:1	yhbC	b3170	orf, hypothetical protein	Hypothetical, unclassified, unknown	Unknown	AE000397	1789561
1127	73354.6	48432.9	0.0260263	0.0211447	0.0235855	-1.23086	-0.0902099	0.0714797	0.0642557	Field1:N17:4	flgC	b1074	flagellar biosynthesis, cell-proximal portion of basal-body rod	Cell processes	Surface structures	AE000208	1787314
2050	122673	79084.1	0.0428086	0.0348255	0.038817	-1.22923	-0.0896342	0.0373978	0.0490797	Field2:C10:2	fabG	b1093	3-oxoacyl-[acyl-carrier-protein] reductase	Fatty acid and phospholipid metabolism	Fatty acid and phosphatidic acid biosynthesis	AE000210	1787335
2613	82717.8	57527.1	0.0296049	0.02409	0.0268474	-1.22893	-0.0895257	0.131281	0.121384	Field2:J5:4	udhA	b3962	putative oxidoreductase	Putative enzymes	Not classified	AE000470	1790400
1811	56511.2	35978.8	0.0196023	0.0159564	0.0177794	-1.22849	-0.0893704	0.0708092	0.0805046	Field2:E21:3	glyS	b3559	glycine tRNA synthetase, beta subunit	Translation, post-translational modification	Aminoacyl tRNA synthetases, tRNA modification	AE000433	1789982
2150	77774.2	51838.6	0.0267114	0.0217567	0.024234	-1.22773	-0.0891043	0.00121103	0.00164988	Field2:K10:3	pntB	b1602	pyridine nucleotide transhydrogenase, beta subunit	Central intermediary metabolism	Central intermediary metabolism: Pool, multipurpose conversions	AE000255	1787886
2012	75552.6	49912.4	0.0264913	0.0215787	0.024035	-1.22766	-0.0890792	0.0184255	0.0146717	Field2:G24:1	nrdA	b2234	ribonucleoside diphosphate reductase 1, alpha subunit, B1	Nucleotide biosynthesis and metabolism	2'-Deoxyribonucleotide metabolism	AE000313	2367133
2673	276236	178575	0.0950068	0.0774025	0.0862047	-1.22744	-0.0889994	0.00602218	0.00942615	Field2:B21:4	yacA	b0097	orf, hypothetical protein	Hypothetical, unclassified, unknown	Unknown	AE000119	1786286
1906	34891.8	22976.5	0.0121392	0.00989071	0.0110149	-1.22733	-0.088962	0.00308352	0.00381902	Field2:C21:4	hisF	b2025	imidazole glycerol phosphate synthase subunit in heterodimer with HisH = imidazole glycerol phsphate synthase holoenzyme	Amino acid biosynthesis	Amino acid biosynthesis: Histidine	AE000293	1788336
793	136114	90694.9	0.0470233	0.0383251	0.0426742	-1.22696	-0.0888305	0.000138754	0.000353725	Field1:B7:1	sdaC	b2796	probable serine transporter	Putative transport proteins	Transport of small molecules: Amino acids, amines	AE000363	1789160
506	57226.6	37257.7	0.0198311	0.0161721	0.0180016	-1.22625	-0.0885784	0.00538473	0.00879889	Field1:C8:2	yfgA	b2516	putative membrane protein	putative membrane protein	Not classified	AE000338	1788864
1986	66594.8	42092.2	0.0230611	0.0188142	0.0209377	-1.22573	-0.088395	0.104137	0.114339	Field2:C18:1	guaC	b0104	GMP reductase	Nucleotide biosynthesis and metabolism	Purine ribonucleotide biosynthesis	AE000119	1786293
1934	16180.8	11411.3	0.00583981	0.00476479	0.0053023	-1.22562	-0.0883549	0.223185	0.227062	Field2:K4:1	argR	b3237	repressor of arg regulon; cer-mediated site specific recombination	Regulatory function	Amino acid biosynthesis: Arginine	AE000403	1789633
3112	21186.8	14405.6	0.00731246	0.00596669	0.00663958	-1.22555	-0.0883299	0.0172173	0.025178	Field3:O9:1	ynaJ	b1332	orf, hypothetical protein	Hypothetical, unclassified, unknown	Unknown	AE000231	1787593
3573	14790.3	9772.71	0.00517225	0.00422682	0.00469953	-1.22368	-0.0876665	0.0118452	0.00892152	Field3:I6:2	b2350	b2350	orf, hypothetical protein	Hypothetical, unclassified, unknown	Unknown	AE000323	1788691
2296	32857.3	22257.6	0.0113932	0.00931285	0.010353	-1.22339	-0.0875647	0.0021395	0.00309806	Field2:O22:4	entB	b0595	2,3-dihydro-2,3-dihydroxybenzoate synthetase, isochroismatase	Biosynthesis of cofactors, prosthetic groups and carriers	Biosynthesis of cofactors, carriers: Enterochelin	AE000165	1786811
240	22110	14936.5	0.00776759	0.00635214	0.00705987	-1.22283	-0.0873667	0.0244228	0.0166429	Field1:O11:3	b2299	b2299	putative regulator	Putative regulatory proteins	Not classified	AE000319	1788637
1801	2.38306e+06	1.46912e+06	0.839126	0.686365	0.762745	-1.22257	-0.0872721	0.311054	0.276466	Field2:A19:3	tufA	b3339	protein chain elongation factor EF-Tu (duplicate of tufB)	Translation, post-translational modification	Proteins - translation and modification	AE000410	1789737
1938	31923.1	22082.5	0.0114651	0.00938207	0.0104236	-1.22202	-0.0870784	0.165765	0.163179	Field2:C6:1	aroK	b3390	shikimate kinase I	Amino acid biosynthesis	Amino acid biosynthesis: Chorismate	AE000414	1789792
294	25478.8	18036.4	0.00896035	0.00733739	0.00814887	-1.22119	-0.0867834	0.0994802	0.113816	Field1:K1:4	yiiT	b3923	putative regulator	Putative regulatory proteins	Not classified	AE000467	1790358
1370	13939.7	9283.14	0.00487414	0.00399144	0.00443279	-1.22115	-0.0867684	0.0103593	0.0100985	Field1:D8:3	napH	b2204	ferredoxin-type protein: electron transfer	Energy metabolism	Energy metabolism, carbon: Electron transport	AE000309	1788532
489	11660.4	8133.64	0.00408998	0.00335162	0.0037208	-1.2203	-0.0864669	0.0400186	0.0483817	Field1:A4:2	rfbX	b2037	putative O-antigen transporter	Putative transport proteins	Surface polysaccharides and antigens	AE000294	1788349
3697	23897.7	16120.7	0.00841942	0.00690016	0.00765979	-1.22018	-0.0864232	0.0446235	0.033709	Field3:A14:3	b2655	b2655	orf, hypothetical protein	Hypothetical, unclassified, unknown	Unknown	AE000350	1789008
545	11698.9	7334.68	0.00394501	0.00323346	0.00358923	-1.22006	-0.0863805	0.0909486	0.0918419	Field1:A18:2	rfaL	b3622	O-antigen ligase; lipopolysaccharide core biosynthesis	Cell structure	Macromolecule metabolism: Lipopolysaccharide	AE000440	1790052
1675	267521	170943	0.0939775	0.0770692	0.0855234	-1.21939	-0.0861431	0.151664	0.158308	Field2:E11:2	tsf	b0170	protein chain elongation factor EF-Ts	Translation, post-translational modification	Proteins - translation and modification	AE000126	1786366
1806	33472.4	22180.5	0.0114418	0.00938869	0.0104153	-1.21868	-0.0858902	0.00993695	0.0109976	Field2:K19:3	slyD	b3349	FKBP-type peptidyl-prolyl cis-trans isomerase (rotamase)	Translation, post-translational modification	Proteins - translation and modification	AE000411	1789748
2332	33382	23214.5	0.0116744	0.009584	0.0106292	-1.21811	-0.0856866	0.0268838	0.0343223	Field2:H7:1	ubiG	b2232	3-demethylubiquinone-9 3-methyltransferase and 2-octaprenyl-6-hydroxy phenol methylase	Biosynthesis of cofactors, prosthetic groups and carriers	Biosynthesis of cofactors, carriers: Menaquinone, ubiquinone	AE000313	1788564
884	44371.9	28115.4	0.0148825	0.0122181	0.0135503	-1.21806	-0.0856696	0.0982277	0.0869134	Field1:H5:2	btuB	b3966	outer membrane receptor for transport of vitamin B12, E colicins, and bacteriophage BF23	Transport and binding proteins	Outer membrane constituents	AE000471	1790405
2142	79102.5	53824.2	0.0274006	0.0225087	0.0249547	-1.21733	-0.0854097	0.00393659	0.00623033	Field2:K8:3	appA	b0980	phosphoanhydride phosphorylase; pH 2.5 acid phosphatase; periplasmic	Central intermediary metabolism	Central intermediary metabolism: Pool, multipurpose conversions	AE000200	1787215
2921	23425	16130.4	0.00830778	0.00682687	0.00756733	-1.21692	-0.085263	0.0803415	0.0708656	Field2:B12:3	yliG	b0835	orf, hypothetical protein	Hypothetical, unclassified, unknown	Unknown	AE000185	1787057
1770	34682.5	22653.3	0.0119992	0.00986193	0.0109306	-1.21672	-0.0851914	0.0113918	0.0168151	Field2:C11:3	degS	b3235	protease	Carbon compound catabolism	Degradation of proteins, peptides, glyco	AE000402	1789630
2278	25974.5	17185.2	0.00884565	0.00727007	0.00805786	-1.21672	-0.0851911	0.0206943	0.0138644	Field2:K18:4	pdxA	b0052	pyridoxine biosynthesis	Biosynthesis of cofactors, prosthetic groups and carriers	Biosynthesis of cofactors, carriers: Pyridoxine	AE000115	1786237
2598	20542.2	14974.6	0.00729256	0.00599968	0.00664612	-1.21549	-0.0847517	0.210187	0.203932	Field2:L1:4	yieH	b3715	putative phosphatase	Putative enzymes	Not classified	AE000448	1790151
437	68501.6	44350.7	0.0235019	0.0193488	0.0214253	-1.21464	-0.0844486	0.0152251	0.0215612	Field1:I14:1	ompX	b0814	outer membrane protein X	Cell structure	Outer membrane constituents	AE000183	1787034
1277	63242.2	40210.8	0.0216366	0.0178181	0.0197273	-1.2143	-0.0843262	0.076385	0.0883987	Field1:J8:2	ybbN	b0492	putative thioredoxin-like protein	Putative enzymes	Not classified	AE000155	1786700
3680	21727.4	14802.9	0.00753897	0.00621419	0.00687658	-1.21319	-0.0839274	0.00255164	0.0045625	Field3:O8:3	yfjR	b2634	orf, hypothetical protein	Hypothetical, unclassified, unknown	Unknown	AE000349	1788988
1136	109330	72517.6	0.0388876	0.0320559	0.0354717	-1.21312	-0.0839042	0.124971	0.121905	Field1:P19:4	flgL	b1083	flagellar biosynthesis; hook-filament junction protein	Cell processes	Surface structures	AE000209	1787324
553	24909.3	15567.3	0.0083962	0.00692352	0.00765986	-1.21271	-0.0837562	0.147623	0.142188	Field1:A20:2	rfaP	b3630	lipopolysaccharide core biosynthesis; phosphorylation of core heptose; attaches phosphate-containing substrate to LPS co	Cell structure	Macromolecule metabolism: Lipopolysaccharide	AE000440	1790060
1107	84513.7	54639.4	0.0291169	0.0240246	0.0265708	-1.21196	-0.0834878	0.0421685	0.0524801	Field1:F13:4	ahpF	b0606	alkyl hydroperoxide reductase, F52a subunit; detoxification of hydroperoxides	Cell processes	Detoxification	AE000166	1786823
3770	52512.8	36000.2	0.0185773	0.0153302	0.0169538	-1.21181	-0.0834357	0.0722943	0.061335	Field3:C8:4	b2873	b2873	orf, hypothetical protein	Hypothetical, unclassified, unknown	Unknown	AE000370	1789237
821	19968.9	13044.9	0.00701745	0.00579397	0.00640571	-1.21116	-0.083203	0.0896063	0.100078	Field1:J13:1	feoA	b3408	ferrous iron transport protein A	Transport and binding proteins	Transport of small molecules: Cations	AE000416	1789812
1813	80272.2	53383.9	0.0277357	0.0229108	0.0253232	-1.2106	-0.0829994	0.0038339	0.00335443	Field2:I21:3	selB	b3590	selenocysteinyl-tRNA-specific translation factor	Translation, post-translational modification	Proteins - translation and modification	AE000436	2367247
1739	160644	122938	0.0559548	0.0462212	0.051088	-1.21059	-0.0829961	0.527358	0.425082	Field2:E3:3	clpB	b2592	heat shock protein	Cell processes	Degradation of proteins, peptides, glyco	AE000345	1788943
1098	18464.7	12291.2	0.00635534	0.00525024	0.00580279	-1.21048	-0.082959	6.30246e-05	9.65581e-05	Field1:D11:4	acrR	b0464	acrAB operon repressor	Regulatory function	Drug/analog sensitivity	AE000152	1786669
3092	58235.2	41589.5	0.0204416	0.0168911	0.0186663	-1.2102	-0.0828573	0.125072	0.132065	Field3:G5:1	yciE	b1257	orf, hypothetical protein	Hypothetical, unclassified, unknown	Unknown	AE000224	1787511
1822	60788.3	39336.2	0.0211937	0.0175262	0.01936	-1.20925	-0.0825179	0.106198	0.115374	Field2:K23:3	yihK	b3871	putative GTP-binding factor	Putative factors	Not classified	AE000462	1790302
2162	30060.6	19992.8	0.0105603	0.00873307	0.00964669	-1.20923	-0.0825099	0.0363352	0.0373963	Field2:C14:3	rfbA	b2039	glucose-1-phosphate thymidylyltransferase	Central intermediary metabolism	Central intermediary metabolism: Sugar-nucleotide biosynthesis, conversions	AE000294	1788351
2633	86263.9	57162.5	0.0300509	0.0248604	0.0274557	-1.20879	-0.0823492	0.0310358	0.0317097	Field2:B11:4	cspE	b0623	cold shock protein	Cell processes	Not classified	AE000167	1786841
3722	82484.8	55062.5	0.0286154	0.0236756	0.0261455	-1.20865	-0.0822989	0.000556705	0.00110315	Field3:C20:3	ygbB	b2746	orf, hypothetical protein	Hypothetical, unclassified, unknown	Unknown	AE000358	1789103
522	42683.3	28443.1	0.014737	0.0122006	0.0134688	-1.20789	-0.0820274	0.00302547	0.00190532	Field1:C12:2	murA	b3189	first step in murein biosynthesis;UDP-N-glucosamine 1-carboxyvinyltransferase	Cell structure	Murein sacculus, peptidoglycan	AE000399	1789580
868	23497.4	15868.6	0.00807396	0.00668673	0.00738034	-1.20746	-0.0818726	0.0104643	0.0082513	Field1:H1:2	pstS	b3728	high-affinity phosphate-specific transport system; periplasmic phosphate-binding protein	Transport and binding proteins	Transport of small molecules: Anions	AE000449	2367271
1447	25026.3	17182.4	0.00873221	0.00723321	0.00798271	-1.20724	-0.0817932	0.00426935	0.00257315	Field1:N2:4	glpR	b3423	repressor of the glp operon	Regulatory function	Energy metabolism, carbon: Anaerobic respiration	AE000418	1789829
3557	85309.8	60919.7	0.0292497	0.0242408	0.0267452	-1.20663	-0.0815749	0.240927	0.239572	Field3:I2:2	nuoC	b2286	NADH dehydrogenase I chain C, D	Energy metabolism	Energy metabolism, carbon: Aerobic respiration	AE000317	1788622
1461	69718.2	46086.4	0.0249033	0.0206435	0.0227734	-1.20635	-0.081474	0.203431	0.203248	Field1:J6:4	atpF	b3736	membrane-bound ATP synthase, F0 sector, subunit b	Energy metabolism	ATP-proton motive force interconversion	AE000450	1790174
2189	89145.4	59673.2	0.0305365	0.025328	0.0279322	-1.20565	-0.0812198	0.00122039	0.000667546	Field2:I20:3	pepB	b2523	putative peptidase	Putative enzymes	Not classified	AE000339	1788872
1187	13379.5	8810.87	0.00458759	0.00380571	0.00419665	-1.20545	-0.0811494	0.00323026	0.00507524	Field1:F10:1	inaA	b2237	pH-inducible protein involved in stress response	Cell processes	Adaptations, atypical conditions	AE000313	1788569
2748	43580	28499.2	0.0149203	0.0123834	0.0136519	-1.20487	-0.0809393	0.0148478	0.0180446	Field2:H16:1	yahA	b0315	orf, hypothetical protein	Hypothetical, unclassified, unknown	Unknown	AE000138	1786507
1064	993468	700384	0.344538	0.28602	0.315279	-1.2046	-0.0808414	0.0866965	0.100822	Field3:H4:2	caiE	b0035	possible synthesis of cofactor for carnitine racemase and dehydratase	Putative enzymes	Central intermediary metabolism: Pool, multipurpose conversions	AE000114	1786219
336	60586.4	41360.2	0.0214259	0.0177878	0.0196068	-1.20452	-0.0808156	0.0621947	0.0512221	Field1:O11:4	tolB	b0740	periplasmic protein involved in the tonb-independent uptake of group A colicins	Cell processes	Colicin-related functions	AE000177	1786961
2091	92203.5	60189.3	0.0315805	0.0262259	0.0289032	-1.20417	-0.0806887	0.063609	0.0899135	Field2:E20:2	pyrH	b0171	uridylate kinase	Nucleotide biosynthesis and metabolism	Central intermediary metabolism: Nucleotide interconversions	AE000126	1786367
1232	87271.6	57142.9	0.0305119	0.0253392	0.0279255	-1.20414	-0.0806761	0.086689	0.100964	Field1:P20:1	hslU	b3931	heat shock protein hslVU, ATPase subunit, homologous to chaperones	Cell processes	Adaptations, atypical conditions	AE000467	1790366
2405	19221	14166.9	0.00670515	0.00556994	0.00613754	-1.20381	-0.0805581	0.292527	0.263421	Field2:J1:2	ybiC	b0801	putative dehydrogenase	Putative enzymes	Not classified	AE000182	1787020
2417	53636.9	36308	0.0192534	0.0159954	0.0176244	-1.20368	-0.080511	0.230634	0.219622	Field2:B5:2	ybjX	b0877	putative enzyme	Putative enzymes	Not classified	AE000189	1787103
1686	27888	18840	0.00974247	0.0080946	0.00891854	-1.20358	-0.0804734	0.00539055	0.00405223	Field2:K13:2	hha	b0460	haemolysin expression modulating protein	Regulatory function	Proteins - translation and modification	AE000152	1786665
874	46751.5	31003.9	0.0163076	0.0135504	0.014929	-1.20348	-0.0804384	0.164967	0.17333	Field1:D3:2	corA	b3816	Mg2+ transport, system I	Transport and binding proteins	Transport of small molecules: Cations	AE000457	2367297
2243	101436	70416.4	0.0363602	0.0302132	0.0332867	-1.20345	-0.0804288	0.172256	0.169617	Field2:E10:4	glmU	b3730	N-acetyl glucosamine-1-phosphate uridyltransferase	Central intermediary metabolism	Central intermediary metabolism: Sugar-nucleotide biosynthesis, conversions	AE000450	1790168
1746	54028.5	37442.8	0.0190021	0.0157947	0.0173984	-1.20307	-0.0802901	0.0440452	0.0367562	Field2:C5:3	iap	b2753	alkaline phosphatase isozyme conversion, aminopeptidase	Translation, post-translational modification	Proteins - translation and modification	AE000359	1789111
543	118360	81277.6	0.0418764	0.0348128	0.0383446	-1.2029	-0.0802311	0.0692623	0.0588351	Field1:M16:2	rfaF	b3620	ADP-heptose--lps heptosyltransferase II; lipopolysaccharide core biosynthesis	Cell structure	Macromolecule metabolism: Lipopolysaccharide	AE000440	1790050
2230	73269.6	50964.9	0.0255258	0.0212245	0.0233751	-1.20265	-0.0801411	0.0213324	0.0301054	Field2:K6:4	mrsA	b3176	similar to phosphoglucomutases and phosphomannomutases	Putative enzymes	Central intermediary metabolism: Miscellaneous glucose metabolism	AE000398	1789566
152	59170.8	39312.9	0.0205275	0.0170723	0.0187999	-1.20239	-0.0800446	0.0238338	0.0279757	Field1:O13:2	csrA	b2696	carbon storage regulator; controls glycogen synthesis, gluconeogenesis, cell size and surface properties	Regulatory function	Global regulatory functions	AE000353	1789047
3341	45529.4	29632.5	0.015509	0.0129002	0.0142046	-1.20223	-0.0799865	0.0219342	0.0244018	Field3:I19:3	yeaA	b1778	orf, hypothetical protein	Hypothetical, unclassified, unknown	Unknown	AE000272	1788077
3041	147838	101708	0.0521091	0.0433797	0.0477444	-1.20123	-0.0796271	0.0522751	0.0426068	Field2:B18:4	ymfL	b1147	orf, hypothetical protein	Hypothetical, unclassified, unknown	Unknown	AE000214	1787393
1705	66362.2	44046.5	0.0228269	0.0190074	0.0209171	-1.20095	-0.0795246	0.0061729	0.00698915	Field2:A19:2	ycdV	b1031	putative ribosomal protein	Putative cell structure	Not classified	AE000205	1787269
2320	22003.1	15545.9	0.00778536	0.00648466	0.00713501	-1.20058	-0.0793912	0.0788193	0.065641	Field2:P3:1	hemK	b1212	possible protoporphyrinogen oxidase	Biosynthesis of cofactors, prosthetic groups and carriers	Biosynthesis of cofactors, carriers: Heme, porphyrin	AE000219	1787463
2252	420350	282961	0.149766	0.124803	0.137285	-1.20002	-0.0791876	0.201077	0.192395	Field2:G12:4	glpK	b3926	glycerol kinase	Central intermediary metabolism	Central intermediary metabolism: Pool, multipurpose conversions	AE000467	1790361
2485	25261.8	16311.4	0.00875859	0.00730178	0.00803019	-1.19951	-0.0790055	0.149358	0.148889	Field2:J21:2	asmA	b2064	suppressor of ompF assembly mutants	Cell processes	Outer membrane constituents	AE000296	1788378
1809	249254	168172	0.0858222	0.0715974	0.0787098	-1.19868	-0.0787023	0.000473348	0.000509955	Field2:A21:3	prlC	b3498	oligopeptidase A	Carbon compound catabolism	Degradation of proteins, peptides, glyco	AE000426	1789913
1925	18509.9	14920.1	0.00656541	0.00547772	0.00602157	-1.19856	-0.0786615	0.572501	0.397517	Field2:I2:1	lysA	b2838	diaminopimelate decarboxylase	Amino acid biosynthesis	Amino acid biosynthesis: Lysine	AE000367	1789203
2572	31963.1	20940.1	0.0109067	0.00910261	0.0100046	-1.19819	-0.0785253	0.035768	0.0388395	Field2:H19:3	yrbH	b3197	putative isomerase	Putative enzymes	Not classified	AE000399	1789588
4011	84346.9	54933.5	0.0291687	0.0243453	0.026757	-1.19813	-0.0785034	0.0843478	0.0962738	Field3:F19:2	yhjH	b3525	orf, hypothetical protein	Hypothetical, unclassified, unknown	Unknown	AE000429	2367237
1823	122286	79911.7	0.0425804	0.0355501	0.0390653	-1.19776	-0.0783685	0.112658	0.12354	Field2:M23:3	hslV	b3932	heat shock protein hslVU, proteasome-related peptidase subunit	Carbon compound catabolism	Degradation of proteins, peptides, glyco	AE000467	1790367
1758	53656.7	36401.3	0.0184506	0.0154069	0.0169288	-1.19755	-0.0782943	0.0495715	0.0629374	Field2:K7:3	sohA	b3129	putative protease; htrA suppressor protein	Putative enzymes	Not classified	AE000394	1789517
2163	53887.5	36274	0.019201	0.0160346	0.0176178	-1.19747	-0.0782646	0.188131	0.176047	Field2:E14:3	rfbD	b2040	dTDP-6-deoxy-L-mannose-dehydrogenase	Central intermediary metabolism	Central intermediary metabolism: Sugar-nucleotide biosynthesis, conversions	AE000294	1788352
315	62768	43157.3	0.0217723	0.0181821	0.0199772	-1.19746	-0.0782614	0.00122828	0.00137648	Field1:E7:4	insB_2	b0264	IS1 protein InsB	Phage, transposon, or plasmid	Transposon-related functions	AE000134	1786459
1565	46411.5	30805.7	0.0158045	0.0132004	0.0145024	-1.19727	-0.0781928	0.0373668	0.0390622	Field2:I7:1	stpA	b2669	DNA-binding protein; H-NS-like protein; chaperone activity; RNA splicing?	Regulatory function	Basic proteins - synthesis, modification	AE000351	1789023
975	45804.7	32148.3	0.0160614	0.0134154	0.0147384	-1.19724	-0.0781822	0.0188938	0.0168606	Field1:N3:3	yeeF	b2014	putative amino acid/amine transport protein	Putative transport proteins	Not classified	AE000293	1788325
2313	198052	150283	0.0689218	0.0575729	0.0632473	-1.19712	-0.0781384	0.450116	0.37952	Field2:B3:1	moeA	b0827	molybdopterin biosynthesis	Biosynthesis of cofactors, prosthetic groups and carriers	Biosynthesis of cofactors, carriers: Molybdopterin	AE000185	1787049
1576	48744.7	33233	0.0169759	0.0141904	0.0155832	-1.19629	-0.0778361	0.0138322	0.00867945	Field2:O9:1	yrdD	b3283	putative DNA topoisomerase	Putative enzymes	Not classified	AE000406	1789677
2524	10878	7570.12	0.00379492	0.00315732	0.00347612	-1.19613	-0.0777802	0.0525399	0.0609794	Field2:H7:3	yfhC	b2559	putative deaminase	Putative enzymes	Not classified	AE000342	1788911
1582	44766.3	30947.1	0.0156693	0.0131018	0.0143855	-1.19597	-0.0777212	0.0218402	0.015055	Field2:K11:1	rph	b3643	RNase PH	Transcription, RNA processing and degradation	Degradation of RNA	AE000441	1790074
1870	50193.9	34495.4	0.0176281	0.0147512	0.0161896	-1.19503	-0.0773772	0.0244394	0.0182634	Field2:K11:4	proC	b0386	pyrroline-5-carboxylate reductase	Amino acid biosynthesis	Amino acid biosynthesis: Proline	AE000145	1786585
1288	629376	425702	0.213734	0.178857	0.196295	-1.195	-0.0773673	0.0256965	0.0194344	Field1:P10:2	sucC	b0728	succinyl-CoA synthetase, beta subunit	Central intermediary metabolism	Energy metabolism, carbon: TCA cycle	AE000176	1786948
3976	20575.6	14945.4	0.00724034	0.00606133	0.00665083	-1.19451	-0.0771906	0.189409	0.203439	Field3:P9:2	yzgL	b3427	orf, hypothetical protein	Hypothetical, unclassified, unknown	Unknown	AE000419	1789834
629	31414	20962.2	0.0109284	0.00915081	0.0100396	-1.19425	-0.0770959	0.0295541	0.0362555	Field1:I14:3	yjgA	b4234	putative alpha helix protein	Hypothetical, unclassified, unknown	Not classified	AE000494	1790681
3735	55570.3	37507.2	0.0188223	0.0157661	0.0172942	-1.19385	-0.0769501	0.07261	0.0689317	Field3:M22:3	b2772	b2772	orf, hypothetical protein	Hypothetical, unclassified, unknown	Unknown	AE000360	1789131
219	93965.3	60116.8	0.0331549	0.0277816	0.0304683	-1.19341	-0.0767906	0.318505	0.28874	Field1:E7:3	yneJ	b1526	putative transcriptional regulator LYSR-type	Putative regulatory proteins	Not classified	AE000250	1787806
1547	34199.7	24675.1	0.011937	0.0100055	0.0109712	-1.19304	-0.0766542	0.147147	0.161866	Field2:E3:1	ruvA	b1861	Holliday junction helicase subunit B; branch migration; repair	DNA replication, repair, restriction/modification	DNA - replication, repair, restriction/modification	AE000280	1788168
1378	34156.5	22898.2	0.0117966	0.00988832	0.0108425	-1.19299	-0.0766354	0.00895043	0.0131935	Field1:D10:3	nuoM	b2277	NADH dehydrogenase I chain M	Energy metabolism	Energy metabolism, carbon: Aerobic respiration	AE000317	1788613
42	15878.5	10538.7	0.0055274	0.00463375	0.00508057	-1.19286	-0.0765884	0.0549346	0.0648948	Field1:C11:1	gatD	b2091	galactitol-1-phosphate dehydrogenase	Carbon compound catabolism	Degradation of small molecules: Carbon compounds	AE000298	1788407
2260	17811.2	12306.4	0.00622193	0.00521621	0.00571907	-1.19281	-0.0765702	0.0151273	0.0109382	Field2:G14:4	phnO	b4093	putative regulator, phn operon	Putative regulatory proteins	Not classified	AE000482	1790531
1377	12684	8600.61	0.0043825	0.00367506	0.00402878	-1.1925	-0.0764581	0.00120478	0.00213254	Field1:B10:3	nuoN	b2276	NADH dehydrogenase I chain N	Energy metabolism	Energy metabolism, carbon: Aerobic respiration	AE000317	1788612
434	73933	49227.8	0.0253288	0.0212439	0.0232864	-1.19228	-0.0763796	0.00439269	0.00456998	Field1:C14:1	rlpB	b0641	a minor lipoprotein	Cell structure	Macromolecule synthesis, modification: Lipoprotein	AE000168	1786860
3723	90376	59359	0.0317507	0.026649	0.0291999	-1.19144	-0.0760722	0.186305	0.198122	Field3:E20:3	ygbP	b2747	orf, hypothetical protein	Hypothetical, unclassified, unknown	Unknown	AE000358	1789104
1162	18068.2	12598.5	0.00631262	0.00529972	0.00580617	-1.19112	-0.0759564	0.0162402	0.0146518	Field1:D4:1	htpX	b1829	heat shock protein, integral membrane protein	Cell processes	Adaptations, atypical conditions	AE000277	1788133
3467	32153	21657.2	0.0110495	0.0092791	0.0101643	-1.19079	-0.0758366	0.0165645	0.0150027	Field3:E4:1	wbbI	b2034	putative Galf transferase	Putative enzymes	Not classified	AE000294	1788346
295	13595.4	9784.18	0.00474973	0.00399299	0.00437136	-1.18952	-0.0753707	0.13997	0.140596	Field1:M1:4	yijO	b3954	putative ARAC-type regulatory protein	Putative regulatory proteins	Not classified	AE000469	1790391
2995	12082.5	8542.95	0.0043122	0.00362645	0.00396932	-1.18909	-0.0752165	0.154413	0.148514	Field2:F6:4	b1044	b1044	orf, hypothetical protein	Hypothetical, unclassified, unknown	Unknown	AE000205	1787281
1390	134486	91925.7	0.0474116	0.0398894	0.0436505	-1.18858	-0.0750272	0.057465	0.0501764	Field1:L12:3	ackA	b2296	acetate kinase	Energy metabolism	Energy metabolism, carbon: Electron transport	AE000318	1788633
1713	238894	155825	0.0773686	0.0651766	0.0712726	-1.18706	-0.074473	0.431401	0.535597	Field2:A21:2	rpsV	b1480	30S ribosomal subunit protein S22	Putative cell structure	Ribosomal proteins - synthesis, modification	AE000245	1787755
2412	13185.5	9657.91	0.00463614	0.00390666	0.0042714	-1.18673	-0.0743511	0.19807	0.213286	Field2:H3:2	b0847	b0847	putative transport protein	Putative transport proteins	Not classified	AE000187	1787071
1663	35672.5	24689	0.0123788	0.010436	0.0114074	-1.18617	-0.0741464	0.000770568	0.000413	Field2:M7:2	basS	b4112	sensor protein for basR	Transcription, RNA processing and degradation	RNA synthesis, modification, DNA transcription	AE000483	1790551
2233	19790.2	13921.4	0.00688316	0.00580338	0.00634327	-1.18606	-0.0741066	0.00895037	0.0127937	Field2:A8:4	gltF	b3214	regulator of gltBDF operon, induction of Ntr enzymes	Regulatory function	Central intermediary metabolism: Pool, multipurpose conversions	AE000401	1789608
593	34737.6	24420.8	0.0122155	0.0103008	0.0112581	-1.18589	-0.0740432	0.0445258	0.0363497	Field1:A6:3	yaiN	b0357	putative alpha helix chain	Hypothetical, unclassified, unknown	Not classified	AE000142	1786553
1076	69243.3	45256.9	0.0235475	0.019881	0.0217142	-1.18443	-0.073508	0.0666733	0.0720841	Field1:H5:4	ftsA	b0094	ATP-binding cell division protein, septation process, complexes with FtsZ, associated with junctions of inner and outer membranes	Cell processes	Cell division	AE000118	1786282
2214	680860	542412	0.235545	0.198956	0.217251	-1.1839	-0.0733161	0.600563	0.412002	Field2:K2:4	speB	b2937	agmatinase	Central intermediary metabolism	Central intermediary metabolism: Polyamine biosynthesis	AE000377	1789306
1123	104472	71466.7	0.0363019	0.0306673	0.0334846	-1.18373	-0.0732537	0.0018744	0.00211007	Field1:F17:4	flgN	b1070	protein of flagellar biosynthesis	Cell processes	Surface structures	AE000208	1787310
1191	29283.9	20483.8	0.010253	0.00866427	0.00945862	-1.18336	-0.0731179	0.0191138	0.0141698	Field1:N10:1	emrY	b2367	multidrug resistance protein Y	Putative transport proteins	Drug/analog sensitivity	AE000325	1788710
3797	20705.9	14637.4	0.00722244	0.00610422	0.00666333	-1.18319	-0.0730533	0.0260335	0.030506	Field3:I14:4	yggU	b2953	orf, hypothetical protein	Hypothetical, unclassified, unknown	Unknown	AE000378	1789323
1061	53169.9	37630.6	0.018491	0.0156281	0.0170595	-1.18318	-0.0730523	0.0226686	0.0284847	Field1:J1:4	dnaJ	b0015	chaperone with DnaK; heat shock protein	Cell processes	Chaperones	AE000112	1786197
2919	14092.9	9760.45	0.00492131	0.00415949	0.0045404	-1.18315	-0.0730401	0.0115169	0.00893403	Field2:N10:3	b0833	b0833	orf, hypothetical protein	Hypothetical, unclassified, unknown	Unknown	AE000185	1787055
297	81776.5	55043.4	0.0282547	0.0238853	0.02607	-1.18293	-0.0729597	0.013464	0.0181325	Field1:A3:4	adiY	b4116	putative ARAC-type regulatory protein	Putative regulatory proteins	Not classified	AE000484	1790557
1325	26113.5	18065.5	0.00906405	0.00766415	0.0083641	-1.18266	-0.0728581	0.00748208	0.0112879	Field1:J20:2	aldH	b1300	aldehyde dehydrogenase, prefers NADP over NAD	Energy metabolism	Energy metabolism, carbon: Fermentation	AE000228	1787558
3319	20452.7	14562.9	0.00717966	0.00607086	0.00662526	-1.18264	-0.0728536	0.0375625	0.0336845	Field3:M13:3	b1731	b1731	orf, hypothetical protein	Hypothetical, unclassified, unknown	Unknown	AE000268	1788026
2315	27225.1	20022.9	0.00955596	0.00808157	0.00881877	-1.18244	-0.0727789	0.205023	0.211268	Field2:F3:1	pncB	b0931	nicotinate phosphoribosyltransferase	Biosynthesis of cofactors, prosthetic groups and carriers	Biosynthesis of cofactors, carriers: Pyridine nucleotide	AE000195	1787162
4074	33794.1	23449.1	0.0118533	0.0100252	0.0109392	-1.18235	-0.0727464	0.0654154	0.0497006	Field3:D11:3	yifE	b3764	orf, hypothetical protein	Hypothetical, unclassified, unknown	Unknown	AE000453	2367277
2085	10993.4	6713.16	0.00375085	0.00284628	0.00329857	-1.18225	-0.0727077	0.00304692	0.00218089	Field2:I18:2	acs	b4069	acetyl-CoA synthetase	Energy metabolism	Fatty acid and phosphatidic acid biosynthesis	AE000480	1790505
1762	307218	214813	0.101992	0.0862743	0.0941333	-1.18219	-0.0726857	0.324186	0.319678	Field2:C9:3	rbfA	b3167	ribosome-binding factor A	Translation, post-translational modification	Proteins - translation and modification	AE000397	1789558
411	21365	14326.9	0.00740412	0.00626417	0.00683415	-1.18198	-0.0726095	0.0361747	0.0440482	Field1:E8:1	lpxA	b0181	UDP-N-acetylglucosamine acetyltransferase; lipid A biosynthesis	Cell structure	Surface polysaccharides and antigens	AE000127	1786378
1591	54922.8	38257.7	0.0191612	0.0162176	0.0176894	-1.18151	-0.0724359	0.00850993	0.00601134	Field2:M13:1	gidA	b3741	glucose-inhibited division; chromosome replication?	Hypothetical, unclassified, unknown	DNA - replication, repair, restriction/modification	AE000451	2367273
4094	77905.9	55731	0.02712	0.0229576	0.0250388	-1.18131	-0.0723622	0.057009	0.0662819	Field3:L15:3	b3836	b3836	orf, hypothetical protein	Hypothetical, unclassified, unknown	Unknown	AE000459	2367310
2536	15670.9	11325.5	0.00549671	0.00465342	0.00507506	-1.18122	-0.0723304	0.083371	0.0920832	Field2:P9:3	b2868	b2868	putative dehydrogenase	Putative enzymes	Not classified	AE000370	1789232
1012	10842.2	7368.52	0.00377228	0.00319757	0.00348492	-1.17974	-0.0717845	0.0187434	0.0199559	Field1:H13:3	yhbG	b3201	putative ATP-binding component of a transport system	Putative transport proteins	Not classified	AE000399	1789593
1882	29167.9	20425.7	0.010242	0.00868241	0.00946221	-1.17963	-0.0717448	0.033791	0.0285608	Field2:C15:4	dadX	b1190	alanine racemase 2, catabolic	Carbon compound catabolism	Degradation of small molecules: Amino acids	AE000217	1787439
4228	61508.8	46073	0.0209051	0.0177219	0.0193135	-1.17962	-0.0717425	0.462283	0.384876	Field3:H2:1	yjgK	b4252	orf, hypothetical protein	Hypothetical, unclassified, unknown	Unknown	AE000496	1790701
1458	1.92422e+06	1.31539e+06	0.646264	0.548052	0.597158	-1.1792	-0.0715881	0.12959	0.121907	Field1:D6:4	atpG	b3733	membrane-bound ATP synthase, F1 sector, gamma-subunit	Energy metabolism	ATP-proton motive force interconversion	AE000450	1790171
3889	39277.7	26829.9	0.013727	0.0116424	0.0126847	-1.17905	-0.071532	0.0321396	0.0369442	Field3:B13:1	yhbY	b3180	orf, hypothetical protein	Hypothetical, unclassified, unknown	Unknown	AE000398	1789570
641	44832.1	30181.9	0.0154024	0.0130644	0.0142334	-1.17896	-0.0714994	0.00851861	0.0119819	Field1:A18:3	fhuD	b0152	hydroxamate-dependent iron uptake, cytoplasmic membrane component	Transport and binding proteins	Transport of small molecules: Cations	AE000124	1786346
2151	37991.6	26167.4	0.0131486	0.0111542	0.0121514	-1.1788	-0.07144	0.0015915	0.00106808	Field2:M10:3	pntA	b1603	pyridine nucleotide transhydrogenase, alpha subunit	Central intermediary metabolism	Central intermediary metabolism: Pool, multipurpose conversions	AE000255	1787887
2350	50652.5	34861.9	0.0176063	0.0149677	0.016287	-1.17629	-0.0705134	0.016478	0.0144113	Field2:L11:1	folP	b3177	7,8-dihydropteroate synthase	Biosynthesis of cofactors, prosthetic groups and carriers	Biosynthesis of cofactors, carriers: Folic acid	AE000398	1789567
133	48578.5	32411.4	0.0168275	0.0143076	0.0155676	-1.17612	-0.0704532	0.0953678	0.103285	Field1:I9:2	lon	b0439	DNA-binding, ATP-dependent protease La; heat shock K-protein	Regulatory function	Global regulatory functions	AE000150	1786643
1878	37541.2	26449.7	0.0134731	0.0114568	0.012465	-1.17599	-0.0704032	0.229613	0.238734	Field2:K13:4	aspC	b0928	aspartate aminotransferase	Amino acid biosynthesis	Amino acid biosynthesis: Aspartate	AE000195	1787159
2455	32666.5	22723.1	0.011307	0.009615	0.010461	-1.17598	-0.0703989	0.076678	0.070093	Field2:N13:2	ydcP	b1435	putative collagenase	Putative enzymes	Not classified	AE000240	1787705
1118	50014.9	34790.4	0.0177854	0.0151467	0.016466	-1.17421	-0.0697458	0.148411	0.142369	Field1:L15:4	mdoG	b1048	periplasmic glucans biosynthesis protein	Cell processes	Osmotic adaptation	AE000206	1787286
3268	112510	78689.8	0.0390438	0.0332643	0.0361541	-1.17375	-0.0695741	0.0113049	0.00958304	Field3:G1:3	slyB	b1641	putative outer membrane protein	putative membrane protein	Not classified	AE000259	1787929
2862	14514.7	9942.61	0.00502918	0.00428976	0.00465947	-1.17237	-0.0690637	0.00452468	0.00672465	Field2:L20:2	ybeA	b0636	orf, hypothetical protein	Hypothetical, unclassified, unknown	Unknown	AE000168	1786855
2692	89192.8	67703.8	0.0313013	0.0267037	0.0290025	-1.17217	-0.0689907	0.349586	0.309722	Field2:H2:1	yaeL	b0176	orf, hypothetical protein	Hypothetical, unclassified, unknown	Unknown	AE000127	1786373
1169	30299.3	20974.2	0.0105049	0.00896491	0.00973493	-1.17179	-0.0688482	0.000866776	0.00103139	Field1:B6:1	cheB	b1883	response regulator for chemotaxis (cheA sensor); protein methylesterase	Cell processes	Chemotaxis and mobility	AE000282	1788192
1173	157729	109078	0.0534757	0.0456673	0.0495715	-1.17098	-0.0685511	0.103216	0.0820908	Field1:J6:1	cheW	b1887	positive regulator of CheA protein activity	Regulatory function	Chemotaxis and mobility	AE000282	1788196
968	40800.9	29188.6	0.0143095	0.0122203	0.0132649	-1.17097	-0.068545	0.0529738	0.0436443	Field3:F4:2	b1592	b1592	putative chloride channel	Putative transport proteins	Not classified	AE000255	1787876
3572	17563.3	12622.6	0.00620322	0.00529817	0.0057507	-1.17082	-0.0684913	0.0815176	0.0727919	Field3:G6:2	b2345	b2345	orf, hypothetical protein	Hypothetical, unclassified, unknown	Unknown	AE000323	1788687
1851	46455.2	31074.9	0.0155141	0.0132508	0.0143824	-1.1708	-0.068482	0.238887	0.23423	Field2:E7:4	thrL	b0001	thr operon leader peptide	Amino acid biosynthesis	Amino acid biosynthesis: Threonine	AE000111	1786182
2518	25856.4	18099.9	0.0090761	0.00775338	0.00841474	-1.1706	-0.068408	0.0569397	0.0536572	Field2:L5:3	b2532	b2532	putative ATP synthase beta subunit	Putative enzymes	Not classified	AE000339	1788881
108	18685.4	13024.4	0.00642968	0.00549535	0.00596252	-1.17002	-0.068194	0.00239977	0.00242433	Field1:G3:2	rbsK	b3752	ribokinase	Carbon compound catabolism	Degradation of small molecules: Carbon compounds	AE000452	1790193
2594	20152.3	15501	0.00681345	0.0058238	0.00631863	-1.16993	-0.0681605	0.562957	0.418618	Field2:D1:4	yibF	b3592	putative S-transferase	Putative enzymes	Not classified	AE000436	1790018
2106	35199.5	24301.6	0.0123463	0.010553	0.0114497	-1.16993	-0.0681585	0.146284	0.161593	Field2:C24:2	yaiM	b0355	putative esterase (EC 3.1.1.1)	Putative enzymes	Not classified	AE000142	1786551
1181	19535.7	13479.4	0.00682101	0.00583168	0.00632635	-1.16965	-0.0680549	0.0410996	0.0416163	Field1:J8:1	fliI	b1941	flagellum-specific ATP synthase	Cell processes	Surface structures	AE000286	1788251
4235	227398	165511	0.0787581	0.0673421	0.0730501	-1.16952	-0.0680086	0.149381	0.155837	Field3:F4:1	yjgR	b4263	orf, hypothetical protein	Hypothetical, unclassified, unknown	Unknown	AE000497	1790714
822	10456.3	7136.8	0.00370829	0.00315841	0.00343335	-1.16883	-0.0677512	0.215017	0.217997	Field1:L13:1	feoB	b3409	ferrous iron transport protein B	Transport and binding proteins	Transport of small molecules: Cations	AE000416	1789813
2284	19267.3	13187.3	0.00668066	0.00571588	0.00619827	-1.16879	-0.0677356	0.0308338	0.0351982	Field2:G20:4	folK	b0142	7,8-dihydro-6-hydroxymethylpterin-pyrophosphokinase	Biosynthesis of cofactors, prosthetic groups and carriers	Biosynthesis of cofactors, carriers: Folic acid	AE000123	1786335
2358	28603.8	19229.2	0.010141	0.00867984	0.00941041	-1.16834	-0.0675682	0.316264	0.292337	Field2:L13:1	grxC	b3610	glutaredoxin 3	Biosynthesis of cofactors, prosthetic groups and carriers	Biosynthesis of cofactors, carriers: Thioredoxin, glutaredoxin, glutathione	AE000439	1790039
2055	22887.6	16194.2	0.0079677	0.00682115	0.00739443	-1.16809	-0.067475	0.0146821	0.0208473	Field2:M10:2	pgpB	b1278	non-essential phosphatidylglycerophosphate phosphatase, membrane bound	Fatty acid and phospholipid metabolism	Macromolecule synthesis, modification: Phospholipids	AE000226	1787534
3910	42884.6	32568.4	0.0155225	0.013292	0.0144073	-1.1678	-0.0673695	0.375672	0.390726	Field3:L17:1	yhcM	b3232	orf, hypothetical protein	Hypothetical, unclassified, unknown	Unknown	AE000402	1789627
2891	21045.5	14575.7	0.00743427	0.00637105	0.00690266	-1.16688	-0.0670278	0.12747	0.126576	Field2:F4:3	ybgE	b0735	orf, hypothetical protein	Hypothetical, unclassified, unknown	Unknown	AE000177	1786956
3382	17452.2	12667.5	0.00626438	0.00537011	0.00581724	-1.16653	-0.0668953	0.290965	0.295413	Field3:K5:4	b1839	b1839	orf, hypothetical protein	Hypothetical, unclassified, unknown	Unknown	AE000278	1788144
3468	18911.9	14156	0.00676751	0.00580193	0.00628472	-1.16642	-0.0668567	0.320767	0.322884	Field3:G4:1	glf	b2036	UDP-galactopyranose mutase	Carbon compound catabolism	Degradation of small molecules: Carbon compounds	AE000294	1788348
2359	44019.2	30515.6	0.0154088	0.0132114	0.0143101	-1.16633	-0.0668199	0.0687301	0.0627005	Field2:N13:1	trxA	b3781	thioredoxin 1	Nucleotide biosynthesis and metabolism	Biosynthesis of cofactors, carriers: Thioredoxin, glutaredoxin, glutathione	AE000454	1790215
2273	105392	71450.2	0.0373165	0.0320041	0.0346603	-1.16599	-0.0666953	0.239016	0.234691	Field2:A18:4	ppa	b4226	inorganic pyrophosphatase	Central intermediary metabolism	Central intermediary metabolism: Pool, multipurpose conversions	AE000494	1790673
1964	37603.2	25607.1	0.0132265	0.0113493	0.0122879	-1.16541	-0.0664772	0.174103	0.169335	Field2:G12:1	metJ	b3938	repressor of all met genes but metF	Regulatory function	Amino acid biosynthesis: Methionine	AE000467	1790373
1825	69437.6	51661.7	0.0236283	0.0202812	0.0219548	-1.16503	-0.0663379	0.395698	0.343297	Field3:H6:2	trmA	b3965	tRNA (uracil-5-)-methyltransferase	Translation, post-translational modification	Aminoacyl tRNA synthetases, tRNA modification	AE000470	1790403
41	30588.7	21742.5	0.0108443	0.00931001	0.0100771	-1.1648	-0.0662508	0.128347	0.120415	Field1:A11:1	gatR_2	b2090	split galactitol utilization operon repressor, fragment 2	Regulatory function	Degradation of small molecules: Carbon compounds	AE000298	1788406
155	47815.5	30916.4	0.0162626	0.0139655	0.0151141	-1.16448	-0.0661327	0.260348	0.24722	Field1:E15:2	rpoN	b3202	RNA polymerase, sigma(54 or 60) factor; nitrogen and fermentation regulation	Regulatory function	Global regulatory functions	AE000399	1789594
2997	16605.4	11779	0.00578944	0.00497182	0.00538063	-1.16445	-0.0661217	0.0194207	0.0218391	Field2:J6:4	ymdC	b1046	putative synthase	Putative enzymes	Not classified	AE000206	1787284
1119	29058.4	19938.7	0.0102921	0.00883922	0.00956566	-1.16437	-0.0660895	0.18854	0.188144	Field1:N15:4	mdoH	b1049	membrane glycosyltransferase; synthesis of membrane-derived oligosaccharide (MDO)	Cell processes	Osmotic adaptation	AE000206	1787287
1382	26890.3	18867.3	0.00947965	0.00814743	0.00881354	-1.16351	-0.0657717	0.0725931	0.0635483	Field1:L10:3	nuoI	b2281	NADH dehydrogenase I chain I	Energy metabolism	Energy metabolism, carbon: Aerobic respiration	AE000317	1788617
3960	180002	130224	0.0629767	0.0541419	0.0585593	-1.16318	-0.0656459	0.0653364	0.0596501	Field3:P5:2	yhfZ	b3383	orf, hypothetical protein	Hypothetical, unclassified, unknown	Unknown	AE000414	1789785
559	19672.1	14265.9	0.00699587	0.00601639	0.00650613	-1.1628	-0.0655059	0.194349	0.183824	Field1:M20:2	wzzE	b3785	putative transport protein	Putative transport proteins	Not classified	AE000454	2367281
1603	130842	88198.9	0.0453115	0.0389689	0.0421402	-1.16276	-0.0654894	0.119936	0.125581	Field2:E17:1	mutL	b4170	enzyme in methyl-directed mismatch repair	DNA replication, repair, restriction/modification	DNA - replication, repair, restriction/modification	AE000489	1790612
1384	53930.9	38315.6	0.018699	0.0160823	0.0173906	-1.16271	-0.0654711	0.0039458	0.00422148	Field1:P10:3	nuoG	b2283	NADH dehydrogenase I chain G	Energy metabolism	Energy metabolism, carbon: Aerobic respiration	AE000317	1788619
2962	12843.7	8193.74	0.00434551	0.00373761	0.00404156	-1.16264	-0.065447	0.380354	0.327729	Field2:D22:3	b0967	b0967	putative oxidoreductase	Putative enzymes	Not classified	AE000198	1787201
1177	20347.5	14115.1	0.00701304	0.0060328	0.00652292	-1.16249	-0.0653878	9.37273e-05	0.000112456	Field1:B8:1	otsA	b1896	trehalose-6-phosphate synthase	Cell processes	Osmotic adaptation	AE000283	1788206
698	20606.6	14018	0.00707112	0.00608396	0.00657754	-1.16226	-0.0653018	0.0575425	0.0583482	Field1:C8:4	cydD	b0887	ATP-binding component of cytochrome-related transport, Zn sensitive	Transport and binding proteins	Not classified	AE000190	1787113
1387	43333.5	29937.7	0.0151008	0.0129928	0.0140468	-1.16225	-0.065299	0.0282202	0.0321811	Field1:F12:3	nuoB	b2287	NADH dehydrogenase I chain B	Energy metabolism	Energy metabolism, carbon: Aerobic respiration	AE000318	1788624
3858	74668	50686	0.0257625	0.0221772	0.0239698	-1.16167	-0.0650825	0.0652174	0.0756053	Field3:D5:1	yqjC	b3097	orf, hypothetical protein	Hypothetical, unclassified, unknown	Unknown	AE000392	2367195
4101	39379.3	28544.4	0.0138835	0.0119557	0.0129196	-1.16125	-0.0649254	0.0806969	0.0724637	Field3:J17:3	hemG	b3850	protoporphyrin oxidase	Biosynthesis of cofactors, prosthetic groups and carriers	Biosynthesis of cofactors, carriers: Heme, porphyrin	AE000460	1790285
1091	11614	7989.76	0.0040053	0.00344927	0.00372728	-1.1612	-0.064908	0.022053	0.0301737	Field1:F9:4	betB	b0312	NAD+-dependent betaine aldehyde dehydrogenase	Cell processes	Osmotic adaptation	AE000138	1786504
1058	15864.5	11401	0.0055312	0.00476404	0.00514762	-1.16103	-0.0648443	0.0526322	0.0545537	Field1:D1:4	yjiZ	b4356	putative transport protein, cryptic, orf, joins former yjiZ and yjjL	Putative transport proteins	Not classified	AE000506	2367379
3028	29321.1	20657.8	0.0101071	0.0087083	0.00940772	-1.16063	-0.0646953	0.00169234	0.00171042	Field2:H14:4	b1121	b1121	homolog of virulence factor	Putative factors	Not classified	AE000212	1787365
3396	15443.6	11615.9	0.00555785	0.00478887	0.00517336	-1.16058	-0.0646738	0.312183	0.324658	Field3:G9:4	yecD	b1867	orf, hypothetical protein	Hypothetical, unclassified, unknown	Unknown	AE000280	1788174
3932	115461	77570.5	0.0379611	0.0327275	0.0353443	-1.15992	-0.0644262	0.424809	0.559942	Field3:H23:1	yheD	b3323	putative export protein A for general secretion pathway (GSP)	Putative transport proteins	Not classified	AE000409	1789720
1613	89928.6	61668	0.0307205	0.0264872	0.0286039	-1.15983	-0.0643934	0.0104804	0.00840732	Field2:I19:1	rob	b4396	right origin-binding protein	DNA replication, repair, restriction/modification	DNA - replication, repair, restriction/modification	AE000509	1790857
3642	34257.5	23176.4	0.0118604	0.0102271	0.0110437	-1.15971	-0.0643479	0.153769	0.160819	Field3:C24:2	yfhF	b2528	putative regulator	Putative regulatory proteins	Not classified	AE000339	1788877
677	17792.5	12792.8	0.00633346	0.00546546	0.00589946	-1.15882	-0.0640144	0.220435	0.210164	Field1:I2:4	modA	b0763	molybdate-binding periplasmic protein; permease	Transport and binding proteins	Transport of small molecules: Anions	AE000179	1786979
3106	10734.9	7916.84	0.00383618	0.00331047	0.00357333	-1.1588	-0.0640083	0.226438	0.233299	Field3:C9:1	ycjT	b1316	orf, hypothetical protein	Hypothetical, unclassified, unknown	Unknown	AE000229	1787575
1195	38151.5	26087.5	0.0130543	0.0112677	0.012161	-1.15856	-0.0639174	0.0120486	0.0140696	Field1:F12:1	yfjN	b2630	putative cell division protein	Hypothetical, unclassified, unknown	Not classified	AE000348	1788983
692	82782.8	58101.5	0.0284332	0.0245428	0.026488	-1.15852	-0.0639027	0.00116031	0.000782415	Field1:G6:4	artM	b0861	arginine 3rd transport system permease protein	Transport and binding proteins	Transport of small molecules: Amino acids, amines	AE000188	1787086
1848	250694	181613	0.0866532	0.0747976	0.0807254	-1.1585	-0.0638967	0.0929025	0.10591	Field2:O5:4	prfC	b4375	peptide chain release factor RF-3	Translation, post-translational modification	Proteins - translation and modification	AE000508	1790835
2330	29174.8	20641.4	0.0102669	0.00886432	0.00956562	-1.15823	-0.0637941	0.145954	0.160669	Field2:D7:1	cobU	b1993	cobinamide kinase/cobinamide phosphate guanylyltransferase	Biosynthesis of cofactors, prosthetic groups and carriers	Biosynthesis of cofactors, carriers: Cobalamin	AE000291	1788302
3089	89829.3	64451	0.0317439	0.0274097	0.0295768	-1.15813	-0.0637569	0.122334	0.113646	Field3:A5:1	yciA	b1253	orf, hypothetical protein	Hypothetical, unclassified, unknown	Unknown	AE000223	1787506
3078	83988.6	59971.9	0.0289595	0.0250085	0.026984	-1.15799	-0.0637034	0.0999304	0.125199	Field3:K1:1	ychB	b1208	orf, hypothetical protein	Hypothetical, unclassified, unknown	Unknown	AE000219	1787459
1280	71389.8	47211.3	0.0246791	0.0213166	0.0229979	-1.15774	-0.0636113	0.266822	0.251692	Field1:P8:2	fldA	b0684	flavodoxin 1	Energy metabolism	Energy metabolism, carbon: Electron transport	AE000172	1786900
1789	129989	92154.5	0.0440969	0.0381215	0.0411092	-1.15675	-0.0632378	0.180546	0.162308	Field2:I15:3	rpsQ	b3311	30S ribosomal subunit protein S17	Translation, post-translational modification	Ribosomal proteins - synthesis, modification	AE000408	1789707
3939	15784.9	11774.4	0.00555104	0.0047989	0.00517497	-1.15673	-0.0632329	0.182197	0.182945	Field3:F1:2	yheK	b3333	putative general protein secretion protein	Putative transport proteins	Not classified	AE000409	1789730
1510	28866.6	20204.6	0.0100008	0.00864714	0.00932397	-1.15654	-0.0631618	0.0155306	0.0215186	Field1:L18:4	dnaX	b0470	DNA polymerase III, tau and gamma subunits; DNA elongation factor III	DNA replication, repair, restriction/modification	DNA - replication, repair, restriction/modification	AE000153	1786676
1743	24606.1	18023.8	0.00862202	0.00745511	0.00803857	-1.15653	-0.0631552	0.134581	0.131395	Field2:M3:3	ypjA	b2647	putative ATP-binding component of a transport system	Putative transport proteins	Not classified	AE000350	1789001
2206	10891.7	7569.27	0.00376167	0.00325277	0.00350722	-1.15645	-0.0631283	0.0032318	0.00421136	Field2:K24:3	ygcM	b2765	putative 6-pyruvoyl tetrahydrobiopterin synthase	Putative enzymes	Not classified	AE000360	1789124
2337	10639.5	6584.92	0.00366854	0.00290937	0.00328896	-1.1563	-0.0630716	0.0518727	0.0600309	Field2:B9:1	menF	b2265	isochorismate hydroxymutase 2, menaquinone biosynthesis	Biosynthesis of cofactors, prosthetic groups and carriers	Biosynthesis of cofactors, carriers: Menaquinone, ubiquinone	AE000316	1788600
1810	35860.2	24254.7	0.0122435	0.0105908	0.0114172	-1.15605	-0.0629757	0.0547512	0.0620614	Field2:C21:3	yhjS	b3536	putative protease	Putative enzymes	Not classified	AE000431	1789958
866	21747.5	15314.9	0.00750797	0.00649558	0.00700178	-1.15586	-0.0629046	0.00662517	0.00464556	Field1:D1:2	pstA	b3726	high-affinity phosphate-specific transport system	Transport and binding proteins	Transport of small molecules: Anions	AE000449	1790163
554	14875.3	9933.01	0.00506913	0.00438575	0.00472744	-1.15582	-0.0628899	0.196781	0.204189	Field1:C20:2	rfaG	b3631	glucosyltransferase I; lipopolysaccharide core biosynthesis	Cell structure	Macromolecule metabolism: Lipopolysaccharide	AE000440	1790061
2500	14241.8	10529.9	0.00497095	0.00430141	0.00463618	-1.15566	-0.0628287	0.155944	0.166111	Field2:H1:3	elaD	b2269	putative sulfatase / phosphatase	Putative enzymes	Not classified	AE000316	1788604
727	13701.3	9572.79	0.00484679	0.00419398	0.00452038	-1.15566	-0.0628283	0.161209	0.165679	Field1:M14:4	b1329	b1329	putative transport periplasmic protein	Putative transport proteins	Not classified	AE000231	1787590
1456	82055.8	57158.9	0.0287385	0.0248721	0.0268053	-1.15545	-0.0627517	0.18232	0.17874	Field1:P4:4	atpC	b3731	membrane-bound ATP synthase, F1 sector, epsilon-subunit	Energy metabolism	ATP-proton motive force interconversion	AE000450	1790169
1945	77475.7	52056.1	0.0266146	0.0230339	0.0248242	-1.15545	-0.0627517	0.137932	0.143936	Field2:A8:1	tnaL	b3707	tryptophanase leader peptide	Carbon compound catabolism	Degradation of small molecules: Amino acids	AE000448	1790143
2120	15844.5	11754.7	0.00556999	0.00482221	0.0051961	-1.15507	-0.0626084	0.135869	0.140337	Field2:O2:3	appY	b0564	regulatory protein affecting appA and other genes	Regulatory function	Central intermediary metabolism: Pool, multipurpose conversions	AE000161	1786776
1402	303886	202625	0.104526	0.0905254	0.0975255	-1.15466	-0.0624526	0.201551	0.199097	Field1:D16:3	yfiD	b2579	putative formate acetyltransferase	Putative enzymes	Energy metabolism, carbon: Anaerobic respiration	AE000344	1788933
385	48211.7	34714.4	0.0167059	0.0144697	0.0155878	-1.15454	-0.0624103	0.0231502	0.0284727	Field1:A2:1	insB_6	b3445	IS1 protein InsB	Phage, transposon, or plasmid	Transposon-related functions	AE000420	1789853
326	376012	257082	0.131003	0.113559	0.122281	-1.15362	-0.0620611	0.154048	0.164022	Field1:K9:4	trs5_2	b0552	IS5 transposase	Phage, transposon, or plasmid	Transposon-related functions	AE000160	1786764
317	63943.3	44358.4	0.0219939	0.0190724	0.0205331	-1.15318	-0.0618981	0.0111569	0.00852939	Field1:I7:4	insB_3	b0274	IS1 protein InsB	Phage, transposon, or plasmid	Transposon-related functions	AE000135	1786470
587	95979.6	68980.3	0.0331906	0.028794	0.0309923	-1.15269	-0.0617132	0.0257096	0.0319632	Field1:E4:3	nlpD	b2742	lipoprotein	Cell structure	Macromolecule synthesis, modification: Lipoprotein	AE000358	1789099
442	322331	207541	0.10938	0.0949311	0.102155	-1.1522	-0.0615278	0.365062	0.32708	Field1:C16:1	ompF	b0929	outer membrane protein 1a (Ia;b;F)	Cell structure	Outer membrane constituents	AE000195	1787160
386	403130	288956	0.139718	0.121322	0.13052	-1.15163	-0.0613123	0.00390171	0.00571149	Field1:C2:1	trs5_11	b3505	IS5 transposase	Phage, transposon, or plasmid	Transposon-related functions	AE000427	1789921
702	36758.5	24127	0.0122704	0.0106608	0.0114656	-1.15099	-0.0610714	0.289678	0.292578	Field1:K8:4	msyB	b1051	acidic protein suppresses mutants lacking function of protein export	Cell processes	Protein, peptide secretion	AE000206	1787289
802	64943.3	46579.9	0.0223841	0.0194593	0.0209217	-1.1503	-0.0608122	0.0202582	0.0248127	Field1:D9:1	b2970	b2970	putative general secretion pathway for protein export (GSP)	Putative transport proteins	Not classified	AE000379	1789341
1651	222435	152177	0.0802085	0.0697384	0.0749735	-1.15013	-0.0607485	0.4588	0.436429	Field2:E5:2	nusA	b3169	transcription pausing; L factor	Transcription, RNA processing and degradation	RNA synthesis, modification, DNA transcription	AE000397	1789560
510	29689	20258.8	0.0100287	0.00871963	0.00937417	-1.15013	-0.0607469	0.10717	0.0985387	Field1:K8:2	mltA	b2813	membrane-bound lytic murein transglycosylase A	Cell structure	Murein sacculus, peptidoglycan	AE000365	1789179
3781	73306	50783.7	0.0255856	0.0222576	0.0239216	-1.14952	-0.0605175	0.101194	0.103837	Field3:I10:4	ygfB	b2909	orf, hypothetical protein	Hypothetical, unclassified, unknown	Unknown	AE000374	1789276
126	25980.5	18411.6	0.00893191	0.00777023	0.00835107	-1.1495	-0.0605104	0.000337175	0.000386631	Field1:K7:2	yjhF	b4296	putative transport system permease	Putative transport proteins	Not classified	AE000500	2367370
2665	23006.3	15799.2	0.00794479	0.006912	0.0074284	-1.14942	-0.0604787	0.0990801	0.102621	Field2:B19:4	apaG	b0050	orf, hypothetical protein	Hypothetical, unclassified, unknown	Unknown	AE000115	1786235
1264	103791	73257.8	0.0363651	0.0316508	0.0340079	-1.14895	-0.0603	0.0659493	0.0618395	Field1:P4:2	aceF	b0115	pyruvate dehydrogenase (dihydrolipoyltransacetylase component)	Central intermediary metabolism	Energy metabolism, carbon: Pyruvate dehydrogenase	AE000120	1786305
227	34486.6	23164.5	0.0118573	0.0103227	0.01109	-1.14867	-0.0601939	0.197521	0.196145	Field1:E9:3	uvrY	b1914	putative 2-component transcriptional regulator	Putative regulatory proteins	Not classified	AE000284	1788222
3977	13340.6	9911.22	0.00471987	0.0041111	0.00441549	-1.14808	-0.0599722	0.160419	0.161882	Field3:B11:2	yhgN	b3434	orf, hypothetical protein	Hypothetical, unclassified, unknown	Unknown	AE000420	1789842
3737	55421.7	40048.5	0.0192395	0.0167595	0.0179995	-1.14797	-0.0599313	0.0159751	0.0214073	Field3:N10:2	ygcF	b2777	orf, hypothetical protein	Hypothetical, unclassified, unknown	Unknown	AE000361	1789139
237	30337.4	21054.2	0.0104586	0.00911276	0.00978569	-1.14769	-0.0598248	0.0181568	0.0219207	Field1:I11:3	yojN	b2216	putative 2-component sensor protein	Putative regulatory proteins	Not classified	AE000310	1788545
1497	11912.7	8193.93	0.00411718	0.00358831	0.00385274	-1.14739	-0.0597098	0.0891045	0.0994645	Field1:B16:4	cybC	b4236	cytochrome b(562)	Energy metabolism	Energy metabolism, carbon: Electron transport	AE000495	1790684
2983	16242.7	11774.8	0.00570748	0.00497629	0.00534189	-1.14693	-0.0595382	0.061199	0.0541739	Field2:N2:4	ycdQ	b1022	orf, hypothetical protein	Hypothetical, unclassified, unknown	Unknown	AE000204	1787259
2676	23543.7	16482.4	0.00818758	0.00713887	0.00766323	-1.1469	-0.0595258	0.0326977	0.0347195	Field2:H21:4	yacF	b0102	orf, hypothetical protein	Hypothetical, unclassified, unknown	Unknown	AE000119	1786291
1560	52036.8	37021.7	0.0181005	0.0157843	0.0169424	-1.14674	-0.0594656	0.0139162	0.012185	Field2:O5:1	rnc	b2567	RNase III, ds RNA	Transcription, RNA processing and degradation	Degradation of RNA	AE000343	1788920
149	13487.1	9709.07	0.00470408	0.00410287	0.00440348	-1.14653	-0.0593869	0.0649647	0.055047	Field1:I13:2	rseB	b2571	regulates activity of sigma-E factor	Regulatory function	Global regulatory functions	AE000343	1788924
210	24755.9	16849.6	0.00834455	0.00728084	0.0078127	-1.1461	-0.0592214	0.162139	0.151918	Field1:C5:3	b1284	b1284	putative DEOR-type transcriptional regulator	Putative regulatory proteins	Not classified	AE000226	1787540
630	55869.1	39399.8	0.0193826	0.0169124	0.0181475	-1.14606	-0.0592055	0.00144264	0.00212842	Field1:K14:3	yjjA	b4360	putative glycoprotein/receptor	Putative factors	Not classified	AE000507	1790822
2369	34302.1	24171.4	0.0120165	0.0104901	0.0112533	-1.14551	-0.0589976	0.0754228	0.0753689	Field2:B17:1	coaA	b3974	pantothenate kinase	Biosynthesis of cofactors, prosthetic groups and carriers	Biosynthesis of cofactors, carriers: Pantothenate	AE000471	1790409
4132	19589.9	14529.3	0.00685142	0.00598113	0.00641627	-1.14551	-0.0589972	0.172203	0.166987	Field3:H1:4	yijP	b3955	orf, hypothetical protein	Hypothetical, unclassified, unknown	Unknown	AE000469	1790392
1502	18411	13331.2	0.00648761	0.00566357	0.00607559	-1.1455	-0.0589945	0.140276	0.124591	Field1:L16:4	rnhB	b0183	RNAse HII, degrades RNA of DNA-RNA hybrids	Transcription, RNA processing and degradation	Degradation of RNA	AE000127	1786380
880	45162.4	32611.1	0.015628	0.0136437	0.0146359	-1.14544	-0.0589736	0.022684	0.0299904	Field1:P3:2	kdgT	b3909	2-keto-3-deoxy-D-gluconate transport system	Transport and binding proteins	Transport of small molecules: Carbohydrates, organic acids, alcohols	AE000465	1790343
2386	46885	32610.7	0.0161735	0.0141202	0.0151469	-1.14541	-0.0589611	0.0272806	0.0342238	Field2:D21:1	yahK	b0325	putative oxidoreductase	Putative enzymes	Not classified	AE000139	1786518
2298	30841.1	21935.6	0.0107161	0.00935846	0.0100373	-1.14507	-0.0588336	0.0114781	0.0126682	Field2:C24:4	lipA	b0628	lipoate synthesis, sulfur insertion?	Biosynthesis of cofactors, prosthetic groups and carriers	Biosynthesis of cofactors, carriers: Lipoate	AE000167	1786846
2982	17340	12919.3	0.00602329	0.00526025	0.00564177	-1.14506	-0.0588271	0.21072	0.205894	Field2:L2:4	ycdP	b1021	orf, hypothetical protein	Hypothetical, unclassified, unknown	Unknown	AE000204	1787258
865	50079.3	35985.4	0.0172757	0.0150888	0.0161822	-1.14493	-0.0587794	0.0224296	0.0286057	Field1:B1:2	pstB	b3725	ATP-binding component of high-affinity phosphate-specific transport system	Transport and binding proteins	Transport of small molecules: Anions	AE000449	1790162
245	54496.7	38429.5	0.0189383	0.0165445	0.0177414	-1.14469	-0.0586876	0.00473909	0.00610728	Field1:I13:3	zipA	b2412	cell division protein involved in FtsZ ring	Cell processes	Cell division	AE000329	1788752
3702	41564.3	28789.5	0.0142486	0.0124482	0.0133484	-1.14463	-0.058664	0.0189298	0.023126	Field3:K14:3	ygaU	b2665	orf, hypothetical protein	Hypothetical, unclassified, unknown	Unknown	AE000351	1789019
222	16971.3	12109.1	0.00587466	0.00513378	0.00550422	-1.14432	-0.0585461	0.111635	0.112925	Field1:K7:3	uidR	b1618	repressor for uid operon	Regulatory function	Degradation of small molecules: Carbon compounds	AE000257	1787904
1935	44777.1	32953.2	0.0157276	0.0137447	0.0147362	-1.14427	-0.0585285	0.0899114	0.087815	Field2:M4:1	aroE	b3281	dehydroshikimate reductase	Amino acid biosynthesis	Amino acid biosynthesis: Chorismate	AE000406	1789675
2498	23567.8	17600.4	0.00819042	0.00715915	0.00767478	-1.14405	-0.0584448	0.205819	0.207449	Field2:D1:3	b2255	b2255	putative transformylase	Putative enzymes	Not classified	AE000315	1788589
341	48316.7	34059.7	0.0168349	0.0147152	0.0157751	-1.14405	-0.0584444	0.0223214	0.0242533	Field1:I13:4	b1145	b1145	putative phage repressor	Phage, transposon, or plasmid	Not classified	AE000214	1787391
1808	32356.9	22376.1	0.0110368	0.00964844	0.0103426	-1.14389	-0.0583853	0.10958	0.101854	Field2:O19:3	trpS	b3384	tryptophan tRNA synthetase	Translation, post-translational modification	Aminoacyl tRNA synthetases, tRNA modification	AE000414	1789786
586	18454.8	13583.4	0.00647032	0.0056572	0.00606376	-1.14373	-0.0583243	0.125424	0.126998	Field1:C4:3	nlpB	b2477	lipoprotein-34	Cell structure	Macromolecule synthesis, modification: Lipoprotein	AE000335	1788822
1318	61349.3	43694.4	0.0215268	0.0188252	0.020176	-1.14351	-0.0582387	0.0476713	0.0421151	Field1:L18:2	narX	b1222	nitrate/nitrate sensor, histidine protein kinase acts on NarL regulator	Energy metabolism	Energy metabolism, carbon: Anaerobic respiration	AE000220	1787474
239	10167.3	7607.23	0.00366663	0.00320664	0.00343663	-1.14345	-0.0582164	0.435894	0.466799	Field1:M11:3	b2248	b2248	putative regulator	Putative regulatory proteins	Not classified	AE000314	1788581
1592	61834.5	44848.6	0.0215924	0.0188838	0.0202381	-1.14344	-0.0582123	0.0287377	0.033972	Field2:O13:1	mioC	b3742	initiation of chromosome replication	DNA replication, repair, restriction/modification	DNA - replication, repair, restriction/modification	AE000451	1790181
810	1.19749e+06	812183	0.396134	0.346442	0.371288	-1.14343	-0.0582113	0.357138	0.398476	Field1:D11:1	ptsN	b3204	phosphotransferase system enzyme IIA, regulates N metabolism	Transport and binding proteins	Transport of small molecules: Amino acids, amines	AE000400	1789597
2667	32143.1	22388.8	0.0107729	0.00942435	0.0100986	-1.14309	-0.0580802	0.220226	0.223564	Field2:F19:4	yabP	b0056	orf, hypothetical protein	Hypothetical, unclassified, unknown	Unknown	AE000116	1786242
1442	84593.9	60347	0.0294644	0.0257782	0.0276213	-1.143	-0.0580452	0.0212388	0.0188546	Field1:D2:4	mdh	b3236	malate dehydrogenase	Central intermediary metabolism	Energy metabolism, carbon: TCA cycle	AE000403	1789632
3919	65304.4	46792.7	0.022828	0.0199852	0.0214066	-1.14224	-0.057759	0.0370751	0.0309545	Field3:N19:1	yhdE	b3248	orf, hypothetical protein	Hypothetical, unclassified, unknown	Unknown	AE000404	1789646
1507	48464.9	33641.2	0.016721	0.0146436	0.0156823	-1.14186	-0.0576135	0.0630449	0.0688893	Field1:F18:4	yaiL	b0354	nucleoprotein/polynucleotide-associated enzyme	Putative enzymes	Not classified	AE000142	1786550
19	43311.4	29436.9	0.0147647	0.0129338	0.0138493	-1.14156	-0.0574985	0.122645	0.127576	Field1:E5:1	pgm	b0688	phosphoglucomutase	Central intermediary metabolism	Degradation of small molecules: Carbon compounds	AE000172	1786904
4010	58702.7	41477.9	0.0202584	0.0177498	0.0190041	-1.14133	-0.0574122	0.00204796	0.00146997	Field3:D19:2	yhjG	b3524	orf, hypothetical protein	Hypothetical, unclassified, unknown	Unknown	AE000429	2367236
4221	37043.5	25354.1	0.0131575	0.0115335	0.0123455	-1.14081	-0.0572136	0.421348	0.381149	Field3:J23:4	ytfP	b4222	orf, hypothetical protein	Hypothetical, unclassified, unknown	Unknown	AE000493	1790668
1362	80479.5	56353.1	0.0277709	0.0243444	0.0260577	-1.14075	-0.0571903	0.158855	0.176234	Field1:D6:3	ccmF	b2196	cytochrome c-type biogenesis protein	Putative enzymes	Energy metabolism, carbon: Electron transport	AE000309	1788524
2720	28734.9	20552.4	0.00994519	0.00871943	0.00933231	-1.14058	-0.0571253	0.00155658	0.0018861	Field2:P8:1	yafY	b0251	orf, hypothetical protein	Hypothetical, unclassified, unknown	Unknown	AE000133	1786445
2305	29051.3	22363.9	0.00997022	0.00874155	0.00935588	-1.14055	-0.0571161	0.477283	0.395912	Field2:B1:1	bioC	b0777	biotin biosynthesis; reaction prior to pimeloyl CoA	Biosynthesis of cofactors, prosthetic groups and carriers	Biosynthesis of cofactors, carriers: Biotin	AE000180	1786994
1129	181006	119545	0.0632708	0.0554925	0.0593816	-1.14017	-0.0569692	0.463966	0.388953	Field1:B19:4	flgE	b1076	flagellar biosynthesis, hook protein	Cell processes	Surface structures	AE000208	1787316
234	16407.7	11530.2	0.00558191	0.00489573	0.00523882	-1.14016	-0.0569656	0.0462542	0.0389575	Field1:C11:3	yohI	b2140	putative regulator protein	Putative regulatory proteins	Not classified	AE000303	1788462
1850	28597.5	21040.2	0.0100232	0.00879163	0.00940742	-1.14009	-0.0569373	0.0909922	0.0828857	Field2:C7:4	sms	b4389	probable ATP-dependent protease	Putative enzymes	Degradation of proteins, peptides, glyco	AE000509	1790850
2476	13293.3	9335.44	0.00454547	0.00398802	0.00426675	-1.13978	-0.0568212	0.12721	0.132594	Field2:H19:2	b1971	b1971	putative reductase	Putative enzymes	Not classified	AE000288	1788282
1474	19586.6	13583.6	0.00670929	0.0058866	0.00629795	-1.13975	-0.0568115	0.0306818	0.0350124	Field1:D10:4	talC	b3946	putative transaldolase	Putative enzymes	Not classified	AE000468	1790382
3714	52160.7	36443.8	0.0176341	0.0154773	0.0165557	-1.13935	-0.0566576	0.121445	0.117621	Field3:C18:3	b2689	b2689	orf, hypothetical protein	Hypothetical, unclassified, unknown	Unknown	AE000353	1789045
3010	19260.1	13880.6	0.00678279	0.00595465	0.00636872	-1.13908	-0.0565526	0.0932724	0.0841883	Field2:D10:4	b1085	b1085	orf, hypothetical protein	Hypothetical, unclassified, unknown	Unknown	AE000209	1787326
2605	10165	7699.29	0.00361277	0.00311886	0.00336581	-1.13872	-0.0564183	0.285679	0.275306	Field2:J3:4	yihG	b3862	putative endonuclease	Putative enzymes	Not classified	AE000461	1790293
350	566761	404364	0.203896	0.179065	0.191481	-1.13867	-0.0563971	0.376932	0.398529	Field1:K15:4	trs5_4	b1331	IS5 transposase	Phage, transposon, or plasmid	Transposon-related functions	AE000231	1787592
1005	36498.6	26745.5	0.0128406	0.0112773	0.0120589	-1.13862	-0.05638	0.0941028	0.0833714	Field1:J11:3	yggB	b2924	putative transport protein	Putative transport proteins	Not classified	AE000375	1789291
3709	45819	32146.7	0.0155714	0.0136798	0.0146256	-1.13827	-0.0562468	0.0662071	0.0593099	Field3:I16:3	nrdI	b2674	orf, hypothetical protein	Nucleotide biosynthesis and metabolism	Unknown	AE000352	1789029
1862	10925.5	7749.12	0.00383254	0.00336767	0.0036001	-1.13804	-0.056158	0.182245	0.167786	Field2:K9:4	ilvI	b0077	acetolactate synthase III, valine sensitive, large subunit	Amino acid biosynthesis	Amino acid biosynthesis: Isoleucine, Valine	AE000118	1786265
2506	49717.7	37816.9	0.0173286	0.0152281	0.0162784	-1.13794	-0.0561192	0.313024	0.297045	Field2:D3:3	yfcB	b2330	putative adenine-specific methylase	Putative enzymes	Not classified	AE000321	1788670
2166	137924	99551.3	0.0473523	0.0416193	0.0444858	-1.13775	-0.056047	0.0197755	0.0226863	Field2:K14:3	cpsG	b2048	phosphomannomutase	Central intermediary metabolism	Central intermediary metabolism: Pool, multipurpose conversions	AE000295	1788361
2689	26976.9	22459	0.00953521	0.00838292	0.00895906	-1.13746	-0.055935	0.652535	0.466276	Field2:B2:1	yaeI	b0164	orf, hypothetical protein	Hypothetical, unclassified, unknown	Unknown	AE000126	1786360
3365	12420.6	9417.22	0.0044147	0.00388178	0.00414824	-1.13729	-0.0558704	0.274297	0.26611	Field3:I1:4	b1811	b1811	orf, hypothetical protein	Hypothetical, unclassified, unknown	Unknown	AE000275	1788113
2318	44321.1	33586.8	0.0155233	0.0136498	0.0145865	-1.13725	-0.0558571	0.243105	0.232971	Field2:L3:1	hemM	b1209	an enzyme in main pathway of synthesis of 5-aminolevulinate, possibly glutamyl-tRNA dehydrogenase	Biosynthesis of cofactors, prosthetic groups and carriers	Biosynthesis of cofactors, carriers: Heme, porphyrin	AE000219	1787460
208	38035	27337.3	0.0131358	0.0115513	0.0123435	-1.13717	-0.0558246	0.000912216	0.00100089	Field1:O3:3	ycgE	b1162	putative transcriptional regulator	Putative regulatory proteins	Not classified	AE000215	1787409
1424	24655.9	17630.1	0.00874086	0.00768741	0.00821413	-1.13704	-0.055774	0.278365	0.302419	Field1:P20:3	fldB	b2895	flavodoxin 2	Energy metabolism	Energy metabolism, carbon: Aerobic respiration	AE000373	1789262
4097	25670.6	17551.4	0.00883772	0.00777321	0.00830546	-1.13695	-0.0557397	0.185602	0.183689	Field3:B17:3	yigU	b3839	orf, hypothetical protein	Hypothetical, unclassified, unknown	Unknown	AE000459	2367313
1072	51964.3	37282	0.0176135	0.0154927	0.0165531	-1.13689	-0.0557194	0.174839	0.162587	Field1:P3:4	ftsL	b0083	cell division protein; ingrowth of wall at septum	Cell processes	Cell division	AE000118	1786271
479	57819	37867.7	0.0200606	0.0176457	0.0188531	-1.13686	-0.0557064	0.489713	0.405624	Field1:M24:1	fliL	b1944	flagellar biosynthesis	Cell processes	Surface structures	AE000286	1788254
2051	392448	279366	0.141146	0.124182	0.132664	-1.13661	-0.055611	0.396447	0.409679	Field2:E10:2	acpP	b1094	acyl carrier protein	Fatty acid and phospholipid metabolism	Fatty acid and phosphatidic acid biosynthesis	AE000210	1787336
2213	50443.3	40571.8	0.0177795	0.015644	0.0167118	-1.13651	-0.0555734	0.552912	0.441494	Field2:I2:4	epd	b2927	D-erythrose 4-phosphate dehydrogenase	Central intermediary metabolism	Central intermediary metabolism	AE000376	1789295
2619	45661.5	34671.7	0.0160562	0.0141321	0.0150942	-1.13615	-0.0554367	0.240957	0.233465	Field2:F7:4	idnD	b4267	L-idonate dehydrogenase	Carbon compound catabolism	Degradation of small molecules: Carbon compounds	AE000497	1790718
1473	29087	20279.5	0.0100473	0.00884685	0.00944708	-1.13569	-0.0552606	0.0701373	0.077545	Field1:B10:4	fpr	b3924	ferredoxin-NADP reductase	Central intermediary metabolism	Central intermediary metabolism: Pool, multipurpose conversions	AE000467	1790359
1751	42010.1	31058.8	0.0148485	0.0130749	0.0139617	-1.13565	-0.055243	0.144946	0.136949	Field2:M5:3	pepP	b2908	proline aminopeptidase P II	Carbon compound catabolism	Degradation of proteins, peptides, glyco	AE000374	1789275
2249	85170.1	61928.1	0.0297415	0.0261998	0.0279707	-1.13518	-0.0550642	0.0251057	0.0195112	Field2:A12:4	aslA	b3801	arylsulfatase	Central intermediary metabolism	Central intermediary metabolism: Sulfur metabolism	AE000456	1790233
1673	49788.9	35085.5	0.0170299	0.0150023	0.0160161	-1.13516	-0.055056	0.0277246	0.0232197	Field2:A11:2	map	b0168	methionine aminopeptidase	Translation, post-translational modification	Proteins - translation and modification	AE000126	1786364
542	170204	121300	0.0594523	0.0523811	0.0559167	-1.13499	-0.0549937	0.0389691	0.0409004	Field1:K16:2	rfaD	b3619	ADP-L-glycero-D-mannoheptose-6-epimerase	Cell structure	Surface polysaccharides and antigens	AE000440	1790049
2525	28834.4	21207.4	0.0101003	0.00889999	0.00950014	-1.13486	-0.054944	0.148407	0.16561	Field2:J7:3	sfhB	b2594	suppressor of ftsH mutation	Cell processes	Not classified	AE000346	1788946
4050	34827.1	24313.4	0.0118586	0.0104505	0.0111546	-1.13474	-0.054895	0.174579	0.178059	Field3:D5:3	yicN	b3663	orf, hypothetical protein	Hypothetical, unclassified, unknown	Unknown	AE000444	1790096
794	37923.2	27171.1	0.0133152	0.0117393	0.0125272	-1.13424	-0.0547063	0.0929592	0.0886407	Field1:D7:1	fucP	b2801	fucose permease	Transport and binding proteins	Transport of small molecules: Carbohydrates, organic acids, alcohols	AE000364	1789166
944	21794.8	15881.4	0.00769389	0.00678761	0.00724075	-1.13352	-0.0544294	0.132988	0.126981	Field1:P19:2	ycaD	b0898	putative transport	Putative transport proteins	Not classified	AE000192	1787126
3300	17185.2	12913.2	0.00614327	0.00542055	0.00578191	-1.13333	-0.054356	0.278465	0.293794	Field3:G9:3	b1688	b1688	orf, hypothetical protein	Hypothetical, unclassified, unknown	Unknown	AE000264	1787979
830	1.16234e+06	809055	0.399948	0.35291	0.376429	-1.13328	-0.0543387	0.0756486	0.0824135	Field1:L15:1	livF	b3454	ATP-binding component of leucine transport	Transport and binding proteins	Transport of small molecules: Amino acids, amines	AE000421	1789863
1606	58802	39971.4	0.0203676	0.0179753	0.0191715	-1.13309	-0.0542639	0.377584	0.311267	Field2:K17:1	holC	b4259	DNA polymerase III, chi subunit	DNA replication, repair, restriction/modification	DNA - replication, repair, restriction/modification	AE000496	1790709
3670	42688.5	31390.3	0.0152725	0.0134897	0.0143811	-1.13216	-0.0539062	0.341604	0.353657	Field3:K6:3	b2618	b2618	orf, hypothetical protein	Hypothetical, unclassified, unknown	Unknown	AE000347	1788971
2181	45216.6	29675.2	0.014894	0.0131618	0.0140279	-1.13161	-0.0536962	0.46772	0.506314	Field2:I18:3	b2463	b2463	putative multimodular enzyme	Putative enzymes	Not classified	AE000333	1788806
309	52642.3	36781.2	0.0180969	0.0159927	0.0170448	-1.13157	-0.0536827	0.0503805	0.0577129	Field1:I5:4	insB_1	b0021	IS1 protein InsB	Phage, transposon, or plasmid	Transposon-related functions	AE000112	1786203
1163	20715.2	15027.5	0.007169	0.00633682	0.00675291	-1.13133	-0.0535875	0.00360051	0.00423946	Field1:F4:1	b1840	b1840	putative resistance protein	Putative transport proteins	Drug/analog sensitivity	AE000278	1788145
649	52202.7	35718.5	0.0180297	0.0159392	0.0169845	-1.13116	-0.0535234	0.259763	0.245664	Field1:A20:3	secD	b0408	protein secretion; membrane protein, part of the channel	Transport and binding proteins	Protein, peptide secretion	AE000147	1786609
2621	12244.1	8595.61	0.00422088	0.00373182	0.00397635	-1.13105	-0.0534825	0.194062	0.175782	Field2:J7:4	yjhC	b4280	putative dehydrogenase	Hypothetical, unclassified, unknown	Not classified	AE000498	1790731
2993	23724.9	17550.8	0.00832445	0.00736023	0.00784234	-1.131	-0.053464	0.098008	0.0877497	Field2:B6:4	ycdZ	b1036	orf, hypothetical protein	Hypothetical, unclassified, unknown	Unknown	AE000205	1787273
2	39219.5	28474.3	0.0135503	0.0119852	0.0127678	-1.13058	-0.0533014	0.0172785	0.0217589	Field1:C1:1	araA	b0062	L-arabinose isomerase	Carbon compound catabolism	Degradation of small molecules: Carbon compounds	AE000116	1786248
3776	14506.2	10710.3	0.00510531	0.00451799	0.00481165	-1.13	-0.0530767	0.099427	0.093079	Field3:O8:4	b2896	b2896	orf, hypothetical protein	Hypothetical, unclassified, unknown	Unknown	AE000373	1789263
1714	46639.4	32623.1	0.0159988	0.0141585	0.0150787	-1.12998	-0.0530689	0.0588972	0.0625297	Field2:C21:2	dcp	b1538	dipeptidyl carboxypeptidase II	Carbon compound catabolism	Degradation of proteins, peptides, glyco	AE000251	1787819
4243	23155.1	17263.4	0.00791871	0.00700981	0.00746426	-1.12966	-0.0529482	0.301989	0.284822	Field3:F6:1	yjhD	b4281	orf, hypothetical protein	Hypothetical, unclassified, unknown	Unknown	AE000499	1790733
3668	14669.4	11164.9	0.00520508	0.00460802	0.00490655	-1.12957	-0.0529136	0.276629	0.287037	Field3:G6:3	yfjD	b2613	putative transport protein	Putative transport proteins	Not classified	AE000347	1788966
130	21966.4	15482	0.00749782	0.00663834	0.00706808	-1.12947	-0.0528758	0.0483331	0.0400932	Field1:C9:2	lytB	b0029	control of stringent response; involved in penicillin tolerance	Regulatory function	Global regulatory functions	AE000113	1786212
4031	188952	133018	0.0653069	0.0578219	0.0615644	-1.12945	-0.0528668	0.416091	0.399017	Field3:N23:2	sgbH	b3581	probable 3-hexulose 6-phosphate synthase	Putative enzymes	Central intermediary metabolism: Pool, multipurpose conversions	AE000435	1790006
3333	23373.6	16926.8	0.00815818	0.00722347	0.00769082	-1.1294	-0.0528475	0.0279952	0.0227219	Field3:I17:3	b1760	b1760	orf, hypothetical protein	Hypothetical, unclassified, unknown	Unknown	AE000270	1788057
653	12743.2	9700.4	0.0045729	0.00405092	0.00431191	-1.12886	-0.0526389	0.395091	0.41212	Field1:I20:3	mdlB	b0449	putative ATP-binding component of a transport system	Putative transport proteins	Not classified	AE000151	1786654
3312	49214	36637.9	0.0171419	0.0151869	0.0161644	-1.12873	-0.0525895	0.0826039	0.0900903	Field3:O11:3	b1722	b1722	orf, hypothetical protein	Hypothetical, unclassified, unknown	Unknown	AE000267	1788016
3633	37308.3	27027.4	0.0127801	0.0113229	0.0120515	-1.12869	-0.0525766	0.0390426	0.0460925	Field3:A22:2	b2494	b2494	orf, hypothetical protein	Hypothetical, unclassified, unknown	Unknown	AE000336	1788840
1031	55402.3	41084.3	0.0195236	0.0173011	0.0184124	-1.12846	-0.0524859	0.120379	0.111869	Field1:N17:3	yicE	b3654	putative transport protein	Putative transport proteins	Not classified	AE000443	1790087
123	146115	103921	0.0506396	0.044879	0.0477593	-1.12836	-0.0524467	0.0683898	0.068005	Field1:E7:2	treC	b4239	trehalase 6-P hydrolase	Carbon compound catabolism	Degradation of small molecules: Carbon compounds	AE000495	1790687
1164	21206	15724.2	0.00745183	0.0066065	0.00702917	-1.12796	-0.0522919	0.148499	0.141471	Field1:H4:1	msbB	b1855	suppressor of htrB, heat shock protein	Putative factors	Adaptations, atypical conditions	AE000279	1788161
3033	38520.2	26475.3	0.0134601	0.0119375	0.0126988	-1.12754	-0.0521326	0.352465	0.326161	Field2:B16:4	ymfC	b1135	orf, hypothetical protein	Hypothetical, unclassified, unknown	Unknown	AE000213	1787380
1105	110940	79815.5	0.0383208	0.0340202	0.0361705	-1.12641	-0.0516973	0.0310351	0.0354408	Field1:B13:4	nfnB	b0578	oxygen-insensitive NAD(P)H nitroreductase	Cell processes	Drug/analog sensitivity	AE000163	1786792
43	468658	323917	0.161505	0.143394	0.152449	-1.1263	-0.0516551	0.224571	0.212877	Field1:E11:1	gatZ	b2095	putative tagatose 6-phosphate kinase 1	Putative enzymes	Not classified	AE000298	1788411
1963	72109.9	52242.2	0.0260843	0.0231725	0.0246284	-1.12566	-0.0514058	0.457687	0.490303	Field2:E12:1	glnA	b3870	glutamine synthetase	Amino acid biosynthesis	Amino acid biosynthesis: Glutamine	AE000462	1790301
3727	28558.4	21344.3	0.0101108	0.00898422	0.00954752	-1.1254	-0.0513059	0.196303	0.191277	Field3:M20:3	b2756	b2756	orf, hypothetical protein	Hypothetical, unclassified, unknown	Unknown	AE000359	1789114
2973	25111.6	18505.6	0.00853901	0.00758778	0.0080634	-1.12536	-0.051293	0.216339	0.219564	Field2:J24:3	ycdF	b1005	orf, hypothetical protein	Hypothetical, unclassified, unknown	Unknown	AE000202	1787240
2716	49598.9	37834.3	0.01751	0.0155597	0.0165349	-1.12534	-0.0512839	0.238192	0.23914	Field2:H8:1	yafW	b0246	orf, hypothetical protein	Hypothetical, unclassified, unknown	Unknown	AE000132	1786440
2103	47955.3	34672	0.0165122	0.0146748	0.0155935	-1.12521	-0.0512343	8.84781e-05	9.71963e-05	Field2:M22:2	prpC	b0333	putative citrate synthase; propionate metabolism?	Putative enzymes	Not classified	AE000140	1786527
4173	35413.1	26017.9	0.0124635	0.0110772	0.0117703	-1.12515	-0.0512089	0.159853	0.145292	Field3:J11:4	yjcZ	b4110	orf, hypothetical protein	Hypothetical, unclassified, unknown	Unknown	AE000483	1790549
3570	19959.9	14526.2	0.00696782	0.00619477	0.0065813	-1.12479	-0.0510716	0.152736	0.145734	Field3:C6:2	b2340	b2340	orf, hypothetical protein	Hypothetical, unclassified, unknown	Unknown	AE000322	1788681
2326	58203.2	42772.6	0.0203916	0.0181319	0.0192617	-1.12463	-0.0510083	0.0828586	0.079354	Field2:L5:1	nadE	b1740	NAD synthetase, prefers NH3 over glutamine	Biosynthesis of cofactors, prosthetic groups and carriers	Biosynthesis of cofactors, carriers: Pyridine nucleotide	AE000269	1788036
3898	45843.4	32205.4	0.0157319	0.0139926	0.0148622	-1.1243	-0.0508838	0.104544	0.116264	Field3:D15:1	yrbK	b3199	orf, hypothetical protein	Hypothetical, unclassified, unknown	Unknown	AE000399	1789591
2351	64937.8	48224.5	0.022772	0.0202574	0.0215147	-1.12413	-0.0508166	0.0927344	0.0814864	Field2:N11:1	ispB	b3187	octaprenyl diphosphate synthase	Biosynthesis of cofactors, prosthetic groups and carriers	Biosynthesis of cofactors, carriers: Menaquinone, ubiquinone	AE000399	1789578
2032	102951	76840.2	0.036422	0.0324113	0.0344166	-1.12374	-0.0506667	0.182609	0.183416	Field2:O4:2	nrdD	b4238	anaerobic ribonucleoside-triphosphate reductase	Nucleotide biosynthesis and metabolism	2'-Deoxyribonucleotide metabolism	AE000495	1790686
3015	34129.3	25273.8	0.0119531	0.01064	0.0112965	-1.1234	-0.0505357	0.0538684	0.0512251	Field2:N10:4	ycfF	b1103	orf, hypothetical protein	Hypothetical, unclassified, unknown	Unknown	AE000211	1787346
1113	19703.1	14304.6	0.00685983	0.0061064	0.00648311	-1.12338	-0.050528	0.0143171	0.0119737	Field1:B15:4	ftsK	b0890	cell division protein	Cell processes	Cell division	AE000191	1787117
2861	13573	9677.87	0.00467056	0.0041583	0.00441443	-1.12319	-0.0504537	0.0417422	0.0401415	Field2:J20:2	ybeD	b0631	orf, hypothetical protein	Hypothetical, unclassified, unknown	Unknown	AE000168	1786850
3528	20508.5	16321.4	0.00732106	0.00651858	0.00691982	-1.12311	-0.0504208	0.48245	0.455597	Field3:O18:1	b2191	b2191	orf, hypothetical protein	Hypothetical, unclassified, unknown	Unknown	AE000308	1788517
1203	50708.4	36114.2	0.0175414	0.0156194	0.0165804	-1.12305	-0.0503989	0.0682483	0.0644256	Field1:F14:1	sufI	b3017	suppressor of ftsI	Cell processes	Not classified	AE000384	1789394
700	34412.1	25233	0.0119706	0.0106595	0.0113151	-1.123	-0.0503781	0.0277949	0.0272843	Field1:G8:4	msbA	b0914	ATP-binding transport protein; multicopy suppressor of htrB	Transport and binding proteins	Transport of small molecules: Other	AE000193	1787143
1258	15117.1	11061.3	0.0052172	0.00464647	0.00493184	-1.12283	-0.0503151	0.0736887	0.0711157	Field1:D4:2	fixB	b0042	probable flavoprotein subunit, carnitine metabolism	Putative enzymes	Energy metabolism, carbon: Electron transport	AE000114	1786226
2721	30015.6	22108	0.0104425	0.00930378	0.00987313	-1.12239	-0.0501443	0.0363621	0.0378715	Field2:B10:1	ykfA	b0253	putative GTP-binding protein	Hypothetical, unclassified, unknown	Not classified	AE000133	1786447
1690	53343.4	38414.9	0.0187988	0.0167514	0.0177751	-1.12223	-0.0500801	0.181149	0.179373	Field2:C15:2	leuS	b0642	leucine tRNA synthetase	Translation, post-translational modification	Aminoacyl tRNA synthetases, tRNA modification	AE000168	1786861
1559	39765.4	29658.6	0.0139094	0.0123966	0.013153	-1.12203	-0.0500054	0.066408	0.0667894	Field2:M5:1	recO	b2565	protein interacts with RecR and possibly RecF proteins	Regulatory function	DNA - replication, repair, restriction/modification	AE000343	2367140
2942	213822	154482	0.074212	0.0661484	0.0701802	-1.1219	-0.0499549	0.00170396	0.00194584	Field2:L16:3	b0919	b0919	orf, hypothetical protein	Hypothetical, unclassified, unknown	Unknown	AE000194	1787149
318	60498.9	43802.5	0.020603	0.0183657	0.0194843	-1.12182	-0.0499226	0.281989	0.268259	Field1:K7:4	insA_3	b0275	IS1 protein InsA	Phage, transposon, or plasmid	Transposon-related functions	AE000135	1786471
2638	44981.4	32444.2	0.0160307	0.0142915	0.0151611	-1.1217	-0.0498748	0.405809	0.400904	Field2:L11:4	xasA	b1492	acid sensitivity protein, putative transporter	Putative factors	Not classified	AE000246	1787768
2923	15471.6	11135.4	0.00547668	0.00488313	0.0051799	-1.12155	-0.0498186	0.265521	0.261439	Field2:F12:3	ybjH	b0843	orf, hypothetical protein	Hypothetical, unclassified, unknown	Unknown	AE000186	1787066
3322	49109.7	35607.7	0.0169583	0.0151206	0.0160395	-1.12154	-0.0498136	0.0174543	0.0141432	Field3:C15:3	b1742	b1742	orf, hypothetical protein	Hypothetical, unclassified, unknown	Unknown	AE000269	1788038
2551	481963	357734	0.164363	0.146564	0.155464	-1.12144	-0.0497746	0.240226	0.245307	Field2:N13:3	b2931	b2931	putative oxidoreductase	Putative enzymes	Not classified	AE000376	1789299
1777	12615.9	9107.25	0.00439211	0.00391987	0.00415599	-1.12047	-0.0494019	0.0237762	0.0275466	Field2:A13:3	rpsM	b3298	30S ribosomal subunit protein S13	Translation, post-translational modification	Ribosomal proteins - synthesis, modification	AE000407	1789693
2288	36668.1	26749.1	0.012682	0.0113188	0.0120004	-1.12044	-0.0493869	0.0370046	0.0373566	Field2:O20:4	ribH	b0415	riboflavin synthase, beta chain	Biosynthesis of cofactors, prosthetic groups and carriers	Biosynthesis of cofactors, carriers: Riboflavin	AE000148	1786617
1324	12591.6	9200.82	0.00448099	0.00399944	0.00424021	-1.1204	-0.0493749	0.282779	0.289055	Field1:H20:2	acnA	b1276	aconitate hydrase 1	Central intermediary metabolism	Energy metabolism, carbon: TCA cycle	AE000225	1787531
3593	16695.6	12451.2	0.00583866	0.00521135	0.00552501	-1.12037	-0.0493627	0.0573486	0.054432	Field3:A12:2	b2386	b2386	putative transport protein	Putative transport proteins	Not classified	AE000326	1788729
537	20149.3	14428.3	0.00698375	0.00623782	0.00661079	-1.11958	-0.0490555	0.0485785	0.0515965	Field1:A16:2	yiaD	b3552	putative outer membrane protein	putative membrane protein	Not classified	AE000432	1789974
1131	63769	44368.1	0.0223693	0.0199825	0.0211759	-1.11945	-0.0490041	0.371022	0.340299	Field1:F19:4	flgG	b1078	flagellar biosynthesis, cell-distal portion of basal-body rod	Cell processes	Surface structures	AE000208	1787318
3687	10241.6	7402.6	0.00355142	0.00315088	0.00335115	-1.11939	-0.0489798	0.0355759	0.0414601	Field3:M10:3	yfjW	b2642	orf, hypothetical protein	Hypothetical, unclassified, unknown	Unknown	AE000349	2367146
2668	21529.8	15096.5	0.00717364	0.00641048	0.00679206	-1.11905	-0.0488496	0.418744	0.431744	Field2:H19:4	yabQ	b0057	orf, hypothetical protein	Hypothetical, unclassified, unknown	Unknown	AE000116	1786243
2920	11646.5	8504.82	0.00408882	0.00365423	0.00387152	-1.11893	-0.0488029	0.147338	0.141383	Field2:P10:3	b0834	b0834	orf, hypothetical protein	Hypothetical, unclassified, unknown	Unknown	AE000185	1787056
1399	177623	125008	0.060386	0.0539752	0.0571806	-1.11877	-0.048742	0.117816	0.107197	Field1:N14:3	hyfI	b2489	hydrogenase 4 Fe-S subunit	Energy metabolism	Energy metabolism, carbon: Anaerobic respiration	AE000335	1788834
3799	42841.8	30305.6	0.0146903	0.0131314	0.0139109	-1.11872	-0.0487203	0.0651464	0.0771169	Field3:M14:4	yggL	b2959	orf, hypothetical protein	Hypothetical, unclassified, unknown	Unknown	AE000378	1789329
1632	41179.2	28734.4	0.0141837	0.0126787	0.0134312	-1.11871	-0.0487159	0.245355	0.22428	Field2:O23:1	sbcB	b2011	exonuclease I, 3' --> 5' specific; deoxyribophosphodiesterase	DNA replication, repair, restriction/modification	Degradation of DNA	AE000292	1788321
3023	37227.9	28114.4	0.0130698	0.0116843	0.012377	-1.11858	-0.0486664	0.149657	0.147051	Field2:N12:4	ycfS	b1113	orf, hypothetical protein	Hypothetical, unclassified, unknown	Unknown	AE000211	1787356
2935	14299.9	10403.3	0.00499389	0.00446478	0.00472933	-1.11851	-0.0486391	0.0341509	0.0347105	Field2:N14:3	ycaK	b0901	orf, hypothetical protein	Hypothetical, unclassified, unknown	Unknown	AE000192	1787129
1060	294756	219408	0.103285	0.0923913	0.0978381	-1.11791	-0.0484055	0.0834481	0.0755556	Field1:H1:4	dnaK	b0014	chaperone Hsp70; DNA biosynthesis; autoregulated heat shock proteins	Cell processes	Chaperones	AE000112	1786196
3854	210582	155379	0.0725622	0.0649206	0.0687414	-1.11771	-0.0483281	0.0419652	0.0463358	Field3:L3:1	ygjT	b3088	putative transport protein	Putative transport proteins	Not classified	AE000391	1789472
2404	22511.4	17297.2	0.00781634	0.00699342	0.00740488	-1.11767	-0.0483142	0.329288	0.30612	Field2:H1:2	ybiB	b0800	putative enzyme	Putative enzymes	Not classified	AE000182	1787019
2927	29246.8	21449.4	0.0102998	0.00921668	0.00975824	-1.11752	-0.0482542	0.191265	0.181177	Field2:N12:3	ybjM	b0848	orf, hypothetical protein	Hypothetical, unclassified, unknown	Unknown	AE000187	1787072
999	31141.8	23490.1	0.0109226	0.00977423	0.0103484	-1.11749	-0.0482451	0.140518	0.144099	Field1:N9:3	yqcE	b2775	putative transport protein	Putative transport proteins	Not classified	AE000361	2367161
1687	95969.3	70191.3	0.0338069	0.0302526	0.0320298	-1.11749	-0.0482435	0.296924	0.273611	Field2:M13:2	ppiB	b0525	peptidyl-prolyl cis-trans isomerase B (rotamase B)	Translation, post-translational modification	Proteins - translation and modification	AE000158	1786736
1944	20313.6	14835.4	0.00684763	0.00613053	0.00648908	-1.11697	-0.0480423	0.252257	0.255699	Field2:O6:1	ilvB	b3671	acetolactate synthase I,valine-sensitive, large subunit	Amino acid biosynthesis	Amino acid biosynthesis: Isoleucine, Valine	AE000444	1790104
3251	81435.5	59512.5	0.028146	0.025203	0.0266745	-1.11677	-0.0479641	0.00080894	0.000791142	Field3:E21:2	b1601	b1601	putative transport protein	Putative transport proteins	Not classified	AE000255	1787885
2898	12022.2	9130.12	0.0042807	0.0038338	0.00405725	-1.11657	-0.047885	0.279639	0.294866	Field2:D6:3	ybhB	b0773	orf, hypothetical protein	Hypothetical, unclassified, unknown	Unknown	AE000180	1786990
337	46898.8	33893	0.0161982	0.0145093	0.0153538	-1.1164	-0.0478208	0.0391428	0.0342166	Field1:A13:4	insB_4	b0988	IS1 protein InsB	Phage, transposon, or plasmid	Transposon-related functions	AE000200	1787223
2562	17122.5	12438.4	0.00599725	0.00537203	0.00568464	-1.11638	-0.0478134	0.105586	0.10022	Field2:D17:3	b3050	b3050	putative oxidoreductase	Putative enzymes	Not classified	AE000386	1789429
448	854955	611969	0.307556	0.275523	0.291539	-1.11626	-0.0477661	0.493733	0.492475	Field1:O16:1	ompA	b0957	outer membrane protein 3a (II*;G;d)	Cell structure	Outer membrane constituents	AE000198	1787191
3650	16240.8	11923.6	0.00567058	0.00508024	0.00537541	-1.1162	-0.0477428	0.124006	0.108955	Field3:C2:3	yfhB	b2560	orf, hypothetical protein	Hypothetical, unclassified, unknown	Unknown	AE000342	1788912
2244	14587.7	10735	0.00510431	0.00457403	0.00483917	-1.11593	-0.0476387	0.149919	0.151882	Field2:G10:4	wecB	b3786	UDP-N-acetyl glucosamine -2-epimerase; synthesis of enterobacterial common antigen (ECA)	Central intermediary metabolism	Central intermediary metabolism: Sugar-nucleotide biosynthesis, conversions	AE000455	2367283
1959	36644.9	25644.9	0.0121197	0.0108616	0.0114907	-1.11583	-0.0475981	0.479579	0.519578	Field2:M10:1	metR	b3828	regulator for metE and metH	Regulatory function	Amino acid biosynthesis: Methionine	AE000458	1790262
1151	34589.7	24305.5	0.0119736	0.0107322	0.0113529	-1.11567	-0.0475371	0.246008	0.232029	Field1:N23:4	marA	b1531	multiple antibiotic resistance; transcriptional activator of defense systems	Regulatory function	Drug/analog sensitivity	AE000250	1787811
2787	38963.1	30350.8	0.0135376	0.0121371	0.0128373	-1.11539	-0.0474267	0.423302	0.374327	Field2:F2:2	yajI	b0412	orf, hypothetical protein	Hypothetical, unclassified, unknown	Unknown	AE000147	1786613
3447	63617.2	48990.6	0.0224796	0.0201556	0.0213176	-1.11531	-0.0473936	0.295851	0.309019	Field3:M21:4	b1983	b1983	orf, hypothetical protein	Hypothetical, unclassified, unknown	Unknown	AE000290	1788294
3577	22506.9	16541.8	0.00791252	0.00709552	0.00750402	-1.11514	-0.0473308	0.107157	0.101163	Field3:A8:2	yfdM	b2356	orf, hypothetical protein	Hypothetical, unclassified, unknown	Unknown	AE000324	1788698
1558	29623	22416.3	0.010525	0.00944278	0.0099839	-1.11461	-0.0471226	0.254684	0.263684	Field2:K5:1	b2496	b2496	putative DNA replication factor	Putative factors	Not classified	AE000336	1788842
2090	41907.3	30514	0.0144229	0.0129469	0.0136849	-1.114	-0.0468868	0.00410601	0.00528051	Field2:C20:2	dgt	b0160	deoxyguanosine triphosphate triphosphohydrolase	Central intermediary metabolism	Central intermediary metabolism: Nucleotide hydrolysis	AE000125	1786355
2998	36406.4	27013.5	0.0124773	0.011202	0.0118397	-1.11385	-0.0468251	0.172069	0.183374	Field2:L6:4	ymdD	b1047	orf, hypothetical protein	Hypothetical, unclassified, unknown	Unknown	AE000206	1787285
2529	57500.8	42930	0.0198085	0.0177849	0.0187967	-1.11378	-0.0468002	0.111627	0.119155	Field2:B9:3	ygbD	b2711	putative oxidoreductase	Putative enzymes	Not classified	AE000355	1789065
879	11693.4	8785.65	0.00406148	0.00364667	0.00385407	-1.11375	-0.0467887	0.150181	0.163611	Field1:N3:2	rhaT	b3907	rhamnose transport	Transport and binding proteins	Transport of small molecules: Carbohydrates, organic acids, alcohols	AE000465	1790341
2756	79398.4	56504.1	0.0271618	0.0243901	0.0257759	-1.11364	-0.0467439	0.249509	0.223797	Field2:H18:1	yahO	b0329	orf, hypothetical protein	Hypothetical, unclassified, unknown	Unknown	AE000140	1786523
2072	60451.9	44849	0.0208624	0.0187349	0.0197987	-1.11355	-0.0467111	0.0460688	0.0508378	Field2:O14:2	yqeF	b2844	putative acyltransferase	Putative enzymes	Not classified	AE000368	1789210
1933	13930.3	10025.7	0.00486314	0.00436734	0.00461524	-1.11353	-0.0467004	0.24924	0.244965	Field2:I4:1	argG	b3172	argininosuccinate synthetase	Amino acid biosynthesis	Amino acid biosynthesis: Arginine	AE000398	1789563
1855	24388	17529	0.00841087	0.00755523	0.00798305	-1.11325	-0.0465932	0.0230569	0.0267057	Field2:M7:4	dapB	b0031	dihydrodipicolinate reductase	Amino acid biosynthesis	Amino acid biosynthesis: Lysine	AE000113	1786214
3054	11671.6	8683.96	0.00405287	0.00364149	0.00384718	-1.11297	-0.046483	0.0337617	0.0356254	Field2:L20:4	ycgZ	b1164	orf, hypothetical protein	Hypothetical, unclassified, unknown	Unknown	AE000215	1787411
2317	21709.6	16892.3	0.0076258	0.00685276	0.00723928	-1.11281	-0.0464197	0.348538	0.332276	Field2:J3:1	pabC	b1096	4-amino-4-deoxychorismate lyase	Biosynthesis of cofactors, prosthetic groups and carriers	Biosynthesis of cofactors, carriers: Folic acid	AE000210	1787338
1656	76028.3	57782.8	0.0263936	0.0237195	0.0250566	-1.11274	-0.0463924	0.232288	0.220573	Field2:O5:2	spoU	b3651	putative RNA methylase	Putative enzymes	Not classified	AE000442	1790083
2209	10602.2	8885.57	0.00376766	0.00338617	0.00357692	-1.11266	-0.0463632	0.668073	0.514256	Field2:A2:4	kduD	b2842	2-deoxy-D-gluconate 3-dehydrogenase	Central intermediary metabolism	Central intermediary metabolism: Pool, multipurpose conversions	AE000368	1789208
1225	18798.8	12962.5	0.00643354	0.00578239	0.00610797	-1.11261	-0.0463425	0.354852	0.325284	Field1:B20:1	cspA	b3556	cold shock protein 7.4, transcriptional activator of hns	Regulatory function	Adaptations, atypical conditions	AE000433	1789979
3972	95089.1	71586.9	0.033137	0.0297921	0.0314646	-1.11227	-0.0462121	0.114819	0.119258	Field3:H9:2	yhgI	b3414	orf, hypothetical protein	Hypothetical, unclassified, unknown	Unknown	AE000417	1789819
892	64545.3	47067.9	0.0221613	0.0199278	0.0210446	-1.11208	-0.0461359	0.0042299	0.00313277	Field1:H7:2	gltP	b4077	glutamate-aspartate symport protein	Transport and binding proteins	Transport of small molecules: Amino acids, amines	AE000481	1790514
488	10021	6683.91	0.0035281	0.0027713	0.0031497	-1.11204	-0.0461185	0.0238425	0.0198805	Field1:O2:2	wbbH	b2035	O-antigen polymerase	Cell structure	Macromolecule metabolism: Lipopolysaccharide	AE000294	1788347
1633	60811.6	44694.9	0.0211793	0.0190481	0.0201137	-1.11189	-0.0460603	0.0174651	0.0148867	Field3:D6:2	baeS	b2078	sensor protein (for BaeR)	Transcription, RNA processing and degradation	RNA synthesis, modification, DNA transcription	AE000297	1788393
3006	22810.2	16856.4	0.00792403	0.00712786	0.00752595	-1.1117	-0.0459869	0.0163143	0.0149174	Field2:L8:4	yceP	b1060	orf, hypothetical protein	Hypothetical, unclassified, unknown	Unknown	AE000207	1787299
797	17840.9	13233.8	0.00623479	0.00560851	0.00592165	-1.11167	-0.0459743	0.0574126	0.0526153	Field1:J7:1	cmtA	b2933	PTS system, mannitol-specific enzyme II component, cryptic	Transport and binding proteins	Transport of small molecules: Carbohydrates, organic acids, alcohols	AE000376	1789301
1936	513326	415559	0.178317	0.16041	0.169364	-1.11163	-0.0459614	0.612634	0.476162	Field2:O4:1	argD	b3359	acetylornithine delta-aminotransferase	Amino acid biosynthesis	Amino acid biosynthesis: Arginine	AE000412	1789759
941	32258.6	23608.3	0.0112898	0.0101563	0.0107231	-1.1116	-0.0459497	0.0831013	0.080206	Field1:J19:2	ybiT	b0820	putative ATP-binding component of a transport system	Putative transport proteins	Not classified	AE000184	1787041
1383	33097	25323.9	0.0117092	0.0105366	0.0111229	-1.11129	-0.0458256	0.237267	0.238523	Field1:N10:3	nuoH	b2282	NADH dehydrogenase I chain H	Energy metabolism	Energy metabolism, carbon: Aerobic respiration	AE000317	1788618
2300	103175	75299	0.035677	0.0321077	0.0338923	-1.11117	-0.0457791	0.00184573	0.00171071	Field2:G24:4	phpB	b0638	homolog of Salmonella cobC, a phosphohistidine protein	Putative regulatory proteins	Biosynthesis of cofactors, carriers: Cobalamin	AE000168	1786857
3449	17910.7	12964.9	0.00612935	0.00551667	0.00582301	-1.11106	-0.0457377	0.246774	0.240949	Field3:A23:4	erfK	b1990	orf, hypothetical protein	Hypothetical, unclassified, unknown	Unknown	AE000291	1788299
1685	51387	35965.4	0.0176664	0.015903	0.0167847	-1.11089	-0.0456698	0.244966	0.239028	Field2:I13:2	ybaU	b0441	putative protease maturation protein	Putative factors	Not classified	AE000150	1786645
3518	14242.7	10856.2	0.00501037	0.00451196	0.00476117	-1.11047	-0.045505	0.191453	0.190159	Field3:K16:1	yeiP	b2171	putative elongation factor	Putative factors	Not classified	AE000306	1788496
530	44993.9	31906.1	0.0152308	0.0137199	0.0144754	-1.11012	-0.0453707	0.174056	0.176177	Field1:C14:2	mrcA	b3396	peptidoglycan synthetase; penicillin-binding protein 1A	Cell structure	Murein sacculus, peptidoglycan	AE000415	1789799
3790	15200.3	11691.2	0.00536655	0.00483431	0.00510043	-1.1101	-0.0453609	0.248294	0.246112	Field3:K12:4	yqgC	b2940	orf, hypothetical protein	Hypothetical, unclassified, unknown	Unknown	AE000377	1789309
2107	27455.6	20210.7	0.00937169	0.00844335	0.00890752	-1.10995	-0.0453029	0.10732	0.108691	Field2:E24:2	tauB	b0366	taurine ATP-binding component of a transport system	Transport and binding proteins	Transport of small molecules: Amino acids, amines	AE000143	1786563
2221	13592.8	10251.5	0.00475811	0.00428808	0.00452309	-1.10961	-0.0451716	0.0936242	0.096114	Field2:I4:4	agaV	b3133	PTS system, cytoplasmic, N-acetylgalactosamine-specific IIB component 2 (EIIB-AGA)	Transport and binding proteins	Central intermediary metabolism: Amino sugars	AE000394	1789521
1393	17627.4	13109.7	0.0061258	0.00552141	0.0058236	-1.10946	-0.0451132	0.0480941	0.0428691	Field1:B14:3	hyfA	b2481	hydrogenase 4 Fe-S subunit	Putative enzymes	Energy metabolism, carbon: Anaerobic respiration	AE000335	1788826
2281	37833.8	27637.9	0.0131245	0.0118296	0.0124771	-1.10946	-0.0451101	0.028857	0.0292555	Field2:A20:4	panD	b0131	aspartate 1-decarboxylase	Biosynthesis of cofactors, prosthetic groups and carriers	Biosynthesis of cofactors, carriers: Pantothenate	AE000122	1786323
2644	18269	12710.8	0.00635747	0.00573094	0.00604421	-1.10933	-0.0450589	0.405423	0.362919	Field2:H13:4	sseB	b2522	enhanced serine sensitivity	Putative factors	Not classified	AE000339	1788871
4045	21263.3	15600.9	0.00721779	0.00650702	0.00686241	-1.10923	-0.0450216	0.145103	0.142554	Field3:J3:3	ttk	b3641	putative transcriptional regulator	Putative regulatory proteins	Not classified	AE000441	1790072
1539	38609.8	30606.5	0.0133244	0.0120151	0.0126698	-1.10898	-0.044923	0.549368	0.45094	Field2:E1:1	rnt	b1652	RNase T, degrades tRNA	Transcription, RNA processing and degradation	Degradation of RNA	AE000260	1787941
1567	46188.6	33029.6	0.0157526	0.0142158	0.0149842	-1.10811	-0.0445811	0.11172	0.104158	Field2:M7:1	mutS	b2733	methyl-directed mismatch repair	DNA replication, repair, restriction/modification	DNA - replication, repair, restriction/modification	AE000357	1789089
1124	234583	170487	0.0814054	0.0734637	0.0774346	-1.1081	-0.0445803	0.0223746	0.0255324	Field1:H17:4	flgM	b1071	anti-FliA (anti-sigma) factor; also known as RflB protein	Regulatory function	Surface structures	AE000208	1787311
616	88248	65542.1	0.0307472	0.0277485	0.0292479	-1.10807	-0.0445661	0.0376755	0.0365195	Field1:O10:3	b2879	b2879	putative proteoglycan	Putative cell structure	Not classified	AE000371	1789244
829	11168.7	8226.3	0.00389855	0.00351938	0.00370896	-1.10774	-0.0444375	0.0989092	0.0993586	Field1:J15:1	ugpB	b3453	sn-glycerol 3-phosphate transport system; periplasmic binding protein	Transport and binding proteins	Transport of small molecules: Carbohydrates, organic acids, alcohols	AE000421	1789862
2652	21882.6	15637.1	0.00741991	0.00669827	0.00705909	-1.10774	-0.044436	0.151621	0.149942	Field2:H15:4	yhbZ	b3183	putative GTP-binding factor	Putative factors	Not classified	AE000399	1789574
1753	47671.4	34298.9	0.0165611	0.014952	0.0157565	-1.10762	-0.0443907	0.341937	0.346855	Field2:A7:3	glnE	b3053	adenylylating enzyme for glutamine synthetase	Translation, post-translational modification	Proteins - translation and modification	AE000387	1789433
319	15356.5	11219.9	0.00537236	0.00485107	0.00511172	-1.10746	-0.0443275	0.411405	0.494236	Field1:M7:4	intF	b0281	putative phage integrase	Phage, transposon, or plasmid	Not classified	AE000136	2367104
2138	71419.6	52879.3	0.0248753	0.0224653	0.0236703	-1.10728	-0.0442566	0.01675	0.0135737	Field2:C8:3	ybhO	b0789	putative synthetase	Hypothetical, unclassified, unknown	Not classified	AE000181	1787007
1389	45138.6	33776	0.0158166	0.0142861	0.0150514	-1.10713	-0.044197	0.0765886	0.0706654	Field1:J12:3	lrhA	b2289	NADH dehydrogenase transcriptional regulator, LysR family	Regulatory function	Energy metabolism, carbon: Aerobic respiration	AE000318	1788626
2751	53108.8	38807.6	0.0177633	0.0160471	0.0169052	-1.10695	-0.0441274	0.369309	0.387315	Field2:N16:1	yahF	b0320	putative oxidoreductase subunit	Putative enzymes	Not classified	AE000139	1786513
3899	49667.7	36383.8	0.0171154	0.0154636	0.0162895	-1.10682	-0.0440766	0.0235521	0.0267844	Field3:F15:1	yhbN	b3200	orf, hypothetical protein	Hypothetical, unclassified, unknown	Unknown	AE000399	1789592
1182	17049.2	12273.4	0.00584122	0.00527902	0.00556012	-1.1065	-0.0439505	0.0476676	0.0510761	Field1:L8:1	fliJ	b1942	flagellar fliJ protein	Cell processes	Surface structures	AE000286	1788252
2727	49767.4	37567	0.0172988	0.0156361	0.0164675	-1.10634	-0.0438877	0.0788019	0.0841681	Field2:N10:1	yagK	b0277	orf, hypothetical protein	Hypothetical, unclassified, unknown	Unknown	AE000135	1786473
3043	17915.5	13104.5	0.00619148	0.00559677	0.00589412	-1.10626	-0.0438568	0.000566954	0.0007077	Field2:F18:4	ymfN	b1149	orf, hypothetical protein	Hypothetical, unclassified, unknown	Unknown	AE000214	1787395
3027	85897.1	63566.5	0.0297743	0.0269153	0.0283448	-1.10622	-0.043841	0.00189781	0.00204815	Field2:F14:4	cobB	b1120	putative nicotinic acid mononucleotide:5,6-dimethylbenzimidazole (DMB) phosphoribosyltransferase	Biosynthesis of cofactors, prosthetic groups and carriers	Biosynthesis of cofactors, carriers: Cobalamin	AE000212	1787364
695	18920	13734.9	0.00678115	0.00613105	0.0064561	-1.10603	-0.0437686	0.483754	0.487175	Field1:M6:4	artP	b0864	ATP-binding component of 3rd arginine transport system	Transport and binding proteins	Transport of small molecules: Amino acids, amines	AE000188	1787089
2076	77529.3	55064.8	0.0265542	0.0240127	0.0252834	-1.10584	-0.0436921	0.124851	0.13066	Field2:G16:2	accC	b3256	acetyl CoA carboxylase, biotin carboxylase subunit	Fatty acid and phospholipid metabolism	Fatty acid and phosphatidic acid biosynthesis	AE000404	1789654
3196	17577.2	14254.7	0.00641176	0.00579836	0.00610506	-1.10579	-0.0436717	0.580411	0.650379	Field3:G7:2	ydeK	b1510	orf, hypothetical protein	Hypothetical, unclassified, unknown	Unknown	AE000248	1787788
321	33737.4	25275.7	0.0118308	0.0107017	0.0112663	-1.1055	-0.0435605	0.094012	0.0887459	Field1:A9:4	tra5_1	b0372	IS3 putative transposase	Phage, transposon, or plasmid	Transposon-related functions	AE000144	1786570
1188	22116.9	15744.1	0.00757686	0.00685568	0.00721627	-1.10519	-0.0434386	0.122927	0.128238	Field1:H10:1	pmrD	b2259	polymyxin resistance protein B	Putative transport proteins	Drug/analog sensitivity	AE000315	1788593
4079	26362.1	20233.5	0.00926513	0.00838663	0.00882588	-1.10475	-0.0432643	0.301145	0.284296	Field3:N11:3	b3808	b3808	orf, hypothetical protein	Hypothetical, unclassified, unknown	Unknown	AE000456	1790240
2411	26009	20070.1	0.00908387	0.00822437	0.00865412	-1.10451	-0.0431683	0.344484	0.347676	Field2:F3:2	yliJ	b0838	putative transferase	Putative enzymes	Not classified	AE000186	1787061
1538	31993.4	24696.1	0.0111618	0.0101062	0.010634	-1.10445	-0.0431449	0.271369	0.263124	Field2:C1:1	tus	b1610	DNA-binding protein; inhibition of replication at Ter sites	DNA replication, repair, restriction/modification	DNA - replication, repair, restriction/modification	AE000256	1787895
2259	33549.6	24848.1	0.0115719	0.0104788	0.0110253	-1.10432	-0.0430937	0.012704	0.0150764	Field2:E14:4	phnP	b4092	phosphonate metabolism	Central intermediary metabolism	Central intermediary metabolism: Phosphorus compounds	AE000482	1790530
1028	9992.18	6732.87	0.00350253	0.00289858	0.00320055	-1.10397	-0.0429591	0.0294092	0.0251065	Field1:H17:3	yhjV	b3539	putative transporter protein	Putative transport proteins	Not classified	AE000431	1789961
1159	124911	98668.6	0.0440128	0.0398701	0.0419415	-1.1039	-0.0429311	0.465934	0.442421	Field1:N2:1	sodB	b1656	superoxide dismutase, iron	Cell processes	Detoxification	AE000261	1787946
913	13018.4	9547.9	0.00450035	0.00407694	0.00428865	-1.10385	-0.0429119	0.0145013	0.0116236	Field1:B13:2	yabJ	b0066	putative ATP-binding component of a transport system	Putative transport proteins	Not classified	AE000117	1786253
795	57634	42101.8	0.0198333	0.0179677	0.0189005	-1.10383	-0.0429033	0.00146413	0.00199702	Field1:F7:1	ptsP	b2829	PTS system, enzyme I, transcriptional regulator (with NPR and NTR proteins)	Transport and binding proteins	Transport of small molecules: Other	AE000366	1789193
2780	21989.5	16314.5	0.00748403	0.00678538	0.00713471	-1.10296	-0.0425617	0.1497	0.152795	Field2:H24:1	b0392	b0392	orf, hypothetical protein	Hypothetical, unclassified, unknown	Unknown	AE000145	1786591
3914	196209	145181	0.0674167	0.0611336	0.0642751	-1.10278	-0.042488	0.0120233	0.0127432	Field3:D19:1	yhcP	b3240	orf, hypothetical protein	Hypothetical, unclassified, unknown	Unknown	AE000403	1789636
3655	37614.4	28800.5	0.0130698	0.0118524	0.0124611	-1.10272	-0.0424637	0.228141	0.222281	Field3:M2:3	yfiF	b2581	orf, hypothetical protein	Hypothetical, unclassified, unknown	Unknown	AE000344	1788935
105	23588.2	17243.1	0.00811353	0.00735857	0.00773605	-1.1026	-0.0424164	0.0556046	0.049187	Field1:A3:2	mtlR	b3601	repressor for mtl	Regulatory function	Degradation of small molecules: Carbon compounds	AE000438	1790029
2718	27420	20793.6	0.0093993	0.00852744	0.00896337	-1.10224	-0.042277	0.25503	0.248484	Field2:L8:1	ykfF	b0249	orf, hypothetical protein	Hypothetical, unclassified, unknown	Unknown	AE000133	1786443
429	16157.4	11661.7	0.00560621	0.00508691	0.00534656	-1.10208	-0.042215	0.134156	0.139036	Field1:I12:1	envY	b0566	envelope protein; thermoregulation of porin biosynthesis	Cell processes	Outer membrane constituents	AE000161	1786778
513	38791.1	29691.8	0.0136919	0.0124259	0.0130589	-1.10189	-0.0421381	0.236061	0.245079	Field1:A10:2	dsbC	b2893	protein disulfide isomerase II	Cell structure	Surface structures	AE000373	1789260
3849	13752.2	10042.8	0.00469701	0.00426487	0.00448094	-1.10132	-0.0419154	0.0535563	0.0495805	Field3:B3:1	ygjN	b3083	orf, hypothetical protein	Hypothetical, unclassified, unknown	Unknown	AE000390	1789465
400	31535.6	23475.3	0.011014	0.0100007	0.0105073	-1.10132	-0.0419123	0.250494	0.244331	Field1:O4:1	murC	b0091	L-alanine adding enzyme, UDP-N-acetyl-muramate:alanine ligase	Cell structure	Murein sacculus, peptidoglycan	AE000118	1786279
3394	26359.8	20317.7	0.00923012	0.00838592	0.00880802	-1.10067	-0.0416568	0.228737	0.229848	Field3:C9:4	yebB	b1862	orf, hypothetical protein	Hypothetical, unclassified, unknown	Unknown	AE000280	1788169
987	47696.2	36305.6	0.0166605	0.0151388	0.0158996	-1.10052	-0.0415971	0.0923455	0.0943835	Field1:F7:3	yojI	b2211	putative ATP-binding component of a transport system	Putative transport proteins	Not classified	AE000310	1788540
2171	32831.4	23928.1	0.0113855	0.0103456	0.0108655	-1.10052	-0.041596	0.0909608	0.0909208	Field2:E16:3	yejM	b2188	putative sulfatase	Putative enzymes	Not classified	AE000308	1788515
638	20570.5	15378.5	0.00727454	0.00661017	0.00694236	-1.10051	-0.041593	0.253458	0.254887	Field1:K16:3	secA	b0098	preprotein translocase; secretion protein	Transport and binding proteins	Protein, peptide secretion	AE000119	1786287
335	460792	349018	0.165675	0.150551	0.158113	-1.10046	-0.041573	0.446893	0.503153	Field1:M11:4	tolA	b0739	membrane spanning protein, required for outer membrane integrity	Cell processes	Colicin-related functions	AE000177	1786960
1881	29569.3	21804.9	0.010325	0.00938267	0.00985382	-1.10043	-0.0415622	0.0955134	0.0854349	Field2:A15:4	dadA	b1189	D-amino acid dehydrogenase subunit	Carbon compound catabolism	Degradation of small molecules: Amino acids	AE000217	1787438
1109	116810	85393.8	0.0412316	0.0374689	0.0393502	-1.10042	-0.0415599	0.312293	0.310924	Field1:J13:4	dps	b0812	global regulator, starvation conditions	Regulatory function	Global regulatory functions	AE000183	1787032
2141	24547	18182.4	0.008468	0.00769593	0.00808196	-1.10032	-0.0415197	0.0195821	0.0223914	Field2:I8:3	yccK	b0969	putative sulfite reductase (EC 1.8.-.-)	Hypothetical, unclassified, unknown	Not classified	AE000199	1787204
1514	36719.6	26038	0.0125935	0.0114468	0.0120201	-1.10018	-0.0414645	0.237047	0.233192	Field1:D20:4	ybeW	b0650	putative dnaK protein	Putative enzymes	Not classified	AE000169	1786870
1908	21998.9	16490.1	0.00770807	0.00700622	0.00735714	-1.10018	-0.0414622	0.0994832	0.0934068	Field2:G21:4	wcaB	b2058	putative transferase	Putative enzymes	Not classified	AE000295	1788371
3169	25476.3	19502.9	0.00905024	0.00822692	0.00863858	-1.10008	-0.0414231	0.301682	0.318522	Field3:D10:2	b1446	b1446	orf, hypothetical protein	Hypothetical, unclassified, unknown	Unknown	AE000241	1787717
2901	21325.2	15672.1	0.00738475	0.00671296	0.00704885	-1.10007	-0.0414213	0.0242009	0.0235772	Field2:J6:3	ybhP	b0790	orf, hypothetical protein	Hypothetical, unclassified, unknown	Unknown	AE000181	1787008
3747	13122.2	9980.11	0.00453019	0.00411982	0.004325	-1.09961	-0.0412382	0.259108	0.268944	Field3:E2:4	ygdD	b2807	orf, hypothetical protein	Hypothetical, unclassified, unknown	Unknown	AE000364	1789172
496	45339	32958.4	0.0160234	0.0145767	0.0153001	-1.09925	-0.0410948	0.576718	0.468728	Field1:O4:2	rcsB	b2217	positive response regulator for colanic capsule biosynthesis, (sensor, RcsC)	Regulatory function	Surface polysaccharides and antigens	AE000310	1788546
585	28806.1	21076.6	0.0098321	0.00894518	0.00938864	-1.09915	-0.0410571	0.063541	0.0571439	Field1:A4:3	vacJ	b2346	lipoprotein precursor	Cell structure	Macromolecule synthesis, modification: Lipoprotein	AE000323	1788688
646	57626.9	42471.9	0.0199733	0.0181792	0.0190763	-1.09869	-0.0408752	0.00202007	0.00217591	Field1:K18:3	cynX	b0341	cyanate transport	Transport and binding proteins	Transport of small molecules: Anions	AE000141	1786536
1144	91900	66890.9	0.0316942	0.0288503	0.0302722	-1.09857	-0.040829	0.035866	0.0403036	Field1:P21:4	trg	b1421	methyl-accepting chemotaxis protein III, ribose sensor receptor	Regulatory function	Chemotaxis and mobility	AE000239	1787690
1208	28059.3	20017.2	0.0099002	0.00901242	0.00945631	-1.09851	-0.0408028	0.469158	0.43019	Field1:P14:1	hflB	b3178	degrades sigma32, integral membrane peptidase, cell division protein	Carbon compound catabolism	Degradation of proteins, peptides, glyco	AE000398	1789568
1298	16471	11376.1	0.00561085	0.00510808	0.00535947	-1.09843	-0.0407706	0.442662	0.40488	Field1:D14:2	pflA	b0902	pyruvate formate lyase activating enzyme 1	Energy metabolism	Energy metabolism, carbon: Anaerobic respiration	AE000192	1787130
3400	21162.7	16200.2	0.00740032	0.00673799	0.00706916	-1.0983	-0.0407203	0.174761	0.167969	Field3:O9:4	yecP	b1871	putative enzyme	Putative enzymes	Not classified	AE000280	1788178
598	20593.4	16338.8	0.0073739	0.00671433	0.00704412	-1.09823	-0.0406945	0.466876	0.489992	Field1:K6:3	b0878	b0878	putative membrane protein	putative membrane protein	Not classified	AE000189	1787104
770	37256.7	27590	0.0126985	0.0115628	0.0121306	-1.09822	-0.0406876	0.11039	0.111963	Field1:D1:1	fadL	b2344	transport of long-chain fatty acids; sensitivity to phage T2	Transport and binding proteins	Transport of small molecules: Carbohydrates, organic acids, alcohols	AE000323	1788686
4029	11402.1	8491.48	0.00405459	0.003693	0.00387379	-1.09791	-0.0405678	0.37098	0.392641	Field3:J23:2	yiaI	b3573	orf, hypothetical protein	Hypothetical, unclassified, unknown	Unknown	AE000435	2367245
1581	83809.8	63101.5	0.029344	0.0267308	0.0280374	-1.09776	-0.0405064	0.0992773	0.0973945	Field2:I11:1	dfp	b3639	flavoprotein affecting synthesis of DNA and pantothenate metabolism	DNA replication, repair, restriction/modification	DNA - replication, repair, restriction/modification	AE000441	1790070
1903	28205	20973.8	0.00970675	0.00884278	0.00927476	-1.0977	-0.0404847	0.230443	0.241346	Field2:M19:4	hisB	b2022	imidazoleglycerolphosphate dehydratase and histidinol-phosphate phosphatase	Amino acid biosynthesis	Amino acid biosynthesis: Histidine	AE000293	1788333
3030	28347.8	21108.7	0.00987003	0.00899185	0.00943094	-1.09766	-0.0404694	0.0375798	0.0370301	Field2:L14:4	ycfD	b1128	orf, hypothetical protein	Hypothetical, unclassified, unknown	Unknown	AE000213	1787373
3779	31334.3	24293.6	0.0112878	0.0102842	0.010786	-1.09759	-0.0404403	0.470497	0.538713	Field3:E10:4	yqfB	b2900	orf, hypothetical protein	Hypothetical, unclassified, unknown	Unknown	AE000373	1789267
1856	17711	13217.3	0.00610726	0.00556614	0.0058367	-1.09722	-0.0402919	0.137719	0.144183	Field2:O7:4	leuD	b0071	isopropylmalate isomerase subunit	Amino acid biosynthesis	Amino acid biosynthesis: Leucine	AE000117	1786258
1748	20742	15484.5	0.00742423	0.00676784	0.00709604	-1.09699	-0.0402009	0.45551	0.484648	Field2:G5:3	ptr	b2821	protease III	Cell processes	Degradation of proteins, peptides, glyco	AE000365	2367164
3332	65036.6	49988.7	0.0224369	0.0204572	0.0214471	-1.09677	-0.0401168	0.343318	0.319129	Field3:G17:3	b1755	b1755	putative transport system permease protein	Putative transport proteins	Not classified	AE000270	1788052
1353	32766.1	24425.9	0.0111779	0.0101928	0.0106854	-1.09664	-0.0400645	0.121474	0.125984	Field1:B4:3	zwf	b1852	glucose-6-phosphate dehydrogenase	Central intermediary metabolism	Energy metabolism, carbon: Oxidative branch, pentose pathway	AE000279	1788158
3476	99813.7	77745.8	0.0345786	0.031534	0.0330563	-1.09655	-0.0400286	0.37983	0.3472	Field3:G6:1	yegH	b2063	putative transport protein	Putative transport proteins	Not classified	AE000296	1788377
936	199753	149548	0.0690536	0.0630011	0.0660274	-1.09607	-0.0398383	0.0614084	0.0705483	Field1:P17:2	ybeZ	b0660	putative ATP-binding protein in pho regulon	Putative transport proteins	Not classified	AE000170	1786881
81	10157.5	6717.7	0.00347654	0.00299371	0.00323513	-1.09579	-0.0397255	0.186534	0.18783	Field1:A21:1	glcC	b2980	transcriptional activator for glc operon	Regulatory function	Degradation of small molecules: Carbon compounds	AE000381	1789353
2540	71741.4	54540.4	0.0251405	0.0229479	0.0240442	-1.09555	-0.0396306	0.121913	0.117671	Field2:H11:3	yqeA	b2874	putative kinase	Putative enzymes	Not classified	AE000370	1789238
1897	20509.8	15259.2	0.00714317	0.00652046	0.00683181	-1.0955	-0.0396127	0.525227	0.559325	Field2:A19:4	yeaU	b1800	putative tartrate dehydrogenase	Putative enzymes	Not classified	AE000274	1788101
2505	34843.8	28346.8	0.0117002	0.0106812	0.0111907	-1.0954	-0.0395743	0.740227	0.548055	Field2:B3:3	b2324	b2324	putative peptidase	Putative enzymes	Not classified	AE000321	1788664
325	43202	32666.8	0.0151877	0.0138649	0.0145263	-1.0954	-0.0395731	0.159668	0.155525	Field1:I9:4	tra5_2	b0541	IS3 putative transposase	Phage, transposon, or plasmid	Transposon-related functions	AE000160	1786753
3176	13265.3	10514.7	0.00470921	0.00430213	0.00450567	-1.09462	-0.0392641	0.433651	0.425845	Field3:O1:2	b1459	b1459	orf, hypothetical protein	Hypothetical, unclassified, unknown	Unknown	AE000243	1787732
2728	46056.5	35594.9	0.0160073	0.0146245	0.0153159	-1.09456	-0.0392388	0.259889	0.251585	Field2:P10:1	yagM	b0279	orf, hypothetical protein	Hypothetical, unclassified, unknown	Unknown	AE000135	2367101
3292	12315.4	10160.9	0.00441778	0.00403798	0.00422788	-1.09406	-0.0390399	0.619875	0.576523	Field3:G7:3	ynhA	b1679	orf, hypothetical protein	Hypothetical, unclassified, unknown	Unknown	AE000263	1787969
3217	17736.4	13494.2	0.00621631	0.00568244	0.00594938	-1.09395	-0.0389978	0.16983	0.157137	Field3:A13:2	b1547	b1547	orf, hypothetical protein	Hypothetical, unclassified, unknown	Unknown	AE000252	1787829
2497	14630	11272	0.00507737	0.00464177	0.00485957	-1.09384	-0.0389555	0.248076	0.2447	Field2:B1:3	b2254	b2254	putative sugar transferase	Putative enzymes	Not classified	AE000315	1788588
1216	123109	92282.8	0.0431559	0.0394552	0.0413056	-1.0938	-0.0389362	0.11116	0.10656	Field1:P16:1	ftsE	b3463	ATP-binding component of a membrane-associated complex involved in cell division	Cell processes	Not classified	AE000422	1789873
175	25915.7	19023.8	0.00913704	0.00835424	0.00874564	-1.0937	-0.0388985	0.354042	0.352144	Field1:M19:2	ribF	b0025	putative regulator	Putative regulatory proteins	Not classified	AE000113	1786208
3664	20170.9	15752.5	0.00702063	0.00642006	0.00672034	-1.09355	-0.0388367	0.358962	0.33309	Field3:O4:3	yfiN	b2604	orf, hypothetical protein	Hypothetical, unclassified, unknown	Unknown	AE000346	1788956
753	308459	210269	0.105834	0.0967873	0.101311	-1.09347	-0.0388078	0.619966	0.527285	Field1:A22:4	gatA	b2094	galactitol-specific enzyme IIA of phosphotransferase system	Transport and binding proteins	Transport of small molecules: Carbohydrates, organic acids, alcohols	AE000298	1788410
1614	22783.4	16568.5	0.00779532	0.00712953	0.00746242	-1.09338	-0.0387729	0.081701	0.0880279	Field2:K19:1	hepA	b0059	probable ATP-dependent RNA helicase	Putative enzymes	RNA synthesis, modification, DNA transcription	AE000116	1786245
2235	53208.6	40678.4	0.0185871	0.017	0.0177935	-1.09336	-0.0387629	0.128178	0.129896	Field2:E8:4	damX	b3388	putative membrane protein; interferes with cell division	Putative factors	Cell division	AE000414	1789790
1590	18069.7	13099.5	0.0062795	0.00574397	0.00601173	-1.09323	-0.038713	0.296658	0.279375	Field2:K13:1	gidB	b3740	glucose-inhibited division; chromosome replication?	Hypothetical, unclassified, unknown	DNA - replication, repair, restriction/modification	AE000451	1790179
917	37555.6	28164.6	0.0131467	0.012027	0.0125868	-1.0931	-0.0386619	0.115177	0.114661	Field1:J13:2	yadG	b0127	putative ATP-binding component of a transport system	Putative transport proteins	Not classified	AE000122	1786319
2907	11998.9	9311.51	0.00424142	0.00388131	0.00406137	-1.09278	-0.0385332	0.287786	0.295294	Field2:F8:3	ybiJ	b0802	orf, hypothetical protein	Hypothetical, unclassified, unknown	Unknown	AE000182	1787021
1192	25886.9	19448.2	0.00901235	0.0082478	0.00863007	-1.0927	-0.0384999	0.0533535	0.0470327	Field1:P10:1	emrK	b2368	multidrug resistance protein K	Putative transport proteins	Drug/analog sensitivity	AE000325	1788711
1727	165349	123169	0.0575526	0.052701	0.0551268	-1.09206	-0.0382461	0.260784	0.265408	Field2:M23:2	aspS	b1866	aspartate tRNA synthetase	Translation, post-translational modification	Aminoacyl tRNA synthetases, tRNA modification	AE000280	1788173
871	72836.8	58979.7	0.0254342	0.0232906	0.0243624	-1.09204	-0.0382369	0.584668	0.487661	Field1:N1:2	rbsA	b3749	ATP-binding component of D-ribose high-affinity transport system	Transport and binding proteins	Transport of small molecules: Carbohydrates, organic acids, alcohols	AE000452	1790190
1201	21551.2	16173.6	0.00740153	0.00677783	0.00708968	-1.09202	-0.0382309	0.0814899	0.0911048	Field1:B14:1	ygeD	b2835	putative resistance proteins	Putative factors	Drug/analog sensitivity	AE000367	1789200
1014	16288.3	12519	0.00571093	0.00522976	0.00547034	-1.09201	-0.0382249	0.181375	0.1826	Field1:L13:3	yhdW	b3268	putative periplasmic binding transport protein	Putative transport proteins	Not classified	AE000405	1789668
463	15053.3	11124.8	0.00525154	0.00480996	0.00503075	-1.09181	-0.0381453	0.0945269	0.0981175	Field1:M20:1	b1502	b1502	putative adhesin; similar to FimH protein	Putative cell structure	Not classified	AE000247	1787779
3890	22834.6	17277.8	0.00783783	0.00717982	0.00750883	-1.09165	-0.0380824	0.136143	0.141273	Field3:D13:1	yhbE	b3184	orf, hypothetical protein	Hypothetical, unclassified, unknown	Unknown	AE000399	1789575
1359	51943.1	38519.3	0.017877	0.0163787	0.0171278	-1.09148	-0.038016	0.0865518	0.0922203	Field1:N4:3	narP	b2193	nitrate/nitrite response regulator (sensor NarQ)	Regulatory function	Energy metabolism, carbon: Anaerobic respiration	AE000309	1788521
470	125480	86968.6	0.043205	0.0395884	0.0413967	-1.09135	-0.0379659	0.632077	0.576089	Field1:K22:1	fliA	b1922	flagellar biosynthesis; alternative sigma factor 28; regulation of flagellar operons	Regulatory function	Surface structures	AE000285	1788231
507	14148.6	10650.5	0.00494219	0.00452884	0.00473552	-1.09127	-0.0379326	0.0654769	0.0609623	Field1:E8:2	pbpC	b2519	putative peptidoglycan enzyme	Putative enzymes	Not classified	AE000338	1788867
2929	20801.5	15597	0.0071996	0.00659767	0.00689864	-1.09123	-0.037918	0.00136456	0.00178722	Field2:B14:3	ybjO	b0858	orf, hypothetical protein	Hypothetical, unclassified, unknown	Unknown	AE000187	1787082
660	24891.9	18838.7	0.00873969	0.0080094	0.00837455	-1.09118	-0.037896	0.311189	0.302098	Field1:G22:3	fepE	b0587	ferric enterobactin (enterochelin) transport	Transport and binding proteins	Transport of small molecules: Cations	AE000164	1786802
3957	18832.3	14377.2	0.00654142	0.00599719	0.0062693	-1.09075	-0.0377243	0.130322	0.140439	Field3:J5:2	yhfU	b3378	orf, hypothetical protein	Hypothetical, unclassified, unknown	Unknown	AE000413	1789779
2918	31181	23579.3	0.0108076	0.00991099	0.0103593	-1.09046	-0.0376102	0.0232916	0.0272413	Field2:L10:3	b0822	b0822	orf, hypothetical protein	Hypothetical, unclassified, unknown	Unknown	AE000184	1787043
3383	11977.7	8974.19	0.00420485	0.00385697	0.00403091	-1.09019	-0.037504	0.431139	0.40629	Field3:M5:4	b1841	b1841	orf, hypothetical protein	Hypothetical, unclassified, unknown	Unknown	AE000278	1788146
2014	35408.5	25432.1	0.0120791	0.0110799	0.0115795	-1.09018	-0.0374984	0.193304	0.19444	Field2:K24:1	purF	b2312	amidophosphoribosyltransferase = PRPP amidotransferase	Nucleotide biosynthesis and metabolism	Purine ribonucleotide biosynthesis	AE000320	1788651
3280	37689.4	28420.1	0.0129821	0.0119111	0.0124466	-1.08991	-0.0373912	0.106818	0.108802	Field3:O3:3	ydhE	b1663	putative transport protein	Putative transport proteins	Not classified	AE000261	1787953
774	56338.7	46185.8	0.0197906	0.0181649	0.0189778	-1.0895	-0.0372262	0.624206	0.521645	Field1:L1:1	ptsH	b2415	PTS system protein HPr	Transport and binding proteins	Transport of small molecules: Carbohydrates, organic acids, alcohols	AE000329	1788755
1562	41216.4	30515.8	0.0144154	0.013233	0.0138242	-1.08935	-0.0371665	0.428896	0.457423	Field2:C7:1	recN	b2616	protein used in recombination and DNA repair	DNA replication, repair, restriction/modification	DNA - replication, repair, restriction/modification	AE000347	1788969
3525	34446.9	25491.5	0.0117592	0.0107964	0.0112778	-1.08918	-0.0370998	0.0689947	0.0648801	Field3:I18:1	rsuA	b2183	16S pseudouridylate 516 synthase	Transcription, RNA processing and degradation	RNA synthesis, modification, DNA transcription	AE000308	1788510
699	43476.5	31379.7	0.0151111	0.0138742	0.0144926	-1.08915	-0.037089	0.337271	0.314357	Field1:E8:4	lolA	b0891	periplasmic protein effects translocation of lipoproteins from inner membrane to outer	Transport and binding proteins	Protein, peptide secretion	AE000191	1787118
3578	49357.8	38675.9	0.0174174	0.0159944	0.0167059	-1.08897	-0.0370157	0.325216	0.324929	Field3:C8:2	yfdN	b2357	orf, hypothetical protein	Hypothetical, unclassified, unknown	Unknown	AE000324	1788699
1854	29364.4	22685.1	0.0102239	0.00939772	0.00981084	-1.08792	-0.0365958	0.216356	0.220709	Field2:K7:4	thrC	b0004	threonine synthase	Amino acid biosynthesis	Amino acid biosynthesis: Threonine	AE000111	1786185
1578	51601.1	38767.3	0.0180488	0.0165926	0.0173207	-1.08776	-0.0365323	0.165833	0.167728	Field2:C11:1	dam	b3387	DNA adenine methylase	DNA replication, repair, restriction/modification	DNA - replication, repair, restriction/modification	AE000414	1789789
3353	34719	26082.4	0.0118485	0.0108932	0.0113708	-1.0877	-0.0365079	0.242373	0.255842	Field3:A23:3	yeaO	b1792	orf, hypothetical protein	Hypothetical, unclassified, unknown	Unknown	AE000274	1788093
4204	21878.8	16277.2	0.00757137	0.00696112	0.00726624	-1.08767	-0.0364955	0.00797091	0.00994106	Field3:H19:4	sgaT	b4193	orf, hypothetical protein	Putative transport proteins	Unknown	AE000491	2367358
4104	12851	9928.59	0.00459898	0.00422871	0.00441385	-1.08756	-0.0364532	0.453778	0.498225	Field3:P17:3	yihE	b3859	orf, hypothetical protein	Hypothetical, unclassified, unknown	Unknown	AE000461	1790290
1676	34129.6	25148.5	0.0119806	0.0110169	0.0114988	-1.08747	-0.0364177	0.308367	0.307007	Field2:G11:2	frr	b0172	ribosome releasing factor	Translation, post-translational modification	Proteins - translation and modification	AE000126	1786368
2688	23227.3	16228.8	0.00797524	0.00733636	0.0076558	-1.08708	-0.0362634	0.580504	0.468807	Field2:P23:4	pfs	b0159	orf, hypothetical protein	Nucleotide biosynthesis and metabolism	Unknown	AE000125	1786354
1190	34757.7	26502.8	0.0120813	0.0111139	0.0115976	-1.08704	-0.0362447	0.0420203	0.0452811	Field1:L10:1	div	b2321	cell division protein	Cell processes	Cell division	AE000321	1788661
3362	22822.4	17100	0.00782746	0.00720141	0.00751444	-1.08693	-0.0362035	0.0855317	0.0839988	Field3:C1:4	yeaZ	b1807	orf, hypothetical protein	Hypothetical, unclassified, unknown	Unknown	AE000275	1788109
296	13688.6	10784.4	0.00468669	0.00431236	0.00449953	-1.0868	-0.0361509	0.576058	0.519774	Field1:O1:4	yjaE	b3995	putative transcriptional regulator	Putative regulatory proteins	Not classified	AE000473	1790428
1543	19993.4	16242.6	0.00706979	0.00650623	0.00678801	-1.08662	-0.0360772	0.559225	0.501337	Field2:M1:1	rnd	b1804	RNase D, processes tRNA precursor	Transcription, RNA processing and degradation	Degradation of RNA	AE000274	1788105
261	55031	41787	0.0197193	0.0181484	0.0189338	-1.08656	-0.0360549	0.482394	0.528357	Field1:I17:3	yggD	b2929	putative transcriptional regulator	Putative regulatory proteins	Not classified	AE000376	1789297
3415	45632.8	34381.4	0.0161074	0.0148269	0.0154671	-1.08636	-0.0359744	0.301443	0.312544	Field3:M13:4	yedD	b1928	orf, hypothetical protein	Hypothetical, unclassified, unknown	Unknown	AE000285	1788237
334	15910.4	12212.2	0.00558024	0.00513738	0.00535881	-1.0862	-0.035911	0.170284	0.164632	Field1:K11:4	tolR	b0738	putative inner membrane protein, involved in the tonB-independent uptake of group A colicins	Phage, transposon, or plasmid	Not classified	AE000177	1786959
2623	50708.9	38271.8	0.017597	0.0162011	0.0168991	-1.08616	-0.0358942	0.0433147	0.0382778	Field2:N7:4	sgcQ	b4303	putative nucleoside triphosphatase	Putative enzymes	Not classified	AE000501	1790757
1115	26906.1	19259.3	0.00918501	0.00845665	0.00882083	-1.08613	-0.0358812	0.352903	0.32704	Field1:F15:4	sulA	b0958	suppressor of lon; inhibits cell division and ftsZ ring formation	Cell processes	Cell division	AE000198	1787192
3003	17871.5	14088.7	0.00624131	0.00574643	0.00599387	-1.08612	-0.035878	0.413392	0.392258	Field2:F8:4	yceI	b1056	orf, hypothetical protein	Hypothetical, unclassified, unknown	Unknown	AE000207	1787295
626	40222.8	29342.3	0.0136655	0.0125824	0.013124	-1.08608	-0.0358618	0.163132	0.160904	Field1:C14:3	yjdA	b4109	putative vimentin	Putative enzymes	Not classified	AE000483	1790548
1611	41853.8	30223.7	0.0143869	0.0132486	0.0138177	-1.08592	-0.0357966	0.266643	0.263027	Field2:E19:1	dnaT	b4362	DNA biosynthesis; primosomal protein i	DNA replication, repair, restriction/modification	DNA - replication, repair, restriction/modification	AE000507	1790824
3011	43213.8	33598.7	0.0151685	0.0139703	0.0145694	-1.08576	-0.0357344	0.252926	0.253649	Field2:F10:4	yceC	b1086	orf, hypothetical protein	Hypothetical, unclassified, unknown	Unknown	AE000209	1787327
82	14711.2	10430.5	0.00504868	0.00465072	0.0048497	-1.08557	-0.0356582	0.432485	0.390806	Field1:C21:1	icc	b3032	regulator of lacZ	Regulatory function	Degradation of small molecules: Carbon compounds	AE000385	1789410
3901	112200	81954.4	0.0385188	0.035486	0.0370024	-1.08546	-0.0356158	0.150566	0.154274	Field3:J15:1	yhbJ	b3205	orf, hypothetical protein	Hypothetical, unclassified, unknown	Unknown	AE000400	1789598
3416	15956.3	12177.5	0.00563947	0.00519562	0.00541755	-1.08543	-0.0356012	0.332499	0.348151	Field3:O13:4	yedE	b1929	putative transport system permease protein	Putative transport proteins	Not classified	AE000285	1788238
1104	33245.4	25731.9	0.0116453	0.0107307	0.011188	-1.08523	-0.0355237	0.212412	0.217628	Field1:P11:4	sfmF	b0534	putative fimbrial-like protein	Putative cell structure	Not classified	AE000159	1786746
1971	40381.9	30831.1	0.0140329	0.0129327	0.0134828	-1.08507	-0.0354593	0.0689935	0.0768233	Field2:E14:1	metA	b4013	homoserine transsuccinylase	Amino acid biosynthesis	Amino acid biosynthesis: Methionine	AE000474	1790443
1185	16693.5	12486.8	0.00580309	0.00534848	0.00557578	-1.085	-0.0354288	0.0608076	0.0609316	Field1:B10:1	sanA	b2144	vancomycin sensitivity	Cell processes	Drug/analog sensitivity	AE000303	1788466
897	13728.8	10218.6	0.00475069	0.00437906	0.00456487	-1.08486	-0.0353753	0.0773147	0.0889027	Field1:B9:2	melB	b4120	melibiose permease II	Transport and binding proteins	Transport of small molecules: Carbohydrates, organic acids, alcohols	AE000484	1790561
2508	25742.3	20198.7	0.00905859	0.00835199	0.00870529	-1.0846	-0.0352705	0.319791	0.317894	Field2:H3:3	b2373	b2373	putative enzyme	Putative enzymes	Not classified	AE000325	1788716
50	27864.2	20214.6	0.00963085	0.00888197	0.00925641	-1.08431	-0.0351552	0.311444	0.2877	Field1:C13:1	pta	b2297	phosphotransacetylase	Energy metabolism	Degradation of small molecules: Carbon compounds	AE000319	1788635
1106	282267	206905	0.0978039	0.0901993	0.0940016	-1.08431	-0.0351529	0.208914	0.209974	Field1:D13:4	ahpC	b0605	alkyl hydroperoxide reductase, C22 subunit; detoxification of hydroperoxides	Cell processes	Detoxification	AE000166	1786822
2092	100069	73833.7	0.0340725	0.0314303	0.0327514	-1.08406	-0.0350546	0.189558	0.18968	Field2:G20:2	yaeD	b0200	putative phosphatase	Putative enzymes	Not classified	AE000129	1786399
939	35843.7	26325.2	0.0122907	0.0113382	0.0118144	-1.08401	-0.035032	0.0668885	0.0679223	Field1:F19:2	ybhI	b0770	putative membrane pump protein	Hypothetical, unclassified, unknown	Not classified	AE000179	1786986
1504	11775.3	9065.21	0.00413128	0.00381205	0.00397167	-1.08374	-0.0349256	0.200304	0.202471	Field1:P16:4	rnhA	b0214	RNase HI, degrades RNA of DNA-RNA hybrids, participates in DNA replication	Transcription, RNA processing and degradation	Degradation of RNA	AE000130	1786408
1509	11282.7	8153.55	0.00394992	0.0036447	0.00379731	-1.08374	-0.0349256	0.469011	0.42915	Field1:J18:4	priC	b0467	primosomal replication protein N''	DNA replication, repair, restriction/modification	DNA - replication, repair, restriction/modification	AE000153	1786673
3548	16597.5	11863.9	0.00568801	0.00524903	0.00546852	-1.08363	-0.0348815	0.380587	0.351309	Field3:G24:1	b2257	b2257	orf, hypothetical protein	Hypothetical, unclassified, unknown	Unknown	AE000315	1788591
2543	12643	9732.44	0.00443364	0.00409165	0.00426264	-1.08358	-0.0348622	0.211931	0.219311	Field2:N11:3	b2881	b2881	putative dehydrogenase	Putative enzymes	Not classified	AE000371	1789246
3363	42414.2	32022.8	0.0148918	0.0137476	0.0143197	-1.08323	-0.0347196	0.194896	0.196408	Field3:E1:4	b1809	b1809	orf, hypothetical protein	Hypothetical, unclassified, unknown	Unknown	AE000275	1788111
64	12239.2	9123.21	0.00433576	0.00400346	0.00416961	-1.083	-0.0346297	0.449875	0.467528	Field1:O15:1	ascG	b2714	ascBF operon repressor	Regulatory function	Degradation of small molecules: Carbon compounds	AE000355	1789068
2241	39505.1	29760.2	0.0137469	0.0126933	0.0132201	-1.083	-0.0346289	0.0480116	0.0415521	Field2:A10:4	kbl	b3617	2-amino-3-ketobutyrate CoA ligase (glycine acetyltransferase)	Central intermediary metabolism	Central intermediary metabolism: Pool, multipurpose conversions	AE000439	1790046
881	15719.5	11779.5	0.00538468	0.00497256	0.00517862	-1.08288	-0.0345803	0.101114	0.102907	Field1:B5:2	sbp	b3917	periplasmic sulfate-binding protein	Transport and binding proteins	Transport of small molecules: Anions	AE000466	1790351
2629	54680.3	42540.4	0.0192017	0.0177332	0.0184675	-1.08281	-0.0345525	0.233964	0.237098	Field2:J9:4	yjjG	b4374	putative phosphatase	Putative enzymes	Not classified	AE000507	1790833
1709	31727.3	24339.3	0.0109495	0.0101122	0.0105308	-1.0828	-0.034548	0.162501	0.16382	Field2:I19:2	pth	b1204	peptidyl-tRNA hydrolase	Translation, post-translational modification	Aminoacyl tRNA synthetases, tRNA modification	AE000219	1787455
3971	33028	26100.4	0.0117248	0.0108291	0.0112769	-1.08271	-0.0345131	0.420065	0.447465	Field3:F9:2	yhgH	b3413	orf, hypothetical protein	Hypothetical, unclassified, unknown	Unknown	AE000417	1789818
1025	114917	85545	0.0397415	0.0367058	0.0382237	-1.08271	-0.0345105	0.0249585	0.0282607	Field1:B17:3	yhiH	b3486	putative ATP-binding component of a transport system, fragment 1	Putative transport proteins	Not classified	AE000424	2367231
1132	41905.1	30721.4	0.0145814	0.0134714	0.0140264	-1.0824	-0.0343872	0.287735	0.280802	Field1:H19:4	flgH	b1079	flagellar biosynthesis, basal-body outer-membrane L (lipopolysaccharide layer) ring protein	Cell processes	Surface structures	AE000208	1787319
402	40636.3	31086.8	0.0141041	0.0130307	0.0135674	-1.08237	-0.0343765	0.0926755	0.0939652	Field1:C6:1	lpxC	b0096	UDP-3-O-acyl N-acetylglucosamine deacetylase; lipid A biosynthesis	Cell structure	Surface polysaccharides and antigens	AE000119	1786285
1754	20584.3	15581.7	0.00715901	0.00661419	0.0068866	-1.08237	-0.0343761	0.155956	0.162141	Field2:C7:3	cca	b3056	tRNA nucleotidyl transferase	Translation, post-translational modification	Aminoacyl tRNA synthetases, tRNA modification	AE000387	1789436
1602	65865.4	47636.9	0.0228131	0.0210798	0.0219464	-1.08223	-0.034319	0.377942	0.354539	Field2:C17:1	ssb	b4059	ssDNA-binding protein	DNA replication, repair, restriction/modification	DNA - replication, repair, restriction/modification	AE000479	1790494
144	33225	25403.6	0.0116439	0.0107622	0.011203	-1.08193	-0.0341988	0.151158	0.147945	Field1:O11:2	rstB	b1609	sensor histidine protein kinase (RstA regulator)	Regulatory function	Global regulatory functions	AE000256	1787894
2603	14053.1	11507.1	0.00493817	0.00456474	0.00475145	-1.08181	-0.0341501	0.629591	0.542308	Field2:F3:4	ysgA	b3830	putative enzyme	Putative enzymes	Not classified	AE000458	2367305
1441	18216.4	13936.8	0.00624563	0.00577375	0.00600969	-1.08173	-0.0341183	0.314605	0.315158	Field1:B2:4	yraM	b3147	putative glycosylase	Putative enzymes	Not classified	AE000396	1789537
1114	49440	35517.9	0.017058	0.0157699	0.016414	-1.08168	-0.0340972	0.399431	0.366553	Field1:D15:4	mukB	b0924	kinesin-like cell division protein involved in chromosome partitioning	Cell processes	Cell division	AE000194	1787154
2646	15639.4	11677.5	0.00538305	0.0049781	0.00518058	-1.08135	-0.0339643	0.0736613	0.0739841	Field2:L13:4	chpA	b2782	probable growth inhibitor, PemK-like, autoregulated	Putative factors	Not classified	AE000362	1789145
1549	90895	72092.2	0.031953	0.0295544	0.0307537	-1.08116	-0.0338898	0.40285	0.38943	Field2:I3:1	dcm	b1961	DNA cytosine methylase	DNA replication, repair, restriction/modification	DNA - replication, repair, restriction/modification	AE000287	1788271
503	24684.4	18067.1	0.0088484	0.00818433	0.00851637	-1.08114	-0.0338816	0.628958	0.598941	Field1:M6:2	b2351	b2351	putative glycan biosynthesis enzyme	Putative enzymes	Not classified	AE000323	1788692
2301	48847.2	37466.8	0.0168744	0.0156098	0.0162421	-1.08102	-0.0338321	0.134203	0.137291	Field2:I24:4	nadA	b0750	quinolinate synthetase, A protein	Biosynthesis of cofactors, prosthetic groups and carriers	Biosynthesis of cofactors, carriers: Pyridine nucleotide	AE000177	1786964
2125	17947.2	13597	0.00624565	0.00577805	0.00601185	-1.08093	-0.0337963	0.118583	0.116289	Field2:I4:3	nagD	b0675	N-acetylglucosamine metabolism	Carbon compound catabolism	Central intermediary metabolism: Amino sugars	AE000171	1786890
947	32309	23413.8	0.0111942	0.0103565	0.0107753	-1.08089	-0.0337818	0.42364	0.373889	Field1:F21:2	uup	b0949	putative ATP-binding component of a transport system	Putative transport proteins	Not classified	AE000197	1787182
1205	13212.3	9941.19	0.00462356	0.00427917	0.00445136	-1.08048	-0.0336171	0.288251	0.285143	Field1:J14:1	bacA	b3057	bacitracin resistance; possibly phosphorylates undecaprenol	Putative transport proteins	Drug/analog sensitivity	AE000387	1789437
606	17244.5	13090.7	0.00601533	0.00556743	0.00579138	-1.08045	-0.0336046	0.0808291	0.0798995	Field1:K8:3	yeeU	b2004	putative structural protein	Putative cell structure	Not classified	AE000292	1788314
2079	19695.6	15161.7	0.00682737	0.0063198	0.00657358	-1.08031	-0.0335503	0.228306	0.217006	Field2:M16:2	fadA	b3845	thiolase I; 3-ketoacyl-CoA thiolase; acetyl-CoA transferase	Fatty acid and phospholipid metabolism	Degradation of small molecules: Fatty acids	AE000460	2367316
3585	9789.03	7606.06	0.00343614	0.0031808	0.00330847	-1.08027	-0.0335339	0.23599	0.240979	Field3:A10:2	yfdE	b2371	putative enzyme	Putative enzymes	Not classified	AE000325	1788714
1682	137488	105480	0.0482887	0.0447042	0.0464965	-1.08018	-0.0334968	0.192793	0.193624	Field2:C13:2	tgt	b0406	tRNA-guanine transglycosylase	Translation, post-translational modification	Aminoacyl tRNA synthetases, tRNA modification	AE000147	1786607
3786	50618	39562.2	0.0176336	0.0163266	0.0169801	-1.08005	-0.0334442	0.294549	0.289357	Field3:C12:4	yggF	b2930	orf, hypothetical protein	Hypothetical, unclassified, unknown	Unknown	AE000376	1789298
2054	18915.4	14282	0.00652403	0.00604081	0.00628242	-1.07999	-0.0334207	0.00240375	0.00290671	Field2:K10:2	cls	b1249	cardiolipin synthase, a major membrane phospholipid; novobiocin sensitivity	Fatty acid and phospholipid metabolism	Macromolecule synthesis, modification: Phospholipids	AE000223	1787502
1149	22216.1	16110.2	0.00768064	0.00711258	0.00739661	-1.07987	-0.0333703	0.362145	0.338464	Field1:J23:4	ydeA	b1528	putative resistance / regulatory protein	Putative transport proteins	Drug/analog sensitivity	AE000250	1787808
720	14618.3	11147.1	0.00516103	0.00477961	0.00497032	-1.0798	-0.0333435	0.293738	0.304662	Field1:O12:4	tonB	b1252	energy transducer; uptake of iron, cyanocobalimin; sensitivity to phages, colicins	Transport and binding proteins	Transport of small molecules: Cations	AE000223	1787505
1391	395283	305176	0.138068	0.127894	0.132981	-1.07955	-0.0332409	0.187742	0.186692	Field1:N12:3	tktB	b2465	transketolase 2 isozyme	Central intermediary metabolism	Central intermediary metabolism: Non-oxidative branch, pentose pathway	AE000333	1788808
817	10808.5	8155.06	0.00372257	0.00344832	0.00358544	-1.07953	-0.0332353	0.050232	0.0512267	Field1:B13:1	pshM	b3334	putative general secretion	Putative transport proteins	Not classified	AE000409	1789731
2295	32872.3	24467.8	0.0113828	0.0105445	0.0109636	-1.0795	-0.0332223	0.0778025	0.0816731	Field2:M22:4	entE	b0594	2,3-dihydroxybenzoate-AMP ligase	Biosynthesis of cofactors, prosthetic groups and carriers	Biosynthesis of cofactors, carriers: Enterochelin	AE000165	1786810
2630	9812.67	6881.48	0.00342432	0.00298056	0.00320244	-1.07932	-0.033152	0.0828644	0.0855294	Field2:L9:4	surA	b0053	survival protein	Cell processes	Not classified	AE000115	1786238
3806	44194.3	34463.2	0.015435	0.0143011	0.0148681	-1.07928	-0.0331347	0.232577	0.229196	Field3:K16:4	b2981	b2981	orf, hypothetical protein	Hypothetical, unclassified, unknown	Unknown	AE000381	1789354
2968	23843	16979.4	0.00802125	0.00743259	0.00772692	-1.0792	-0.0331021	0.620437	0.727879	Field2:P22:3	sfa	b0991	suppresses fabA and ts growth mutation	Hypothetical, unclassified, unknown	Not classified	AE000201	1787225
1980	45474.2	32995.1	0.0153534	0.0142277	0.0147906	-1.07912	-0.0330702	0.347919	0.35552	Field2:G16:1	serB	b4388	3-phosphoserine phosphatase	Amino acid biosynthesis	Amino acid biosynthesis: Serine	AE000509	1790849
3595	45673	34954.9	0.0157896	0.0146327	0.0152112	-1.07906	-0.0330474	0.0746512	0.0789998	Field3:E12:2	b2390	b2390	orf, hypothetical protein	Hypothetical, unclassified, unknown	Unknown	AE000327	1788734
4280	37821.1	29750.7	0.0132618	0.0122904	0.0127761	-1.07904	-0.0330368	0.37926	0.380708	Field3:P14:1	smp	b4387	orf, hypothetical protein	Hypothetical, unclassified, unknown	Unknown	AE000508	1790847
3133	26322.4	20262.7	0.00889842	0.00824689	0.00857266	-1.079	-0.0330226	0.491549	0.466816	Field3:I15:1	b1369	b1369	orf, hypothetical protein	Hypothetical, unclassified, unknown	Unknown	AE000233	1787632
2647	25656.6	19144.1	0.0089926	0.00833462	0.00866361	-1.07894	-0.0329993	0.367094	0.346613	Field2:N13:4	chpR	b2783	suppressor of inhibitory function of ChpA, PemI-like, autoregulated	Cell processes	Not classified	AE000362	1789146
2356	48869.1	37542.8	0.017068	0.0158228	0.0164454	-1.0787	-0.0329002	0.0888518	0.083693	Field2:H13:1	gor	b3500	glutathione oxidoreductase	Biosynthesis of cofactors, prosthetic groups and carriers	Biosynthesis of cofactors, carriers: Thioredoxin, glutaredoxin, glutathione	AE000426	1789915
25	21753.4	15990.9	0.00738453	0.0068474	0.00711596	-1.07844	-0.032797	0.23705	0.240816	Field1:A7:1	poxB	b0871	pyruvate oxidase	Energy metabolism	Degradation of small molecules: Carbon compounds	AE000188	1787096
1563	20425.7	16033.9	0.0071672	0.00664876	0.00690798	-1.07798	-0.0326091	0.335247	0.343028	Field2:E7:1	yfjH	b2623	putative histone	Putative factors	Not classified	AE000348	1788976
623	23900	18517.8	0.00849766	0.00788366	0.00819066	-1.07788	-0.0325714	0.410776	0.444284	Field1:M12:3	yicC	b3644	putative alpha helix protein	Hypothetical, unclassified, unknown	Not classified	AE000441	1790075
1075	122789	88917.2	0.0420499	0.0390169	0.0405334	-1.07773	-0.0325117	0.308876	0.298608	Field1:F5:4	ftsQ	b0093	cell division protein; ingrowth of wall at septum	Cell processes	Cell division	AE000118	1786281
3835	46772.9	35108.1	0.016264	0.0151017	0.0156828	-1.07696	-0.0322005	0.0844924	0.0865523	Field3:E24:4	ygiE	b3040	orf, hypothetical protein	Hypothetical, unclassified, unknown	Unknown	AE000386	1789419
528	61592.7	47089.3	0.0216526	0.0201057	0.0208792	-1.07694	-0.0321902	0.230305	0.234759	Field1:O12:2	mreB	b3251	regulator of ftsI, penicillin binding protein 3, septation function	Cell processes	Cell division	AE000404	1789649
267	161026	114500	0.0564767	0.0524455	0.0544611	-1.07686	-0.0321607	0.633074	0.537461	Field1:E19:3	yhbM	b3163	putative control proteins	Putative regulatory proteins	Not classified	AE000397	1789554
1254	22206.8	17060.7	0.00772883	0.00718036	0.0074546	-1.07639	-0.0319678	0.107665	0.105044	Field1:L2:2	yraI	b3143	putative chaperone	Putative factors	Not classified	AE000395	1789532
3795	11067.9	8461.81	0.00385846	0.00358564	0.00372205	-1.07609	-0.0318469	0.184516	0.171253	Field3:E14:4	yqgF	b2949	orf, hypothetical protein	Hypothetical, unclassified, unknown	Unknown	AE000377	1789318
4147	10801	8633.81	0.00373378	0.00346997	0.00360188	-1.07603	-0.0318226	0.571062	0.508737	Field3:F5:4	yjbG	b4028	orf, hypothetical protein	Hypothetical, unclassified, unknown	Unknown	AE000476	1790460
137	68055.8	53725.5	0.0238185	0.0221358	0.0229771	-1.07602	-0.0318188	0.344505	0.33275	Field1:A11:2	phoQ	b1129	sensor protein PhoQ	Regulatory function	Global regulatory functions	AE000213	1787374
3377	28429.1	22252.3	0.00992209	0.00922284	0.00957246	-1.07582	-0.0317385	0.267922	0.263359	Field3:A5:4	b1833	b1833	orf, hypothetical protein	Hypothetical, unclassified, unknown	Unknown	AE000277	1788137
2147	34204.8	26223.8	0.0124728	0.0115951	0.0120339	-1.0757	-0.0316906	0.68564	0.771239	Field2:E10:3	sfcA	b1479	NAD-linked malate dehydrogenase (malic enzyme)	Central intermediary metabolism	Central intermediary metabolism: Gluconeogenesis	AE000245	1787754
1241	34274.6	25285.1	0.011779	0.0109509	0.0113649	-1.07561	-0.0316563	0.133409	0.137531	Field1:B24:1	ampC	b4150	beta-lactamase; penicillin resistance	Cell processes	Drug/analog sensitivity	AE000487	1790593
214	9751.16	7150.95	0.00341133	0.00307209	0.00324171	-1.07523	-0.0315018	0.0706503	0.0668121	Field1:K5:3	feaR	b1384	regulatory protein for 2-phenylethylamine catabolism	Regulatory function	Not classified	AE000235	1787649
3463	40894.2	33111.3	0.0141547	0.0131652	0.01366	-1.07516	-0.0314715	0.621145	0.527864	Field3:M2:1	yefM	b2017	orf, hypothetical protein	Hypothetical, unclassified, unknown	Unknown	AE000293	1788328
3675	12174.9	9249.12	0.00433285	0.00403007	0.00418146	-1.07513	-0.0314604	0.524663	0.550111	Field3:E8:3	yfjK	b2627	orf, hypothetical protein	Hypothetical, unclassified, unknown	Unknown	AE000348	1788980
1999	135824	103761	0.0462688	0.04304	0.0446544	-1.07502	-0.0314164	0.30824	0.298575	Field2:M20:1	pyrC	b1062	dihydro-orotase	Nucleotide biosynthesis and metabolism	Pyrimidine ribonucleotide biosynthesis	AE000207	1787301
1974	38424.7	28745	0.0132949	0.0123681	0.0128315	-1.07494	-0.0313826	0.191019	0.188275	Field2:K14:1	alr	b4053	alanine racemase 1	Amino acid biosynthesis	Amino acid biosynthesis: Alanine	AE000478	1790487
2510	31559.2	24505	0.0109452	0.0101862	0.0105657	-1.07452	-0.0312133	0.209965	0.204758	Field2:L3:3	yfeH	b2410	putative cytochrome oxidase	Putative enzymes	Not classified	AE000328	1788749
869	26699	20101.8	0.00926523	0.00862296	0.00894409	-1.07448	-0.0312	0.0348759	0.034603	Field1:J1:2	kup	b3747	low affinity potassium transport system	Transport and binding proteins	Transport of small molecules: Cations	AE000451	1790187
2426	12511.5	9626.49	0.00436216	0.00406107	0.00421162	-1.07414	-0.0310608	0.287107	0.294478	Field2:D7:2	solA	b1059	sarcosine oxidase-like protein	Putative enzymes	Not classified	AE000207	1787298
2614	85356.9	67683.4	0.0298313	0.0277737	0.0288025	-1.07408	-0.0310384	0.416401	0.394853	Field2:L5:4	yjcP	b4080	putative enzyme	Hypothetical, unclassified, unknown	Not classified	AE000481	2367348
2223	16499.4	13041.1	0.00577373	0.00537584	0.00557478	-1.07401	-0.0310101	0.35082	0.337733	Field2:M4:4	agaA	b3135	putative N-acetylgalactosamine-6-phosphate deacetylase	Putative enzymes	Not classified	AE000394	2367198
1011	34721.5	26037.8	0.0120456	0.0112166	0.0116311	-1.07391	-0.030969	0.0636955	0.0678339	Field1:F13:3	yrbF	b3195	putative ATP-binding component of a transport system	Putative transport proteins	Not classified	AE000399	1789586
3967	46904.2	37589.5	0.0168294	0.0156722	0.0162508	-1.07383	-0.0309366	0.559284	0.614685	Field3:N7:2	yrfI	b3401	orf, hypothetical protein	Hypothetical, unclassified, unknown	Unknown	AE000415	1789804
439	66813.3	50165.1	0.0231776	0.0215845	0.0223811	-1.07381	-0.0309265	0.0470062	0.0506546	Field1:M14:1	ybjT	b0869	putative dTDP-glucose enzyme	Putative enzymes	Not classified	AE000188	1787094
805	36302.1	27999.1	0.0126787	0.0118083	0.0122435	-1.0737	-0.0308846	0.132083	0.126804	Field1:J9:1	exbB	b3006	uptake of enterochelin; tonB-dependent uptake of B colicins	Transport and binding proteins	Transport of small molecules: Cations	AE000383	1789381
2597	46299.2	38014.6	0.0163688	0.0152475	0.0158082	-1.07354	-0.0308191	0.615145	0.554037	Field2:J1:4	yidX	b3696	putative replicase EC 2.7.-	Putative enzymes	Not classified	AE000446	1790130
2719	30570.1	23186.8	0.01052	0.00979964	0.0101598	-1.07351	-0.0308062	0.0342352	0.0309907	Field2:N8:1	ykfB	b0250	orf, hypothetical protein	Hypothetical, unclassified, unknown	Unknown	AE000133	1786444
323	50877.1	38488.9	0.0174556	0.0162654	0.0168605	-1.07318	-0.030671	0.0362816	0.0319989	Field1:E9:4	intD	b0537	prophage DLP12 integrase	Phage, transposon, or plasmid	Phage-related functions and prophages	AE000159	1786748
3586	21551.9	16867.3	0.00761198	0.00709347	0.00735272	-1.0731	-0.0306388	0.344366	0.359344	Field3:C10:2	b2374	b2374	putative enzyme	Putative enzymes	Not classified	AE000325	1788717
3016	27589	21366.8	0.00968772	0.00902787	0.0093578	-1.07309	-0.0306361	0.218025	0.220202	Field2:P10:4	ycfL	b1104	orf, hypothetical protein	Hypothetical, unclassified, unknown	Unknown	AE000211	1787347
53	37056.4	28046.9	0.0129012	0.0120238	0.0124625	-1.07297	-0.0305896	0.103537	0.101077	Field1:I13:1	eutB	b2441	ethanolamine ammonia-lyase, heavy chain	Central intermediary metabolism	Degradation of small molecules: Amines	AE000331	1788782
391	64320.3	49844.9	0.0222298	0.0207218	0.0214758	-1.07277	-0.0305084	0.215722	0.212133	Field1:M2:1	tra8_3	b4284	IS30 transposase	Phage, transposon, or plasmid	Transposon-related functions	AE000499	1790736
648	13908.1	10660.3	0.00486297	0.00453317	0.00469807	-1.07275	-0.0304997	0.139468	0.133844	Field1:O18:3	brnQ	b0401	branched chain amino acid transport system II carrier protein	Transport and binding proteins	Transport of small molecules: Amino acids, amines	AE000146	1786601
1667	19938.6	15169.7	0.00699999	0.00652543	0.00676271	-1.07272	-0.030488	0.303454	0.293953	Field2:E9:2	mcrB	b4346	component of McrBC 5-methylcytosine restriction system	DNA replication, repair, restriction/modification	Degradation of DNA	AE000505	1790805
1853	212867	168421	0.0730196	0.0680819	0.0705508	-1.07253	-0.0304078	0.530605	0.473785	Field2:I7:4	thrB	b0003	homoserine kinase	Amino acid biosynthesis	Amino acid biosynthesis: Threonine	AE000111	1786184
2606	29352	22899	0.0101899	0.00950198	0.00984594	-1.0724	-0.0303562	0.273425	0.27352	Field2:L3:4	yihQ	b3878	putative glycosidase	Putative enzymes	Not classified	AE000463	2367323
2914	53377.8	41079.7	0.0185809	0.0173289	0.0179549	-1.07225	-0.0302953	0.0782077	0.0716612	Field2:D10:3	b0817	b0817	putative toxin	Putative transport proteins	Not classified	AE000184	1787038
3025	81810.3	62993.2	0.0285149	0.026595	0.027555	-1.07219	-0.0302717	0.0755109	0.0734437	Field2:B14:4	ycfU	b1116	orf, hypothetical protein	Hypothetical, unclassified, unknown	Unknown	AE000212	1787360
1010	43643	32456.9	0.0150318	0.0140201	0.014526	-1.07216	-0.0302584	0.20537	0.194542	Field1:D13:3	ygjU	b3089	putative transport protein	Putative transport proteins	Not classified	AE000391	1789473
1343	11184	8461.61	0.00391424	0.00365125	0.00378275	-1.07203	-0.0302056	0.332148	0.321361	Field1:N24:2	fumC	b1611	fumarase C= fumarate hydratase Class II; isozyme	Central intermediary metabolism	Energy metabolism, carbon: TCA cycle	AE000256	1787896
3014	67036.3	53222.1	0.0233101	0.0217456	0.0225279	-1.07194	-0.0301722	0.435034	0.401621	Field2:L10:4	ycfH	b1100	orf, hypothetical protein	Hypothetical, unclassified, unknown	Unknown	AE000210	1787342
1220	32912.5	24382.2	0.0113172	0.0105612	0.0109392	-1.07158	-0.030026	0.165675	0.169532	Field1:H18:1	arsB	b3502	arsenical pump membrane protein	Cell processes	Drug/analog sensitivity	AE000426	1789917
2061	80760.3	60494.5	0.0278467	0.025987	0.0269169	-1.07157	-0.0300186	0.0581409	0.0598542	Field2:I12:2	cfa	b1661	cyclopropane fatty acyl phospholipid synthase	Fatty acid and phospholipid metabolism	Fatty acid and phosphatidic acid biosynthesis	AE000261	1787951
3669	26741.4	20602.9	0.00924603	0.00862857	0.0089373	-1.07156	-0.0300163	0.202955	0.215032	Field3:I6:3	yfjB	b2615	orf, hypothetical protein	Hypothetical, unclassified, unknown	Unknown	AE000347	1788968
2327	49717.7	37711.5	0.0172905	0.016136	0.0167133	-1.07155	-0.0300122	0.056236	0.0531054	Field2:N5:1	pabB	b1812	p-aminobenzoate synthetase, component I	Biosynthesis of cofactors, prosthetic groups and carriers	Biosynthesis of cofactors, carriers: Folic acid	AE000275	1788114
3284	14894.3	11479.8	0.00519789	0.00485113	0.00502451	-1.07148	-0.0299841	0.21723	0.213505	Field3:G5:3	b1669	b1669	orf, hypothetical protein	Hypothetical, unclassified, unknown	Unknown	AE000262	1787958
2928	60812.7	46706.6	0.0211688	0.0197577	0.0204633	-1.07142	-0.0299607	0.138198	0.13802	Field2:P12:3	ybjC	b0850	orf, hypothetical protein	Hypothetical, unclassified, unknown	Unknown	AE000187	1787074
981	13704.8	10027.5	0.00467845	0.00436762	0.00452303	-1.07117	-0.0298571	0.352074	0.346856	Field1:J5:3	yehZ	b2131	putative transport system permease protein	Putative transport proteins	Not classified	AE000302	1788452
515	10240.8	7557.93	0.00345096	0.00322253	0.00333675	-1.07088	-0.0297424	0.449679	0.490812	Field1:E10:2	yqiG	b3046	putative membrane protein	putative membrane protein	Not classified	AE000386	2367188
1023	12723.8	9876.31	0.0045302	0.0042305	0.00438035	-1.07084	-0.0297253	0.48047	0.529124	Field1:N15:3	zntA	b3469	zinc-transporting ATPase	Transport and binding proteins	Transport of small molecules: Cations	AE000422	1789879
3862	17276.8	13602.6	0.00609655	0.00569469	0.00589562	-1.07057	-0.0296139	0.371613	0.379963	Field3:L5:1	yqjF	b3101	orf, hypothetical protein	Hypothetical, unclassified, unknown	Unknown	AE000392	1789488
2040	21812.6	16458.7	0.00756586	0.0070672	0.00731653	-1.07056	-0.0296109	0.136851	0.139452	Field2:O6:2	cdsA	b0175	CDP-diglyceride synthetase	Fatty acid and phospholipid metabolism	Fatty acid and phosphatidic acid biosynthesis	AE000127	1786372
1477	56767.6	43430	0.0201436	0.018816	0.0194798	-1.07056	-0.0296109	0.449251	0.477987	Field1:J10:4	ppc	b3956	phosphoenolpyruvate carboxylase	Energy metabolism	Energy metabolism, carbon: Fermentation	AE000469	1790393
3505	11273.9	8168.62	0.00385186	0.00359801	0.00372494	-1.07055	-0.0296081	0.424061	0.406332	Field3:A14:1	yehT	b2125	orf, hypothetical protein	Hypothetical, unclassified, unknown	Unknown	AE000301	2367130
1749	90892.6	70127.5	0.0324698	0.0303331	0.0314014	-1.07044	-0.0295628	0.517123	0.566165	Field2:I5:3	lysS	b2890	lysine tRNA synthetase, constitutive; suppressor of ColE1 mutation in primer RNA	Translation, post-translational modification	Aminoacyl tRNA synthetases, tRNA modification	AE000372	1789256
2328	144941	113832	0.0500838	0.0467926	0.0484382	-1.07034	-0.02952	0.369158	0.347547	Field2:P5:1	cobT	b1991	nicotinate-nucleotide dimethylbenzimidazole-P phophoribosyl transferase	Biosynthesis of cofactors, prosthetic groups and carriers	Biosynthesis of cofactors, carriers: Cobalamin	AE000291	1788300
430	12030.5	9276.14	0.00417319	0.00389994	0.00403656	-1.07007	-0.0294103	0.106873	0.104327	Field1:K12:1	ybdS	b0612	putative a membrane protein	putative membrane protein	Not classified	AE000166	1786829
242	9774.03	7264.01	0.00339395	0.00316067	0.00327731	-1.06975	-0.0292828	0.211135	0.211294	Field1:C13:3	b2380	b2380	putative sensor protein	Putative regulatory proteins	Not classified	AE000326	1788723
3693	18296.4	14690.2	0.00641019	0.00599229	0.00620124	-1.06974	-0.0292784	0.601287	0.527002	Field3:I12:3	b2650	b2650	orf, hypothetical protein	Hypothetical, unclassified, unknown	Unknown	AE000350	1789004
2146	12067.6	9402.76	0.00423425	0.00395878	0.00409651	-1.06958	-0.0292148	0.233531	0.235812	Field2:C10:3	goaG	b1302	4-aminobutyrate aminotransferase	Central intermediary metabolism	Central intermediary metabolism: Pool, multipurpose conversions	AE000228	1787560
3299	49671.1	38885.4	0.0175095	0.0163711	0.0169403	-1.06954	-0.0291961	0.316468	0.330095	Field3:E9:3	ydiJ	b1687	putative oxidase	Putative enzymes	Not classified	AE000263	1787977
456	13529.2	10180.9	0.00476635	0.00445821	0.00461228	-1.06912	-0.0290258	0.472581	0.463474	Field1:O18:1	dsbB	b1185	reoxidizes DsbA protein following formation of disulfide bond in P-ring of flagella.	Cell structure	Surface structures	AE000216	1787433
2030	79245.7	62285.1	0.0285891	0.0267415	0.0276653	-1.06909	-0.0290154	0.618464	0.698306	Field2:K4:2	purA	b4177	adenylosuccinate synthetase	Nucleotide biosynthesis and metabolism	Purine ribonucleotide biosynthesis	AE000490	1790620
2534	29075.5	22934.5	0.0101225	0.00946895	0.00979575	-1.06902	-0.0289878	0.448485	0.417313	Field2:L9:3	ygcE	b2776	putative kinase	Putative enzymes	Not classified	AE000361	1789138
2413	13565.4	10878.6	0.00474237	0.00443799	0.00459018	-1.06859	-0.0288094	0.55045	0.505131	Field2:J3:2	ybjF	b0859	putative enzyme	Putative enzymes	Not classified	AE000187	1787083
3930	15928	11428.8	0.00547683	0.0051256	0.00530121	-1.06853	-0.028785	0.562689	0.502976	Field3:D23:1	sun	b3289	orf, hypothetical protein	Hypothetical, unclassified, unknown	Unknown	AE000407	2367212
1466	97031	75124.3	0.0333488	0.0312173	0.032283	-1.06828	-0.0286857	0.26939	0.26949	Field1:D8:4	fdhE	b3891	affects formate dehydrogenase-N	Energy metabolism	Energy metabolism, carbon: Anaerobic respiration	AE000464	1790324
691	27175.4	21183	0.00941058	0.0088093	0.00910994	-1.06825	-0.0286747	0.239142	0.240845	Field1:E6:4	artJ	b0860	arginine 3rd transport system periplasmic binding protein	Transport and binding proteins	Transport of small molecules: Amino acids, amines	AE000188	1787085
541	10079.6	7738.79	0.00351847	0.0032941	0.00340629	-1.06811	-0.0286173	0.303608	0.301762	Field1:I16:2	yibD	b3615	putative regulator	Putative regulatory proteins	Not classified	AE000439	1790044
3945	12792	10027	0.00443868	0.0041558	0.00429724	-1.06807	-0.0286001	0.367111	0.368811	Field3:B3:2	slyX	b3348	host factor for lysis of phiX174 infection	Hypothetical, unclassified, unknown	Unknown function	AE000411	1789747
3466	17860.8	14578.5	0.00665025	0.00622712	0.00643868	-1.06795	-0.0285513	0.784203	0.954889	Field3:C4:1	wbbK	b2032	putative glucose transferase	Putative enzymes	Not classified	AE000294	1788344
1845	27184.6	21597.8	0.00964912	0.00903555	0.00934233	-1.06791	-0.0285332	0.452297	0.484132	Field2:I5:4	pepA	b4260	aminopeptidase A/I	Carbon compound catabolism	Degradation of proteins, peptides, glyco	AE000496	1790710
3380	11256.1	8886.28	0.0039316	0.00368172	0.00380666	-1.06787	-0.0285188	0.433782	0.424634	Field3:G5:4	b1837	b1837	orf, hypothetical protein	Hypothetical, unclassified, unknown	Unknown	AE000278	1788142
717	32258.3	24559.2	0.0112885	0.0105728	0.0109307	-1.0677	-0.0284477	0.210237	0.215103	Field1:I12:4	oppD	b1246	homolog of Salmonella ATP-binding protein of oligopeptide ABC transport system	Putative transport proteins	Not classified	AE000223	1787499
1588	39692	29158.8	0.0138245	0.0129521	0.0133883	-1.06736	-0.0283109	0.496288	0.454474	Field2:G13:1	dnaA	b3702	DNA biosynthesis; initiation of chromosome replication; can be transcription regulator	DNA replication, repair, restriction/modification	DNA - replication, repair, restriction/modification	AE000447	2367267
1629	53112.7	38532.4	0.0181158	0.0169733	0.0175445	-1.06732	-0.0282929	0.449733	0.424021	Field2:I23:1	xthA	b1749	exonuclease III	DNA replication, repair, restriction/modification	Degradation of DNA	AE000270	1788046
2936	29074.7	21791.7	0.0100124	0.00938136	0.0096969	-1.06727	-0.028274	0.087994	0.0903228	Field2:P14:3	ycaO	b0905	orf, hypothetical protein	Hypothetical, unclassified, unknown	Unknown	AE000192	1787133
1214	76437	58465	0.0262254	0.0245727	0.0253991	-1.06726	-0.0282682	0.0646835	0.0659834	Field1:L16:1	fic	b3361	induced in stationary phase, recognized by rpoS, affects cell division	Cell processes	Cell division	AE000412	1789761
2941	15319.8	11354.5	0.00526567	0.00493426	0.00509997	-1.06716	-0.0282314	0.246064	0.243273	Field2:J16:3	ycaR	b0917	orf, hypothetical protein	Hypothetical, unclassified, unknown	Unknown	AE000193	1787146
3784	34569.2	26611.2	0.0119911	0.011237	0.0116141	-1.06711	-0.0282104	0.083338	0.0845973	Field3:O10:4	yggA	b2923	orf, hypothetical protein	Hypothetical, unclassified, unknown	Unknown	AE000375	1789290
509	55138	42039	0.0192238	0.0180168	0.0186203	-1.06699	-0.0281619	0.129799	0.128941	Field1:I8:2	mltB	b2701	membrane-bound lytic murein transglycosylase B	Cell structure	Murein sacculus, peptidoglycan	AE000354	1789053
694	23419.4	18644.6	0.00829638	0.00777553	0.00803596	-1.06699	-0.0281588	0.444333	0.465672	Field1:K6:4	artI	b0863	arginine 3rd transport system periplasmic binding protein	Transport and binding proteins	Transport of small molecules: Amino acids, amines	AE000188	1787088
1997	38069.3	28516.1	0.0129657	0.0121528	0.0125593	-1.06689	-0.0281213	0.212661	0.211985	Field2:I20:1	cmk	b0910	cytidylate kinase	Nucleotide biosynthesis and metabolism	Pyrimidine ribonucleotide biosynthesis	AE000193	1787139
3051	17539.7	13435.3	0.00615552	0.00577028	0.0059629	-1.06676	-0.0280676	0.269676	0.27239	Field2:F20:4	ycgW	b1160	orf, hypothetical protein	Hypothetical, unclassified, unknown	Unknown	AE000215	1787407
521	21534.4	16809	0.00758443	0.0071112	0.00734782	-1.06655	-0.0279801	0.323011	0.338916	Field1:A12:2	dacB	b3182	D-alanyl-D-alanine carboxypeptidase, fraction B; penicillin-binding protein 4	Cell structure	Murein sacculus, peptidoglycan	AE000399	1789573
3527	15302	12401.8	0.00548389	0.00514222	0.00531306	-1.06644	-0.0279378	0.589389	0.639061	Field3:M18:1	yejL	b2187	orf, hypothetical protein	Hypothetical, unclassified, unknown	Unknown	AE000308	1788514
1747	29881.8	23051.9	0.0107277	0.0100598	0.0103937	-1.0664	-0.0279184	0.60046	0.656719	Field2:E5:3	ygcA	b2785	putative enzyme	Putative enzymes	Not classified	AE000362	1789148
903	45032	34982.6	0.0157116	0.0147338	0.0152227	-1.06637	-0.0279062	0.131867	0.133148	Field1:N9:2	mgtA	b4242	Mg2+ transport ATPase, P-type 1	Transport and binding proteins	Transport of small molecules: Cations	AE000495	2367363
3454	15642.9	11374.7	0.00542223	0.00508595	0.00525409	-1.06612	-0.0278055	0.551874	0.490241	Field3:K23:4	b1998	b1998	orf, hypothetical protein	Hypothetical, unclassified, unknown	Unknown	AE000291	1788307
1593	12424.7	9153.72	0.00437037	0.00409986	0.00423512	-1.06598	-0.0277487	0.601616	0.547509	Field2:A15:1	rep	b3778	rep helicase, a single-stranded DNA dependent ATPase	DNA replication, repair, restriction/modification	DNA - replication, repair, restriction/modification	AE000454	1790212
4040	52357.8	40259.7	0.0178541	0.0167517	0.0173029	-1.06581	-0.0276794	0.314615	0.307258	Field3:F12:2	yibK	b3606	orf, hypothetical protein	Hypothetical, unclassified, unknown	Unknown	AE000438	1790034
159	47249.8	35578.8	0.0169472	0.0159034	0.0164253	-1.06563	-0.0276077	0.672354	0.689689	Field1:M15:2	crp	b3357	cyclic AMP receptor protein	Regulatory function	Global regulatory functions	AE000411	1789756
1184	17542.2	13150.4	0.00601511	0.00564523	0.00583017	-1.06552	-0.0275624	0.325143	0.320347	Field1:P8:1	shiA	b1981	putative transport protein, shikimate	Putative transport proteins	Not classified	AE000290	1788292
3031	68353.7	52439.5	0.0237021	0.0222452	0.0229737	-1.06549	-0.0275494	0.0278668	0.0287301	Field2:N14:4	ycfC	b1132	orf, hypothetical protein	Hypothetical, unclassified, unknown	Unknown	AE000213	1787377
413	42299.1	30109.6	0.0145416	0.0136516	0.0140966	-1.06519	-0.0274284	0.632421	0.540379	Field1:I8:1	rcsF	b0196	regulator in colanic acid synthesis; interacts with RcsB	Regulatory function	Surface polysaccharides and antigens	AE000128	1786394
2116	26240.1	21613.3	0.00898504	0.00843603	0.00871053	-1.06508	-0.027382	0.736182	0.590195	Field2:G2:3	gip	b0508	glyoxylate-induced protein	Central intermediary metabolism	Not classified	AE000157	1786718
3894	54877	41979.7	0.0190474	0.0178864	0.0184669	-1.06491	-0.0273113	0.133088	0.135454	Field3:L13:1	yrbD	b3193	orf, hypothetical protein	Hypothetical, unclassified, unknown	Unknown	AE000399	1789584
2191	72551	56456.3	0.024998	0.0234754	0.0242367	-1.06486	-0.0272919	0.246951	0.244353	Field2:M20:3	hcaT	b2536	MFS (major facilitator superfamily) transporter	Transport and binding proteins	Degradation of small molecules: Carbon compounds	AE000340	1788886
2238	22428.3	17774	0.00788459	0.00740628	0.00764544	-1.06458	-0.0271792	0.383787	0.389506	Field2:K8:4	gntR	b3438	regulator of gluconate (gnt) operon	Regulatory function	Central intermediary metabolism: Entner-Douderoff	AE000420	1789846
331	30453.7	23523.8	0.0105488	0.0099091	0.010229	-1.06456	-0.0271708	0.0589218	0.0594043	Field1:E11:4	yi81_2	b0582	IS186 hypothetical protein	Phage, transposon, or plasmid	Transposon-related functions	AE000163	1786796
1864	48112.4	37474.1	0.0166971	0.0156867	0.0161919	-1.06441	-0.0271085	0.168831	0.177633	Field2:O9:4	dapD	b0166	2,3,4,5-tetrahydropyridine-2-carboxylate N-succinyltransferase	Amino acid biosynthesis	Amino acid biosynthesis: Lysine	AE000126	1786362
2950	11341.5	8530.2	0.00384662	0.00361425	0.00373043	-1.06429	-0.0270601	0.309902	0.318091	Field2:L18:3	ycbP	b0937	orf, hypothetical protein	Hypothetical, unclassified, unknown	Unknown	AE000195	1787168
4067	22159.4	17442	0.00776492	0.00729614	0.00753053	-1.06425	-0.0270439	0.343357	0.337784	Field3:F9:3	yieI	b3716	orf, hypothetical protein	Hypothetical, unclassified, unknown	Unknown	AE000448	1790152
158	39189.1	30501.4	0.013693	0.012868	0.0132805	-1.06412	-0.0269889	0.26249	0.275838	Field1:K15:2	sspA	b3229	regulator of transcription; stringent starvation protein A	Regulatory function	Global regulatory functions	AE000402	1789624
3279	15290.6	12010.8	0.00521819	0.00490395	0.00506107	-1.06408	-0.0269738	0.513881	0.477445	Field3:M3:3	b1657	b1657	putative transport protein	Putative transport proteins	Not classified	AE000261	1787947
2111	11225	8103.34	0.0037863	0.0035584	0.00367235	-1.06404	-0.0269591	0.560525	0.568009	Field2:M24:2	glnK	b0450	nitrogen regulatory protein P-II 2	Regulatory function	Central intermediary metabolism: Pool, multipurpose conversions	AE000151	1786655
330	19787.5	13760.5	0.0065459	0.0061528	0.00634935	-1.06389	-0.0268962	0.709044	0.731974	Field1:C11:4	nfrB	b0569	bacteriophage N4 receptor, outer membrane protein	Phage, transposon, or plasmid	Phage-related functions and prophages	AE000161	1786781
2319	57986.1	47507.6	0.0203651	0.0191524	0.0197588	-1.06332	-0.0266637	0.61713	0.552801	Field2:N3:1	hemA	b1210	enzyme in alternate path of synthesis of 5-aminolevulinate	Biosynthesis of cofactors, prosthetic groups and carriers	Biosynthesis of cofactors, carriers: Heme, porphyrin	AE000219	1787461
2584	28516.5	20620.9	0.00963505	0.00906153	0.00934829	-1.06329	-0.0266525	0.58197	0.542922	Field2:P21:3	yrfF	b3398	putative dehydrogenase	Putative enzymes	Not classified	AE000415	1789801
3306	53669.9	42269.5	0.0188908	0.0177703	0.0183306	-1.06306	-0.0265562	0.358045	0.366032	Field3:C11:3	ydiA	b1703	orf, hypothetical protein	Hypothetical, unclassified, unknown	Unknown	AE000265	1787995
4107	67635.3	50543	0.0234573	0.0220664	0.0227618	-1.06304	-0.0265476	0.323849	0.313326	Field3:F19:3	yihI	b3866	orf, hypothetical protein	Hypothetical, unclassified, unknown	Unknown	AE000462	1790297
2247	27734.7	21949.9	0.00968589	0.00911327	0.00939958	-1.06283	-0.0264652	0.33322	0.332219	Field2:M10:4	rffH	b3789	glucose-1-phosphate thymidylyltransferase	Central intermediary metabolism	Central intermediary metabolism: Sugar-nucleotide biosynthesis, conversions	AE000455	1790224
1973	11704.2	8835.46	0.00409874	0.00385692	0.00397783	-1.0627	-0.0264096	0.39667	0.389928	Field2:I14:1	lysC	b4024	aspartokinase III, lysine sensitive	Amino acid biosynthesis	Amino acid biosynthesis: Lysine	AE000475	1790455
1885	18943	14585.2	0.00639506	0.00601786	0.00620646	-1.06268	-0.026403	0.501202	0.50552	Field2:I15:4	trpC	b1262	N-(5-phosphoribosyl)anthranilate isomerase and indole-3-glycerolphosphate synthetase	Amino acid biosynthesis	Amino acid biosynthesis: Tryptophan	AE000224	1787516
2615	18548.5	14542.5	0.0063732	0.00599735	0.00618527	-1.06267	-0.0263978	0.395862	0.376971	Field2:N5:4	yjcQ	b4081	putative enzyme	Hypothetical, unclassified, unknown	Not classified	AE000481	1790518
1989	19232.8	14504.4	0.00655303	0.00616704	0.00636004	-1.06259	-0.0263657	0.253946	0.257116	Field2:I18:1	codA	b0337	cytosine deaminase	Nucleotide biosynthesis and metabolism	Salvage of nucleosides and nucleotides	AE000140	1786531
3385	40074.2	31464.2	0.0139537	0.0131336	0.0135436	-1.06244	-0.0263064	0.32632	0.31803	Field3:A7:4	b1844	b1844	orf, hypothetical protein	Hypothetical, unclassified, unknown	Unknown	AE000278	1788149
2331	34730.5	27353.2	0.0121425	0.0114293	0.0117859	-1.0624	-0.0262884	0.355218	0.376877	Field2:F7:1	folE	b2153	GTP cyclohydrolase I	Biosynthesis of cofactors, prosthetic groups and carriers	Biosynthesis of cofactors, carriers: Folic acid	AE000304	1788476
3412	13506.4	10656.5	0.00472461	0.00444715	0.00458588	-1.06239	-0.0262845	0.301722	0.303001	Field3:G13:4	yecC	b1917	putative ATP-binding component of a transport system	Putative transport proteins	Not classified	AE000284	1788225
1717	162100	124391	0.0555327	0.0522727	0.0539027	-1.06237	-0.0262738	0.11842	0.121229	Field2:I21:2	pheS	b1714	phenylalanine tRNA synthetase, alpha-subunit	Translation, post-translational modification	Aminoacyl tRNA synthetases, tRNA modification	AE000266	1788007
293	31561.1	24531.4	0.011047	0.010399	0.010723	-1.06232	-0.026255	0.211452	0.21398	Field1:I1:4	cpxR	b3912	transcriptional regulator in 2-component system	Putative regulatory proteins	Not classified	AE000466	2367329
3124	54802.8	42557.7	0.0190812	0.0179632	0.0185222	-1.06224	-0.026222	0.130061	0.123883	Field3:G13:1	ydaR	b1356	orf, hypothetical protein	Hypothetical, unclassified, unknown	Unknown	AE000233	1787619
978	49949.3	38412.1	0.0172353	0.0162263	0.0167308	-1.06218	-0.0261987	0.01231	0.0139213	Field1:D5:3	yegT	b2098	putative nucleoside permease protein	Putative transport proteins	Not classified	AE000299	1788415
4139	18479.8	15742.4	0.00640864	0.00603523	0.00622194	-1.06187	-0.0260718	0.831263	0.590366	Field3:F3:4	yjaH	b4001	orf, hypothetical protein	Hypothetical, unclassified, unknown	Unknown	AE000473	1790434
420	28271.2	21492.9	0.00964604	0.00908513	0.00936559	-1.06174	-0.0260179	0.21286	0.214814	Field1:G10:1	ddlA	b0381	D-alanine-D-alanine ligase A	Cell structure	Murein sacculus, peptidoglycan	AE000144	1786579
2541	40023.3	29756.4	0.0140986	0.0132811	0.0136899	-1.06156	-0.0259427	0.602058	0.560048	Field2:J11:3	b2875	b2875	putative synthases	Putative enzymes	Not classified	AE000371	1789240
1121	19665.8	14853.4	0.00681162	0.00641768	0.00661465	-1.06138	-0.0258727	0.149435	0.151796	Field1:B17:4	mviM	b1068	putative virulence factor	Putative factors	Not classified	AE000207	1787307
3134	101521	78934.8	0.0347608	0.0327517	0.0337563	-1.06134	-0.0258555	0.365213	0.355277	Field3:K15:1	b1371	b1371	orf, hypothetical protein	Hypothetical, unclassified, unknown	Unknown	AE000234	1787635
4115	27084.2	20634.6	0.00939565	0.00885369	0.00912467	-1.06121	-0.0258025	0.0547982	0.0575305	Field3:F21:3	yiiF	b3890	orf, hypothetical protein	Hypothetical, unclassified, unknown	Unknown	AE000464	1790323
3986	10314.6	7673.81	0.00353767	0.0033339	0.00343578	-1.06112	-0.025765	0.446509	0.438161	Field3:D13:2	yhhL	b3466	orf, hypothetical protein	Hypothetical, unclassified, unknown	Unknown	AE000422	1789876
2530	27941.2	22250.7	0.00974028	0.00918074	0.00946051	-1.06095	-0.025694	0.418936	0.402124	Field2:D9:3	b2736	b2736	putative dehydrogenase	Putative enzymes	Not classified	AE000357	1789092
3226	11448	8595.1	0.00390502	0.00368078	0.0037929	-1.06092	-0.0256836	0.243971	0.239213	Field3:C15:2	b1559	b1559	orf, hypothetical protein	Hypothetical, unclassified, unknown	Unknown	AE000253	1787842
3715	113102	85025.8	0.0390111	0.0367758	0.0378934	-1.06078	-0.025627	0.174742	0.176368	Field3:E18:3	yqaB	b2690	putative phosphatase	Putative enzymes	Not classified	AE000353	1789046
476	72263.8	52473.6	0.0246041	0.0231963	0.0239002	-1.06069	-0.0255893	0.509173	0.47679	Field1:G24:1	fliF	b1938	flagellar biosynthesis; basal-body MS(membrane and supramembrane)-ring and collar protein	Cell processes	Surface structures	AE000286	1788248
474	61150	45252.6	0.0208744	0.019681	0.0202777	-1.06064	-0.0255678	0.318923	0.314531	Field1:C24:1	fliT	b1926	flagellar biosynthesis; repressor of class 3a and 3b operons (RflA activity)	Regulatory function	Surface structures	AE000285	1788235
3163	28716.8	21546.4	0.0101573	0.00957668	0.00986697	-1.06062	-0.0255615	0.601087	0.569994	Field3:E23:1	b1432	b1432	putative virulence protein	Putative factors	Not classified	AE000240	1787702
3556	26031.4	20628.6	0.00901506	0.00849997	0.00875752	-1.0606	-0.0255509	0.40601	0.381964	Field3:G2:2	b2275	b2275	orf, hypothetical protein	Hypothetical, unclassified, unknown	Unknown	AE000317	1788611
3772	37223.1	31206.6	0.0137155	0.0129326	0.013324	-1.06053	-0.0255241	0.756851	0.90766	Field3:G8:4	ygfJ	b2877	orf, hypothetical protein	Hypothetical, unclassified, unknown	Unknown	AE000371	1789242
1200	23940.5	18573.6	0.00851537	0.00802949	0.00827243	-1.06051	-0.0255156	0.528664	0.570572	Field1:P12:1	ygdP	b2830	putative invasion protein	Putative factors	Not classified	AE000366	1789194
2104	180440	142243	0.0631105	0.0595219	0.0613162	-1.06029	-0.0254249	0.341848	0.352326	Field2:O22:2	cynT	b0339	carbonic anhydrase	Central intermediary metabolism	Central intermediary metabolism: Pool, multipurpose conversions	AE000141	1786534
811	11440.1	8568.41	0.00392381	0.00370087	0.00381234	-1.06024	-0.0254044	0.24552	0.240645	Field1:F11:1	ptsO	b3206	phosphocarrier protein HPr-like NPr, nitrogen related, exchanges phosphate with Enzyme I, Hpr	Transport and binding proteins	Transport of small molecules: Other	AE000400	1789599
1345	16408	12445.4	0.00557691	0.00526012	0.00541852	-1.06023	-0.0253983	0.281028	0.286595	Field1:B2:3	nemA	b1650	N-ethylmaleimide reductase	Central intermediary metabolism	Central intermediary metabolism: Pool, multipurpose conversions	AE000260	1787939
1819	13668.3	10173.3	0.00477612	0.0045051	0.00464061	-1.06016	-0.025371	0.526698	0.483625	Field2:E23:3	ppiC	b3775	peptidyl-prolyl cis-trans isomerase C (rotamase C)	Translation, post-translational modification	Proteins - translation and modification	AE000454	1790211
2232	21244.8	16291.2	0.00730514	0.00689157	0.00709835	-1.06001	-0.0253101	0.209796	0.214963	Field2:O6:4	gltD	b3213	glutamate synthase, small subunit	Central intermediary metabolism	Central intermediary metabolism: Pool, multipurpose conversions	AE000400	1789606
1065	33909.5	25904.7	0.01137	0.0107264	0.0110482	-1.06	-0.0253073	0.574353	0.602581	Field1:B3:4	caiD	b0036	carnitine racemase	Central intermediary metabolism	Degradation of small molecules: Amines	AE000114	1786220
597	15184.7	11354.2	0.00526418	0.00496623	0.0051152	-1.06	-0.0253039	0.425617	0.411642	Field1:I6:3	ybhK	b0780	putative structural protein	Putative cell structure	Not classified	AE000180	1786997
3393	17138.5	13735.6	0.00600994	0.00567178	0.00584086	-1.05962	-0.0251506	0.486665	0.467847	Field3:A9:4	yebI	b1859	orf, hypothetical protein	Hypothetical, unclassified, unknown	Unknown	AE000280	1788166
1331	18184.9	13483.4	0.00628265	0.00593104	0.00610684	-1.05928	-0.0250122	0.515754	0.451447	Field1:F22:2	cybB	b1418	cytochrome b(561)	Energy metabolism	Energy metabolism, carbon: Electron transport	AE000239	1787687
449	12898.3	9681.72	0.00443441	0.0041864	0.0043104	-1.05924	-0.024995	0.213166	0.20786	Field1:A18:1	yccZ	b0983	putative function in exopolysaccharide production	Putative factors	Not classified	AE000200	1787218
3403	38623.2	30511.9	0.0133367	0.0125912	0.012964	-1.05921	-0.0249816	0.393281	0.369951	Field3:E11:4	flhE	b1878	flagellar protein	Cell processes	Surface structures	AE000281	1788186
1988	47778.7	33095.4	0.015955	0.0150635	0.0155093	-1.05919	-0.0249725	0.747649	0.679054	Field2:G18:1	gpt	b0238	guanine-hypoxanthine phosphoribosyltransferase	Nucleotide biosynthesis and metabolism	Salvage of nucleosides and nucleotides	AE000132	1786433
2515	52500.8	40803.2	0.0185746	0.0175368	0.0180557	-1.05917	-0.0249673	0.452934	0.481191	Field2:F5:3	b2511	b2511	putative GTP-binding factor	Putative factors	Not classified	AE000337	1788858
3800	60188.3	46633.4	0.0212443	0.0200587	0.0206515	-1.05911	-0.0249394	0.41581	0.437829	Field3:O14:4	yggH	b2960	orf, hypothetical protein	Hypothetical, unclassified, unknown	Unknown	AE000378	1789330
3574	19211	16097.6	0.00713615	0.00673826	0.00693721	-1.05905	-0.024916	0.783252	0.978842	Field3:K6:2	b2352	b2352	putative ligase	Putative enzymes	Not classified	AE000323	1788693
1887	9652.52	7514.43	0.00335964	0.0031503	0.00325497	-1.05894	-0.0248712	0.397594	0.370103	Field2:M15:4	trpE	b1264	anthranilate synthase component I	Amino acid biosynthesis	Amino acid biosynthesis: Tryptophan	AE000224	1787518
2184	90921.6	72185.8	0.0317183	0.0299547	0.0308365	-1.05888	-0.0248458	0.372682	0.363797	Field2:O18:3	hyfD	b2484	hydrogenase 4 membrane subunit	Energy metabolism	Energy metabolism, carbon: Anaerobic respiration	AE000335	1788829
4237	15144.7	11690.1	0.0051604	0.0048735	0.00501695	-1.05887	-0.0248422	0.60041	0.634188	Field3:J4:1	yjgW	b4274	orf, hypothetical protein	Hypothetical, unclassified, unknown	Unknown	AE000498	1790725
813	48690.7	37911.5	0.0169264	0.015988	0.0164572	-1.05869	-0.0247695	0.0773042	0.0779458	Field1:J11:1	trkA	b3290	transport of potassium	Transport and binding proteins	Transport of small molecules: Cations	AE000407	1789685
3811	84685.8	63778.9	0.0283877	0.026814	0.0276008	-1.05869	-0.0247689	0.53999	0.591066	Field3:E18:4	b2989	b2989	orf, hypothetical protein	Hypothetical, unclassified, unknown	Unknown	AE000382	1789363
1958	9701.27	6935.98	0.00335882	0.00309186	0.00322534	-1.05868	-0.024765	0.423205	0.386595	Field2:K10:1	dapF	b3809	diaminopimelate epimerase	Amino acid biosynthesis	Amino acid biosynthesis: Lysine	AE000457	1790242
2479	46149.4	34929.1	0.0155662	0.0147073	0.0151368	-1.05839	-0.0246476	0.507082	0.534525	Field2:N19:2	wbbJ	b2033	putative O-acetyl transferase	Putative enzymes	Not classified	AE000294	1788345
4082	94606	74972.2	0.0326441	0.0308471	0.0317456	-1.05826	-0.0245906	0.447367	0.420367	Field3:D13:3	yigE	b3815	orf, hypothetical protein	Hypothetical, unclassified, unknown	Unknown	AE000457	1790248
1671	34121.7	26516.9	0.0117515	0.0111054	0.0114285	-1.05818	-0.0245612	0.2248	0.228996	Field2:M9:2	yadB	b0144	putative tRNA synthetase	Putative enzymes	Aminoacyl tRNA synthetases, tRNA modification	AE000123	1786337
129	18745.3	15109.9	0.00664868	0.00628399	0.00646634	-1.05803	-0.0244997	0.557139	0.5922	Field1:A9:2	uxuR	b4324	regulator for uxu operon	Regulatory function	Degradation of small molecules: Carbon compounds	AE000503	1790780
1702	51753.6	39432.3	0.018039	0.0170509	0.0175449	-1.05795	-0.0244653	0.237549	0.235171	Field2:K17:2	asnS	b0930	asparagine tRNA synthetase	Translation, post-translational modification	Aminoacyl tRNA synthetases, tRNA modification	AE000195	1787161
2885	18038.7	14965.5	0.00635493	0.00600743	0.00618118	-1.05784	-0.0244219	0.674474	0.601365	Field2:J2:3	b0703	b0703	orf, hypothetical protein	Hypothetical, unclassified, unknown	Unknown	AE000174	1786921
2674	90333.6	70732.1	0.0300931	0.028451	0.029272	-1.05772	-0.0243693	0.712427	0.693128	Field2:D21:4	b0100	b0100	orf, hypothetical protein	Hypothetical, unclassified, unknown	Unknown	AE000119	1786289
3716	20986.1	15342	0.0070914	0.00670544	0.00689842	-1.05756	-0.0243049	0.56609	0.596133	Field3:G18:3	ygaD	b2700	orf, hypothetical protein	Hypothetical, unclassified, unknown	Unknown	AE000354	1789052
2415	30871.5	25494.4	0.0109814	0.0103843	0.0106829	-1.0575	-0.0242784	0.651067	0.639537	Field2:N3:2	b0868	b0868	putative nucleotide di-P-sugar epimerase or dehydratase	Putative enzymes	Not classified	AE000188	1787093
2704	38813.4	32433.8	0.0140139	0.013253	0.0136334	-1.05741	-0.0242433	0.715598	0.75132	Field2:P4:1	ykfE	b0220	orf, hypothetical protein	Hypothetical, unclassified, unknown	Unknown	AE000130	1786413
2610	79871.3	63726.9	0.0281397	0.0266152	0.0273775	-1.05728	-0.0241901	0.421109	0.43571	Field2:D5:4	yihV	b3883	putative kinase	Putative enzymes	Not classified	AE000464	1790316
2790	66300.8	53687.9	0.0230829	0.0218325	0.0224577	-1.05727	-0.0241859	0.573942	0.519525	Field2:L2:2	yajK	b0423	putative oxidoreductase	Putative enzymes	Not classified	AE000148	1786625
889	32535.3	25978.1	0.0115449	0.0109224	0.0112336	-1.05699	-0.0240721	0.556573	0.612989	Field1:B7:2	malE	b4034	periplasmic maltose-binding protein; substrate recognition for transport and chemotaxis	Transport and binding proteins	Transport of small molecules: Carbohydrates, organic acids, alcohols	AE000476	1790466
1095	9671.52	7228.9	0.00335326	0.00309907	0.00322617	-1.05693	-0.0240455	0.0466213	0.0447776	Field1:N9:4	ampG	b0433	regulates beta-lactamase synthesis	Regulatory function	Drug/analog sensitivity	AE000149	1786636
1533	18587.6	13160.6	0.00660352	0.00624784	0.00642568	-1.05693	-0.0240455	0.820269	0.638402	Field1:J24:4	rnb	b1286	RNase II, mRNA degradation	Transcription, RNA processing and degradation	Degradation of RNA	AE000226	1787542
1583	39682.3	30840.4	0.0137335	0.0129973	0.0133654	-1.05665	-0.0239308	0.0733189	0.0751704	Field2:M11:1	dinD	b3645	DNA-damage-inducible protein	DNA replication, repair, restriction/modification	DNA - replication, repair, restriction/modification	AE000441	1790076
3260	11379.4	8076.36	0.00382257	0.00361775	0.00372016	-1.05662	-0.0239173	0.701331	0.66933	Field3:G23:2	b1628	b1628	orf, hypothetical protein	Hypothetical, unclassified, unknown	Unknown	AE000258	1787915
900	131636	96200.7	0.0453809	0.0429534	0.0441672	-1.05651	-0.0238757	0.590498	0.523571	Field1:H9:2	dcuA	b4138	anaerobic dicarboxylate transport	Transport and binding proteins	Transport of small molecules: Carbohydrates, organic acids, alcohols	AE000486	1790580
4179	35855	28354.4	0.0124282	0.0117635	0.0120959	-1.0565	-0.0238698	0.35689	0.346037	Field3:F13:4	yjdC	b4135	orf, hypothetical protein	Hypothetical, unclassified, unknown	Unknown	AE000486	1790577
4098	22687.5	17505.5	0.00783345	0.00741489	0.00762417	-1.05645	-0.0238485	0.225529	0.227989	Field3:D17:3	yigW_1	b3840	orf, hypothetical protein	Hypothetical, unclassified, unknown	Unknown	AE000459	1790274
1070	40381.5	32009.3	0.0141447	0.0133891	0.0137669	-1.05643	-0.0238426	0.328431	0.3346	Field1:L3:4	ksgA	b0051	S-adenosylmethionine-6-N',N'-adenosyl (rRNA) dimethyltransferase	Cell processes	Drug/analog sensitivity	AE000115	1786236
2961	22547.7	15732.8	0.00767041	0.00726099	0.0074657	-1.05639	-0.0238231	0.768461	0.646451	Field2:B22:3	yccV	b0966	orf, hypothetical protein	Hypothetical, unclassified, unknown	Unknown	AE000198	1787200
165	26167.2	20301.4	0.00923228	0.00874219	0.00898723	-1.05606	-0.0236885	0.429883	0.450384	Field1:I17:2	cyaA	b3806	adenylate cyclase	Regulatory function	Global regulatory functions	AE000456	1790238
3587	39042.2	31665.2	0.0137645	0.0130357	0.0134001	-1.05591	-0.0236258	0.588938	0.577977	Field3:E10:2	b2375	b2375	orf, hypothetical protein	Hypothetical, unclassified, unknown	Unknown	AE000326	1788719
540	80748.5	61079.2	0.0277392	0.0262719	0.0270055	-1.05585	-0.0236029	0.141493	0.138893	Field1:G16:2	yibP	b3613	putative membrane protein	putative membrane protein	Not classified	AE000439	1790042
578	21639.8	16546	0.00741302	0.00702114	0.00721708	-1.05581	-0.0235873	0.19419	0.204752	Field1:C2:3	ybbK	b0489	putative protease	Putative enzymes	Not classified	AE000155	1786697
3097	39415.1	28865.5	0.0135205	0.012806	0.0131632	-1.05579	-0.0235778	0.573755	0.531589	Field3:A7:1	yciN	b1273	orf, hypothetical protein	Hypothetical, unclassified, unknown	Unknown	AE000225	1787528
3538	9631.65	6281.1	0.00334911	0.00274927	0.00304919	-1.05562	-0.0235072	0.0220032	0.0301765	Field3:C22:1	yfaA	b2230	orf, hypothetical protein	Hypothetical, unclassified, unknown	Unknown	AE000312	1788561
966	17310.6	13550.5	0.0060591	0.00574022	0.00589966	-1.05555	-0.0234799	0.481684	0.483396	Field1:L1:3	ydeZ	b1515	putative transport system permease protein	Putative transport proteins	Not classified	AE000249	1787794
2579	53588.3	40765.6	0.0183348	0.0173707	0.0178527	-1.0555	-0.023458	0.196422	0.193961	Field2:F21:3	yrdA	b3279	putative transferase	Putative enzymes	Not classified	AE000406	1789673
973	12680.8	9793.93	0.00439972	0.00416942	0.00428457	-1.05523	-0.0233487	0.217792	0.215063	Field1:J3:3	b1756	b1756	putative ATP-binding component of a transport system	Putative transport proteins	Not classified	AE000270	1788053
2438	10335.9	8076.09	0.00360214	0.00341361	0.00350788	-1.05523	-0.0233469	0.293154	0.302595	Field2:L9:2	b1297	b1297	putative glutamine synthetase (EC 6.3.1.2)	Putative enzymes	Not classified	AE000228	1787555
2781	23601.2	17977	0.00799017	0.00757273	0.00778145	-1.05512	-0.0233034	0.44708	0.462064	Field2:J24:1	yaiD	b0393	orf, hypothetical protein	Hypothetical, unclassified, unknown	Unknown	AE000145	1786592
2289	73851.1	54674	0.0254111	0.0240907	0.0247509	-1.05481	-0.0231743	0.512105	0.473001	Field2:A22:4	ispA	b0421	geranyltranstransferase (farnesyldiphosphate synthase)	Biosynthesis of cofactors, prosthetic groups and carriers	Biosynthesis of cofactors, carriers: Menaquinone, ubiquinone	AE000148	1786623
2077	42712.7	32776.7	0.0145686	0.0138138	0.0141912	-1.05464	-0.0231036	0.300753	0.303244	Field2:I16:2	yhjY	b3548	putative lipase	Putative enzymes	Not classified	AE000432	1789970
2852	24739.2	18883.6	0.00850229	0.00806254	0.00828241	-1.05454	-0.023064	0.134587	0.132797	Field2:H18:2	b0609	b0609	orf, hypothetical protein	Hypothetical, unclassified, unknown	Unknown	AE000166	1786826
997	26080.7	20937.6	0.00914199	0.00866966	0.00890583	-1.05448	-0.0230387	0.449076	0.439941	Field1:J9:3	b2681	b2681	putative transport protein	Putative transport proteins	Not classified	AE000352	1789036
993	11229.6	8506.54	0.00383501	0.00363722	0.00373611	-1.05438	-0.0229974	0.219936	0.216554	Field1:B9:3	b2372	b2372	putative receptor protein	Putative factors	Not classified	AE000325	1788715
2122	17213.8	13512	0.00595121	0.00564456	0.00579788	-1.05433	-0.0229746	0.230057	0.22617	Field2:C4:3	ybdL	b0600	putative aminotransferase	Putative enzymes	Not classified	AE000165	1786816
949	15867.8	12114	0.00553574	0.00525055	0.00539314	-1.05432	-0.0229706	0.39373	0.380114	Field1:J21:2	ychE	b1242	putative channel protein	Putative transport proteins	Not classified	AE000222	1787494
482	9537.84	6664.84	0.00334469	0.00277017	0.00305743	-1.05422	-0.0229331	0.0518538	0.0440648	Field1:C2:2	fliO	b1947	flagellar biosynthesis	Cell processes	Surface structures	AE000287	1788258
428	387505	287908	0.134375	0.127488	0.130932	-1.05402	-0.0228493	0.545979	0.496229	Field1:G12:1	ompT	b0565	outer membrane protein 3b (a), protease VII	Cell structure	Outer membrane constituents	AE000161	1786777
1449	35625	27716.8	0.0121585	0.0115368	0.0118477	-1.05389	-0.0227958	0.356008	0.353267	Field1:B4:4	glpE	b3425	protein of glp regulon	Energy metabolism	Energy metabolism, carbon: Anaerobic respiration	AE000418	1789831
3271	44959.4	34545.9	0.0154243	0.0146389	0.0150316	-1.05365	-0.0226956	0.089751	0.0838269	Field3:M1:3	b1644	b1644	putative membrane protein	putative membrane protein	Not classified	AE000259	1787932
2521	22603.8	17964.4	0.00789071	0.00748904	0.00768988	-1.05363	-0.0226902	0.522552	0.516142	Field2:B7:3	hcaD	b2542	ferredoxin reductase subunit of phenylpropionate dioxygenase	Carbon compound catabolism	Degradation of small molecules: Carbon compounds	AE000340	1788892
1652	298092	225196	0.107573	0.10211	0.104841	-1.0535	-0.0226361	0.764948	0.753131	Field2:G5:2	rpoA	b3295	RNA polymerase, alpha subunit	Transcription, RNA processing and degradation	RNA synthesis, modification, DNA transcription	AE000407	1789690
3721	47604	36336.3	0.0164983	0.0156614	0.0160798	-1.05344	-0.0226088	0.208896	0.212328	Field3:A20:3	ygbO	b2745	putative hydrogenase subunit	Putative enzymes	Not classified	AE000358	1789102
3985	15145.4	11565.4	0.0052831	0.00501523	0.00514916	-1.05341	-0.0225975	0.359769	0.354763	Field3:B13:2	yhhF	b3465	orf, hypothetical protein	Hypothetical, unclassified, unknown	Unknown	AE000422	1789875
3108	102128	82016	0.0354158	0.0336291	0.0345224	-1.05313	-0.0224815	0.514598	0.47302	Field3:G9:1	ompG	b1319	outer membrane protein	Cell structure	Outer membrane constituents	AE000230	1787579
150	83000.5	61353	0.0289454	0.0274874	0.0282164	-1.05304	-0.0224464	0.651774	0.583394	Field1:K13:2	rseA	b2572	sigma-E factor, negative regulatory protein	Regulatory function	Global regulatory functions	AE000343	1788925
2549	30793.7	23436.6	0.0106223	0.0100876	0.0103549	-1.05301	-0.0224316	0.13847	0.14225	Field2:J13:3	ygfG	b2919	putative enzyme	Putative enzymes	Not classified	AE000375	1789286
2988	9600.52	7307.53	0.00334079	0.00304767	0.00319423	-1.053	-0.0224275	0.123393	0.124934	Field2:H4:4	b1028	b1028	orf, hypothetical protein	Hypothetical, unclassified, unknown	Unknown	AE000205	1787266
2601	19800.8	16617.8	0.0068097	0.00646723	0.00663847	-1.05296	-0.0224099	0.795309	0.626568	Field2:B3:4	wzxE	b3792	putative cytochrome	Putative enzymes	Not classified	AE000455	1790227
1373	21059.2	15588.4	0.00724793	0.00688356	0.00706575	-1.05293	-0.0224009	0.541902	0.489664	Field1:J8:3	napF	b2208	ferredoxin-type protein: electron transfer	Energy metabolism	Energy metabolism, carbon: Electron transport	AE000309	1788536
1189	26981.1	20757.4	0.00935063	0.00888075	0.00911569	-1.05291	-0.0223915	0.443959	0.429456	Field1:J10:1	usg	b2319	putative PTS system enzyme II A component	Putative transport proteins	Not classified	AE000320	1788658
468	31651.6	23834.9	0.011027	0.010474	0.0107505	-1.0528	-0.0223472	0.516562	0.477684	Field1:G22:1	flhC	b1891	regulator of flagellar biosynthesis acting on class 2 operons; transcription initiation factor?	Regulatory function	Surface structures	AE000283	1788201
2535	743376	588203	0.249092	0.23664	0.242866	-1.05262	-0.0222714	0.721556	0.683339	Field2:N9:3	ygeT	b2867	putative dehydrogenase	Putative enzymes	Not classified	AE000370	1789231
247	12607.4	10151.5	0.00442397	0.00420418	0.00431408	-1.05228	-0.022131	0.515498	0.504974	Field1:M13:3	hcaR	b2537	transcriptional activator of hca cluster	Regulatory function	Degradation of small molecules: Carbon compounds	AE000340	1788887
27	23198.4	17154.4	0.00811338	0.00771068	0.00791203	-1.05223	-0.0221095	0.699975	0.620203	Field1:E7:1	ycfN	b1106	putative beta-glucosidase (EC 3.2.1.21)	Putative enzymes	Not classified	AE000211	1787349
2164	214884	167311	0.0744211	0.0707278	0.0725744	-1.05222	-0.0221057	0.205929	0.201045	Field2:G14:3	rfbB	b2041	dTDP-glucose 4,6 dehydratase	Central intermediary metabolism	Central intermediary metabolism: Sugar-nucleotide biosynthesis, conversions	AE000294	1788353
395	54032.6	41811.8	0.0188721	0.0179385	0.0184053	-1.05205	-0.0220346	0.301981	0.299693	Field1:E4:1	murE	b0085	meso-diaminopimelate-adding enzyme	Cell structure	Murein sacculus, peptidoglycan	AE000118	1786273
3152	17727.3	14073.2	0.00621874	0.00591136	0.00606505	-1.052	-0.0220145	0.428067	0.43887	Field3:O19:1	ydbA_2	b1405	split orf	Hypothetical, unclassified, unknown	Unknown function	AE000237	1787672
529	17568.7	13911.4	0.00616387	0.00585954	0.00601171	-1.05194	-0.0219903	0.378714	0.383877	Field1:A14:2	acrE	b3265	transmembrane protein affects septum formation and cell membrane permeability	Cell structure	Inner membrane	AE000405	1789665
3909	31123.6	24219.6	0.0107873	0.0102566	0.010522	-1.05175	-0.0219133	0.0861281	0.0923824	Field3:J17:1	yhcH	b3221	orf, hypothetical protein	Hypothetical, unclassified, unknown	Unknown	AE000401	1789615
30	104242	80073.4	0.0359146	0.0341495	0.035032	-1.05169	-0.0218866	0.0369631	0.0404714	Field1:K7:1	mlc	b1594	putative NAGC-like transcriptional regulator	Putative regulatory proteins	Not classified	AE000255	1787878
2972	30224	23161.4	0.0102658	0.00976216	0.010014	-1.05159	-0.021847	0.430067	0.462287	Field2:H24:3	yccJ	b1003	orf, hypothetical protein	Hypothetical, unclassified, unknown	Unknown	AE000202	1787238
138	36942.7	28684.4	0.0128447	0.0122181	0.0125314	-1.05128	-0.0217191	0.0774501	0.0736906	Field1:C11:2	phoP	b1130	transcriptional regulatory protein	Regulatory function	Global regulatory functions	AE000213	1787375
926	34134.6	26533.6	0.0119316	0.0113515	0.0116415	-1.05111	-0.0216464	0.375405	0.39908	Field1:L15:2	ybbL	b0490	putative ATP-binding component of a transport system	Putative transport proteins	Not classified	AE000155	1786698
1315	34679.7	26277.9	0.0120517	0.0114666	0.0117592	-1.05103	-0.0216154	0.43362	0.417041	Field1:F18:2	ndh	b1109	respiratory NADH dehydrogenase	Energy metabolism	Energy metabolism, carbon: Aerobic respiration	AE000211	1787352
1586	19385.1	15483	0.00684427	0.00651634	0.00668031	-1.05032	-0.021323	0.479758	0.509471	Field2:C13:1	recF	b3700	ssDNA and dsDNA binding, ATP binding	Regulatory function	DNA - replication, repair, restriction/modification	AE000447	1790135
2544	40463.6	32357.8	0.0141682	0.0134896	0.0138289	-1.05031	-0.021317	0.449921	0.442927	Field2:P11:3	ygfR	b2885	putative oxidoreductase	Putative enzymes	Not classified	AE000372	1789251
2015	637986	421866	0.209184	0.199219	0.204202	-1.05002	-0.0211985	0.880607	0.628687	Field2:M24:1	purC	b2476	phosphoribosylaminoimidazole-succinocarboxamide synthetase = SAICAR synthetase	Nucleotide biosynthesis and metabolism	Purine ribonucleotide biosynthesis	AE000334	1788820
3489	12179.1	9588.51	0.00427542	0.00407305	0.00417424	-1.04969	-0.0210596	0.372897	0.39287	Field3:A10:1	b2099	b2099	orf, hypothetical protein	Hypothetical, unclassified, unknown	Unknown	AE000299	1788416
1905	24452.4	18853.9	0.0084127	0.00801489	0.00821379	-1.04963	-0.0210377	0.150422	0.152086	Field2:A21:4	hisA	b2024	N-(5'-phospho-L-ribosyl-formimino)-5-amino-1-(5'-phosphoribosyl)-4-imidazolecarboxamide isomerase	Amino acid biosynthesis	Amino acid biosynthesis: Histidine	AE000293	1788335
3912	9809.64	8269.47	0.00358109	0.00341243	0.00349676	-1.04943	-0.0209517	0.77316	0.886878	Field3:P17:1	yhcN	b3238	orf, hypothetical protein	Hypothetical, unclassified, unknown	Unknown	AE000403	1789634
2128	35032.3	27946.7	0.0122348	0.0116586	0.0119467	-1.04942	-0.0209512	0.364319	0.36255	Field2:O4:3	nagB	b0678	glucosamine-6-phosphate deaminase	Carbon compound catabolism	Central intermediary metabolism: Amino sugars	AE000171	1786893
4274	16331.4	12571	0.0055762	0.00531402	0.00544511	-1.04934	-0.0209146	0.223285	0.225448	Field3:D14:1	yjjB	b4363	orf, hypothetical protein	Hypothetical, unclassified, unknown	Unknown	AE000507	1790825
3116	16250.3	12773.2	0.00560695	0.00534348	0.00547522	-1.04931	-0.0209028	0.355163	0.35139	Field3:G11:1	b1341	b1341	orf, hypothetical protein	Hypothetical, unclassified, unknown	Unknown	AE000232	1787603
872	93418.2	70188.4	0.0323834	0.0308656	0.0316245	-1.04917	-0.0208472	0.587718	0.570837	Field3:D4:2	rbsC	b3750	D-ribose high-affinity transport system	Transport and binding proteins	Transport of small molecules: Carbohydrates, organic acids, alcohols	AE000452	1790191
2276	36163.4	27776	0.012384	0.0118037	0.0120939	-1.04917	-0.0208451	0.130894	0.12752	Field2:G18:4	mog	b0009	required for the efficient incorporation of molybdate into molybdoproteins	Biosynthesis of cofactors, prosthetic groups and carriers	Biosynthesis of cofactors, carriers: Molybdopterin	AE000111	1786190
3063	64520.4	50549.5	0.0222889	0.0212468	0.0217679	-1.04905	-0.0207946	0.216457	0.222176	Field2:N22:4	ycgJ	b1177	orf, hypothetical protein	Hypothetical, unclassified, unknown	Unknown	AE000216	1787425
816	108760	85722.7	0.0366426	0.0349326	0.0357876	-1.04895	-0.0207551	0.667836	0.644603	Field1:P11:1	hofH	b3329	putative general protein secretion protein	Putative transport proteins	Not classified	AE000409	1789726
2068	32049.1	25221.9	0.0115133	0.0109771	0.0112452	-1.04884	-0.0207104	0.697587	0.76365	Field2:G14:2	acpS	b2563	CoA:apo-[acyl-carrier-protein] pantetheinephosphotransferase	Fatty acid and phospholipid metabolism	Fatty acid and phosphatidic acid biosynthesis	AE000343	1788916
3563	11251.9	8720.57	0.00395379	0.00376994	0.00386187	-1.04877	-0.0206793	0.557862	0.55461	Field3:E4:2	dedD	b2314	putative lipoprotein	putative membrane protein	Not classified	AE000320	1788653
812	93458.2	73297.9	0.0323893	0.0308837	0.0316365	-1.04875	-0.0206726	0.0914919	0.0933441	Field1:H11:1	panF	b3258	sodium/pantothenate symporter	Transport and binding proteins	Transport of small molecules: Cations	AE000404	1789656
163	269905	194240	0.0909446	0.0867208	0.0888327	-1.04871	-0.0206535	0.691226	0.653181	Field1:E17:2	phoU	b3724	negative regulator for pho regulon and putative enzyme in phosphate metabolism	Regulatory function	Global regulatory functions	AE000449	1790161
1642	46942.7	37460.7	0.0162239	0.0154723	0.0158481	-1.04858	-0.0205999	0.506061	0.482367	Field2:C3:2	exo	b2798	5'-3' exonuclease	DNA replication, repair, restriction/modification	Degradation of DNA	AE000363	1789162
2192	118556	94193.2	0.040854	0.0389679	0.0399109	-1.0484	-0.0205278	0.434744	0.410656	Field2:O20:3	hcaA1	b2538	large terminal subunit of phenylpropionate dioxygenase	Carbon compound catabolism	Degradation of small molecules: Carbon compounds	AE000340	1788888
2945	35648.2	27015.1	0.012561	0.0119817	0.0122714	-1.04835	-0.020505	0.664044	0.619227	Field2:B18:3	mukE	b0923	orf, hypothetical protein	Cell processes	Unknown	AE000194	1787153
407	26617	20812.6	0.00943103	0.00899615	0.00921359	-1.04834	-0.0205026	0.615888	0.643327	Field1:M6:1	mrcB	b0149	peptidoglycan synthetase; penicillin-binding protein 1B	Cell structure	Murein sacculus, peptidoglycan	AE000124	1786343
3546	17111.4	12218.3	0.00584269	0.00557512	0.00570891	-1.048	-0.0203592	0.750166	0.637896	Field3:C24:1	yfaO	b2251	orf, hypothetical protein	Hypothetical, unclassified, unknown	Unknown	AE000315	1788585
3531	33814.4	26235.1	0.011709	0.0111739	0.0114415	-1.04788	-0.0203133	0.0371245	0.0394965	Field3:E20:1	yojL	b2214	orf, hypothetical protein	Hypothetical, unclassified, unknown	Unknown	AE000310	1788543
4002	17559.1	13040.7	0.00600952	0.00573513	0.00587233	-1.04784	-0.0202963	0.550739	0.508056	Field3:D17:2	yhiR	b3499	orf, hypothetical protein	Hypothetical, unclassified, unknown	Unknown	AE000426	1789914
274	15714.8	11429.4	0.00544854	0.00520056	0.00532455	-1.04768	-0.0202299	0.74088	0.625407	Field1:C21:3	yhhM	b3467	putative receptor	Putative factors	Not classified	AE000422	1789877
3265	66587.4	53649.1	0.0233329	0.0222718	0.0228024	-1.04765	-0.020215	0.496718	0.499189	Field3:F10:2	pdxY	b1636	pyridoxal kinase 2 / pyridoxine kinase	Biosynthesis of cofactors, prosthetic groups and carriers	Biosynthesis of cofactors, carriers: Pyridoxine	AE000259	1787924
3173	9497.96	7234.15	0.00332381	0.00295885	0.00314133	-1.04764	-0.0202139	0.357635	0.301777	Field3:I1:2	rhsE	b1456	rhsE protein in rhs element	Phage, transposon, or plasmid	Transposon-related functions	AE000242	1787728
229	11593.5	9037.68	0.00401036	0.00382863	0.00391949	-1.04747	-0.0201407	0.0986237	0.099561	Field1:I9:3	nac	b1988	nitrogen assimilation control protein	Regulatory function	Central intermediary metabolism	AE000290	1788297
3887	62091.4	49042.3	0.021518	0.0205437	0.0210309	-1.04742	-0.0201222	0.222939	0.221259	Field3:N11:1	yhbV	b3159	orf, hypothetical protein	Hypothetical, unclassified, unknown	Unknown	AE000396	1789549
499	26864.2	19518.3	0.00930529	0.00888435	0.00909482	-1.04738	-0.020104	0.740388	0.626462	Field1:E6:2	mepA	b2328	murein DD-endopeptidase, penicillin-insensitive	Cell structure	Murein sacculus, peptidoglycan	AE000321	1788668
961	218007	172696	0.0728881	0.0696058	0.0712469	-1.04716	-0.0200111	0.752905	0.719792	Field1:B1:3	ydcC	b1460	putative receptor	Putative factors	Not classified	AE000243	1787733
2499	15330.8	12206.8	0.00529637	0.00505799	0.00517718	-1.04713	-0.0200005	0.45148	0.422874	Field2:F1:3	yfbB	b2263	putative enzyme	Putative enzymes	Not classified	AE000316	1788598
2777	499339	352903	0.164164	0.156804	0.160484	-1.04693	-0.0199189	0.787874	0.848162	Field2:B24:1	yaiI	b0387	orf, hypothetical protein	Hypothetical, unclassified, unknown	Unknown	AE000145	1786586
3381	15292.6	12584.5	0.00537624	0.00513552	0.00525588	-1.04687	-0.0198939	0.650411	0.613266	Field3:I5:4	pphA	b1838	protein phosphatase 1 modulates phosphoproteins, signals protein misfolding	Regulatory function	Not classified	AE000278	1788143
265	24811.8	18643.5	0.00862989	0.00824395	0.00843692	-1.04682	-0.0198701	0.595514	0.54963	Field1:A19:3	yhaJ	b3105	putative transcriptional regulator LYSR-type	Putative regulatory proteins	Not classified	AE000392	1789492
3852	61290.7	50337.1	0.0212778	0.0203308	0.0208043	-1.04658	-0.0197736	0.731222	0.640991	Field3:H3:1	ygjQ	b3086	orf, hypothetical protein	Hypothetical, unclassified, unknown	Unknown	AE000390	1789468
4261	46199.3	36078.9	0.0157111	0.015013	0.0153621	-1.0465	-0.0197389	0.475352	0.473228	Field3:J10:1	yjiJ	b4332	putative transport protein	Putative transport proteins	Not classified	AE000503	1790788
2859	12246.3	9358.09	0.00420039	0.00401472	0.00410756	-1.04625	-0.0196342	0.549178	0.523547	Field2:F20:2	ybeC	b0627	orf, hypothetical protein	Hypothetical, unclassified, unknown	Unknown	AE000167	1786845
3450	592453	442523	0.206982	0.197848	0.202415	-1.04617	-0.0196005	0.682107	0.609532	Field3:C23:4	trs5_6	b1994	IS5 transposase	Phage, transposon, or plasmid	Transposon-related functions	AE000291	1788303
4065	918266	714398	0.314414	0.300575	0.307494	-1.04604	-0.0195495	0.421934	0.421295	Field3:B9:3	yieE	b3712	orf, hypothetical protein	Hypothetical, unclassified, unknown	Unknown	AE000448	1790148
3841	65939.8	51307.5	0.0220919	0.0211236	0.0216078	-1.04584	-0.0194654	0.687025	0.709231	Field3:B1:1	ygiH	b3059	orf, hypothetical protein	Hypothetical, unclassified, unknown	Unknown	AE000387	1789439
2616	14399.9	11276.3	0.0049173	0.00470382	0.00481056	-1.04538	-0.0192758	0.450113	0.446949	Field2:P5:4	yjfC	b4186	putative synthetase/amidase	Putative enzymes	Not classified	AE000490	1790629
3007	22345.3	17556.7	0.00782881	0.00748905	0.00765893	-1.04537	-0.0192692	0.386695	0.412699	Field2:N8:4	yceB	b1063	orf, hypothetical protein	Hypothetical, unclassified, unknown	Unknown	AE000207	1787302
2680	116926	91298.6	0.0400434	0.0383076	0.0391755	-1.04531	-0.0192462	0.241804	0.241767	Field2:P21:4	yacK	b0123	orf, hypothetical protein	Hypothetical, unclassified, unknown	Unknown	AE000121	1786314
962	20496.3	16032.9	0.00702393	0.00671946	0.00687169	-1.04531	-0.0192458	0.402069	0.410001	Field1:D1:3	b1487	b1487	putative hemin-binding lipoprotein	Putative factors	Not classified	AE000245	1787762
3676	53314.3	43540.1	0.0188368	0.0180218	0.0184293	-1.04522	-0.0192081	0.595825	0.604207	Field3:G8:3	yfjL	b2628	orf, hypothetical protein	Hypothetical, unclassified, unknown	Unknown	AE000348	1788981
1995	297500	228893	0.101243	0.0968648	0.0990537	-1.0452	-0.0191976	0.364342	0.373267	Field2:E20:1	deoR	b0840	transcriptional repressor for deo operon, tsx, nupG	Regulatory function	Salvage of nucleosides and nucleotides	AE000186	1787063
551	35956.2	28764.7	0.0125487	0.0120069	0.0122778	-1.04512	-0.0191671	0.403758	0.402327	Field1:M18:2	rfaB	b3628	UDP-D-galactose:(glucosyl)lipopolysaccharide-1,6-D-galactosyltransferase	Cell structure	Surface polysaccharides and antigens	AE000440	1790058
1693	3.03143e+06	2.28468e+06	1.00282	0.959602	0.981211	-1.04504	-0.0191327	0.742423	0.843589	Field2:I15:2	glnS	b0680	glutamine tRNA synthetase	Translation, post-translational modification	Aminoacyl tRNA synthetases, tRNA modification	AE000171	1786895
203	41219.5	33581.5	0.0144684	0.0138454	0.0141569	-1.045	-0.0191154	0.663721	0.643804	Field1:E3:3	ybjN	b0853	putative sensory transduction regulator	Putative regulatory proteins	Not classified	AE000187	1787077
1082	13247.9	10441.7	0.00457447	0.0043776	0.00447604	-1.04497	-0.0191041	0.429742	0.427498	Field1:D7:4	yadL	b0137	putative fimbrial protein	Hypothetical, unclassified, unknown	Not classified	AE000123	1786330
3745	40716.1	32492.9	0.0143773	0.013761	0.0140691	-1.04479	-0.019028	0.517363	0.555365	Field3:A2:4	ygdH	b2795	orf, hypothetical protein	Hypothetical, unclassified, unknown	Unknown	AE000363	1789159
248	12647.4	9873.22	0.00444359	0.00425315	0.00434837	-1.04478	-0.0190237	0.541553	0.54479	Field1:O13:3	yfhK	b2556	putative 2-component sensor protein	Putative regulatory proteins	Not classified	AE000342	1788908
4037	13015	10565.5	0.00456804	0.00437261	0.00447033	-1.0447	-0.0189896	0.574576	0.555633	Field3:J1:3	yibG	b3596	orf, hypothetical protein	Hypothetical, unclassified, unknown	Unknown	AE000437	1790023
363	569271	416354	0.203556	0.194913	0.199234	-1.04434	-0.018843	0.835885	0.708643	Field1:E19:4	trs5_7	b2030	IS5 transposase	Phage, transposon, or plasmid	Transposon-related functions	AE000294	1788342
806	138080	108002	0.0483369	0.0462861	0.0473115	-1.04431	-0.0188278	0.351168	0.35738	Field1:L9:1	exuT	b3093	transport of hexuronates	Transport and binding proteins	Transport of small molecules: Carbohydrates, organic acids, alcohols	AE000391	2367193
3534	31334.3	24470.4	0.0108075	0.0103498	0.0105787	-1.04422	-0.0187911	0.0385031	0.037079	Field3:K20:1	b2226	b2226	orf, hypothetical protein	Hypothetical, unclassified, unknown	Unknown	AE000312	1788557
2947	93887.3	72049.9	0.032273	0.0309151	0.0315941	-1.04392	-0.0186683	0.180651	0.179565	Field2:F18:3	ycbL	b0927	orf, hypothetical protein	Hypothetical, unclassified, unknown	Unknown	AE000195	1787158
1706	661436	499241	0.220412	0.211155	0.215784	-1.04384	-0.0186338	0.687724	0.776719	Field2:C19:2	rimJ	b1066	acetylation of N-terminal alanine of 30S ribosomal subunit protein S5	Translation, post-translational modification	Ribosomes - maturation and modification	AE000207	1787305
2420	14329.7	11206.4	0.0051329	0.00491742	0.00502516	-1.04382	-0.0186255	0.722133	0.766576	Field2:H5:2	b0955	b0955	putative ATP-dependent protease	Putative enzymes	Not classified	AE000197	1787188
450	20517	15937.3	0.00704614	0.00675038	0.00689826	-1.04381	-0.0186226	0.128203	0.1229	Field1:C18:1	csgG	b1037	curli production assembly/transport component, 2nd curli operon	Cell structure	Surface structures	AE000205	1787274
1364	9611.63	6837.24	0.00331161	0.00292527	0.00311844	-1.0438	-0.0186175	0.0159809	0.0140912	Field1:H6:3	ccmD	b2198	heme exporter protein C	Transport and binding proteins	Protein, peptide secretion	AE000309	1788526
4187	58249.5	44394.4	0.0199385	0.0191026	0.0195205	-1.04376	-0.0186001	0.24516	0.24512	Field3:F15:4	yjeQ	b4161	orf, hypothetical protein	Hypothetical, unclassified, unknown	Unknown	AE000488	1790605
2478	53163.5	40991.6	0.0176904	0.0169501	0.0173203	-1.04368	-0.0185661	0.7619	0.800907	Field2:L19:2	yefJ	b2031	putative creatinase (EC 3.5.-)	Putative enzymes	Not classified	AE000294	1788343
1074	16993.8	12658.6	0.00578058	0.00553871	0.00565965	-1.04367	-0.0185628	0.610711	0.597655	Field1:D5:4	ftsW	b0089	cell division; membrane protein involved in shape determination	Cell processes	Cell division	AE000118	1786277
4188	47133.7	36812.6	0.0160982	0.0154254	0.0157618	-1.04362	-0.0185415	0.457757	0.45477	Field3:H15:4	yjeR	b4162	orf, hypothetical protein	Hypothetical, unclassified, unknown	Unknown	AE000488	1790606
3343	104841	83500.8	0.0368475	0.0353081	0.0360778	-1.0436	-0.018534	0.436259	0.460821	Field3:M19:3	yeaF	b1782	orf, hypothetical protein	Hypothetical, unclassified, unknown	Unknown	AE000273	1788082
2265	10049.3	7793.05	0.00346973	0.00332488	0.0033973	-1.04356	-0.0185187	0.0266202	0.0293202	Field2:A16:4	phnJ	b4098	phosphonate metabolism	Central intermediary metabolism	Central intermediary metabolism: Phosphorus compounds	AE000482	1790536
3900	68039.6	52286	0.0233758	0.0224021	0.0228889	-1.04346	-0.0184778	0.377162	0.375474	Field3:H15:1	yhbH	b3203	probable sigma-54 modulation protein	Putative regulatory proteins	Global regulatory functions	AE000399	1789595
1992	24051.7	19041.9	0.00839211	0.00804264	0.00821737	-1.04345	-0.0184725	0.621815	0.60951	Field2:O18:1	gsk	b0477	inosine-guanosine kinase	Nucleotide biosynthesis and metabolism	Salvage of nucleosides and nucleotides	AE000154	1786684
2045	14343.2	10971.9	0.00498288	0.00477623	0.00487956	-1.04327	-0.0183958	0.529462	0.483896	Field2:I8:2	tesA	b0494	acyl-CoA thioesterase I; also functions as protease I	Fatty acid and phospholipid metabolism	Fatty acid and phosphatidic acid biosynthesis	AE000155	1786702
2894	21989	17972.8	0.00770094	0.0073822	0.00754157	-1.04318	-0.0183579	0.633361	0.604216	Field2:L4:3	b0753	b0753	putative homeobox protein	Putative regulatory proteins	Not classified	AE000178	1786968
1600	157515	122257	0.0531422	0.0509464	0.0520443	-1.0431	-0.018326	0.591706	0.619764	Field2:O15:1	dnaB	b4052	replicative DNA helicase; part of primosome	DNA replication, repair, restriction/modification	DNA - replication, repair, restriction/modification	AE000478	1790486
835	269403	209975	0.0920841	0.0882816	0.0901829	-1.04307	-0.0183146	0.292543	0.295799	Field1:F17:1	livJ	b3460	high-affinity amino acid transport system; periplasmic binding protein	Transport and binding proteins	Transport of small molecules: Amino acids, amines	AE000422	1789870
164	80075.7	61554.2	0.0277548	0.0266095	0.0271822	-1.04304	-0.0183004	0.34054	0.338607	Field1:G17:2	gppA	b3779	guanosine pentaphosphatase; exopolyphosphatase	Regulatory function	Global regulatory functions	AE000454	1790213
2656	38206.5	30251.6	0.0131024	0.0125646	0.0128335	-1.0428	-0.0182011	0.434097	0.41665	Field2:P15:4	b0005	b0005	orf, hypothetical protein	Hypothetical, unclassified, unknown	Unknown	AE000111	1786186
3658	21560.5	17554.2	0.00753151	0.00722248	0.00737699	-1.04279	-0.0181956	0.626163	0.596495	Field3:C4:3	yfiM	b2586	orf, hypothetical protein	Hypothetical, unclassified, unknown	Unknown	AE000345	1788941
2177	10537	8079.09	0.00370889	0.00355678	0.00363284	-1.04277	-0.0181871	0.676643	0.661463	Field2:A18:3	b2383	b2383	putative PTS system enzyme IIA component, enzyme I	Putative transport proteins	Not classified	AE000326	1788726
1330	20679.6	14556	0.00693896	0.00665749	0.00679822	-1.04228	-0.0179839	0.825296	0.769237	Field1:D22:2	gapC_1	b1417	glyceraldehyde 3-phosphate dehydrogenase C, interrupted	Central intermediary metabolism	Energy metabolism, carbon: Glycolysis	AE000239	1787686
4281	17163.8	13006.4	0.00597427	0.00573206	0.00585316	-1.04226	-0.017974	0.599567	0.554469	Field3:B16:1	yjjK	b4391	putative ATP-binding component of a transport system	Putative transport proteins	Not classified	AE000509	2367384
338	82194.8	64239.4	0.0285154	0.0273607	0.027938	-1.0422	-0.0179524	0.0728145	0.0701833	Field1:C13:4	tra5_3	b1026	IS3 putative transposase	Phage, transposon, or plasmid	Transposon-related functions	AE000204	1787263
266	95029.6	73237.5	0.0325119	0.0311958	0.0318539	-1.04219	-0.0179456	0.222572	0.226902	Field1:C19:3	yhaO	b3110	putative transport system permease protein	Putative transport proteins	Not classified	AE000392	1789497
2096	15289.6	12174.2	0.00515832	0.0049498	0.00505406	-1.04213	-0.0179213	0.745677	0.706266	Field2:O20:2	yafH	b0221	putative acyl-CoA dehydrogenase (EC 1.3.99.-)	Putative enzymes	Not classified	AE000130	1786414
976	46892.4	38011.8	0.0164485	0.0157854	0.0161169	-1.04201	-0.0178714	0.532652	0.527176	Field1:P3:3	b2074	b2074	putative membrane protein	putative membrane protein	Not classified	AE000297	1788389
103	22383.8	18216.8	0.00776063	0.00744794	0.00760428	-1.04198	-0.0178605	0.679659	0.621418	Field1:M1:2	aldB	b3588	aldehyde dehydrogenase B (lactaldehyde dehydrogenase)	Carbon compound catabolism	Degradation of small molecules: Carbon compounds	AE000436	1790014
1099	158454	121285	0.0550307	0.0528178	0.0539242	-1.0419	-0.0178247	0.46841	0.441886	Field1:F11:4	htpG	b0473	chaperone Hsp90, heat shock protein C 62.5	Cell processes	Chaperones	AE000153	1786679
989	30255	23751.1	0.0105154	0.0100926	0.010304	-1.04189	-0.0178227	0.173163	0.170478	Field1:J7:3	b2258	b2258	putative transport/receptor protein	Putative transport proteins	Not classified	AE000315	1788592
388	43832.5	34533.6	0.015154	0.0145457	0.0148498	-1.04182	-0.0177943	0.224983	0.224077	Field1:G2:1	hfq	b4172	host factor I for bacteriophage Q beta replication, a growth-related protein	Phage, transposon, or plasmid	Phage-related functions and prophages	AE000489	1790614
390	34512.1	27080.7	0.0119464	0.011467	0.0117067	-1.04181	-0.0177872	0.153237	0.156034	Field1:K2:1	yi22_6	b4273	IS2 hypothetical protein	Phage, transposon, or plasmid	Transposon-related functions	AE000498	1790724
1215	76838.9	59645.9	0.0266814	0.0256124	0.0261469	-1.04174	-0.0177578	0.215359	0.209489	Field1:N16:1	ftsX	b3462	cell division membrane protein	Cell processes	Cell division	AE000422	1789872
875	11595.2	9378.22	0.00404403	0.00388201	0.00396302	-1.04174	-0.0177576	0.543206	0.521835	Field1:F3:2	trkH	b3849	potassium uptake, requires TrkE	Transport and binding proteins	Transport of small molecules: Cations	AE000460	2367317
1698	95597.7	75489	0.0330063	0.0316903	0.0323483	-1.04153	-0.0176706	0.2212	0.218009	Field2:C17:2	aat	b0885	leucyl, phenylalanyl-tRNA-protein transferase	Translation, post-translational modification	Aminoacyl tRNA synthetases, tRNA modification	AE000190	1787111
2424	10059.1	7922	0.00353186	0.00339125	0.00346156	-1.04146	-0.0176437	0.500894	0.515843	Field2:P5:2	b1011	b1011	putative synthetase	Putative enzymes	Not classified	AE000202	1787246
831	23095.4	17907.8	0.00787402	0.00756056	0.00771729	-1.04146	-0.0176423	0.407636	0.410555	Field1:N15:1	livG	b3455	ATP-binding component of high-affinity branched-chain amino acid transport system	Transport and binding proteins	Transport of small molecules: Amino acids, amines	AE000421	1789864
1408	43323.5	34339.2	0.0150628	0.0144653	0.0147641	-1.0413	-0.0175773	0.19205	0.195107	Field1:P16:3	hycE	b2721	large subunit of hydrogenase 3 (part of FHL complex)	Energy metabolism	Energy metabolism, carbon: Fermentation	AE000356	1789076
2447	15555.1	12697.9	0.00547646	0.00526123	0.00536884	-1.04091	-0.0174126	0.600257	0.60113	Field2:N11:2	ydaJ	b1338	putative aminohydrolase (EC 3.5.1.14)	Putative enzymes	Not classified	AE000231	1787599
3077	276904	230539	0.0967063	0.0929205	0.0948134	-1.04074	-0.0173435	0.749116	0.65119	Field3:I1:1	ychM	b1206	orf, hypothetical protein	Hypothetical, unclassified, unknown	Unknown	AE000219	1787457
4145	66844.5	52704.5	0.0231229	0.0222189	0.0226709	-1.04069	-0.0173214	0.240234	0.24128	Field3:B5:4	yjbE	b4026	orf, hypothetical protein	Hypothetical, unclassified, unknown	Unknown	AE000476	1790458
556	119684	92525.8	0.04163	0.0400035	0.0408167	-1.04066	-0.0173082	0.381299	0.3665	Field1:G20:2	kdtA	b3633	3-deoxy-D-manno-octulosonic-acid transferase (KDO transferase)	Cell structure	Surface polysaccharides and antigens	AE000441	1790064
2509	17256.3	14675.5	0.00603459	0.00580099	0.00591779	-1.04027	-0.0171457	0.807104	0.676493	Field2:J3:3	yfeN	b2408	putative sugar hydrolase	Putative enzymes	Not classified	AE000328	1788747
300	232888	183608	0.0791391	0.0760765	0.0776078	-1.04026	-0.0171409	0.580654	0.573415	Field1:G3:4	yjfQ	b4191	putative DEOR-type transcriptional regulator	Putative regulatory proteins	Not classified	AE000491	1790635
3430	9809.58	8049.52	0.00343462	0.00330195	0.00336829	-1.04018	-0.0171087	0.64574	0.608198	Field3:K17:4	yedA	b1959	putative transmembrane subunit	putative membrane protein	Not classified	AE000287	1788269
2287	59138.3	46419.9	0.0204299	0.0196417	0.0200358	-1.04013	-0.017087	0.0583071	0.0611062	Field2:M20:4	ribD	b0414	bifunctional pyrimidine deaminase/reductase in pathway of riboflavin synthesis	Biosynthesis of cofactors, prosthetic groups and carriers	Biosynthesis of cofactors, carriers: Riboflavin	AE000148	1786616
749	350692	276389	0.124572	0.119781	0.122177	-1.04	-0.0170341	0.668884	0.711554	Field1:I20:4	ftn	b1905	cytoplasmic ferritin (an iron storage protein)	Transport and binding proteins	Transport of small molecules: Cations	AE000284	1788216
2546	16427.9	12975	0.00580373	0.00558082	0.00569228	-1.03994	-0.0170091	0.594082	0.623989	Field2:D13:3	b2889	b2889	putative enzyme	Putative enzymes	Not classified	AE000372	1789255
2436	19629.6	15787.9	0.00696966	0.00670233	0.00683599	-1.03989	-0.0169856	0.632487	0.69225	Field2:H9:2	yciK	b1271	putative oxidoreductase	Putative enzymes	Not classified	AE000225	1787526
2658	59894.3	46769.6	0.0208856	0.0200861	0.0204859	-1.0398	-0.0169508	0.342304	0.342789	Field2:D17:4	yaaH	b0010	orf, hypothetical protein	Hypothetical, unclassified, unknown	Unknown	AE000111	1786191
3090	64185.8	49859.3	0.0222549	0.0214078	0.0218314	-1.03957	-0.0168527	0.231162	0.229714	Field3:C5:1	yciB	b1254	orf, hypothetical protein	Hypothetical, unclassified, unknown	Unknown	AE000223	1787507
3968	43941.3	35499.1	0.0154599	0.0148716	0.0151657	-1.03956	-0.0168506	0.653491	0.664726	Field3:P7:2	yhgF	b3407	orf, hypothetical protein	Hypothetical, unclassified, unknown	Unknown	AE000416	1789811
4160	11248.6	9180.01	0.00392295	0.00377376	0.00384835	-1.03953	-0.0168388	0.643745	0.613229	Field3:P7:4	yjcB	b4060	orf, hypothetical protein	Hypothetical, unclassified, unknown	Unknown	AE000479	1790495
516	11000.6	8020.61	0.00383552	0.00369001	0.00376277	-1.03943	-0.0167965	0.811931	0.670782	Field1:G10:2	yqiH	b3047	putative membrane protein	putative membrane protein	Not classified	AE000386	1789426
2416	41510.4	34824.6	0.0144639	0.013916	0.01419	-1.03937	-0.0167717	0.801377	0.680115	Field2:P3:2	ybjU	b0870	putative arylsulfatase	Putative enzymes	Not classified	AE000188	1787095
290	22761	17750.9	0.00782443	0.00752806	0.00767624	-1.03937	-0.0167695	0.285463	0.286736	Field1:C1:4	yidZ	b3711	putative transcriptional regulator LYSR-type	Putative regulatory proteins	Not classified	AE000448	1790147
1003	52396.3	41213.6	0.0180913	0.0174076	0.0177494	-1.03928	-0.0167307	0.181528	0.1807	Field1:F11:3	ygfU	b2888	putative permease	Putative transport proteins	Not classified	AE000372	1789254
3373	14495.8	11337.3	0.00488565	0.00470135	0.0047935	-1.0392	-0.0167003	0.718487	0.697966	Field3:I3:4	b1825	b1825	orf, hypothetical protein	Hypothetical, unclassified, unknown	Unknown	AE000276	1788128
45	9559.37	6470.5	0.00329684	0.00284025	0.00306855	-1.03914	-0.0166759	0.0788357	0.0871296	Field1:I11:1	bglX	b2132	beta-D-glucoside glucohydrolase, periplasmic	Carbon compound catabolism	Degradation of small molecules: Carbon compounds	AE000302	1788453
[truncated: 2,987 more rows]
