# Supplementary material for: Characterization of Escherichia coli MG1655 grown in a low-shear modeled microgravity environment
Source: BMC Microbiol. 2007 Mar 7;7:15. doi: 10.1186/1471-2180-7-15 (PMC1852313; doi:10.1186/1471-2180-7-15)
Supplement: Additional file 8 — LB replicate 2. Detailed data and analysis for LB replicate 2 [file 1471-2180-7-15-S8.xls]

## Sheet: crunched data
SPOT No.	ControlVol	ControlPct	SPOT No.	TestVol	TestPct
1	12331.4	0.0191608	1	21933.6	0.0210684
2	12819.1	0.0199434	2	16161.9	0.0154682
3	52891	0.0823384	3	89602.3	0.0856374
4	9966.18	0.0154866	4	14636	0.0140005
5	5090.81	0.00791224	5	14208	0.0136067
6	10172.8	0.0158646	6	15772.3	0.0150768
7	2932.54	0.00457454	7	6235.47	0.00596903
8	1332.88	0.00207467	8	2130.74	0.00203622
9	3422.31	0.00534301	9	5805.09	0.00554953
10	1301.07	0.00202568	10	2697.42	0.0025757
11	885.959	0.00137286	11	1445.69	0.00138391
12	1186.98	0.0018436	12	2134.69	0.00204497
13	2058.53	0.0031614	13	3169.47	0.00301601
14	656.228	0.00102339	14	1225.02	0.00117023
15	11803.4	0.0183868	15	31155.4	0.0298415
16	12576.8	0.0195838	16	19568.9	0.0187248
17	3702.45	0.00575996	17	12538	0.0119895
18	1723.87	0.002699	18	3219.95	0.00307771
19	9394.43	0.0147043	19	14361.3	0.013728
20	9869.85	0.015361	20	18021.8	0.0172268
21	632.613	0.0009909	21	1081.73	0.00103668
22	20688.3	0.032273	22	16318.2	0.0156039
23	33095.4	0.0515042	23	43429.1	0.0415391
24	8609.62	0.0134081	24	4062.16	0.00388353
25	5472.75	0.00851186	25	13655.5	0.0130691
26	11568.8	0.0179846	26	17166.3	0.0164459
27	5338.32	0.00831521	27	15353.9	0.0146919
28	12459.7	0.0194015	28	18386.2	0.0175804
29	1054.74	0.00165178	29	2578.98	0.00247089
30	21041.6	0.0327712	30	34676.2	0.0331513
31	22020.4	0.0342571	31	32714.1	0.0313066
32	957.151	0.00149227	32	1675.96	0.00160338
33	17107.4	0.0266072	33	33861.3	0.0323818
34	1142.12	0.00176866	34	1912.88	0.00182784
35	3228.26	0.00503269	35	5382.25	0.00515129
36	1159.92	0.00180809	36	1711.85	0.00163852
37	870.999	0.0013538	37	1262.28	0.00120863
38	7238.12	0.0112862	38	10136.6	0.00969341
39	52895.6	0.0823242	39	87319.7	0.0835458
40	958.491	0.00150015	40	1543.1	0.00147726
41	5547.1	0.00861346	41	16114.4	0.0154244
42	9757.35	0.0152146	42	16133.1	0.015423
43	85334.3	0.132915	43	144863	0.138838
44	87361.2	0.136042	44	172373	0.164905
45	2641.78	0.00412548	45	3800.49	0.00363723
46	11910.3	0.0185397	46	18776.7	0.0179563
47	15938.5	0.0248151	47	22601	0.0216191
48	8192.13	0.0127548	48	16550.4	0.0158395
49	8291.49	0.0129057	49	14173.6	0.0135359
50	8415.2	0.0130935	50	8597.56	0.00823145
51	12027.1	0.0187203	51	17071.9	0.0163288
52	15506.3	0.024093	52	23812.7	0.0227876
53	7346.34	0.0114279	53	12479.5	0.0119382
54	20261.7	0.0315989	54	29528.7	0.0282506
55	20127.9	0.0313091	55	28368.5	0.0271399
56	19229.1	0.0299102	56	38651	0.0370365
57	11352.3	0.0176688	57	16725	0.0160133
58	1093.33	0.00170807	58	2477.85	0.00236854
59	12168.5	0.0189912	59	18673.3	0.0178787
60	10994.4	0.0171606	60	28238.7	0.0270172
61	2351.48	0.00366912	61	5550.18	0.00530846
62	4067.71	0.00633345	62	6988.43	0.00668537
63	2274.99	0.00353546	63	2870.82	0.0027486
64	2745.76	0.00427441	64	4956.85	0.00473955
65	1354.9	0.00210067	65	2099.15	0.00200851
66	1394.47	0.00216328	66	2342.78	0.00224052
67	2684.56	0.0041274	67	5908.79	0.00560623
68	1222.37	0.00190382	68	2097.21	0.00200286
69	4030.49	0.00626628	69	13026.2	0.012475
70	7072.1	0.0109942	70	20639.6	0.0197524
71	3012.32	0.00469574	71	6847.1	0.00653929
72	12996.4	0.0202134	72	18334.6	0.0175443
73	2105.12	0.00326515	73	2328.68	0.00222996
74	4052.87	0.00631311	74	5861.2	0.00560284
75	5754.82	0.008957	75	7980.42	0.00763892
76	1067.54	0.00165885	76	1742.5	0.00166903
77	27060.6	0.0419562	77	46946.2	0.0449238
78	23251.9	0.036023	78	55364	0.0529869
79	3649.03	0.00566318	79	4877.43	0.00466367
80	1275.68	0.00198579	80	1656.15	0.00158491
81	1791.51	0.00279308	81	3261.64	0.00311751
82	3542.16	0.0055317	82	4384.5	0.0041994
83	6107.98	0.0094941	83	14088.1	0.0134826
84	4070.45	0.00634575	84	5870.7	0.00561358
85	5019.85	0.00781642	85	8078.98	0.00771476
86	6009.83	0.0093322	86	14591.4	0.0139458
87	2173.49	0.00338632	87	10759.6	0.0102543
88	7629.18	0.0118748	88	14701.9	0.0140212
89	3497.88	0.00541442	89	4404.02	0.00420479
90	3746.17	0.00585738	90	6766.6	0.00647307
91	1135.87	0.00177175	91	1157	0.00110837
92	7598.02	0.011859	92	6627.14	0.00634543
93	4365.06	0.00681193	93	7710.41	0.00737913
94	11625.8	0.018057	94	23305.9	0.022286
95	6387.71	0.00989388	95	17396.7	0.0166332
96	5478.86	0.00852343	96	10682.8	0.0102211
97	571444	0.889782	97	748791	0.717924
98	8502.33	0.013273	98	14819.5	0.0141733
99	8311.75	0.012972	99	16159.8	0.0154736
100	2727.3	0.00425181	100	4709.07	0.00450586
101	7788.09	0.0121365	101	13992.1	0.0134027
102	5155.04	0.00805823	102	11390.9	0.0109033
103	7862.6	0.0124294	103	15080.5	0.0145009
104	11269.7	0.0174942	104	22256	0.0212494
105	5464.11	0.00851231	105	11405.7	0.0109213
106	3351.52	0.00523954	106	5763.78	0.00552717
107	2711.93	0.00421722	107	4092.59	0.00391926
108	3903.59	0.00609152	108	5534.36	0.00529893
109	8944.65	0.0139817	109	18857.2	0.018057
110	3635.94	0.00565821	110	7800.04	0.00746338
111	1095.51	0.00172124	111	2495.03	0.00239289
112	12146.1	0.0189246	112	17978.8	0.0171957
113	3173.28	0.00493447	113	19278.3	0.0184482
114	844.511	0.00132625	114	1772.51	0.00169593
115	1772.47	0.00277583	115	3437.72	0.00329313
116	3204.81	0.00499958	116	7955.95	0.00762163
117	820.808	0.00128103	117	1415.57	0.00135693
118	5363.99	0.00839731	118	12296.7	0.011759
119	3023.33	0.00474092	119	7211.92	0.00690175
120	4018.56	0.00628964	120	6294.87	0.00602191
121	17231.1	0.0268951	121	30442.5	0.0291
122	1690.85	0.00265687	122	2888.46	0.00277902
123	22457.6	0.0350545	123	39902.4	0.0382124
124	2102.84	0.00328456	124	3903.5	0.00373863
125	1729.21	0.0027059	125	3804.13	0.00365225
126	5097.92	0.00796017	126	8106.24	0.00775987
127	6828.47	0.0106406	127	12344.9	0.0118184
128	3064.85	0.00477608	128	5542.36	0.00529981
129	3120.16	0.00486217	129	7326.4	0.00702296
130	5568.88	0.00868004	130	9659.72	0.00924872
131	1294.35	0.00201164	131	2050.92	0.00196145
132	2885.86	0.00449753	132	4526.12	0.00433039
133	7620.84	0.0118316	133	11254.3	0.0107722
134	12118.1	0.0188872	134	16347.7	0.0156547
135	2006.88	0.00316375	135	2472.12	0.00236955
136	6206.85	0.00966905	136	10441.2	0.00997751
137	20775.1	0.0323223	137	35105.1	0.0335583
138	9257.13	0.0144317	138	13541.3	0.0129592
139	25982.3	0.0405811	139	40489.7	0.0387791
140	11162.8	0.0174563	140	13285	0.0127258
141	7564.31	0.0118064	141	26088.1	0.0249496
142	1266.31	0.00198042	142	1465.58	0.00140557
143	43980.1	0.0684568	143	62951.4	0.0601797
144	7765.63	0.0121184	144	11317.6	0.0108259
145	3108.8	0.0048409	145	9861	0.00944376
146	4235.21	0.0065994	146	3573.07	0.0034181
147	25355.4	0.0394708	147	31566.4	0.0301499
148	7846.04	0.0122452	148	18329.9	0.0175416
149	2512.78	0.0039331	149	3997.45	0.00382954
150	10651.9	0.0165917	150	18999.4	0.0181805
151	3253.16	0.00508658	151	6131.02	0.00587573
152	11832.2	0.0184529	152	12737.3	0.0122045
153	11723.3	0.0182229	153	23527.4	0.0224978
154	12302.7	0.019171	154	19297.7	0.0184631
155	10279.8	0.0160282	155	14251.1	0.0136495
156	3481.97	0.00542539	156	5222.55	0.00500384
157	5358.21	0.00834893	157	6538.84	0.00625467
158	7156.49	0.0111431	158	17414.5	0.0166629
159	8149.61	0.0127375	159	11374.2	0.010894
160	8904.21	0.0138497	160	20038.7	0.0191624
161	12941.7	0.0201616	161	19129.8	0.0182917
162	5366.77	0.00836211	162	4335.6	0.00415362
163	53735.3	0.0834719	163	174989	0.167581
164	18796.2	0.0292788	164	23523.9	0.0225194
165	7476.85	0.01162	165	10291.9	0.0098591
166	2002.23	0.00313701	166	2959.3	0.00283433
167	13163.9	0.0205182	167	17047.2	0.0163056
168	4977.89	0.00776363	168	6521.2	0.00624857
169	12466.1	0.0194119	169	23512.4	0.0224898
170	2599.45	0.00406876	170	4326.76	0.00414982
171	14044.2	0.0218567	171	19334.6	0.0185046
172	2175.52	0.00339531	172	3451.39	0.00330207
173	16707.8	0.0261191	173	30117.2	0.0288249
174	10562.6	0.0164816	174	14747.9	0.0141321
175	4661.21	0.00731058	175	6905.68	0.00660993
176	6480.83	0.0100951	176	10331.4	0.0098716
177	10220.5	0.0158972	177	17960.5	0.0171666
178	6989.99	0.0108749	178	10542.1	0.0100731
179	11422.7	0.0177739	179	33707.7	0.0322785
180	1270.94	0.00197699	180	3541.25	0.00338835
181	12122.3	0.0188487	181	20676.2	0.0197657
182	642.904	0.001006	182	1398.39	0.00133863
183	3552.28	0.00553651	183	19293.9	0.0184464
184	95005.6	0.147836	184	219502	0.209504
185	9219.08	0.0142244	185	14226.2	0.0135693
186	2563.96	0.00400868	186	3931.46	0.0037758
187	1915.35	0.00298115	187	2692.55	0.00258052
188	14174.6	0.022073	188	23178.7	0.0221734
189	5792.53	0.00901163	189	8636.89	0.00825844
190	7409.19	0.0115254	190	13739.1	0.0131448
191	1064.17	0.00166589	191	1747.56	0.00167768
192	24668.3	0.0384193	192	40643.8	0.0388797
193	3641.86	0.00567144	193	5994.91	0.00574603
194	9103.07	0.0141864	194	14780.7	0.0141442
195	9069.28	0.0141391	195	20620.5	0.0197186
196	1132.08	0.00175994	196	1963.53	0.00187395
197	6334.4	0.00985695	197	10037	0.00960513
198	8351.55	0.0130033	198	19258.1	0.0184408
199	147493	0.230309	199	372664	0.356104
200	8909.6	0.0138745	200	18742.8	0.0179228
201	4991.51	0.00779503	201	8761.98	0.00838953
202	4264.04	0.00662306	202	19688.7	0.0188463
203	8831.57	0.0136586	203	12786.8	0.0122221
204	3576.53	0.0055084	204	4241.74	0.00405351
205	1661.01	0.00258627	205	4875.01	0.00465525
206	3228.55	0.00502911	206	8537.25	0.0081735
207	10583.1	0.0164859	207	24096.6	0.0230531
208	9743.01	0.0152131	208	19220.9	0.0184054
209	12132.5	0.0188583	209	30267.8	0.0289685
210	4770.84	0.00747697	210	8506.47	0.00814094
211	8427.29	0.0131827	211	22046.9	0.0210823
212	5955.27	0.00925251	212	9272.11	0.00887934
213	1345.4	0.0021011	213	2466.69	0.0023583
214	3298.07	0.00514675	214	4672.58	0.00446567
215	2667.65	0.00416574	215	4253.98	0.00406564
216	1671.56	0.00260582	216	2092.83	0.00200135
217	6376.01	0.0099374	217	9579.88	0.0091635
218	11022.5	0.0171414	218	29218.5	0.027968
219	30465.4	0.0475272	219	63037.1	0.0603629
220	2091.55	0.00327006	220	3584.8	0.00342016
221	27041.6	0.0421264	221	54665.9	0.0523168
222	3582.21	0.00558588	222	6383.06	0.00610736
223	9130.44	0.0142187	223	13699.7	0.0131098
224	1409.56	0.00218887	224	2560.39	0.0024469
225	3589.59	0.00558913	225	7213.94	0.00690288
226	16361	0.0254569	226	25675.8	0.0245934
227	5763.21	0.00896773	227	8453.07	0.00808463
228	6132.05	0.00953251	228	9374.14	0.00896598
229	2494.25	0.00388461	229	5165.76	0.00494231
230	6598.03	0.0102354	230	9196.92	0.00879442
231	3806.59	0.00590267	231	5505.81	0.00526248
232	1690.03	0.00263678	232	2887.22	0.00276278
233	1727.22	0.00267372	233	2636.4	0.00251587
234	4969.27	0.00774958	234	7625.01	0.00729868
235	21920.7	0.0341844	235	36594.6	0.0350357
236	13263.7	0.0206343	236	23161.1	0.0221386
237	6739.21	0.0104956	237	9085.05	0.00869508
238	2695.94	0.00421682	238	3959.51	0.00379193
239	2964.8	0.00451993	239	3330.75	0.00316877
240	4305.67	0.00671119	240	7747.25	0.00740948
241	3563.88	0.00555388	241	6398.78	0.00612561
242	2982.46	0.00464332	242	3997.14	0.00382771
243	3141.26	0.00488431	243	4472.28	0.00427299
244	2237.22	0.00347669	244	3529.55	0.00337335
245	9831.02	0.0153266	245	15260	0.0146071
246	3636.21	0.00565803	246	4232.05	0.00404654
247	2670.15	0.00416087	247	4484.88	0.00429073
248	3015.56	0.00470816	248	5762.09	0.00551462
249	1007.85	0.00156787	249	2055.49	0.00196175
250	13883.3	0.0216047	250	30161.6	0.0288728
251	1784.32	0.00277359	251	3174.91	0.00303759
252	5659.38	0.00883367	252	9592.35	0.00918215
253	7395.71	0.0115214	253	10073.9	0.00963617
254	9736.35	0.015121	254	13396.1	0.0128144
255	10064.9	0.0156775	255	14299.2	0.0136842
256	2665.37	0.00414634	256	5501.5	0.00526006
257	9755.63	0.0152049	257	12476.5	0.0119442
258	5416.97	0.00845961	258	8321.33	0.0079818
259	5448.91	0.00841138	259	10146.4	0.00967154
260	41369.9	0.0643668	260	88580.7	0.0847153
261	9874.59	0.015366	261	16345.6	0.0156585
262	6576.74	0.0102624	262	9389.27	0.00898844
263	1081.35	0.00167344	263	4339.71	0.00411515
264	6088.53	0.00950732	264	12445.2	0.0119168
265	6181.3	0.00960044	265	8438.35	0.00806902
266	26891.8	0.0418143	266	42975.1	0.0410717
267	29450.8	0.0458751	267	45117.5	0.0431984
268	11965.9	0.0186435	268	16619.4	0.0158883
269	43044	0.066966	269	91307.1	0.0873606
270	27510.4	0.0427321	270	31756.5	0.0303983
271	12423.6	0.0193739	271	17941.3	0.0171653
272	4364.83	0.0067919	272	6502.57	0.00622332
273	3469.14	0.00539127	273	4605.96	0.00440622
274	3781.99	0.00587375	274	3950.88	0.00378068
275	2798.38	0.00435794	275	11293.9	0.0108026
276	3920.79	0.00610391	276	11686.7	0.0111621
277	2533.73	0.00394811	277	5677.88	0.00542936
278	8140.02	0.0127037	278	21686.2	0.0207469
279	11966	0.0186594	279	18708.8	0.0178839
280	3767.31	0.005845	280	7758.29	0.00739159
281	11350.7	0.0176361	281	20673.8	0.0198011
282	30607.2	0.047582	282	49203.1	0.0470697
283	11899.5	0.0185134	283	26249.2	0.025113
284	11116.2	0.0173053	284	18761.2	0.0179622
285	3222.88	0.00499906	285	6597.45	0.00631511
286	4514.71	0.00703356	286	8380.71	0.00801629
287	8408.39	0.0130679	287	15139.2	0.0144873
288	2793.34	0.00431966	288	4938.15	0.00471961
289	80915.9	0.126023	289	117044	0.111932
290	8209.71	0.0127809	290	13810.8	0.0132308
291	11509.1	0.0179052	291	18171.8	0.0173994
292	8008.85	0.0124899	292	11564.6	0.0110687
293	7839.38	0.0122299	293	11944.6	0.0114487
294	5088.62	0.00794643	294	10344.1	0.00990242
295	4663.32	0.00737426	295	9919.03	0.00958352
296	3965.34	0.0062184	296	6567.23	0.00629752
297	24440.9	0.0379607	297	36460.7	0.0349013
298	10752.4	0.0168236	298	14861.2	0.0142388
299	145207	0.225828	299	196333	0.187962
300	118660	0.184469	300	145644	0.139267
301	8707.77	0.0135221	301	14228.8	0.0136069
302	4563.6	0.00713059	302	8938.48	0.00855494
303	9831.18	0.0153002	303	16104.4	0.0154287
304	11309.4	0.0176466	304	24075.5	0.0230363
305	13999.2	0.0217401	305	26034.6	0.0248915
306	2724.39	0.00426131	306	4211.39	0.00403476
307	5112.81	0.0079874	307	8588	0.00823466
308	15215.3	0.023739	308	10033.9	0.00961414
309	9675.25	0.01506	309	15740.6	0.0150541
310	10115.7	0.0158994	310	30579.8	0.0292517
311	3810.96	0.00593946	311	7762.94	0.00743315
312	9368.55	0.0146734	312	14021.1	0.0134189
313	4200.13	0.00654819	313	10837.8	0.010384
314	62318.6	0.0968027	314	100411	0.0962975
315	12460.7	0.0194516	315	22656.2	0.0217283
316	9391.98	0.0146388	316	33371.1	0.0319708
317	11330.6	0.01769	317	21433.1	0.0204925
318	8942.56	0.0139752	318	27897.9	0.0267018
319	1854.03	0.0028856	319	2922.06	0.00280198
320	11038.2	0.0172213	320	18172.1	0.0173952
321	7970.4	0.0124424	321	13402.2	0.0128368
322	1890.66	0.00295343	322	3529.15	0.00338351
323	11207.1	0.0174462	323	19223.3	0.0183973
324	720.36	0.00112834	324	3140.92	0.00300768
325	10458.6	0.0162747	325	15277.2	0.0146147
326	43147.5	0.0671417	326	69219.8	0.0662889
327	55834.6	0.0872987	327	88548.9	0.0848273
328	2959.93	0.00461632	328	4537.42	0.00434457
329	25036	0.0389354	329	36826.5	0.0351944
330	4180.7	0.00655754	330	6031.61	0.00579593
331	10676.2	0.0166176	331	10877.7	0.0104198
332	50162.5	0.0779637	332	89523.4	0.0856485
333	6088.8	0.0094763	333	15294.9	0.0146301
334	3821.26	0.0059616	334	4672.39	0.00447414
335	48462.1	0.0756899	335	92673.3	0.0886954
336	13813	0.0214555	336	16026.7	0.0153216
337	10698.7	0.0166277	337	17300.2	0.0165352
338	20626.5	0.0321151	338	29832.4	0.0285111
339	5128.43	0.00797669	339	6442.38	0.00616547
340	24427.3	0.0380351	340	37774.4	0.0361643
341	8606.66	0.0134325	341	11833.6	0.0113327
342	4744.78	0.00739904	342	6641.94	0.00636492
343	6049.19	0.00941404	343	7816.68	0.00748523
344	3796.56	0.00592762	344	6533.25	0.00623935
345	20716.9	0.0322389	345	26671.7	0.0254917
346	19930.7	0.0311047	346	41503.4	0.0397223
347	1939.8	0.00302581	347	2912.29	0.00279319
348	2456.43	0.00384046	348	4535.1	0.00434798
349	6991.83	0.0108736	349	13463.2	0.0128865
350	71276.7	0.111061	350	116228	0.111119
351	4843.47	0.00755723	351	9738.42	0.00932451
352	2102.24	0.0032901	352	4195.21	0.00401751
353	6491.83	0.010138	353	8435.75	0.00807533
354	1058.48	0.00165249	354	1392.18	0.001333
355	37466.2	0.0582881	355	65824.9	0.0630104
356	1572.23	0.00247199	356	2495.56	0.00239632
357	5610.19	0.00872638	357	7547.09	0.0072274
358	10006.4	0.0155507	358	16051.5	0.0153559
359	42584.8	0.0662655	359	161708	0.154586
360	1188.06	0.00185252	360	1975.5	0.00189044
361	7976.63	0.0123967	361	13640.6	0.0130765
362	11539.5	0.0179767	362	28652.6	0.0274275
363	77179.6	0.120302	363	114247	0.10952
364	1516.18	0.00236764	364	4603.22	0.00441261
365	21044.2	0.0327787	365	30340.9	0.0290299
366	85729.5	0.133569	366	95677.2	0.0916493
367	4969.72	0.00776248	367	8635.78	0.00826634
368	5388.98	0.00838864	368	10373	0.00993115
369	7282.55	0.0113372	369	15834.5	0.0151282
370	22034.6	0.0343293	370	14080.5	0.0134495
371	5232.55	0.00816573	371	7314.04	0.00700028
372	13553.8	0.0211446	372	25140.6	0.0240483
373	15035.3	0.0234195	373	22499.4	0.0214942
374	4509.44	0.00701778	374	8369.48	0.00801018
375	1009.26	0.00158439	375	2235.7	0.00214278
376	10536.5	0.016409	376	17681.9	0.0169137
377	15178.6	0.0236026	377	20183.4	0.0192828
378	17364	0.0270844	378	23143.7	0.0221732
379	52372.3	0.081456	379	124335	0.118965
380	97443.1	0.152592	380	150277	0.143811
381	26997.3	0.0420185	381	116278	0.111176
382	8743.67	0.0136686	382	15114.2	0.0144728
383	50664.8	0.0787402	383	125621	0.120125
384	18543.1	0.0288553	384	48174.8	0.0461385
385	12282	0.0190903	385	19430	0.0186124
386	56257.9	0.0875239	386	70312.6	0.0672669
387	1610.53	0.00251109	387	3100.78	0.00296753
388	7738.66	0.0120639	388	13967	0.0133566
389	10638.4	0.0165246	389	19344.8	0.0185035
390	9585.86	0.0149268	390	15928.9	0.0152446
391	22253.6	0.0345506	391	40012.3	0.0382806
392	62060.3	0.0965995	392	73862.1	0.0707327
393	6832.41	0.0106497	393	17959.4	0.0171777
394	2508.1	0.00390886	394	4700.65	0.0044936
395	11921.4	0.0185645	395	30254.7	0.0289538
396	9505.08	0.0148066	396	15544.2	0.0148744
397	8929.23	0.0139036	397	20693.5	0.019827
398	13826.2	0.0215947	398	21840.7	0.0209239
399	13230.6	0.0204868	399	22254.2	0.021224
400	10638.6	0.0165127	400	12546.6	0.0119963
401	23582.9	0.0367216	401	33478.2	0.032013
402	7615.87	0.0118206	402	13424.3	0.0128786
403	9101.49	0.0140654	403	19247.4	0.0183762
404	37869.7	0.0589697	404	73675.9	0.0704631
405	1115.81	0.0017328	405	1525.72	0.00145866
406	8341.75	0.0129615	406	15906.6	0.0152127
407	7547.43	0.0117612	407	8484.82	0.00811471
408	9274.97	0.0144261	408	13329.1	0.0127594
409	30359.8	0.0471692	409	18894.1	0.0180821
410	22941.2	0.0357484	410	22960.6	0.0219766
411	4157.33	0.00647965	411	7308.98	0.00698646
412	16958.4	0.026449	412	30608.1	0.0292718
413	6004.3	0.00932629	413	9061.45	0.00867395
414	5224.42	0.00815377	414	7205.75	0.00689739
415	10277.7	0.0159489	415	14849	0.0141824
416	5119.5	0.00791326	416	8231.44	0.00784419
417	5949.09	0.00926359	417	10873.8	0.0104126
418	8975.51	0.0139745	418	14510.1	0.0138834
419	1152	0.00179625	419	1910.69	0.00182852
420	6819.41	0.010596	420	10494.3	0.0100516
421	7451.45	0.0115833	421	11301.3	0.0107883
422	5947.72	0.00923166	422	13469.4	0.0128927
423	723.573	0.00113532	423	1370.23	0.00131266
424	9752.57	0.015168	424	11050.8	0.0105707
425	721.365	0.00112106	425	1037.17	0.000989902
426	975.624	0.00151473	426	1413.22	0.00134952
427	772.031	0.00119683	427	1647.85	0.00157539
428	49999.9	0.0777927	428	52931.6	0.0506787
429	2904.5	0.0045234	429	4733.48	0.00452959
430	2778.14	0.0043408	430	3862.99	0.00369264
431	4561.93	0.00708041	431	4878.05	0.00466368
432	1546.13	0.00240267	432	2295.23	0.00219876
433	12127.5	0.0188839	433	22613.9	0.0216248
434	14827.1	0.0231448	434	20815.2	0.0199147
435	15215.8	0.0236805	435	13435.3	0.0128651
436	52154.4	0.0811278	436	128318	0.122667
437	12803.3	0.0199278	437	13170.3	0.0126059
438	14661.2	0.0228041	438	27486.5	0.0262982
439	15849.7	0.0247272	439	21674.3	0.0207341
440	6165.79	0.00961995	440	8187.25	0.00782737
441	2472.09	0.00386209	441	2293.19	0.00219565
442	122970	0.191533	442	123405	0.118241
443	786.149	0.00122709	443	1251.1	0.0011947
444	1804.46	0.00280381	444	4655.54	0.00445337
445	6963.24	0.0108294	445	12938.2	0.0123867
446	1607.4	0.00247905	446	2291.94	0.0021813
447	1957.59	0.00304942	447	2626.77	0.00250894
448	182023	0.283448	448	169972	0.162786
449	3138.47	0.00489115	449	3957.45	0.00378886
450	4426.87	0.00690812	450	7148.1	0.00684449
451	1920.49	0.00300553	451	2584.19	0.00247397
452	1188.9	0.00184214	452	2450.2	0.00233851
453	1929.02	0.00301165	453	4160.07	0.00398208
454	585.815	0.000912136	454	1121.13	0.00107347
455	1369.91	0.00213663	455	2276.99	0.00217831
456	2870.99	0.00447137	456	3549.85	0.00340126
457	11825.1	0.0183926	457	13561.9	0.0129591
458	24946.3	0.0388313	458	34451.3	0.0330059
459	3718.54	0.00578111	459	5012.48	0.0047955
460	8141.21	0.0126873	460	12191	0.0116532
461	10816.8	0.0168342	461	14366.9	0.0137457
462	2154.69	0.00335316	462	3470.98	0.0033189
463	4304.98	0.00670132	463	5204.02	0.00497207
464	13708.3	0.0212936	464	21618	0.0206835
465	13935.8	0.0217075	465	17494.9	0.0167347
466	40442.8	0.0628804	466	62179.8	0.0595571
467	4039.34	0.00629919	467	4028.28	0.00386012
468	8109.51	0.0125557	468	10076.2	0.00963529
469	8685.69	0.0135519	469	16531	0.0158436
470	45585.3	0.0705742	470	53520	0.0512448
471	416695	0.639734	471	459737	0.439784
472	110910	0.171383	472	106275	0.101803
473	25472.4	0.0397279	473	33214	0.0317879
474	20793.8	0.0324153	474	25559.3	0.024457
475	11462	0.0179205	475	17938.2	0.0171358
476	24534.4	0.0381866	476	23467.1	0.0224324
477	13242.6	0.020652	477	23408.3	0.0224307
478	15196.7	0.0236658	478	22910.3	0.0219025
479	21633.8	0.0336674	479	22754.7	0.0217581
480	43602	0.0679073	480	57436.1	0.0549909
481	6856.53	0.0106863	481	6791.39	0.00650369
482	3553.1	0.00556483	482	5778.42	0.00555014
483	1796.51	0.00280645	483	2976.47	0.00284833
484	1666.61	0.0025959	484	1998.27	0.00191525
485	3089.47	0.00481571	485	3366.48	0.00322132
486	5876.5	0.00915541	486	10431.8	0.00998969
487	11331.1	0.0176818	487	24353.3	0.0232952
488	4005.09	0.00624724	488	4125.88	0.0039582
489	2988.5	0.004669	489	3618.09	0.00346915
490	8797.84	0.0136761	490	18766	0.0179455
491	26680.8	0.0415639	491	50916.8	0.0486837
492	1318.45	0.00207463	492	2084.17	0.00199854
493	3051.84	0.0047698	493	6129.32	0.00587441
494	10179.3	0.0158436	494	21941.2	0.0210093
495	299854	0.463077	495	359995	0.344804
496	12605.8	0.0195075	496	11393.6	0.0109071
497	2146.13	0.00335303	497	4384.21	0.00420904
498	1494.75	0.00232625	498	3459.38	0.00330996
499	9278.2	0.0144362	499	28061.2	0.0268629
500	1460.37	0.00229271	500	2642.54	0.00254527
501	1307.03	0.00203927	501	2759.68	0.002645
502	1054.65	0.0016551	502	1976.98	0.00189392
503	5709.72	0.00891141	503	5477.35	0.00523981
504	9719.3	0.015148	504	13535.3	0.0129533
505	2978.75	0.00466246	505	3265.73	0.00312658
506	10554.9	0.0165297	506	15169.1	0.0145261
507	3061.05	0.00477157	507	4808.54	0.00459948
508	4402.33	0.00690114	508	5721.98	0.00549354
509	13603.1	0.0211581	509	19506.5	0.0186454
510	4781.72	0.00746258	510	8162.59	0.00781432
511	90823.6	0.141087	511	214589	0.205428
512	53184.5	0.0831406	512	122549	0.117342
513	6325.29	0.00988253	513	13817.6	0.0132156
514	1078.29	0.00168487	514	1944.35	0.00186351
515	2250.43	0.00352741	515	5213.52	0.00502075
516	2350.52	0.00367594	516	11858.9	0.0113751
517	13566.1	0.0211336	517	44656.6	0.0427292
518	1528.58	0.00240534	518	2428.23	0.00233247
519	1937.56	0.00303661	519	3065.41	0.0029383
520	6754.91	0.0105386	520	11567.5	0.0110726
521	4912.62	0.00767369	521	7580.91	0.00725695
522	11463.4	0.01785	522	14177.5	0.0135816
523	7094.3	0.0110572	523	11765.5	0.0113055
524	16337.5	0.0254982	524	28770.2	0.027505
525	5648.1	0.00881638	525	11117.6	0.0106352
526	3071.39	0.00479089	526	4905.27	0.00469553
527	24336.1	0.0378699	527	50015.1	0.0478694
528	12099.1	0.018783	528	20949.8	0.0200397
529	4839.48	0.00757229	529	7501.18	0.00720252
530	10166.2	0.015853	530	14657.8	0.0140315
531	7068.7	0.0110524	531	15080.8	0.0144305
532	3767.05	0.00590273	532	6628.54	0.00635739
533	5178.29	0.00808256	533	11961.7	0.0114579
534	2831.69	0.00442653	534	4417.6	0.00423128
535	7417.52	0.0115978	535	15374.2	0.0147202
536	5806.11	0.00907012	536	13534.8	0.0129467
537	3378.32	0.00525602	537	3732.46	0.0035755
538	3423.29	0.00540851	538	6061.46	0.005841
539	5814.47	0.00907119	539	15257.8	0.0145896
540	18721.9	0.0291566	540	27494	0.0263244
541	2118.14	0.00331235	541	3709.92	0.00355386
542	35712.5	0.0555865	542	47569	0.0454899
543	25984.3	0.0404535	543	28470.8	0.0272446
544	8307.65	0.0130886	544	9022.69	0.00866468
545	2825.18	0.00442072	545	2968.42	0.0028447
546	1565.8	0.00246711	546	2420.22	0.00232394
547	5683.27	0.00886173	547	8113.11	0.00775768
548	16769.4	0.02608	548	40260.4	0.038544
549	4343.66	0.00674872	549	2581.34	0.00247077
550	953.743	0.00148832	550	1312.63	0.00125836
551	8689.37	0.0135165	551	14399.2	0.0137545
552	1008.76	0.00157736	552	1402.71	0.00134358
553	4700.88	0.00733862	553	6485.4	0.00621405
554	4542.82	0.00710512	554	4462.52	0.00428027
555	9423.31	0.0147508	555	20854.6	0.0199753
556	26765.2	0.0416605	556	36588.7	0.0349767
557	1737.51	0.00272269	557	2987.46	0.00285528
558	3355.27	0.00523446	558	6393.74	0.00612041
559	3346.22	0.00521842	559	4852.68	0.0046431
560	8327.11	0.0129974	560	18711.8	0.0178871
561	15537.8	0.0241442	561	37899.3	0.0362501
562	9596.98	0.0149785	562	12299.1	0.0117779
563	5291.69	0.00829463	563	5712.86	0.00547284
564	151327	0.235564	564	213660	0.204346
565	6238.65	0.0097163	565	9978.24	0.00954306
566	9321.08	0.0145984	566	12943.4	0.0123913
567	8307.42	0.0132309	567	6005.49	0.00577408
568	10734	0.0167853	568	17490.7	0.0167469
569	11917.4	0.0186097	569	16485.3	0.0157622
570	3471.5	0.0054106	570	5182.54	0.00495979
571	5712.81	0.00891665	571	10132.5	0.00970963
572	1013.07	0.0015973	572	1248.95	0.00119516
573	944.746	0.00148276	573	1208.09	0.00115986
574	1562.43	0.00245145	574	2461.42	0.0023566
575	1316.12	0.00206427	575	2407.16	0.00230914
576	4629.45	0.00725262	576	10653.4	0.010213
577	27947	0.0435845	577	42035	0.0402403
578	6718.52	0.0104924	578	10558.8	0.0101027
579	8460.04	0.0132039	579	9841.02	0.00941808
580	15430.5	0.0240372	580	24394.6	0.0233292
581	2292.02	0.00357644	581	3923.05	0.0037538
582	1873.85	0.00291749	582	3282.24	0.00313286
583	4320.78	0.0067328	583	11116.8	0.0106455
584	17353.7	0.0270279	584	28006.7	0.0268884
585	9470.31	0.0147543	585	13866.8	0.0132694
586	4401.28	0.00683634	586	6975.76	0.0066676
587	25521.6	0.0397621	587	38192.7	0.0365456
588	24717.2	0.0385296	588	43097.1	0.0412697
589	7366.69	0.0114442	589	16824.8	0.0161052
590	15734.9	0.024571	590	27584.1	0.0264292
591	11524.2	0.0178681	591	20557.7	0.0196046
592	2433.44	0.00378151	592	5958.95	0.00570104
593	6841.02	0.0106291	593	7694.23	0.00735827
594	1879.88	0.00291045	594	2411.73	0.00230936
595	2286.88	0.00355538	595	4681.45	0.00447608
596	7730.7	0.0120536	596	13729.4	0.0131371
597	4088.19	0.006357	597	5252.95	0.00501886
598	4808.27	0.00747485	598	13405.5	0.0128314
599	11184.3	0.0174199	599	21060.3	0.0201416
600	7790.14	0.0121512	600	12663.2	0.0121147
601	12027.4	0.0187391	601	22608	0.021635
602	13858.2	0.0216801	602	37071.8	0.0354492
603	664.616	0.00103515	603	1518.67	0.00144747
604	48507.6	0.075446	604	77547	0.0741179
605	2525.03	0.00393066	605	4751.23	0.00454405
606	3922.49	0.00612547	606	8033.82	0.00768681
607	24365.3	0.0378664	607	39126.5	0.0374387
608	106060	0.165197	608	141065	0.134995
609	4844.85	0.00753999	609	12437.4	0.0119102
610	7210.23	0.0112378	610	17052.2	0.0163254
611	39254.2	0.0610839	611	104443	0.09993
612	19328.3	0.030055	612	28695.9	0.0274434
613	8131.84	0.012677	613	14378.8	0.0137377
614	19969	0.030986	614	36368.4	0.0347602
615	14053.5	0.0218662	615	27253.8	0.0260439
616	19171.3	0.0298309	616	53441.8	0.0511258
617	8038.16	0.0125083	617	18418.6	0.0176356
618	16393.7	0.0255125	618	27967.1	0.0267287
619	25189.2	0.0391963	619	91512	0.0876778
620	18967.1	0.0294789	620	24529.8	0.0234459
621	13214.9	0.020608	621	24302.6	0.023264
622	10591.7	0.0164952	622	15199.5	0.0145399
623	5316.79	0.00827425	623	8406.34	0.00803964
624	2253.07	0.00350948	624	3635.04	0.00347352
625	88242.3	0.137037	625	160348	0.153463
626	14252.2	0.0221935	626	23548.7	0.0225563
627	4063.53	0.00634237	627	8629.2	0.00825247
628	19439.3	0.030211	628	30799.4	0.0294473
629	5062.48	0.00788059	629	10992.4	0.0105181
630	10733.9	0.0167348	630	16466.5	0.0157513
631	14634.2	0.0228549	631	22822.3	0.0218409
632	4046.68	0.00631235	632	9139.01	0.00874052
633	3073.49	0.00477779	633	5071.69	0.00484978
634	13834.8	0.0214961	634	21237.6	0.0203303
635	6507.54	0.0101254	635	8741.31	0.00836284
636	79188.4	0.123055	636	270856	0.258948
637	6306.93	0.00981418	637	11911.6	0.0114053
638	4866.35	0.00754159	638	6411.16	0.00612638
639	15596.2	0.0243396	639	24856.6	0.0238057
640	3884.01	0.00604276	640	5543.43	0.00529749
641	13233.4	0.0205814	641	14105.1	0.0135025
642	18429.5	0.0286642	642	23593.8	0.0225799
643	2217.12	0.0034601	643	3057.72	0.00292895
644	902.955	0.00140236	644	1611.85	0.00153986
645	904.148	0.00141059	645	1638.96	0.00157018
646	15010.1	0.023385	646	16607.8	0.0158932
647	1233.55	0.0019177	647	2807.67	0.00268263
648	2700.47	0.00420786	648	5513.12	0.00527064
649	15150.4	0.023592	649	15933.3	0.0152404
650	12085.7	0.0188427	650	16980.2	0.0162322
651	99025.9	0.154063	651	110759	0.105928
652	6586.55	0.0102629	652	14272.5	0.0136612
653	1998.31	0.003116	653	3027.69	0.00289474
654	8522.52	0.0132889	654	22820	0.0218495
655	5221	0.00814128	655	9795.64	0.00937614
656	1609.91	0.00251393	656	2461.19	0.00235329
657	2087.26	0.00320826	657	2547.23	0.00242971
658	2514.61	0.00390357	658	3072.19	0.00294087
659	45655.5	0.071069	659	53599.9	0.0512856
660	4435.43	0.00691239	660	8713.49	0.00832821
661	4087.06	0.00636602	661	7624.7	0.00729791
662	14538.7	0.0226636	662	28738.7	0.0274926
663	13440.3	0.0209407	663	29664.6	0.0283782
664	6520.2	0.0101586	664	12323.4	0.0117975
665	3603.09	0.00563534	665	6964.53	0.00665603
666	1202.2	0.00186981	666	1571.59	0.0015047
667	13673.7	0.021309	667	47704.3	0.0456308
668	15174.3	0.0236852	668	26414.7	0.0252737
669	10460.4	0.0163081	669	15692.6	0.015039
670	11699.6	0.0182657	670	18656.4	0.017849
671	7009.99	0.0109305	671	11118.6	0.0106374
672	55501.5	0.0863864	672	97975.7	0.0937153
673	176587	0.273777	673	224057	0.213625
674	6223.86	0.00972124	674	10855.5	0.0103877
675	10441.7	0.0162166	675	17955.2	0.017201
676	14972.7	0.0233002	676	27937.3	0.0266925
677	6678.13	0.0103713	677	6999.81	0.00670774
678	18932.6	0.0295068	678	44646.2	0.0427283
679	21442.9	0.0333594	679	55358.9	0.0529188
680	3455.25	0.005399	680	6965.29	0.00667322
681	6646.05	0.010359	681	10225.5	0.00979199
682	17314.4	0.0269249	682	24284.3	0.0232598
683	2696.85	0.00422497	683	3989.03	0.00382679
684	19067	0.0298279	684	33944.8	0.0324551
685	3609.27	0.00561963	685	7137.28	0.00683229
686	992.716	0.00154314	686	1588.83	0.00152427
687	4417.17	0.00689639	687	8411.89	0.00804677
688	9377.72	0.0145733	688	15560.3	0.0148874
689	25243.3	0.0392268	689	41924.3	0.0400967
690	6552.32	0.0101846	690	10376.6	0.00991727
691	6733.4	0.0104932	691	10758.1	0.0102835
692	22402.5	0.0348426	692	27891.2	0.0267283
693	28159.9	0.0438108	693	42975.7	0.0411005
694	6050.86	0.00944656	694	12489.3	0.0119517
695	3665.2	0.0057148	695	5691.02	0.00544203
696	3526.56	0.00550335	696	6913.4	0.00661004
697	9531.23	0.0148855	697	20528	0.0196572
698	3376.01	0.00528431	698	5669.79	0.00542752
699	6282.32	0.00977881	699	16987.7	0.0162416
700	9593.52	0.0150361	700	13510.3	0.0129516
701	2475.87	0.00385705	701	5478.15	0.00524554
702	4419.2	0.00689707	702	14225.3	0.0136243
703	2737.82	0.00428558	703	4497.63	0.00431474
704	34492.6	0.0540099	704	46357.7	0.044403
705	12257.7	0.019146	705	17170.4	0.0164382
706	15227.8	0.0237352	706	15282.2	0.0146502
707	12505.5	0.0195336	707	20678.4	0.0198195
708	4702.1	0.00733369	708	7096.54	0.00680342
709	10142.5	0.0157731	709	18405.4	0.0175934
710	7346.25	0.011466	710	10885	0.0104234
711	1784.76	0.00279586	711	2450.96	0.00235364
712	4760.11	0.00742193	712	8982.33	0.00861087
713	16133.4	0.0250679	713	27515	0.0263072
714	32550.3	0.0508167	714	36835.3	0.0352773
715	8490.25	0.0132442	715	14298.8	0.0137244
716	6142.11	0.0095922	716	9663.23	0.00925662
717	7044.24	0.0109791	717	11125.4	0.0106563
718	16181.2	0.0251892	718	27166	0.0259692
719	17824.3	0.0277278	719	27389.5	0.0261876
720	3404.6	0.00528757	720	4412.97	0.0042194
721	8361.68	0.0130829	721	14231.2	0.0136465
722	10862.9	0.0169607	722	20673.4	0.0198191
723	2081.94	0.0032429	723	3935.46	0.00376516
724	4365.21	0.00683728	724	6619.4	0.00633452
725	10073	0.0156615	725	16556.1	0.0158324
726	9457.09	0.01471	726	13817.2	0.01321
727	2748.19	0.00430261	727	3706.58	0.00355057
728	2216.17	0.00345627	728	3216.68	0.0030773
729	13285.2	0.0206308	729	22320.2	0.0213458
730	10742.5	0.0167253	730	26193.2	0.0250597
731	7545.72	0.0117525	731	18006.9	0.0172168
732	11361	0.0177534	732	26238.1	0.0251419
733	7474.74	0.0116414	733	14005.8	0.013392
734	28349.9	0.0441109	734	45331.4	0.0433299
735	4283.58	0.00670371	735	6666.55	0.00638816
736	23562.9	0.0366518	736	56225.6	0.053771
737	3547.45	0.00555436	737	6126.57	0.00586095
738	3562.49	0.00559643	738	6508.15	0.00623406
739	6655.54	0.010369	739	10277.2	0.0098274
740	1539.87	0.00239432	740	2151.4	0.00205831
741	2786.96	0.00434287	741	5374.36	0.00513808
742	6085.38	0.00949087	742	8897.13	0.00852445
743	22292.1	0.0346491	743	39642.8	0.0378997
744	19576	0.0304072	744	33203	0.031786
745	27803.4	0.0432607	745	58788.7	0.056192
746	1793.23	0.00280114	746	3043.03	0.00291759
747	5298.71	0.00832427	747	6735.26	0.00647063
748	6917.31	0.0107393	748	11984.9	0.0114509
749	37697.6	0.0588809	749	81310.6	0.0779054
750	12027.6	0.0187432	750	22268.5	0.0213021
751	30026.6	0.0466943	751	65024.9	0.062301
752	33501.9	0.0521411	752	63287.2	0.060502
753	79192.9	0.122901	753	114464	0.109502
754	6500.3	0.0101002	754	10073.3	0.00962459
755	7874.72	0.0122823	755	12738.6	0.0121914
756	2899.32	0.0045283	756	5377.33	0.00514322
757	10205.9	0.0158777	757	18296.3	0.0175018
758	3537.22	0.00553117	758	5091.45	0.00487998
759	29399.4	0.0457835	759	40726.8	0.0389701
760	14349.6	0.0223419	760	24332.9	0.0232608
761	7585.07	0.0118515	761	8301.22	0.00796113
762	12611.2	0.0196513	762	21126.9	0.0202207
763	9116.99	0.0141772	763	12893.7	0.0123397
764	9825.61	0.0153808	764	15381.5	0.0147521
765	84539.2	0.131726	765	221575	0.212166
766	7015	0.0109546	766	10291.2	0.00985329
767	8655.49	0.0134342	767	13137.7	0.0125633
768	8468.53	0.0132486	768	13502	0.0129257
769	10039.2	0.0156331	769	19048.2	0.0182262
770	10720.3	0.0166442	770	18580.2	0.0177736
771	10876.8	0.0168711	771	17833	0.0170332
772	7984.61	0.0124713	772	12282.9	0.0117509
773	4528.83	0.00703776	773	8421.02	0.00805965
774	13760.7	0.0214281	774	18628.4	0.0178341
775	33462.4	0.0521604	775	28677.8	0.0274101
776	20647.2	0.0322009	776	12556.2	0.0120163
777	23125.4	0.0359716	777	41817.6	0.0400418
778	5923.79	0.00921576	778	15061.6	0.0144134
779	21068.5	0.0327653	779	47659.3	0.0455748
780	6055.7	0.00944789	780	14690.2	0.0140703
781	10655.9	0.0166566	781	23090.1	0.0220875
782	1537.15	0.0023976	782	2654.63	0.00253814
783	14752.4	0.0230052	783	25171	0.0241293
784	9432.84	0.0147141	784	16241.2	0.0155467
785	3477.42	0.00542515	785	9949.8	0.0095212
786	5483.93	0.00855699	786	14438.7	0.0137868
787	40067.4	0.0623537	787	139848	0.133772
788	5496.37	0.00854195	788	13835.7	0.0132327
789	33042.7	0.0515221	789	51581.6	0.0493732
790	11513.6	0.0179089	790	19020.7	0.0181935
791	5005.12	0.00782518	791	6134	0.00586807
792	8782.49	0.0136937	792	12004.7	0.0114985
793	27473.4	0.0427413	793	33605.9	0.0321174
794	11645.1	0.018122	794	17749.1	0.0169897
795	11133.4	0.01731	795	23964.3	0.0229386
796	4019.63	0.00626612	796	8784.76	0.00840445
797	3539.35	0.00550946	797	6511.24	0.00622532
798	11476.1	0.0179373	798	34544.9	0.0330803
799	9566.23	0.0149039	799	14847.6	0.0141998
800	338719	0.526801	800	424429	0.406026
801	43791.8	0.0681129	801	283557	0.271332
802	13546.4	0.021095	802	20113.7	0.0192432
803	16604.7	0.0259044	803	24746.8	0.0236499
804	3411.07	0.00529653	804	8282.04	0.00791359
805	7823.08	0.0122171	805	11174.8	0.0106896
806	22114	0.034396	806	41923.7	0.0401161
807	107169	0.166777	807	72270.5	0.0691701
808	11005.1	0.0171294	808	16539.7	0.0158268
809	28455.6	0.0443197	809	30650.7	0.0293339
810	213077	0.331744	810	519539	0.497337
811	2550.75	0.0039608	811	3749.17	0.00358275
812	22415.5	0.0348212	812	31932	0.0305441
813	11319.8	0.017649	813	18633.5	0.0178443
814	36490	0.0567952	814	59474.4	0.0569047
815	18252.9	0.0284271	815	25969.2	0.0248423
816	18723.6	0.0290778	816	43454.3	0.0415412
817	2361.95	0.00367506	817	4636.56	0.00443672
818	3237.3	0.005033	818	9942.38	0.00948702
819	5933.67	0.00923505	819	12160.8	0.0116346
820	3445.55	0.00535757	820	5516.82	0.00527512
821	4536.07	0.00707456	821	6762.75	0.00647289
822	3148.67	0.00490168	822	2733.46	0.00261423
823	8840.98	0.0137819	823	16225.3	0.0155327
824	1080.91	0.00167934	824	2229.55	0.00213395
825	17024.9	0.026555	825	23401.9	0.0223817
826	27508.7	0.0428124	826	42216.8	0.0403748
827	5056.45	0.00786375	827	9181.58	0.00878334
828	1356.99	0.00212191	828	3172.24	0.00303349
829	2382.11	0.00370861	829	4127.45	0.00395457
830	178666	0.278299	830	421497	0.402986
831	4746.42	0.00739202	831	10917.7	0.0104385
832	18793.1	0.0292141	832	65578.6	0.0627231
833	3456.84	0.00537185	833	10319.6	0.0098762
834	2895.93	0.00449749	834	7233.81	0.00692251
835	38075	0.0592339	835	81191.8	0.0776647
836	9467.43	0.0147509	836	16202.9	0.015497
837	5707.16	0.00888135	837	11405.9	0.0109032
838	34360.1	0.0533657	838	80498.6	0.0769998
839	37025.8	0.0577528	839	58166.9	0.0556665
840	3152.92	0.00488356	840	4955.77	0.00473053
841	4987.98	0.00777861	841	7379.58	0.00706023
842	10967.6	0.0170702	842	20785	0.0199008
843	8294.83	0.0128837	843	13057.8	0.0125097
844	6085.09	0.00947514	844	11622.2	0.0111243
845	14381.4	0.0224114	845	27719.8	0.0265397
846	15148.2	0.023567	846	24286.4	0.0232106
847	1552.76	0.0024186	847	2884.38	0.00275899
848	11041	0.0172334	848	16260.1	0.0155531
849	10728.8	0.0167062	849	19242	0.0183974
850	1550.63	0.00240653	850	2512.58	0.002402
851	34501.8	0.0536376	851	59849.4	0.0572374
852	57757.4	0.0898107	852	138572	0.1324
853	11551.2	0.0179617	853	17989.4	0.0172046
854	13260.5	0.020653	854	24077.6	0.0229967
855	12401	0.0193177	855	28098.8	0.0268728
856	10460	0.0163162	856	22429.9	0.0214566
857	28890.5	0.0449722	857	64866.1	0.062029
858	9108.33	0.0141817	858	12233.2	0.0117019
859	2246.71	0.00349932	859	4349.01	0.00416401
860	2735.57	0.00426431	860	11663.7	0.0111637
861	2320.89	0.00359802	861	6017.34	0.00575328
862	62746.5	0.0973357	862	200056	0.19126
863	22639.6	0.0350754	863	89386.3	0.0856021
864	5736.75	0.00890985	864	10162.5	0.00973188
865	13815.6	0.0216172	865	18739	0.017971
866	4481.77	0.00697535	866	6633.56	0.00635778
867	49675.1	0.0772918	867	91504	0.0874169
868	5592.12	0.00875776	868	5509.65	0.00528301
869	4770.89	0.00745488	869	9106.02	0.00871767
870	20415.6	0.0318221	870	37157.2	0.0355569
871	12192	0.0189984	871	27014	0.0258191
872	11436.2	0.0178418	872	16353.2	0.0156472
873	24005.8	0.0373719	873	68698.9	0.0657939
874	10996.8	0.0171184	874	8558.73	0.00820007
875	2799.67	0.00438047	875	5209.07	0.00499639
876	2448.01	0.00382003	876	4262.45	0.00408776
877	14394.4	0.0224661	877	26212.3	0.0250723
878	1174.43	0.00183083	878	2518.23	0.00241052
879	2417.63	0.00377616	879	5024.55	0.00481013
880	10610.7	0.0165916	880	18901.5	0.0180819
881	4176.02	0.00652865	881	7392.59	0.00707524
882	18695.5	0.0291065	882	28036.3	0.0267963
883	2346.65	0.00366835	883	4566.48	0.00438033
884	19405.5	0.0301736	884	22626.4	0.0216757
885	19813.4	0.0310174	885	10770.5	0.0103145
886	17122.3	0.0266983	886	29691.6	0.0284236
887	10462.8	0.0163365	887	19426.3	0.0185606
888	5491.15	0.00856867	888	11757.8	0.0112518
889	4623.97	0.00720227	889	13756.1	0.0131629
890	2637.58	0.00414057	890	6518.22	0.00623682
891	8926.34	0.0139126	891	18383.2	0.0176094
892	15507.1	0.024162	892	23157.3	0.0221372
893	4866.71	0.00758235	893	9670.68	0.00925887
894	6389.66	0.0100033	894	18952.7	0.0181389
895	5774.9	0.00899703	895	13523.3	0.012947
896	29654.4	0.0465579	896	42554.9	0.0407628
897	2568	0.0040344	897	6282.52	0.00604399
898	18956.9	0.0295565	898	27516.3	0.026306
899	8162.3	0.0127194	899	28526.4	0.0272687
900	32493.3	0.0505411	900	53771.1	0.0514582
901	10525.6	0.016404	901	21901.4	0.0209347
902	33790.2	0.0526086	902	60811.5	0.0582191
903	12356.3	0.0192839	903	16551.5	0.0158422
904	11609.1	0.018041	904	18987.6	0.018146
905	1940.92	0.00306657	905	2292.32	0.00219908
906	7954.11	0.0125246	906	16199.1	0.0155537
907	11863.3	0.0184519	907	17278.1	0.0165352
908	10366.4	0.0161687	908	12905.8	0.012356
909	7978.58	0.0124714	909	11558.2	0.0110612
910	4274.26	0.00672163	910	6165.43	0.00592187
911	6961.61	0.0108586	911	10356.7	0.00991111
912	6922.34	0.0107941	912	9987.51	0.00956277
913	3166.61	0.00493471	913	5121.27	0.00489934
914	27710.8	0.0431406	914	70293.8	0.0672731
915	30236.7	0.0470595	915	39700.7	0.0379518
916	4528.95	0.00704015	916	7507.15	0.00718028
917	8293.24	0.0129178	917	13161.3	0.0125881
918	7343.39	0.0114491	918	10627.1	0.0101618
919	11385.9	0.0177683	919	16721.7	0.0160021
920	2015.86	0.00313657	920	3076.01	0.00293867
921	8992.96	0.0140422	921	11007.7	0.0105313
922	10455.6	0.0163561	922	16363.4	0.0156735
923	28537.5	0.0444127	923	38193.2	0.0364817
924	7659.31	0.0119204	924	15572.6	0.0148862
925	1612.73	0.00252435	925	2797.33	0.00267992
926	8457.07	0.0133257	926	11600.7	0.0111532
927	3779.46	0.005905	927	7081.49	0.00677218
928	3803.82	0.00593781	928	7151.81	0.00685315
929	39537.2	0.0615217	929	49535.5	0.0473727
930	11586.2	0.0180484	930	17396.9	0.0166379
931	4895.43	0.00765228	931	7781.54	0.00744741
932	2176.51	0.00340877	932	2828.76	0.00271066
933	7504.33	0.011715	933	18586.4	0.0177877
934	2008.16	0.00315916	934	4354.48	0.00417538
935	8487.78	0.0132762	935	12079	0.0115742
936	33380.9	0.0519704	936	64614.7	0.0618236
937	10786.5	0.01678	937	14464.1	0.0138355
938	7924.04	0.0123735	938	12865.4	0.0123182
939	9167.43	0.0142634	939	12157.2	0.011633
940	3090.15	0.00479645	940	4358.06	0.00417034
941	8244.15	0.0128849	941	12134.3	0.0116244
942	11685	0.0181602	942	16035.3	0.015344
943	3631.45	0.0056625	943	5730.22	0.00547945
944	4982.08	0.00778034	944	5873.27	0.0056251
945	6449.5	0.0100553	945	9475.02	0.00906544
946	5331.85	0.0082973	946	8467.99	0.00811371
947	8876.87	0.0138275	947	9466.35	0.00905747
948	13544	0.0210444	948	14717	0.0140688
949	3047.27	0.00476085	949	4930.6	0.0047179
950	4847.59	0.00758038	950	16774.2	0.0160396
951	4828.49	0.00753181	951	8416.54	0.00805025
952	20675	0.0321674	952	55741.3	0.053288
953	10448.1	0.0162621	953	35223.4	0.0336941
954	2348.63	0.00366834	954	3890.94	0.00372766
955	1131.72	0.00176678	955	2122.48	0.00203249
956	10249.3	0.0159481	956	17629.1	0.0168739
957	17371.3	0.027043	957	34753.9	0.0332374
958	8643.99	0.0135209	958	16120.1	0.0154306
959	14819.6	0.0231047	959	23136.7	0.0221449
960	10722.6	0.0166495	960	19368.6	0.0185264
961	97261.7	0.150672	961	222425	0.212857
962	6953.16	0.0108453	962	11506.1	0.0110087
963	3839.37	0.00596621	963	6763.13	0.00645162
964	13612.4	0.0211664	964	25110.4	0.0240188
965	7344.16	0.0114362	965	23010.5	0.022041
966	6227.94	0.00968654	966	10754.9	0.0102864
967	4310.9	0.00671356	967	8628.52	0.00825376
968	11725.8	0.0183284	968	14316.4	0.013693
969	5836.65	0.00906933	969	11183.9	0.0106641
970	7422.99	0.0115661	970	12685.5	0.0121467
971	2241.89	0.00350108	971	4475.76	0.00428325
972	13853.3	0.0214187	972	26256.3	0.0250125
973	4884.47	0.00761606	973	8228.23	0.00786927
974	13142.9	0.0204397	974	29266.7	0.0280059
975	16907.6	0.0263929	975	22318.1	0.0213849
976	14615.8	0.0227889	976	24590.1	0.0235331
977	24524.1	0.0382093	977	46176.1	0.0441371
978	13886.5	0.0216431	978	19757	0.0188921
979	1453.12	0.00225344	979	2560.75	0.00244854
980	8284.68	0.0128922	980	13328.2	0.0127562
981	3664.77	0.00570687	981	9568.31	0.00915157
982	30283.3	0.0472304	982	92543.1	0.0886359
983	6039.99	0.00941199	983	9210.85	0.00880134
984	13817.7	0.0215138	984	19601.5	0.0187411
985	4922.41	0.00766861	985	10424.4	0.00997781
986	12114.9	0.0189548	986	19975.7	0.019134
987	14797.6	0.0230759	987	20824.1	0.0199337
988	12167.9	0.0189473	988	18354.6	0.0175691
989	6483.28	0.0100802	989	12058.5	0.0115284
990	8744.31	0.0136667	990	14314.6	0.0137038
991	7310.16	0.0113832	991	11542.6	0.0110518
992	26773.5	0.0417259	992	37567.9	0.0359451
993	3740.74	0.00581806	993	5926.27	0.00567007
994	7809.07	0.0121642	994	11452.8	0.0109663
995	8564.85	0.0133458	995	14445.2	0.0138258
996	10343.8	0.016111	996	14990.1	0.0143453
997	6714.59	0.0104652	997	10703.4	0.0102556
998	2643.18	0.00410023	998	3689.96	0.00352993
999	10738.8	0.0167269	999	14792.6	0.0141613
1000	2254.59	0.00349083	1000	4021.74	0.00384406
1001	3361.12	0.00522534	1001	4781.33	0.00458014
1002	3414.17	0.00533209	1002	9087.06	0.00869554
1003	13474.5	0.0209653	1003	27525.2	0.0263124
1004	9119.74	0.0141883	1004	12238.3	0.0117026
1005	8727.92	0.0136155	1005	10814.4	0.0103479
1006	15821	0.0246604	1006	43496.4	0.0416143
1007	6544.03	0.0101971	1007	11598.3	0.0111181
1008	10557.4	0.0164364	1008	17625.9	0.0168635
1009	7762.87	0.0120859	1009	12584.7	0.012053
1010	12742.2	0.0198084	1010	17320.5	0.0165563
1011	10306.2	0.0159927	1011	12183.8	0.0116525
1012	2422.29	0.00377446	1012	3514.52	0.00336581
1013	1476.65	0.00229917	1013	2377.24	0.00226728
1014	4021.9	0.00627167	1014	6086	0.00582915
1015	15566.4	0.0242853	1015	23272.9	0.0222781
1016	9735.98	0.0151501	1016	15605.5	0.0149439
1017	5638.12	0.00880567	1017	8135.89	0.00778041
1018	73939.9	0.114956	1018	64896.4	0.0621767
1019	1385.71	0.00215465	1019	1805.43	0.00172811
1020	12186.4	0.0189859	1020	17550.7	0.0167839
1021	7816.12	0.0121773	1021	11539.9	0.0110433
1022	13706.4	0.0213534	1022	19695.8	0.0188363
1023	2795.64	0.00435526	1023	3839.03	0.00367901
1024	11191.6	0.0174362	1024	20922	0.0200089
1025	27882.1	0.0434592	1025	37947.3	0.0363254
1026	3580.71	0.00557746	1026	9295.22	0.00890464
1027	1611.2	0.00248301	1027	2572	0.00245435
1028	2418.27	0.00375509	1028	3185.16	0.00304183
1029	3661.53	0.00569227	1029	10689.3	0.0102277
1030	7619.32	0.0118665	1030	10137.8	0.00969729
1031	15622.1	0.0243517	1031	17681.6	0.0169084
1032	4849.95	0.00754055	1032	9435.23	0.00900547
1033	7295.31	0.0112999	1033	12938.7	0.0123773
1034	2797.91	0.00434659	1034	5012.05	0.00479463
1035	11935.6	0.0185633	1035	11044.4	0.0105732
1036	2625.77	0.00409409	1036	5410.68	0.00517732
1037	14805.8	0.0230395	1037	17504.9	0.0167248
1038	9751.09	0.0151176	1038	20019.2	0.0191654
1039	5857.25	0.00913695	1039	11907.1	0.0113861
1040	14210.9	0.0222026	1040	37910.3	0.0362628
1041	4458.05	0.00692192	1041	7446.38	0.00712046
1042	2270.26	0.00351093	1042	3037.52	0.00290277
1043	5787.92	0.00901283	1043	9555.32	0.00913814
1044	6164.69	0.0095893	1044	9331.59	0.00892843
1045	1253.54	0.00196141	1045	2910.83	0.00278935
1046	5454.63	0.0085233	1046	8724.31	0.00834931
1047	4886.84	0.00762642	1047	9232.18	0.00882765
1048	8722.34	0.0135936	1048	18806.1	0.0179686
1049	5328.55	0.00831749	1049	9582.37	0.00917652
1050	5539.28	0.00861295	1050	10457.9	0.010009
1051	7527.38	0.0117319	1051	15031.9	0.014375
1052	10536.1	0.0164214	1052	17743.8	0.0169638
1053	5989.66	0.00934318	1053	10082	0.00965635
1054	4542.19	0.00708664	1054	7339.17	0.0070246
1055	8679.31	0.0134885	1055	13490.4	0.0128975
1056	15076	0.0234926	1056	23618.9	0.0226039
1057	10475.3	0.016343	1057	28426.3	0.0272601
1058	4644.65	0.00724804	1058	5821.46	0.00557358
1059	5207.73	0.00809718	1059	6798.82	0.00650477
1060	51691.7	0.0802566	1060	33579.3	0.0321572
1061	13278.9	0.0207264	1061	22798.9	0.0218436
1062	2017.89	0.00314856	1062	3446.77	0.00329951
1063	7577.21	0.0117982	1063	16597	0.0158532
1064	276978	0.433398	1064	395533	0.37806
1065	9967.05	0.0155144	1065	22576.4	0.0216168
1066	1845.96	0.00288025	1066	2550.57	0.00244222
1067	2142.27	0.00334716	1067	3424.58	0.00327728
1068	637450	0.993309	1068	850145	0.812663
1069	3311.44	0.0051723	1069	9001.24	0.00862157
1070	10218.5	0.0159166	1070	17715.6	0.0169902
1071	22946.8	0.0357344	1071	24259	0.0232557
1072	11000.6	0.0171118	1072	18079.4	0.0172927
1073	29569.3	0.0460851	1073	64134.1	0.0612871
1074	3246.5	0.00504794	1074	6497.33	0.00622365
1075	30210.4	0.047062	1075	39623.1	0.0378978
1076	14545.3	0.0226538	1076	17103.2	0.0163713
1077	10530.8	0.0165059	1077	13030.6	0.0124799
1078	13794.8	0.0216234	1078	34695.3	0.0332425
1079	32621.2	0.0509432	1079	42115.1	0.0402509
1080	2694.97	0.00420505	1080	4044.83	0.00388014
1081	5323.22	0.00826461	1081	15614.5	0.014954
1082	3551.54	0.00557133	1082	6441.14	0.00617113
1083	1934.71	0.00302517	1083	4311.6	0.00413237
1084	2565.42	0.00400479	1084	3588.52	0.00343693
1085	2048.35	0.00320001	1085	3176.51	0.00304284
1086	10745.3	0.0167189	1086	16457.9	0.0157505
1087	5937.27	0.00927639	1087	11079.2	0.0106045
1088	8857.95	0.0137836	1088	14559.6	0.013922
1089	1566.14	0.00244069	1089	2442.77	0.00234341
1090	8049.94	0.0125547	1090	14110.1	0.0135125
1091	4284.98	0.00667814	1091	4569.95	0.00437466
1092	2925.98	0.00455557	1092	5676.17	0.00543046
1093	4709.06	0.00735433	1093	11863.9	0.0113515
1094	3029.38	0.00473566	1094	4381.25	0.00419827
1095	2580.73	0.00401631	1095	2861.23	0.00274444
1096	38581.3	0.0597888	1096	32694.5	0.0312591
1097	8159	0.0127183	1097	7253.43	0.00695041
1098	3746.8	0.00584978	1098	4971.88	0.00476158
1099	25594.8	0.039962	1099	24506	0.0234551
1100	2570.76	0.00401526	1100	3325.76	0.00318897
1101	4178.03	0.00655075	1101	9734.45	0.00932288
1102	2061.25	0.00323773	1102	3686.45	0.00353378
1103	12068.2	0.0188375	1103	17813.9	0.017028
1104	9000.65	0.0140015	1104	11538	0.0110396
1105	31499.5	0.0488921	1105	29903.5	0.0285912
1106	53457.8	0.083308	1106	66757.8	0.0638434
1107	24587.6	0.0382559	1107	22359.3	0.021384
1108	3565.55	0.00555356	1108	5401.82	0.00516084
1109	12843.6	0.0199551	1109	45014.3	0.0430751
1110	9783.88	0.0152454	1110	17950.7	0.017164
1111	17050.8	0.0265231	1111	34209.4	0.0326894
1112	11468.2	0.017829	1112	21028.3	0.0201098
1113	6877.89	0.0107486	1113	6956.42	0.00666078
1114	7923.87	0.0124278	1114	11148.8	0.0106899
1115	5476.62	0.00853578	1115	9103.96	0.00870069
1116	3372.8	0.00525618	1116	5835.75	0.00557833
1117	7729.97	0.0120266	1117	16373	0.0156582
1118	12018.2	0.0187666	1118	12586.2	0.0120498
1119	8234.59	0.0128259	1119	7682.07	0.00735501
1120	5222.18	0.00814508	1120	5358.17	0.00513386
1121	6020.42	0.00941272	1121	7577.92	0.0072588
1122	2090.43	0.00325935	1122	3491.88	0.00334597
1123	30253	0.0470669	1123	51561.3	0.0494111
1124	70605.6	0.109723	1124	83165.5	0.0795159
1125	13329.7	0.0207505	1125	11428.2	0.0109434
1126	35062.3	0.0545081	1126	21101.2	0.0201782
1127	32839.3	0.0510294	1127	17734.1	0.0169987
1128	57870.6	0.0900204	1128	39074.9	0.0373961
1129	117460	0.182956	1129	52361.3	0.0501035
1130	23244.5	0.0361332	1130	19848.4	0.0189739
1131	32553.6	0.0506367	1131	21651.3	0.0207419
1132	19549.3	0.0303983	1132	18626.3	0.0178001
1133	155827	0.243258	1133	213772	0.204887
1134	25663.3	0.0399494	1134	20982.2	0.0200628
1135	43504.9	0.0683083	1135	37964.7	0.0363287
1136	29858.9	0.0466373	1136	39897.7	0.0381809
1137	41588.2	0.0650065	1137	55511.1	0.0530578
1138	45272.7	0.0705887	1138	41675.8	0.0398959
1139	18913.3	0.0294121	1139	23024.1	0.0219879
1140	33187.7	0.0515238	1140	68953.6	0.0658937
1141	2684.47	0.00419705	1141	4544.91	0.00434827
1142	16014.2	0.0248882	1142	20509.6	0.0195817
1143	2413.72	0.00375931	1143	4186.04	0.00400721
1144	25285.1	0.0392927	1144	43295.7	0.0413498
1145	12708.5	0.0198241	1145	15438.1	0.0147769
1146	7427.69	0.0115584	1146	9760.25	0.00934651
1147	8584.53	0.0133647	1147	14844.1	0.0141858
1148	9317.56	0.0145455	1148	14976.7	0.0143248
1149	4893.04	0.00763589	1149	9114.67	0.00871962
1150	3639.86	0.00567808	1150	4444.37	0.00425029
1151	9067.23	0.0141233	1151	9694.94	0.00927771
1152	19029.7	0.0295848	1152	21234.6	0.0203024
1153	1277.21	0.00198909	1153	1621.36	0.00154758
1154	900.891	0.00140483	1154	1555.81	0.00149028
1155	1390.85	0.00217594	1155	2086.78	0.00199186
1156	3426.87	0.00534459	1156	6497.98	0.00620081
1157	921.384	0.00143108	1157	1346.33	0.00128376
1158	7544.77	0.0117636	1158	15732.8	0.0150642
1159	22187.3	0.0345404	1159	37889.7	0.036258
1160	11624.4	0.0181008	1160	14863	0.014212
1161	7789.96	0.0121568	1161	18334.9	0.0175573
1162	4996.94	0.00777334	1162	7032.85	0.00673541
1163	5999.69	0.00935437	1163	8115.65	0.00776935
1164	4801.09	0.00744494	1164	6194.2	0.00593701
1165	3618.59	0.0056358	1165	10443	0.0100058
1166	4191.17	0.00653598	1166	15846.3	0.0151608
1167	15472.6	0.0239843	1167	13853.8	0.0132532
1168	14371.7	0.0222163	1168	14583.6	0.0139599
1169	10527.8	0.0163279	1169	14504.4	0.0138626
1170	11942.1	0.0185599	1170	13194.3	0.0126495
1171	39337.6	0.0611521	1171	38185.6	0.0365429
1172	69390.5	0.106945	1172	73859.4	0.0705946
1173	51816.7	0.0807489	1173	63310.6	0.0605773
1174	33390	0.0518731	1174	34967.2	0.0333912
1175	20013.5	0.0311426	1175	27052.8	0.0258583
1176	24335.9	0.0377715	1176	42735.4	0.0408581
1177	5754.74	0.00895752	1177	7781.91	0.00744137
1178	3067.58	0.00477432	1178	5160.39	0.00493346
1179	2191.74	0.00340577	1179	3235.98	0.00309766
1180	22129.9	0.0344564	1180	29923.6	0.0286797
1181	7003.54	0.0108992	1181	7687.84	0.00735226
1182	5305.62	0.00825106	1182	6229.02	0.0059658
1183	16990.4	0.0264269	1183	14132.4	0.0135253
1184	3951.7	0.00615406	1184	5003.94	0.00478864
1185	3260.95	0.00508012	1185	6276.23	0.00600369
1186	4311.39	0.00669846	1186	11869.2	0.0113598
1187	2252.46	0.00349877	1187	3615.84	0.00346226
1188	3847.34	0.00599319	1188	7951.98	0.0075988
1189	4403.14	0.00685574	1189	8422.19	0.00806708
1190	7102.3	0.0110398	1190	12429.6	0.0118989
1191	7625.69	0.0119021	1191	8400.06	0.00804041
1192	10217.2	0.0157889	1192	12865.5	0.0122464
1193	1040.22	0.00159629	1193	1115.85	0.00106543
1194	19067.1	0.0296815	1194	19638.6	0.0187972
1195	8362.91	0.0130463	1195	11106.3	0.0106298
1196	10185.4	0.0158586	1196	11141.1	0.010664
1197	1787.17	0.00276445	1197	2609.11	0.00249576
1198	2028.11	0.00316673	1198	2146.65	0.0020522
1199	25834.4	0.0401746	1199	39486.4	0.0377911
1200	4520.59	0.00701852	1200	5872.3	0.00562228
1201	4840.71	0.00752942	1201	6359.36	0.00608808
1202	4410.17	0.00687046	1202	5729.5	0.00548335
1203	15681.3	0.0242431	1203	16138.2	0.015405
1204	21667.4	0.0336714	1204	29900.9	0.028613
1205	3806.61	0.00590742	1205	4822.69	0.00460992
1206	29755.9	0.0463602	1206	47921.2	0.0458317
1207	7065.1	0.0110137	1207	9066.15	0.00867066
1208	5539.09	0.00864094	1208	6620.35	0.00633862
1209	7157.59	0.0111496	1209	9890.12	0.00944997
1210	15298.9	0.0238014	1210	20417.7	0.0195092
1211	1302.26	0.00202943	1211	1726.95	0.00165133
1212	10639	0.0165456	1212	16379.7	0.0156684
1213	1414.83	0.00220507	1213	2290.68	0.00218823
1214	11100.7	0.0172732	1214	25471.9	0.0243788
1215	11869.4	0.0184988	1215	19827.9	0.0189733
1216	29999.8	0.0467024	1216	36576.7	0.0349736
1217	27564.3	0.0429589	1217	36986.4	0.0354078
1218	48416.7	0.0756068	1218	114322	0.109433
1219	1140.47	0.00177412	1219	1578.25	0.00150736
1220	6616.6	0.0102915	1220	9041.97	0.00864954
1221	9482.55	0.0147587	1221	18916.5	0.0180948
1222	10779.1	0.016799	1222	17496.3	0.0167374
1223	3411.95	0.00532344	1223	5218.74	0.0049991
1224	7743.51	0.0120865	1224	10903.3	0.0104245
1225	4610.95	0.00717988	1225	7705.15	0.00737288
1226	10755.2	0.0167429	1226	17220	0.0164718
1227	9052.04	0.0140408	1227	18617.6	0.0177866
1228	1881.74	0.00291986	1228	2624.93	0.00250896
1229	9678.76	0.015057	1229	27537.3	0.0263367
1230	23825.7	0.0370299	1230	27462.1	0.0262289
1231	12898.3	0.0200855	1231	12819.8	0.0122672
1232	14411.2	0.0224253	1232	13170.9	0.0125954
1233	8031.51	0.0124719	1233	10706.2	0.0102595
1234	29705.5	0.0463001	1234	48398.2	0.0463479
1235	3065.28	0.00477176	1235	4179.46	0.00400117
1236	6149.2	0.00954773	1236	9061.17	0.00866724
1237	5680.26	0.00887254	1237	8926.92	0.00853534
1238	8325.92	0.0129438	1238	10377.2	0.00992761
1239	64349.8	0.0994972	1239	54182.1	0.0518792
1240	106662	0.165271	1240	80286	0.0768067
1241	10017.3	0.0156316	1241	11784.5	0.0112914
1242	23926.9	0.0372866	1242	33567.1	0.0320998
1243	10215.1	0.0159374	1243	9116.57	0.00873378
1244	52259.3	0.0812895	1244	45241.8	0.0432957
1245	4308.79	0.00669339	1245	6273.86	0.00600245
1246	5188.02	0.00810327	1246	6328.92	0.00605602
1247	11556.2	0.0179893	1247	10964.9	0.0104818
1248	10904.6	0.0169836	1248	22609.5	0.0216447
1249	1961.79	0.00306259	1249	2796.4	0.002679
1250	2755.18	0.00431573	1250	6231.69	0.00596771
1251	9151.27	0.0142558	1251	16355.4	0.0156364
1252	4673.31	0.00730165	1252	8075.73	0.00772215
1253	9888.15	0.0153645	1253	18172.5	0.0173935
1254	3220.53	0.00503784	1254	5446.34	0.00521917
1255	2167.13	0.00337807	1255	4321.68	0.00413537
1256	52695.5	0.0821371	1256	48042.6	0.0459696
1257	1562.75	0.00244561	1257	2765.03	0.0026556
1258	4194.39	0.0065463	1258	5858.78	0.00561148
1259	1291.62	0.00201063	1259	2272.59	0.00217328
1260	1250.62	0.0019474	1260	2429.78	0.00233279
1261	8095.65	0.0125421	1261	14959.9	0.0142979
1262	8001.18	0.0124301	1262	7839.01	0.00750705
1263	54039	0.0834364	1263	28218.4	0.0270069
1264	45316.9	0.0703648	1264	25529.1	0.0244242
1265	89259.6	0.138729	1265	59330.5	0.05682
1266	6507.38	0.0101744	1266	6311.37	0.00604556
1267	1855.32	0.0029133	1267	2993.44	0.00287137
1268	8754.72	0.0134667	1268	9401.53	0.00900747
1269	6058.09	0.00947352	1269	11032.5	0.0105658
1270	324278	0.50402	1270	744785	0.712594
1271	15714.2	0.0246805	1271	17024.7	0.0163833
1272	164635	0.257281	1272	199072	0.190092
1273	3479.17	0.00539841	1273	3236.92	0.00309442
1274	1606.89	0.00250287	1274	1652.07	0.00158228
1275	12355.6	0.0193402	1275	19068.7	0.0182884
1276	7189.11	0.0112366	1276	7497.34	0.00717953
1277	8943.07	0.0139422	1277	11485.8	0.0109978
1278	6235.68	0.0098167	1278	8530.07	0.00816624
1279	7163.73	0.01121	1279	15782.3	0.0151372
1280	10875	0.0169144	1280	11461.8	0.010979
1281	24454.9	0.0380906	1281	20766.6	0.0198864
1282	5161.42	0.00802997	1282	7969.85	0.00761383
1283	2135.77	0.00333847	1283	4431.41	0.00424359
1284	13655.1	0.0212607	1284	15716.5	0.015032
1285	8115.84	0.0126573	1285	12613.5	0.0120715
1286	10724.4	0.0166902	1286	9804.65	0.00938907
1287	8891.27	0.0138617	1287	6709.95	0.00642707
1288	170118	0.264397	1288	280536	0.268519
1289	15788.8	0.0246051	1289	10151.4	0.0097145
1290	4502.47	0.00703801	1290	7787.34	0.00746217
1291	39427.5	0.0613085	1291	46173.8	0.0441446
1292	24218.4	0.0376843	1292	27510.2	0.0263092
1293	15054.9	0.023416	1293	16947	0.0162287
1294	6371.36	0.00993837	1294	17251.5	0.0165014
1295	15071.2	0.0235976	1295	22800.5	0.0218462
1296	20069.3	0.0312063	1296	40629.1	0.0388193
1297	9135.83	0.0142293	1297	15406.3	0.0147236
1298	3180.77	0.00493782	1298	4119.77	0.00394649
1299	178409	0.277772	1299	207624	0.198433
1300	9358.62	0.0146163	1300	23137.2	0.0221343
1301	23817.8	0.0371587	1301	37527.1	0.0359056
1302	3509.33	0.00549928	1302	9343.24	0.00895677
1303	17667.5	0.0276043	1303	62967.1	0.0602309
1304	8933.93	0.0139203	1304	17376.8	0.0166208
1305	30599.1	0.0476629	1305	86353.2	0.0826369
1306	72284	0.112796	1306	147974	0.141725
1307	8323.29	0.0130093	1307	10416.1	0.009965
1308	2847.04	0.00444947	1308	3906.57	0.00374615
1309	3520.45	0.00549475	1309	6701.5	0.00640832
1310	4351.89	0.00680841	1310	6593.18	0.00631044
1311	5733.5	0.0089423	1311	6484.68	0.00620788
1312	925.671	0.00146128	1312	1462.83	0.00140624
1313	5934.03	0.00925293	1313	7709.99	0.00738155
1314	1082.38	0.00170019	1314	3324.33	0.00320223
1315	11503.4	0.0178975	1315	8210.01	0.00786179
1316	24312.8	0.0378724	1316	19049.8	0.0182547
1317	4734.03	0.00737076	1317	7930.55	0.00758959
1318	13049.9	0.02031	1318	15167.7	0.0145374
1319	4900.8	0.00764257	1319	8753.19	0.00836684
1320	17179.2	0.0268242	1320	31644.7	0.0303398
1321	22756	0.0353922	1321	43536	0.0416292
1322	3537.69	0.00550703	1322	6778.78	0.0064935
1323	58098.4	0.090568	1323	55854.5	0.0534576
1324	3786.57	0.0059251	1324	4465.62	0.00427421
1325	5712.9	0.00893172	1325	7603.07	0.00727404
1326	226435	0.352838	1326	303587	0.290262
1327	4103.85	0.00639776	1327	9276.8	0.00887745
1328	3388.59	0.00527894	1328	6504.17	0.00621877
1329	3384.78	0.00526561	1329	4517.01	0.0043287
1330	5492.97	0.00861597	1330	7429.25	0.00712759
1331	4704.88	0.00736829	1331	5894.25	0.00564552
1332	5210.15	0.00815278	1332	8217.29	0.00787133
1333	9809.06	0.0152352	1333	37873.1	0.0362208
1334	19957.9	0.0310519	1334	73653.4	0.070438
1335	1556.95	0.00246394	1335	2504.07	0.00239466
1336	6405.73	0.0100819	1336	10875.1	0.0104564
1337	6141.1	0.00965798	1337	8351.73	0.00800089
1338	54260.8	0.0844389	1338	84094.2	0.08047
1339	3443.46	0.00539891	1339	3474.87	0.00332691
1340	13026.3	0.0203559	1340	20110.8	0.0192485
1341	18386.2	0.0286765	1341	36442.5	0.0348645
1342	4900.89	0.00766353	1342	9997.24	0.00957076
1343	2399.21	0.00374726	1343	3723.69	0.00356412
1344	8817.09	0.0138154	1344	10630.5	0.0101682
1345	5969.07	0.0092907	1345	8495.96	0.00813256
1346	30156.4	0.0469799	1346	19131.8	0.0182785
1347	6987.7	0.0108921	1347	8833.53	0.00846006
1348	4432.82	0.00690769	1348	7234.18	0.00692201
1349	5245.99	0.00816751	1349	8410.71	0.00805472
1350	7104.65	0.0110731	1350	13909.9	0.0133083
1351	3462.64	0.00540186	1351	5016.57	0.00479579
1352	116956	0.182411	1352	78157.2	0.0749079
1353	9804.71	0.0152768	1353	11999.8	0.0114845
1354	23886.3	0.0371647	1354	24916.3	0.0238546
1355	1537.77	0.0023978	1355	2441.68	0.00233723
1356	14749.6	0.0229886	1356	16373.9	0.0156882
1357	5422.58	0.00844857	1357	9232.22	0.00883294
1358	3518.6	0.00546372	1358	6898.67	0.00659282
1359	18811.1	0.0291447	1359	15656.2	0.0149726
1360	35688.5	0.0553383	1360	35433.2	0.0339063
1361	28741.9	0.0446799	1361	62394.2	0.0597832
1362	25344.6	0.0391466	1362	27802.9	0.0265256
1363	1688.65	0.00261526	1363	2391.73	0.00228848
1364	2074.5	0.00320092	1364	4473.22	0.004273
1365	3427.29	0.00533118	1365	5505.8	0.00526661
1366	52973.7	0.082386	1366	133079	0.127298
1367	245888	0.383118	1367	358790	0.343655
1368	13719.5	0.0213234	1368	20362.3	0.0194564
1369	1037.89	0.00161541	1369	1707.18	0.0016328
1370	2791.37	0.00433381	1370	3614.61	0.00344943
1371	62019.8	0.0969156	1371	213310	0.204435
1372	3221.02	0.00500312	1372	6356.78	0.0060951
1373	3627.68	0.00564723	1373	5523.97	0.00527531
1374	73755.6	0.115167	1374	108123	0.103556
1375	40522.7	0.0631271	1375	64988.1	0.0622069
1376	44028	0.0686408	1376	82405.5	0.0789108
1377	5631.68	0.00877293	1377	5790.21	0.00553815
1378	11270.4	0.0175323	1378	12885.9	0.0123249
1379	8615.73	0.0134556	1379	10734.9	0.010282
1380	3169.82	0.00494094	1380	4819.76	0.00460737
1381	14318.8	0.0223519	1381	42638.2	0.0408077
1382	5945.79	0.00923567	1382	7691.1	0.00736474
1383	10043.6	0.0156001	1383	12669.4	0.0121235
1384	16327.3	0.0253986	1384	24953.8	0.0238505
1385	11552.9	0.0179965	1385	14704.5	0.0140814
1386	14538.8	0.0226452	1386	17844.2	0.017079
1387	10081.3	0.0157134	1387	21228.5	0.0203206
1388	5771.34	0.00898028	1388	8073.87	0.00771941
1389	12608.8	0.0196367	1389	15959.9	0.0152691
1390	33118.6	0.0515433	1390	39962.5	0.038217
1391	89948.1	0.139692	1391	134202	0.128473
1392	9823.93	0.0153265	1392	25458.8	0.0243725
1393	5058.08	0.00789768	1393	6926.93	0.00662629
1394	812.437	0.00126936	1394	1220.57	0.00117198
1395	5750.23	0.00890292	1395	8105.38	0.00772582
1396	55924.2	0.0870608	1396	89827.8	0.0858327
1397	9783.42	0.0152484	1397	15904.2	0.0152213
1398	7110.12	0.0110769	1398	18195.5	0.0174183
1399	38131.2	0.0594904	1399	60396.2	0.0578328
1400	12477.3	0.019435	1400	19014.9	0.0181942
1401	6471.23	0.0100881	1401	9119.71	0.00872803
1402	91838.8	0.142957	1402	69181.7	0.066264
1403	30723.5	0.0475951	1403	55255	0.0528025
1404	13294	0.0207218	1404	14414.4	0.013801
1405	2039.7	0.00317257	1405	3794.93	0.00363182
1406	6010.04	0.00936011	1406	9952.06	0.0095266
1407	3222.47	0.00502177	1407	6815.96	0.00652381
1408	9951.64	0.0154932	1408	18406.4	0.0176017
1409	1341.68	0.00209192	1409	1908.69	0.00182482
1410	1105.12	0.00173062	1410	1604.05	0.00153613
1411	8445.6	0.0131481	1411	9999.74	0.00957328
1412	10848	0.0169292	1412	18356.5	0.0175841
1413	7557.57	0.011794	1413	19384.3	0.0185723
1414	16483.7	0.0256949	1414	32708.3	0.0312734
1415	4965.14	0.00773462	1415	8450.16	0.00809851
1416	50095.6	0.0780381	1416	86556.8	0.0827571
1417	8980.64	0.0139309	1417	14053.9	0.0134379
1418	1911.93	0.00296219	1418	2440.92	0.00233415
1419	6766.52	0.0104984	1419	8782.88	0.00839909
1420	1754.36	0.00272808	1420	2713.82	0.0025976
1421	5655.03	0.00882056	1421	8321.52	0.00794639
1422	55210.8	0.0860361	1422	61551.1	0.0589236
1423	14201.2	0.0221246	1423	27566	0.0263529
1424	3013.97	0.00469011	1424	5195.27	0.00497092
1425	13434.7	0.020949	1425	15097.1	0.0144576
1426	28812.1	0.0448875	1426	27982.4	0.0267825
1427	57705.5	0.0897772	1427	53053.6	0.0507972
1428	101550	0.158137	1428	111927	0.107072
1429	2572.8	0.00401186	1429	5009.09	0.00478923
1430	3355.2	0.00521324	1430	5492.43	0.00525026
1431	9902.97	0.0154197	1431	21696.4	0.0207479
1432	99683	0.154745	1432	353558	0.338254
1433	18460.5	0.0288841	1433	21531.7	0.020571
1434	16110.4	0.0251038	1434	21730.9	0.0207916
1435	24929.4	0.0389102	1435	43387.4	0.0415545
1436	15307.5	0.0238766	1436	21047.2	0.0201426
1437	4379.25	0.00682704	1437	7230.06	0.00691781
1438	6690.78	0.0104305	1438	8236.29	0.0078868
1439	3488.28	0.00543488	1439	4853.98	0.0046444
1440	70627.1	0.1103	1440	77281	0.0739948
1441	4363.51	0.00681316	1441	8677.27	0.00830163
1442	25099.7	0.0391156	1442	23660.4	0.022611
1443	6494.94	0.0101262	1443	11203.2	0.0107068
1444	3661.59	0.00571829	1444	6086.78	0.00582162
1445	3270.79	0.00507661	1445	5985.44	0.00572166
1446	7829.98	0.0122303	1446	20600.6	0.019719
1447	8256.74	0.012855	1447	10289.3	0.00984588
1448	33529.9	0.0522574	1448	41088.2	0.0392956
1449	12939.6	0.0201228	1449	19050.9	0.0182417
1450	34391.1	0.0536515	1450	40504.1	0.0387811
1451	7086.06	0.0110273	1451	10386.9	0.00995053
1452	2542.92	0.00397683	1452	3908.24	0.00375267
1453	6494.67	0.0101119	1453	11151.4	0.0106878
1454	39284.7	0.0610153	1454	96403.5	0.0921711
1455	81215	0.12584	1455	94113.4	0.0900392
1456	19987.7	0.0310519	1456	21937.3	0.0210272
1457	21101.6	0.032885	1457	16322.5	0.0156607
1458	507824	0.794006	1458	629530	0.602103
1459	42479.2	0.0662435	1459	21351.8	0.0204396
1460	27412.7	0.0423744	1460	25577.5	0.0244508
1461	10999.5	0.0171137	1461	12602.7	0.0120594
1462	12011.8	0.0187474	1462	13222.6	0.0126686
1463	28255.3	0.044171	1463	37603.8	0.0360591
1464	15360.5	0.0239628	1464	16504.3	0.0157947
1465	4096.01	0.00640042	1465	6728.74	0.00643694
1466	30552.3	0.0475896	1466	41496.5	0.0396626
1467	11691.9	0.0183603	1467	18973.7	0.0182318
1468	18693.9	0.0291976	1468	49750.1	0.0476498
1469	12452.6	0.019402	1469	13614.5	0.0130439
1470	6773.92	0.0106145	1470	14310.7	0.0137316
1471	19060.6	0.0297428	1471	22972.3	0.0220169
1472	22469.4	0.0350257	1472	35067.6	0.0336009
1473	7200.57	0.0112457	1473	10052.4	0.00962623
1474	4524.79	0.0070697	1474	5733.34	0.00549194
1475	2722.7	0.00426528	1475	4382.4	0.00420256
1476	2618.91	0.00410108	1476	3799.4	0.00363721
1477	8918.02	0.0139253	1477	13173.1	0.0126277
1478	5158.58	0.00803555	1478	11543.8	0.0110584
1479	6999.91	0.0109	1479	14276.2	0.0136588
1480	13628.4	0.021182	1480	17432.9	0.0166882
1481	6559.77	0.0102299	1481	13928.8	0.0133477
1482	10777.9	0.0168007	1482	33863.7	0.0324499
1483	3266.28	0.00510796	1483	10969	0.0105105
1484	3794.6	0.00591034	1484	9258.03	0.00886355
1485	21950.2	0.0341732	1485	45583.9	0.0435805
1486	78279.7	0.121641	1486	216477	0.206725
1487	19095.5	0.029838	1487	49597	0.0475173
1488	33873.3	0.0526923	1488	45984.7	0.043957
1489	13420.2	0.0208537	1489	31778.5	0.0304397
1490	3492.63	0.00544073	1490	5035.7	0.00482186
1491	14192	0.0221649	1491	31725.2	0.0304099
1492	15492.8	0.0241524	1492	21256.9	0.0203412
1493	5895.46	0.00920174	1493	10052.9	0.00962042
1494	7404.25	0.0115064	1494	10029	0.00960795
1495	26720.7	0.0417848	1495	37026.6	0.0354588
1496	61671.3	0.0961258	1496	73300.3	0.0700721
1497	2912.09	0.00454631	1497	3520.1	0.00337119
1498	6021.14	0.00948584	1498	7709.48	0.00739127
1499	7546.25	0.0117729	1499	23326.4	0.022313
1500	6239.47	0.00974886	1500	10120.1	0.00968056
1501	15063.4	0.0234998	1501	23465	0.0224347
1502	3887.88	0.00607158	1502	5593	0.0053542
1503	3655.73	0.00569543	1503	3420.26	0.00327391
1504	2428.68	0.00379428	1504	3879.82	0.00371163
1505	6531.92	0.0101605	1505	10346.3	0.00990582
1506	2018.04	0.00314695	1506	2918.97	0.00279372
1507	9011.57	0.0140356	1507	11164.7	0.0107063
1508	19337.2	0.0299801	1508	33612.7	0.0321766
1509	1972.3	0.00306893	1509	3427.4	0.00328041
1510	6102.1	0.00950305	1510	7941.49	0.00760869
1511	5326.42	0.00830365	1511	9155.81	0.00876677
1512	5653.94	0.00883197	1512	8452.54	0.00809594
1513	27903.3	0.0433819	1513	37875.6	0.0362039
1514	9278.68	0.0144045	1514	10336	0.00988568
1515	9841.17	0.015336	1515	12335.1	0.0117973
1516	9011.57	0.0140377	1516	24546.5	0.0234665
1517	45530.2	0.0708569	1517	190058	0.181605
1518	10631.6	0.0166015	1518	25798.2	0.0246789
1519	5279.27	0.00821478	1519	10124.2	0.00968296
1520	4361.24	0.0067874	1520	8074.64	0.00772024
1521	15879.7	0.0247789	1521	22103.4	0.021172
1522	24397.4	0.0380677	1522	28420.3	0.027239
1523	25456.5	0.0397611	1523	48956.4	0.0468394
1524	7266.21	0.0113778	1524	8867.07	0.00849651
1525	6907.76	0.0107632	1525	13789.9	0.0131921
1526	3469.32	0.00543156	1526	3791.89	0.00363743
1527	1544.56	0.00241581	1527	1974.11	0.00188983
1528	6001.09	0.00940204	1528	12698.4	0.0122009
1529	587.662	0.000925038	1529	1091.29	0.00105063
1530	2524.42	0.00394164	1530	4118	0.00394225
1531	51487.3	0.0804748	1531	71784.2	0.0686166
1532	8924.82	0.0139517	1532	14941.9	0.0142885
1533	3925.81	0.00613043	1533	6409.6	0.00614315
1534	3774.76	0.00590939	1534	6195.84	0.00593724
1535	922.81	0.00144921	1535	1387.2	0.00132842
1536	4386.21	0.00686633	1536	6539.68	0.0062604
1537	7117	0.0110689	1537	17270.3	0.0165227
1538	7450.19	0.0115993	1538	12170.5	0.0116381
1539	8400.51	0.0130664	1539	18242.8	0.0174103
1540	1520.63	0.00236737	1540	2402.68	0.00229801
1541	13264.1	0.0206294	1541	20667.6	0.0197564
1542	51149.1	0.0797178	1542	110392	0.105595
1543	5625.74	0.00874825	1543	8071.35	0.0077119
1544	8454.55	0.0131	1544	24439.1	0.0232748
1545	12137.2	0.0189486	1545	16120.8	0.0154458
1546	12539	0.0196061	1546	19808.4	0.0189633
1547	7107.58	0.0111015	1547	9725.27	0.00930321
1548	32995.7	0.0515635	1548	83208.7	0.0795993
1549	22159.7	0.0345336	1549	33998.4	0.032538
1550	8325.86	0.0129352	1550	15066.3	0.0144164
1551	21711.4	0.0338407	1551	38002.3	0.0363242
1552	8299.94	0.0129258	1552	12652.7	0.0120999
1553	3521.04	0.00550111	1553	5084.91	0.00486854
1554	12640.8	0.0196587	1554	17503.4	0.0167518
1555	22828.6	0.0355413	1555	33534.7	0.0320917
1556	2982.59	0.00460091	1556	4133.87	0.00394474
1557	3006.97	0.0046864	1557	4721.46	0.00451883
1558	7061.09	0.0109831	1558	8334.65	0.00796972
1559	8546.69	0.0133427	1559	12560	0.0120189
1560	10322.3	0.0160865	1560	13439.3	0.0128528
1561	4122.73	0.00641464	1561	5980.11	0.0057244
1562	7084.55	0.0110562	1562	9937.68	0.00949777
1563	4433.96	0.00690637	1563	8668.34	0.00829366
1564	1944.48	0.00300743	1564	2777.32	0.00265408
1565	5172.6	0.00805894	1565	7661.71	0.00732684
1566	27989.2	0.0435514	1566	24553.6	0.0235169
1567	9621.35	0.0149597	1567	11948.5	0.0114262
1568	9064.21	0.0141151	1568	12822.2	0.0122559
1569	19266.4	0.030038	1569	37168.5	0.0355903
1570	13323.3	0.0207961	1570	20321.8	0.0194539
1571	14322	0.0222748	1571	19564.8	0.0187263
1572	71484.4	0.111372	1572	131666	0.125885
1573	18834.4	0.0293409	1573	20700	0.0198013
1574	15100.1	0.0234902	1574	20885.9	0.019972
1575	17232.3	0.0268296	1575	14015.1	0.0134102
1576	6954.13	0.0108164	1576	10379.4	0.00993549
1577	9458.79	0.0147542	1577	13824.1	0.0132341
1578	11140.2	0.0173556	1578	14841.2	0.0142023
1579	5137.21	0.00795949	1579	6622.18	0.00632838
1580	4274.7	0.00666432	1580	6222.56	0.00595222
1581	16983	0.0264237	1581	22816.2	0.0218072
1582	8520.4	0.0132728	1582	10653	0.0102127
1583	8404.71	0.0130703	1583	12268.2	0.0117262
1584	13128.4	0.0204287	1584	17398.6	0.016641
1585	10552.3	0.0164457	1585	14680.6	0.0140498
1586	4459.15	0.00694077	1586	5928.22	0.0056657
1587	562646	0.875193	1587	771671	0.737997
1588	7691.59	0.0119621	1588	9589.22	0.0091731
1589	12684.6	0.0198073	1589	24428.6	0.0233866
1590	3270.4	0.00509435	1590	4407.79	0.00421506
1591	10165.9	0.0158439	1591	15804.8	0.0151195
1592	9674.32	0.0150953	1592	15710.6	0.0150205
1593	2666.65	0.00415164	1593	3594.61	0.00344343
1594	15264.5	0.0237271	1594	38871.4	0.0371863
1595	6602.36	0.0103119	1595	9296.55	0.00889743
1596	24048.4	0.0374681	1596	35736.7	0.0341882
1597	14892.2	0.0227794	1597	20097.8	0.0190687
1598	5405.45	0.00832114	1598	8189.46	0.00780311
1599	45771.1	0.0711842	1599	69359.8	0.0664272
1600	24584.4	0.0382851	1600	56778.1	0.0543372
1601	1261.22	0.00196938	1601	2112.33	0.00201947
1602	10584.4	0.0164898	1602	14082.1	0.0134787
1603	29267	0.0455101	1603	31298.6	0.0299249
1604	4833.78	0.00745014	1604	8269.47	0.0078978
1605	37938.4	0.0590871	1605	19994.8	0.0191193
1606	8254.32	0.0128712	1606	10907.5	0.0104449
1607	3532.11	0.00548824	1607	3929.42	0.00375595
1608	15026.8	0.0228553	1608	20642.3	0.0195051
1609	7961.96	0.0124461	1609	12010.7	0.0115074
1610	3825.67	0.00594054	1610	6529.27	0.00621045
1611	7245.79	0.011274	1611	10461.5	0.00998966
1612	4289.44	0.00665606	1612	6749.36	0.0064449
1613	12017.5	0.0186881	1613	19653	0.0188374
1614	3573.8	0.00558432	1614	6040.99	0.00577101
1615	19065.3	0.0296886	1615	23317.5	0.0222696
1616	3208.56	0.00497566	1616	4654.75	0.00445439
1617	10109.6	0.0157538	1617	18855.2	0.0180283
1618	3187.76	0.00493396	1618	4819.94	0.00461718
1619	43538.3	0.0676721	1619	66867.3	0.0639094
1620	14515.5	0.0223998	1620	12724	0.0121598
1621	4788.13	0.00746787	1621	5047.27	0.00480846
1622	7549.81	0.0117427	1622	10960.1	0.0104764
1623	4711.16	0.00732676	1623	8209.11	0.00784071
1624	12469.1	0.0194111	1624	21608.9	0.0206684
1625	10341.7	0.0160355	1625	17570.4	0.0167995
1626	1052.37	0.00162725	1626	2051.7	0.00196264
1627	2884.62	0.00445391	1627	4098.79	0.00392739
1628	6432.4	0.0100138	1628	9122.2	0.00872592
1629	10338.7	0.016075	1629	14414.8	0.0137719
1630	2468.24	0.00383285	1630	5120.56	0.00489132
1631	4415.94	0.00686912	1631	7723.89	0.00739145
1632	5488.28	0.00853987	1632	12816.4	0.0122378
1633	13858.1	0.0215409	1633	17079.7	0.016313
1634	5099.81	0.00798902	1634	6997.25	0.00669481
1635	6253.14	0.00973952	1635	9589.16	0.00916185
1636	2424.82	0.00377591	1636	3169.65	0.0030306
1637	2325.61	0.00361672	1637	3511.57	0.00336046
1638	18988.7	0.0295142	1638	25384.7	0.0242884
1639	33317.7	0.0517129	1639	65862.4	0.0629843
1640	217922	0.337619	1640	389682	0.373912
1641	12234.7	0.019082	1641	21193.1	0.0202839
1642	19094.5	0.0297003	1642	28942.4	0.0276723
1643	1436.52	0.0022423	1643	3191.87	0.00306633
1644	2107.39	0.00330379	1644	3934.54	0.00379026
1645	2157.04	0.00342366	1645	3650.38	0.0035247
1646	6861.09	0.0106993	1646	13551.6	0.0129665
1647	66557.5	0.103433	1647	171054	0.163479
1648	38899.6	0.0604041	1648	44365.7	0.0424727
1649	11927.7	0.0185924	1649	16619	0.0158817
1650	15891.4	0.0246874	1650	32323.3	0.0309001
1651	45987.8	0.0715524	1651	46381.9	0.0443934
1652	72765.9	0.11308	1652	70706.1	0.0676969
1653	14729.4	0.0229425	1653	14005.2	0.013397
1654	16009.9	0.0249256	1654	22895.2	0.0218963
1655	5621.19	0.00877645	1655	7070.19	0.0067654
1656	20695.5	0.0321931	1656	31948.2	0.0305585
1657	25182	0.0391735	1657	27681.5	0.0264504
1658	13838.8	0.0215372	1658	27146.3	0.0259335
1659	39549.3	0.0616082	1659	47360.2	0.0452896
1660	19472.8	0.0302608	1660	16038.9	0.0153626
1661	20699	0.0322699	1661	15705.7	0.0150303
1662	12545.3	0.0195065	1662	10684.1	0.0102461
1663	8141.78	0.0126789	1663	11099.5	0.0106217
1664	26155.2	0.0406849	1664	46118.2	0.044123
1665	9790.81	0.0152753	1665	15464.2	0.0148157
1666	17838.5	0.0278835	1666	28497	0.0273032
1667	4610.32	0.00720849	1667	5344.77	0.00511892
1668	7431.2	0.0116049	1668	8925.44	0.00854694
1669	18628.8	0.0289924	1669	12788.8	0.0122422
1670	17476.4	0.0272584	1670	21874.5	0.0209491
1671	8166.66	0.0127771	1671	11391.6	0.0109018
1672	14837.2	0.0231178	1672	23858.7	0.0228021
1673	10694	0.0166649	1673	14345.7	0.0137017
1674	35166.3	0.0547554	1674	27224.1	0.0260376
1675	99980.5	0.155817	1675	73025.7	0.0698708
1676	6549.6	0.0102024	1676	9436.36	0.00903702
1677	24587.7	0.0382212	1677	26219.4	0.0250766
1678	3172.98	0.00496576	1678	4334.81	0.00414862
1679	24317.4	0.0379136	1679	35919.6	0.0343988
1680	32860.8	0.0511015	1680	83433.1	0.079781
1681	32698	0.0508764	1681	74300.4	0.0710399
1682	33090.9	0.0514973	1682	42134.8	0.0402611
1683	28709	0.045001	1683	33734.2	0.0323451
1684	11951.8	0.0186652	1684	17599.4	0.0168447
1685	10440	0.0163477	1685	13850.2	0.0132693
1686	5526.95	0.0086261	1686	7171.54	0.0068647
1687	13765.2	0.0214697	1687	23467.4	0.0224479
1688	9382.24	0.0146672	1688	17388.9	0.0166295
1689	4156.33	0.0065239	1689	5588.35	0.00535875
1690	13375.3	0.0208865	1690	15699.7	0.015015
1691	2366.29	0.00376157	1691	1837.9	0.00177407
1692	19045.5	0.0297534	1692	22378.3	0.0214633
1693	651093	1.01328	1693	1.18287e+06	1.13319
1694	114366	0.17776	1694	197917	0.189034
1695	25441.7	0.0397087	1695	40822	0.0390794
1696	84283.1	0.131431	1696	140260	0.134072
1697	6709.56	0.010444	1697	7664.09	0.0073408
1698	25181.4	0.0392237	1698	38997.9	0.037266
1699	42148.1	0.0656171	1699	60625.7	0.0580303
1700	86329.1	0.134357	1700	72813.6	0.0698312
1701	102868	0.160221	1701	128325	0.122705
1702	10123.4	0.0158087	1702	14538.9	0.0139246
1703	17414.9	0.0271438	1703	24959.4	0.0238873
1704	890267	1.38311	1704	1.7195e+06	1.64441
1705	17934	0.028107	1705	16186.5	0.015508
1706	70783.1	0.110468	1706	250198	0.239212
1707	77974.6	0.121173	1707	176559	0.168996
1708	38608.8	0.0600553	1708	89860.5	0.0858849
1709	8200.16	0.0127995	1709	12187.7	0.0116599
1710	49173.9	0.0765431	1710	102472	0.0979735
1711	39829.6	0.0620311	1711	93265.5	0.0890549
1712	2740.82	0.00425806	1712	4411.36	0.00421649
1713	22637.4	0.0351858	1713	67811.3	0.0647246
1714	9521.1	0.0147654	1714	12353.7	0.0118066
1715	28558.2	0.0444646	1715	25084.2	0.024011
1716	32485.3	0.0506735	1716	41517.1	0.0397407
1717	35591.3	0.0555619	1717	56414.4	0.0539093
1718	1017.97	0.00159864	1718	1705.55	0.00163433
1719	55280	0.0858994	1719	100186	0.0957377
1720	32930.8	0.0514534	1720	40921.2	0.0390999
1721	124300	0.193702	1721	129659	0.12453
1722	13720.7	0.0213083	1722	26202.3	0.0251808
1723	19622	0.0304709	1723	41452.5	0.0396819
1724	10927.5	0.0170401	1724	18617.8	0.0178535
1725	7120.91	0.0110892	1725	9594.87	0.00919174
1726	2270.81	0.00353141	1726	4088.21	0.00390513
1727	43813.4	0.0681471	1727	66854	0.0639079
1728	25835	0.0402948	1728	30101.9	0.0287895
1729	9996.83	0.0155395	1729	11257.2	0.010785
1730	73044.6	0.113916	1730	24459.6	0.0230754
1731	2315.23	0.00360172	1731	3664.19	0.00348653
1732	9950.25	0.015533	1732	10846.2	0.0103706
1733	6217.13	0.00960191	1733	6663.55	0.00636019
1734	3222.2	0.00496577	1734	6253.79	0.00597502
1735	5571.55	0.00865263	1735	5877.17	0.00561479
1736	20896.1	0.0323966	1736	34778	0.0330949
1737	11841.3	0.0184838	1737	14821.5	0.0141887
1738	16928.7	0.0265426	1738	16248	0.0155557
1739	24293	0.0381732	1739	25401.4	0.0243098
1740	28910.8	0.045198	1740	34438.1	0.0329406
1741	131761	0.205303	1741	90972.5	0.0871231
1742	18707.4	0.029173	1742	6459.5	0.00617828
1743	6368.56	0.00989343	1743	10821.4	0.010289
1744	28564.9	0.0445319	1744	18837.3	0.0180302
1745	2459.5	0.00382929	1745	2996.04	0.00286592
1746	16651	0.0259425	1746	16781.1	0.016055
1747	8285.1	0.0128865	1747	9619.14	0.00920479
1748	5642.15	0.00875189	1748	7490.2	0.00715103
1749	24284.1	0.0377957	1749	27972.2	0.0267816
1750	17225.5	0.0268313	1750	10900.3	0.0104296
1751	10324.5	0.0161199	1751	13803.8	0.0132124
1752	13259.8	0.0206001	1752	15910.4	0.0152093
1753	12912.9	0.0200804	1753	14198.6	0.0135659
1754	5533.85	0.00861494	1754	8843.79	0.00845208
1755	2553.93	0.00396734	1755	5068.22	0.00484245
1756	13652.8	0.0212394	1756	13056.8	0.0124946
1757	14161.1	0.0220494	1757	20549.5	0.0196657
1758	9791.83	0.0152513	1758	14637.3	0.0140258
1759	9836.25	0.015331	1759	10366.4	0.00992249
1760	22016.4	0.0343236	1760	19565.2	0.0187201
1761	12454.3	0.0194301	1761	21872.6	0.0209164
1762	42582.5	0.0664969	1762	164197	0.157126
1763	13961.8	0.0216952	1763	10302.4	0.0098645
1764	6333.83	0.00989362	1764	8496.68	0.00813522
1765	20955.9	0.0326495	1765	16998.9	0.0162734
1766	42416.2	0.0660504	1766	24246	0.023208
1767	19200.7	0.0299375	1767	16106.1	0.0154134
1768	31402.6	0.0488395	1768	30591.1	0.0292549
1769	4052.16	0.00632705	1769	5475.64	0.00523895
1770	7196.68	0.0111725	1770	17604.7	0.0168331
1771	14458.5	0.0224881	1771	24851.3	0.0237658
1772	5366.55	0.00836851	1772	9658.71	0.00924363
1773	6937.58	0.0108079	1773	12068.7	0.0115517
1774	25224.2	0.0392501	1774	15991	0.0153184
1775	42145.5	0.0656921	1775	38210	0.0365986
1776	30031.2	0.046873	1776	26300.7	0.0251501
1777	10238.3	0.0159468	1777	10039.2	0.00960119
1778	15538.7	0.0241476	1778	12196.7	0.0116599
1779	20652	0.0321261	1779	24627.2	0.023539
1780	28615.4	0.0445702	1780	16516.4	0.0158144
1781	65167.5	0.101536	1781	39491.1	0.037829
1782	16954.5	0.0263777	1782	11668.6	0.0111644
1783	29611.5	0.0461506	1783	31496.3	0.0301467
1784	18900	0.0294307	1784	19757.1	0.0188989
1785	65899.2	0.10244	1785	49708.4	0.0475703
1786	58374.5	0.0907052	1786	32407	0.031003
1787	56294	0.0875742	1787	36195.7	0.0346738
1788	33344.5	0.0519545	1788	28272.5	0.0270695
1789	28220	0.0437611	1789	29089.5	0.0277488
1790	26026.4	0.0404977	1790	27584.8	0.0264027
1791	69852	0.108501	1791	43620.6	0.0418063
1792	53151.7	0.0828673	1792	44188.7	0.0422911
1793	25913.6	0.040433	1793	16091.8	0.0154121
1794	39810.8	0.0618364	1794	30702.2	0.0293977
1795	80345.4	0.125356	1795	47723.2	0.0456967
1796	18393	0.0286046	1796	16349.2	0.0156306
1797	30239.5	0.0472203	1797	25157.7	0.0240729
1798	38576.5	0.0602328	1798	30449.6	0.0291444
1799	20384.3	0.0317565	1799	17790.7	0.0170079
1800	21268.8	0.0324461	1800	30286.4	0.0287111
1801	616099	0.955002	1801	307367	0.294039
1802	94410.8	0.147921	1802	60165.6	0.0575908
1803	19433.7	0.0303271	1803	15432	0.01475
1804	23533.4	0.0366602	1804	21644.6	0.0206962
1805	16473.8	0.0256159	1805	18264.1	0.0174589
1806	5914.24	0.00922343	1806	8400.92	0.00801864
1807	12908.8	0.0200592	1807	10591.9	0.010127
1808	5336.16	0.00832148	1808	6413.36	0.00614238
1809	57982.6	0.0902858	1809	70086.6	0.0670102
1810	6468.81	0.0100234	1810	8948.8	0.00856722
1811	19235.9	0.0296991	1811	16376.5	0.0156565
1812	12487.9	0.0193779	1812	11427	0.0109327
1813	17712.5	0.0275903	1813	20103.4	0.0192065
1814	6729.17	0.0104938	1814	13255.9	0.0126829
1815	37583.6	0.0586172	1815	31647	0.030329
1816	79616.7	0.123931	1816	65670.6	0.0627413
1817	8632.99	0.013322	1817	7752.21	0.0074126
1818	999.396	0.0015469	1818	1298.1	0.00124313
1819	2618.51	0.00404949	1819	3792.8	0.00363
1820	156008	0.240653	1820	417807	0.399692
1821	4990.3	0.00772582	1821	6876.92	0.00658642
1822	11683.4	0.0182172	1822	12021.4	0.011492
1823	22587.9	0.0351582	1823	19761.6	0.0189135
1824	51331.6	0.079417	1824	58005.2	0.0553942
1825	8109.98	0.0125947	1825	14966.6	0.0143301
1826	8356.62	0.0130232	1826	8032.55	0.007678
1827	37449.9	0.0584666	1827	56925.2	0.0544067
1828	29313.6	0.045672	1828	17345.5	0.0165864
1829	269544	0.420921	1829	106358	0.101861
1830	146225	0.227118	1830	86662.5	0.0832097
1831	7780.19	0.0120729	1831	10705.8	0.0102667
1832	55947.4	0.0867303	1832	58489.7	0.0560817
1833	9542.28	0.0148853	1833	8750.93	0.0083691
1834	19878.9	0.0309013	1834	30381.2	0.0291222
1835	23786.8	0.0369726	1835	28514	0.0272807
1836	12493.8	0.019318	1836	20292.1	0.0194426
1837	9616.24	0.0149619	1837	10014.1	0.00960291
1838	70015.8	0.108832	1838	27233.2	0.0260307
1839	31632.8	0.0492319	1839	10419.3	0.00997723
1840	30661.7	0.0475221	1840	12679.7	0.0121439
1841	8087.48	0.0126068	1841	13490.4	0.0128904
1842	6576.63	0.0102202	1842	9647.33	0.00923238
1843	11071.5	0.0172385	1843	20367.3	0.019469
1844	21029.2	0.0326934	1844	31232.3	0.0298677
1845	6348.77	0.00987813	1845	10698.6	0.0102335
1846	10153.6	0.0158318	1846	39468.6	0.0378061
1847	3013.49	0.00470363	1847	3713.04	0.00355492
1848	39602.6	0.061697	1848	66541.1	0.0636896
1849	106455	0.165444	1849	219027	0.209363
1850	8768.62	0.0136469	1850	10959.2	0.0104798
1851	5797.46	0.00903807	1851	13425.3	0.0128456
1852	1513.88	0.00235842	1852	3313.45	0.00317448
1853	46317	0.0719156	1853	103612	0.09905
1854	7751.38	0.0120865	1854	12880.2	0.0123268
1855	5979.07	0.00932278	1855	7505.25	0.00717655
1856	3809.21	0.00594825	1856	6072.41	0.00580825
1857	2632.84	0.00410653	1857	6528.26	0.0062523
1858	2215.73	0.00348301	1858	5094.89	0.00489574
1859	11207.8	0.0174676	1859	15201.8	0.0145576
1860	1911.82	0.00299429	1860	5360.43	0.00513421
1861	1103.88	0.00172318	1861	1983.52	0.00189941
1862	2324.6	0.00364052	1862	3107.69	0.00297966
1863	12684.4	0.0197622	1863	26746.6	0.0255875
1864	13648	0.0212187	1864	19357.7	0.0185099
1865	4888.93	0.00765882	1865	7368.19	0.0070556
1866	30830.1	0.0479556	1866	57852.4	0.0553228
1867	10332.6	0.016126	1867	14748.7	0.0141198
1868	1207.66	0.00188411	1868	2668.02	0.00255593
1869	4398.15	0.00686383	1869	10583.9	0.0101348
1870	10596	0.0165434	1870	13387	0.0128248
1871	4902.48	0.00765518	1871	9836.3	0.00941335
1872	15111.6	0.0235378	1872	31528.1	0.030164
1873	15017.5	0.0233722	1873	20122.8	0.01924
1874	8858.46	0.013788	1874	11658	0.0111435
1875	4111.21	0.0064043	1875	7833.46	0.00750188
1876	4309.22	0.00671491	1876	6158.49	0.0058936
1877	13152.6	0.0205613	1877	26512.3	0.0254112
1878	7874.63	0.0122652	1878	10139.8	0.00970482
1879	10917.2	0.0170639	1879	34929.3	0.033462
1880	1259.17	0.00197924	1880	1702.89	0.00163158
1881	9684.66	0.0151374	1881	11695.5	0.0112058
1882	8640.25	0.0135245	1882	10385.6	0.00993444
1883	7959.18	0.0124895	1883	13573.8	0.012998
1884	2272.93	0.00356682	1884	3333.76	0.00319646
1885	4936.19	0.00771631	1885	7310.16	0.00699703
1886	5061.83	0.00792687	1886	8664.67	0.00830113
1887	2369.11	0.00371243	1887	4450.5	0.00427721
1888	1299.5	0.00207178	1888	1104.23	0.00106071
1889	7186.04	0.0112051	1889	10635.7	0.0101855
1890	9620.48	0.0150238	1890	23286.6	0.0222769
1891	2152.16	0.00339224	1891	2803.93	0.0026945
1892	3519.93	0.00548971	1892	4563.77	0.00436933
1893	1845.39	0.00289296	1893	2043.64	0.00195721
1894	1222.49	0.00193385	1894	1523.78	0.00145972
1895	5421.25	0.00848204	1895	11341.7	0.010861
1896	7793.06	0.0121454	1896	11069.9	0.0105932
1897	8903.41	0.0142214	1897	8485.4	0.00815779
1898	6949.97	0.0108692	1898	11526.5	0.0110368
1899	1016.92	0.00158807	1899	1963.97	0.00188149
1900	1558	0.00242901	1900	3611	0.00345412
1901	3723.85	0.00581241	1901	5149.45	0.00493497
1902	9322.21	0.0145429	1902	16935.9	0.0161892
1903	6727.94	0.0104968	1903	9864.12	0.00944622
1904	3743.48	0.00583254	1904	5897.45	0.00563672
1905	6319.96	0.00986524	1905	8638.87	0.00825483
1906	6068.46	0.00940492	1906	11186.3	0.0107016
1907	5549.84	0.00865645	1907	13055.5	0.0124993
1908	5414.11	0.00841488	1908	8189.09	0.00783385
1909	3021.44	0.00475279	1909	4160.82	0.00398909
1910	3104.52	0.00483731	1910	4753.51	0.00455227
1911	6244.9	0.0097219	1911	9319.44	0.00891326
1912	9338.32	0.0145816	1912	13254.3	0.0126895
1913	4672.1	0.00718099	1913	10735.9	0.0102862
1914	4829.82	0.00753231	1914	8183.09	0.00784515
1915	3406.89	0.00530296	1915	5956.63	0.00571028
1916	9810.3	0.0153067	1916	18482.6	0.0177075
1917	23212.7	0.036003	1917	32120.7	0.0307302
1918	15134.9	0.0235042	1918	62572.6	0.0598671
1919	456.897	0.000720273	1919	851.822	0.000818165
1920	16973.6	0.0265451	1920	47156	0.0450937
1921	5788.06	0.00902663	1921	8770.24	0.00838987
1922	9846.73	0.0153112	1922	10321	0.00988131
1923	22499.3	0.0350927	1923	25601.5	0.0245032
1924	1220.64	0.00189198	1924	1991.39	0.00190426
1925	4782.2	0.00744961	1925	8283.88	0.00793741
1926	9333.29	0.0145275	1926	16902.5	0.0161797
1927	25173.9	0.0391476	1927	36764	0.0352178
1928	70096	0.109155	1928	91866.7	0.0879029
1929	4199.6	0.00652254	1929	15662.3	0.0149972
1930	103160	0.158859	1930	57502	0.0550446
1931	81991.3	0.126694	1931	44493.9	0.0425871
1932	748.381	0.00116208	1932	1256.54	0.00120443
1933	3049.01	0.00476064	1933	3285.96	0.00313669
1934	3756.98	0.00583855	1934	3470.77	0.00331493
1935	11148.3	0.0173919	1935	15244.4	0.0145893
1936	110422	0.171968	1936	193469	0.184722
1937	29786.3	0.0463877	1937	67287.1	0.0643556
1938	5521.83	0.00856812	1938	6687.5	0.00640058
1939	9865.18	0.0153258	1939	13967.8	0.0133675
1940	3592.06	0.00559241	1940	6807.65	0.00651416
1941	4004.62	0.00622547	1941	5035.64	0.00481376
1942	7646.66	0.011929	1942	8028.08	0.00768724
1943	981.019	0.00149668	1943	1069.06	0.00101489
1944	3798.64	0.00592197	1944	8779.25	0.00840099
1945	6714.24	0.0104564	1945	24724.1	0.0236639
1946	745868	1.16083	1946	1.7766e+06	1.70116
1947	38326	0.0596242	1947	97741.8	0.093521
1948	1611.14	0.00250739	1948	3034.47	0.00290194
1949	570.854	0.000888763	1949	1285.33	0.00123189
1950	19131.1	0.0297217	1950	25734.6	0.0246235
1951	1408.83	0.0021932	1951	2876.8	0.00274962
1952	3960.98	0.00617682	1952	8332.25	0.00797275
1953	13471.8	0.0209905	1953	19694.5	0.0188478
1954	108798	0.169081	1954	155722	0.148889
1955	4070.15	0.00626694	1955	7525.81	0.00716083
1956	1776.99	0.00275373	1956	3666.05	0.00350963
1957	21270.8	0.0331955	1957	22618	0.0216543
1958	8087.14	0.0125996	1958	8714.43	0.00834329
1959	4750.04	0.00738601	1959	11687	0.0111838
1960	20043.4	0.0310947	1960	47212.1	0.0451473
1961	4238.55	0.0066111	1961	5950.39	0.00568583
1962	2661.18	0.0041215	1962	5180.61	0.00496296
1963	13016.9	0.0202988	1963	15862.4	0.015188
1964	5809.16	0.00902588	1964	10909.4	0.010437
1965	1192.81	0.00184953	1965	2015.89	0.00192415
1966	1167	0.00181244	1966	2167.17	0.00207105
1967	2711.62	0.00422811	1967	6578.59	0.0062935
1968	2709.67	0.00422797	1968	11672.3	0.0111651
1969	10709.9	0.0166855	1969	17756.9	0.0169977
1970	1621.07	0.00250742	1970	2778.52	0.00265549
1971	8745.78	0.0136061	1971	15213.4	0.0145507
1972	3566.79	0.00554013	1972	5359.49	0.00513468
1973	1737.15	0.00267809	1973	3044.21	0.00290733
1974	6855.75	0.0106624	1974	11153.8	0.0106808
1975	18156.5	0.0283739	1975	32321.2	0.0309307
1976	2643.14	0.0041148	1976	3447.95	0.00329601
1977	40121.5	0.0623422	1977	107534	0.102941
1978	6815.69	0.0105264	1978	8854.74	0.008453
1979	5214.63	0.00811827	1979	8425.3	0.00806129
1980	9331.99	0.0145287	1980	19188.6	0.0183688
1981	2770.68	0.00438138	1981	5155.97	0.00495779
1982	6389.24	0.0099697	1982	10376.4	0.00991657
1983	5122.12	0.00798572	1983	7203.79	0.00689822
1984	8915.56	0.013901	1984	21868.4	0.0209466
1985	1311.31	0.0020333	1985	2029.58	0.0019419
1986	10188.2	0.0158511	1986	11798.4	0.0112989
1987	8867.87	0.0138092	1987	12441	0.0118948
1988	10073.8	0.0156779	1988	17251.6	0.016517
1989	3373.31	0.00525462	1989	4747.98	0.00454533
1990	7081.88	0.0110317	1990	4382.96	0.00418977
1991	21587.1	0.0336689	1991	14788.2	0.0141573
1992	6548.05	0.010251	1992	6976.04	0.00669031
1993	8273.88	0.0128595	1993	31024.9	0.029683
1994	1905.72	0.00297084	1994	4871.75	0.00466249
1995	58435.5	0.0909755	1995	126817	0.121238
1996	2011.24	0.0031364	1996	3773.85	0.00360748
1997	7096.93	0.011059	1997	11752.5	0.0112354
1998	4877.23	0.00754884	1998	4865.61	0.00465937
1999	23978.2	0.0373059	1999	44474.8	0.0425131
[truncated: 2,576 more rows]

## Sheet: DataAnalysis
LB RNA Replicate Set 2 (LSMMG vs. control) EXCEL Data and Analysis
SPOT No.	ControlVol	TestVol	ControlPct	TestPct	Tot pct	Test/Control	log ratio	PRAW	PLN	Array Coordinate	Gene	b#	gene product	Original Functional Group	Revised Functional Categories (46 Groups)	Accession# (na)	Accession# (aa)
1730	73044.6	24459.6	0.113916	0.0230754	0.0684958	-4.9367	-0.693437	0.000958167	0.0263561	Field2:C1:3	rplY	b2185	50S ribosomal subunit protein L25	Translation, post-translational modification	Ribosomal proteins - synthesis, modification	AE000308	1788512
1839	31632.8	10419.3	0.0492319	0.00997723	0.0296046	-4.93442	-0.693236	3.53324e-07	6.68235e-06	Field2:M3:4	rpsR	b4202	30S ribosomal subunit protein S18	Translation, post-translational modification	Ribosomal proteins - synthesis, modification	AE000491	1790646
1742	18707.4	6459.5	0.029173	0.00617828	0.0176757	-4.72186	-0.674113	6.56879e-05	1.53639e-06	Field2:K3:3	rpsP	b2609	30S ribosomal subunit protein S16	Translation, post-translational modification	Ribosomal proteins - synthesis, modification	AE000346	1788961
1838	70015.8	27233.2	0.108832	0.0260307	0.0674315	-4.18092	-0.621272	3.02782e-06	5.84292e-08	Field2:K3:4	rpsF	b4200	30S ribosomal subunit protein S6	Translation, post-translational modification	Ribosomal proteins - synthesis, modification	AE000491	1790644
1829	269544	106358	0.420921	0.101861	0.261391	-4.13229	-0.61619	0.000306264	8.79953e-07	Field2:I1:4	rplJ	b3985	50S ribosomal subunit protein L10	Translation, post-translational modification	Ribosomal proteins - synthesis, modification	AE000472	1790417
1840	30661.7	12679.7	0.0475221	0.0121439	0.029833	-3.91327	-0.592539	0.000715079	8.93495e-06	Field2:O3:4	rplI	b4203	50S ribosomal subunit protein L9	Translation, post-translational modification	Ribosomal proteins - synthesis, modification	AE000491	1790647
1129	117460	52361.3	0.182956	0.0501035	0.11653	-3.65156	-0.562478	4.57153e-06	5.18804e-08	Field1:B19:4	flgE	b1076	flagellar biosynthesis, hook protein	Cell processes	Surface structures	AE000208	1787316
3665	34990.8	15944.4	0.0546163	0.0152607	0.0349385	-3.5789	-0.553749	0.000272908	1.81396e-05	Field3:A6:3	yfjA	b2608	orf, hypothetical protein	Hypothetical, unclassified, unknown	Unknown	AE000346	1788960
24	8609.62	4062.16	0.0134081	0.00388353	0.00864579	-3.45254	-0.538139	1.17184e-09	1.03066e-06	Field1:O5:1	galE	b0759	UDP-galactose-4-epimerase	Carbon compound catabolism	Degradation of small molecules: Carbon compounds	AE000178	1786974
1801	616099	307367	0.955002	0.294039	0.62452	-3.24787	-0.511599	0.000944536	0.000190234	Field2:A19:3	tufA	b3339	protein chain elongation factor EF-Tu (duplicate of tufB)	Translation, post-translational modification	Proteins - translation and modification	AE000410	1789737
1459	42479.2	21351.8	0.0662435	0.0204396	0.0433415	-3.24095	-0.510672	6.68376e-05	2.26271e-07	Field1:F6:4	atpA	b3734	membrane-bound ATP synthase, F1 sector, alpha-subunit	Energy metabolism	ATP-proton motive force interconversion	AE000450	1790172
1605	37938.4	19994.8	0.0590871	0.0191193	0.0391032	-3.09044	-0.49002	2.5321e-08	3.62352e-08	Field2:I17:1	priB	b4201	primosomal replication protein N	DNA replication, repair, restriction/modification	DNA - replication, repair, restriction/modification	AE000491	1790645
1263	54039	28218.4	0.0834364	0.0270069	0.0552216	-3.08945	-0.489881	0.00723927	0.00168255	Field1:N4:2	aceE	b0114	pyruvate dehydrogenase (decarboxylase component)	Central intermediary metabolism	Energy metabolism, carbon: Pyruvate dehydrogenase	AE000120	1786304
2036	12881.5	6816.31	0.0200713	0.00652872	0.0133	-3.07431	-0.487747	1.08058e-07	2.17098e-06	Field2:G6:2	deoC	b4381	2-deoxyribose-5-phosphate aldolase	Nucleotide biosynthesis and metabolism	Salvage of nucleosides and nucleotides	AE000508	1790841
885	19813.4	10770.5	0.0310174	0.0103145	0.020666	-3.00717	-0.478158	0.00270354	0.000255157	Field1:J5:2	secE	b3981	preprotein translocase	Transport and binding proteins	Protein, peptide secretion	AE000472	1790413
1127	32839.3	17734.1	0.0510294	0.0169987	0.034014	-3.00197	-0.477406	4.26686e-07	3.65414e-05	Field1:N17:4	flgC	b1074	flagellar biosynthesis, cell-proximal portion of basal-body rod	Cell processes	Surface structures	AE000208	1787314
1931	81991.3	44493.9	0.126694	0.0425871	0.0846404	-2.97493	-0.473477	0.00566398	0.00128415	Field2:E4:1	tdcA	b3118	transcriptional activator of tdc operon	Regulatory function	Degradation of small molecules: Amino acids	AE000393	1789506
1786	58374.5	32407	0.0907052	0.031003	0.0608541	-2.9257	-0.466229	7.22645e-05	1.44159e-05	Field2:C15:3	rplE	b3308	50S ribosomal subunit protein L5	Translation, post-translational modification	Ribosomal proteins - synthesis, modification	AE000408	1789704
3466	6185.73	2698.22	0.00964073	0.00257709	0.00610891	-2.91452	-0.464567	1.65408e-07	1.74719e-05	Field3:C4:1	wbbK	b2032	putative glucose transferase	Putative enzymes	Not classified	AE000294	1788344
1930	103160	57502	0.158859	0.0550446	0.106952	-2.88601	-0.460298	0.017667	0.00493151	Field2:C4:1	tdcB	b3117	threonine dehydratase, catabolic	Carbon compound catabolism	Degradation of small molecules: Amino acids	AE000393	1789505
1264	45316.9	25529.1	0.0703648	0.0244242	0.0473945	-2.88095	-0.459536	0.000223277	5.24612e-05	Field1:P4:2	aceF	b0115	pyruvate dehydrogenase (dihydrolipoyltransacetylase component)	Central intermediary metabolism	Energy metabolism, carbon: Pyruvate dehydrogenase	AE000120	1786305
3666	16978.9	9621.26	0.0264153	0.00919985	0.0178076	-2.87127	-0.458074	1.71153e-10	9.40257e-07	Field3:C6:3	b2611	b2611	orf, hypothetical protein	Hypothetical, unclassified, unknown	Unknown	AE000347	1788964
1766	42416.2	24246	0.0660504	0.023208	0.0446292	-2.84602	-0.454237	2.20361e-09	3.49805e-08	Field2:K9:3	rplU	b3186	50S ribosomal subunit protein L21	Translation, post-translational modification	Ribosomal proteins - synthesis, modification	AE000399	1789577
1780	28615.4	16516.4	0.0445702	0.0158144	0.0301923	-2.81833	-0.449992	6.529e-09	9.78298e-07	Field2:G13:3	rpmD	b3302	50S ribosomal subunit protein L30	Translation, post-translational modification	Ribosomal proteins - synthesis, modification	AE000408	1789698
1828	29313.6	17345.5	0.045672	0.0165864	0.0311292	-2.75358	-0.439897	2.19823e-06	4.06261e-09	Field2:G1:4	rplA	b3984	50S ribosomal subunit protein L1, regulates synthesis of L1 and L11	Translation, post-translational modification	Ribosomal proteins - synthesis, modification	AE000472	1790416
1795	80345.4	47723.2	0.125356	0.0456967	0.0855262	-2.74321	-0.43826	0.00012811	6.56813e-07	Field2:E17:3	rplB	b3317	50S ribosomal subunit protein L2	Translation, post-translational modification	Ribosomal proteins - synthesis, modification	AE000408	1789713
1830	146225	86662.5	0.227118	0.0832097	0.155164	-2.72946	-0.436076	1.30123e-05	0.00111765	Field2:K1:4	rplL	b3986	50S ribosomal subunit protein L7/L12	Translation, post-translational modification	Ribosomal proteins - synthesis, modification	AE000472	1790418
1126	35062.3	21101.2	0.0545081	0.0201782	0.0373431	-2.70134	-0.43158	4.98223e-06	5.42267e-09	Field1:L17:4	flgB	b1073	flagellar biosynthesis, cell-proximal portion of basal-body rod	Cell processes	Surface structures	AE000208	1787313
1781	65167.5	39491.1	0.101536	0.037829	0.0696824	-2.68407	-0.428794	5.04726e-08	9.79437e-06	Field2:I13:3	rpsE	b3303	30S ribosomal subunit protein S5	Translation, post-translational modification	Ribosomal proteins - synthesis, modification	AE000408	1789699
776	20647.2	12556.2	0.0322009	0.0120163	0.0221086	-2.67976	-0.428096	0.000140334	1.44194e-05	Field3:B4:2	crr	b2417	PTS system, glucose-specific IIA component	Transport and binding proteins	Transport of small molecules: Carbohydrates, organic acids, alcohols	AE000329	1788757
1990	7081.88	4382.96	0.0110317	0.00418977	0.00761072	-2.633	-0.420451	1.64388e-08	1.66298e-06	Field2:K18:1	apt	b0469	adenine phosphoribosyltransferase	Nucleotide biosynthesis and metabolism	Salvage of nucleosides and nucleotides	AE000153	1786675
1793	25913.6	16091.8	0.040433	0.0154121	0.0279225	-2.62346	-0.418874	9.44402e-05	5.92045e-07	Field2:A17:3	rplV	b3315	50S ribosomal subunit protein L22	Translation, post-translational modification	Ribosomal proteins - synthesis, modification	AE000408	1789711
409	30359.8	18894.1	0.0471692	0.0180821	0.0326256	-2.60861	-0.416408	8.76677e-05	5.283e-06	Field1:A8:1	hlpA	b0178	histone-like protein, located in outer membrane or nucleoid	DNA replication, repair, restriction/modification	Basic proteins - synthesis, modification	AE000127	1786375
1791	69852	43620.6	0.108501	0.0418063	0.0751537	-2.59533	-0.414192	3.36294e-06	1.82984e-05	Field2:M15:3	rplP	b3313	50S ribosomal subunit protein L16	Translation, post-translational modification	Ribosomal proteins - synthesis, modification	AE000408	1789709
1750	17225.5	10900.3	0.0268313	0.0104296	0.0186305	-2.57262	-0.410375	9.5195e-06	1.53673e-06	Field2:K5:3	prfB	b2891	peptide chain release factor RF-2	Translation, post-translational modification	Proteins - translation and modification	AE000372	2367172
1346	30156.4	19131.8	0.0469799	0.0182785	0.0326292	-2.57022	-0.40997	1.09013e-07	4.62563e-05	Field1:D2:3	pykF	b1676	pyruvate kinase I (formerly F), fructose stimulated	Central intermediary metabolism	Energy metabolism, carbon: Glycolysis	AE000262	1787965
1802	94410.8	60165.6	0.147921	0.0575908	0.102756	-2.56849	-0.409677	0.00549496	0.00141285	Field2:C19:3	fusA	b3340	GTP-binding protein chain elongation factor EF-G	Translation, post-translational modification	Proteins - translation and modification	AE000410	1789738
1774	25224.2	15991	0.0392501	0.0153184	0.0272842	-2.56229	-0.408628	9.37153e-06	8.89143e-05	Field2:K11:3	rplQ	b3294	50S ribosomal subunit protein L17	Translation, post-translational modification	Ribosomal proteins - synthesis, modification	AE000407	1789689
370	22034.6	14080.5	0.0343293	0.0134495	0.0238894	-2.55247	-0.40696	3.46616e-07	9.28666e-05	Field1:C21:4	yi81_3	b2394	IS186 hypothetical protein	Phage, transposon, or plasmid	Transposon-related functions	AE000327	1788738
1289	15788.8	10151.4	0.0246051	0.0097145	0.0171598	-2.53282	-0.403604	3.17211e-05	1.35615e-06	Field1:B12:2	sucD	b0729	succinyl-CoA synthetase, alpha subunit	Central intermediary metabolism	Energy metabolism, carbon: TCA cycle	AE000176	1786949
1787	56294	36195.7	0.0875742	0.0346738	0.061124	-2.52566	-0.402375	1.23057e-06	7.15406e-05	Field2:E15:3	rplX	b3309	50S ribosomal subunit protein L24	Translation, post-translational modification	Ribosomal proteins - synthesis, modification	AE000408	1789705
2577	19377.4	12547.4	0.030081	0.0120203	0.0210507	-2.5025	-0.398375	7.45345e-05	1.47599e-06	Field2:B21:3	yhdG	b3260	putative dehydrogenase	Putative enzymes	Not classified	AE000405	1789660
1060	51691.7	33579.3	0.0802566	0.0321572	0.0562069	-2.49576	-0.397203	0.000111774	8.03371e-07	Field1:H1:4	dnaK	b0014	chaperone Hsp70; DNA biosynthesis; autoregulated heat shock proteins	Cell processes	Chaperones	AE000112	1786196
2893	18688.3	12303.3	0.0291277	0.0117771	0.0204524	-2.47324	-0.393266	1.76563e-05	4.46163e-08	Field2:J4:3	ybgF	b0742	orf, hypothetical protein	Hypothetical, unclassified, unknown	Unknown	AE000177	1786963
1744	28564.9	18837.3	0.0445319	0.0180302	0.031281	-2.46985	-0.392671	5.33381e-05	6.47849e-07	Field2:O3:3	alaS	b2697	alanyl-tRNA synthetase	Translation, post-translational modification	Aminoacyl tRNA synthetases, tRNA modification	AE000353	1789048
308	15215.3	10033.9	0.023739	0.00961414	0.0166766	-2.46918	-0.392552	3.07709e-05	3.39575e-06	Field1:G5:4	yi81_1	b0016	IS186 hypothetical protein	Phage, transposon, or plasmid	Transposon-related functions	AE000112	1786198
1265	89259.6	59330.5	0.138729	0.05682	0.0977746	-2.44156	-0.387667	1.33713e-06	5.95394e-07	Field1:B6:2	lpdA	b0116	lipoamide dehydrogenase (NADH); component of 2-oxodehydrogenase and pyruvate complexes; L-protein of glycine cleavage complex	Central intermediary metabolism	Energy metabolism, carbon: Pyruvate dehydrogenase	AE000121	1786307
1131	32553.6	21651.3	0.0506367	0.0207419	0.0356893	-2.44128	-0.387618	8.89387e-07	7.64676e-05	Field1:F19:4	flgG	b1078	flagellar biosynthesis, cell-distal portion of basal-body rod	Cell processes	Surface structures	AE000208	1787318
1352	116956	78157.2	0.182411	0.0749079	0.128659	-2.43513	-0.386522	4.61114e-06	2.41292e-05	Field1:P2:3	gapA	b1779	glyceraldehyde-3-phosphate dehydrogenase A	Central intermediary metabolism	Energy metabolism, carbon: Glycolysis	AE000273	1788079
807	107169	72270.5	0.166777	0.0691701	0.117974	-2.41112	-0.382218	1.80987e-08	1.7275e-06	Field1:N9:1	tdcC	b3116	anaerobically inducible L-threonine, L-serine permease	Transport and binding proteins	Transport of small molecules: Amino acids, amines	AE000393	1789504
1128	57870.6	39074.9	0.0900204	0.0373961	0.0637083	-2.40721	-0.381515	8.32432e-08	3.09515e-10	Field1:P17:4	flgD	b1075	flagellar biosynthesis, initiation of hook assembly	Cell processes	Surface structures	AE000208	1787315
2027	40195.4	27334.4	0.062746	0.0261919	0.0444689	-2.39563	-0.379419	0.000116713	4.66697e-06	Field2:E4:2	udp	b3831	uridine phosphorylase	Nucleotide biosynthesis and metabolism	Salvage of nucleosides and nucleotides	AE000459	1790265
3013	36273.3	24710.7	0.0564534	0.0236898	0.0400716	-2.38302	-0.377128	0.000134827	0.00054078	Field2:J10:4	yceD	b1088	orf, hypothetical protein	Hypothetical, unclassified, unknown	Unknown	AE000209	1787329
1991	21587.1	14788.2	0.0336689	0.0141573	0.0239131	-2.37819	-0.376247	0.000105125	1.26833e-06	Field2:M18:1	adk	b0474	adenylate kinase activity; pleiotropic effects on glycerol-3-phosphate acyltransferase activity	Nucleotide biosynthesis and metabolism	Purine ribonucleotide biosynthesis	AE000153	1786680
1669	18628.8	12788.8	0.0289924	0.0122422	0.0206173	-2.36824	-0.374425	1.9094e-06	9.91583e-06	Field2:I9:2	rpsT	b0023	30S ribosomal subunit protein S20	Translation, post-translational modification	Ribosomal proteins - synthesis, modification	AE000113	1786206
1782	16954.5	11668.6	0.0263777	0.0111644	0.018771	-2.36266	-0.373401	1.30233e-06	1.84826e-07	Field2:K13:3	rplR	b3304	50S ribosomal subunit protein L18	Translation, post-translational modification	Ribosomal proteins - synthesis, modification	AE000408	1789700
1741	131761	90972.5	0.205303	0.0871231	0.146213	-2.35647	-0.372262	1.35586e-07	2.27684e-06	Field2:I3:3	trmD	b2607	tRNA methyltransferase; tRNA (guanine-7-)-methyltransferase	Translation, post-translational modification	Aminoacyl tRNA synthetases, tRNA modification	AE000346	1788959
3745	13111.3	9294.46	0.0204807	0.00891482	0.0146977	-2.29737	-0.361231	0.000138376	0.000116312	Field3:A2:4	ygdH	b2795	orf, hypothetical protein	Hypothetical, unclassified, unknown	Unknown	AE000363	1789159
567	8307.42	6005.49	0.0132309	0.00577408	0.00950251	-2.29143	-0.360107	0.148865	0.11294	Field1:M22:2	fimB	b4312	recombinase involved in phase variation; regulator for fimA	Regulatory function	Surface structures	AE000502	1790767
3722	25894.9	18447.6	0.0403069	0.0176417	0.0289743	-2.28476	-0.35884	7.06156e-07	6.23814e-06	Field3:C20:3	ygbB	b2746	orf, hypothetical protein	Hypothetical, unclassified, unknown	Unknown	AE000358	1789103
1315	11503.4	8210.01	0.0178975	0.00786179	0.0128796	-2.27651	-0.35727	6.41266e-07	3.01461e-05	Field1:F18:2	ndh	b1109	respiratory NADH dehydrogenase	Energy metabolism	Energy metabolism, carbon: Aerobic respiration	AE000211	1787352
3723	20773.3	14883.7	0.0324043	0.0142346	0.0233195	-2.27645	-0.357257	0.000229278	2.06476e-05	Field3:E20:3	ygbP	b2747	orf, hypothetical protein	Hypothetical, unclassified, unknown	Unknown	AE000358	1789104
2051	88932.9	64448.5	0.138396	0.0617004	0.100048	-2.24304	-0.350837	2.13715e-06	1.8065e-05	Field2:E10:2	acpP	b1094	acyl carrier protein	Fatty acid and phospholipid metabolism	Fatty acid and phosphatidic acid biosynthesis	AE000210	1787336
1675	99980.5	73025.7	0.155817	0.0698708	0.112844	-2.23007	-0.348318	6.35022e-05	1.91824e-05	Field2:E11:2	tsf	b0170	protein chain elongation factor EF-Ts	Translation, post-translational modification	Proteins - translation and modification	AE000126	1786366
1763	13961.8	10302.4	0.0216952	0.0098645	0.0157798	-2.19932	-0.342288	1.16322e-05	1.89239e-07	Field2:E9:3	infB	b3168	protein chain initiation factor IF-2	Translation, post-translational modification	Proteins - translation and modification	AE000397	1789559
3706	17867.8	13337.1	0.0277389	0.0127479	0.0202434	-2.17596	-0.337651	0.000142087	2.51524e-06	Field3:C16:3	ygaC	b2671	orf, hypothetical protein	Hypothetical, unclassified, unknown	Unknown	AE000352	1789026
2052	13999.7	10522.3	0.0218248	0.0100836	0.0159542	-2.16439	-0.335336	1.64882e-06	5.58854e-05	Field2:G10:2	fabF	b1095	3-oxoacyl-[acyl-carrier-protein] synthase II	Fatty acid and phospholipid metabolism	Fatty acid and phosphatidic acid biosynthesis	AE000210	1787337
1402	91838.8	69181.7	0.142957	0.066264	0.10461	-2.15738	-0.333927	3.29136e-05	0.000131079	Field1:D16:3	yfiD	b2579	putative formate acetyltransferase	Putative enzymes	Energy metabolism, carbon: Anaerobic respiration	AE000344	1788933
1287	8891.27	6709.95	0.0138617	0.00642707	0.0101444	-2.15676	-0.333803	3.25697e-06	2.751e-06	Field1:N10:2	sucB	b0727	2-oxoglutarate dehydrogenase (dihydrolipoyltranssuccinase E2 component)	Central intermediary metabolism	Energy metabolism, carbon: TCA cycle	AE000175	1786946
1785	65899.2	49708.4	0.10244	0.0475703	0.075005	-2.15344	-0.333133	3.36747e-05	1.40492e-06	Field2:A15:3	rpsN	b3307	30S ribosomal subunit protein S14	Translation, post-translational modification	Ribosomal proteins - synthesis, modification	AE000408	1789703
1240	106662	80286	0.165271	0.0768067	0.121039	-2.15178	-0.332798	0.0026228	0.000927553	Field1:P22:1	mopA	b4143	GroEL, chaperone Hsp60, peptide-dependent ATPase, heat shock protein	Cell processes	Chaperones	AE000487	1790586
1661	20699	15705.7	0.0322699	0.0150303	0.0236501	-2.14699	-0.33183	0.000106017	1.10032e-05	Field2:I7:2	rpoB	b3987	RNA polymerase, beta subunit	Transcription, RNA processing and degradation	RNA synthesis, modification, DNA transcription	AE000472	1790419
4234	31859.9	24369.6	0.0497383	0.0233024	0.0365204	-2.13447	-0.32929	0.000645394	6.7057e-05	Field3:D4:1	yjgQ	b4262	orf, hypothetical protein	Hypothetical, unclassified, unknown	Unknown	AE000497	1790713
3870	90742.9	70165.2	0.141242	0.0670118	0.104127	-2.10771	-0.323812	0.000176286	0.000576112	Field3:L7:1	tdcE	b3114	probable formate acetyltransferase 3	Putative enzymes	Energy metabolism, carbon: Anaerobic respiration	AE000393	1789502
1794	39810.8	30702.2	0.0618364	0.0293977	0.045617	-2.10345	-0.322931	5.76499e-05	8.50933e-07	Field2:C17:3	rpsS	b3316	30S ribosomal subunit protein S19	Translation, post-translational modification	Ribosomal proteins - synthesis, modification	AE000408	1789712
1674	35166.3	27224.1	0.0547554	0.0260376	0.0403965	-2.10294	-0.322826	5.15731e-10	3.15673e-08	Field2:C11:2	rpsB	b0169	30S ribosomal subunit protein S2	Translation, post-translational modification	Ribosomal proteins - synthesis, modification	AE000126	1786365
1457	21101.6	16322.5	0.032885	0.0156607	0.0242729	-2.09984	-0.322186	0.000148805	0.00168674	Field1:B6:4	atpD	b3732	membrane-bound ATP synthase, F1 sector, beta-subunit	Energy metabolism	ATP-proton motive force interconversion	AE000450	1790170
2890	6444.85	4969.86	0.00996283	0.00475981	0.00736132	-2.09311	-0.320793	0.00864868	0.00219982	Field2:D4:3	b0725	b0725	orf, hypothetical protein	Hypothetical, unclassified, unknown	Unknown	AE000175	1786944
874	10996.8	8558.73	0.0171184	0.00820007	0.0126592	-2.08759	-0.319646	7.86971e-05	0.000289918	Field1:D3:2	corA	b3816	Mg2+ transport, system I	Transport and binding proteins	Transport of small molecules: Cations	AE000457	2367297
1316	24312.8	19049.8	0.0378724	0.0182547	0.0280635	-2.07466	-0.316948	8.40226e-06	0.00023473	Field1:H18:2	icdA	b1136	isocitrate dehydrogenase, specific for NADP+	Central intermediary metabolism	Energy metabolism, carbon: TCA cycle	AE000213	1787381
2075	11736.3	9198.72	0.0182463	0.0088091	0.0135277	-2.07131	-0.316244	1.9537e-07	3.31763e-06	Field2:E16:2	accB	b3255	acetylCoA carboxylase, BCCP subunit; carrier of biotin	Fatty acid and phospholipid metabolism	Biosynthesis of cofactors, carriers: biotin carboxyl carrier protein (BCCP)	AE000404	1789653
1778	15538.7	12196.7	0.0241476	0.0116599	0.0179038	-2.071	-0.31618	6.48639e-06	3.01453e-07	Field2:C13:3	rpmJ	b3299	50S ribosomal subunit protein L36	Translation, post-translational modification	Ribosomal proteins - synthesis, modification	AE000408	1789695
22	20688.3	16318.2	0.032273	0.0156039	0.0239385	-2.06827	-0.315608	0.00022027	1.04199e-05	Field1:K5:1	galK	b0757	galactokinase	Carbon compound catabolism	Degradation of small molecules: Carbon compounds	AE000178	1786972
1798	38576.5	30449.6	0.0602328	0.0291444	0.0446886	-2.0667	-0.315278	0.00094541	0.000200138	Field2:K17:3	rplC	b3320	50S ribosomal subunit protein L3	Translation, post-translational modification	Ribosomal proteins - synthesis, modification	AE000408	1789716
3698	6188.28	4891.59	0.00963446	0.00468083	0.00715764	-2.05828	-0.313505	2.6962e-09	3.58919e-11	Field3:C14:3	b2656	b2656	orf, hypothetical protein	Hypothetical, unclassified, unknown	Unknown	AE000350	1789009
1803	19433.7	15432	0.0303271	0.01475	0.0225386	-2.05607	-0.313037	0.000184648	4.94495e-06	Field2:E19:3	rpsG	b3341	30S ribosomal subunit protein S7, initiates assembly	Translation, post-translational modification	Ribosomal proteins - synthesis, modification	AE000410	1789739
3039	8822.28	6996.28	0.0137504	0.00670083	0.0102256	-2.05205	-0.312188	9.8264e-07	4.10753e-06	Field2:N16:4	ymfJ	b1144	orf, hypothetical protein	Hypothetical, unclassified, unknown	Unknown	AE000214	1787390
2056	11957.1	9481.06	0.018625	0.00908868	0.0138569	-2.04926	-0.311596	5.65451e-05	0.000613939	Field2:O10:2	fabI	b1288	enoyl-[acyl-carrier-protein] reductase (NADH)	Fatty acid and phospholipid metabolism	Fatty acid and phosphatidic acid biosynthesis	AE000227	1787545
2417	19689.3	15674	0.0306645	0.0149845	0.0228245	-2.04641	-0.310993	3.43472e-08	6.91058e-06	Field2:B5:2	ybjX	b0877	putative enzyme	Putative enzymes	Not classified	AE000189	1787103
3173	4243.24	2753.1	0.00675991	0.00264465	0.00470228	-2.04361	-0.310398	0.131326	0.0865495	Field3:I1:2	rhsE	b1456	rhsE protein in rhs element	Phage, transposon, or plasmid	Transposon-related functions	AE000242	1787728
549	4343.66	2581.34	0.00674872	0.00247077	0.00460975	-2.04023	-0.309679	6.11751e-05	6.34303e-07	Field1:I18:2	rfaJ	b3626	UDP-D-glucose:(galactosyl)lipopolysaccharide glucosyltransferase	Cell structure	Surface polysaccharides and antigens	AE000440	1790056
3758	6146.79	4921.77	0.00956654	0.00471195	0.00713925	-2.03027	-0.307554	1.01504e-05	3.28399e-05	Field3:K4:4	ygeF	b2850	orf, hypothetical protein	Hypothetical, unclassified, unknown	Unknown	AE000369	2367169
2020	8135.21	6550.65	0.0126701	0.00626325	0.00946665	-2.02292	-0.305979	1.33225e-08	1.69899e-06	Field2:G2:2	guaB	b2508	IMP dehydrogenase	Nucleotide biosynthesis and metabolism	Purine ribonucleotide biosynthesis	AE000337	1788855
2038	9877.7	7974.78	0.0153819	0.00763663	0.0115093	-2.01423	-0.304109	4.73843e-07	3.11903e-05	Field2:K6:2	deoB	b4383	phosphopentomutase	Nucleotide biosynthesis and metabolism	Salvage of nucleosides and nucleotides	AE000508	1790843
162	5366.77	4335.6	0.00836211	0.00415362	0.00625787	-2.01321	-0.303889	9.94767e-07	6.62903e-05	Field1:C17:2	spoT	b3650	(p)ppGpp synthetase II; also guanosine-3',5'-bis pyrophosphate 3'-pyrophosphohydrolase	Regulatory function	Global regulatory functions	AE000442	1790082
3464	13241.6	10791.9	0.0207806	0.0103302	0.0155554	-2.01164	-0.303549	0.0175789	0.00734596	Field3:O2:1	wzzB	b2027	regulator of length of O-antigen component of lipopolysaccharide chains	Regulatory function	Outer membrane constituents	AE000294	1788339
1765	20955.9	16998.9	0.0326495	0.0162734	0.0244615	-2.00632	-0.3024	6.04313e-07	7.78144e-08	Field2:I9:3	rpmA	b3185	50S ribosomal subunit protein L27	Translation, post-translational modification	Ribosomal proteins - synthesis, modification	AE000399	1789576
1575	17232.3	14015.1	0.0268296	0.0134102	0.0201199	-2.00069	-0.301179	2.35162e-07	6.33483e-10	Field2:M9:1	fis	b3261	site-specific DNA inversion stimulation factor; DNA-binding protein; a trans activator for transcription	Regulatory function	DNA - replication, repair, restriction/modification	AE000405	1789661
2039	16724.9	13671.5	0.0261333	0.0130845	0.0196089	-1.99727	-0.300436	0.00207769	0.000657333	Field2:M6:2	deoD	b4384	purine-nucleoside phosphorylase	Nucleotide biosynthesis and metabolism	Salvage of nucleosides and nucleotides	AE000508	1790844
1134	25663.3	20982.2	0.0399494	0.0200628	0.0300061	-1.99122	-0.299119	2.58714e-06	2.09877e-05	Field1:L19:4	flgJ	b1081	flagellar biosynthesis	Cell processes	Surface structures	AE000208	1787321
3750	83833	68842.6	0.130448	0.0657718	0.09811	-1.98335	-0.297399	9.84512e-05	0.000362826	Field3:K2:4	ygdK	b2811	orf, hypothetical protein	Hypothetical, unclassified, unknown	Unknown	AE000364	1789176
1807	12908.8	10591.9	0.0200592	0.010127	0.0150931	-1.98076	-0.296831	1.93555e-05	3.38547e-07	Field2:M19:3	ppiA	b3363	peptidyl-prolyl cis-trans isomerase A (rotamase A)	Translation, post-translational modification	Proteins - translation and modification	AE000412	1789763
1816	79616.7	65670.6	0.123931	0.0627413	0.0933364	-1.97528	-0.295628	0.000124516	0.000386287	Field2:O21:3	rpmB	b3637	50S ribosomal subunit protein L28	Translation, post-translational modification	Ribosomal proteins - synthesis, modification	AE000441	1790068
1660	19472.8	16038.9	0.0302608	0.0153626	0.0228117	-1.96977	-0.294416	2.10455e-06	6.3022e-06	Field2:G7:2	nusG	b3982	component in transcription antitermination	Transcription, RNA processing and degradation	RNA synthesis, modification, DNA transcription	AE000472	1790414
3711	58961.5	48809.6	0.0916244	0.0466887	0.0691565	-1.96245	-0.292799	0.000118513	1.95958e-05	Field3:M16:3	b2682	b2682	orf, hypothetical protein	Hypothetical, unclassified, unknown	Unknown	AE000353	1789038
1797	30239.5	25157.7	0.0472203	0.0240729	0.0356466	-1.96156	-0.292601	0.00135965	0.000509561	Field2:I17:3	rplD	b3319	50S ribosomal subunit protein L4, regulates expression of S10 operon	Translation, post-translational modification	Ribosomal proteins - synthesis, modification	AE000408	1789715
1792	53151.7	44188.7	0.0828673	0.0422911	0.0625792	-1.95945	-0.292134	0.000124059	1.10152e-05	Field2:O15:3	rpsC	b3314	30S ribosomal subunit protein S3	Translation, post-translational modification	Ribosomal proteins - synthesis, modification	AE000408	1789710
2050	41058	34109.1	0.0638942	0.0326291	0.0482616	-1.95819	-0.291856	2.84681e-12	5.624e-09	Field2:C10:2	fabG	b1093	3-oxoacyl-[acyl-carrier-protein] reductase	Fatty acid and phospholipid metabolism	Fatty acid and phosphatidic acid biosynthesis	AE000210	1787335
1183	16990.4	14132.4	0.0264269	0.0135253	0.0199761	-1.95388	-0.290898	2.30291e-07	1.92372e-09	Field1:N8:1	fliK	b1943	flagellar hook-length control protein	Cell processes	Surface structures	AE000286	1788253
1359	18811.1	15656.2	0.0291447	0.0149726	0.0220587	-1.94654	-0.289263	0.00347412	0.00113448	Field1:N4:3	narP	b2193	nitrate/nitrite response regulator (sensor NarQ)	Regulatory function	Energy metabolism, carbon: Anaerobic respiration	AE000309	1788521
2891	9919.83	8310.13	0.0154496	0.00794014	0.0116949	-1.94576	-0.28909	1.18274e-05	0.000196545	Field2:F4:3	ybgE	b0735	orf, hypothetical protein	Hypothetical, unclassified, unknown	Unknown	AE000177	1786956
1767	19200.7	16106.1	0.0299375	0.0154134	0.0226754	-1.94231	-0.288318	0.000177831	3.01735e-05	Field2:M9:3	rpsI	b3230	30S ribosomal subunit protein S9	Translation, post-translational modification	Ribosomal proteins - synthesis, modification	AE000402	1789625
2288	8727.46	7324.14	0.0136187	0.0070247	0.0103217	-1.93869	-0.287508	5.51794e-05	0.000571379	Field2:O20:4	ribH	b0415	riboflavin synthase, beta chain	Biosynthesis of cofactors, prosthetic groups and carriers	Biosynthesis of cofactors, carriers: Riboflavin	AE000148	1786617
2916	10775.5	9081.9	0.0167964	0.00868664	0.0127415	-1.93359	-0.286364	8.35698e-05	6.88215e-06	Field2:H10:3	ybiS	b0819	orf, hypothetical protein	Hypothetical, unclassified, unknown	Unknown	AE000184	1787040
1815	37583.6	31647	0.0586172	0.030329	0.0444731	-1.93271	-0.286166	1.12897e-05	7.00101e-05	Field2:M21:3	rpmG	b3636	50S ribosomal subunit protein L33	Translation, post-translational modification	Ribosomal proteins - synthesis, modification	AE000441	1790067
146	4235.21	3573.07	0.0065994	0.0034181	0.00500875	-1.93072	-0.285719	5.39927e-05	1.14763e-05	Field1:C13:2	suhB	b2533	enhances synthesis of sigma32 in mutant; extragenic suppressor, may modulate RNAse III lethal action	Cell processes	Global regulatory functions	AE000339	1788882
4281	4504.31	3799.39	0.00700828	0.00363176	0.00532002	-1.92972	-0.285494	9.23313e-06	8.10269e-05	Field3:B16:1	yjjK	b4391	putative ATP-binding component of a transport system	Putative transport proteins	Not classified	AE000509	2367384
2874	8083	6845.06	0.0126126	0.00653915	0.00957587	-1.92878	-0.285283	5.17561e-05	2.24115e-05	Field2:D24:2	b0669	b0669	putative RNA	Hypothetical, unclassified, unknown	Not classified	AE000170	1786886
2159	4635.96	3917.61	0.00722192	0.00374666	0.00548429	-1.92756	-0.285008	1.16318e-06	1.39356e-08	Field2:M12:3	ntpA	b1865	dATP pyrophosphohydrolase	Central intermediary metabolism	Central intermediary metabolism: Nucleotide interconversions	AE000280	1788172
1700	86329.1	72813.6	0.134357	0.0698312	0.102094	-1.92402	-0.28421	0.000742844	0.00202868	Field2:G17:2	rpsA	b0911	30S ribosomal subunit protein S1	Translation, post-translational modification	Ribosomal proteins - synthesis, modification	AE000193	1787140
1788	33344.5	28272.5	0.0519545	0.0270695	0.039512	-1.9193	-0.283143	4.22385e-07	5.79432e-07	Field2:G15:3	rplN	b3310	50S ribosomal subunit protein L14	Translation, post-translational modification	Ribosomal proteins - synthesis, modification	AE000408	1789706
1239	64349.8	54182.1	0.0994972	0.0518792	0.0756882	-1.91786	-0.282818	0.0103963	0.0036242	Field1:N22:1	mopB	b4142	GroES, 10 Kd chaperone binds to Hsp60 in pres. Mg-ATP, suppressing its ATPase activity	Cell processes	Chaperones	AE000487	1790585
1281	24454.9	20766.6	0.0380906	0.0198864	0.0289885	-1.91541	-0.282263	2.12042e-07	1.82672e-05	Field1:B10:2	gltA	b0720	citrate synthase	Central intermediary metabolism	Energy metabolism, carbon: TCA cycle	AE000175	1786939
1096	38581.3	32694.5	0.0597888	0.0312591	0.045524	-1.91268	-0.281643	0.00281462	0.000645794	Field1:P9:4	tig	b0436	trigger factor; a molecular chaperone involved in cell division	Cell processes	Cell division	AE000150	1786640
2273	26380.5	22414.2	0.0408552	0.0214186	0.0311369	-1.90747	-0.280457	0.00351507	0.000523538	Field2:A18:4	ppa	b4226	inorganic pyrophosphatase	Central intermediary metabolism	Central intermediary metabolism: Pool, multipurpose conversions	AE000494	1790673
1130	23244.5	19848.4	0.0361332	0.0189739	0.0275536	-1.90436	-0.279749	7.96047e-07	1.43505e-06	Field1:D19:4	flgF	b1077	flagellar biosynthesis, cell-proximal portion of basal-body rod	Cell processes	Surface structures	AE000208	1787317
1662	12545.3	10684.1	0.0195065	0.0102461	0.0148763	-1.90379	-0.27962	0.000242844	0.00156547	Field2:K7:2	rpoC	b3988	RNA polymerase, beta prime subunit	Transcription, RNA processing and degradation	RNA synthesis, modification, DNA transcription	AE000472	2367335
775	33462.4	28677.8	0.0521604	0.0274101	0.0397852	-1.90296	-0.279431	2.68352e-06	3.25013e-06	Field1:N1:1	ptsI	b2416	PEP-protein phosphotransferase system enzyme I	Transport and binding proteins	Transport of small molecules: Carbohydrates, organic acids, alcohols	AE000329	1788756
1811	19235.9	16376.5	0.0296991	0.0156565	0.0226778	-1.89692	-0.278049	0.0192658	0.0081766	Field2:E21:3	glyS	b3559	glycine tRNA synthetase, beta subunit	Translation, post-translational modification	Aminoacyl tRNA synthetases, tRNA modification	AE000433	1789982
1125	13329.7	11428.2	0.0207505	0.0109434	0.015847	-1.89616	-0.277876	2.16144e-05	9.3167e-05	Field1:J17:4	flgA	b1072	flagellar biosynthesis; assembly of basal-body periplasmic P ring	Cell processes	Surface structures	AE000208	1787312
3869	32178.3	27656	0.0501329	0.0264594	0.0382962	-1.89471	-0.277542	4.45386e-05	1.77167e-05	Field3:J7:1	yhaR	b3113	orf, hypothetical protein	Hypothetical, unclassified, unknown	Unknown	AE000393	1789501
2030	24262.3	20904.8	0.0378205	0.0200206	0.0289205	-1.88908	-0.276251	3.27079e-06	3.06625e-06	Field2:K4:2	purA	b4177	adenylosuccinate synthetase	Nucleotide biosynthesis and metabolism	Purine ribonucleotide biosynthesis	AE000490	1790620
1135	43504.9	37964.7	0.0683083	0.0363287	0.0523185	-1.88028	-0.274223	0.0251719	0.0125387	Field1:N19:4	flgK	b1082	flagellar biosynthesis, hook-filament junction protein 1	Cell processes	Surface structures	AE000209	1787323
1244	52259.3	45241.8	0.0812895	0.0432957	0.0622926	-1.87754	-0.27359	2.80571e-07	1.41615e-09	Field1:H24:1	tsr	b4355	methyl-accepting chemotaxis protein I, serine sensor receptor	Regulatory function	Chemotaxis and mobility	AE000506	2367378
3718	11968.2	10404.7	0.018644	0.00995036	0.0142972	-1.8737	-0.2727	7.0448e-07	2.29582e-08	Field3:K18:3	ygbA	b2732	orf, hypothetical protein	Hypothetical, unclassified, unknown	Unknown	AE000357	1789088
92	7598.02	6627.14	0.011859	0.00634543	0.00910222	-1.86891	-0.271588	0.000480422	3.33008e-05	Field1:G23:1	gph	b3385	phosphoglycolate phosphatase	Carbon compound catabolism	Degradation of small molecules: Carbon compounds	AE000414	1789787
1799	20384.3	17790.7	0.0317565	0.0170079	0.0243822	-1.86716	-0.271183	1.52517e-07	2.68095e-06	Field2:M17:3	rpsJ	b3321	30S ribosomal subunit protein S10	Translation, post-translational modification	Ribosomal proteins - synthesis, modification	AE000408	1789717
1776	30031.2	26300.7	0.046873	0.0251501	0.0360115	-1.86373	-0.270383	0.000723216	0.000109639	Field2:O11:3	rpsK	b3297	30S ribosomal subunit protein S11	Translation, post-translational modification	Ribosomal proteins - synthesis, modification	AE000407	1789692
1823	22587.9	19761.6	0.0351582	0.0189135	0.0270359	-1.8589	-0.269255	1.7238e-06	6.67538e-06	Field2:M23:3	hslV	b3932	heat shock protein hslVU, proteasome-related peptidase subunit	Carbon compound catabolism	Degradation of proteins, peptides, glyco	AE000467	1790367
1566	27989.2	24553.6	0.0435514	0.0235169	0.0335342	-1.85191	-0.267621	4.86121e-05	0.000197815	Field2:K7:1	recA	b2699	DNA strand exchange and renaturation, DNA-dependent ATPase, DNA- and ATP-dependent coprotease	DNA replication, repair, restriction/modification	DNA - replication, repair, restriction/modification	AE000354	1789051
1715	28558.2	25084.2	0.0444646	0.024011	0.0342378	-1.85184	-0.267603	2.49609e-08	3.2108e-06	Field2:E21:2	tyrS	b1637	tyrosine tRNA synthetase	Translation, post-translational modification	Aminoacyl tRNA synthetases, tRNA modification	AE000259	1787925
1018	73939.9	64896.4	0.114956	0.0621767	0.0885664	-1.84886	-0.266904	5.24132e-06	0.000153034	Field1:D15:3	prlA	b3300	putative ATPase subunit of translocase	Putative transport proteins	Not classified	AE000408	1789696
1620	14515.5	12724	0.0223998	0.0121598	0.0172798	-1.84212	-0.265319	0.0242056	0.0101208	Field2:G21:1	nusB	b0416	transcription termination; L factor	Transcription, RNA processing and degradation	RNA synthesis, modification, DNA transcription	AE000148	1786618
435	15215.8	13435.3	0.0236805	0.0128651	0.0182728	-1.84069	-0.26498	4.19277e-05	0.000114073	Field1:E14:1	pal	b0741	peptidoglycan-associated lipoprotein	Cell structure	Macromolecule synthesis, modification: Lipoprotein	AE000177	1786962
1760	22016.4	19565.2	0.0343236	0.0187201	0.0265218	-1.83352	-0.263286	0.000224577	9.07489e-05	Field2:O7:3	rpsO	b3165	30S ribosomal subunit protein S15	Translation, post-translational modification	Ribosomal proteins - synthesis, modification	AE000397	1789556
1796	18393	16349.2	0.0286046	0.0156306	0.0221176	-1.83004	-0.26246	8.57686e-08	4.04946e-06	Field2:G17:3	rplW	b3318	50S ribosomal subunit protein L23	Translation, post-translational modification	Ribosomal proteins - synthesis, modification	AE000408	1789714
1097	8159	7253.43	0.0127183	0.00695041	0.00983433	-1.82986	-0.262417	6.44392e-06	0.000128727	Field1:B11:4	acrB	b0462	acridine efflux pump	Cell processes	Drug/analog sensitivity	AE000152	1786667
1243	10215.1	9116.57	0.0159374	0.00873378	0.0123356	-1.8248	-0.261215	5.8978e-05	1.68087e-05	Field1:F24:1	yjiY	b4354	putative carbon starvation protein	Hypothetical, unclassified, unknown	Not classified	AE000506	1790814
2306	9629.12	8685.98	0.0150101	0.00826364	0.0116369	-1.8164	-0.259212	0.010666	0.0264083	Field2:D1:1	bioD	b0778	dethiobiotin synthetase	Biosynthesis of cofactors, prosthetic groups and carriers	Biosynthesis of cofactors, carriers: Biotin	AE000180	1786995
2002	21333.4	19355.7	0.0335575	0.0184894	0.0260234	-1.81496	-0.258866	0.0433718	0.0210946	Field2:C22:1	prsA	b1207	phosphoribosylpyrophosphate synthetase	Nucleotide biosynthesis and metabolism	Purine ribonucleotide biosynthesis	AE000219	1787458
1705	17934	16186.5	0.028107	0.015508	0.0218075	-1.81242	-0.25826	0.012686	0.00377861	Field2:A19:2	ycdV	b1031	putative ribosomal protein	Putative cell structure	Not classified	AE000205	1787269
1167	15472.6	13853.8	0.0239843	0.0132532	0.0186188	-1.8097	-0.257608	0.00332414	0.00147026	Field1:N4:1	cheZ	b1881	chemotactic response; CheY protein phophatase; antagonist of CheY as switch regulator	Regulatory function	Chemotaxis and mobility	AE000282	1788190
2992	7901.42	7131.88	0.0123296	0.00683361	0.00958162	-1.80426	-0.2563	7.37063e-05	3.72635e-05	Field2:P4:4	ycdY	b1035	putative oxidoreductase component	Putative enzymes	Not classified	AE000205	1787272
1817	8632.99	7752.21	0.013322	0.0074126	0.0103673	-1.79721	-0.254599	0.0273709	0.0138221	Field2:A23:3	rpmH	b3703	50S ribosomal subunit protein L34	Translation, post-translational modification	Ribosomal proteins - synthesis, modification	AE000447	1790138
1775	42145.5	38210	0.0656921	0.0365986	0.0511454	-1.79494	-0.254049	2.53481e-06	1.55154e-05	Field2:M11:3	rpsD	b3296	30S ribosomal subunit protein S4	Translation, post-translational modification	Ribosomal proteins - synthesis, modification	AE000407	1789691
1107	24587.6	22359.3	0.0382559	0.021384	0.0298199	-1.789	-0.25261	6.59833e-09	1.05297e-06	Field1:F13:4	ahpF	b0606	alkyl hydroperoxide reductase, F52a subunit; detoxification of hydroperoxides	Cell processes	Detoxification	AE000166	1786823
496	12605.8	11393.6	0.0195075	0.0109071	0.0152073	-1.78852	-0.252494	0.00895248	0.00360893	Field1:O4:2	rcsB	b2217	positive response regulator for colanic capsule biosynthesis, (sensor, RcsC)	Regulatory function	Surface polysaccharides and antigens	AE000310	1788546
1256	52695.5	48042.6	0.0821371	0.0459696	0.0640534	-1.78677	-0.252068	0.000161975	5.7333e-05	Field1:P2:2	talB	b0008	transaldolase B	Central intermediary metabolism	Central intermediary metabolism: Non-oxidative branch, pentose pathway	AE000111	1786189
1232	14411.2	13170.9	0.0224253	0.0125954	0.0175103	-1.78044	-0.250528	1.22808e-06	1.30768e-05	Field1:P20:1	hslU	b3931	heat shock protein hslVU, ATPase subunit, homologous to chaperones	Cell processes	Adaptations, atypical conditions	AE000467	1790366
1833	9542.28	8750.93	0.0148853	0.0083691	0.0116272	-1.7786	-0.250078	0.000420587	6.86627e-05	Field2:A3:4	efp	b4147	elongation factor P (EF-P)	Translation, post-translational modification	Proteins - translation and modification	AE000487	1790590
1286	10724.4	9804.65	0.0166902	0.00938907	0.0130397	-1.77762	-0.24984	6.32801e-05	0.000164233	Field1:L10:2	sucA	b0726	2-oxoglutarate dehydrogenase (decarboxylase component)	Central intermediary metabolism	Energy metabolism, carbon: TCA cycle	AE000175	1786945
3748	5975.49	5491.77	0.00933453	0.0052595	0.00729702	-1.77479	-0.249148	0.00142795	0.000177205	Field3:G2:4	b2809	b2809	orf, hypothetical protein	Hypothetical, unclassified, unknown	Unknown	AE000364	1789174
1812	12487.9	11427	0.0193779	0.0109327	0.0151553	-1.77247	-0.248579	0.00151019	0.000685539	Field2:G21:3	glyQ	b3560	glycine tRNA synthetase, alpha subunit	Translation, post-translational modification	Aminoacyl tRNA synthetases, tRNA modification	AE000433	1789983
1804	23533.4	21644.6	0.0366602	0.0206962	0.0286782	-1.77135	-0.248305	1.72593e-07	4.01331e-07	Field2:G19:3	rpsL	b3342	30S ribosomal subunit protein S12	Translation, post-translational modification	Ribosomal proteins - synthesis, modification	AE000410	1789740
1138	45272.7	41675.8	0.0705887	0.0398959	0.0552423	-1.76932	-0.247807	8.05226e-05	3.28272e-06	Field1:D21:4	minD	b1175	cell division inhibitor, a membrane ATPase, activates minC	Cell processes	Cell division	AE000216	1787423
1427	57705.5	53053.6	0.0897772	0.0507972	0.0702872	-1.76736	-0.247326	2.79486e-06	4.39228e-05	Field1:F22:3	pgk	b2926	phosphoglycerate kinase	Central intermediary metabolism	Energy metabolism, carbon: Glycolysis	AE000376	1789294
1934	3756.98	3470.77	0.00583855	0.00331493	0.00457674	-1.76129	-0.245831	2.33874e-05	0.000361023	Field2:K4:1	argR	b3237	repressor of arg regulon; cer-mediated site specific recombination	Regulatory function	Amino acid biosynthesis: Arginine	AE000403	1789633
1035	11935.6	11044.4	0.0185633	0.0105732	0.0145683	-1.75569	-0.244449	5.64593e-08	1.60062e-06	Field1:F19:3	yidE	b3685	putative transport protein	Putative transport proteins	Not classified	AE000445	1790119
1119	8234.59	7682.07	0.0128259	0.00735501	0.0100905	-1.74383	-0.241505	1.31588e-07	5.4312e-06	Field1:N15:4	mdoH	b1049	membrane glycosyltransferase; synthesis of membrane-derived oligosaccharide (MDO)	Cell processes	Osmotic adaptation	AE000206	1787287
1897	8903.41	8485.4	0.0142214	0.00815779	0.0111896	-1.74329	-0.241369	0.288528	0.390555	Field2:A19:4	yeaU	b1800	putative tartrate dehydrogenase	Putative enzymes	Not classified	AE000274	1788101
448	182023	169972	0.283448	0.162786	0.223117	-1.74123	-0.240856	1.4719e-05	0.000141296	Field1:O16:1	ompA	b0957	outer membrane protein 3a (II*;G;d)	Cell structure	Outer membrane constituents	AE000198	1787191
3707	18480.7	17314.3	0.0287285	0.0165691	0.0226488	-1.73386	-0.239013	6.10546e-05	7.34976e-06	Field3:E16:3	ygaM	b2672	orf, hypothetical protein	Hypothetical, unclassified, unknown	Unknown	AE000352	1789027
1460	27412.7	25577.5	0.0423744	0.0244508	0.0334126	-1.73305	-0.23881	0.0162077	0.00698984	Field1:H6:4	atpH	b3735	membrane-bound ATP synthase, F1 sector, delta-subunit	Energy metabolism	ATP-proton motive force interconversion	AE000450	1790173
1442	25099.7	23660.4	0.0391156	0.022611	0.0308633	-1.72994	-0.238031	2.67805e-06	4.2213e-05	Field1:D2:4	mdh	b3236	malate dehydrogenase	Central intermediary metabolism	Energy metabolism, carbon: TCA cycle	AE000403	1789632
2512	31197.4	29434.2	0.0485546	0.0281879	0.0383713	-1.72253	-0.236168	9.84093e-05	0.000230451	Field2:P3:3	ucpA	b2426	putative oxidoreductase	Putative enzymes	Not classified	AE000330	1788766
1503	3655.73	3420.26	0.00569543	0.00327391	0.00448467	-1.7218	-0.235984	1.22236e-06	8.5604e-08	Field1:N16:4	dnaE	b0184	DNA polymerase III, alpha subunit	DNA replication, repair, restriction/modification	DNA - replication, repair, restriction/modification	AE000127	1786381
1247	11556.2	10964.9	0.0179893	0.0104818	0.0142355	-1.71623	-0.234575	4.93378e-05	0.000148399	Field1:N24:1	sfmC	b0531	putative chaperone	Putative factors	Not classified	AE000159	1786743
2120	4090.61	3879.19	0.00638006	0.00371867	0.00504937	-1.71568	-0.234437	5.85695e-05	0.000476984	Field2:O2:3	appY	b0564	regulatory protein affecting appA and other genes	Regulatory function	Central intermediary metabolism: Pool, multipurpose conversions	AE000161	1786776
1653	14729.4	14005.2	0.0229425	0.013397	0.0181697	-1.71251	-0.233632	7.60228e-06	2.87469e-07	Field2:I5:2	greB	b3406	transcription elongation factor and transcript cleavage	Regulatory function	RNA synthesis, modification, DNA transcription	AE000416	1789810
1105	31499.5	29903.5	0.0488921	0.0285912	0.0387417	-1.71004	-0.233007	0.000680324	8.71276e-05	Field1:B13:4	nfnB	b0578	oxygen-insensitive NAD(P)H nitroreductase	Cell processes	Drug/analog sensitivity	AE000163	1786792
3717	13377	12763.5	0.0208357	0.0121979	0.0165168	-1.70814	-0.232523	9.85771e-06	0.000146363	Field3:I18:3	hycI	b2717	protease involved in processing C-terminal end of the large subunit of hydrogenase 3	Carbon compound catabolism	Degradation of proteins, peptides, glyco	AE000356	1789072
1132	19549.3	18626.3	0.0303983	0.0178001	0.0240992	-1.70776	-0.232427	5.81961e-06	0.000115926	Field1:H19:4	flgH	b1079	flagellar biosynthesis, basal-body outer-membrane L (lipopolysaccharide layer) ring protein	Cell processes	Surface structures	AE000208	1787319
4226	4267.98	4026.21	0.00650245	0.00380929	0.00515587	-1.707	-0.232233	0.263779	0.259518	Field3:D2:1	b4250	b4250	orf, hypothetical protein	Hypothetical, unclassified, unknown	Unknown	AE000496	1790699
1738	16928.7	16248	0.0265426	0.0155557	0.0210492	-1.70629	-0.232054	0.0211991	0.0104888	Field2:C3:3	lepA	b2569	GTP-binding elongation factor, may be inner membrane protein	Translation, post-translational modification	Proteins - translation and modification	AE000343	1788922
1099	25594.8	24506	0.039962	0.0234551	0.0317085	-1.70376	-0.23141	0.00172217	0.000569362	Field1:F11:4	htpG	b0473	chaperone Hsp90, heat shock protein C 62.5	Cell processes	Chaperones	AE000153	1786679
476	24534.4	23467.1	0.0381866	0.0224324	0.0303095	-1.7023	-0.231036	8.68795e-05	0.000199653	Field1:G24:1	fliF	b1938	flagellar biosynthesis; basal-body MS(membrane and supramembrane)-ring and collar protein	Cell processes	Surface structures	AE000286	1788248
3721	10779	10328.6	0.0168012	0.00987284	0.013337	-1.70176	-0.230898	4.19583e-06	4.89266e-06	Field3:A20:3	ygbO	b2745	putative hydrogenase subunit	Putative enzymes	Not classified	AE000358	1789102
503	5709.72	5477.35	0.00891141	0.00523981	0.00707561	-1.70071	-0.23063	0.00136756	0.000619145	Field1:M6:2	b2351	b2351	putative glycan biosynthesis enzyme	Putative enzymes	Not classified	AE000323	1788692
1756	13652.8	13056.8	0.0212394	0.0124946	0.016867	-1.69988	-0.230418	9.4683e-08	1.121e-09	Field2:G7:3	rpsU	b3065	30S ribosomal subunit protein S21	Translation, post-translational modification	Ribosomal proteins - synthesis, modification	AE000388	1789446
1826	8356.62	8032.55	0.0130232	0.007678	0.0103506	-1.69617	-0.229469	1.89221e-06	8.14559e-06	Field2:C1:4	tufB	b3980	protein chain elongation factor EF-Tu (duplicate of tufA)	Translation, post-translational modification	Proteins - translation and modification	AE000472	1790412
1323	58098.4	55854.5	0.090568	0.0534576	0.0720128	-1.6942	-0.228965	0.000117732	1.13905e-05	Field1:F20:2	adhE	b1241	CoA-linked acetaldehyde dehydrogenase and iron-dependent alcohol dehydrogenase; pyruvate-formate-lyase deactivase	Energy metabolism	Energy metabolism, carbon: Fermentation	AE000222	1787493
2390	14857.2	14408.8	0.023303	0.0137819	0.0185424	-1.69084	-0.228104	0.0255832	0.014208	Field2:L21:1	yajG	b0434	putative polymerase/proteinase	Putative enzymes	Not classified	AE000149	1786637
472	110910	106275	0.171383	0.101803	0.136593	-1.68347	-0.226206	0.0198042	0.00825047	Field1:O22:1	fliD	b1924	flagellar biosynthesis; filament capping protein; enables filament assembly	Cell processes	Surface structures	AE000285	1788233
1266	6507.38	6311.37	0.0101744	0.00604556	0.00810996	-1.68295	-0.22607	0.00380944	0.000796943	Field1:D6:2	acnB	b0118	aconitate hydrase B	Central intermediary metabolism	Energy metabolism, carbon: TCA cycle	AE000121	2367097
1426	28812.1	27982.4	0.0448875	0.0267825	0.035835	-1.676	-0.224274	3.72448e-06	1.05391e-07	Field1:D22:3	fba	b2925	fructose-bisphosphate aldolase, class II	Central intermediary metabolism	Energy metabolism, carbon: Glycolysis	AE000376	1789293
3261	3791.73	3663.23	0.00586907	0.003502	0.00468554	-1.67592	-0.224254	0.00955012	0.00368975	Field3:I23:2	b1629	b1629	putative membrane protein	putative membrane protein	Not classified	AE000258	1787916
3467	8326.76	8073.53	0.0129442	0.00772609	0.0103352	-1.67539	-0.224117	6.36707e-05	8.14318e-06	Field3:E4:1	wbbI	b2034	putative Galf transferase	Putative enzymes	Not classified	AE000294	1788346
1171	39337.6	38185.6	0.0611521	0.0365429	0.0488475	-1.67343	-0.223609	5.68187e-05	6.15957e-06	Field1:F6:1	tap	b1885	methyl-accepting chemotaxis protein IV, peptide sensor receptor	Regulatory function	Chemotaxis and mobility	AE000282	1788194
1652	72765.9	70706.1	0.11308	0.0676969	0.0903884	-1.67039	-0.222817	1.38718e-05	1.63075e-06	Field2:G5:2	rpoA	b3295	RNA polymerase, alpha subunit	Transcription, RNA processing and degradation	RNA synthesis, modification, DNA transcription	AE000407	1789690
1768	31402.6	30591.1	0.0488395	0.0292549	0.0390472	-1.66945	-0.222573	1.00267e-07	1.08256e-07	Field2:O9:3	rplM	b3231	50S ribosomal subunit protein L13	Translation, post-translational modification	Ribosomal proteins - synthesis, modification	AE000402	1789626
1777	10238.3	10039.2	0.0159468	0.00960119	0.012774	-1.66092	-0.22035	1.92541e-07	4.533e-08	Field2:A13:3	rpsM	b3298	30S ribosomal subunit protein S13	Translation, post-translational modification	Ribosomal proteins - synthesis, modification	AE000407	1789693
2041	8811.05	8626.27	0.0137215	0.00826314	0.0109923	-1.66057	-0.220256	6.31535e-05	0.00035999	Field2:A8:2	fabZ	b0180	(3R)-hydroxymyristol acyl carrier protein dehydratase	Fatty acid and phospholipid metabolism	Fatty acid and phosphatidic acid biosynthesis	AE000127	1786377
554	4542.82	4462.52	0.00710512	0.00428027	0.0056927	-1.65997	-0.2201	0.00287711	0.00161138	Field1:C20:2	rfaG	b3631	glucosyltransferase I; lipopolysaccharide core biosynthesis	Cell structure	Macromolecule metabolism: Lipopolysaccharide	AE000440	1790061
868	5592.12	5509.65	0.00875776	0.00528301	0.00702038	-1.65772	-0.219512	0.00942114	0.00301195	Field1:H1:2	pstS	b3728	high-affinity phosphate-specific transport system; periplasmic phosphate-binding protein	Transport and binding proteins	Transport of small molecules: Anions	AE000449	2367271
1262	8001.18	7839.01	0.0124301	0.00750705	0.00996856	-1.65579	-0.219004	2.82173e-05	7.23367e-06	Field1:L4:2	pdhR	b0113	transcriptional regulator for pyruvate dehydrogenase complex	Regulatory function	Energy metabolism, carbon: Pyruvate dehydrogenase	AE000120	1786303
3752	26424.1	25908.1	0.0410784	0.0248242	0.0329513	-1.65477	-0.218737	3.31511e-05	0.000370686	Field3:O2:4	ygdB	b2824	orf, hypothetical protein	Hypothetical, unclassified, unknown	Unknown	AE000366	1789188
2995	4233.53	4159.78	0.00658347	0.00398249	0.00528298	-1.6531	-0.2183	2.34026e-07	2.36703e-06	Field2:F6:4	b1044	b1044	orf, hypothetical protein	Hypothetical, unclassified, unknown	Unknown	AE000205	1787281
3188	3495.34	2797.66	0.00546264	0.00267779	0.00407021	-1.65143	-0.217859	0.00220088	0.000616715	Field3:G5:2	pqqL	b1494	putative peptidase	Putative enzymes	Not classified	AE000246	1787770
2011	9524.61	9398.19	0.0148411	0.00899728	0.0119192	-1.64951	-0.217355	1.8661e-06	6.0779e-07	Field2:E24:1	cdd	b2143	cytidine/deoxycytidine deaminase	Nucleotide biosynthesis and metabolism	Salvage of nucleosides and nucleotides	AE000303	1788465
481	6856.53	6791.39	0.0106863	0.00650369	0.00859499	-1.64311	-0.215667	3.54734e-06	8.89373e-06	Field1:A2:2	fliN	b1946	flagellar biosynthesis, component of motor switch and energizing, enabling rotation and determining its direction	Cell processes	Surface structures	AE000286	1788256
2993	9023.72	8949.57	0.0140712	0.00857031	0.0113207	-1.64185	-0.215334	3.69881e-05	7.29309e-06	Field2:B6:4	ycdZ	b1036	orf, hypothetical protein	Hypothetical, unclassified, unknown	Unknown	AE000205	1787273
2429	4123.22	4083.78	0.00641711	0.00391755	0.00516733	-1.63804	-0.214325	0.00301693	0.00614957	Field2:J7:2	b1134	b1134	putative phosphohydrolase	Putative enzymes	Not classified	AE000213	1787379
1231	12898.3	12819.8	0.0200855	0.0122672	0.0161763	-1.63734	-0.214139	1.12841e-06	2.05766e-08	Field1:N20:1	sodA	b3908	superoxide dismutase, manganese	Cell processes	Detoxification	AE000465	1790342
1360	35688.5	35433.2	0.0553383	0.0339063	0.0446223	-1.63209	-0.212745	0.00397197	0.00197693	Field1:P4:3	ccmH	b2194	possible subunit of heme lyase	Putative enzymes	Energy metabolism, carbon: Electron transport	AE000309	1788522
1273	3479.17	3236.92	0.00539841	0.00309442	0.00424641	-1.63201	-0.212723	0.00085128	9.77509e-05	Field1:B8:2	cyoD	b0429	cytochrome o ubiquinol oxidase subunit IV	Energy metabolism	Energy metabolism, carbon: Aerobic respiration	AE000149	1786632
467	4039.34	4028.28	0.00629919	0.00386012	0.00507965	-1.63187	-0.212684	4.00522e-05	0.000206889	Field1:E22:1	flhA	b1879	flagellar biosynthesis; possible export of flagellar proteins	Cell processes	Surface structures	AE000281	1788187
2873	10220.1	10207.8	0.0159838	0.0097999	0.0128918	-1.63101	-0.212457	0.00379899	0.00630404	Field2:B24:2	b0667	b0667	putative RNA	Hypothetical, unclassified, unknown	Not classified	AE000170	1786885
410	22941.2	22960.6	0.0357484	0.0219766	0.0288625	-1.62666	-0.211296	1.50459e-05	6.15378e-07	Field1:C8:1	lpxD	b0179	UDP-3-O-(3-hydroxymyristoyl)-glucosamine N-acyltransferase; third step of endotoxin (lipidA) synthesis	Cell structure	Surface polysaccharides and antigens	AE000127	1786376
3414	31572	31606.7	0.0491069	0.03026	0.0396835	-1.62283	-0.210273	3.81655e-07	1.09253e-05	Field3:K13:4	fliZ	b1921	orf, hypothetical protein	Hypothetical, unclassified, unknown	Unknown	AE000285	1788230
1339	3443.46	3474.87	0.00539891	0.00332691	0.00436291	-1.6228	-0.210264	0.025644	0.0138398	Field1:F24:2	fdnI	b1476	formate dehydrogenase-N, nitrate-inducible, cytochrome B556(Fdn) gamma subunit	Energy metabolism	Energy metabolism, carbon: Anaerobic respiration	AE000244	1787750
1998	4877.23	4865.61	0.00754884	0.00465937	0.00610411	-1.62014	-0.209553	0.0110813	0.00443046	Field2:K20:1	pyrD	b0945	dihydro-orotate dehydrogenase	Nucleotide biosynthesis and metabolism	Pyrimidine ribonucleotide biosynthesis	AE000196	1787177
706	15227.8	15282.2	0.0237352	0.0146502	0.0191927	-1.62013	-0.209549	0.000222618	0.00141806	Field1:C10:4	potC	b1124	spermidine/putrescine transport system permease	Transport and binding proteins	Transport of small molecules: Amino acids, amines	AE000212	1787368
442	122970	123405	0.191533	0.118241	0.154887	-1.61985	-0.209475	0.000158913	0.000765744	Field1:C16:1	ompF	b0929	outer membrane protein 1a (Ia;b;F)	Cell structure	Outer membrane constituents	AE000195	1787160
3077	101902	102633	0.15819	0.0977772	0.127984	-1.61786	-0.208941	0.00720909	0.0196144	Field3:I1:1	ychM	b1206	orf, hypothetical protein	Hypothetical, unclassified, unknown	Unknown	AE000219	1787457
4045	5603.54	5669.09	0.0087645	0.00542246	0.00709348	-1.61633	-0.20853	0.00896697	0.00464732	Field3:J3:3	ttk	b3641	putative transcriptional regulator	Putative regulatory proteins	Not classified	AE000441	1790072
1746	16651	16781.1	0.0259425	0.016055	0.0209988	-1.61585	-0.2084	9.17845e-05	4.54783e-05	Field2:C5:3	iap	b2753	alkaline phosphatase isozyme conversion, aminopeptidase	Translation, post-translational modification	Proteins - translation and modification	AE000359	1789111
4047	12089.7	12003.8	0.018413	0.0114028	0.0149079	-1.61479	-0.208115	0.281407	0.322668	Field3:N3:3	yicH	b3655	orf, hypothetical protein	Hypothetical, unclassified, unknown	Unknown	AE000443	1790088
1113	6877.89	6956.42	0.0107486	0.00666078	0.00870471	-1.61372	-0.207828	0.00396982	0.00116932	Field1:B15:4	ftsK	b0890	cell division protein	Cell processes	Cell division	AE000191	1787117
2190	20932.2	21064.7	0.0324289	0.0201195	0.0262742	-1.61181	-0.207314	0.00361754	0.000955558	Field2:K20:3	yfhO	b2530	putative aminotransferase	Putative enzymes	Not classified	AE000339	1788879
1651	45987.8	46381.9	0.0715524	0.0443934	0.0579729	-1.61178	-0.207306	5.70066e-08	2.52502e-06	Field2:E5:2	nusA	b3169	transcription pausing; L factor	Transcription, RNA processing and degradation	RNA synthesis, modification, DNA transcription	AE000397	1789560
3408	10208.8	10299.6	0.0158779	0.00986622	0.0128721	-1.60932	-0.206643	6.04176e-05	0.000384532	Field3:O11:4	b1904	b1904	orf, hypothetical protein	Hypothetical, unclassified, unknown	Unknown	AE000284	1788215
3268	30875.2	31327.5	0.0481192	0.02995	0.0390346	-1.60665	-0.205921	4.73631e-06	2.71376e-06	Field3:G1:3	slyB	b1641	putative outer membrane protein	putative membrane protein	Not classified	AE000259	1787929
3107	44140.5	44669.8	0.0686165	0.0427094	0.055663	-1.60659	-0.205906	3.15022e-06	1.30709e-06	Field3:E9:1	ycjU	b1317	putative beta-phosphoglucomutase	Putative enzymes	Not classified	AE000229	1787576
2517	3783.47	3841.01	0.00588855	0.00367331	0.00478093	-1.60306	-0.20495	1.57236e-05	3.30174e-05	Field2:J5:3	yfgB	b2517	orf, hypothetical protein	Hypothetical, unclassified, unknown	Unknown	AE000338	1788865
3658	7419.26	7534.68	0.0115351	0.00720746	0.00937127	-1.60044	-0.204238	5.57551e-05	9.17384e-06	Field3:C4:3	yfiM	b2586	orf, hypothetical protein	Hypothetical, unclassified, unknown	Unknown	AE000345	1788941
2849	172235	174687	0.267587	0.167279	0.217433	-1.59965	-0.204024	3.23963e-05	7.91101e-06	Field2:B18:2	ybdM	b0601	orf, hypothetical protein	Hypothetical, unclassified, unknown	Unknown	AE000165	1786817
2660	6847.63	6974.03	0.0106612	0.0066728	0.00866701	-1.59771	-0.203499	1.04847e-06	8.95571e-08	Field2:H17:4	yi82_1	b0017	IS186 & IS421 hypothetical protein	Phage, transposon, or plasmid	Transposon-related functions	AE000112	1786199
2434	6636.41	6757.53	0.0103106	0.00646286	0.00838673	-1.59536	-0.202859	0.000247185	3.91796e-05	Field2:D9:2	b1200	b1200	putative dihydroxyacetone kinase (EC 2.7.1.2)	Putative enzymes	Not classified	AE000218	1787450
331	10676.2	10877.7	0.0166176	0.0104198	0.0135187	-1.59481	-0.202709	0.000356401	0.000736246	Field1:E11:4	yi81_2	b0582	IS186 hypothetical protein	Phage, transposon, or plasmid	Transposon-related functions	AE000163	1786796
1168	14371.7	14583.6	0.0222163	0.0139599	0.0180881	-1.59143	-0.201789	0.0236779	0.013372	Field1:P4:1	cheY	b1882	chemotaxis regulator transmits chemoreceptor signals to flagelllar motor components	Regulatory function	Chemotaxis and mobility	AE000282	1788191
50	8415.2	8597.56	0.0130935	0.00823145	0.0106625	-1.59067	-0.20158	1.75267e-05	8.76044e-05	Field1:C13:1	pta	b2297	phosphotransacetylase	Energy metabolism	Degradation of small molecules: Carbon compounds	AE000319	1788635
1120	5222.18	5358.17	0.00814508	0.00513386	0.00663947	-1.58654	-0.200451	5.96266e-05	0.000138636	Field1:P15:4	htrB	b1054	heat shock protein	Cell processes	Adaptations, atypical conditions	AE000206	1787292
2162	7543.65	7746.1	0.0117436	0.00740569	0.00957466	-1.58576	-0.200237	4.20227e-05	0.000133803	Field2:C14:3	rfbA	b2039	glucose-1-phosphate thymidylyltransferase	Central intermediary metabolism	Central intermediary metabolism: Sugar-nucleotide biosynthesis, conversions	AE000294	1788351
1822	11683.4	12021.4	0.0182172	0.011492	0.0148546	-1.58521	-0.200087	4.49153e-05	7.65641e-06	Field2:K23:3	yihK	b3871	putative GTP-binding factor	Putative factors	Not classified	AE000462	1790302
1377	5631.68	5790.21	0.00877293	0.00553815	0.00715554	-1.58409	-0.19978	5.39907e-06	1.89617e-07	Field1:B10:3	nuoN	b2276	NADH dehydrogenase I chain N	Energy metabolism	Energy metabolism, carbon: Aerobic respiration	AE000317	1788612
2003	6669.62	6856.65	0.01039	0.00656437	0.00847716	-1.58278	-0.199421	4.48966e-07	2.74434e-06	Field2:E22:1	purU	b1232	formyltetrahydrofolate deformylase; for purT-dependent FGAR synthesis	Nucleotide biosynthesis and metabolism	Purine ribonucleotide biosynthesis	AE000221	1787483
437	12803.3	13170.3	0.0199278	0.0126059	0.0162669	-1.58083	-0.198885	1.49155e-05	3.13758e-05	Field1:I14:1	ompX	b0814	outer membrane protein X	Cell structure	Outer membrane constituents	AE000183	1787034
1194	19067.1	19638.6	0.0296815	0.0187972	0.0242394	-1.57904	-0.198392	3.61804e-06	1.92853e-05	Field1:D12:1	hscA	b2526	heat shock protein, chaperone, member of Hsp70 protein family	Cell processes	Chaperones	AE000339	1788875
488	4005.09	4125.88	0.00624724	0.0039582	0.00510272	-1.5783	-0.19819	0.00117878	0.00483314	Field1:O2:2	wbbH	b2035	O-antigen polymerase	Cell structure	Macromolecule metabolism: Lipopolysaccharide	AE000294	1788347
1789	28220	29089.5	0.0437611	0.0277488	0.035755	-1.57704	-0.197844	0.00195078	0.00485137	Field2:I15:3	rpsQ	b3311	30S ribosomal subunit protein S17	Translation, post-translational modification	Ribosomal proteins - synthesis, modification	AE000408	1789707
3724	12219.9	12638	0.0190435	0.0120907	0.0155671	-1.57506	-0.197296	0.000189184	9.07157e-05	Field3:G20:3	b2748	b2748	orf, hypothetical protein	Hypothetical, unclassified, unknown	Unknown	AE000358	1789105
1203	15681.3	16138.2	0.0242431	0.015405	0.0198241	-1.57371	-0.196925	0.0171711	0.00732106	Field1:F14:1	sufI	b3017	suppressor of ftsI	Cell processes	Not classified	AE000384	1789394
3280	11869	12324.7	0.0185485	0.0117893	0.0151689	-1.57333	-0.19682	0.00596962	0.00315622	Field3:O3:3	ydhE	b1663	putative transport protein	Putative transport proteins	Not classified	AE000261	1787953
3913	5723.38	5873.34	0.00878943	0.00558651	0.00718797	-1.57333	-0.19682	0.131431	0.116216	Field3:B19:1	yhcO	b3239	orf, hypothetical protein	Hypothetical, unclassified, unknown	Unknown	AE000403	1789635
1739	24293	25401.4	0.0381732	0.0243098	0.0312415	-1.57028	-0.195976	0.0591951	0.0408436	Field2:E3:3	clpB	b2592	heat shock protein	Cell processes	Degradation of proteins, peptides, glyco	AE000345	1788943
2758	16544.2	17194.1	0.0257285	0.0164376	0.021083	-1.56522	-0.194576	1.3569e-06	2.18132e-05	Field2:L18:1	prpD	b0334	orf, hypothetical protein	Hypothetical, unclassified, unknown	Unknown	AE000140	1786528
1276	7189.11	7497.34	0.0112366	0.00717953	0.00920805	-1.56508	-0.194537	0.00481634	0.00148229	Field1:H8:2	cyoA	b0432	cytochrome o ubiquinol oxidase subunit II	Energy metabolism	Energy metabolism, carbon: Aerobic respiration	AE000149	1786635
3749	21882.3	22767.3	0.034008	0.0217685	0.0278883	-1.56226	-0.193753	1.78839e-05	2.49104e-06	Field3:I2:4	b2810	b2810	orf, hypothetical protein	Hypothetical, unclassified, unknown	Unknown	AE000364	1789175
2745	6421.63	6674.46	0.00997802	0.00639077	0.00818439	-1.56132	-0.193491	2.92068e-05	6.05854e-06	Field2:B16:1	ykgF	b0307	orf, hypothetical protein	Hypothetical, unclassified, unknown	Unknown	AE000137	1786498
3878	6246.26	6515.2	0.00971435	0.00622312	0.00796874	-1.56101	-0.193405	0.000457265	0.00155911	Field3:L9:1	yraN	b3148	orf, hypothetical protein	Hypothetical, unclassified, unknown	Unknown	AE000396	1789538
1837	9616.24	10014.1	0.0149619	0.00960291	0.0122824	-1.55806	-0.192585	0.0026843	0.00533252	Field2:I3:4	hflC	b4175	protease specific for phage lambda cII repressor	Carbon compound catabolism	Degradation of proteins, peptides, glyco	AE000489	1790617
1354	23886.3	24916.3	0.0371647	0.0238546	0.0305096	-1.55797	-0.192558	1.38658e-05	7.68875e-05	Field1:D4:3	pykA	b1854	pyruvate kinase II, glucose stimulated	Central intermediary metabolism	Energy metabolism, carbon: Glycolysis	AE000279	1788160
1118	12018.2	12586.2	0.0187666	0.0120498	0.0154082	-1.55742	-0.192405	0.00223873	0.000619923	Field1:L15:4	mdoG	b1048	periplasmic glucans biosynthesis protein	Cell processes	Osmotic adaptation	AE000206	1787286
1784	18900	19757.1	0.0294307	0.0188989	0.0241648	-1.55727	-0.192364	1.88936e-07	4.70672e-09	Field2:O13:3	rpsH	b3306	30S ribosomal subunit protein S8, and regulator	Translation, post-translational modification	Ribosomal proteins - synthesis, modification	AE000408	1789702
3947	5932.89	6217.44	0.0092513	0.00594439	0.00759785	-1.55631	-0.192096	9.66164e-05	1.0706e-05	Field3:F3:2	yheS	b3352	putative ATP-binding component of a transport system	Putative transport proteins	Not classified	AE000411	1789751
1721	124300	129659	0.193702	0.12453	0.159116	-1.55546	-0.191859	0.0106341	0.0211666	Field2:A23:2	infC	b1718	protein chain initiation factor IF-3	Translation, post-translational modification	Proteins - translation and modification	AE000267	1788012
274	3781.99	3950.88	0.00587375	0.00378068	0.00482721	-1.55362	-0.191346	0.000897366	0.000401376	Field1:C21:3	yhhM	b3467	putative receptor	Putative factors	Not classified	AE000422	1789877
1174	33390	34967.2	0.0518731	0.0333912	0.0426322	-1.5535	-0.19131	0.000218978	0.00120796	Field1:L6:1	cheA	b1888	sensory transducer kinase between chemo- signal receptors and CheB and CheY	Cell processes	Chemotaxis and mobility	AE000282	1788197
4204	6637.96	6940.37	0.0103153	0.00664144	0.00847838	-1.55318	-0.191221	0.000297176	0.000102342	Field3:H19:4	sgaT	b4193	orf, hypothetical protein	Putative transport proteins	Unknown	AE000491	2367358
1621	4788.13	5047.27	0.00746787	0.00480846	0.00613816	-1.55307	-0.191191	0.0124691	0.0264978	Field2:I21:1	xseB	b0422	exonuclease VII, small subunit	DNA replication, repair, restriction/modification	Degradation of DNA	AE000148	1786624
1942	7646.66	8028.08	0.011929	0.00768724	0.00980814	-1.5518	-0.190835	0.000278626	3.88151e-05	Field2:K6:1	tdh	b3616	threonine dehydrogenase	Carbon compound catabolism	Degradation of small molecules: Amino acids	AE000439	1790045
2989	3719.03	3903.16	0.00580324	0.00374068	0.00477196	-1.55139	-0.190721	0.000214965	0.000378096	Field2:J4:4	ycdU	b1029	orf, hypothetical protein	Hypothetical, unclassified, unknown	Unknown	AE000205	1787267
1922	9846.73	10321	0.0153112	0.00988131	0.0125963	-1.54952	-0.190196	7.53383e-07	4.10528e-06	Field2:C2:1	aroF	b2601	3-deoxy-D-arabinoheptulosonate-7-phosphate synthase (DAHP synthetase, tyrosine repressible)	Amino acid biosynthesis	Amino acid biosynthesis: Tyrosine	AE000346	1788953
4101	7196.86	7557.21	0.0111634	0.00720864	0.00918602	-1.54861	-0.189943	0.00229843	0.0063212	Field3:J17:3	hemG	b3850	protoporphyrin oxidase	Biosynthesis of cofactors, prosthetic groups and carriers	Biosynthesis of cofactors, carriers: Heme, porphyrin	AE000460	1790285
649	15150.4	15933.3	0.023592	0.0152404	0.0194162	-1.54799	-0.189768	5.07151e-08	6.01247e-09	Field1:A20:3	secD	b0408	protein secretion; membrane protein, part of the channel	Transport and binding proteins	Protein, peptide secretion	AE000147	1786609
2286	6453.85	6806.57	0.0100986	0.00652376	0.0083112	-1.54798	-0.189765	0.00832415	0.00292599	Field2:K20:4	hemB	b0369	5-aminolevulinate dehydratase = porphobilinogen synthase	Biosynthesis of cofactors, prosthetic groups and carriers	Biosynthesis of cofactors, carriers: Heme, porphyrin	AE000143	1786566
479	21633.8	22754.7	0.0336674	0.0217581	0.0277127	-1.54735	-0.189589	3.77836e-05	8.87724e-05	Field1:M24:1	fliL	b1944	flagellar biosynthesis	Cell processes	Surface structures	AE000286	1788254
1832	55947.4	58489.7	0.0867303	0.0560817	0.071406	-1.5465	-0.18935	0.00194215	0.00149547	Field2:O1:4	lysU	b4129	lysine tRNA synthetase, inducible; heat shock protein	Translation, post-translational modification	Aminoacyl tRNA synthetases, tRNA modification	AE000485	1790571
677	6678.13	6999.81	0.0103713	0.00670774	0.00853952	-1.54617	-0.189257	0.000110245	0.000322526	Field1:I2:4	modA	b0763	molybdate-binding periplasmic protein; permease	Transport and binding proteins	Transport of small molecules: Anions	AE000179	1786979
3854	63283.8	66748.8	0.0986716	0.0638405	0.0812561	-1.5456	-0.189096	0.000327814	7.05237e-05	Field3:L3:1	ygjT	b3088	putative transport protein	Putative transport proteins	Not classified	AE000391	1789472
1759	9836.25	10366.4	0.015331	0.00992249	0.0126268	-1.54508	-0.18895	5.2395e-05	4.15678e-06	Field2:M7:3	yhbU	b3158	putative collagenase	Hypothetical, unclassified, unknown	Not classified	AE000396	1789548
1735	5571.55	5877.17	0.00865263	0.00561479	0.00713371	-1.54104	-0.187814	9.79729e-05	0.000193966	Field2:M1:3	gltX	b2400	glutamate tRNA synthetase, catalytic subunit	Translation, post-translational modification	Aminoacyl tRNA synthetases, tRNA modification	AE000328	1788743
1280	10875	11461.8	0.0169144	0.010979	0.0139467	-1.54061	-0.187694	9.28523e-05	0.000464193	Field1:P8:2	fldA	b0684	flavodoxin 1	Energy metabolism	Energy metabolism, carbon: Electron transport	AE000172	1786900
2168	5721.06	6043.75	0.00891089	0.00578457	0.00734773	-1.54046	-0.18765	3.15283e-07	8.61425e-08	Field2:O14:3	udk	b2066	uridine/cytidine kinase	Nucleotide biosynthesis and metabolism	Central intermediary metabolism: Nucleotide interconversions	AE000296	1788380
3657	5295.31	5605.7	0.00825016	0.00536224	0.0068062	-1.53857	-0.187116	5.39521e-05	9.17107e-06	Field3:A4:3	yfiQ	b2584	orf, hypothetical protein	Hypothetical, unclassified, unknown	Unknown	AE000344	1788938
1071	22946.8	24259	0.0357344	0.0232557	0.029495	-1.53659	-0.186557	0.00158277	0.00356765	Field1:N3:4	imp	b0054	organic solvent tolerance	Cell processes	Adaptations, atypical conditions	AE000115	1786239
428	49999.9	52931.6	0.0777927	0.0506787	0.0642357	-1.53502	-0.186113	2.22555e-05	0.000110295	Field1:G12:1	ompT	b0565	outer membrane protein 3b (a), protease VII	Cell structure	Outer membrane constituents	AE000161	1786777
2242	12011.9	12773.2	0.0187494	0.0122162	0.0154828	-1.5348	-0.186052	0.00207139	0.000814945	Field2:C10:4	glmS	b3729	L-glutamine:D-fructose-6-phosphate aminotransferase	Central intermediary metabolism	Central intermediary metabolism: Amino sugars	AE000450	1790167
1790	26026.4	27584.8	0.0404977	0.0264027	0.0334502	-1.53385	-0.185782	1.37359e-06	1.30905e-05	Field2:K15:3	rpmC	b3312	50S ribosomal subunit protein L29	Translation, post-translational modification	Ribosomal proteins - synthesis, modification	AE000408	1789708
1957	21270.8	22618	0.0331955	0.0216543	0.0274249	-1.53297	-0.185535	0.000999178	0.000202506	Field2:I10:1	ilvC	b3774	ketol-acid reductoisomerase	Amino acid biosynthesis	Amino acid biosynthesis: Isoleucine, Valine	AE000454	1790210
1992	6548.05	6976.04	0.010251	0.00669031	0.00847066	-1.53222	-0.18532	0.0110293	0.00551434	Field2:O18:1	gsk	b0477	inosine-guanosine kinase	Nucleotide biosynthesis and metabolism	Salvage of nucleosides and nucleotides	AE000154	1786684
3447	11032	11729.6	0.0172113	0.011234	0.0142227	-1.53206	-0.185277	0.000213928	5.41002e-05	Field3:M21:4	b1983	b1983	orf, hypothetical protein	Hypothetical, unclassified, unknown	Unknown	AE000290	1788294
1783	29611.5	31496.3	0.0461506	0.0301467	0.0381486	-1.53087	-0.184938	5.12093e-05	4.27969e-06	Field2:M13:3	rplF	b3305	50S ribosomal subunit protein L6	Translation, post-translational modification	Ribosomal proteins - synthesis, modification	AE000408	1789701
947	8876.87	9466.35	0.0138275	0.00905747	0.0114425	-1.52664	-0.183737	5.65421e-05	2.49701e-05	Field1:F21:2	uup	b0949	putative ATP-binding component of a transport system	Putative transport proteins	Not classified	AE000197	1787182
1091	4284.98	4569.95	0.00667814	0.00437466	0.0055264	-1.52655	-0.183711	1.90125e-05	1.96022e-06	Field1:F9:4	betB	b0312	NAD+-dependent betaine aldehyde dehydrogenase	Cell processes	Osmotic adaptation	AE000138	1786504
2901	6925.88	7396.52	0.0107876	0.0070772	0.00893239	-1.52427	-0.183063	3.50261e-05	1.18083e-05	Field2:J6:3	ybhP	b0790	orf, hypothetical protein	Hypothetical, unclassified, unknown	Unknown	AE000181	1787008
641	13233.4	14105.1	0.0205814	0.0135025	0.017042	-1.52426	-0.183059	2.6613e-07	2.20612e-06	Field1:A18:3	fhuD	b0152	hydroxamate-dependent iron uptake, cytoplasmic membrane component	Transport and binding proteins	Transport of small molecules: Cations	AE000124	1786346
1677	24587.7	26219.4	0.0382212	0.0250766	0.0316489	-1.52418	-0.183036	4.22717e-05	3.5491e-06	Field2:I11:2	proS	b0194	proline tRNA synthetase	Translation, post-translational modification	Aminoacyl tRNA synthetases, tRNA modification	AE000128	1786392
1151	9067.23	9694.94	0.0141233	0.00927771	0.0117005	-1.52228	-0.182495	6.74869e-06	3.52906e-07	Field1:N23:4	marA	b1531	multiple antibiotic resistance; transcriptional activator of defense systems	Regulatory function	Drug/analog sensitivity	AE000250	1787811
1603	29267	31298.6	0.0455101	0.0299249	0.0377175	-1.52081	-0.182075	8.79503e-07	5.26275e-06	Field2:E17:1	mutL	b4170	enzyme in methyl-directed mismatch repair	DNA replication, repair, restriction/modification	DNA - replication, repair, restriction/modification	AE000489	1790612
431	4561.93	4878.05	0.00708041	0.00466368	0.00587204	-1.5182	-0.18133	0.00114363	0.00024127	Field1:M12:1	dacA	b0632	D-alanyl-D-alanine carboxypeptidase, fraction A; penicillin-binding protein 5	Cell structure	Murein sacculus, peptidoglycan	AE000168	1786851
1464	15360.5	16504.3	0.0239628	0.0157947	0.0198787	-1.51714	-0.181026	0.00118948	0.000490475	Field1:P6:4	atpI	b3739	membrane-bound ATP synthase, dispensable protein, affects expression of atpB	Energy metabolism	ATP-proton motive force interconversion	AE000450	1790177
563	5291.69	5712.86	0.00829463	0.00547284	0.00688373	-1.5156	-0.180585	0.0295029	0.0156432	Field1:E22:2	murI	b3967	glutamate racemase, required for biosynthesis of D-glutamate and peptidoglycan	Cell structure	Murein sacculus, peptidoglycan	AE000471	1790406
3901	18372.2	19698.1	0.0285683	0.0188541	0.0237112	-1.51523	-0.18048	1.92239e-06	2.61644e-07	Field3:J15:1	yhbJ	b3205	orf, hypothetical protein	Hypothetical, unclassified, unknown	Unknown	AE000400	1789598
1172	69390.5	73859.4	0.106945	0.0705946	0.0887695	-1.51491	-0.180387	0.0739156	0.0532165	Field1:H6:1	tar	b1886	methyl-accepting chemotaxis protein II, aspartate sensor receptor	Regulatory function	Chemotaxis and mobility	AE000282	1788195
152	11832.2	12737.3	0.0184529	0.0122045	0.0153287	-1.51198	-0.179545	9.67304e-05	0.000292277	Field1:O13:2	csrA	b2696	carbon storage regulator; controls glycogen synthesis, gluconeogenesis, cell size and surface properties	Regulatory function	Global regulatory functions	AE000353	1789047
809	28455.6	30650.7	0.0443197	0.0293339	0.0368268	-1.51087	-0.179227	6.77677e-07	5.04707e-08	Field1:B11:1	secG	b3175	protein export - membrane protein	Transport and binding proteins	Protein, peptide secretion	AE000398	1789565
544	8307.65	9022.69	0.0130886	0.00866468	0.0108767	-1.51057	-0.179142	0.115864	0.0935979	Field1:O16:2	rfaC	b3621	heptosyl transferase I; lipopolysaccharide core biosynthesis	Cell structure	Macromolecule metabolism: Lipopolysaccharide	AE000440	1790051
1958	8087.14	8714.43	0.0125996	0.00834329	0.0104714	-1.51015	-0.179019	1.46581e-06	5.30089e-06	Field2:K10:1	dapF	b3809	diaminopimelate epimerase	Amino acid biosynthesis	Amino acid biosynthesis: Lysine	AE000457	1790242
1733	6217.13	6663.55	0.00960191	0.00636019	0.00798105	-1.50969	-0.178888	0.0351382	0.019374	Field2:I1:3	truA	b2318	pseudouridylate synthase I	Translation, post-translational modification	Aminoacyl tRNA synthetases, tRNA modification	AE000320	1788657
1271	15714.2	17024.7	0.0246805	0.0163833	0.0205319	-1.50644	-0.177953	0.0751944	0.0801293	Field1:N6:2	adhC	b0356	alcohol dehydrogenase class III; formaldehyde dehydrogenase, glutathione-dependent	Energy metabolism	Energy metabolism, carbon: Fermentation	AE000142	1786552
2081	18510.6	19988.1	0.0287493	0.0190876	0.0239185	-1.50618	-0.177877	0.000310593	0.00124395	Field2:A18:2	cdh	b3918	CDP-diacylglycerol phosphotidylhydrolase	Fatty acid and phospholipid metabolism	Fatty acid and phosphatidic acid biosynthesis	AE000466	1790352
3894	10394.5	11268.5	0.016196	0.010778	0.013487	-1.50268	-0.176868	3.69949e-05	3.54636e-06	Field3:L13:1	yrbD	b3193	orf, hypothetical protein	Hypothetical, unclassified, unknown	Unknown	AE000399	1789584
1404	13294	14414.4	0.0207218	0.013801	0.0172614	-1.50147	-0.176517	1.85784e-05	6.08649e-06	Field1:H16:3	hydN	b2713	involved in electron transport from formate to hydrogen, Fe-S centers	Energy metabolism	Energy metabolism, carbon: Anaerobic respiration	AE000355	1789067
1732	9950.25	10846.2	0.015533	0.0103706	0.0129518	-1.49779	-0.175451	0.00194472	0.000559536	Field2:G1:3	eco	b2209	ecotin, a serine protease inhibitor	Regulatory function	Degradation of proteins, peptides, glyco	AE000310	1788538
2311	237393	256202	0.367871	0.245621	0.306746	-1.49772	-0.175431	0.00394414	0.00221173	Field2:N1:1	moaE	b0785	molybdopterin converting factor, subunit 2	Biosynthesis of cofactors, prosthetic groups and carriers	Biosynthesis of cofactors, carriers: Molybdopterin	AE000181	1787003
948	13544	14717	0.0210444	0.0140688	0.0175566	-1.49582	-0.17488	3.70287e-05	1.42328e-05	Field1:H21:2	yccA	b0970	putative carrier/transport protein	Putative transport proteins	Not classified	AE000199	1787205
1268	8754.72	9401.53	0.0134667	0.00900747	0.0112371	-1.49505	-0.174657	0.116425	0.0961086	Field1:H6:2	dniR	b0211	transcriptional regulator for nitrite reductase (cytochrome c552)	Regulatory function	Energy metabolism, carbon: Anaerobic respiration	AE000130	1786405
4225	69271.8	74974.4	0.107757	0.0720941	0.0899257	-1.49468	-0.174547	0.0356012	0.0531502	Field3:B2:1	yjgH	b4248	orf, hypothetical protein	Hypothetical, unclassified, unknown	Unknown	AE000495	1790696
2837	4660.34	5069.58	0.0072501	0.00485104	0.00605057	-1.49455	-0.174509	4.55024e-07	1.29959e-08	Field2:J14:2	ybcU	b0557	bacteriophage lambda Bor protein homolog	Phage, transposon, or plasmid	Phage-related functions and prophages	AE000161	1786770
1526	3469.32	3791.89	0.00543156	0.00363743	0.0045345	-1.49324	-0.17413	0.0137118	0.00867893	Field1:L22:4	mfd	b1114	transcription-repair coupling factor; mutation frequency decline	DNA replication, repair, restriction/modification	DNA - replication, repair, restriction/modification	AE000211	1787357
2561	3737.87	4071.1	0.00581263	0.00389659	0.00485461	-1.49172	-0.173688	1.37855e-06	2.30435e-07	Field2:B17:3	ygiC	b3038	putative synthetase/amidase	Putative enzymes	Not classified	AE000385	1789416
1440	70627.1	77281	0.1103	0.0739948	0.0921472	-1.49064	-0.173373	0.00297815	0.000913137	Field3:N4:2	tdcD	b3115	putative kinase	Putative enzymes	Not classified	AE000393	1789503
2066	20320.7	22179	0.0315945	0.0211974	0.026396	-1.49049	-0.173328	1.91173e-05	0.000152276	Field2:C14:2	fabB	b2323	3-oxoacyl-[acyl-carrier-protein] synthase I	Fatty acid and phospholipid metabolism	Fatty acid and phosphatidic acid biosynthesis	AE000321	1788663
761	7585.07	8301.22	0.0118515	0.00796113	0.00990633	-1.48867	-0.1728	0.00269704	0.00324552	Field3:P2:2	lysP	b2156	lysine-specific permease	Transport and binding proteins	Transport of small molecules: Amino acids, amines	AE000305	1788480
1469	12452.6	13614.5	0.019402	0.0130439	0.0162229	-1.48744	-0.172439	0.000155355	0.000783496	Field1:J8:4	fdoG	b3894	formate dehydrogenase-O, major subunit	Energy metabolism	Energy metabolism, carbon: Anaerobic respiration	AE000464	2367325
1196	10185.4	11141.1	0.0158586	0.010664	0.0132613	-1.48712	-0.172346	4.57636e-07	7.62988e-06	Field1:H12:1	b2639	b2639	putative pump protein	Putative transport proteins	Not classified	AE000349	1788992
2892	3153.1	3088.5	0.00491202	0.00295147	0.00393175	-1.48497	-0.171718	1.02723e-05	0.000154904	Field2:H4:3	ybgC	b0736	orf, hypothetical protein	Hypothetical, unclassified, unknown	Unknown	AE000177	1786957
543	25984.3	28470.8	0.0404535	0.0272446	0.033849	-1.48483	-0.171675	8.4068e-10	7.10757e-09	Field1:M16:2	rfaF	b3620	ADP-heptose--lps heptosyltransferase II; lipopolysaccharide core biosynthesis	Cell structure	Macromolecule metabolism: Lipopolysaccharide	AE000440	1790050
3889	8430.23	9244.86	0.0131178	0.00883788	0.0109778	-1.48427	-0.171512	0.000124541	0.000303992	Field3:B13:1	yhbY	b3180	orf, hypothetical protein	Hypothetical, unclassified, unknown	Unknown	AE000398	1789570
1181	7003.54	7687.84	0.0108992	0.00735226	0.00912575	-1.48243	-0.170975	1.81326e-05	4.36082e-05	Field1:J8:1	fliI	b1941	flagellum-specific ATP synthase	Cell processes	Surface structures	AE000286	1788251
822	3148.67	2733.46	0.00490168	0.00261423	0.00375796	-1.48184	-0.170802	5.32917e-08	3.04959e-06	Field1:L13:1	feoB	b3409	ferrous iron transport protein B	Transport and binding proteins	Transport of small molecules: Cations	AE000416	1789813
1573	18834.4	20700	0.0293409	0.0198013	0.0245711	-1.48177	-0.170781	4.12031e-05	7.24394e-06	Field2:I9:1	parE	b3030	DNA topoisomerase IV subunit B	DNA replication, repair, restriction/modification	DNA - replication, repair, restriction/modification	AE000385	1789408
1657	25182	27681.5	0.0391735	0.0264504	0.0328119	-1.48102	-0.17056	0.000419792	0.00112156	Field2:A7:2	rhlB	b3780	putative ATP-dependent RNA helicase	Putative enzymes	Not classified	AE000454	1790214
1191	7625.69	8400.06	0.0119021	0.00804041	0.00997125	-1.48028	-0.170345	0.00209966	0.000774694	Field1:N10:1	emrY	b2367	multidrug resistance protein Y	Putative transport proteins	Drug/analog sensitivity	AE000325	1788710
1753	12912.9	14198.6	0.0200804	0.0135659	0.0168231	-1.4802	-0.170321	0.000241722	0.000971765	Field2:A7:3	glnE	b3053	adenylylating enzyme for glutamine synthetase	Translation, post-translational modification	Proteins - translation and modification	AE000387	1789433
2026	7542.35	8267.89	0.0117324	0.00792626	0.00982933	-1.48019	-0.170319	0.00244622	0.00495712	Field2:C4:2	gmk	b3648	guanylate kinase	Nucleotide biosynthesis and metabolism	Purine ribonucleotide biosynthesis	AE000442	1790080
1462	12011.8	13222.6	0.0187474	0.0126686	0.015708	-1.47983	-0.170212	0.000497702	0.000300625	Field1:L6:4	atpE	b3737	membrane-bound ATP synthase, F0 sector, subunit c	Energy metabolism	ATP-proton motive force interconversion	AE000450	1790175
1428	101550	111927	0.158137	0.107072	0.132604	-1.47693	-0.169359	2.42298e-06	1.38709e-07	Field1:H22:3	tktA	b2935	transketolase 1 isozyme	Central intermediary metabolism	Central intermediary metabolism: Non-oxidative branch, pentose pathway	AE000376	2367177
1456	19987.7	21937.3	0.0310519	0.0210272	0.0260395	-1.47675	-0.169307	0.000389551	0.0015976	Field1:P4:4	atpC	b3731	membrane-bound ATP synthase, F1 sector, epsilon-subunit	Energy metabolism	ATP-proton motive force interconversion	AE000450	1790169
1362	25344.6	27802.9	0.0391466	0.0265256	0.0328361	-1.47581	-0.169029	0.038141	0.0244808	Field1:D6:3	ccmF	b2196	cytochrome c-type biogenesis protein	Putative enzymes	Energy metabolism, carbon: Electron transport	AE000309	1788524
3702	9709.18	10745.7	0.0151364	0.0102797	0.012708	-1.47245	-0.168042	0.000565055	0.000283061	Field3:K14:3	ygaU	b2665	orf, hypothetical protein	Hypothetical, unclassified, unknown	Unknown	AE000351	1789019
646	15010.1	16607.8	0.023385	0.0158932	0.0196391	-1.47139	-0.167727	3.67595e-05	4.67133e-06	Field1:K18:3	cynX	b0341	cyanate transport	Transport and binding proteins	Transport of small molecules: Anions	AE000141	1786536
537	3378.32	3732.46	0.00525602	0.0035755	0.00441576	-1.47001	-0.16732	0.000546331	0.00123232	Field1:A16:2	yiaD	b3552	putative outer membrane protein	putative membrane protein	Not classified	AE000432	1789974
1170	11942.1	13194.3	0.0185599	0.0126495	0.0156047	-1.46725	-0.166504	0.00112563	0.00365278	Field1:D6:1	cheR	b1884	response regulator for chemotaxis; protein glutamate methyltransferase	Cell processes	Chemotaxis and mobility	AE000282	1788193
1805	16473.8	18264.1	0.0256159	0.0174589	0.0215374	-1.46721	-0.166492	7.83948e-06	6.48165e-05	Field2:I19:3	fkpA	b3347	FKBP-type peptidyl-prolyl cis-trans isomerase (rotamase)	Translation, post-translational modification	Proteins - translation and modification	AE000410	1789745
1356	14749.6	16373.9	0.0229886	0.0156882	0.0193384	-1.46534	-0.165939	0.000130561	0.000663134	Field1:H4:3	gnd	b2029	gluconate-6-phosphate dehydrogenase, decarboxylating	Central intermediary metabolism	Energy metabolism, carbon: Oxidative branch, pentose pathway	AE000294	1788341
3797	4018.88	4464.87	0.00626781	0.00427774	0.00527277	-1.46522	-0.165901	0.000134196	0.000297919	Field3:I14:4	yggU	b2953	orf, hypothetical protein	Hypothetical, unclassified, unknown	Unknown	AE000378	1789323
3343	24557.3	27256.2	0.0381214	0.0260358	0.0320786	-1.46419	-0.165598	0.00043063	0.000567502	Field3:M19:3	yeaF	b1782	orf, hypothetical protein	Hypothetical, unclassified, unknown	Unknown	AE000273	1788082
2465	9148.51	10192.2	0.0142634	0.0097566	0.01201	-1.46192	-0.164925	0.000158133	2.31481e-05	Field2:B17:2	ydfG	b1539	putative oxidoreductase	Putative enzymes	Not classified	AE000251	1787820
1607	3532.11	3929.42	0.00548824	0.00375595	0.0046221	-1.46121	-0.164713	3.63289e-05	3.29358e-05	Field2:M17:1	hsdS	b4348	specificity determinant for hsdM and hsdR	DNA replication, repair, restriction/modification	DNA - replication, repair, restriction/modification	AE000505	1790807
3683	11992.9	13343.4	0.0186553	0.0127675	0.0157114	-1.46115	-0.164696	1.05148e-05	1.99681e-06	Field3:E10:3	yfjT	b2637	orf, hypothetical protein	Hypothetical, unclassified, unknown	Unknown	AE000349	1788990
1422	55210.8	61551.1	0.0860361	0.0589236	0.0724798	-1.46013	-0.164391	8.88257e-06	2.75504e-06	Field1:L20:3	eno	b2779	enolase	Central intermediary metabolism	Energy metabolism, carbon: Glycolysis	AE000361	1789141
366	85729.5	95677.2	0.133569	0.0916493	0.112609	-1.45739	-0.163577	7.86221e-05	0.00043811	Field1:K19:4	trs5_8	b2192	IS5 transposase	Phage, transposon, or plasmid	Transposon-related functions	AE000308	1788518
2048	9255.62	10330.5	0.0144169	0.00989314	0.012155	-1.45726	-0.163538	3.04954e-05	0.0001994	Field2:O8:2	fabH	b1091	3-oxoacyl-[acyl-carrier-protein] synthase III; acetylCoA ACP transacylase	Fatty acid and phospholipid metabolism	Fatty acid and phosphatidic acid biosynthesis	AE000210	1787333
1152	19029.7	21234.6	0.0295848	0.0203024	0.0249436	-1.45721	-0.163522	3.94689e-06	5.95647e-06	Field1:P23:4	marB	b1532	multiple antibiotic resistance protein	Putative transport proteins	Drug/analog sensitivity	AE000250	1787812
1514	9278.68	10336	0.0144045	0.00988568	0.0121451	-1.45711	-0.163493	0.00193674	0.000832435	Field1:D20:4	ybeW	b0650	putative dnaK protein	Putative enzymes	Not classified	AE000169	1786870
485	3089.47	3366.48	0.00481571	0.00322132	0.00401851	-1.45585	-0.163117	0.00036541	0.000162127	Field1:I2:2	fliR	b1950	flagellar biosynthesis	Cell processes	Surface structures	AE000287	1788261
471	416695	459737	0.639734	0.439784	0.539759	-1.45465	-0.16276	0.176184	0.173992	Field1:M22:1	fliC	b1923	flagellar biosynthesis; flagellin, filament structural protein	Cell processes	Surface structures	AE000285	1788232
3363	8986.21	10010.7	0.0139391	0.0095825	0.0117608	-1.45464	-0.162756	0.0044268	0.00196433	Field3:E1:4	b1809	b1809	orf, hypothetical protein	Hypothetical, unclassified, unknown	Unknown	AE000275	1788111
651	99025.9	110759	0.154063	0.105928	0.129996	-1.45441	-0.162688	1.32326e-07	2.44832e-06	Field1:E20:3	tsx	b0411	nucleoside channel; receptor of phage T6 and colicin K	Transport and binding proteins	Transport of small molecules: Nucleosides, purines, pyrimidines	AE000147	1786612
2163	12639.5	14163.2	0.0197177	0.0135595	0.0166386	-1.45416	-0.162612	0.000633226	0.000132985	Field2:E14:3	rfbD	b2040	dTDP-6-deoxy-L-mannose-dehydrogenase	Central intermediary metabolism	Central intermediary metabolism: Sugar-nucleotide biosynthesis, conversions	AE000294	1788352
3079	3276.14	3680.71	0.00510621	0.00351814	0.00431218	-1.45139	-0.161785	1.8561e-05	5.00376e-05	Field3:M1:1	b1213	b1213	orf, hypothetical protein	Hypothetical, unclassified, unknown	Unknown	AE000219	1787464
3316	5671.34	6356.28	0.00882511	0.00608547	0.00745529	-1.45019	-0.161426	8.47481e-05	0.000203098	Field3:G13:3	yniC	b1727	putative phosphatase	Putative enzymes	Not classified	AE000267	1788021
407	7547.43	8484.82	0.0117612	0.00811471	0.00993794	-1.44936	-0.161177	3.61256e-05	3.92053e-06	Field1:M6:1	mrcB	b0149	peptidoglycan synthetase; penicillin-binding protein 1B	Cell structure	Murein sacculus, peptidoglycan	AE000124	1786343
1425	13434.7	15097.1	0.020949	0.0144576	0.0177033	-1.44899	-0.161065	8.03629e-05	4.16783e-05	Field1:B22:3	rpiA	b2914	ribosephosphate isomerase, constitutive	Central intermediary metabolism	Central intermediary metabolism: Non-oxidative branch, pentose pathway	AE000374	1789280
2677	3506.67	3958.05	0.00548976	0.0037925	0.00464113	-1.44753	-0.160628	0.0196937	0.00969924	Field2:J21:4	b0105	b0105	orf, hypothetical protein	Hypothetical, unclassified, unknown	Unknown	AE000119	1786294
3697	6643.08	7474.03	0.0103398	0.00714315	0.00874149	-1.44752	-0.160624	0.000583452	0.00102373	Field3:A14:3	b2655	b2655	orf, hypothetical protein	Hypothetical, unclassified, unknown	Unknown	AE000350	1789008
3272	3926.52	4402.73	0.00608217	0.00420431	0.00514324	-1.44665	-0.160364	0.0081298	0.00416547	Field3:O1:3	b1645	b1645	orf, hypothetical protein	Hypothetical, unclassified, unknown	Unknown	AE000259	1787933
4064	19988.3	22502.9	0.0311154	0.0215247	0.02632	-1.44557	-0.160038	1.06946e-07	1.52516e-06	Field3:P7:3	yidC	b3705	60 KD inner-membrane protein	Cell structure	Inner membrane	AE000447	1790140
2693	9668.76	10890.8	0.0150548	0.0104162	0.0127355	-1.44532	-0.159965	4.01056e-08	6.04275e-07	Field2:J2:1	yaeT	b0177	orf, hypothetical protein	Hypothetical, unclassified, unknown	Unknown	AE000127	1786374
593	6841.02	7694.23	0.0106291	0.00735827	0.00899369	-1.44451	-0.159721	0.000275902	5.28879e-05	Field1:A6:3	yaiN	b0357	putative alpha helix chain	Hypothetical, unclassified, unknown	Not classified	AE000142	1786553
4041	3073.53	1951.55	0.00477601	0.00186185	0.00331893	-1.44385	-0.159523	8.42361e-06	0.000675436	Field3:B3:3	yibN	b3611	orf, hypothetical protein	Hypothetical, unclassified, unknown	Unknown	AE000439	1790040
1293	15054.9	16947	0.023416	0.0162287	0.0198223	-1.44288	-0.159229	4.07847e-05	0.000223714	Field1:J12:2	gpmA	b0755	phosphoglyceromutase 1	Central intermediary metabolism	Energy metabolism, carbon: Glycolysis	AE000178	1786970
2233	7740.68	8748.89	0.0120843	0.00837789	0.0102311	-1.44241	-0.159088	0.00185092	0.000517883	Field2:A8:4	gltF	b3214	regulator of gltBDF operon, induction of Ntr enzymes	Regulatory function	Central intermediary metabolism: Pool, multipurpose conversions	AE000401	1789608
2105	3453.61	3901.5	0.00538401	0.00373268	0.00455834	-1.4424	-0.159084	0.000690416	0.000408245	Field3:L6:2	cynS	b0340	cyanate aminohydrolase, cyanase	Central intermediary metabolism	Central intermediary metabolism: Pool, multipurpose conversions	AE000141	1786535
1729	9996.83	11257.2	0.0155395	0.010785	0.0131622	-1.44085	-0.158618	0.000147577	0.000698642	Field3:F6:2	metG	b2114	methionine tRNA synthetase	Translation, post-translational modification	Aminoacyl tRNA synthetases, tRNA modification	AE000300	1788432
714	32550.3	36835.3	0.0508167	0.0352773	0.043047	-1.44049	-0.158511	0.00164156	0.000468365	Field1:C12:4	oppA	b1243	oligopeptide transport; periplasmic binding protein	Transport and binding proteins	Protein, peptide secretion	AE000222	1787495
1311	5733.5	6484.68	0.0089423	0.00620788	0.00757509	-1.44047	-0.158506	0.000457429	9.29128e-05	Field1:N16:2	torC	b0996	trimethylamine N-oxide reductase, cytochrome c-type subunit	Energy metabolism	Energy metabolism, carbon: Anaerobic respiration	AE000201	1787230
1031	15622.1	17681.6	0.0243517	0.0169084	0.0206301	-1.44021	-0.158426	9.42858e-05	1.35967e-05	Field1:N17:3	yicE	b3654	putative transport protein	Putative transport proteins	Not classified	AE000443	1790087
3340	7072.92	7982.83	0.0109731	0.00762183	0.00929748	-1.4397	-0.158271	0.00171763	0.00248488	Field3:G19:3	b1777	b1777	orf, hypothetical protein	Hypothetical, unclassified, unknown	Unknown	AE000272	1788076
1933	3049.01	3285.96	0.00476064	0.00313669	0.00394867	-1.4392	-0.158122	0.00104302	0.00211886	Field2:I4:1	argG	b3172	argininosuccinate synthetase	Amino acid biosynthesis	Amino acid biosynthesis: Arginine	AE000398	1789563
2106	8260.21	9330.87	0.0128316	0.00892409	0.0108778	-1.43786	-0.157717	0.000642142	0.000192411	Field2:C24:2	yaiM	b0355	putative esterase (EC 3.1.1.1)	Putative enzymes	Not classified	AE000142	1786551
1813	17712.5	20103.4	0.0275903	0.0192065	0.0233984	-1.43651	-0.157307	0.000535722	0.00160902	Field2:I21:3	selB	b3590	selenocysteinyl-tRNA-specific translation factor	Translation, post-translational modification	Proteins - translation and modification	AE000436	2367247
424	9752.57	11050.8	0.015168	0.0105707	0.0128694	-1.4349	-0.156821	8.95455e-06	8.07999e-07	Field1:O10:1	acrA	b0463	acridine efflux pump	Cell processes	Drug/analog sensitivity	AE000152	1786668
2766	19659.1	22300.3	0.0305727	0.0213168	0.0259448	-1.43421	-0.156613	2.16035e-05	0.000144465	Field2:L20:1	tauD	b0368	taurine dioxygenase, 2-oxoglutarate-dependent	Putative enzymes	Not classified	AE000143	1786565
1824	51331.6	58005.2	0.079417	0.0553942	0.0674056	-1.43367	-0.15645	0.0216393	0.0114946	Field2:O23:3	rpmE	b3936	50S ribosomal subunit protein L31	Translation, post-translational modification	Ribosomal proteins - synthesis, modification	AE000467	1790371
2622	32494.6	36771.4	0.0504978	0.0352292	0.0428635	-1.43341	-0.15637	0.000128426	0.000542201	Field2:L7:4	yjhG	b4297	putative dehydratase	Putative enzymes	Not classified	AE000500	2367371
1292	24218.4	27510.2	0.0376843	0.0263092	0.0319967	-1.43236	-0.156053	4.89427e-06	2.65295e-05	Field1:H12:2	cydB	b0734	cytochrome d terminal oxidase polypeptide subunit II	Energy metabolism	Energy metabolism, carbon: Electron transport	AE000176	1786954
1923	22499.3	25601.5	0.0350927	0.0245032	0.029798	-1.43217	-0.155993	0.0010032	0.000347589	Field2:E2:1	sdaB	b2797	L-serine dehydratase (deaminase), L-SD2	Carbon compound catabolism	Degradation of small molecules: Amino acids	AE000363	1789161
3909	7981.1	9139.69	0.0124131	0.00869918	0.0105561	-1.42692	-0.1544	0.0557746	0.0745535	Field3:J17:1	yhcH	b3221	orf, hypothetical protein	Hypothetical, unclassified, unknown	Unknown	AE000401	1789615
3572	5276.5	6038.68	0.00823534	0.00578578	0.00701056	-1.42338	-0.15332	0.000768184	0.000558778	Field3:G6:2	b2345	b2345	orf, hypothetical protein	Hypothetical, unclassified, unknown	Unknown	AE000323	1788687
1697	6709.56	7664.09	0.010444	0.0073408	0.00889239	-1.42273	-0.153123	0.000760218	0.0013177	Field2:A17:2	infA	b0884	protein chain initiation factor IF-1	Translation, post-translational modification	Proteins - translation and modification	AE000190	1787110
3670	6355.81	7259.07	0.00990636	0.00696315	0.00843476	-1.42268	-0.153108	0.00561158	0.0118268	Field3:K6:3	b2618	b2618	orf, hypothetical protein	Hypothetical, unclassified, unknown	Unknown	AE000347	1788971
1378	11270.4	12885.9	0.0175323	0.0123249	0.0149286	-1.42252	-0.153058	5.76831e-08	8.7382e-08	Field1:D10:3	nuoM	b2277	NADH dehydrogenase I chain M	Energy metabolism	Energy metabolism, carbon: Aerobic respiration	AE000317	1788613
1648	38899.6	44365.7	0.0604041	0.0424727	0.0514384	-1.42219	-0.152956	0.00084922	0.000213986	Field2:O3:2	rpoD	b3067	RNA polymerase, sigma(70) factor; regulation of proteins induced at high temperatures	Regulatory function	Global regulatory functions	AE000388	1789448
2784	10272.7	11747.7	0.0159728	0.0112337	0.0136032	-1.42187	-0.152859	2.66664e-06	1.86644e-06	Field3:J8:2	proY	b0402	proline permease transport protein	Transport and binding proteins	Transport of small molecules: Amino acids, amines	AE000146	1786602
457	11825.1	13561.9	0.0183926	0.0129591	0.0156759	-1.41928	-0.152068	0.000451637	0.00126059	Field1:A20:1	kdsA	b1215	2-dehydro-3-deoxyphosphooctulonate aldolase	Cell structure	Surface polysaccharides and antigens	AE000219	1787466
1461	10999.5	12602.7	0.0171137	0.0120594	0.0145865	-1.41911	-0.152017	3.83725e-08	2.27962e-09	Field1:J6:4	atpF	b3736	membrane-bound ATP synthase, F0 sector, subunit b	Energy metabolism	ATP-proton motive force interconversion	AE000450	1790174
2841	19349.9	22248	0.0301874	0.0212724	0.0257299	-1.41909	-0.152009	0.000904844	0.000232009	Field2:B16:2	ylcE	b0563	orf, hypothetical protein	Hypothetical, unclassified, unknown	Unknown	AE000161	2367110
2945	9663.55	11068.5	0.0149861	0.0105653	0.0127757	-1.41843	-0.151808	0.00380558	0.00513413	Field2:B18:3	mukE	b0923	orf, hypothetical protein	Cell processes	Unknown	AE000194	1787153
3995	147058	168583	0.22848	0.161119	0.1948	-1.41808	-0.1517	7.49498e-05	0.000108378	Field3:F15:2	yhiJ	b3488	orf, hypothetical protein	Hypothetical, unclassified, unknown	Unknown	AE000425	1789902
3864	20154.2	23150	0.0313495	0.0221296	0.0267396	-1.41663	-0.151256	5.69892e-05	0.000257444	Field3:P5:1	yhaL	b3107	orf, hypothetical protein	Hypothetical, unclassified, unknown	Unknown	AE000392	1789494
3395	6701.24	7695.17	0.0104307	0.00736503	0.00889785	-1.41624	-0.151138	2.13859e-05	4.2981e-05	Field3:E9:4	yebC	b1864	orf, hypothetical protein	Hypothetical, unclassified, unknown	Unknown	AE000280	1788171
1284	13655.1	15716.5	0.0212607	0.015032	0.0181464	-1.41436	-0.15056	4.81168e-08	7.39159e-07	Field1:H10:2	sdhA	b0723	succinate dehydrogenase, flavoprotein subunit	Central intermediary metabolism	Energy metabolism, carbon: TCA cycle	AE000175	1786942
2267	7476.41	8595.98	0.0116336	0.00823354	0.00993355	-1.41295	-0.150126	0.000749356	0.00138199	Field2:E16:4	phnH	b4100	phosphonate metabolism	Central intermediary metabolism	Central intermediary metabolism: Phosphorus compounds	AE000482	1790538
1230	23825.7	27462.1	0.0370299	0.0262289	0.0316294	-1.4118	-0.149773	0.000817254	0.00260665	Field1:L20:1	thdF	b3706	GTP-binding protein in thiophene and furan oxidation	Putative enzymes	Detoxification	AE000447	2367268
1749	24284.1	27972.2	0.0377957	0.0267816	0.0322887	-1.41125	-0.149605	0.000230717	0.000389953	Field2:I5:3	lysS	b2890	lysine tRNA synthetase, constitutive; suppressor of ColE1 mutation in primer RNA	Translation, post-translational modification	Aminoacyl tRNA synthetases, tRNA modification	AE000372	1789256
2651	5015.41	5784.22	0.00782049	0.00554529	0.00668289	-1.41029	-0.149309	0.00144528	0.00415909	Field2:F15:4	mdaB	b3028	modulator of drug activity B	Cell processes	Not classified	AE000385	1789406
505	2978.75	3265.73	0.00466246	0.00312658	0.00389452	-1.40952	-0.149072	0.018502	0.0101995	Field1:A8:2	b2505	b2505	putative outer membrane lipoprotein	putative membrane protein	Not classified	AE000337	1788852
1667	4610.32	5344.77	0.00720849	0.00511892	0.0061637	-1.4082	-0.148666	0.0116136	0.00544613	Field2:E9:2	mcrB	b4346	component of McrBC 5-methylcytosine restriction system	DNA replication, repair, restriction/modification	Degradation of DNA	AE000505	1790805
2181	8796.14	10179.1	0.0137183	0.00974443	0.0117314	-1.40781	-0.148545	0.000507093	0.000117052	Field2:I18:3	b2463	b2463	putative multimodular enzyme	Putative enzymes	Not classified	AE000333	1788806
3849	2976.18	3432.24	0.00465119	0.00327859	0.00396489	-1.40612	-0.148021	0.00520827	0.00247925	Field3:B3:1	ygjN	b3083	orf, hypothetical protein	Hypothetical, unclassified, unknown	Unknown	AE000390	1789465
270	27510.4	31756.5	0.0427321	0.0303983	0.0365652	-1.40574	-0.147905	0.00058243	0.000145957	Field1:K19:3	yhdM	b3292	putative transcriptional regulator	Putative regulatory proteins	Not classified	AE000407	1789687
1433	18460.5	21531.7	0.0288841	0.020571	0.0247275	-1.40412	-0.147404	0.0172878	0.00881492	Field1:B24:3	hybC	b2994	probable large subunit, hydrogenase-2	Putative enzymes	Energy metabolism, carbon: Anaerobic respiration	AE000382	1789368
3365	2970.89	2822.06	0.00464291	0.0027008	0.00367186	-1.40361	-0.147247	0.00396398	0.00170837	Field3:I1:4	b1811	b1811	orf, hypothetical protein	Hypothetical, unclassified, unknown	Unknown	AE000275	1788113
1986	10188.2	11798.4	0.0158511	0.0112989	0.013575	-1.4029	-0.147026	0.000311343	0.000718444	Field2:C18:1	guaC	b0104	GMP reductase	Nucleotide biosynthesis and metabolism	Purine ribonucleotide biosynthesis	AE000119	1786293
2137	19570.9	22721	0.0304928	0.0217464	0.0261196	-1.4022	-0.146811	1.88616e-05	2.42e-06	Field2:A8:3	ybhC	b0772	putative pectinesterase	Hypothetical, unclassified, unknown	Not classified	AE000180	1786989
3960	51561.3	59857.1	0.0803221	0.0572871	0.0688046	-1.4021	-0.146778	6.86956e-06	7.94121e-07	Field3:P5:2	yhfZ	b3383	orf, hypothetical protein	Hypothetical, unclassified, unknown	Unknown	AE000414	1789785
579	8460.04	9841.02	0.0132039	0.00941808	0.011311	-1.40197	-0.146739	0.00350446	0.00188006	Field1:E2:3	rlpA	b0633	a minor lipoprotein	Cell structure	Macromolecule synthesis, modification: Lipoprotein	AE000168	1786852
2232	6801.16	7885.57	0.0105839	0.0075522	0.00906803	-1.40143	-0.146571	0.000646311	0.00112027	Field2:O6:4	gltD	b3213	glutamate synthase, small subunit	Central intermediary metabolism	Central intermediary metabolism: Pool, multipurpose conversions	AE000400	1789606
336	13813	16026.7	0.0214555	0.0153216	0.0183885	-1.40035	-0.146236	0.000259305	7.18879e-05	Field1:O11:4	tolB	b0740	periplasmic protein involved in the tonb-independent uptake of group A colicins	Cell processes	Colicin-related functions	AE000177	1786961
1747	8285.1	9619.14	0.0128865	0.00920479	0.0110456	-1.39998	-0.146121	6.54515e-06	6.37501e-07	Field2:E5:3	ygcA	b2785	putative enzyme	Putative enzymes	Not classified	AE000362	1789148
1299	178409	207624	0.277772	0.198433	0.238102	-1.39983	-0.146074	0.000553493	0.00112764	Field1:F14:2	pflB	b0903	formate acetyltransferase 1	Energy metabolism	Energy metabolism, carbon: Anaerobic respiration	AE000192	1787131
1728	25835	30101.9	0.0402948	0.0287895	0.0345421	-1.39963	-0.146015	0.00113408	0.000421955	Field2:O23:2	argS	b1876	arginine tRNA synthetase	Translation, post-translational modification	Aminoacyl tRNA synthetases, tRNA modification	AE000281	1788184
246	3636.21	4232.05	0.00565803	0.00404654	0.00485228	-1.39824	-0.145582	6.83993e-05	0.000177382	Field1:K13:3	yfeU	b2428	putative regulator	Putative regulatory proteins	Not classified	AE000330	1788768
1455	81215	94113.4	0.12584	0.0900392	0.10794	-1.39761	-0.145387	0.0159455	0.0106867	Field1:N4:4	gpsA	b3608	glycerol-3-phosphate dehydrogenase (NAD+)	Energy metabolism	Energy metabolism, carbon: Aerobic respiration	AE000439	1790037
1522	24397.4	28420.3	0.0380677	0.027239	0.0326533	-1.39755	-0.145366	0.000921597	0.00174321	Field1:D22:4	himD	b0912	integration host factor (IHF), beta subunit; site-specific recombination	DNA replication, repair, restriction/modification	DNA - replication, repair, restriction/modification	AE000193	1787141
2147	7472.9	8713.67	0.0116081	0.00830785	0.00995797	-1.39724	-0.145272	0.0185798	0.0316407	Field2:E10:3	sfcA	b1479	NAD-linked malate dehydrogenase (malic enzyme)	Central intermediary metabolism	Central intermediary metabolism: Gluconeogenesis	AE000245	1787754
1318	13049.9	15167.7	0.02031	0.0145374	0.0174237	-1.39708	-0.145222	0.0036695	0.00589169	Field1:L18:2	narX	b1222	nitrate/nitrate sensor, histidine protein kinase acts on NarL regulator	Energy metabolism	Energy metabolism, carbon: Anaerobic respiration	AE000220	1787474
3856	10185.6	11867.6	0.0158657	0.0113596	0.0136127	-1.39668	-0.145098	1.00113e-06	1.17248e-06	Field3:P3:1	yqjA	b3095	orf, hypothetical protein	Hypothetical, unclassified, unknown	Unknown	AE000391	1789481
2091	14192.5	16532.8	0.0221493	0.0158772	0.0190133	-1.39504	-0.144587	0.021857	0.0369242	Field2:E20:2	pyrH	b0171	uridylate kinase	Nucleotide biosynthesis and metabolism	Central intermediary metabolism: Nucleotide interconversions	AE000126	1786367
2005	2949.13	3058.65	0.00461278	0.00292354	0.00376816	-1.3945	-0.14442	0.007976	0.00283522	Field2:I22:1	pyrF	b1281	orotidine-5'-phosphate decarboxylase	Nucleotide biosynthesis and metabolism	Pyrimidine ribonucleotide biosynthesis	AE000226	1787537
3579	24580.6	28624.7	0.038165	0.0273852	0.0327751	-1.39364	-0.144149	0.00281859	0.00177057	Field3:E8:2	yfdO	b2358	orf, hypothetical protein	Hypothetical, unclassified, unknown	Unknown	AE000324	1788700
884	19405.5	22626.4	0.0301736	0.0216757	0.0259247	-1.39205	-0.143654	0.000336072	0.00114808	Field1:H5:2	btuB	b3966	outer membrane receptor for transport of vitamin B12, E colicins, and bacteriophage BF23	Transport and binding proteins	Outer membrane constituents	AE000471	1790405
3853	14955.1	17468.4	0.0232667	0.0167227	0.0199947	-1.39133	-0.14343	1.48824e-05	7.49933e-05	Field3:J3:1	ygjR	b3087	orf, hypothetical protein	Hypothetical, unclassified, unknown	Unknown	AE000390	2367190
1683	28709	33734.2	0.045001	0.0323451	0.038673	-1.39128	-0.143414	0.0455386	0.0305882	Field2:E13:2	clpP	b0437	ATP-dependent proteolytic subunit of clpA-clpP serine protease, heat shock protein F21.5	Cell processes	Degradation of proteins, peptides, glyco	AE000150	1786641
1690	13375.3	15699.7	0.0208865	0.015015	0.0179507	-1.39105	-0.143342	0.0061495	0.00337259	Field2:C15:2	leuS	b0642	leucine tRNA synthetase	Translation, post-translational modification	Aminoacyl tRNA synthetases, tRNA modification	AE000168	1786861
1291	39427.5	46173.8	0.0613085	0.0441446	0.0527266	-1.38881	-0.142644	6.94739e-06	3.44566e-05	Field1:F12:2	cydA	b0733	cytochrome d terminal oxidase, polypeptide subunit I	Energy metabolism	Energy metabolism, carbon: Electron transport	AE000176	1786953
2284	4294.54	5042.03	0.00670688	0.00482951	0.0057682	-1.38873	-0.142618	0.0033349	0.00131455	Field2:G20:4	folK	b0142	7,8-dihydro-6-hydroxymethylpterin-pyrophosphokinase	Biosynthesis of cofactors, prosthetic groups and carriers	Biosynthesis of cofactors, carriers: Folic acid	AE000123	1786335
3088	10220.2	11994.5	0.0159019	0.0114582	0.0136801	-1.38781	-0.142331	0.00229478	0.00392503	Field3:O3:1	yciI	b1251	orf, hypothetical protein	Hypothetical, unclassified, unknown	Unknown	AE000223	1787504
2630	5137.39	6015.3	0.00799621	0.00576381	0.00688001	-1.38731	-0.142175	0.00246977	0.00396369	Field2:L9:4	surA	b0053	survival protein	Cell processes	Not classified	AE000115	1786238
1324	3786.57	4465.62	0.0059251	0.00427421	0.00509966	-1.38624	-0.14184	0.0262185	0.0176588	Field1:H20:2	acnA	b1276	aconitate hydrase 1	Central intermediary metabolism	Energy metabolism, carbon: TCA cycle	AE000225	1787531
1692	19045.5	22378.3	0.0297534	0.0214633	0.0256083	-1.38624	-0.14184	0.00636781	0.00874116	Field2:G15:2	ybeK	b0651	putative tRNA synthetase	Hypothetical, unclassified, unknown	Not classified	AE000169	1786871
659	45655.5	53599.9	0.071069	0.0512856	0.0611773	-1.38575	-0.141685	8.44455e-11	2.91798e-11	Field1:E22:3	fes	b0585	enterochelin esterase	Transport and binding proteins	Transport of small molecules: Cations	AE000163	1786799
3879	7578.22	8918.63	0.0118258	0.00853522	0.0101805	-1.38553	-0.141616	0.00322162	0.00175079	Field3:N9:1	yraO	b3149	orf, hypothetical protein	Hypothetical, unclassified, unknown	Unknown	AE000396	1789539
1241	10017.3	11784.5	0.0156316	0.0112914	0.0134615	-1.38438	-0.141255	0.000806217	0.000853924	Field1:B24:1	ampC	b4150	beta-lactamase; penicillin resistance	Cell processes	Drug/analog sensitivity	AE000487	1790593
1076	14545.3	17103.2	0.0226538	0.0163713	0.0195125	-1.38375	-0.141058	6.67451e-07	3.07398e-06	Field1:H5:4	ftsA	b0094	ATP-binding cell division protein, septation process, complexes with FtsZ, associated with junctions of inner and outer membranes	Cell processes	Cell division	AE000118	1786282
1450	34391.1	40504.1	0.0536515	0.0387811	0.0462163	-1.38344	-0.140961	0.000789093	0.000222233	Field1:D4:4	glpD	b3426	sn-glycerol-3-phosphate dehydrogenase (aerobic)	Energy metabolism	Energy metabolism, carbon: Aerobic respiration	AE000418	2367226
944	4982.08	5873.27	0.00778034	0.0056251	0.00670272	-1.38315	-0.140869	0.00362169	0.00139198	Field1:P19:2	ycaD	b0898	putative transport	Putative transport proteins	Not classified	AE000192	1787126
1182	5305.62	6229.02	0.00825106	0.0059658	0.00710843	-1.38306	-0.140841	0.000136786	0.000531936	Field1:L8:1	fliJ	b1942	flagellar fliJ protein	Cell processes	Surface structures	AE000286	1788252
3941	3126.24	3699.9	0.00488103	0.00353351	0.00420727	-1.38135	-0.140305	0.0022427	0.00246029	Field3:J1:2	yheL	b3343	orf, hypothetical protein	Hypothetical, unclassified, unknown	Unknown	AE000410	1789741
1124	70605.6	83165.5	0.109723	0.0795159	0.0946192	-1.37988	-0.139842	6.51866e-05	2.13637e-05	Field1:H17:4	flgM	b1071	anti-FliA (anti-sigma) factor; also known as RflB protein	Regulatory function	Surface structures	AE000208	1787311
1558	7061.09	8334.65	0.0109831	0.00796972	0.00947642	-1.37811	-0.139283	2.41949e-06	1.80258e-05	Field2:K5:1	b2496	b2496	putative DNA replication factor	Putative factors	Not classified	AE000336	1788842
1037	14805.8	17504.9	0.0230395	0.0167248	0.0198822	-1.37756	-0.139111	0.00193445	0.00317751	Field1:J19:3	yieG	b3714	putative membrane / transport protein	Putative transport proteins	Not classified	AE000448	1790150
470	45585.3	53520	0.0705742	0.0512448	0.0609095	-1.3772	-0.138995	0.0250747	0.0155782	Field1:K22:1	fliA	b1922	flagellar biosynthesis; alternative sigma factor 28; regulation of flagellar operons	Regulatory function	Surface structures	AE000285	1788231
400	10638.6	12546.6	0.0165127	0.0119963	0.0142545	-1.37648	-0.138769	0.00243217	0.000892732	Field1:O4:1	murC	b0091	L-alanine adding enzyme, UDP-N-acetyl-muramate:alanine ligase	Cell structure	Murein sacculus, peptidoglycan	AE000118	1786279
1411	8445.6	9999.74	0.0131481	0.00957328	0.0113607	-1.37341	-0.137802	0.000100044	0.000235243	Field1:F18:3	hycB	b2724	probable small subunit of hydrogenase-3, iron-sulfur protein (part of formate hydrogenlyase (FHL) complex)	Putative enzymes	Energy metabolism, carbon: Fermentation	AE000356	1789079
1011	10306.2	12183.8	0.0159927	0.0116525	0.0138226	-1.37247	-0.137502	0.00491938	0.00264463	Field1:F13:3	yrbF	b3195	putative ATP-binding component of a transport system	Putative transport proteins	Not classified	AE000399	1789586
1740	28910.8	34438.1	0.045198	0.0329406	0.0390693	-1.37211	-0.137388	0.0174268	0.0116916	Field2:G3:3	rplS	b2606	50S ribosomal subunit protein L19	Translation, post-translational modification	Ribosomal proteins - synthesis, modification	AE000346	1788958
1496	61671.3	73300.3	0.0961258	0.0700721	0.0830989	-1.37181	-0.137295	4.01076e-05	4.57729e-05	Field1:P14:4	frdA	b4154	fumarate reductase, anaerobic, flavoprotein subunit	Energy metabolism	Energy metabolism, carbon: Anaerobic respiration	AE000487	1790597
140	11162.8	13285	0.0174563	0.0127258	0.0150911	-1.37172	-0.137267	0.014979	0.00775829	Field1:G11:2	fnr	b1334	transcriptional regulation of aerobic, anaerobic respiration, osmotic balance	Regulatory function	Global regulatory functions	AE000231	1787595
3573	3040.55	3603.84	0.00473462	0.00345408	0.00409435	-1.37073	-0.136952	0.00379808	0.00646749	Field3:I6:2	b2350	b2350	orf, hypothetical protein	Hypothetical, unclassified, unknown	Unknown	AE000323	1788691
3041	39736.7	47061	0.0616683	0.0450076	0.0533379	-1.37018	-0.136776	0.00428492	0.00219369	Field2:B18:4	ymfL	b1147	orf, hypothetical protein	Hypothetical, unclassified, unknown	Unknown	AE000214	1787393
2358	3320.61	3936.39	0.00516603	0.00377151	0.00446877	-1.36975	-0.136642	0.00187346	0.00336773	Field2:L13:1	grxC	b3610	glutaredoxin 3	Biosynthesis of cofactors, prosthetic groups and carriers	Biosynthesis of cofactors, carriers: Thioredoxin, glutaredoxin, glutathione	AE000439	1790039
3700	9281.41	11046.1	0.0144744	0.0105674	0.0125209	-1.36973	-0.136634	0.00174866	0.00108034	Field3:G14:3	b2659	b2659	orf, hypothetical protein	Hypothetical, unclassified, unknown	Unknown	AE000351	1789013
3961	4334.75	5168.97	0.00676398	0.00494659	0.00585528	-1.3674	-0.135896	0.00343011	0.00197068	Field3:B7:2	yrfA	b3392	orf, hypothetical protein	Hypothetical, unclassified, unknown	Unknown	AE000414	1789794
239	2964.8	3330.75	0.00451993	0.00316877	0.00384435	-1.36643	-0.135589	0.361502	0.456241	Field1:M11:3	b2248	b2248	putative regulator	Putative regulatory proteins	Not classified	AE000314	1788581
392	62060.3	73862.1	0.0965995	0.0707327	0.0836661	-1.3657	-0.135355	0.000667867	0.00108329	Field1:O2:1	b4285	b4285	putative transposase	Phage, transposon, or plasmid	Not classified	AE000499	1790737
3641	11829.4	14131.2	0.0185064	0.013556	0.0160312	-1.36518	-0.13519	0.0206917	0.0191057	Field3:L10:2	yfhE	b2527	orf, hypothetical protein	Hypothetical, unclassified, unknown	Unknown	AE000339	1788876
3753	6951.14	8268.56	0.0107935	0.00790735	0.00935041	-1.36499	-0.13513	0.00180867	0.000714272	Field3:A4:4	b2833	b2833	orf, hypothetical protein	Hypothetical, unclassified, unknown	Unknown	AE000367	1789198
1779	20652	24627.2	0.0321261	0.023539	0.0278326	-1.3648	-0.135069	0.00031197	0.000808268	Field2:E13:3	rplO	b3301	50S ribosomal subunit protein L15	Translation, post-translational modification	Ribosomal proteins - synthesis, modification	AE000408	1789697
1208	5539.09	6620.35	0.00864094	0.00633862	0.00748978	-1.36322	-0.134566	0.00087641	0.000266983	Field1:P14:1	hflB	b3178	degrades sigma32, integral membrane peptidase, cell division protein	Carbon compound catabolism	Degradation of proteins, peptides, glyco	AE000398	1789568
1882	8640.25	10385.6	0.0135245	0.00993444	0.0117295	-1.36137	-0.133977	0.0356245	0.0259914	Field2:C15:4	dadX	b1190	alanine racemase 2, catabolic	Carbon compound catabolism	Degradation of small molecules: Amino acids	AE000217	1787439
2134	12784.2	15318	0.0199523	0.0146625	0.0173074	-1.36077	-0.133786	0.00343525	0.00158308	Field2:K6:3	galM	b0756	galactose-1-epimerase (mutarotase)	Central intermediary metabolism	Central intermediary metabolism: Pool, multipurpose conversions	AE000178	1786971
1659	39549.3	47360.2	0.0616082	0.0452896	0.0534489	-1.36032	-0.133641	2.32075e-06	2.84193e-06	Field2:E7:2	rho	b3783	transcription termination factor Rho; polarity suppressor	Transcription, RNA processing and degradation	RNA synthesis, modification, DNA transcription	AE000454	1790217
3525	6845.68	8201.44	0.0106398	0.00782361	0.00923168	-1.35995	-0.133524	0.0163312	0.0264626	Field3:I18:1	rsuA	b2183	16S pseudouridylate 516 synthase	Transcription, RNA processing and degradation	RNA synthesis, modification, DNA transcription	AE000308	1788510
204	3576.53	4241.74	0.0055084	0.00405351	0.00478096	-1.35892	-0.133194	0.146044	0.13472	Field1:G3:3	ycaN	b0900	putative transcriptional regulator LYSR-type	Putative regulatory proteins	Not classified	AE000192	1787128
1344	8817.09	10630.5	0.0138154	0.0101682	0.0119918	-1.35869	-0.133121	0.0544044	0.041802	Field3:L4:2	fumA	b1612	fumarase A = fumarate hydratase Class I; aerobic isozyme	Central intermediary metabolism	Energy metabolism, carbon: TCA cycle	AE000256	1787897
3919	10677.9	12795	0.0166134	0.0122316	0.0144225	-1.35823	-0.132973	0.0002557	0.000576348	Field3:N19:1	yhdE	b3248	orf, hypothetical protein	Hypothetical, unclassified, unknown	Unknown	AE000404	1789646
1668	7431.2	8925.44	0.0116049	0.00854694	0.0100759	-1.35779	-0.132832	0.00494762	0.00209715	Field2:G9:2	hsdR	b4350	host restriction; endonuclease R	DNA replication, repair, restriction/modification	Degradation of DNA	AE000505	1790809
4278	6020.19	7247.6	0.00941427	0.00693653	0.0081754	-1.3572	-0.132645	0.0218375	0.0148651	Field3:L14:1	yjjI	b4380	orf, hypothetical protein	Hypothetical, unclassified, unknown	Unknown	AE000508	1790840
1835	23786.8	28514	0.0369726	0.0272807	0.0321267	-1.35527	-0.132025	0.000612478	0.000396275	Field2:E3:4	hflX	b4173	GTP - binding subunit of protease specific for phage lambda cII repressor	Carbon compound catabolism	Degradation of proteins, peptides, glyco	AE000489	1790615
4172	5601.46	6710.22	0.00873001	0.00644378	0.00758689	-1.3548	-0.131874	0.0347146	0.0491481	Field3:H11:4	phnA	b4108	orf, hypothetical protein	Hypothetical, unclassified, unknown	Unknown	AE000483	1790547
1808	5336.16	6413.36	0.00832148	0.00614238	0.00723193	-1.35476	-0.131864	0.000235752	0.000212519	Field2:O19:3	trpS	b3384	tryptophan tRNA synthetase	Translation, post-translational modification	Aminoacyl tRNA synthetases, tRNA modification	AE000414	1789786
1752	13259.8	15910.4	0.0206001	0.0152093	0.0179047	-1.35444	-0.131761	0.000172973	9.48933e-05	Field2:O5:3	b3020	b3020	putative transport periplasmic protein	Putative transport proteins	Not classified	AE000384	1789397
1272	164635	199072	0.257281	0.190092	0.223686	-1.35345	-0.131443	0.00819521	0.00655803	Field1:P6:2	cyoE	b0428	protoheme IX farnesyltransferase (haeme O biosynthesis)	Energy metabolism	Energy metabolism, carbon: Aerobic respiration	AE000149	1786631
1471	19060.6	22972.3	0.0297428	0.0220169	0.0258798	-1.35091	-0.130625	0.00167827	0.00267365	Field1:N8:4	pfkA	b3916	6-phosphofructokinase I	Central intermediary metabolism	Energy metabolism, carbon: Glycolysis	AE000466	1790350
1881	9684.66	11695.5	0.0151374	0.0112058	0.0131716	-1.35086	-0.130611	0.0102664	0.00554541	Field2:A15:4	dadA	b1189	D-amino acid dehydrogenase subunit	Carbon compound catabolism	Degradation of small molecules: Amino acids	AE000217	1787438
2076	17395.6	20997.6	0.0271254	0.0201079	0.0236167	-1.349	-0.130011	0.000201483	0.000132515	Field2:G16:2	accC	b3256	acetyl CoA carboxylase, biotin carboxylase subunit	Fatty acid and phospholipid metabolism	Fatty acid and phosphatidic acid biosynthesis	AE000404	1789654
1390	33118.6	39962.5	0.0515433	0.038217	0.0448802	-1.3487	-0.129915	8.50438e-05	0.000139921	Field1:L12:3	ackA	b2296	acetate kinase	Energy metabolism	Energy metabolism, carbon: Electron transport	AE000318	1788633
1497	2912.09	3520.1	0.00454631	0.00337119	0.00395875	-1.34858	-0.129875	0.00303855	0.00125752	Field1:B16:4	cybC	b4236	cytochrome b(562)	Energy metabolism	Energy metabolism, carbon: Electron transport	AE000495	1790684
463	4304.98	5204.02	0.00670132	0.00497207	0.0058367	-1.34779	-0.129624	0.00257516	0.0040177	Field1:M20:1	b1502	b1502	putative adhesin; similar to FimH protein	Putative cell structure	Not classified	AE000247	1787779
1809	57982.6	70086.6	0.0902858	0.0670102	0.078648	-1.34734	-0.129478	5.5423e-05	0.000195706	Field2:A21:3	prlC	b3498	oligopeptidase A	Carbon compound catabolism	Degradation of proteins, peptides, glyco	AE000426	1789913
489	2988.5	3618.09	0.004669	0.00346915	0.00406908	-1.34586	-0.129001	0.00795141	0.008614	Field1:A4:2	rfbX	b2037	putative O-antigen transporter	Putative transport proteins	Surface polysaccharides and antigens	AE000294	1788349
2053	26509.1	32094	0.0413804	0.0307465	0.0360634	-1.34586	-0.129	0.00202653	0.00126722	Field2:I10:2	fadR	b1187	negative regulator for fad regulon, and positive activator of fabA	Regulatory function	Degradation of small molecules: Fatty acids	AE000217	1787436
3660	18177.2	22114.4	0.028459	0.0211579	0.0248085	-1.34508	-0.128747	0.043117	0.0327112	Field3:G4:3	b2595	b2595	orf, hypothetical protein	Hypothetical, unclassified, unknown	Unknown	AE000346	1788947
495	299854	359995	0.463077	0.344804	0.40394	-1.34302	-0.128081	0.0817629	0.0650707	Field1:M4:2	ompC	b2215	outer membrane protein 1b (Ib;c)	Cell structure	Outer membrane constituents	AE000310	1788544
3516	73501.8	88859.7	0.114135	0.0850134	0.0995743	-1.34255	-0.127932	0.00331432	0.0022055	Field3:G16:1	yeiK	b2162	orf, hypothetical protein	Hypothetical, unclassified, unknown	Unknown	AE000305	1788486
3468	5951.67	7232.6	0.0092898	0.00692096	0.00810538	-1.34227	-0.12784	0.00590056	0.00382231	Field3:G4:1	glf	b2036	UDP-galactopyranose mutase	Carbon compound catabolism	Degradation of small molecules: Carbon compounds	AE000294	1788348
1145	12708.5	15438.1	0.0198241	0.0147769	0.0173005	-1.34156	-0.12761	0.00176362	0.000722241	Field1:B23:4	tehA	b1429	tellurite resistance	Cell processes	Drug/analog sensitivity	AE000240	1787699
3090	13440.4	16335.1	0.0209291	0.0156127	0.0182709	-1.34052	-0.127273	0.000563204	0.00123379	Field3:C5:1	yciB	b1254	orf, hypothetical protein	Hypothetical, unclassified, unknown	Unknown	AE000223	1787507
3781	11964.7	14497	0.0186106	0.0138843	0.0162475	-1.34041	-0.127238	0.000411714	0.00104437	Field3:I10:4	ygfB	b2909	orf, hypothetical protein	Hypothetical, unclassified, unknown	Unknown	AE000374	1789276
1524	7266.21	8867.07	0.0113778	0.00849651	0.00993715	-1.33911	-0.126818	0.0396301	0.0264339	Field1:H22:4	rne	b1084	RNase E, membrane attachment, mRNA turnover, maturation 5S RNA	Transcription, RNA processing and degradation	Degradation of RNA	AE000209	1787325
3078	22520.9	27523.8	0.0351656	0.0262628	0.0307142	-1.33899	-0.126777	0.0114426	0.0182301	Field3:K1:1	ychB	b1208	orf, hypothetical protein	Hypothetical, unclassified, unknown	Unknown	AE000219	1787459
1938	5521.83	6687.5	0.00856812	0.00640058	0.00748435	-1.33865	-0.126666	0.00646464	0.0037784	Field2:C6:1	aroK	b3390	shikimate kinase I	Amino acid biosynthesis	Amino acid biosynthesis: Chorismate	AE000414	1789792
968	11725.8	14316.4	0.0183284	0.013693	0.0160107	-1.33853	-0.126627	0.0185068	0.0126325	Field3:F4:2	b1592	b1592	putative chloride channel	Putative transport proteins	Not classified	AE000255	1787876
1246	5188.02	6328.92	0.00810327	0.00605602	0.00707964	-1.33805	-0.126473	0.0112851	0.0077247	Field1:L24:1	osmY	b4376	hyperosmotically inducible periplasmic protein	Cell processes	Osmotic adaptation	AE000508	1790836
2862	3799.03	4641.11	0.00595315	0.00445002	0.00520159	-1.33778	-0.126385	0.05501	0.041121	Field2:L20:2	ybeA	b0636	orf, hypothetical protein	Hypothetical, unclassified, unknown	Unknown	AE000168	1786855
1139	18913.3	23024.1	0.0294121	0.0219879	0.0257	-1.33765	-0.126343	0.00453896	0.00813943	Field1:F21:4	minC	b1176	cell division inhibitor, inhibits ftsZ ring formation	Cell processes	Cell division	AE000216	1787424
2644	4144.59	5049.58	0.006475	0.00484211	0.00565856	-1.33723	-0.126205	0.00912634	0.0105547	Field2:H13:4	sseB	b2522	enhanced serine sensitivity	Putative factors	Not classified	AE000339	1788871
1963	13016.9	15862.4	0.0202988	0.015188	0.0177434	-1.3365	-0.125969	0.000334566	0.000128214	Field2:E12:1	glnA	b3870	glutamine synthetase	Amino acid biosynthesis	Amino acid biosynthesis: Glutamine	AE000462	1790301
545	2825.18	2968.42	0.00442072	0.0028447	0.00363271	-1.33644	-0.12595	0.00862568	0.00290693	Field1:A18:2	rfaL	b3622	O-antigen ligase; lipopolysaccharide core biosynthesis	Cell structure	Macromolecule metabolism: Lipopolysaccharide	AE000440	1790052
1150	3639.86	4444.37	0.00567808	0.00425029	0.00496418	-1.33593	-0.125783	0.00199532	0.000852084	Field1:L23:4	marR	b1530	multiple antibiotic resistance protein; repressor of mar operon	Regulatory function	Drug/analog sensitivity	AE000250	1787810
1216	29999.8	36576.7	0.0467024	0.0349736	0.040838	-1.33536	-0.125599	0.000140812	0.000289698	Field1:P16:1	ftsE	b3463	ATP-binding component of a membrane-associated complex involved in cell division	Cell processes	Not classified	AE000422	1789873
157	5358.21	6538.84	0.00834893	0.00625467	0.0073018	-1.33483	-0.125426	0.000165586	5.1309e-05	Field1:I15:2	sspB	b3228	stringent starvation protein B	Regulatory function	Global regulatory functions	AE000402	1789623
791	5005.12	6134	0.00782518	0.00586807	0.00684662	-1.33352	-0.124999	0.0226885	0.0163637	Field1:N5:1	srlB	b2704	PTS system, glucitol/sorbitol-specific enzyme IIA component	Transport and binding proteins	Transport of small molecules: Carbohydrates, organic acids, alcohols	AE000354	1789056
921	8992.96	11007.7	0.0140422	0.0105313	0.0122868	-1.33338	-0.124954	0.00927397	0.00641798	Field1:B15:2	ykgG	b0308	putative transporter	Putative transport proteins	Not classified	AE000137	1786499
1615	19065.3	23317.5	0.0296886	0.0222696	0.0259791	-1.33314	-0.124877	0.00519822	0.00836154	Field2:M19:1	pcnB	b0143	poly(A) polymerase I	Transcription, RNA processing and degradation	RNA synthesis, modification, DNA transcription	AE000123	1786336
1173	51816.7	63310.6	0.0807489	0.0605773	0.0706631	-1.33299	-0.124827	0.000526218	0.000318513	Field1:J6:1	cheW	b1887	positive regulator of CheA protein activity	Regulatory function	Chemotaxis and mobility	AE000282	1788196
3101	18410.1	22584.2	0.0287742	0.0215938	0.025184	-1.33252	-0.124674	0.0162179	0.00990273	Field3:I7:1	yciR	b1285	orf, hypothetical protein	Hypothetical, unclassified, unknown	Unknown	AE000226	1787541
334	3821.26	4672.39	0.0059616	0.00447414	0.00521787	-1.33246	-0.124653	0.00104631	0.000411948	Field1:K11:4	tolR	b0738	putative inner membrane protein, involved in the tonB-independent uptake of group A colicins	Phage, transposon, or plasmid	Not classified	AE000177	1786959
793	27473.4	33605.9	0.0427413	0.0321174	0.0374294	-1.33078	-0.124107	0.000966131	0.00183691	Field1:B7:1	sdaC	b2796	probable serine transporter	Putative transport proteins	Transport of small molecules: Amino acids, amines	AE000363	1789160
3266	2874.68	3530.92	0.00448798	0.00337252	0.00393025	-1.33075	-0.124096	0.00334564	0.00340825	Field3:C1:3	ydhA	b1639	orf, hypothetical protein	Hypothetical, unclassified, unknown	Unknown	AE000259	1787927
3433	5975.83	7307.14	0.00931008	0.00699742	0.00815375	-1.3305	-0.124015	6.81308e-05	0.000254974	Field3:A19:4	b1964	b1964	putative outer membrane protein	putative membrane protein	Not classified	AE000288	1788275
1353	9804.71	11999.8	0.0152768	0.0114845	0.0133806	-1.3302	-0.123918	5.43564e-05	1.07892e-05	Field1:B4:3	zwf	b1852	glucose-6-phosphate dehydrogenase	Central intermediary metabolism	Energy metabolism, carbon: Oxidative branch, pentose pathway	AE000279	1788158
1448	33529.9	41088.2	0.0522574	0.0392956	0.0457765	-1.32985	-0.123804	0.000150649	3.5949e-05	Field1:P2:4	glpG	b3424	protein of glp regulon	Energy metabolism	Energy metabolism, carbon: Anaerobic respiration	AE000418	2367225
3114	4019.18	4920.74	0.00626176	0.00470942	0.00548559	-1.32962	-0.123729	3.09576e-05	5.70419e-06	Field3:C11:1	b1337	b1337	orf, hypothetical protein	Hypothetical, unclassified, unknown	Unknown	AE000231	1787598
4231	4057.91	5001.3	0.00635993	0.00478769	0.00557381	-1.32839	-0.123327	0.0685976	0.0546812	Field3:N2:1	b4256	b4256	orf, hypothetical protein	Hypothetical, unclassified, unknown	Unknown	AE000496	1790705
2170	7397.13	9041.56	0.0114256	0.00861575	0.0100207	-1.32613	-0.122587	0.105413	0.103699	Field2:C16:3	yeiG	b2154	putative esterase (EC 3.1.1.-).	Hypothetical, unclassified, unknown	Not classified	AE000304	1788477
1386	14538.8	17844.2	0.0226452	0.017079	0.0198621	-1.32591	-0.122514	1.58864e-06	1.07379e-06	Field1:D12:3	nuoE	b2285	NADH dehydrogenase I chain E	Energy metabolism	Energy metabolism, carbon: Aerobic respiration	AE000317	1788621
2403	9926.49	12162	0.0154496	0.0116543	0.0135519	-1.32566	-0.122431	0.00464558	0.00686882	Field2:F1:2	ybeX	b0658	putative transport protein	Putative transport proteins	Not classified	AE000170	1786879
474	20793.8	25559.3	0.0324153	0.024457	0.0284362	-1.3254	-0.122347	0.00109508	0.00065077	Field1:C24:1	fliT	b1926	flagellar biosynthesis; repressor of class 3a and 3b operons (RflA activity)	Regulatory function	Surface structures	AE000285	1788235
300	118660	145644	0.184469	0.139267	0.161868	-1.32457	-0.122073	2.14543e-05	1.14561e-05	Field1:G3:4	yjfQ	b4191	putative DEOR-type transcriptional regulator	Putative regulatory proteins	Not classified	AE000491	1790635
2352	25163.8	30870.4	0.0390852	0.0295238	0.0343045	-1.32385	-0.12184	0.00151446	0.000645048	Field2:P11:1	pabA	b3360	p-aminobenzoate synthetase, component II	Biosynthesis of cofactors, prosthetic groups and carriers	Biosynthesis of cofactors, carriers: Folic acid	AE000412	1789760
4042	21559.7	26512.6	0.0335463	0.0253441	0.0294452	-1.32363	-0.121767	0.000560966	0.0010162	Field3:D3:3	yibO	b3612	putative 2,3-bisphosphoglycerate-independent phosphoglycerate mutase	Putative enzymes	Not classified	AE000439	1790041
1847	3013.49	3713.04	0.00470363	0.00355492	0.00412927	-1.32313	-0.121604	0.00378359	0.00166614	Field2:M5:4	rimI	b4373	acyltransferase for 30S ribosomal subunit protein S18; acetylation of N-terminal alanine	Translation, post-translational modification	Ribosomes - maturation and modification	AE000507	2367381
1077	10530.8	13030.6	0.0165059	0.0124799	0.0144929	-1.3226	-0.121428	0.0700135	0.0545212	Field1:J5:4	ftsZ	b0095	cell division; forms circumferential ring; tubulin-like GTP-binding protein and GTPase	Cell processes	Cell division	AE000119	1786284
1438	6690.78	8236.29	0.0104305	0.0078868	0.00915867	-1.32253	-0.121406	0.000129043	0.000113619	Field1:L24:3	yhaH	b3103	putative cytochrome	Putative enzymes	Not classified	AE000392	2367196
1633	13858.1	17079.7	0.0215409	0.016313	0.0189269	-1.32048	-0.120732	0.00271164	0.00577976	Field3:D6:2	baeS	b2078	sensor protein (for BaeR)	Transcription, RNA processing and degradation	RNA synthesis, modification, DNA transcription	AE000297	1788393
4097	4856.94	6025.75	0.00760401	0.00576508	0.00668455	-1.31898	-0.120237	0.0492465	0.038601	Field3:B17:3	yigU	b3839	orf, hypothetical protein	Hypothetical, unclassified, unknown	Unknown	AE000459	2367313
1458	507824	629530	0.794006	0.602103	0.698055	-1.31872	-0.120153	0.025145	0.0179551	Field1:D6:4	atpG	b3733	membrane-bound ATP synthase, F1 sector, gamma-subunit	Energy metabolism	ATP-proton motive force interconversion	AE000450	1790171
3883	80686.5	99577	0.125541	0.0952256	0.110383	-1.31835	-0.120031	1.86005e-05	6.81698e-05	Field3:F11:1	yhbP	b3154	orf, hypothetical protein	Hypothetical, unclassified, unknown	Unknown	AE000396	1789544
82	3542.16	4384.5	0.0055317	0.0041994	0.00486555	-1.31726	-0.119672	0.005852	0.00292699	Field1:C21:1	icc	b3032	regulator of lacZ	Regulatory function	Degradation of small molecules: Carbon compounds	AE000385	1789410
3845	10747.8	13370.6	0.0167485	0.0127196	0.0147341	-1.31675	-0.119503	0.13293	0.143894	Field3:J1:1	yqjI	b3071	orf, hypothetical protein	Hypothetical, unclassified, unknown	Unknown	AE000389	1789452
3643	9775.6	12038.3	0.015164	0.0115222	0.0133431	-1.31606	-0.119277	0.0100507	0.00628637	Field3:E24:2	b2529	b2529	orf, hypothetical protein	Hypothetical, unclassified, unknown	Unknown	AE000339	1788878
1720	32930.8	40921.2	0.0514534	0.0390999	0.0452767	-1.31595	-0.119239	0.00980054	0.00559519	Field2:O21:2	rpmI	b1717	50S ribosomal subunit protein A	Translation, post-translational modification	Ribosomal proteins - synthesis, modification	AE000266	1788010
1005	8727.92	10814.4	0.0136155	0.0103479	0.0119817	-1.31578	-0.119182	0.0037479	0.00248861	Field1:J11:3	yggB	b2924	putative transport protein	Putative transport proteins	Not classified	AE000375	1789291
456	2870.99	3549.85	0.00447137	0.00340126	0.00393632	-1.31462	-0.118801	0.00267631	0.00481746	Field1:O18:1	dsbB	b1185	reoxidizes DsbA protein following formation of disulfide bond in P-ring of flagella.	Cell structure	Surface structures	AE000216	1787433
522	11463.4	14177.5	0.01785	0.0135816	0.0157158	-1.31428	-0.118686	0.00204204	0.00351102	Field1:C12:2	murA	b3189	first step in murein biosynthesis;UDP-N-glucosamine 1-carboxyvinyltransferase	Cell structure	Murein sacculus, peptidoglycan	AE000399	1789580
2673	63605.3	78371.6	0.0984757	0.0749951	0.0867354	-1.3131	-0.118296	0.0390769	0.0298781	Field2:B21:4	yacA	b0097	orf, hypothetical protein	Hypothetical, unclassified, unknown	Unknown	AE000119	1786286
2318	10893.8	13546.6	0.0169803	0.0129505	0.0149654	-1.31117	-0.117661	9.0221e-05	8.61347e-05	Field2:L3:1	hemM	b1209	an enzyme in main pathway of synthesis of 5-aminolevulinate, possibly glutamyl-tRNA dehydrogenase	Biosynthesis of cofactors, prosthetic groups and carriers	Biosynthesis of cofactors, carriers: Heme, porphyrin	AE000219	1787460
1507	9011.57	11164.7	0.0140356	0.0107063	0.0123709	-1.31097	-0.117593	0.0134365	0.0198712	Field1:F18:4	yaiL	b0354	nucleoprotein/polynucleotide-associated enzyme	Putative enzymes	Not classified	AE000142	1786550
3943	7833.42	9813.48	0.0123257	0.00941103	0.0108684	-1.30971	-0.117174	0.19019	0.187649	Field3:N1:2	yheN	b3345	orf, hypothetical protein	Hypothetical, unclassified, unknown	Unknown	AE000410	1789743
1567	9621.35	11948.5	0.0149597	0.0114262	0.013193	-1.30925	-0.117022	1.13553e-05	6.38713e-06	Field2:M7:1	mutS	b2733	methyl-directed mismatch repair	DNA replication, repair, restriction/modification	DNA - replication, repair, restriction/modification	AE000357	1789089
147	25355.4	31566.4	0.0394708	0.0301499	0.0348104	-1.30915	-0.11699	0.0066129	0.00961042	Field1:E13:2	era	b2566	GTP-binding protein	Regulatory function	Global regulatory functions	AE000343	1788919
1379	8615.73	10734.9	0.0134556	0.010282	0.0118688	-1.30866	-0.116828	0.00661371	0.00347047	Field1:F10:3	nuoL	b2278	NADH dehydrogenase I chain L	Energy metabolism	Energy metabolism, carbon: Aerobic respiration	AE000317	1788614
908	10366.4	12905.8	0.0161687	0.012356	0.0142623	-1.30857	-0.116798	0.000970373	0.000359245	Field1:H11:2	fecA	b4291	outer membrane receptor; citrate-dependent iron transport, outer membrane receptor	Transport and binding proteins	Transport of small molecules: Cations	AE000499	1790743
3481	78169.2	97461.4	0.121665	0.0930538	0.107359	-1.30747	-0.116431	0.0119328	0.0167309	Field3:A8:1	yegO	b2076	orf, hypothetical protein	Hypothetical, unclassified, unknown	Unknown	AE000297	1788391
3267	19973.8	24888.9	0.0310763	0.0237815	0.0274289	-1.30674	-0.11619	0.00267969	0.00426041	Field3:E1:3	b1640	b1640	orf, hypothetical protein	Hypothetical, unclassified, unknown	Unknown	AE000259	1787928
3065	3046.74	3815.61	0.00476509	0.00364814	0.00420661	-1.30617	-0.115999	0.0299194	0.0207024	Field2:B24:4	ycgL	b1179	orf, hypothetical protein	Hypothetical, unclassified, unknown	Unknown	AE000216	1787427
3574	2760.84	2109.62	0.00431986	0.00202586	0.00317286	-1.30595	-0.115927	0.00107465	0.00124908	Field3:K6:2	b2352	b2352	putative ligase	Putative enzymes	Not classified	AE000323	1788693
1701	102868	128325	0.160221	0.122705	0.141463	-1.30574	-0.115857	7.2193e-06	2.92633e-05	Field2:I17:2	mukF	b0922	mukF protein (killing factor KICB)	Cell processes	Cell killing	AE000194	1787152
1447	8256.74	10289.3	0.012855	0.00984588	0.0113505	-1.30563	-0.115819	1.79629e-08	9.73282e-09	Field1:N2:4	glpR	b3423	repressor of the glp operon	Regulatory function	Energy metabolism, carbon: Anaerobic respiration	AE000418	1789829
1307	8323.29	10416.1	0.0130093	0.009965	0.0114871	-1.3055	-0.115776	0.0228871	0.0169593	Field1:F16:2	appB	b0979	probable third cytochrome oxidase, subunit II	Putative enzymes	Energy metabolism, carbon: Electron transport	AE000199	1787213
1331	4704.88	5894.25	0.00736829	0.00564552	0.00650691	-1.30516	-0.115663	0.0558154	0.0416711	Field1:F22:2	cybB	b1418	cytochrome b(561)	Energy metabolism	Energy metabolism, carbon: Electron transport	AE000239	1787687
1106	53457.8	66757.8	0.083308	0.0638434	0.0735757	-1.30488	-0.115571	9.6002e-05	2.52126e-05	Field1:D13:4	ahpC	b0605	alkyl hydroperoxide reductase, C22 subunit; detoxification of hydroperoxides	Cell processes	Detoxification	AE000166	1786822
2046	5887	7337.85	0.00917332	0.00703227	0.00810279	-1.30446	-0.115431	0.00329746	0.00651037	Field2:K8:2	fabA	b0954	beta-hydroxydecanoyl thioester dehydrase, trans-2-decenoyl-ACP isomerase	Fatty acid and phospholipid metabolism	Fatty acid and phosphatidic acid biosynthesis	AE000197	1787187
1588	7691.59	9589.22	0.0119621	0.0091731	0.0105676	-1.30404	-0.115291	5.24155e-05	1.54024e-05	Field2:G13:1	dnaA	b3702	DNA biosynthesis; initiation of chromosome replication; can be transcription regulator	DNA replication, repair, restriction/modification	DNA - replication, repair, restriction/modification	AE000447	2367267
1238	8325.92	10377.2	0.0129438	0.00992761	0.0114357	-1.30382	-0.115217	0.000475403	0.000291396	Field1:L22:1	cutA	b4137	divalent cation tolerance protein; cytochrome c biogenesis	Cell processes	Adaptations, atypical conditions	AE000486	1790579
692	22402.5	27891.2	0.0348426	0.0267283	0.0307855	-1.30358	-0.115139	0.00443646	0.00747734	Field1:G6:4	artM	b0861	arginine 3rd transport system permease protein	Transport and binding proteins	Transport of small molecules: Amino acids, amines	AE000188	1787086
468	8109.51	10076.2	0.0125557	0.00963529	0.0110955	-1.3031	-0.114976	0.0394432	0.0292585	Field1:G22:1	flhC	b1891	regulator of flagellar biosynthesis acting on class 2 operons; transcription initiation factor?	Regulatory function	Surface structures	AE000283	1788201
1737	11841.3	14821.5	0.0184838	0.0141887	0.0163362	-1.30271	-0.114847	0.00562084	0.00289562	Field2:A3:3	hisS	b2514	histidine tRNA synthetase	Translation, post-translational modification	Aminoacyl tRNA synthetases, tRNA modification	AE000337	1788861
1850	8768.62	10959.2	0.0136469	0.0104798	0.0120634	-1.30221	-0.114681	0.000207379	0.000314498	Field2:C7:4	sms	b4389	probable ATP-dependent protease	Putative enzymes	Degradation of proteins, peptides, glyco	AE000509	1790850
3595	15413.3	19302.2	0.0240458	0.0184744	0.0212601	-1.30157	-0.114469	0.00321385	0.00168218	Field3:E12:2	b2390	b2390	orf, hypothetical protein	Hypothetical, unclassified, unknown	Unknown	AE000327	1788734
3866	7926.72	9898.63	0.0123348	0.00947774	0.0109063	-1.30145	-0.114426	0.000552226	0.000910934	Field3:D7:1	yhaN	b3109	orf, hypothetical protein	Hypothetical, unclassified, unknown	Unknown	AE000392	1789496
1670	17476.4	21874.5	0.0272584	0.0209491	0.0241038	-1.30117	-0.114334	0.000692088	0.00046867	Field2:K9:2	ileS	b0026	isoleucine tRNA synthetase	Translation, post-translational modification	Aminoacyl tRNA synthetases, tRNA modification	AE000113	2367096
386	56257.9	70312.6	0.0875239	0.0672669	0.0773954	-1.30114	-0.114325	9.21963e-06	2.81739e-06	Field1:C2:1	trs5_11	b3505	IS5 transposase	Phage, transposon, or plasmid	Transposon-related functions	AE000427	1789921
3415	8360.67	10438.7	0.0130061	0.00999632	0.0115012	-1.30108	-0.114306	0.000486364	0.00106095	Field3:M13:4	yedD	b1928	orf, hypothetical protein	Hypothetical, unclassified, unknown	Unknown	AE000285	1788237
1058	4644.65	5821.46	0.00724804	0.00557358	0.00641081	-1.30043	-0.114086	0.00310114	0.00137848	Field1:D1:4	yjiZ	b4356	putative transport protein, cryptic, orf, joins former yjiZ and yjjL	Putative transport proteins	Not classified	AE000506	2367379
2962	2742.71	3230.37	0.00430135	0.00308996	0.00369566	-1.30036	-0.114062	0.0628521	0.0484574	Field2:D22:3	b0967	b0967	putative oxidoreductase	Putative enzymes	Not classified	AE000198	1787201
164	18796.2	23523.9	0.0292788	0.0225194	0.0258991	-1.30016	-0.113997	7.63115e-06	2.17077e-05	Field1:G17:2	gppA	b3779	guanosine pentaphosphatase; exopolyphosphatase	Regulatory function	Global regulatory functions	AE000454	1790213
2049	16267.2	20297.6	0.0252643	0.0194327	0.0223485	-1.30009	-0.113975	0.00113017	0.000435787	Field2:A10:2	fabD	b1092	malonyl-CoA-[acyl-carrier-protein] transacylase	Fatty acid and phospholipid metabolism	Fatty acid and phosphatidic acid biosynthesis	AE000210	1787334
1515	9841.17	12335.1	0.015336	0.0117973	0.0135667	-1.29995	-0.113927	0.000133903	3.53254e-05	Field1:F20:4	seqA	b0687	negative modulator of initiation of replication	Regulatory function	DNA - replication, repair, restriction/modification	AE000172	1786903
1582	8520.4	10653	0.0132728	0.0102127	0.0117427	-1.29964	-0.113824	0.00897183	0.0141673	Field2:K11:1	rph	b3643	RNase PH	Transcription, RNA processing and degradation	Degradation of RNA	AE000441	1790074
1855	5979.07	7505.25	0.00932278	0.00717655	0.00824967	-1.29906	-0.11363	0.000550336	0.000189972	Field2:M7:4	dapB	b0031	dihydrodipicolinate reductase	Amino acid biosynthesis	Amino acid biosynthesis: Lysine	AE000113	1786214
929	39537.2	49535.5	0.0615217	0.0473727	0.0544472	-1.29867	-0.1135	3.49176e-05	9.1562e-05	Field1:B17:2	ybbY	b0513	putative transport	Putative transport proteins	Not classified	AE000157	1786723
2324	7675.13	9598.37	0.011928	0.00918476	0.0105564	-1.29867	-0.113499	0.000946376	0.000529663	Field2:H5:1	pdxH	b1638	pyridoxinephosphate oxidase	Biosynthesis of cofactors, prosthetic groups and carriers	Biosynthesis of cofactors, carriers: Pyridoxine	AE000259	1787926
800	338719	424429	0.526801	0.406026	0.466414	-1.29746	-0.113094	6.78568e-05	2.58398e-05	Field1:P7:1	nupG	b2964	transport of nucleosides, permease protein	Transport and binding proteins	Transport of small molecules: Nucleosides, purines, pyrimidines	AE000379	1789336
3089	19148.8	24073.7	0.0298589	0.023017	0.026438	-1.29726	-0.113026	0.000485499	0.000190416	Field3:A5:1	yciA	b1253	orf, hypothetical protein	Hypothetical, unclassified, unknown	Unknown	AE000223	1787506
1655	5621.19	7070.19	0.00877645	0.0067654	0.00777093	-1.29726	-0.113026	0.0106371	0.00751114	Field2:M5:2	rpoZ	b3649	RNA polymerase, omega subunit	Transcription, RNA processing and degradation	RNA synthesis, modification, DNA transcription	AE000442	1790081
465	13935.8	17494.9	0.0217075	0.0167347	0.0192211	-1.29716	-0.112993	3.28002e-05	7.18243e-06	Field1:A22:1	hipB	b1508	persistence to inhibition of murein or DNA biosynthesis; regulatory protein	Regulatory function	Murein sacculus, peptidoglycan	AE000248	1787786
1121	6020.42	7577.92	0.00941272	0.0072588	0.00833576	-1.29673	-0.11285	0.0217271	0.013635	Field1:B17:4	mviM	b1068	putative virulence factor	Putative factors	Not classified	AE000207	1787307
3075	28105.4	35284.6	0.0437057	0.0337136	0.0387097	-1.29638	-0.112734	0.00171445	0.00351077	Field3:E1:1	ychF	b1203	putative GTP-binding protein	Hypothetical, unclassified, unknown	Not classified	AE000219	1787454
4258	17470.9	21992.6	0.0272449	0.0210215	0.0241332	-1.29605	-0.112621	0.000473102	0.000358622	Field3:D10:1	yjiG	b4329	orf, hypothetical protein	Hypothetical, unclassified, unknown	Unknown	AE000503	1790785
2350	9246.04	11613.3	0.0144052	0.0111174	0.0127613	-1.29574	-0.112517	1.40675e-05	1.77224e-05	Field2:L11:1	folP	b3177	7,8-dihydropteroate synthase	Biosynthesis of cofactors, prosthetic groups and carriers	Biosynthesis of cofactors, carriers: Folic acid	AE000398	1789567
2785	8240.55	10327.5	0.0127914	0.00987415	0.0113328	-1.29544	-0.112417	0.00369316	0.00171697	Field2:B2:2	yajC	b0407	orf, hypothetical protein	Hypothetical, unclassified, unknown	Unknown	AE000147	1786608
3274	3641.71	4581.13	0.00566539	0.00437744	0.00502142	-1.29422	-0.112009	0.00251655	0.00414544	Field3:C3:3	b1648	b1648	orf, hypothetical protein	Hypothetical, unclassified, unknown	Unknown	AE000260	1787937
339	5128.43	6442.38	0.00797669	0.00616547	0.00707108	-1.29377	-0.111857	1.92846e-06	5.5006e-07	Field1:E13:4	lit	b1139	phage T4 late gene expression; at locus of e14 element	Phage, transposon, or plasmid	Phage-related functions and prophages	AE000214	1787385
2246	12092.8	15213.7	0.0188466	0.0145675	0.0167071	-1.29374	-0.111848	8.40207e-05	0.00012573	Field2:K10:4	rffG	b3788	dTDP-glucose 4,6-dehydratase	Central intermediary metabolism	Central intermediary metabolism: Sugar-nucleotide biosynthesis, conversions	AE000455	1790223
1941	4004.62	5035.64	0.00622547	0.00481376	0.00551962	-1.29327	-0.111688	8.00258e-05	0.000192122	Field2:I6:1	cysE	b3607	serine acetyltransferase	Amino acid biosynthesis	Amino acid biosynthesis: Cysteine	AE000438	1790035
2613	19928.7	25072.4	0.0309836	0.0239786	0.0274811	-1.29214	-0.111308	4.08674e-05	1.11734e-05	Field2:J5:4	udhA	b3962	putative oxidoreductase	Putative enzymes	Not classified	AE000470	1790400
2040	5940.36	7465.01	0.00923051	0.00714496	0.00818774	-1.29189	-0.111226	0.000644161	0.000234656	Field2:O6:2	cdsA	b0175	CDP-diglyceride synthetase	Fatty acid and phospholipid metabolism	Fatty acid and phosphatidic acid biosynthesis	AE000127	1786372
449	3138.47	3957.45	0.00489115	0.00378886	0.00434001	-1.29093	-0.110902	6.1053e-05	5.30331e-05	Field1:A18:1	yccZ	b0983	putative function in exopolysaccharide production	Putative factors	Not classified	AE000200	1787218
2241	17725.7	22351.3	0.0275554	0.0213574	0.0244564	-1.2902	-0.110658	0.000921727	0.00219612	Field2:A10:4	kbl	b3617	2-amino-3-ketobutyrate CoA ligase (glycine acetyltransferase)	Central intermediary metabolism	Central intermediary metabolism: Pool, multipurpose conversions	AE000439	1790046
1870	10596	13387	0.0165434	0.0128248	0.0146841	-1.28995	-0.110571	0.00494413	0.00335127	Field2:K11:4	proC	b0386	pyrroline-5-carboxylate reductase	Amino acid biosynthesis	Amino acid biosynthesis: Proline	AE000145	1786585
2	12819.1	16161.9	0.0199434	0.0154682	0.0177058	-1.28932	-0.11036	6.10906e-07	3.45934e-06	Field1:C1:1	araA	b0062	L-arabinose isomerase	Carbon compound catabolism	Degradation of small molecules: Carbon compounds	AE000116	1786248
1192	10217.2	12865.5	0.0157889	0.0122464	0.0140177	-1.28927	-0.110343	0.166067	0.168878	Field1:P10:1	emrK	b2368	multidrug resistance protein K	Putative transport proteins	Drug/analog sensitivity	AE000325	1788711
2652	5575.66	7056.38	0.00871506	0.00676322	0.00773914	-1.2886	-0.110117	0.0179781	0.013908	Field2:H15:4	yhbZ	b3183	putative GTP-binding factor	Putative factors	Not classified	AE000399	1789574
89	3497.88	4404.02	0.00541442	0.00420479	0.00480961	-1.28768	-0.109808	0.0433517	0.0348417	Field1:A23:1	yhaU	b3127	putative transport protein	Putative transport proteins	Not classified	AE000394	1789515
1347	6987.7	8833.53	0.0108921	0.00846006	0.00967609	-1.28748	-0.109739	0.000255048	0.000470599	Field1:F2:3	ydiQ	b1697	putative transport protein	Putative transport proteins	Not classified	AE000265	2367123
1474	4524.79	5733.34	0.0070697	0.00549194	0.00628082	-1.28729	-0.109675	0.0129527	0.00780585	Field1:D10:4	talC	b3946	putative transaldolase	Putative enzymes	Not classified	AE000468	1790382
1383	10043.6	12669.4	0.0156001	0.0121235	0.0138618	-1.28676	-0.109497	0.00309203	0.00198844	Field1:N10:3	nuoH	b2282	NADH dehydrogenase I chain H	Energy metabolism	Energy metabolism, carbon: Aerobic respiration	AE000317	1788618
747	5298.71	6735.26	0.00832427	0.00647063	0.00739745	-1.28647	-0.1094	0.187115	0.184098	Field1:E20:4	araG	b1900	ATP-binding component of high-affinity L-arabinose transport system	Transport and binding proteins	Transport of small molecules: Carbohydrates, organic acids, alcohols	AE000283	1788210
1389	12608.8	15959.9	0.0196367	0.0152691	0.0174529	-1.28604	-0.109254	9.14165e-05	5.78922e-05	Field1:J12:3	lrhA	b2289	NADH dehydrogenase transcriptional regulator, LysR family	Regulatory function	Energy metabolism, carbon: Aerobic respiration	AE000318	1788626
3571	7488.12	9462.63	0.0116506	0.00906559	0.0103581	-1.28515	-0.108953	0.0038383	0.00578216	Field3:E6:2	b2343	b2343	orf, hypothetical protein	Hypothetical, unclassified, unknown	Unknown	AE000323	1788685
1184	3951.7	5003.94	0.00615406	0.00478864	0.00547135	-1.28514	-0.108949	1.47183e-06	3.35657e-07	Field1:P8:1	shiA	b1981	putative transport protein, shikimate	Putative transport proteins	Not classified	AE000290	1788292
2748	6883.76	8711.88	0.0107119	0.00833673	0.00952431	-1.2849	-0.108871	1.19051e-07	9.45752e-07	Field2:H16:1	yahA	b0315	orf, hypothetical protein	Hypothetical, unclassified, unknown	Unknown	AE000138	1786507
2310	3938.75	4977.32	0.00611009	0.00475991	0.005435	-1.28365	-0.108448	0.0117938	0.00757181	Field2:L1:1	moaD	b0784	molybdopterin biosynthesis	Biosynthesis of cofactors, prosthetic groups and carriers	Biosynthesis of cofactors, carriers: Molybdopterin	AE000181	1787002
1498	6021.14	7709.48	0.00948584	0.00739127	0.00843855	-1.28338	-0.108357	0.252956	0.273259	Field1:D16:4	yjjW	b4379	putative activating enzyme	Putative enzymes	Not classified	AE000508	1790839
2244	4191.05	5301.82	0.00652805	0.00508725	0.00580765	-1.28322	-0.1083	0.0348032	0.0455415	Field2:G10:4	wecB	b3786	UDP-N-acetyl glucosamine -2-epimerase; synthesis of enterobacterial common antigen (ECA)	Central intermediary metabolism	Central intermediary metabolism: Sugar-nucleotide biosynthesis, conversions	AE000455	2367283
3475	8809.58	11185.8	0.0137247	0.010698	0.0122114	-1.28292	-0.108198	2.21791e-05	6.60973e-06	Field3:E6:1	b2060	b2060	orf, hypothetical protein	Hypothetical, unclassified, unknown	Unknown	AE000296	1788374
673	176587	224057	0.273777	0.213625	0.243701	-1.28158	-0.107745	0.0537581	0.0666518	Field1:A2:4	kdpA	b0698	ATPase of high-affinity potassium transport system, A chain	Transport and binding proteins	Transport of small molecules: Cations	AE000173	1786915
3137	13501.4	17147.5	0.0209904	0.0163799	0.0186851	-1.28148	-0.107711	0.00366562	0.00683506	Field3:A17:1	ydbH	b1381	orf, hypothetical protein	Hypothetical, unclassified, unknown	Unknown	AE000235	1787646
1205	3806.61	4822.69	0.00590742	0.00460992	0.00525867	-1.28146	-0.107704	0.0047333	0.00244595	Field1:J14:1	bacA	b3057	bacitracin resistance; possibly phosphorylates undecaprenol	Putative transport proteins	Drug/analog sensitivity	AE000387	1789437
3968	11674	14843.1	0.0182069	0.0142106	0.0162087	-1.28122	-0.107623	0.00106449	0.000443344	Field3:P7:2	yhgF	b3407	orf, hypothetical protein	Hypothetical, unclassified, unknown	Unknown	AE000416	1789811
2991	5687.19	7209.44	0.00885383	0.00691211	0.00788297	-1.28091	-0.10752	0.0155881	0.0211889	Field2:N4:4	ycdX	b1034	orf, hypothetical protein	Hypothetical, unclassified, unknown	Unknown	AE000205	1787271
3251	22306.5	28395	0.0348414	0.0272039	0.0310226	-1.28075	-0.107465	0.00940508	0.00627959	Field3:E21:2	b1601	b1601	putative transport protein	Putative transport proteins	Not classified	AE000255	1787885
3035	7626.75	9683.32	0.0118625	0.00926927	0.0105659	-1.27977	-0.107132	6.52485e-06	2.39987e-05	Field2:F16:4	ymfE	b1138	orf, hypothetical protein	Hypothetical, unclassified, unknown	Unknown	AE000214	1787384
1682	33090.9	42134.8	0.0514973	0.0402611	0.0458792	-1.27908	-0.106899	0.00394249	0.00560368	Field2:C13:2	tgt	b0406	tRNA-guanine transglycosylase	Translation, post-translational modification	Aminoacyl tRNA synthetases, tRNA modification	AE000147	1786607
2353	10423.2	13293	0.0162636	0.0127233	0.0144934	-1.27825	-0.106617	0.00483057	0.00273275	Field2:B13:1	cysG	b3368	uroporphyrinogen III methylase; sirohaeme biosynthesis	Biosynthesis of cofactors, prosthetic groups and carriers	Biosynthesis of cofactors, carriers: Heme, porphyrin	AE000412	1789768
3269	13260.8	16947.9	0.0206356	0.0161445	0.0183901	-1.27818	-0.106593	0.100182	0.112649	Field3:I1:3	slyA	b1642	transcriptional regulator for cryptic hemolysin	Regulatory function	Adaptations, atypical conditions	AE000259	1787930
1385	11552.9	14704.5	0.0179965	0.0140814	0.016039	-1.27804	-0.106543	0.000250138	0.000688927	Field1:B12:3	nuoF	b2284	NADH dehydrogenase I chain F	Energy metabolism	Energy metabolism, carbon: Aerobic respiration	AE000317	1788620
2316	7627.94	9730.6	0.0118806	0.00930587	0.0105932	-1.27668	-0.106082	2.64143e-06	4.30478e-06	Field2:H3:1	grxB	b1064	glutaredoxin 2	Biosynthesis of cofactors, prosthetic groups and carriers	Biosynthesis of cofactors, carriers: Thioredoxin, glutaredoxin, glutathione	AE000207	1787303
3299	12735.5	16306.3	0.0198786	0.0155875	0.0177331	-1.27529	-0.105608	0.0048053	0.002496	Field3:E9:3	ydiJ	b1687	putative oxidase	Putative enzymes	Not classified	AE000263	1787977
1716	32485.3	41517.1	0.0506735	0.0397407	0.0452071	-1.2751	-0.105545	0.00264694	0.00127293	Field2:G21:2	pheT	b1713	phenylalanine tRNA synthetase, beta-subunit	Translation, post-translational modification	Aminoacyl tRNA synthetases, tRNA modification	AE000266	1788006
2211	47285.5	60319.7	0.0733668	0.0575899	0.0654784	-1.27395	-0.105153	0.0119095	0.0153308	Field2:E2:4	gcvH	b2904	in glycine cleavage complex, carrier of aminomethyl moiety via covalently bound lipoyl cofactor	Amino acid biosynthesis	Central intermediary metabolism: Pool, multipurpose conversions	AE000374	1789271
1160	11624.4	14863	0.0181008	0.014212	0.0161564	-1.27363	-0.105042	5.10886e-05	0.000160745	Field1:P2:1	katE	b1732	catalase; hydroperoxidase HPII(III)	Cell processes	Detoxification	AE000268	1788027
257	9755.63	12476.5	0.0152049	0.0119442	0.0135745	-1.27299	-0.104827	0.000117063	6.33456e-05	Field1:A17:3	yqeI	b2847	putative sensory transducer	Putative regulatory proteins	Not classified	AE000368	1789213
2245	8539.8	10926.8	0.0133601	0.0104969	0.0119285	-1.27278	-0.104752	0.100193	0.110135	Field2:I10:4	wecC	b3787	UDP-N-acetyl-D-mannosaminuronic acid dehydrogenase; synthesis of enterobacterial common antigen (ECA)	Central intermediary metabolism	Central intermediary metabolism: Sugar-nucleotide biosynthesis, conversions	AE000455	2367284
2295	8088.07	10353.5	0.0126024	0.00990325	0.0112528	-1.27255	-0.104676	0.000211352	7.38394e-05	Field2:M22:4	entE	b0594	2,3-dihydroxybenzoate-AMP ligase	Biosynthesis of cofactors, prosthetic groups and carriers	Biosynthesis of cofactors, carriers: Enterochelin	AE000165	1786810
3890	5126.17	6577.73	0.00799779	0.00628534	0.00714157	-1.27245	-0.104641	0.00213964	0.0020369	Field3:D13:1	yhbE	b3184	orf, hypothetical protein	Hypothetical, unclassified, unknown	Unknown	AE000399	1789575
2125	5391.2	6890.37	0.00838609	0.00659394	0.00749002	-1.27179	-0.104415	1.32892e-06	3.76182e-07	Field2:I4:3	nagD	b0675	N-acetylglucosamine metabolism	Carbon compound catabolism	Central intermediary metabolism: Amino sugars	AE000171	1786890
562	9596.98	12299.1	0.0149785	0.0117779	0.0133782	-1.27174	-0.104399	0.0041648	0.00222224	Field1:C22:2	rfaH	b3842	transcriptional activator affecting biosynthesis of lipopolysaccharide core, F pilin, and haemolysin	Regulatory function	Macromolecule metabolism: Lipopolysaccharide	AE000459	1790276
1142	16014.2	20509.6	0.0248882	0.0195817	0.022235	-1.27099	-0.104142	0.0112625	0.0180059	Field1:L21:4	tpx	b1324	thiol peroxidase	Cell processes	Detoxification	AE000230	1787584
1207	7065.1	9066.15	0.0110137	0.00867066	0.0098422	-1.27023	-0.103883	0.000680896	0.000264929	Field1:N14:1	yraP	b3150	putative periplasmic protein	Putative transport proteins	Not classified	AE000396	1789540
642	18429.5	23593.8	0.0286642	0.0225799	0.0256221	-1.26946	-0.103618	3.24602e-06	1.11276e-06	Field1:C18:3	fhuB	b0153	hydroxamate-dependent iron uptake, cytoplasmic membrane component	Transport and binding proteins	Transport of small molecules: Cations	AE000124	1786347
1480	13628.4	17432.9	0.021182	0.0166882	0.0189351	-1.26928	-0.103557	0.000139068	6.10715e-05	Field1:P10:4	pgi	b4025	glucosephosphate isomerase	Central intermediary metabolism	Energy metabolism, carbon: Glycolysis	AE000476	1790457
3273	18368.1	23527.4	0.0285609	0.0225054	0.0255331	-1.26907	-0.103484	0.000144487	5.13699e-05	Field3:A3:3	b1647	b1647	orf, hypothetical protein	Hypothetical, unclassified, unknown	Unknown	AE000260	1787936
2073	15929	20410.8	0.0247927	0.0195414	0.022167	-1.26873	-0.103369	0.000698716	0.000997435	Field2:A16:2	sbm	b2917	methylmalonyl-CoA mutase (MCM)	Fatty acid and phospholipid metabolism	Degradation of small molecules: Fatty acids	AE000375	1789284
1104	9000.65	11538	0.0140015	0.0110396	0.0125205	-1.2683	-0.103221	4.72291e-05	2.61073e-05	Field1:P11:4	sfmF	b0534	putative fimbrial-like protein	Putative cell structure	Not classified	AE000159	1786746
2013	6867.82	8817.25	0.0106942	0.00843275	0.00956349	-1.26818	-0.10318	1.48375e-06	6.42861e-06	Field2:I24:1	nrdB	b2235	ribonucleoside-diphosphate reductase 1, beta subunit, B2	Nucleotide biosynthesis and metabolism	2'-Deoxyribonucleotide metabolism	AE000313	1788567
1277	8943.07	11485.8	0.0139422	0.0109978	0.01247	-1.26772	-0.103025	0.000304824	0.000226269	Field1:J8:2	ybbN	b0492	putative thioredoxin-like protein	Putative enzymes	Not classified	AE000155	1786700
2647	5472.84	7092.21	0.0086535	0.00682681	0.00774015	-1.26758	-0.102974	0.417744	0.458583	Field2:N13:4	chpR	b2783	suppressor of inhibitory function of ChpA, PemI-like, autoregulated	Cell processes	Not classified	AE000362	1789146
597	4088.19	5252.95	0.006357	0.00501886	0.00568793	-1.26662	-0.102647	0.00278438	0.00514625	Field1:I6:3	ybhK	b0780	putative structural protein	Putative cell structure	Not classified	AE000180	1786997
1079	32621.2	42115.1	0.0509432	0.0402509	0.045597	-1.26564	-0.10231	0.00960219	0.00578526	Field1:N5:4	ampE	b0111	regulates ampC	Regulatory function	Drug/analog sensitivity	AE000120	1786301
2141	4517.06	5813.04	0.00704432	0.00556736	0.00630584	-1.26529	-0.10219	0.000853788	0.000817236	Field2:I8:3	yccK	b0969	putative sulfite reductase (EC 1.8.-.-)	Hypothetical, unclassified, unknown	Not classified	AE000199	1787204
345	20716.9	26671.7	0.0322389	0.0254917	0.0288653	-1.26468	-0.101982	0.0024241	0.00347393	Field1:A15:4	pspA	b1304	phage shock protein, inner membrane protein	Phage, transposon, or plasmid	Phage-related functions and prophages	AE000228	2367118
3882	7115.36	9179.71	0.0110801	0.00876637	0.00992322	-1.26393	-0.101723	0.0123953	0.0172936	Field3:D11:1	yhbO	b3153	orf, hypothetical protein	Hypothetical, unclassified, unknown	Unknown	AE000396	1789543
1878	7874.63	10139.8	0.0122652	0.00970482	0.010985	-1.26383	-0.101687	3.7246e-06	2.68023e-06	Field2:K13:4	aspC	b0928	aspartate aminotransferase	Amino acid biosynthesis	Amino acid biosynthesis: Aspartate	AE000195	1787159
2126	27669.6	35602.7	0.0430505	0.034108	0.0385792	-1.26218	-0.101122	0.00465799	0.006772	Field2:K4:3	nagC	b0676	transcriptional repressor of nag (N-acetylglucosamine) operon	Regulatory function	Central intermediary metabolism: Amino sugars	AE000171	1786891
2287	14111.6	18182.6	0.0219488	0.0173924	0.0196706	-1.26198	-0.101052	8.34985e-06	1.81307e-06	Field2:M20:4	ribD	b0414	bifunctional pyrimidine deaminase/reductase in pathway of riboflavin synthesis	Biosynthesis of cofactors, prosthetic groups and carriers	Biosynthesis of cofactors, carriers: Riboflavin	AE000148	1786616
3952	4064.83	5230.07	0.00632969	0.00501631	0.005673	-1.26182	-0.100998	0.0291373	0.0376922	Field3:P3:2	yhfL	b3369	orf, hypothetical protein	Hypothetical, unclassified, unknown	Unknown	AE000413	1789770
2501	4905.71	6353.1	0.00765626	0.00607312	0.00686469	-1.26068	-0.100605	0.00461069	0.00249798	Field2:J1:3	b2290	b2290	putative aminotransferase	Putative enzymes	Not classified	AE000318	1788627
2171	8294.12	10720.5	0.0129401	0.0102661	0.0116031	-1.26047	-0.100532	0.00229478	0.00130266	Field2:E16:3	yejM	b2188	putative sulfatase	Putative enzymes	Not classified	AE000308	1788515
2054	4905.41	6338.34	0.00764959	0.00607477	0.00686218	-1.25924	-0.100108	0.00535393	0.00905052	Field2:K10:2	cls	b1249	cardiolipin synthase, a major membrane phospholipid; novobiocin sensitivity	Fatty acid and phospholipid metabolism	Macromolecule synthesis, modification: Phospholipids	AE000223	1787502
167	13163.9	17047.2	0.0205182	0.0163056	0.0184119	-1.25835	-0.0998022	0.000861739	0.000414035	Field1:M17:2	cytR	b3934	regulator for deo operon, udp, cdd, tsx, nupC, and nupG	Regulatory function	Global regulatory functions	AE000467	1790369
1579	5137.21	6622.18	0.00795949	0.00632838	0.00714394	-1.25775	-0.099593	0.0312975	0.0220618	Field2:E11:1	tag	b3549	3-methyl-adenine DNA glycosylase I, constitutive	DNA replication, repair, restriction/modification	DNA - replication, repair, restriction/modification	AE000432	1789971
343	6049.19	7816.68	0.00941404	0.00748523	0.00844963	-1.25768	-0.0995709	0.00165387	0.00234486	Field1:M13:4	pin	b1158	inversion of adjacent DNA; at locus of e14 element	Phage, transposon, or plasmid	Phage-related functions and prophages	AE000214	1787404
620	18967.1	24529.8	0.0294789	0.0234459	0.0264624	-1.25732	-0.0994441	0.000368405	0.000673869	Field1:G12:3	b3051	b3051	putative membrane protein	putative membrane protein	Not classified	AE000386	1789430
1686	5526.95	7171.54	0.0086261	0.0068647	0.0077454	-1.25659	-0.0991929	0.00774305	0.00468457	Field2:K13:2	hha	b0460	haemolysin expression modulating protein	Regulatory function	Proteins - translation and modification	AE000152	1786665
1892	3519.93	4563.77	0.00548971	0.00436933	0.00492952	-1.25642	-0.0991349	0.00139735	0.0006576	Field2:G17:4	aroD	b1693	3-dehydroquinate dehydratase	Amino acid biosynthesis	Amino acid biosynthesis: Chorismate	AE000264	1787984
1370	2791.37	3614.61	0.00433381	0.00344943	0.00389162	-1.25638	-0.0991223	0.0256423	0.035865	Field1:D8:3	napH	b2204	ferredoxin-type protein: electron transfer	Energy metabolism	Energy metabolism, carbon: Electron transport	AE000309	1788532
508	4402.33	5721.98	0.00690114	0.00549354	0.00619734	-1.25623	-0.0990686	0.138132	0.135435	Field1:G8:2	smpA	b2617	small membrane protein A	Hypothetical, unclassified, unknown	Inner membrane	AE000347	1788970
2128	9112.63	11819	0.0141982	0.0113029	0.0127506	-1.25616	-0.0990445	4.43308e-05	1.87887e-05	Field2:O4:3	nagB	b0678	glucosamine-6-phosphate deaminase	Carbon compound catabolism	Central intermediary metabolism: Amino sugars	AE000171	1786893
2432	18794.1	24290.8	0.0292031	0.023254	0.0262286	-1.25583	-0.0989298	0.000473652	0.000209441	Field2:P7:2	ycgC	b1198	putative PTS system enzyme I	Putative transport proteins	Not classified	AE000218	1787448
3034	5946.76	7706.88	0.00927759	0.00738797	0.00833278	-1.25577	-0.0989102	0.00941728	0.014133	Field2:D16:4	ymfD	b1137	orf, hypothetical protein	Hypothetical, unclassified, unknown	Unknown	AE000214	1787383
4228	14076.1	18272.4	0.0219209	0.0174581	0.0196895	-1.25563	-0.0988625	0.00477395	0.00735706	Field3:H2:1	yjgK	b4252	orf, hypothetical protein	Hypothetical, unclassified, unknown	Unknown	AE000496	1790701
2356	11052.7	14332.3	0.0172371	0.013728	0.0154825	-1.25562	-0.0988582	0.00124825	0.0014189	Field2:H13:1	gor	b3500	glutathione oxidoreductase	Biosynthesis of cofactors, prosthetic groups and carriers	Biosynthesis of cofactors, carriers: Thioredoxin, glutaredoxin, glutathione	AE000426	1789915
353	6491.83	8435.75	0.010138	0.00807533	0.00910667	-1.25543	-0.0987929	0.0147732	0.00974786	Field1:A17:4	sieB	b1353	phage superinfection exclusion protein	Phage, transposon, or plasmid	Phage-related functions and prophages	AE000233	1787616
2345	476323	617432	0.740954	0.590682	0.665818	-1.2544	-0.0984374	4.06627e-05	1.79803e-05	Field2:B11:1	gshA	b2688	gamma-glutamate-cysteine ligase	Biosynthesis of cofactors, prosthetic groups and carriers	Biosynthesis of cofactors, carriers: Thioredoxin, glutaredoxin, glutathione	AE000353	1789044
2057	14234.5	18469.7	0.0221051	0.0176256	0.0198654	-1.25415	-0.0983492	0.0267168	0.0373691	Field2:A12:2	ydbU	b1395	putative enzyme	Putative enzymes	Not classified	AE000236	1787661
1382	5945.79	7691.1	0.00923567	0.00736474	0.0083002	-1.25404	-0.0983105	0.000992226	0.000636395	Field1:L10:3	nuoI	b2281	NADH dehydrogenase I chain I	Energy metabolism	Energy metabolism, carbon: Aerobic respiration	AE000317	1788617
1164	4801.09	6194.2	0.00744494	0.00593701	0.00669098	-1.25399	-0.0982939	0.0174813	0.0161538	Field1:H4:1	msbB	b1855	suppressor of htrB, heat shock protein	Putative factors	Adaptations, atypical conditions	AE000279	1788161
1313	5934.03	7709.99	0.00925293	0.00738155	0.00831724	-1.25352	-0.0981318	0.000802255	0.000392508	Field1:B18:2	torD	b0998	part of trimethylamine-N-oxide oxidoreductase	Energy metabolism	Energy metabolism, carbon: Anaerobic respiration	AE000201	1787232
3490	8788.29	11405.2	0.013689	0.0109227	0.0123059	-1.25326	-0.0980401	0.000757615	0.00163811	Field3:C10:1	yegW	b2101	putative transcriptional regulator	Putative regulatory proteins	Not classified	AE000299	1788418
720	3404.6	4412.97	0.00528757	0.0042194	0.00475349	-1.25316	-0.0980053	0.0020038	0.000958875	Field1:O12:4	tonB	b1252	energy transducer; uptake of iron, cyanocobalimin; sensitivity to phages, colicins	Transport and binding proteins	Transport of small molecules: Cations	AE000223	1787505
1202	4410.17	5729.5	0.00687046	0.00548335	0.0061769	-1.25297	-0.0979403	4.67754e-05	1.34597e-05	Field1:D14:1	ygeA	b2840	putative resistance proteins	Putative transport proteins	Drug/analog sensitivity	AE000367	1789205
2320	4390.93	5713.26	0.00684148	0.00546402	0.00615275	-1.2521	-0.0976379	6.45829e-05	2.25953e-05	Field2:P3:1	hemK	b1212	possible protoporphyrinogen oxidase	Biosynthesis of cofactors, prosthetic groups and carriers	Biosynthesis of cofactors, carriers: Heme, porphyrin	AE000219	1787463
2929	6278.04	8170.76	0.00978118	0.00781284	0.00879701	-1.25194	-0.097582	3.273e-05	4.25506e-05	Field2:B14:3	ybjO	b0858	orf, hypothetical protein	Hypothetical, unclassified, unknown	Unknown	AE000187	1787082
1560	10322.3	13439.3	0.0160865	0.0128528	0.0144697	-1.25159	-0.0974616	0.000209917	7.46534e-05	Field2:O5:1	rnc	b2567	RNase III, ds RNA	Transcription, RNA processing and degradation	Degradation of RNA	AE000343	1788920
2997	3835.3	5008.03	0.00598954	0.00478662	0.00538808	-1.25131	-0.0973651	0.0117874	0.00737524	Field2:J6:4	ymdC	b1046	putative synthase	Putative enzymes	Not classified	AE000206	1787284
1298	3180.77	4119.77	0.00493782	0.00394649	0.00444216	-1.25119	-0.0973243	0.00374401	0.00322126	Field1:D14:2	pflA	b0902	pyruvate formate lyase activating enzyme 1	Energy metabolism	Energy metabolism, carbon: Anaerobic respiration	AE000192	1787130
1714	9521.1	12353.7	0.0147654	0.0118066	0.013286	-1.25061	-0.0971207	0.0150608	0.00981441	Field2:C21:2	dcp	b1538	dipeptidyl carboxypeptidase II	Carbon compound catabolism	Degradation of proteins, peptides, glyco	AE000251	1787819
1419	6766.52	8782.88	0.0104984	0.00839909	0.00944876	-1.24995	-0.096892	0.0131756	0.00880145	Field1:F20:3	ygbE	b2749	putative cytochrome oxidase subunit	Putative enzymes	Not classified	AE000358	1789106
473	25472.4	33214	0.0397279	0.0317879	0.0357579	-1.24978	-0.096834	0.00344154	0.00200867	Field3:J2:2	fliS	b1925	flagellar biosynthesis; repressor of class 3a and 3b operons (RflA activity)	Regulatory function	Surface structures	AE000285	1788234
3716	3602.18	4701.46	0.00563306	0.00450754	0.0050703	-1.2497	-0.0968046	0.0417542	0.0374616	Field3:G18:3	ygaD	b2700	orf, hypothetical protein	Hypothetical, unclassified, unknown	Unknown	AE000354	1789052
3176	3782.95	4938.94	0.00591044	0.0047307	0.00532057	-1.24938	-0.0966947	0.0188209	0.0126627	Field3:O1:2	b1459	b1459	orf, hypothetical protein	Hypothetical, unclassified, unknown	Unknown	AE000243	1787732
1510	6102.1	7941.49	0.00950305	0.00760869	0.00855587	-1.24897	-0.096553	0.00547423	0.00829451	Field1:L18:4	dnaX	b0470	DNA polymerase III, tau and gamma subunits; DNA elongation factor III	DNA replication, repair, restriction/modification	DNA - replication, repair, restriction/modification	AE000153	1786676
2089	41433.6	53985.2	0.0644364	0.0516065	0.0580215	-1.24861	-0.0964263	0.000319018	0.000778554	Field2:A20:2	speE	b0121	spermidine synthase = putrescine aminopropyltransferase	Central intermediary metabolism	Central intermediary metabolism: Polyamine biosynthesis	AE000121	1786312
1200	4520.59	5872.3	0.00701852	0.00562228	0.0063204	-1.24834	-0.0963329	0.0039102	0.00206412	Field1:P12:1	ygdP	b2830	putative invasion protein	Putative factors	Not classified	AE000366	1789194
2336	11528.7	15068.8	0.0179584	0.0144025	0.0161805	-1.2469	-0.0958302	0.000855651	0.00181403	Field2:P7:1	menD	b2264	2-oxoglutarate decarboxylase; SHCHC synthase	Biosynthesis of cofactors, prosthetic groups and carriers	Biosynthesis of cofactors, carriers: Menaquinone, ubiquinone	AE000316	1788599
4143	415777	541601	0.645262	0.517661	0.581461	-1.24649	-0.0956901	0.0062909	0.00389666	Field3:N3:4	yjbC	b4022	orf, hypothetical protein	Hypothetical, unclassified, unknown	Unknown	AE000475	1790453
3289	23223.1	30342.7	0.0361135	0.0289928	0.0325531	-1.2456	-0.095379	0.00314332	0.00547604	Field3:A7:3	b1674	b1674	putative oxidoreductase, Fe-S subunit	Putative enzymes	Not classified	AE000262	1787963
1978	6815.69	8854.74	0.0105264	0.008453	0.0094897	-1.24529	-0.0952694	0.144738	0.135558	Field2:C16:1	cadC	b4133	transcriptional activator of cad operon	Regulatory function	Degradation of small molecules: Amino acids	AE000486	1790576
1059	5207.73	6798.82	0.00809718	0.00650477	0.00730098	-1.24481	-0.0951018	0.000628303	0.000458285	Field1:F1:4	htgA	b0012	positive regulator for sigma 32 heat shock promoters	Regulatory function	Adaptations, atypical conditions	AE000112	1786194
1976	2643.14	3447.95	0.0041148	0.00329601	0.0037054	-1.24396	-0.0948054	0.00141879	0.00212726	Field2:O14:1	adiA	b4117	biodegradative arginine decarboxylase	Carbon compound catabolism	Degradation of small molecules: Amino acids	AE000484	1790558
2580	6912.26	9031.96	0.0107531	0.00864579	0.00969942	-1.24373	-0.0947272	3.49402e-05	0.000109101	Field2:H21:3	yheB	b3338	putative enzyme	Putative enzymes	Not classified	AE000410	1789736
2047	7619.7	9985.11	0.0118823	0.00955826	0.0107203	-1.24315	-0.0945222	0.00165502	0.000779953	Field2:M8:2	plsX	b1090	glycerolphosphate auxotrophy in plsB background	Fatty acid and phospholipid metabolism	Macromolecule synthesis, modification: Phospholipids	AE000209	1787331
168	4977.89	6521.2	0.00776363	0.00624857	0.0070061	-1.24247	-0.0942846	0.00403126	0.00606131	Field1:O17:2	oxyR	b3961	activator, hydrogen peroxide-inducible genes	Regulatory function	Global regulatory functions	AE000470	1790399
1075	30210.4	39623.1	0.047062	0.0378978	0.0424799	-1.24181	-0.094056	3.60798e-05	1.12327e-05	Field1:F5:4	ftsQ	b0093	cell division protein; ingrowth of wall at septum	Cell processes	Cell division	AE000118	1786281
1928	70096	91866.7	0.109155	0.0879029	0.098529	-1.24177	-0.0940413	2.06139e-05	6.67591e-06	Field2:O2:1	ansB	b2957	periplasmic L-asparaginase II	Carbon compound catabolism	Degradation of small molecules: Amino acids	AE000378	1789327
3364	5668.6	7447.18	0.00885324	0.00713482	0.00799403	-1.24085	-0.0937192	0.0138995	0.0105768	Field3:G1:4	b1810	b1810	orf, hypothetical protein	Hypothetical, unclassified, unknown	Unknown	AE000275	1788112
3669	6145.98	8079.16	0.00959023	0.00772914	0.00865969	-1.24079	-0.0936978	0.00968825	0.00730358	Field3:I6:3	yfjB	b2615	orf, hypothetical protein	Hypothetical, unclassified, unknown	Unknown	AE000347	1788968
3798	6025.93	7899.31	0.00938459	0.00756432	0.00847446	-1.24064	-0.0936453	0.000748625	0.00149521	Field3:K14:4	yggN	b2958	orf, hypothetical protein	Hypothetical, unclassified, unknown	Unknown	AE000378	1789328
3644	9276.21	12143.1	0.0144423	0.0116442	0.0130433	-1.2403	-0.0935257	0.0291378	0.036765	Field3:G24:2	b2531	b2531	orf, hypothetical protein	Hypothetical, unclassified, unknown	Unknown	AE000339	1788880
3227	13258.1	17416.5	0.0206618	0.0166589	0.0186603	-1.24028	-0.0935207	0.000601408	0.000276726	Field3:E15:2	b1560	b1560	orf, hypothetical protein	Hypothetical, unclassified, unknown	Unknown	AE000253	1787843
915	30236.7	39700.7	0.0470595	0.0379518	0.0425056	-1.23998	-0.0934148	0.00181751	0.00248449	Field1:F13:2	yabM	b0070	putative transport protein	Putative transport proteins	Not classified	AE000117	1786257
23	33095.4	43429.1	0.0515042	0.0415391	0.0465216	-1.2399	-0.0933854	3.33572e-05	6.13842e-05	Field1:M5:1	galT	b0758	galactose-1-phosphate uridylyltransferase	Carbon compound catabolism	Degradation of small molecules: Carbon compounds	AE000178	1786973
97	571444	748791	0.889782	0.717924	0.803853	-1.23938	-0.0932052	0.0241767	0.0310718	Field3:D2:2	kdgK	b3526	ketodeoxygluconokinase	Carbon compound catabolism	Degradation of small molecules: Carbon compounds	AE000429	1789945
3348	12565.6	16512.8	0.0195421	0.0157812	0.0176617	-1.23831	-0.0928308	0.00181951	0.00333514	Field3:G21:3	yeaK	b1787	orf, hypothetical protein	Hypothetical, unclassified, unknown	Unknown	AE000273	1788087
3072	22189.9	29132.2	0.0345344	0.0279015	0.0312179	-1.23772	-0.0926241	0.0035483	0.00480317	Field3:P8:2	ycgR	b1194	orf, hypothetical protein	Hypothetical, unclassified, unknown	Unknown	AE000217	1787443
1874	8858.46	11658	0.013788	0.0111435	0.0124657	-1.23731	-0.092479	0.00249039	0.00338388	Field2:C13:4	aroG	b0754	3-deoxy-D-arabinoheptulosonate-7-phosphate synthase (DAHP synthetase, phenylalanine repressible)	Amino acid biosynthesis	Amino acid biosynthesis: Phenylalanine	AE000178	1786969
3836	9889.8	13020.9	0.0154138	0.0124624	0.0139381	-1.23683	-0.0923093	0.000463841	0.000187881	Field3:G24:4	b3042	b3042	orf, hypothetical protein	Hypothetical, unclassified, unknown	Unknown	AE000386	1789421
1201	4840.71	6359.36	0.00752942	0.00608808	0.00680875	-1.23675	-0.0922814	7.74201e-05	0.000215683	Field1:B14:1	ygeD	b2835	putative resistance proteins	Putative factors	Drug/analog sensitivity	AE000367	1789200
1146	7427.69	9760.25	0.0115584	0.00934651	0.0104525	-1.23666	-0.0922498	0.00209119	0.00294837	Field1:D23:4	tehB	b1430	tellurite resistance	Putative transport proteins	Drug/analog sensitivity	AE000240	1787700
2281	7435.91	9799.82	0.0115959	0.00938214	0.010489	-1.23595	-0.0920017	0.00140368	0.000718052	Field2:A20:4	panD	b0131	aspartate 1-decarboxylase	Biosynthesis of cofactors, prosthetic groups and carriers	Biosynthesis of cofactors, carriers: Pantothenate	AE000122	1786323
2328	36753.4	48457.3	0.0572916	0.046359	0.0518253	-1.23583	-0.0919572	0.00232382	0.00170075	Field2:P5:1	cobT	b1991	nicotinate-nucleotide dimethylbenzimidazole-P phophoribosyl transferase	Biosynthesis of cofactors, prosthetic groups and carriers	Biosynthesis of cofactors, carriers: Cobalamin	AE000291	1788300
480	43602	57436.1	0.0679073	0.0549909	0.0614491	-1.23488	-0.0916259	0.000188029	0.000466649	Field1:O24:1	fliM	b1945	flagellar biosynthesis, component of motor switch and energizing, enabling rotation and determining its direction	Cell processes	Surface structures	AE000286	1788255
2829	88420.3	116433	0.137492	0.111354	0.124423	-1.23473	-0.0915723	2.50167e-05	1.25234e-05	Field2:J12:2	ybcN	b0547	orf, hypothetical protein	Hypothetical, unclassified, unknown	Unknown	AE000160	1786759
4193	7550.66	9949.81	0.0117524	0.00952117	0.0106368	-1.23435	-0.0914368	1.38634e-05	2.13651e-05	Field3:B17:4	yjeB	b4178	orf, hypothetical protein	Hypothetical, unclassified, unknown	Unknown	AE000490	1790621
3155	12814.4	16894.1	0.0199528	0.0161661	0.0180595	-1.23424	-0.091399	5.14114e-07	1.41916e-07	Field3:E21:1	ydcF	b1414	orf, hypothetical protein	Hypothetical, unclassified, unknown	Unknown	AE000239	1787683
975	16907.6	22318.1	0.0263929	0.0213849	0.0238889	-1.23418	-0.0913795	0.00951838	0.00919506	Field1:N3:3	yeeF	b2014	putative amino acid/amine transport protein	Putative transport proteins	Not classified	AE000293	1788325
2169	7914.51	10432.3	0.0123198	0.00998568	0.0111528	-1.23375	-0.0912268	0.000250357	0.000382455	Field2:A16:3	mrp	b2113	putative ATPase	Putative enzymes	Not classified	AE000300	1788431
1606	8254.32	10907.5	0.0128712	0.0104449	0.0116581	-1.23229	-0.090713	0.00104398	0.00083992	Field2:K17:1	holC	b4259	DNA polymerase III, chi subunit	DNA replication, repair, restriction/modification	DNA - replication, repair, restriction/modification	AE000496	1790709
1685	10440	13850.2	0.0163477	0.0132693	0.0148085	-1.232	-0.090609	0.0888136	0.0760045	Field2:I13:2	ybaU	b0441	putative protease maturation protein	Putative factors	Not classified	AE000150	1786645
3898	8142.96	10745.2	0.0126728	0.0102885	0.0114806	-1.23175	-0.0905212	0.0015569	0.00213121	Field3:D15:1	yrbK	b3199	orf, hypothetical protein	Hypothetical, unclassified, unknown	Unknown	AE000399	1789591
638	4866.35	6411.16	0.00754159	0.00612638	0.00683398	-1.231	-0.0902586	0.0341974	0.0256204	Field1:K16:3	secA	b0098	preprotein translocase; secretion protein	Transport and binding proteins	Protein, peptide secretion	AE000119	1786287
3888	7012.64	9265.1	0.0108904	0.00884969	0.00987002	-1.23059	-0.090114	0.00770619	0.0108973	Field3:P11:1	yhbC	b3170	orf, hypothetical protein	Hypothetical, unclassified, unknown	Unknown	AE000397	1789561
2875	9139.47	12076.5	0.0142001	0.0115411	0.0128706	-1.23039	-0.0900427	0.00148082	0.00212706	Field2:F24:2	b0671	b0671	putative RNA	Hypothetical, unclassified, unknown	Not classified	AE000170	1786887
2299	3032.85	4017.55	0.00472395	0.00384115	0.00428255	-1.22983	-0.0898436	0.000123257	0.000311572	Field2:E24:4	lipB	b0630	protein of lipoate biosynthesis	Biosynthesis of cofactors, prosthetic groups and carriers	Biosynthesis of cofactors, carriers: Lipoate	AE000167	1786848
440	6165.79	8187.25	0.00961995	0.00782737	0.00872366	-1.22901	-0.0895569	0.00442352	0.0025349	Field1:O14:1	ybjE	b0874	putative surface protein	Putative cell structure	Not classified	AE000189	1787100
1098	3746.8	4971.88	0.00584978	0.00476158	0.00530568	-1.22854	-0.0893882	0.0111724	0.00741365	Field1:D11:4	acrR	b0464	acrAB operon repressor	Regulatory function	Drug/analog sensitivity	AE000152	1786669
1325	5712.9	7603.07	0.00893172	0.00727404	0.00810288	-1.22789	-0.0891595	0.0488784	0.0408017	Field1:J20:2	aldH	b1300	aldehyde dehydrogenase, prefers NADP over NAD	Energy metabolism	Energy metabolism, carbon: Fermentation	AE000228	1787558
1584	13128.4	17398.6	0.0204287	0.016641	0.0185348	-1.22761	-0.0890604	1.39387e-05	3.79901e-05	Field2:O11:1	recG	b3652	DNA helicase, resolution of Holliday junctions, branch migration	DNA replication, repair, restriction/modification	DNA - replication, repair, restriction/modification	AE000442	2367254
1195	8362.91	11106.3	0.0130463	0.0106298	0.011838	-1.22733	-0.0889627	0.00623818	0.00399819	Field1:F12:1	yfjN	b2630	putative cell division protein	Hypothetical, unclassified, unknown	Not classified	AE000348	1788983
2315	6418.6	8517.96	0.0100108	0.00815733	0.00908405	-1.22721	-0.0889196	0.00189955	0.00151744	Field2:F3:1	pncB	b0931	nicotinate phosphoribosyltransferase	Biosynthesis of cofactors, prosthetic groups and carriers	Biosynthesis of cofactors, carriers: Pyridine nucleotide	AE000195	1787162
1545	12137.2	16120.8	0.0189486	0.0154458	0.0171972	-1.22679	-0.0887688	0.0116586	0.0104034	Field2:A3:1	holE	b1842	DNA polymerase III, theta subunit	DNA replication, repair, restriction/modification	DNA - replication, repair, restriction/modification	AE000278	1788147
2235	12915.4	17108.2	0.0200784	0.0163677	0.018223	-1.22671	-0.0887427	0.00110131	0.000807604	Field2:E8:4	damX	b3388	putative membrane protein; interferes with cell division	Putative factors	Cell division	AE000414	1789790
3061	3726.94	4946.71	0.00580995	0.0047366	0.00527327	-1.22661	-0.088706	0.000550628	0.000508234	Field2:J22:4	b1172	b1172	orf, hypothetical protein	Hypothetical, unclassified, unknown	Unknown	AE000216	1787420
2319	16739.4	22203.2	0.0260682	0.0212552	0.0236617	-1.22644	-0.0886456	7.98112e-05	0.000213143	Field2:N3:1	hemA	b1210	enzyme in alternate path of synthesis of 5-aminolevulinate	Biosynthesis of cofactors, prosthetic groups and carriers	Biosynthesis of cofactors, carriers: Heme, porphyrin	AE000219	1787461
939	9167.43	12157.2	0.0142634	0.011633	0.0129482	-1.22612	-0.0885329	1.7432e-07	4.73949e-08	Field1:F19:2	ybhI	b0770	putative membrane pump protein	Hypothetical, unclassified, unknown	Not classified	AE000179	1786986
1137	41588.2	55511.1	0.0650065	0.0530578	0.0590322	-1.2252	-0.0882077	0.0371264	0.0278673	Field1:B21:4	minE	b1174	cell division topological specificity factor, reverses MinC inhibition of ftsZ ring formation	Cell processes	Cell division	AE000216	1787422
1586	4459.15	5928.22	0.00694077	0.0056657	0.00630323	-1.22505	-0.0881544	0.00456273	0.00606184	Field2:C13:1	recF	b3700	ssDNA and dsDNA binding, ATP binding	Regulatory function	DNA - replication, repair, restriction/modification	AE000447	1790135
1463	28255.3	37603.8	0.044171	0.0360591	0.0401151	-1.22496	-0.0881221	0.0518615	0.0513947	Field1:N6:4	atpB	b3738	membrane-bound ATP synthase, F0 sector, subunit a	Energy metabolism	ATP-proton motive force interconversion	AE000450	1790176
461	10816.8	14366.9	0.0168342	0.0137457	0.01529	-1.22469	-0.0880258	1.53119e-08	2.84644e-09	Field1:I20:1	b1433	b1433	putative membrane transport protein	Putative transport proteins	Not classified	AE000240	1787703
377	15178.6	20183.4	0.0236026	0.0192828	0.0214427	-1.22403	-0.0877912	0.00665473	0.0102563	Field1:A23:4	emrR	b2684	regulator of plasmid mcrB operon (microcin B17 synthesis)	Regulatory function	Plasmid-related functions	AE000353	1789040
1748	5642.15	7490.2	0.00875189	0.00715103	0.00795146	-1.22386	-0.0877333	0.029426	0.0330809	Field2:G5:3	ptr	b2821	protease III	Cell processes	Degradation of proteins, peptides, glyco	AE000365	2367164
608	106060	141065	0.165197	0.134995	0.150096	-1.22373	-0.087684	3.03883e-05	9.25704e-06	Field1:O8:3	spr	b2175	putative lipoprotein	putative membrane protein	Not classified	AE000307	1788501
1030	7619.32	10137.8	0.0118665	0.00969729	0.0107819	-1.22369	-0.0876717	1.10407e-05	3.14682e-06	Field1:L17:3	yiaV	b3586	putative membrane protein	putative membrane protein	Not classified	AE000436	1790012
273	3469.14	4605.96	0.00539127	0.00440622	0.00489874	-1.22356	-0.0876252	0.00223051	0.00155631	Field1:A21:3	yhhX	b3440	putative regulator	Putative regulatory proteins	Not classified	AE000420	1789848
1602	10584.4	14082.1	0.0164898	0.0134787	0.0149843	-1.2234	-0.087567	4.38283e-05	2.34842e-05	Field2:C17:1	ssb	b4059	ssDNA-binding protein	DNA replication, repair, restriction/modification	DNA - replication, repair, restriction/modification	AE000479	1790494
1068	637450	850145	0.993309	0.812663	0.902986	-1.22229	-0.0871739	0.000420359	0.000784879	Field1:H3:4	caiA	b0039	probable carnitine operon oxidoreductase	Putative enzymes	Central intermediary metabolism: Pool, multipurpose conversions	AE000114	1786223
1578	11140.2	14841.2	0.0173556	0.0142023	0.015779	-1.22202	-0.0870801	0.000223768	9.41394e-05	Field2:C11:1	dam	b3387	DNA adenine methylase	DNA replication, repair, restriction/modification	DNA - replication, repair, restriction/modification	AE000414	1789789
542	35712.5	47569	0.0555865	0.0454899	0.0505382	-1.22195	-0.0870536	0.000413019	0.000567761	Field1:K16:2	rfaD	b3619	ADP-L-glycero-D-mannoheptose-6-epimerase	Cell structure	Surface polysaccharides and antigens	AE000440	1790049
378	17364	23143.7	0.0270844	0.0221732	0.0246288	-1.22149	-0.0868906	0.00472924	0.00596191	Field1:C23:4	yi22_4	b2860	IS2 hypothetical protein	Phage, transposon, or plasmid	Transposon-related functions	AE000369	1789224
1136	29858.9	39897.7	0.0466373	0.0381809	0.0424091	-1.22148	-0.0868875	0.0273251	0.0216272	Field1:P19:4	flgL	b1083	flagellar biosynthesis; hook-filament junction protein	Cell processes	Surface structures	AE000209	1787324
2415	8965.99	11953.3	0.0139781	0.0114477	0.0127129	-1.22104	-0.086731	0.00107793	0.0013555	Field2:N3:2	b0868	b0868	putative nucleotide di-P-sugar epimerase or dehydratase	Putative enzymes	Not classified	AE000188	1787093
2212	17768	23665.2	0.0276486	0.0226482	0.0251484	-1.22079	-0.0866399	1.25365e-05	3.36095e-05	Field2:G2:4	gcvT	b2905	aminomethyltransferase (T protein; tetrahydrofolate-dependent) of glycine cleavage system	Amino acid biosynthesis	Central intermediary metabolism: Pool, multipurpose conversions	AE000374	1789272
1751	10324.5	13803.8	0.0161199	0.0132124	0.0146662	-1.22005	-0.0863793	0.0182672	0.0132889	Field2:M5:3	pepP	b2908	proline aminopeptidase P II	Carbon compound catabolism	Degradation of proteins, peptides, glyco	AE000374	1789275
1210	15298.9	20417.7	0.0238014	0.0195092	0.0216553	-1.22	-0.0863611	0.00718	0.00989588	Field1:D16:1	cafA	b3247	bundles of cytoplasmic filaments	Cell processes	Cell division	AE000404	1789645
2127	17808.3	23798.5	0.0277764	0.0227949	0.0252856	-1.21854	-0.0858381	0.0030223	0.0030701	Field2:M4:3	nagA	b0677	N-acetylglucosamine-6-phosphate deacetylase	Carbon compound catabolism	Central intermediary metabolism: Amino sugars	AE000171	1786892
4009	318646	425115	0.495162	0.406583	0.450872	-1.21786	-0.0855979	0.00134002	0.000678427	Field3:B19:2	yhjD	b3522	orf, hypothetical protein	Hypothetical, unclassified, unknown	Unknown	AE000428	1789939
1689	4156.33	5588.35	0.0065239	0.00535875	0.00594133	-1.21743	-0.0854436	0.205456	0.205708	Field2:A15:2	ybcM	b0546	putative ARAC-type regulatory protein	Putative regulatory proteins	Not classified	AE000160	1786758
923	28537.5	38193.2	0.0444127	0.0364817	0.0404472	-1.2174	-0.085433	0.0162881	0.0206353	Field1:F15:2	tauA	b0365	taurine transport system periplasmic protein	Transport and binding proteins	Transport of small molecules: Amino acids, amines	AE000143	1786562
3619	6215.77	8338.52	0.00971925	0.00798373	0.00885149	-1.21738	-0.0854272	0.0531465	0.0428514	Field3:E18:2	cchB	b2456	detox protein	Hypothetical, unclassified, unknown	Not classified	AE000332	1788798
903	12356.3	16551.5	0.0192839	0.0158422	0.0175631	-1.21725	-0.0853804	0.0117686	0.00813292	Field1:N9:2	mgtA	b4242	Mg2+ transport ATPase, P-type 1	Transport and binding proteins	Transport of small molecules: Cations	AE000495	2367363
1329	3384.78	4517.01	0.00526561	0.0043287	0.00479715	-1.21644	-0.0850913	0.0148283	0.0194614	Field1:B22:2	gapC_2	b1416	glyceraldehyde-3-phosphate dehydrogenase (second fragment)	Central intermediary metabolism	Energy metabolism, carbon: Glycolysis	AE000239	1787685
704	34492.6	46357.7	0.0540099	0.044403	0.0492064	-1.21636	-0.0850613	0.101508	0.0896942	Field1:O8:4	fhuE	b1102	outer membrane receptor for ferric iron uptake	Transport and binding proteins	Transport of small molecules: Cations	AE000210	1787344
1673	10694	14345.7	0.0166649	0.0137017	0.0151833	-1.21626	-0.0850268	0.0126673	0.0184182	Field2:A11:2	map	b0168	methionine aminopeptidase	Translation, post-translational modification	Proteins - translation and modification	AE000126	1786364
1764	6333.83	8496.68	0.00989362	0.00813522	0.00901442	-1.21615	-0.0849858	0.0250304	0.0180679	Field2:G9:3	greA	b3181	transcription elongation factor: cleaves 3' nucleotide of paused mRNA	Regulatory function	Proteins - translation and modification	AE000398	1789571
1233	8031.51	10706.2	0.0124719	0.0102595	0.0113657	-1.21565	-0.0848078	0.00894523	0.011704	Field1:B22:1	ftsN	b3933	essential cell division protein	Cell processes	Cell division	AE000467	1790368
1326	226435	303587	0.352838	0.290262	0.32155	-1.21558	-0.0847852	0.000161129	0.000207807	Field1:L20:2	ldhA	b1380	fermentative D-lactate dehydrogenase, NAD-dependent	Energy metabolism	Energy metabolism, carbon: Fermentation	AE000235	1787645
3407	3353.99	4498.5	0.0052299	0.0043026	0.00476625	-1.21552	-0.084763	0.00333773	0.00203521	Field3:M11:4	b1903	b1903	orf, hypothetical protein	Hypothetical, unclassified, unknown	Unknown	AE000283	1788213
1638	18988.7	25384.7	0.0295142	0.0242884	0.0269013	-1.21516	-0.0846328	0.00193557	0.00143336	Field2:K1:2	xseA	b2509	exonuclease VII, large subunit	DNA replication, repair, restriction/modification	Degradation of DNA	AE000337	1788856
3303	12023.2	16103.5	0.0187179	0.0154051	0.0170615	-1.21505	-0.0845934	2.13722e-08	1.58052e-08	Field3:M9:3	b1696	b1696	putative ARAC-type regulatory protein	Putative regulatory proteins	Not classified	AE000264	1787987
1873	15017.5	20122.8	0.0233722	0.01924	0.0213061	-1.21477	-0.0844952	0.0011705	0.0015667	Field2:A13:4	asnB	b0674	asparagine synthetase B	Amino acid biosynthesis	Amino acid biosynthesis: Asparagine	AE000171	1786889
3577	5335.6	7177.47	0.00834257	0.00686785	0.00760521	-1.21473	-0.0844791	0.0575096	0.0490507	Field3:A8:2	yfdM	b2356	orf, hypothetical protein	Hypothetical, unclassified, unknown	Unknown	AE000324	1788698
79	3649.03	4877.43	0.00566318	0.00466367	0.00516342	-1.21432	-0.0843328	0.0122442	0.00811299	Field1:M19:1	glcG	b2977	orf, hypothetical protein	Hypothetical, unclassified, unknown	Unknown	AE000380	1789349
1095	2580.73	2861.23	0.00401631	0.00274444	0.00338038	-1.21418	-0.0842841	0.00666437	0.0111785	Field1:N9:4	ampG	b0433	regulates beta-lactamase synthesis	Regulatory function	Drug/analog sensitivity	AE000149	1786636
4105	11307.5	15131.3	0.017529	0.0144372	0.0159831	-1.21416	-0.0842748	0.0715364	0.0780105	Field3:B19:3	yihF	b3861	putative GTP-binding protein	Hypothetical, unclassified, unknown	Not classified	AE000461	2367319
2562	2990.26	4012.79	0.00466028	0.00383869	0.00424949	-1.21403	-0.0842288	0.00154768	0.00103069	Field2:D17:3	b3050	b3050	putative oxidoreductase	Putative enzymes	Not classified	AE000386	1789429
1100	2570.76	3325.76	0.00401526	0.00318897	0.00360211	-1.21387	-0.0841709	0.0203	0.0235408	Field1:H11:4	fsr	b0479	fosmidomycin resistance protein	Putative transport proteins	Not classified	AE000154	1786686
3398	4488.46	6036.91	0.00702201	0.00578702	0.00640451	-1.21341	-0.0840061	0.0750367	0.067637	Field3:K9:4	yecN	b1869	orf, hypothetical protein	Hypothetical, unclassified, unknown	Unknown	AE000280	1788176
1217	27564.3	36986.4	0.0429589	0.0354078	0.0391834	-1.21326	-0.0839542	0.00026631	0.000184259	Field1:B18:1	ftsY	b3464	cell division membrane protein	Cell processes	Cell division	AE000422	1789874
2223	5207.72	6982.28	0.00811701	0.0066906	0.0074038	-1.2132	-0.0839308	0.00782287	0.0120618	Field2:M4:4	agaA	b3135	putative N-acetylgalactosamine-6-phosphate deacetylase	Putative enzymes	Not classified	AE000394	2367198
242	2982.46	3997.14	0.00464332	0.00382771	0.00423551	-1.21308	-0.0838899	0.00253233	0.0036142	Field1:C13:3	b2380	b2380	putative sensor protein	Putative regulatory proteins	Not classified	AE000326	1788723
937	10786.5	14464.1	0.01678	0.0138355	0.0153078	-1.21283	-0.0837994	9.90968e-07	5.60588e-07	Field1:B19:2	abrB	b0715	putative transport protein	Putative transport proteins	Not classified	AE000174	1786933
2707	12514.4	16806.9	0.0194877	0.0160684	0.0177781	-1.2128	-0.0837882	0.000552624	0.0010634	Field2:F6:1	yafL	b0227	putative lipoprotein	putative membrane protein	Not classified	AE000131	1786421
1004	9119.74	12238.3	0.0141883	0.0117026	0.0129454	-1.2124	-0.0836475	0.000174557	0.000373751	Field1:H11:3	ygfD	b2918	putative nucleotide-binding protein	Putative transport proteins	Not classified	AE000375	1789285
858	9108.33	12233.2	0.0141817	0.0117019	0.0129418	-1.21192	-0.0834725	2.11438e-07	1.70432e-07	Field1:D23:1	uhpB	b3668	sensor histidine protein kinase phosphorylates UhpA	Transport and binding proteins	Transport of small molecules: Carbohydrates, organic acids, alcohols	AE000444	1790101
2321	5465.85	7350.83	0.00852292	0.00703305	0.00777799	-1.21184	-0.083445	0.00526629	0.00406453	Field2:B5:1	btuR	b1270	cob(I)alamin adenolsyltransferase	Biosynthesis of cofactors, prosthetic groups and carriers	Biosynthesis of cofactors, carriers: Cobalamin	AE000225	1787525
727	2748.19	3706.58	0.00430261	0.00355057	0.00392659	-1.21181	-0.0834332	0.0997632	0.0880675	Field1:M14:4	b1329	b1329	putative transport periplasmic protein	Putative transport proteins	Not classified	AE000231	1787590
1581	16983	22816.2	0.0264237	0.0218072	0.0241154	-1.2117	-0.0833937	0.00380224	0.00532704	Field2:I11:1	dfp	b3639	flavoprotein affecting synthesis of DNA and pantothenate metabolism	DNA replication, repair, restriction/modification	DNA - replication, repair, restriction/modification	AE000441	1790070
3427	31791.5	42664.1	0.0494518	0.0408212	0.0451365	-1.21142	-0.0832962	0.000123694	7.83192e-05	Field3:E17:4	b1956	b1956	orf, hypothetical protein	Hypothetical, unclassified, unknown	Unknown	AE000287	1788266
3907	8117.2	10901.4	0.0126123	0.0104134	0.0115129	-1.21116	-0.083202	0.00861957	0.0128746	Field3:F17:1	yhcF	b3219	putative transcriptional regulator	Putative regulatory proteins	Not classified	AE000401	1789613
635	6507.54	8741.31	0.0101254	0.00836284	0.00924414	-1.21077	-0.08306	5.94371e-06	2.35482e-06	Field1:E16:3	lspA	b0027	prolipoprotein signal peptidase (SPase II)	Cell processes	Protein, peptide secretion	AE000113	1786210
3735	10726	14466.6	0.0167441	0.013837	0.0152906	-1.2101	-0.0828205	0.018769	0.014368	Field3:M22:3	b2772	b2772	orf, hypothetical protein	Hypothetical, unclassified, unknown	Unknown	AE000360	1789131
3709	9591.64	12877.6	0.0149044	0.01232	0.0136122	-1.20977	-0.0827024	0.00359054	0.00273808	Field3:I16:3	nrdI	b2674	orf, hypothetical protein	Nucleotide biosynthesis and metabolism	Unknown	AE000352	1789029
1330	5492.97	7429.25	0.00861597	0.00712759	0.00787178	-1.20882	-0.0823618	0.200393	0.199138	Field1:D22:2	gapC_1	b1417	glyceraldehyde 3-phosphate dehydrogenase C, interrupted	Central intermediary metabolism	Energy metabolism, carbon: Glycolysis	AE000239	1787686
1590	3270.4	4407.79	0.00509435	0.00421506	0.0046547	-1.20861	-0.0822848	3.15552e-05	4.65202e-05	Field2:K13:1	gidB	b3740	glucose-inhibited division; chromosome replication?	Hypothetical, unclassified, unknown	DNA - replication, repair, restriction/modification	AE000451	1790179
1769	4052.16	5475.64	0.00632705	0.00523895	0.005783	-1.2077	-0.0819574	0.0249299	0.0202618	Field2:A11:3	degQ	b3234	serine endoprotease	Carbon compound catabolism	Degradation of proteins, peptides, glyco	AE000402	1789629
357	5610.19	7547.09	0.00872638	0.0072274	0.00797689	-1.2074	-0.0818523	0.00179633	0.00301673	Field1:I17:4	b1374	b1374	putative transposon resolvase	Phage, transposon, or plasmid	Not classified	AE000234	1787638
1434	16110.4	21730.9	0.0251038	0.0207916	0.0229477	-1.2074	-0.0818517	0.0014418	0.00109592	Field1:D24:3	hybB	b2995	probable cytochrome Ni/Fe component of hydrogenase-2	Putative enzymes	Energy metabolism, carbon: Anaerobic respiration	AE000382	2367183
3306	13236.7	17842.5	0.0205979	0.0170601	0.018829	-1.20737	-0.0818397	0.000927448	0.00133295	Field3:C11:3	ydiA	b1703	orf, hypothetical protein	Hypothetical, unclassified, unknown	Unknown	AE000265	1787995
1337	6141.1	8351.73	0.00965798	0.00800089	0.00882943	-1.20711	-0.081748	0.290046	0.320197	Field1:B24:2	fdnG	b1474	formate dehydrogenase-N, nitrate-inducible, alpha subunit	Energy metabolism	Energy metabolism, carbon: Anaerobic respiration	AE000244	1787748
237	6739.21	9085.05	0.0104956	0.00869508	0.00959533	-1.20707	-0.0817332	4.88623e-06	5.56754e-06	Field1:I11:3	yojN	b2216	putative 2-component sensor protein	Putative regulatory proteins	Not classified	AE000310	1788545
2369	6551.34	8808.35	0.0101793	0.00843324	0.00930628	-1.20705	-0.0817244	0.00101288	0.000674201	Field2:B17:1	coaA	b3974	pantothenate kinase	Biosynthesis of cofactors, prosthetic groups and carriers	Biosynthesis of cofactors, carriers: Pantothenate	AE000471	1790409
1950	19131.1	25734.6	0.0297217	0.0246235	0.0271726	-1.20705	-0.0817235	0.00512654	0.00391439	Field2:K8:1	ilvG_1	b3767	acetolactate synthase II, large subunit, cryptic, interrupted	Amino acid biosynthesis	Amino acid biosynthesis: Isoleucine, Valine	AE000453	1790203
3474	10626.3	14335.2	0.016535	0.0137047	0.0151199	-1.20652	-0.081535	0.00174713	0.00246899	Field3:C6:1	wcaC	b2057	putative glycosyl transferase	Putative enzymes	Not classified	AE000295	1788370
134	12118.1	16347.7	0.0188872	0.0156547	0.017271	-1.20649	-0.0815234	0.000774726	0.00110673	Field1:K9:2	fur	b0683	negative regulator	Regulatory function	Global regulatory functions	AE000172	1786899
1725	7120.91	9594.87	0.0110892	0.00919174	0.0101405	-1.20643	-0.0815015	0.00765367	0.0106543	Field2:I23:2	prc	b1830	carboxy-terminal protease for penicillin-binding protein 3	Carbon compound catabolism	Degradation of proteins, peptides, glyco	AE000277	1788134
2145	16617.1	22427.2	0.0258937	0.0214671	0.0236804	-1.2062	-0.0814204	0.000178132	9.49935e-05	Field2:A10:3	phoH	b1020	PhoB-dependent, ATP-binding pho regulon component; may be helicase; induced by P starvation	Regulatory function	Central intermediary metabolism: Phosphorus compounds	AE000204	1787257
1593	2666.65	3594.61	0.00415164	0.00344343	0.00379753	-1.20567	-0.0812279	0.00817676	0.0107603	Field2:A15:1	rep	b3778	rep helicase, a single-stranded DNA dependent ATPase	DNA replication, repair, restriction/modification	DNA - replication, repair, restriction/modification	AE000454	1790212
459	3718.54	5012.48	0.00578111	0.0047955	0.0052883	-1.20553	-0.0811777	0.00124876	0.000940325	Field1:E20:1	b1377	b1377	putative outer membrane protein	putative membrane protein	Not classified	AE000234	1787641
3548	3478.94	4694.14	0.00541018	0.00448906	0.00494962	-1.20519	-0.0810561	2.64242e-05	3.21657e-05	Field3:G24:1	b2257	b2257	orf, hypothetical protein	Hypothetical, unclassified, unknown	Unknown	AE000315	1788591
4144	14479	19473.5	0.0225013	0.0186727	0.020587	-1.20504	-0.0810012	0.035016	0.0447231	Field3:P3:4	yjbD	b4023	orf, hypothetical protein	Hypothetical, unclassified, unknown	Unknown	AE000475	1790454
3930	3138.11	4239.84	0.00487561	0.00404717	0.00446139	-1.2047	-0.0808776	0.0383386	0.0485795	Field3:D23:1	sun	b3289	orf, hypothetical protein	Hypothetical, unclassified, unknown	Unknown	AE000407	2367212
3570	5094.59	6902.43	0.00795048	0.00660138	0.00727593	-1.20437	-0.0807586	0.0131262	0.00941789	Field3:C6:2	b2340	b2340	orf, hypothetical protein	Hypothetical, unclassified, unknown	Unknown	AE000322	1788681
1175	20013.5	27052.8	0.0311426	0.0258583	0.0285005	-1.20436	-0.0807549	0.00378089	0.00506637	Field1:N6:1	motB	b1889	enables flagellar motor rotation, linking torque machinery to cell wall	Cell processes	Chemotaxis and mobility	AE000282	1788198
4273	8549.88	11589.8	0.0133355	0.0110738	0.0122046	-1.20424	-0.0807123	0.00594664	0.00729465	Field3:B14:1	yjjM	b4357	orf, hypothetical protein	Hypothetical, unclassified, unknown	Unknown	AE000506	1790818
3367	2540.26	3031.19	0.00398332	0.00290636	0.00344484	-1.20421	-0.0807025	0.0592283	0.042714	Field3:M1:4	b1815	b1815	orf, hypothetical protein	Hypothetical, unclassified, unknown	Unknown	AE000276	1788118
1163	5999.69	8115.65	0.00935437	0.00776935	0.00856186	-1.20401	-0.0806298	0.00142229	0.00081416	Field1:F4:1	b1840	b1840	putative resistance protein	Putative transport proteins	Drug/analog sensitivity	AE000278	1788145
2435	3904.83	5274.79	0.00607828	0.00504929	0.00556379	-1.20379	-0.0805499	0.000614923	0.000859124	Field2:F9:2	yciV	b1266	putative enzymes	Putative enzymes	Not classified	AE000224	1787520
1177	5754.74	7781.91	0.00895752	0.00744137	0.00819945	-1.20375	-0.0805351	0.000718841	0.000972351	Field1:B8:1	otsA	b1896	trehalose-6-phosphate synthase	Cell processes	Osmotic adaptation	AE000283	1788206
4230	8100.97	10977.1	0.0126443	0.0105048	0.0115745	-1.20367	-0.0805058	0.0177989	0.0138294	Field3:L2:1	yjgD	b4255	orf, hypothetical protein	Hypothetical, unclassified, unknown	Unknown	AE000496	1790704
865	13815.6	18739	0.0216172	0.017971	0.0197941	-1.2029	-0.0802281	0.10188	0.0982253	Field1:B1:2	pstB	b3725	ATP-binding component of high-affinity phosphate-specific transport system	Transport and binding proteins	Transport of small molecules: Anions	AE000449	1790162
2518	5709.47	7748.17	0.00890269	0.00740554	0.00815411	-1.20217	-0.0799644	0.00223558	0.00244794	Field2:L5:3	b2532	b2532	putative ATP synthase beta subunit	Putative enzymes	Not classified	AE000339	1788881
1278	6235.68	8530.07	0.0098167	0.00816624	0.00899147	-1.20211	-0.0799433	0.33366	0.38613	Field1:L8:2	dsbG	b0604	thiol:disulfide interchange protein	Central intermediary metabolism	Central intermediary metabolism: Pool, multipurpose conversions	AE000166	1786821
2249	23367.3	31619.3	0.0363364	0.0302416	0.033289	-1.20154	-0.0797373	5.37071e-05	2.42862e-05	Field2:A12:4	aslA	b3801	arylsulfatase	Central intermediary metabolism	Central intermediary metabolism: Sulfur metabolism	AE000456	1790233
774	13760.7	18628.4	0.0214281	0.0178341	0.0196311	-1.20152	-0.0797321	0.000364828	0.000725151	Field1:L1:1	ptsH	b2415	PTS system protein HPr	Transport and binding proteins	Transport of small molecules: Carbohydrates, organic acids, alcohols	AE000329	1788755
299	145207	196333	0.225828	0.187962	0.206895	-1.20146	-0.0797087	0.000150941	0.000328061	Field1:E3:4	yjdH	b4125	putative 2-component sensor protein	Putative regulatory proteins	Not classified	AE000485	1790567
1180	22129.9	29923.6	0.0344564	0.0286797	0.0315681	-1.20142	-0.0796952	0.0231421	0.0287978	Field1:H8:1	fliY	b1920	putative periplasmic binding transport protein	Putative transport proteins	Not classified	AE000284	1788228
2448	4675.29	6363.33	0.00731267	0.00609303	0.00670285	-1.20017	-0.0792427	0.0736592	0.0628349	Field2:P11:2	ydbK	b1378	putative oxidoreductase, Fe-S subunit	Putative enzymes	Not classified	AE000234	1787642
1859	11207.8	15201.8	0.0174676	0.0145576	0.0160126	-1.19989	-0.0791427	0.000945773	0.00142045	Field2:E9:4	leuA	b0074	2-isopropylmalate synthase	Amino acid biosynthesis	Amino acid biosynthesis: Leucine	AE000117	1786261
1466	30552.3	41496.5	0.0475896	0.0396626	0.0436261	-1.19986	-0.0791308	0.00207712	0.00353756	Field1:D8:4	fdhE	b3891	affects formate dehydrogenase-N	Energy metabolism	Energy metabolism, carbon: Anaerobic respiration	AE000464	1790324
1488	33873.3	45984.7	0.0526923	0.043957	0.0483247	-1.19872	-0.0787195	0.00196065	0.00313397	Field1:P12:4	nrfG	b4076	part of formate-dependent nitrite reductase complex	Energy metabolism	Energy metabolism, carbon: Anaerobic respiration	AE000481	1790513
3547	7879.49	10697.3	0.0122646	0.0102314	0.011248	-1.19872	-0.0787195	0.000162151	0.000225699	Field3:E24:1	b2256	b2256	orf, hypothetical protein	Hypothetical, unclassified, unknown	Unknown	AE000315	1788590
2037	25723.7	34996.9	0.0400758	0.0334396	0.0367577	-1.19845	-0.0786209	0.00647184	0.00979481	Field2:I6:2	deoA	b4382	thymidine phosphorylase	Nucleotide biosynthesis and metabolism	Salvage of nucleosides and nucleotides	AE000508	1790842
3083	5378.54	7306.38	0.00837574	0.00698909	0.00768242	-1.1984	-0.0786029	6.11992e-06	1.95131e-06	Field3:E3:1	ychJ	b1233	orf, hypothetical protein	Hypothetical, unclassified, unknown	Unknown	AE000221	1787484
1513	27903.3	37875.6	0.0433819	0.0362039	0.0397929	-1.19826	-0.0785527	0.00104322	0.00186329	Field1:B20:4	holA	b0640	DNA polymerase III, delta subunit	DNA replication, repair, restriction/modification	DNA - replication, repair, restriction/modification	AE000168	1786859
2260	4287.29	5846.68	0.00671265	0.00560264	0.00615765	-1.19812	-0.0785007	0.117302	0.107574	Field2:G14:4	phnO	b4093	putative regulator, phn operon	Putative regulatory proteins	Not classified	AE000482	1790531
3025	27851.2	37874.2	0.0433844	0.03622	0.0398022	-1.1978	-0.0783845	3.15759e-05	3.37052e-05	Field2:B14:4	ycfU	b1116	orf, hypothetical protein	Hypothetical, unclassified, unknown	Unknown	AE000212	1787360
1494	7404.25	10029	0.0115064	0.00960795	0.0105572	-1.19759	-0.0783079	0.00536236	0.00808704	Field1:L14:4	frdC	b4152	fumarate reductase, anaerobic, membrane anchor polypeptide	Energy metabolism	Energy metabolism, carbon: Anaerobic respiration	AE000487	1790595
2331	6511.17	8874.56	0.0101659	0.00848983	0.00932789	-1.19743	-0.0782487	0.0262903	0.0215151	Field2:F7:1	folE	b2153	GTP cyclohydrolase I	Biosynthesis of cofactors, prosthetic groups and carriers	Biosynthesis of cofactors, carriers: Folic acid	AE000304	1788476
3730	5378.81	7306.54	0.0083627	0.00698418	0.00767344	-1.19738	-0.0782313	0.000974426	0.00174682	Field3:C22:3	ygcK	b2759	orf, hypothetical protein	Hypothetical, unclassified, unknown	Unknown	AE000359	1789117
3063	16024	21757.8	0.0249021	0.0208025	0.0228523	-1.19707	-0.0781211	0.000715312	0.000559176	Field2:N22:4	ycgJ	b1177	orf, hypothetical protein	Hypothetical, unclassified, unknown	Unknown	AE000216	1787425
1678	3172.98	4334.81	0.00496576	0.00414862	0.00455719	-1.19697	-0.0780819	0.101952	0.092992	Field2:K11:2	prfH	b0236	probable peptide chain release factor	Translation, post-translational modification	Proteins - translation and modification	AE000132	1786431
3539	11754.3	16005.4	0.0182946	0.0152898	0.0167922	-1.19652	-0.0779197	0.017772	0.0219582	Field3:E22:1	yfaL	b2233	putative ATP-binding component of a transport system	Putative transport proteins	Not classified	AE000313	1788565
1010	12742.2	17320.5	0.0198084	0.0165563	0.0181823	-1.19642	-0.0778846	0.00094681	0.00158449	Field1:D13:3	ygjU	b3089	putative transport protein	Putative transport proteins	Not classified	AE000391	1789473
1025	27882.1	37947.3	0.0434592	0.0363254	0.0398923	-1.19638	-0.0778705	0.000649894	0.000370581	Field1:B17:3	yhiH	b3486	putative ATP-binding component of a transport system, fragment 1	Putative transport proteins	Not classified	AE000424	2367231
3376	5087.02	6917.55	0.00792886	0.00663094	0.0072799	-1.19574	-0.0776359	0.024254	0.0320494	Field3:O3:4	b1832	b1832	orf, hypothetical protein	Hypothetical, unclassified, unknown	Unknown	AE000277	1788136
253	7395.71	10073.9	0.0115214	0.00963617	0.0105788	-1.19564	-0.0775998	0.000240971	0.000110443	Field1:I15:3	hypF	b2712	transcriptional regulatory protein	Regulatory function	Energy metabolism, carbon: Anaerobic respiration	AE000355	2367152
3081	14028.1	19054.9	0.0218096	0.0182415	0.0200255	-1.1956	-0.0775874	0.000154122	0.000168486	Field3:A3:1	ychN	b1219	orf, hypothetical protein	Hypothetical, unclassified, unknown	Unknown	AE000220	1787471
2151	8190.57	11160.3	0.012772	0.0106849	0.0117284	-1.19533	-0.0774884	0.00222602	0.00142413	Field2:M10:3	pntA	b1603	pyridine nucleotide transhydrogenase, alpha subunit	Central intermediary metabolism	Central intermediary metabolism: Pool, multipurpose conversions	AE000255	1787887
1905	6319.96	8638.87	0.00986524	0.00825483	0.00906003	-1.19509	-0.0773997	0.0150626	0.0130648	Field2:A21:4	hisA	b2024	N-(5'-phospho-L-ribosyl-formimino)-5-amino-1-(5'-phosphoribosyl)-4-imidazolecarboxamide isomerase	Amino acid biosynthesis	Amino acid biosynthesis: Histidine	AE000293	1788335
926	8457.07	11600.7	0.0133257	0.0111532	0.0122394	-1.19479	-0.0772898	0.432473	0.459943	Field1:L15:2	ybbL	b0490	putative ATP-binding component of a transport system	Putative transport proteins	Not classified	AE000155	1786698
1597	14892.2	20097.8	0.0227794	0.0190687	0.020924	-1.1946	-0.0772208	0.601356	0.615039	Field2:I15:1	polA	b3863	DNA polymerase I, 3' --> 5' polymerase, 5' --> 3' and 3' --> 5' exonuclease	DNA replication, repair, restriction/modification	DNA - replication, repair, restriction/modification	AE000461	1790294
2451	5791.89	7898.26	0.00903245	0.00756296	0.00829771	-1.1943	-0.0771139	0.00274857	0.00209284	Field2:F13:2	b1394	b1394	putative enzyme	Putative enzymes	Not classified	AE000236	1787660
3115	12512.6	17040.2	0.0194546	0.0162973	0.017876	-1.19373	-0.0769063	0.000144481	6.78832e-05	Field3:E11:1	ydaL	b1340	orf, hypothetical protein	Hypothetical, unclassified, unknown	Unknown	AE000232	1787602
1663	8141.78	11099.5	0.0126789	0.0106217	0.0116503	-1.19368	-0.0768871	4.40143e-06	1.76129e-06	Field2:M7:2	basS	b4112	sensor protein for basR	Transcription, RNA processing and degradation	RNA synthesis, modification, DNA transcription	AE000483	1790551
2605	2530.46	2796.75	0.00394773	0.00267793	0.00331283	-1.19345	-0.0768045	0.000451165	8.69494e-05	Field2:J3:4	yihG	b3862	putative endonuclease	Putative enzymes	Not classified	AE000461	1790293
1634	5099.81	6997.25	0.00798902	0.00669481	0.00734191	-1.19332	-0.0767552	0.146535	0.141304	Field2:C1:2	baeR	b2079	transcriptional response regulatory protein (sensor BaeS)	Regulatory function	RNA synthesis, modification, DNA transcription	AE000297	1788394
1547	7107.58	9725.27	0.0111015	0.00930321	0.0102024	-1.1933	-0.0767496	0.0373085	0.0311772	Field2:E3:1	ruvA	b1861	Holliday junction helicase subunit B; branch migration; repair	DNA replication, repair, restriction/modification	DNA - replication, repair, restriction/modification	AE000280	1788168
3014	18775.4	25594.6	0.0292026	0.0244757	0.0268392	-1.19313	-0.0766864	3.90593e-05	8.29631e-05	Field2:L10:4	ycfH	b1100	orf, hypothetical protein	Hypothetical, unclassified, unknown	Unknown	AE000210	1787342
4072	8914.47	12188	0.0138984	0.0116507	0.0127745	-1.19293	-0.0766154	0.00167692	0.00165756	Field3:P9:3	yieP	b3755	orf, hypothetical protein	Hypothetical, unclassified, unknown	Unknown	AE000452	1790196
1235	3065.28	4179.46	0.00477176	0.00400117	0.00438646	-1.19259	-0.0764914	0.0011014	0.00154719	Field1:F22:1	htrC	b3989	heat shock protein htrC	Cell processes	Adaptations, atypical conditions	AE000473	1790422
439	15849.7	21674.3	0.0247272	0.0207341	0.0227306	-1.19259	-0.0764904	0.0126487	0.00997597	Field1:M14:1	ybjT	b0869	putative dTDP-glucose enzyme	Putative enzymes	Not classified	AE000188	1787094
1935	11148.3	15244.4	0.0173919	0.0145893	0.0159906	-1.1921	-0.0763127	0.0107652	0.00793705	Field2:M4:1	aroE	b3281	dehydroshikimate reductase	Amino acid biosynthesis	Amino acid biosynthesis: Chorismate	AE000406	1789675
1393	5058.08	6926.93	0.00789768	0.00662629	0.00726199	-1.19187	-0.0762295	0.0291065	0.0239456	Field1:B14:3	hyfA	b2481	hydrogenase 4 Fe-S subunit	Putative enzymes	Energy metabolism, carbon: Anaerobic respiration	AE000335	1788826
1909	3021.44	4160.82	0.00475279	0.00398909	0.00437094	-1.19145	-0.0760744	0.330923	0.368903	Field2:I21:4	aroC	b2329	chorismate synthase	Amino acid biosynthesis	Amino acid biosynthesis: Chorismate	AE000321	1788669
556	26765.2	36588.7	0.0416605	0.0349767	0.0383186	-1.19109	-0.0759454	0.00359704	0.00461514	Field1:G20:2	kdtA	b3633	3-deoxy-D-manno-octulosonic-acid transferase (KDO transferase)	Cell structure	Surface polysaccharides and antigens	AE000441	1790064
792	8782.49	12004.7	0.0136937	0.0114985	0.0125961	-1.19091	-0.0758795	0.00367317	0.00462121	Field1:P5:1	ascF	b2715	PTS system enzyme II ABC (asc), cryptic, transports specific beta-glucosides	Transport and binding proteins	Transport of small molecules: Carbohydrates, organic acids, alcohols	AE000355	1789069
3891	12997.1	17775	0.0202208	0.016982	0.0186014	-1.19072	-0.0758094	0.0148135	0.01882	Field3:F13:1	yrbA	b3190	orf, hypothetical protein	Hypothetical, unclassified, unknown	Unknown	AE000399	1789581
4233	24656	33792.2	0.038473	0.0323142	0.0353936	-1.19059	-0.0757627	0.0117947	0.00816621	Field3:B4:1	yjgP	b4261	orf, hypothetical protein	Hypothetical, unclassified, unknown	Unknown	AE000497	1790712
2230	17880.6	24432.9	0.0278314	0.0233859	0.0256086	-1.19009	-0.0755813	0.000411954	0.000548991	Field2:K6:4	mrsA	b3176	similar to phosphoglucomutases and phosphomannomutases	Putative enzymes	Central intermediary metabolism: Miscellaneous glucose metabolism	AE000398	1789566
1220	6616.6	9041.97	0.0102915	0.00864954	0.00947053	-1.18983	-0.0754863	5.08657e-05	1.97582e-05	Field1:H18:1	arsB	b3502	arsenical pump membrane protein	Cell processes	Drug/analog sensitivity	AE000426	1789917
265	6181.3	8438.35	0.00960044	0.00806902	0.00883473	-1.18979	-0.07547	0.00509714	0.00317925	Field1:A19:3	yhaJ	b3105	putative transcriptional regulator LYSR-type	Putative regulatory proteins	Not classified	AE000392	1789492
1571	14322	19564.8	0.0222748	0.0187263	0.0205005	-1.18949	-0.0753619	1.94142e-05	2.55136e-05	Field2:E9:1	mutY	b2961	adenine glycosylase; G.C --> T.A transversions	DNA replication, repair, restriction/modification	DNA - replication, repair, restriction/modification	AE000378	1789331
3868	9967.57	13664.6	0.0155231	0.0130602	0.0142916	-1.18858	-0.0750273	0.00410248	0.0060685	Field3:H7:1	yhaQ	b3112	putative L-serine dehydratase	Putative enzymes	Not classified	AE000393	1789500
3914	38435.9	52634.6	0.0598442	0.0503703	0.0551072	-1.18808	-0.0748473	7.48685e-07	1.69565e-06	Field3:D19:1	yhcP	b3240	orf, hypothetical protein	Hypothetical, unclassified, unknown	Unknown	AE000403	1789636
1308	2847.04	3906.57	0.00444947	0.00374615	0.00409781	-1.18774	-0.074723	0.0772742	0.0787059	Field1:H16:2	torS	b0993	sensor protein torS (regulator TorR)	Energy metabolism	Energy metabolism, carbon: Anaerobic respiration	AE000201	1787227
1492	15492.8	21256.9	0.0241524	0.0203412	0.0222468	-1.18736	-0.0745841	0.00395272	0.00283278	Field1:H14:4	fumB	b4122	fumarase B= fumarate hydratase Class I; anaerobic isozyme	Central intermediary metabolism	Energy metabolism, carbon: TCA cycle	AE000485	1790564
3612	4827	6656.18	0.00756219	0.00636901	0.0069656	-1.18734	-0.0745759	0.157138	0.153312	Field3:G16:2	b2445	b2445	orf, hypothetical protein	Hypothetical, unclassified, unknown	Unknown	AE000331	1788786
1133	155827	213772	0.243258	0.204887	0.224072	-1.18728	-0.0745523	0.0298958	0.0321508	Field1:J19:4	flgI	b1080	homolog of Salmonella P-ring of flagella basal body	Cell processes	Surface structures	AE000208	1787320
3030	7498.24	10290.7	0.0116904	0.00984636	0.0107684	-1.18728	-0.0745521	0.00544558	0.004257	Field2:L14:4	ycfD	b1128	orf, hypothetical protein	Hypothetical, unclassified, unknown	Unknown	AE000213	1787373
4246	3483.97	4771.72	0.00542838	0.00457297	0.00500068	-1.18706	-0.0744722	0.0196162	0.0259515	Field3:L6:1	b4286	b4286	orf, hypothetical protein	Hypothetical, unclassified, unknown	Unknown	AE000499	1790738
4107	11660	16014.6	0.0181888	0.0153291	0.016759	-1.18656	-0.0742885	0.00823378	0.00552757	Field3:F19:3	yihI	b3866	orf, hypothetical protein	Hypothetical, unclassified, unknown	Unknown	AE000462	1790297
825	17024.9	23401.9	0.026555	0.0223817	0.0244684	-1.18646	-0.0742533	0.00796464	0.00550944	Field1:B15:1	gntU_1	b3436	low-affinity gluconate transport permease protein, interrupted	Transport and binding proteins	Transport of small molecules: Carbohydrates, organic acids, alcohols	AE000420	1789844
1587	562646	771671	0.875193	0.737997	0.806595	-1.1859	-0.0740492	1.6771e-05	3.46492e-05	Field2:E13:1	dnaN	b3701	DNA polymerase III, beta-subunit	DNA replication, repair, restriction/modification	DNA - replication, repair, restriction/modification	AE000447	1790136
1436	15307.5	21047.2	0.0238766	0.0201426	0.0220096	-1.18538	-0.0738569	0.00922932	0.00673566	Field1:H24:3	ttdA	b3061	L-tartrate dehydratase, subunit A	Energy metabolism	Energy metabolism, carbon: Fermentation	AE000388	1789442
341	8606.66	11833.6	0.0134325	0.0113327	0.0123826	-1.18529	-0.0738247	0.013283	0.0100816	Field1:I13:4	b1145	b1145	putative phage repressor	Phage, transposon, or plasmid	Not classified	AE000214	1787391
3699	5027.6	6925.03	0.00784595	0.0066218	0.00723387	-1.18487	-0.0736696	0.014402	0.0102282	Field3:E14:3	b2658	b2658	orf, hypothetical protein	Hypothetical, unclassified, unknown	Unknown	AE000351	1789012
2289	19641.4	27038.5	0.0306406	0.0258703	0.0282555	-1.18439	-0.0734962	0.013362	0.0108303	Field2:A22:4	ispA	b0421	geranyltranstransferase (farnesyldiphosphate synthase)	Biosynthesis of cofactors, prosthetic groups and carriers	Biosynthesis of cofactors, carriers: Menaquinone, ubiquinone	AE000148	1786623
1023	2795.64	3839.03	0.00435526	0.00367901	0.00401714	-1.18381	-0.0732825	0.0205411	0.026681	Field1:N15:3	zntA	b3469	zinc-transporting ATPase	Transport and binding proteins	Transport of small molecules: Cations	AE000422	1789879
2150	17880.8	24541.5	0.0278361	0.0235163	0.0256762	-1.18369	-0.0732385	0.0214341	0.0261098	Field2:K10:3	pntB	b1602	pyridine nucleotide transhydrogenase, beta subunit	Central intermediary metabolism	Central intermediary metabolism: Pool, multipurpose conversions	AE000255	1787886
942	11685	16035.3	0.0181602	0.015344	0.0167521	-1.18354	-0.0731829	0.00309518	0.00224984	Field1:L19:2	cmr	b0842	proton motive force efflux pump	Transport and binding proteins	Transport of small molecules: Other	AE000186	1787065
3399	3622.05	4985.4	0.00565099	0.00477739	0.00521419	-1.18286	-0.0729342	0.0186038	0.0218091	Field3:M9:4	yecO	b1870	orf, hypothetical protein	Hypothetical, unclassified, unknown	Unknown	AE000280	1788177
414	5224.42	7205.75	0.00815377	0.00689739	0.00752558	-1.18215	-0.0726737	0.0179202	0.0133136	Field1:K8:1	yaeC	b0197	putative lipoprotein	putative membrane protein	Not classified	AE000129	1786396
4196	5155.5	7122.31	0.0080579	0.00681648	0.00743719	-1.18212	-0.0726617	0.063645	0.055389	Field3:H17:4	yjfI	b4181	orf, hypothetical protein	Hypothetical, unclassified, unknown	Unknown	AE000490	1790624
2927	5954.69	8187.5	0.00924836	0.00782482	0.00853659	-1.18193	-0.0725902	0.00608521	0.00612999	Field2:N12:3	ybjM	b0848	orf, hypothetical protein	Hypothetical, unclassified, unknown	Unknown	AE000187	1787072
3688	7816.66	10790	0.0121778	0.0103068	0.0112423	-1.18153	-0.0724452	0.0195275	0.0255167	Field3:O10:3	yfjX	b2643	orf, hypothetical protein	Hypothetical, unclassified, unknown	Unknown	AE000349	1788996
298	10752.4	14861.2	0.0168236	0.0142388	0.0155312	-1.18153	-0.0724431	0.105061	0.0957518	Field1:C3:4	yjdG	b4124	putative 2-component transcriptional regulator	Putative regulatory proteins	Not classified	AE000485	1790566
2944	8346.64	11461.4	0.0129608	0.0109711	0.0119659	-1.18136	-0.0723824	0.00943117	0.00645626	Field2:P16:3	smtA	b0921	S-adenosylmethionine-dependent methyltransferase	Central intermediary metabolism	Central intermediary metabolism: Pool, multipurpose conversions	AE000194	1787151
999	10738.8	14792.6	0.0167269	0.0141613	0.0154441	-1.18117	-0.0723114	0.000177038	0.00034111	Field1:N9:3	yqcE	b2775	putative transport protein	Putative transport proteins	Not classified	AE000361	2367161
171	14044.2	19334.6	0.0218567	0.0185046	0.0201807	-1.18115	-0.0723047	0.000234082	0.000321211	Field1:E19:2	soxR	b4063	redox-sensing activator of soxS	Regulatory function	Global regulatory functions	AE000479	1790498
3514	6439.46	8875.37	0.010022	0.00848618	0.00925409	-1.18098	-0.0722416	0.00176979	0.00225967	Field3:C16:1	yeiB	b2152	orf, hypothetical protein	Hypothetical, unclassified, unknown	Unknown	AE000304	1788475
553	4700.88	6485.4	0.00733862	0.00621405	0.00677633	-1.18097	-0.0722395	0.0252299	0.0244435	Field1:A20:2	rfaP	b3630	lipopolysaccharide core biosynthesis; phosphorylation of core heptose; attaches phosphate-containing substrate to LPS co	Cell structure	Macromolecule metabolism: Lipopolysaccharide	AE000440	1790060
569	11917.4	16485.3	0.0186097	0.0157622	0.017186	-1.18066	-0.072123	0.0304567	0.0236797	Field3:L2:2	fimA	b4314	major type 1 subunit fimbrin (pilin)	Cell structure	Surface structures	AE000502	1790769
658	2514.61	3072.19	0.00390357	0.00294087	0.00342222	-1.1801	-0.0719186	0.00320053	0.00144758	Field1:C22:3	fepA	b0584	outer membrane receptor for ferric enterobactin (enterochelin) and colicins B and D	Transport and binding proteins	Transport of small molecules: Cations	AE000163	1786798
254	9736.35	13396.1	0.015121	0.0128144	0.0139677	-1.18	-0.0718828	0.0110281	0.00860371	Field1:K15:3	pphB	b2734	protein phosphatase 2	Putative regulatory proteins	Not classified	AE000357	1789090
1209	7157.59	9890.12	0.0111496	0.00944997	0.0102998	-1.17986	-0.0718303	0.0103267	0.0142665	Field1:B16:1	ftsJ	b3179	cell division protein	Cell processes	Cell division	AE000398	1789569
165	7476.85	10291.9	0.01162	0.0098591	0.0107395	-1.17861	-0.0713684	0.0063243	0.00903836	Field1:I17:2	cyaA	b3806	adenylate cyclase	Regulatory function	Global regulatory functions	AE000456	1790238
3362	7650.76	10550.3	0.0118857	0.0100849	0.0109853	-1.17856	-0.0713512	0.00316272	0.00294436	Field3:C1:4	yeaZ	b1807	orf, hypothetical protein	Hypothetical, unclassified, unknown	Unknown	AE000275	1788109
3985	3287.67	4529.74	0.0051086	0.00433508	0.00472184	-1.17843	-0.0713048	0.00347429	0.0022683	Field3:B13:2	yhhF	b3465	orf, hypothetical protein	Hypothetical, unclassified, unknown	Unknown	AE000422	1789875
1495	26720.7	37026.6	0.0417848	0.0354588	0.0386218	-1.1784	-0.0712936	0.082247	0.0720814	Field1:N14:4	frdB	b4153	fumarate reductase, anaerobic, iron-sulfur protein subunit	Energy metabolism	Energy metabolism, carbon: Anaerobic respiration	AE000487	1790596
566	9321.08	12943.4	0.0145984	0.0123913	0.0134949	-1.17812	-0.0711902	0.155081	0.150229	Field1:K22:2	yjfG	b4233	putative ligase	Putative enzymes	Not classified	AE000494	1790680
1169	10527.8	14504.4	0.0163279	0.0138626	0.0150953	-1.17784	-0.0710853	0.0362934	0.0294509	Field1:B6:1	cheB	b1883	response regulator for chemotaxis (cheA sensor); protein methylesterase	Cell processes	Chemotaxis and mobility	AE000282	1788192
1901	3723.85	5149.45	0.00581241	0.00493497	0.00537369	-1.1778	-0.0710718	0.0295938	0.0317019	Field2:I19:4	hisD	b2020	L-histidinal:NAD+ oxidoreductase; L-histidinol:NAD+ oxidoreductase	Amino acid biosynthesis	Amino acid biosynthesis: Histidine	AE000293	1788331
1204	21667.4	29900.9	0.0336714	0.028613	0.0311422	-1.17679	-0.0706981	0.00377026	0.00270493	Field1:H14:1	tolC	b3035	outer membrane channel; specific tolerance to colicin E1; segregation of daughter chromosomes	Cell processes	Cell division	AE000385	1789413
458	24946.3	34451.3	0.0388313	0.0330059	0.0359186	-1.1765	-0.0705901	0.0169472	0.0206117	Field1:C20:1	yciD	b1256	putative outer membrane protein	putative membrane protein	Not classified	AE000224	1787510
2146	3424.83	4727.56	0.00531717	0.00452009	0.00491863	-1.17634	-0.0705335	0.0116214	0.00819381	Field2:C10:3	goaG	b1302	4-aminobutyrate aminotransferase	Central intermediary metabolism	Central intermediary metabolism: Pool, multipurpose conversions	AE000228	1787560
1574	15100.1	20885.9	0.0234902	0.019972	0.0217311	-1.17616	-0.0704649	0.000197622	0.000398984	Field2:K9:1	dnaG	b3066	DNA biosynthesis; DNA primase	DNA replication, repair, restriction/modification	DNA - replication, repair, restriction/modification	AE000388	1789447
1831	7780.19	10705.8	0.0120729	0.0102667	0.0111698	-1.17593	-0.070382	0.0691602	0.0766586	Field2:M1:4	pepE	b4021	peptidase E, a dipeptidase where amino-terminal residue is aspartate	Carbon compound catabolism	Degradation of proteins, peptides, glyco	AE000475	1790452
430	2778.14	3862.99	0.0043408	0.00369264	0.00401672	-1.17553	-0.070232	0.0510156	0.042245	Field1:K12:1	ybdS	b0612	putative a membrane protein	putative membrane protein	Not classified	AE000166	1786829
759	29399.4	40726.8	0.0457835	0.0389701	0.0423768	-1.17484	-0.069977	5.76611e-05	2.58422e-05	Field1:M22:4	mglB	b2150	galactose-binding transport protein; receptor for galactose taxis	Transport and binding proteins	Transport of small molecules: Carbohydrates, organic acids, alcohols	AE000304	1788473
3241	19541	27000.3	0.0303919	0.0258745	0.0281332	-1.17459	-0.0698865	0.0250432	0.0310928	Field3:A19:2	b1583	b1583	orf, hypothetical protein	Hypothetical, unclassified, unknown	Unknown	AE000254	1787866
155	10279.8	14251.1	0.0160282	0.0136495	0.0148388	-1.17427	-0.0697674	0.004795	0.00568218	Field1:E15:2	rpoN	b3202	RNA polymerase, sigma(54 or 60) factor; nitrogen and fermentation regulation	Regulatory function	Global regulatory functions	AE000399	1789594
2389	5259.85	7301.07	0.00818466	0.00697081	0.00757773	-1.17413	-0.0697172	0.0534815	0.0611446	Field2:J21:1	dxs	b0420	1-deoxyxylulose-5-phosphate synthase; flavoprotein	Central intermediary metabolism	Central intermediary metabolism: Pool, multipurpose conversions	AE000148	1786622
2084	4018.76	5604.18	0.00629502	0.00536287	0.00582895	-1.17382	-0.0696	0.169127	0.167076	Field2:G18:2	dgkA	b4042	diacylglycerol kinase	Fatty acid and phospholipid metabolism	Fatty acid and phosphatidic acid biosynthesis	AE000477	1790475
2326	12430.1	17266.4	0.0193904	0.0165205	0.0179555	-1.17372	-0.0695631	0.0148228	0.0121737	Field2:L5:1	nadE	b1740	NAD synthetase, prefers NH3 over glutamine	Biosynthesis of cofactors, prosthetic groups and carriers	Biosynthesis of cofactors, carriers: Pyridine nucleotide	AE000269	1788036
2087	3399.91	4730.57	0.00531067	0.00452497	0.00491782	-1.17364	-0.0695332	0.0479995	0.0412598	Field2:M18:2	yjgI	b4249	putative oxidoreductase	Putative enzymes	Not classified	AE000495	2367365
1554	12640.8	17503.4	0.0196587	0.0167518	0.0182053	-1.17353	-0.0694933	4.34891e-05	2.54295e-05	Field2:C5:1	ada	b2213	O6-methylguanine-DNA methyltransferase; transcription activator/repressor	DNA replication, repair, restriction/modification	DNA - replication, repair, restriction/modification	AE000310	1788542
2986	10535.7	14626.7	0.0164042	0.0139798	0.015192	-1.17343	-0.0694556	0.00692656	0.00909548	Field2:D4:4	ycdT	b1025	orf, hypothetical protein	Hypothetical, unclassified, unknown	Unknown	AE000204	1787262
268	11965.9	16619.4	0.0186435	0.0158883	0.0172659	-1.17341	-0.0694492	0.000789302	0.0012539	Field1:G19:3	yhcK	b3226	putative FADA-type transcriptional regulator	Putative regulatory proteins	Not classified	AE000402	1789621
1821	4990.3	6876.92	0.00772582	0.00658642	0.00715612	-1.17299	-0.0692955	0.117171	0.108116	Field2:I23:3	dsbA	b3860	protein disulfide isomerase I, essential for cytochrome c synthesis and formate-dependent reduction	Translation, post-translational modification	Proteins - translation and modification	AE000461	1790291
1531	51487.3	71784.2	0.0804748	0.0686166	0.0745457	-1.17282	-0.0692305	0.0664367	0.0569217	Field1:F24:4	hns	b1237	DNA-binding protein HLP-II (HU, BH2, HD, NS); pleiotropic regulator	Regulatory function	Basic proteins - synthesis, modification	AE000222	1787489
75	5754.82	7980.42	0.008957	0.00763892	0.00829796	-1.17255	-0.0691305	0.000913984	0.00115632	Field1:E19:1	galR	b2837	repressor of galETK operon	Regulatory function	Degradation of small molecules: Carbon compounds	AE000367	1789202
1671	8166.66	11391.6	0.0127771	0.0109018	0.0118395	-1.17202	-0.0689346	0.115562	0.108208	Field2:M9:2	yadB	b0144	putative tRNA synthetase	Putative enzymes	Aminoacyl tRNA synthetases, tRNA modification	AE000123	1786337
3837	6329.17	8806.26	0.00987652	0.00842695	0.00915173	-1.17202	-0.0689336	0.0211195	0.017261	Field3:I24:4	yqiI	b3048	orf, hypothetical protein	Hypothetical, unclassified, unknown	Unknown	AE000386	1789427
1608	15026.8	20642.3	0.0228553	0.0195051	0.0211802	-1.17176	-0.068839	0.737416	0.69093	Field2:O17:1	hsdM	b4349	host modification; DNA methylase M	DNA replication, repair, restriction/modification	DNA - replication, repair, restriction/modification	AE000505	1790808
4065	299713	416035	0.465992	0.397692	0.431842	-1.17174	-0.0688319	0.00159449	0.00255947	Field3:B9:3	yieE	b3712	orf, hypothetical protein	Hypothetical, unclassified, unknown	Unknown	AE000448	1790148
1917	23212.7	32120.7	0.036003	0.0307302	0.0333666	-1.17158	-0.0687723	0.0469181	0.0407142	Field2:I23:4	glyA	b2551	serine hydroxymethyltransferase	Amino acid biosynthesis	Amino acid biosynthesis: Glycine	AE000341	1788902
2914	12980.1	18062.9	0.0202351	0.0172757	0.0187554	-1.17131	-0.0686704	0.00311674	0.00196265	Field2:D10:3	b0817	b0817	putative toxin	Putative transport proteins	Not classified	AE000184	1787038
2330	5125.54	7128.02	0.00798195	0.00681688	0.00739942	-1.17091	-0.0685231	3.41126e-05	7.01729e-05	Field2:D7:1	cobU	b1993	cobinamide kinase/cobinamide phosphate guanylyltransferase	Biosynthesis of cofactors, prosthetic groups and carriers	Biosynthesis of cofactors, carriers: Cobalamin	AE000291	1788302
1649	11927.7	16619	0.0185924	0.0158817	0.017237	-1.17068	-0.068437	0.00585027	0.00804757	Field2:A5:2	deaD	b3162	inducible ATP-independent RNA helicase	Transcription, RNA processing and degradation	RNA synthesis, modification, DNA transcription	AE000397	1789553
1585	10552.3	14680.6	0.0164457	0.0140498	0.0152477	-1.17053	-0.0683823	0.00153914	0.00091025	Field2:A13:1	gyrB	b3699	DNA gyrase subunit B, type II topoisomerase, ATPase activity	DNA replication, repair, restriction/modification	DNA - replication, repair, restriction/modification	AE000447	1790134
1521	15879.7	22103.4	0.0247789	0.021172	0.0229754	-1.17036	-0.0683203	0.0150233	0.0137233	Field1:B22:4	ycaJ	b0892	putative polynucleotide enzyme	Putative enzymes	Not classified	AE000191	1787119
1439	3488.28	4853.98	0.00543488	0.0046444	0.00503964	-1.1702	-0.068261	0.00150433	0.00113994	Field1:N24:3	yhaI	b3104	putative cytochrome	Putative enzymes	Not classified	AE000392	1789491
1810	6468.81	8948.8	0.0100234	0.00856722	0.00929529	-1.16997	-0.0681731	0.0819798	0.0727019	Field2:C21:3	yhjS	b3536	putative protease	Putative enzymes	Not classified	AE000431	1789958
2157	5284.64	7374.59	0.0082425	0.0070479	0.0076452	-1.1695	-0.0679993	0.00815861	0.00826893	Field2:I12:3	eda	b1850	2-keto-3-deoxygluconate 6-phosphate aldolase and 2-keto-4-hydroxyglutarate aldolase	Central intermediary metabolism	Central intermediary metabolism: Entner-Douderoff	AE000279	1788156
504	9719.3	13535.3	0.015148	0.0129533	0.0140506	-1.16943	-0.067973	0.00197875	0.00123503	Field1:O6:2	amiA	b2435	N-acetylmuramoyl-l-alanine amidase I	Cell structure	Murein sacculus, peptidoglycan	AE000331	1788776
3105	16857.6	23508.9	0.0262707	0.0224679	0.0243693	-1.16926	-0.0679099	0.00440825	0.00643177	Field3:A9:1	b1310	b1310	putative transport periplasmic protein	Putative transport proteins	Not classified	AE000229	1787569
159	8149.61	11374.2	0.0127375	0.010894	0.0118158	-1.16922	-0.0678954	0.0680935	0.0590349	Field1:M15:2	crp	b3357	cyclic AMP receptor protein	Regulatory function	Global regulatory functions	AE000411	1789756
2322	19241.1	26811.1	0.0300085	0.0256706	0.0278395	-1.16898	-0.0678084	0.00538869	0.0039654	Field2:D5:1	ribA	b1277	GTP cyclohydrolase II	Biosynthesis of cofactors, prosthetic groups and carriers	Biosynthesis of cofactors, carriers: Riboflavin	AE000226	1787533
2428	3258.29	4543.94	0.0050778	0.00434588	0.00471184	-1.16842	-0.0675979	0.00101513	0.000569928	Field2:H7:2	ycfW	b1118	putative kinase	Putative enzymes	Not classified	AE000212	1787362
1473	7200.57	10052.4	0.0112457	0.00962623	0.010436	-1.16823	-0.0675294	0.0389031	0.0316526	Field1:B10:4	fpr	b3924	ferredoxin-NADP reductase	Central intermediary metabolism	Central intermediary metabolism: Pool, multipurpose conversions	AE000467	1790359
2225	3847.85	5356.93	0.0059924	0.0051311	0.00556175	-1.16786	-0.0673907	0.00925608	0.0123088	Field2:A6:4	agaY	b3137	tagatose-bisphosphate aldolase 2	Putative enzymes	Central intermediary metabolism: Pool, multipurpose conversions	AE000395	1789526
441	2472.09	2293.19	0.00386209	0.00219565	0.00302887	-1.16756	-0.0672795	0.00209791	0.000420693	Field1:A16:1	kdsB	b0918	CTP:CMP-3-deoxy-D-manno-octulosonate transferase	Cell structure	Surface polysaccharides and antigens	AE000193	1787147
1629	10338.7	14414.8	0.016075	0.0137719	0.0149234	-1.16723	-0.0671559	0.0161068	0.0212187	Field2:I23:1	xthA	b1749	exonuclease III	DNA replication, repair, restriction/modification	Degradation of DNA	AE000270	1788046
2082	9558.59	13349.3	0.0148882	0.012762	0.0138251	-1.16661	-0.0669241	0.00137326	0.00227414	Field2:C18:2	arp	b4017	regulator of acetyl CoA synthetase	Regulatory function	Fatty acid and phosphatidic acid biosynthesis	AE000474	1790447
1258	4194.39	5858.78	0.0065463	0.00561148	0.00607889	-1.16659	-0.0669186	0.0197584	0.0168768	Field1:D4:2	fixB	b0042	probable flavoprotein subunit, carnitine metabolism	Putative enzymes	Energy metabolism, carbon: Electron transport	AE000114	1786226
4262	8783.9	12263.4	0.0136945	0.0117398	0.0127172	-1.1665	-0.0668853	0.00256337	0.00171633	Field3:L10:1	yjiK	b4333	orf, hypothetical protein	Hypothetical, unclassified, unknown	Unknown	AE000504	1790790
371	5232.55	7314.04	0.00816573	0.00700028	0.00758301	-1.16649	-0.0668794	0.0217895	0.0171942	Field1:E21:4	b2430	b2430	putative beta-lactamase	Putative enzymes	Not classified	AE000330	1788770
1556	2982.59	4133.87	0.00460091	0.00394474	0.00427282	-1.16634	-0.0668255	0.328656	0.350403	Field2:G5:1	yfbL	b2271	putative aminopeptidase	Putative enzymes	Not classified	AE000317	1788607
174	10562.6	14747.9	0.0164816	0.0141321	0.0153069	-1.16625	-0.0667919	0.0270159	0.0296613	Field1:K19:2	arcA	b4401	negative response regulator of genes in aerobic pathways, (sensors, ArcB and CpxA)	Regulatory function	Global regulatory functions	AE000510	1790863
3117	12337	17299.5	0.0192936	0.0165568	0.0179252	-1.1653	-0.0664362	0.103434	0.0956477	Field3:I11:1	b1342	b1342	orf, hypothetical protein	Hypothetical, unclassified, unknown	Unknown	AE000232	1787604
1084	2565.42	3588.52	0.00400479	0.00343693	0.00372086	-1.16522	-0.0664089	0.0257321	0.0214633	Field1:H7:4	yadN	b0141	putative fimbrial-like protein	Putative cell structure	Not classified	AE000123	1786334
4048	5675.89	7931.31	0.00884889	0.00759554	0.00822221	-1.16501	-0.06633	0.00383164	0.00428496	Field3:P3:3	yicI	b3656	orf, hypothetical protein	Hypothetical, unclassified, unknown	Unknown	AE000443	2367256
705	12257.7	17170.4	0.019146	0.0164382	0.0177921	-1.16472	-0.0662219	0.0476015	0.0396697	Field1:A10:4	potD	b1123	spermidine/putrescine periplasmic transport protein	Transport and binding proteins	Transport of small molecules: Amino acids, amines	AE000212	1787367
38	7238.12	10136.6	0.0112862	0.00969341	0.0104898	-1.16432	-0.0660714	0.0045688	0.00300616	Field1:K9:1	amyA	b1927	cytoplasmic alpha-amylase	Carbon compound catabolism	Degradation of polysaccharides	AE000285	1788236
1562	7084.55	9937.68	0.0110562	0.00949777	0.010277	-1.16408	-0.0659829	0.0186596	0.0160176	Field2:C7:1	recN	b2616	protein used in recombination and DNA repair	DNA replication, repair, restriction/modification	DNA - replication, repair, restriction/modification	AE000347	1788969
2183	6021.35	8396.17	0.00935074	0.00803377	0.00869225	-1.16393	-0.0659266	0.0161321	0.0133495	Field2:M18:3	gcvR	b2479	transcriptional regulation of gcv operon	Regulatory function	Central intermediary metabolism: Pool, multipurpose conversions	AE000335	1788824
230	6598.03	9196.92	0.0102354	0.00879442	0.00951493	-1.16386	-0.065899	0.0402427	0.0331417	Field1:K9:3	yeeY	b2015	putative transcriptional regulator LYSR-type	Putative regulatory proteins	Not classified	AE000293	1788326
4046	3408.41	4770.97	0.00530088	0.00455508	0.00492798	-1.16373	-0.0658514	0.0608946	0.069295	Field3:L3:3	yicG	b3646	orf, hypothetical protein	Hypothetical, unclassified, unknown	Unknown	AE000442	1790078
1388	5771.34	8073.87	0.00898028	0.00771941	0.00834984	-1.16334	-0.0657059	0.00237102	0.00317582	Field1:H12:3	nuoA	b2288	NADH dehydrogenase I chain A	Energy metabolism	Energy metabolism, carbon: Aerobic respiration	AE000318	1788625
3727	5512.15	7719.97	0.00859368	0.00738837	0.00799102	-1.16314	-0.065631	0.0048442	0.00332473	Field3:M20:3	b2756	b2756	orf, hypothetical protein	Hypothetical, unclassified, unknown	Unknown	AE000359	1789114
1961	4238.55	5950.39	0.0066111	0.00568583	0.00614846	-1.16273	-0.0654797	0.0135524	0.0149951	Field2:A12:1	glnG	b3868	response regulator for gln (sensor glnL) (nitrogen regulator I, NRI)	Regulatory function	Amino acid biosynthesis: Glutamine	AE000462	1790299
1114	7923.87	11148.8	0.0124278	0.0106899	0.0115588	-1.16257	-0.0654181	0.268109	0.277782	Field1:D15:4	mukB	b0924	kinesin-like cell division protein involved in chromosome partitioning	Cell processes	Cell division	AE000194	1787154
342	4744.78	6641.94	0.00739904	0.00636492	0.00688198	-1.16247	-0.0653821	0.0252815	0.030939	Field1:K13:4	b1157	b1157	putative tail fiber protein	Phage, transposon, or plasmid	Not classified	AE000214	1787403
434	14827.1	20815.2	0.0231448	0.0199147	0.0215298	-1.1622	-0.0652794	0.0341319	0.029339	Field1:C14:1	rlpB	b0641	a minor lipoprotein	Cell structure	Macromolecule synthesis, modification: Lipoprotein	AE000168	1786860
1242	23926.9	33567.1	0.0372866	0.0320998	0.0346932	-1.16159	-0.0650512	0.000629826	0.00042646	Field1:D24:1	treR	b4241	repressor of treA,B,C	Regulatory function	Osmotic adaptation	AE000495	1790689
998	2643.18	3689.96	0.00410023	0.00352993	0.00381508	-1.16156	-0.0650424	0.0471206	0.041083	Field1:L9:3	ygcS	b2771	putative transport protein	Putative transport proteins	Not classified	AE000360	1789130
1987	8867.87	12441	0.0138092	0.0118948	0.012852	-1.16095	-0.0648117	0.00138868	0.00218054	Field2:E18:1	hpt	b0125	hypoxanthine phosphoribosyltransferase	Nucleotide biosynthesis and metabolism	Salvage of nucleosides and nucleotides	AE000122	1786317
700	9593.52	13510.3	0.0150361	0.0129516	0.0139939	-1.16094	-0.0648097	0.233539	0.237496	Field1:G8:4	msbA	b0914	ATP-binding transport protein; multicopy suppressor of htrB	Transport and binding proteins	Transport of small molecules: Other	AE000193	1787143
4138	2803	3930.68	0.00436822	0.00376284	0.00406553	-1.16089	-0.0647895	0.000733058	0.000600177	Field3:D3:4	yjaG	b3999	orf, hypothetical protein	Hypothetical, unclassified, unknown	Unknown	AE000473	1790432
992	26773.5	37567.9	0.0417259	0.0359451	0.0388355	-1.16082	-0.0647662	0.00379117	0.00304596	Field1:P7:3	dsdX	b2365	transport system permease (serine?)	Putative transport proteins	Not classified	AE000324	1788707
650	12085.7	16980.2	0.0188427	0.0162322	0.0175375	-1.16082	-0.0647648	0.00350785	0.00334268	Field1:C20:3	secF	b0409	protein secretion, membrane protein	Transport and binding proteins	Protein, peptide secretion	AE000147	1786610
3885	6816.48	9508.16	0.0105645	0.00910314	0.00983385	-1.16054	-0.0646596	0.0802026	0.0711892	Field3:J11:1	yhbS	b3156	orf, hypothetical protein	Hypothetical, unclassified, unknown	Unknown	AE000396	1789546
3258	3470.5	4877.15	0.00542313	0.00467359	0.00504836	-1.16038	-0.0645999	0.0757923	0.0711286	Field3:C23:2	b1626	b1626	orf, hypothetical protein	Hypothetical, unclassified, unknown	Unknown	AE000258	1787913
2658	11936.3	16744.2	0.0185691	0.0160041	0.0172866	-1.16027	-0.0645595	0.00741098	0.00972304	Field2:D17:4	yaaH	b0010	orf, hypothetical protein	Hypothetical, unclassified, unknown	Unknown	AE000111	1786191
1224	7743.51	10903.3	0.0120865	0.0104245	0.0112555	-1.15943	-0.0642448	0.0251597	0.019697	Field1:P18:1	yhjX	b3547	putative resistance protein	Putative transport proteins	Drug/analog sensitivity	AE000432	1789969
1595	6602.36	9296.55	0.0103119	0.00889743	0.00960468	-1.15898	-0.0640757	0.0530283	0.0460041	Field2:E15:1	uvrD	b3813	DNA-dependent ATPase I and helicase II	DNA replication, repair, restriction/modification	DNA - replication, repair, restriction/modification	AE000457	2367296
3886	7354.53	10325.7	0.011433	0.00986668	0.0106498	-1.15875	-0.0639896	0.0113575	0.0153428	Field3:L11:1	yhbT	b3157	orf, hypothetical protein	Hypothetical, unclassified, unknown	Unknown	AE000396	1789547
2135	4399.08	6183.45	0.00685684	0.00591786	0.00638735	-1.15867	-0.0639599	0.00281342	0.00182171	Field2:M6:3	ybhA	b0766	putative phosphatase	Putative enzymes	Not classified	AE000179	1786982
3655	9681.19	13560.8	0.0150409	0.0129856	0.0140133	-1.15828	-0.0638129	0.00456877	0.00436944	Field3:M2:3	yfiF	b2581	orf, hypothetical protein	Hypothetical, unclassified, unknown	Unknown	AE000344	1788935
1983	5122.12	7203.79	0.00798572	0.00689822	0.00744197	-1.15765	-0.0635771	0.00394309	0.00394913	Field2:M16:1	carB	b0033	carbamoyl-phosphate synthase large subunit	Nucleotide biosynthesis and metabolism	Pyrimidine ribonucleotide biosynthesis	AE000113	1786216
1745	2459.5	2996.04	0.00382929	0.00286592	0.00334761	-1.15764	-0.0635751	1.25743e-08	1.57869e-08	Field2:A5:3	pcm	b2743	L-isoaspartate protein carboxylmethyltransferase type II	Translation, post-translational modification	Proteins - translation and modification	AE000358	1789100
987	14797.6	20824.1	0.0230759	0.0199337	0.0215048	-1.15763	-0.0635695	0.00650313	0.00449473	Field1:F7:3	yojI	b2211	putative ATP-binding component of a transport system	Putative transport proteins	Not classified	AE000310	1788540
682	17314.4	24284.3	0.0269249	0.0232598	0.0250923	-1.15757	-0.0635478	0.00809132	0.0111741	Field1:C4:4	glnH	b0811	periplasmic glutamine-binding protein; permease	Transport and binding proteins	Transport of small molecules: Amino acids, amines	AE000183	1787031
2219	9902.71	13962.5	0.0154844	0.0133799	0.0144322	-1.15729	-0.0634418	0.110902	0.104842	Field2:E4:4	gsp	b2988	glutathionylspermidine synthetase/amidase	Central intermediary metabolism	Central intermediary metabolism: Polyamine biosynthesis	AE000381	1789361
3925	13499.3	19012.7	0.0210135	0.0181663	0.0195899	-1.15673	-0.0632316	0.0222395	0.0262728	Field3:J21:1	yrdB	b3280	orf, hypothetical protein	Hypothetical, unclassified, unknown	Unknown	AE000406	1789674
2357	2451.18	3101.59	0.00382428	0.00297102	0.00339765	-1.15613	-0.0630069	0.00162984	0.00139614	Field2:J13:1	bisC	b3551	biotin sulfoxide reductase	Biosynthesis of cofactors, prosthetic groups and carriers	Biosynthesis of cofactors, carriers: Biotin	AE000432	1789973
2154	15890.2	22408.5	0.0247788	0.0214333	0.0231061	-1.15609	-0.0629903	0.00915304	0.00687676	Field2:C12:3	ppsA	b1702	phosphoenolpyruvate synthase	Central intermediary metabolism	Central intermediary metabolism: Gluconeogenesis	AE000265	1787994
1989	3373.31	4747.98	0.00525462	0.00454533	0.00489997	-1.15605	-0.0629761	0.000343329	0.000545585	Field2:I18:1	codA	b0337	cytosine deaminase	Nucleotide biosynthesis and metabolism	Salvage of nucleosides and nucleotides	AE000140	1786531
1401	6471.23	9119.71	0.0100881	0.00872803	0.00940807	-1.15583	-0.0628936	0.00440038	0.00300959	Field1:B16:3	hmpA	b2552	dihydropteridine reductase, ferrisiderophore reductase activity	Energy metabolism	Energy metabolism, carbon: Electron transport	AE000341	1788903
4108	8717.79	12260.2	0.0135538	0.0117376	0.0126457	-1.15473	-0.062482	0.000659809	0.000838597	Field3:H19:3	yihL	b3872	putative transcriptional regulator	Putative regulatory proteins	Not classified	AE000463	1790304
3496	5682.35	8003.1	0.00882353	0.00764305	0.00823329	-1.15445	-0.0623757	0.0473561	0.0537214	Field3:O10:1	yehB	b2109	putative outer membrane protein	putative membrane protein	Not classified	AE000300	1788427
1162	4996.94	7032.85	0.00777334	0.00673541	0.00725438	-1.1541	-0.0622435	0.00812124	0.0106044	Field1:D4:1	htpX	b1829	heat shock protein, integral membrane protein	Cell processes	Adaptations, atypical conditions	AE000277	1788133
3281	22906.6	32453	0.0357797	0.0310042	0.0333919	-1.15403	-0.0622168	0.0622482	0.0584501	Field3:A5:3	b1664	b1664	possible enzyme	Putative enzymes	Not classified	AE000261	1787954
2327	9484.99	13403.6	0.014812	0.0128371	0.0138246	-1.15385	-0.062149	0.0452882	0.0388945	Field2:N5:1	pabB	b1812	p-aminobenzoate synthetase, component I	Biosynthesis of cofactors, prosthetic groups and carriers	Biosynthesis of cofactors, carriers: Folic acid	AE000275	1788114
2210	8879.92	12491	0.0137865	0.0119484	0.0128674	-1.15384	-0.0621451	0.0239188	0.0199677	Field2:C2:4	gcvP	b2903	glycine decarboxylase, P protein of glycine cleavage system	Amino acid biosynthesis	Central intermediary metabolism: Pool, multipurpose conversions	AE000373	1789269
2103	9102.6	12828.1	0.0141548	0.0122681	0.0132115	-1.15379	-0.0621255	0.00013232	0.000114848	Field2:M22:2	prpC	b0333	putative citrate synthase; propionate metabolism?	Putative enzymes	Not classified	AE000140	1786527
55	20127.9	28368.5	0.0313091	0.0271399	0.0292245	-1.15362	-0.0620622	0.000257255	0.000180283	Field1:M13:1	eutG	b2453	ethanolamine utilization; homolog of Salmonella enzyme, similar to iron-containing alcohol dehydrogenase	Carbon compound catabolism	Degradation of small molecules: Amines	AE000332	1788795
2676	5514.5	7833.21	0.00864708	0.00749571	0.00807139	-1.1536	-0.0620568	0.258117	0.27374	Field2:H21:4	yacF	b0102	orf, hypothetical protein	Hypothetical, unclassified, unknown	Unknown	AE000119	1786291
2335	7502.18	10580.9	0.0116853	0.010131	0.0109082	-1.15342	-0.0619874	0.00178223	0.00278823	Field2:N7:1	menB	b2262	dihydroxynaphtoic acid synthetase	Biosynthesis of cofactors, prosthetic groups and carriers	Biosynthesis of cofactors, carriers: Menaquinone, ubiquinone	AE000316	1788597
2032	24159.9	34181.5	0.0377407	0.0327244	0.0352326	-1.15329	-0.0619381	0.0609023	0.0526567	Field2:O4:2	nrdD	b4238	anaerobic ribonucleoside-triphosphate reductase	Nucleotide biosynthesis and metabolism	2'-Deoxyribonucleotide metabolism	AE000495	1790686
3747	5103.79	7203.79	0.00795531	0.00689935	0.00742733	-1.15305	-0.0618486	0.00574552	0.00734409	Field3:E2:4	ygdD	b2807	orf, hypothetical protein	Hypothetical, unclassified, unknown	Unknown	AE000364	1789172
564	151327	213660	0.235564	0.204346	0.219955	-1.15277	-0.0617419	0.000306484	0.000442241	Field1:G22:2	murB	b3972	UDP-N-acetylenolpyruvoylglucosamine reductase	Cell structure	Murein sacculus, peptidoglycan	AE000471	1790407
214	3298.07	4672.58	0.00514675	0.00446567	0.00480621	-1.15251	-0.0616464	0.0228957	0.0204255	Field1:K5:3	feaR	b1384	regulatory protein for 2-phenylethylamine catabolism	Regulatory function	Not classified	AE000235	1787649
1395	5750.23	8105.38	0.00890292	0.00772582	0.00831437	-1.15236	-0.0615874	0.282547	0.274155	Field1:F14:3	hyfC	b2483	hydrogenase 4 membrane subunit	Energy metabolism	Energy metabolism, carbon: Anaerobic respiration	AE000335	1788828
72	12996.4	18334.6	0.0202134	0.0175443	0.0188789	-1.15213	-0.0615031	0.000205593	0.000111054	Field1:O17:1	fucK	b2803	L-fuculokinase	Carbon compound catabolism	Degradation of small molecules: Carbon compounds	AE000364	1789168
2250	4307.47	6110.55	0.00673743	0.00584784	0.00629264	-1.15212	-0.0614991	0.128599	0.122715	Field2:C12:4	pldA	b3821	outer membrane phospholipase A	Fatty acid and phospholipid metabolism	Central intermediary metabolism: Phosphorus compounds	AE000458	2367300
1568	9064.21	12822.2	0.0141151	0.0122559	0.0131855	-1.1517	-0.0613393	0.00714872	0.0094546	Field2:O7:1	mutH	b2831	methyl-directed mismatch repair	DNA replication, repair, restriction/modification	DNA - replication, repair, restriction/modification	AE000367	1789196
4203	4078.06	5777.44	0.00636881	0.00553199	0.0059504	-1.15127	-0.0611771	0.0500362	0.0424407	Field3:F19:4	yjfR	b4192	orf, hypothetical protein	Hypothetical, unclassified, unknown	Unknown	AE000491	1790636
3958	6168.94	8728.51	0.00962123	0.00836009	0.00899066	-1.15085	-0.0610198	0.01201	0.0123201	Field3:L5:2	yhfX	b3381	orf, hypothetical protein	Hypothetical, unclassified, unknown	Unknown	AE000413	1789782
3304	29693.5	42020	0.0461678	0.0401315	0.0431496	-1.15041	-0.0608531	0.0464786	0.0542759	Field3:O9:3	ydiS	b1699	flavoprotein; probably electron transport	Putative enzymes	Not classified	AE000265	1787991
1806	5914.24	8400.92	0.00922343	0.00801864	0.00862104	-1.15025	-0.0607917	0.0966573	0.105334	Field2:K19:3	slyD	b3349	FKBP-type peptidyl-prolyl cis-trans isomerase (rotamase)	Translation, post-translational modification	Proteins - translation and modification	AE000411	1789748
940	3090.15	4358.06	0.00479645	0.00417034	0.00448339	-1.15013	-0.0607478	0.0329303	0.0281862	Field1:H19:2	ybhF	b0794	putative ATP-binding component of a transport system	Putative transport proteins	Not classified	AE000181	1787012
3312	12670.5	17908.9	0.0197128	0.0171438	0.0184283	-1.14985	-0.060641	0.000846046	0.00131611	Field3:O11:3	b1722	b1722	orf, hypothetical protein	Hypothetical, unclassified, unknown	Unknown	AE000267	1788016
3842	16931	23949.1	0.0263176	0.0228925	0.024605	-1.14961	-0.0605516	0.00354879	0.00467988	Field3:D1:1	ygjE	b3063	orf, hypothetical protein	Hypothetical, unclassified, unknown	Unknown	AE000388	1789444
108	3903.59	5534.36	0.00609152	0.00529893	0.00569522	-1.14958	-0.0605374	0.0218918	0.017395	Field1:G3:2	rbsK	b3752	ribokinase	Carbon compound catabolism	Degradation of small molecules: Carbon compounds	AE000452	1790193
2692	23579.7	33335.5	0.0366599	0.0318986	0.0342792	-1.14926	-0.0604188	0.00174609	0.00123373	Field2:H2:1	yaeL	b0176	orf, hypothetical protein	Hypothetical, unclassified, unknown	Unknown	AE000127	1786373
1912	9338.32	13254.3	0.0145816	0.0126895	0.0136356	-1.14911	-0.0603634	0.0462905	0.0389935	Field2:O21:4	cysK	b2414	cysteine synthase A, O-acetylserine sulfhydrolase A	Amino acid biosynthesis	Amino acid biosynthesis: Cysteine	AE000329	1788754
763	9116.99	12893.7	0.0141772	0.0123397	0.0132585	-1.14891	-0.0602867	0.000202757	0.000113229	Field1:E24:4	yejE	b2179	putative transport system permease protein	Putative transport proteins	Not classified	AE000307	1788505
984	13817.7	19601.5	0.0215138	0.0187411	0.0201274	-1.14795	-0.0599229	0.00255235	0.00350624	Field1:P5:3	yeiJ	b2161	putative transport system permease protein	Putative transport proteins	Not classified	AE000305	1788485
47	15938.5	22601	0.0248151	0.0216191	0.0232171	-1.14783	-0.0598778	1.25653e-06	2.23022e-06	Field1:M11:1	yeiI	b2160	putative kinase	Putative enzymes	Not classified	AE000305	1788484
1628	6432.4	9122.2	0.0100138	0.00872592	0.00936988	-1.14759	-0.0597886	2.3549e-06	5.9938e-06	Field2:G23:1	nth	b1633	endonuclease III; specific for apurinic and/or apyrimidinic sites	DNA replication, repair, restriction/modification	Degradation of DNA	AE000258	1787920
3069	7941.39	11277.8	0.0123797	0.0107883	0.011584	-1.14752	-0.0597584	0.00692365	0.00543284	Field2:J24:4	b1191	b1191	orf, hypothetical protein	Hypothetical, unclassified, unknown	Unknown	AE000217	1787440
2716	10222.7	14519.9	0.0159366	0.0138887	0.0149127	-1.14745	-0.0597348	0.00660558	0.00497277	Field2:H8:1	yafW	b0246	orf, hypothetical protein	Hypothetical, unclassified, unknown	Unknown	AE000132	1786440
2337	2435.92	2849	0.0037955	0.00272683	0.00326116	-1.14743	-0.0597262	2.53059e-05	3.57276e-06	Field2:B9:1	menF	b2265	isochorismate hydroxymutase 2, menaquinone biosynthesis	Biosynthesis of cofactors, prosthetic groups and carriers	Biosynthesis of cofactors, carriers: Menaquinone, ubiquinone	AE000316	1788600
401	23582.9	33478.2	0.0367216	0.032013	0.0343673	-1.14708	-0.059595	0.000606146	0.000997155	Field1:A6:1	ddlB	b0092	D-alanine-D-alanine ligase B, affects cell division	Cell structure	Murein sacculus, peptidoglycan	AE000118	1786280
935	8487.78	12079	0.0132762	0.0115742	0.0124252	-1.14706	-0.0595844	0.143372	0.138157	Field1:N17:2	ybeJ	b0655	putative periplasmic binding transport protein	Putative transport proteins	Not classified	AE000170	1786876
1896	7793.06	11069.9	0.0121454	0.0105932	0.0113693	-1.14653	-0.059384	0.00349289	0.00254091	Field2:O17:4	ansA	b1767	cytoplasmic L-asparaginase I	Carbon compound catabolism	Degradation of small molecules: Amino acids	AE000271	1788065
1939	9865.18	13967.8	0.0153258	0.0133675	0.0143466	-1.1465	-0.0593741	0.00994814	0.00761881	Field2:E6:1	asd	b3433	aspartate-semialdehyde dehydrogenase	Amino acid biosynthesis	Amino acid biosynthesis: Lysine	AE000420	1789841
51	12027.1	17071.9	0.0187203	0.0163288	0.0175245	-1.14646	-0.0593587	0.000291872	0.000373708	Field1:E13:1	glk	b2388	glucokinase	Carbon compound catabolism	Degradation of small molecules: Carbon compounds	AE000327	1788732
1064	276978	395533	0.433398	0.37806	0.405729	-1.14637	-0.0593257	0.158407	0.15374	Field3:H4:2	caiE	b0035	possible synthesis of cofactor for carnitine racemase and dehydratase	Putative enzymes	Central intermediary metabolism: Pool, multipurpose conversions	AE000114	1786219
1864	13648	19357.7	0.0212187	0.0185099	0.0198643	-1.14635	-0.0593158	0.000614907	0.000646274	Field2:O9:4	dapD	b0166	2,3,4,5-tetrahydropyridine-2-carboxylate N-succinyltransferase	Amino acid biosynthesis	Amino acid biosynthesis: Lysine	AE000126	1786362
3760	2423.39	2131.5	0.00379106	0.00204703	0.00291904	-1.14609	-0.0592177	0.00186121	0.00355954	Field3:O4:4	b2853	b2853	orf, hypothetical protein	Hypothetical, unclassified, unknown	Unknown	AE000369	1789217
255	10064.9	14299.2	0.0156775	0.0136842	0.0146808	-1.14567	-0.0590585	0.000144983	7.70105e-05	Field1:M15:3	ygbI	b2735	putative DEOR-type transcriptional regulator	Putative regulatory proteins	Not classified	AE000357	1789091
978	13886.5	19757	0.0216431	0.0188921	0.0202676	-1.14562	-0.0590388	0.00160594	0.00122947	Field1:D5:3	yegT	b2098	putative nucleoside permease protein	Putative transport proteins	Not classified	AE000299	1788415
2996	3648.42	5199.49	0.00570228	0.00497814	0.00534021	-1.14546	-0.0589811	0.0952868	0.0870112	Field2:H6:4	b1045	b1045	putative polyprotein	Hypothetical, unclassified, unknown	Unknown function	AE000206	1787283
2627	13439.2	19085.8	0.0208891	0.0182456	0.0195673	-1.14488	-0.0587612	0.00276997	0.00330197	Field2:F9:4	yjjN	b4358	putative oxidoreductase	Putative enzymes	Not classified	AE000506	1790819
2202	3679.86	5231.5	0.00573236	0.0050082	0.00537028	-1.14459	-0.0586517	0.000499913	0.000722579	Field2:C24:3	cysD	b2752	ATP:sulfurylase (ATP:sulfate adenylyltransferase), subunit 2	Central intermediary metabolism	Central intermediary metabolism: Sulfur metabolism	AE000358	1789109
815	18252.9	25969.2	0.0284271	0.0248423	0.0266347	-1.1443	-0.058541	0.000123293	6.39865e-05	Field1:N11:1	hofG	b3328	putative general protein secretion protein	Putative transport proteins	Not classified	AE000409	1789725
3804	4920.22	6989.12	0.00764556	0.0066839	0.00716473	-1.14388	-0.0583793	0.00418511	0.00287984	Field3:G16:4	b2971	b2971	orf, hypothetical protein	Hypothetical, unclassified, unknown	Unknown	AE000379	1789342
2221	3723.88	5309.81	0.00581354	0.00508263	0.00544808	-1.14381	-0.0583521	0.0436645	0.0370637	Field2:I4:4	agaV	b3133	PTS system, cytoplasmic, N-acetylgalactosamine-specific IIB component 2 (EIIB-AGA)	Transport and binding proteins	Central intermediary metabolism: Amino sugars	AE000394	1789521
243	3141.26	4472.28	0.00488431	0.00427299	0.00457865	-1.14307	-0.0580713	0.0243689	0.0299737	Field1:E13:3	b2382	b2382	putative ARAC-type regulatory protein	Putative regulatory proteins	Not classified	AE000326	1788725
805	7823.08	11174.8	0.0122171	0.0106896	0.0114534	-1.1429	-0.0580078	0.06281	0.0564521	Field1:J9:1	exbB	b3006	uptake of enterochelin; tonB-dependent uptake of B colicins	Transport and binding proteins	Transport of small molecules: Cations	AE000383	1789381
2069	8480.62	12069.7	0.0131996	0.0115515	0.0123755	-1.14267	-0.057922	0.000541235	0.000661517	Field2:I14:2	pssA	b2585	phosphatidylserine synthase; phospholipid synthesis	Fatty acid and phospholipid metabolism	Macromolecule synthesis, modification: Phospholipids	AE000345	1788940
3002	2427.38	2544.53	0.00377926	0.00243836	0.00310881	-1.14252	-0.057864	0.000851616	0.00186427	Field2:D8:4	yceA	b1055	orf, hypothetical protein	Hypothetical, unclassified, unknown	Unknown	AE000207	1787294
1345	5969.07	8495.96	0.0092907	0.00813256	0.00871163	-1.14241	-0.0578211	0.0017901	0.00217744	Field1:B2:3	nemA	b1650	N-ethylmaleimide reductase	Central intermediary metabolism	Central intermediary metabolism: Pool, multipurpose conversions	AE000260	1787939
547	5683.27	8113.11	0.00886173	0.00775768	0.0083097	-1.14232	-0.0577864	0.00652053	0.00484814	Field1:E18:2	rfaZ	b3624	lipopolysaccharide core biosynthesis	Cell structure	Macromolecule metabolism: Lipopolysaccharide	AE000440	1790054
896	29654.4	42554.9	0.0465579	0.0407628	0.0436604	-1.14217	-0.0577293	0.350348	0.388862	Field1:P7:2	proP	b4111	low-affinity transport system; proline permease II	Transport and binding proteins	Transport of small molecules: Amino acids, amines	AE000483	1790550
1867	10332.6	14748.7	0.016126	0.0141198	0.0151229	-1.14209	-0.0576993	0.0310211	0.0253725	Field2:E11:4	proA	b0243	gamma-glutamylphosphate reductase	Amino acid biosynthesis	Amino acid biosynthesis: Proline	AE000132	1786438
262	6576.74	9389.27	0.0102624	0.00898844	0.0096254	-1.14173	-0.0575632	0.0251495	0.0201851	Field1:K17:3	ygiX	b3025	putative 2-component transcriptional regulator	Putative regulatory proteins	Not classified	AE000384	1789402
3070	20807.4	29677.2	0.0323952	0.0283765	0.0303858	-1.14162	-0.0575224	0.0020511	0.00280141	Field2:L24:4	b1192	b1192	orf, hypothetical protein	Hypothetical, unclassified, unknown	Unknown	AE000217	1787441
1636	2424.82	3169.65	0.00377591	0.0030306	0.00340326	-1.14151	-0.0574787	0.000158934	0.000392519	Field2:G1:2	evgA	b2369	putative positive transcription regulator (sensor EvgS)	Putative regulatory proteins	Not classified	AE000325	1788712
2942	47577.3	67731.4	0.0740189	0.0648472	0.069433	-1.14144	-0.0574513	0.00293717	0.00403613	Field2:L16:3	b0919	b0919	orf, hypothetical protein	Hypothetical, unclassified, unknown	Unknown	AE000194	1787149
3097	5542.38	7897.64	0.00862959	0.00756038	0.00809498	-1.14142	-0.0574465	0.00124954	0.00184212	Field3:A7:1	yciN	b1273	orf, hypothetical protein	Hypothetical, unclassified, unknown	Unknown	AE000225	1787528
2133	3550.26	5060.96	0.0055257	0.00484115	0.00518342	-1.1414	-0.0574383	0.000107637	0.000131518	Field2:I6:3	ybgQ	b0718	putative outer membrane protein	putative membrane protein	Not classified	AE000175	1786937
1001	3361.12	4781.33	0.00522534	0.00458014	0.00490274	-1.14087	-0.0572353	0.0159829	0.0203752	Field1:B11:3	b2845	b2845	putative transporter protein	Putative transport proteins	Not classified	AE000368	1789211
640	3884.01	5543.43	0.00604276	0.00529749	0.00567013	-1.14069	-0.0571658	0.019544	0.0232957	Field1:O16:3	fhuC	b0151	ATP-binding component of hydroxymate-dependent iron transport	Transport and binding proteins	Transport of small molecules: Cations	AE000124	1786345
3790	2753.35	3912.4	0.00427343	0.00374702	0.00401023	-1.14049	-0.0570901	0.0340168	0.0301547	Field3:K12:4	yqgC	b2940	orf, hypothetical protein	Hypothetical, unclassified, unknown	Unknown	AE000377	1789309
872	11436.2	16353.2	0.0178418	0.0156472	0.0167445	-1.14025	-0.0570019	0.0272263	0.0235563	Field3:D4:2	rbsC	b3750	D-ribose high-affinity transport system	Transport and binding proteins	Transport of small molecules: Carbohydrates, organic acids, alcohols	AE000452	1790191
2158	2951.07	4206.36	0.00458769	0.00402346	0.00430558	-1.14023	-0.0569943	0.0018605	0.00123223	Field2:K12:3	edd	b1851	6-phosphogluconate dehydratase	Central intermediary metabolism	Central intermediary metabolism: Entner-Douderoff	AE000279	1788157
812	22415.5	31932	0.0348212	0.0305441	0.0326827	-1.14003	-0.0569171	0.0132985	0.0107225	Field1:H11:1	panF	b3258	sodium/pantothenate symporter	Transport and binding proteins	Transport of small molecules: Cations	AE000404	1789656
3638	11394.7	16254.8	0.0177303	0.0155531	0.0166417	-1.13998	-0.0568982	5.7736e-07	2.14298e-07	Field3:K22:2	gcpE	b2515	orf, hypothetical protein	Hypothetical, unclassified, unknown	Unknown	AE000338	1788863
4272	4191.4	5985.18	0.00653494	0.00573282	0.00613388	-1.13992	-0.0568736	0.0135579	0.0156164	Field3:P12:1	yjiX	b4353	orf, hypothetical protein	Hypothetical, unclassified, unknown	Unknown	AE000506	1790813
2301	10364.2	14801.2	0.0161243	0.0141455	0.0151349	-1.13988	-0.0568608	0.0161449	0.0195012	Field2:I24:4	nadA	b0750	quinolinate synthetase, A protein	Biosynthesis of cofactors, prosthetic groups and carriers	Biosynthesis of cofactors, carriers: Pyridine nucleotide	AE000177	1786964
1876	4309.22	6158.49	0.00671491	0.0058936	0.00630426	-1.13936	-0.0566595	0.00196928	0.00130941	Field2:G13:4	serC	b0907	3-phosphoserine aminotransferase	Amino acid biosynthesis	Amino acid biosynthesis: Serine	AE000193	1787136
2983	5877.54	8427.94	0.00918702	0.00806481	0.00862591	-1.13915	-0.0565805	0.11196	0.105863	Field2:N2:4	ycdQ	b1022	orf, hypothetical protein	Hypothetical, unclassified, unknown	Unknown	AE000204	1787259
1654	16009.9	22895.2	0.0249256	0.0218963	0.0234109	-1.13835	-0.0562751	0.00029837	0.000484879	Field2:K5:2	rpoH	b3461	RNA polymerase, sigma(32) factor; regulation of proteins induced at high temperatures	Regulatory function	Global regulatory functions	AE000422	1789871
3200	3647.56	5227.99	0.00570381	0.00501061	0.00535721	-1.13835	-0.056274	0.154091	0.151006	Field3:O7:2	b1518	b1518	orf, hypothetical protein	Hypothetical, unclassified, unknown	Unknown	AE000249	1787797
3374	4402.45	6253.32	0.00682168	0.00599415	0.00640792	-1.13806	-0.0561635	0.149235	0.147105	Field3:K3:4	b1826	b1826	orf, hypothetical protein	Hypothetical, unclassified, unknown	Unknown	AE000277	1788130
2946	16208.6	23138	0.0252128	0.0221559	0.0236844	-1.13797	-0.0561313	0.0055936	0.00750561	Field2:D18:3	ycbK	b0926	orf, hypothetical protein	Hypothetical, unclassified, unknown	Unknown	AE000195	1787157
506	10554.9	15169.1	0.0165297	0.0145261	0.0155279	-1.13793	-0.0561158	0.225961	0.231249	Field1:C8:2	yfgA	b2516	putative membrane protein	putative membrane protein	Not classified	AE000338	1788864
143	43980.1	62951.4	0.0684568	0.0601797	0.0643183	-1.13754	-0.0559664	0.00828321	0.00984291	Field1:M11:2	rspA	b1581	starvation sensing protein	Cell processes	Global regulatory functions	AE000254	1787864
2999	2412.01	3452.89	0.00376214	0.00330832	0.00353523	-1.13717	-0.0558266	0.0355604	0.0393153	Field2:N6:4	yceK	b1050	orf, hypothetical protein	Hypothetical, unclassified, unknown	Unknown	AE000206	1787288
1691	2366.29	1837.9	0.00376157	0.00177407	0.00276782	-1.13717	-0.0558261	0.143992	0.111788	Field2:E15:2	ybeU	b0648	putative tRNA ligase	Putative enzymes	Not classified	AE000169	1786868
2332	6438.62	9229.53	0.0100374	0.00883087	0.00943413	-1.13663	-0.0556178	0.0101922	0.00860384	Field2:H7:1	ubiG	b2232	3-demethylubiquinone-9 3-methyltransferase and 2-octaprenyl-6-hydroxy phenol methylase	Biosynthesis of cofactors, prosthetic groups and carriers	Biosynthesis of cofactors, carriers: Menaquinone, ubiquinone	AE000313	1788564
3650	5499.02	7865.83	0.00855214	0.0075255	0.00803882	-1.13642	-0.0555396	0.00119345	0.000987952	Field3:C2:3	yfhB	b2560	orf, hypothetical protein	Hypothetical, unclassified, unknown	Unknown	AE000342	1788912
1703	17414.9	24959.4	0.0271438	0.0238873	0.0255155	-1.13633	-0.0555039	0.00406754	0.0028578	Field2:M17:2	pepN	b0932	aminopeptidase N	Carbon compound catabolism	Degradation of proteins, peptides, glyco	AE000195	1787163
2919	2706.69	3889.66	0.00422006	0.00371507	0.00396757	-1.13593	-0.0553514	0.0536464	0.0609902	Field2:N10:3	b0833	b0833	orf, hypothetical protein	Hypothetical, unclassified, unknown	Unknown	AE000185	1787055
2619	11922.3	17064	0.0185261	0.0163108	0.0174184	-1.13581	-0.0553073	0.00782021	0.00860332	Field2:F7:4	idnD	b4267	L-idonate dehydrogenase	Carbon compound catabolism	Degradation of small molecules: Carbon compounds	AE000497	1790718
2234	6580.35	9419.85	0.0102368	0.00901326	0.00962503	-1.13575	-0.0552828	8.95069e-05	5.15116e-05	Field2:C8:4	prkB	b3355	probable phosphoribulokinase	Putative enzymes	Central intermediary metabolism: Miscellaneous glucose metabolism	AE000411	2367214
1954	108798	155722	0.169081	0.148889	0.158985	-1.13561	-0.0552307	0.00332393	0.00293216	Field2:C10:1	ilvD	b3771	dihydroxyacid dehydratase	Amino acid biosynthesis	Amino acid biosynthesis: Isoleucine, Valine	AE000453	1790206
3971	7984.1	11472.1	0.0124681	0.01098	0.0117241	-1.13553	-0.0551969	0.0660771	0.0591736	Field3:F9:2	yhgH	b3413	orf, hypothetical protein	Hypothetical, unclassified, unknown	Unknown	AE000417	1789818
1702	10123.4	14538.9	0.0158087	0.0139246	0.0148667	-1.13531	-0.0551153	0.0630449	0.0568184	Field2:K17:2	asnS	b0930	asparagine tRNA synthetase	Translation, post-translational modification	Aminoacyl tRNA synthetases, tRNA modification	AE000195	1787161
1028	2418.27	3185.16	0.00375509	0.00304183	0.00339846	-1.13521	-0.055078	0.0105101	0.0148713	Field1:H17:3	yhjV	b3539	putative transporter protein	Putative transport proteins	Not classified	AE000431	1789961
3523	6957.08	9965.39	0.0108312	0.00954234	0.0101868	-1.13507	-0.0550222	0.00810159	0.00993157	Field3:E18:1	yejB	b2178	putative transport system permease protein	Putative transport proteins	Not classified	AE000307	1788504
910	4274.26	6165.43	0.00672163	0.00592187	0.00632175	-1.13505	-0.0550159	0.493075	0.523986	Field1:L11:2	fecI	b4293	probable RNA polymerase sigma factor	Regulatory function	Global regulatory functions	AE000500	1790746
3713	4511.07	6491.46	0.00703867	0.00620197	0.00662032	-1.13491	-0.0549606	0.0433876	0.0449814	Field3:A18:3	ygaG	b2687	orf, hypothetical protein	Hypothetical, unclassified, unknown	Unknown	AE000353	1789043
3562	8232.09	11778.9	0.0127932	0.0112738	0.0120335	-1.13477	-0.0549083	0.00426959	0.00299736	Field3:C4:2	yfcI	b2305	orf, hypothetical protein	Hypothetical, unclassified, unknown	Unknown	AE000319	1788643
509	13603.1	19506.5	0.0211581	0.0186454	0.0199017	-1.13477	-0.0549063	0.00858078	0.0111861	Field1:I8:2	mltB	b2701	membrane-bound lytic murein transglycosylase B	Cell structure	Murein sacculus, peptidoglycan	AE000354	1789053
3561	14469.4	20734.6	0.0225129	0.01984	0.0211765	-1.13473	-0.0548916	2.33893e-06	9.80997e-07	Field3:A4:2	yfcF	b2301	orf, hypothetical protein	Hypothetical, unclassified, unknown	Unknown	AE000319	1788639
622	10591.7	15199.5	0.0164952	0.0145399	0.0155176	-1.13448	-0.0547958	0.000123649	6.64352e-05	Field1:K12:3	yibH	b3597	putative membrane protein	putative membrane protein	Not classified	AE000437	1790024
1543	5625.74	8071.35	0.00874825	0.0077119	0.00823007	-1.13438	-0.0547599	0.0284549	0.0340849	Field2:M1:1	rnd	b1804	RNase D, processes tRNA precursor	Transcription, RNA processing and degradation	Degradation of RNA	AE000274	1788105
45	2641.78	3800.49	0.00412548	0.00363723	0.00388135	-1.13424	-0.0547041	0.0686769	0.0620381	Field1:I11:1	bglX	b2132	beta-D-glucoside glucohydrolase, periplasmic	Carbon compound catabolism	Degradation of small molecules: Carbon compounds	AE000302	1788453
3581	2403.92	2993.58	0.00375172	0.00286394	0.00330783	-1.13419	-0.0546875	0.00661617	0.00461122	Field3:I8:2	b2360	b2360	orf, hypothetical protein	Hypothetical, unclassified, unknown	Unknown	AE000324	1788702
1627	2884.62	4098.79	0.00445391	0.00392739	0.00419065	-1.13406	-0.0546378	0.344627	0.375387	Field2:E23:1	hrpA	b1413	helicase, ATP-dependent	DNA replication, repair, restriction/modification	DNA - replication, repair, restriction/modification	AE000238	1787681
1502	3887.88	5593	0.00607158	0.0053542	0.00571289	-1.13398	-0.0546073	0.0668136	0.0593322	Field1:L16:4	rnhB	b0183	RNAse HII, degrades RNA of DNA-RNA hybrids	Transcription, RNA processing and degradation	Degradation of RNA	AE000127	1786380
2074	253739	363979	0.394449	0.347857	0.371153	-1.13394	-0.0545899	0.0121348	0.0154648	Field2:C16:2	plsC	b3018	1-acyl-sn-glycerol-3-phosphate acyltransferase	Fatty acid and phospholipid metabolism	Macromolecule synthesis, modification: Phospholipids	AE000384	1789395
2727	10108	14538.1	0.0157587	0.0138977	0.0148282	-1.13391	-0.0545776	0.00712179	0.0070323	Field2:N10:1	yagK	b0277	orf, hypothetical protein	Hypothetical, unclassified, unknown	Unknown	AE000135	1786473
1022	13706.4	19695.8	0.0213534	0.0188363	0.0200949	-1.13363	-0.0544715	0.00038769	0.000301094	Field1:L15:3	yhgE	b3402	putative transport	Putative transport proteins	Not classified	AE000415	1789805
758	3537.22	5091.45	0.00553117	0.00487998	0.00520557	-1.13344	-0.0543994	0.166756	0.164509	Field1:K22:4	mglA	b2149	ATP-binding component of methyl-galactoside transport and galactose taxis	Transport and binding proteins	Transport of small molecules: Carbohydrates, organic acids, alcohols	AE000304	1788472
2844	11473.8	16462.9	0.0178427	0.0157423	0.0167925	-1.13342	-0.0543914	0.000503888	0.000667544	Field2:H16:2	ybdF	b0579	orf, hypothetical protein	Hypothetical, unclassified, unknown	Unknown	AE000163	1786793
3252	6778.77	9747.08	0.0105602	0.00931862	0.00993939	-1.13323	-0.0543189	0.00233187	0.0032842	Field3:G21:2	b1604	b1604	orf, hypothetical protein	Hypothetical, unclassified, unknown	Unknown	AE000256	1787889
3397	6811.03	9768.92	0.0105951	0.0093512	0.00997315	-1.13302	-0.0542377	0.000521428	0.000843755	Field3:I9:4	yecE	b1868	orf, hypothetical protein	Hypothetical, unclassified, unknown	Unknown	AE000280	1788175
3653	2414.86	3057.91	0.00374513	0.00291974	0.00333243	-1.1322	-0.0539235	0.0128565	0.0137697	Field3:I2:3	yfiC	b2575	putative enzyme	Putative enzymes	Not classified	AE000344	1788929
1017	5638.12	8135.89	0.00880567	0.00778041	0.00829304	-1.13178	-0.0537603	0.075549	0.0683232	Field1:B15:3	yhdZ	b3271	putative ATP-binding component of a transport system	Putative transport proteins	Not classified	AE000406	1789672
330	4180.7	6031.61	0.00655754	0.00579593	0.00617674	-1.1314	-0.0536177	0.450761	0.438819	Field1:C11:4	nfrB	b0569	bacteriophage N4 receptor, outer membrane protein	Phage, transposon, or plasmid	Phage-related functions and prophages	AE000161	1786781
1020	12186.4	17550.7	0.0189859	0.0167839	0.0178849	-1.1312	-0.0535379	0.000507618	0.000456253	Field1:H15:3	yhfM	b3370	putative amino acid/amine transport protein	Putative transport proteins	Not classified	AE000413	2367216
3100	11579.3	16741.1	0.0180961	0.0160018	0.0170489	-1.13088	-0.0534173	0.112111	0.10508	Field3:G7:1	yciH	b1282	orf, hypothetical protein	Hypothetical, unclassified, unknown	Unknown	AE000226	1787538
1699	42148.1	60625.7	0.0656171	0.0580303	0.0618237	-1.13074	-0.0533619	0.00096904	0.00135282	Field2:E17:2	serS	b0893	serine tRNA synthetase; also charges selenocystein tRNA with serine	Translation, post-translational modification	Aminoacyl tRNA synthetases, tRNA modification	AE000191	1787120
408	9274.97	13329.1	0.0144261	0.0127594	0.0135927	-1.13063	-0.053321	0.000529623	0.00082086	Field1:O6:1	fhuA	b0150	outer membrane protein receptor for ferrichrome, colicin M, and phages T1, T5, and phi80	Cell structure	Outer membrane constituents	AE000124	1786344
84	4070.45	5870.7	0.00634575	0.00561358	0.00597966	-1.13043	-0.0532427	0.00561491	0.00437693	Field1:G21:1	ebgA	b3076	evolved beta-D-galactosidase, alpha subunit; cryptic gene	Carbon compound catabolism	Degradation of small molecules: Carbon compounds	AE000389	1789457
1800	21268.8	30286.4	0.0324461	0.0287111	0.0305786	-1.13009	-0.0531124	0.748322	0.781159	Field2:O17:3	hofD	b3335	leader peptidase, integral membrane protein	Carbon compound catabolism	Degradation of proteins, peptides, glyco	AE000409	1789732
1553	3521.04	5084.91	0.00550111	0.00486854	0.00518483	-1.12993	-0.0530521	0.0959272	0.0883972	Field2:A5:1	alkB	b2212	DNA repair system specific for alkylated DNA	DNA replication, repair, restriction/modification	DNA - replication, repair, restriction/modification	AE000310	1788541
530	10166.2	14657.8	0.015853	0.0140315	0.0149423	-1.12982	-0.0530094	0.01107	0.00857142	Field1:C14:2	mrcA	b3396	peptidoglycan synthetase; penicillin-binding protein 1A	Cell structure	Murein sacculus, peptidoglycan	AE000415	1789799
3110	6027.35	8696.86	0.00938757	0.00831384	0.00885071	-1.12915	-0.0527518	0.00562126	0.00756732	Field3:K9:1	b1327	b1327	orf, hypothetical protein	Hypothetical, unclassified, unknown	Unknown	AE000230	1787587
365	21044.2	30340.9	0.0327787	0.0290299	0.0309043	-1.12914	-0.0527464	0.00130589	0.00107027	Field1:I19:4	tra5_4	b2089	IS3 putative transposase	Phage, transposon, or plasmid	Transposon-related functions	AE000298	1788405
1676	6549.6	9436.36	0.0102024	0.00903702	0.00961973	-1.12896	-0.0526783	0.00997803	0.0129217	Field2:G11:2	frr	b0172	ribosome releasing factor	Translation, post-translational modification	Proteins - translation and modification	AE000126	1786368
912	6922.34	9987.51	0.0107941	0.00956277	0.0101784	-1.12876	-0.052602	0.010265	0.00900363	Field1:P11:2	gntP	b4321	gluconate transport system permease 3	Transport and binding proteins	Transport of small molecules: Carbohydrates, organic acids, alcohols	AE000502	1790776
271	12423.6	17941.3	0.0193739	0.0171653	0.0182696	-1.12867	-0.0525666	0.0198808	0.0172947	Field1:M19:3	yhfR	b3375	putative transcriptional regulator	Putative regulatory proteins	Not classified	AE000413	1789776
1611	7245.79	10461.5	0.011274	0.00998966	0.0106318	-1.12857	-0.0525277	0.0921031	0.098422	Field2:E19:1	dnaT	b4362	DNA biosynthesis; primosomal protein i	DNA replication, repair, restriction/modification	DNA - replication, repair, restriction/modification	AE000507	1790824
4189	3006.57	4346.81	0.00469285	0.00415844	0.00442565	-1.12851	-0.0525059	0.0530665	0.0478514	Field3:J15:4	yjeS	b4166	orf, hypothetical protein	Hypothetical, unclassified, unknown	Unknown	AE000489	1790608
292	8008.85	11564.6	0.0124899	0.0110687	0.0117793	-1.1284	-0.0524641	0.0158052	0.0125493	Field1:G1:4	yihW	b3884	putative DEOR-type transcriptional regulator	Putative regulatory proteins	Not classified	AE000464	1790317
1490	3492.63	5035.7	0.00544073	0.00482186	0.0051313	-1.12835	-0.0524425	0.00465171	0.00633082	Field1:D14:4	yjcU	b4085	putative epimerase	Putative enzymes	Not classified	AE000482	1790523
3021	12724.6	18339.9	0.019818	0.0175659	0.018692	-1.1282	-0.0523878	0.0179662	0.0219131	Field2:J12:4	ycfQ	b1111	orf, hypothetical protein	Hypothetical, unclassified, unknown	Unknown	AE000211	1787354
4104	3496.41	5018.79	0.00541318	0.00479829	0.00510574	-1.12815	-0.052366	0.194174	0.194509	Field3:P17:3	yihE	b3859	orf, hypothetical protein	Hypothetical, unclassified, unknown	Unknown	AE000461	1790290
1094	3029.38	4381.25	0.00473566	0.00419827	0.00446697	-1.128	-0.0523099	0.151193	0.147921	Field1:L9:4	yajR	b0427	putative transport protein	Putative transport proteins	Not classified	AE000149	1786630
2720	5552.13	8012.4	0.008643	0.00766261	0.00815281	-1.12794	-0.0522877	0.00105051	0.00137888	Field2:P8:1	yafY	b0251	orf, hypothetical protein	Hypothetical, unclassified, unknown	Unknown	AE000133	1786445
2629	14200	20475	0.0220795	0.0195751	0.0208273	-1.12794	-0.0522854	0.00261778	0.0035134	Field2:J9:4	yjjG	b4374	putative phosphatase	Putative enzymes	Not classified	AE000507	1790833
3542	5498.99	7941.95	0.00856621	0.00759664	0.00808143	-1.12763	-0.0521672	0.000524323	0.000321035	Field3:K22:1	yfaD	b2244	orf, hypothetical protein	Hypothetical, unclassified, unknown	Unknown	AE000314	1788577
3431	7602.87	10999.1	0.011878	0.0105344	0.0112062	-1.12755	-0.0521348	0.0997974	0.093158	Field3:M17:4	yedJ	b1962	orf, hypothetical protein	Hypothetical, unclassified, unknown	Unknown	AE000288	1788273
1476	2618.91	3799.4	0.00410108	0.00363721	0.00386914	-1.12753	-0.0521299	0.245421	0.254819	Field1:H10:4	pflC	b3952	probable pyruvate formate lyase activating enzyme 2	Putative enzymes	Energy metabolism, carbon: Anaerobic respiration	AE000469	1790389
909	7978.58	11558.2	0.0124714	0.0110612	0.0117663	-1.12749	-0.0521126	0.132322	0.127488	Field1:J11:2	fecR	b4292	regulator for fec operon, periplasmic	Regulatory function	Transport of small molecules: Cations	AE000500	1790745
74	4052.87	5861.2	0.00631311	0.00560284	0.00595797	-1.12677	-0.0518356	0.00666934	0.00886185	Field1:C19:1	fucR	b2805	positive regulator of the fuc operon	Regulatory function	Degradation of small molecules: Carbon compounds	AE000364	1789170
918	7343.39	10627.1	0.0114491	0.0101618	0.0108054	-1.12667	-0.0517969	0.00766086	0.00598616	Field1:L13:2	yadQ	b0155	putative channel transporter	Putative transport proteins	Not classified	AE000125	1786350
2251	12245.7	17642.9	0.0190146	0.016877	0.0179458	-1.12666	-0.0517916	0.0328959	0.02878	Field2:E12:4	pldB	b3825	lysophospholipase L(2)	Fatty acid and phospholipid metabolism	Central intermediary metabolism: Phosphorus compounds	AE000458	2367303
3477	3519.02	5091.18	0.00548556	0.00486923	0.00517739	-1.12658	-0.0517605	0.00628011	0.00463415	Field3:I6:1	b2071	b2071	orf, hypothetical protein	Hypothetical, unclassified, unknown	Unknown	AE000297	1788386
3015	7403.14	10693.3	0.0115181	0.0102252	0.0108716	-1.12644	-0.0517084	0.00178965	0.0024774	Field2:N10:4	ycfF	b1103	orf, hypothetical protein	Hypothetical, unclassified, unknown	Unknown	AE000211	1787346
338	20626.5	29832.4	0.0321151	0.0285111	0.0303131	-1.12641	-0.0516951	0.0217217	0.0253644	Field1:C13:4	tra5_3	b1026	IS3 putative transposase	Phage, transposon, or plasmid	Transposon-related functions	AE000204	1787263
1351	3462.64	5016.57	0.00540186	0.00479579	0.00509883	-1.12638	-0.0516831	0.0245032	0.0211371	Field1:N2:3	b1773	b1773	putative aldolase	Putative enzymes	Not classified	AE000272	1788072
2006	2739.04	3945.32	0.00425469	0.00377811	0.0040164	-1.12614	-0.0515928	0.0159352	0.0152117	Field2:K22:1	add	b1623	adenosine deaminase	Nucleotide biosynthesis and metabolism	Salvage of nucleosides and nucleotides	AE000258	1787910
289	80915.9	117044	0.126023	0.111932	0.118977	-1.1259	-0.0514983	0.000252009	0.000359996	Field3:H2:2	yidY	b3710	putative transport protein	Putative transport proteins	Not classified	AE000448	1790146
2142	16417.4	23716.3	0.025554	0.0227134	0.0241337	-1.12506	-0.0511767	0.0192884	0.022134	Field2:K8:3	appA	b0980	phosphoanhydride phosphorylase; pH 2.5 acid phosphatase; periplasmic	Central intermediary metabolism	Central intermediary metabolism: Pool, multipurpose conversions	AE000200	1787215
2896	2746.4	3971.61	0.00427479	0.00379975	0.00403727	-1.12502	-0.0511591	2.89185e-10	8.43353e-11	Field2:P4:3	ybhH	b0769	orf, hypothetical protein	Hypothetical, unclassified, unknown	Unknown	AE000179	1786985
2930	6339.47	9108.02	0.00976084	0.00867936	0.0092201	-1.1246	-0.0509995	0.541271	0.581377	Field2:D14:3	b0866	b0866	orf, hypothetical protein	Hypothetical, unclassified, unknown	Unknown	AE000188	1787091
415	10277.7	14849	0.0159489	0.0141824	0.0150657	-1.12456	-0.0509813	0.0974748	0.0994235	Field1:M8:1	gmhA	b0222	phosphoheptose isomerase	Cell structure	Surface polysaccharides and antigens	AE000131	1786416
559	3346.22	4852.68	0.00521842	0.0046431	0.00493076	-1.12391	-0.0507315	0.0225575	0.0197214	Field1:M20:2	wzzE	b3785	putative transport protein	Putative transport proteins	Not classified	AE000454	2367281
2136	10124.5	14664.1	0.0157846	0.0140446	0.0149146	-1.12389	-0.050725	0.0166687	0.0184078	Field2:O6:3	ybhE	b0767	putative isomerase	Hypothetical, unclassified, unknown	Not classified	AE000179	1786983
898	18956.9	27516.3	0.0295565	0.026306	0.0279313	-1.12357	-0.0505986	0.0100416	0.00924322	Field1:D9:2	dcuB	b4123	anaerobic dicarboxylate transport	Transport and binding proteins	Transport of small molecules: Carbohydrates, organic acids, alcohols	AE000485	1790565
996	10343.8	14990.1	0.016111	0.0143453	0.0152282	-1.12308	-0.0504108	0.000161906	0.00010026	Field1:H9:3	yphE	b2547	putative ATP-binding component of a transport system	Putative transport proteins	Not classified	AE000340	1788897
3851	3608.91	5238.33	0.00563019	0.00501325	0.00532172	-1.12306	-0.0504039	0.0329171	0.0283396	Field3:F3:1	ygjP	b3085	orf, hypothetical protein	Hypothetical, unclassified, unknown	Unknown	AE000390	1789467
2308	10438.7	15154.8	0.0162768	0.0144942	0.0153855	-1.12299	-0.0503757	0.0138981	0.0110421	Field2:H1:1	moaB	b0782	molybdopterin biosynthesis, protein B	Biosynthesis of cofactors, prosthetic groups and carriers	Biosynthesis of cofactors, carriers: Molybdopterin	AE000181	1787000
4232	47292.6	68482.7	0.073645	0.0656061	0.0696255	-1.12253	-0.050199	0.0372112	0.0423985	Field3:P2:1	yjgN	b4257	orf, hypothetical protein	Hypothetical, unclassified, unknown	Unknown	AE000496	2367367
4162	6682.72	9697.06	0.0104134	0.00927682	0.00984509	-1.12251	-0.0501914	0.00499292	0.00412864	Field3:D9:4	yjcD	b4064	orf, hypothetical protein	Hypothetical, unclassified, unknown	Unknown	AE000479	1790499
3531	6686.92	9715.84	0.0104231	0.00928557	0.00985434	-1.12251	-0.0501887	0.017347	0.0202441	Field3:E20:1	yojL	b2214	orf, hypothetical protein	Hypothetical, unclassified, unknown	Unknown	AE000310	1788543
753	79192.9	114464	0.122901	0.109502	0.116202	-1.12236	-0.0501313	0.0608412	0.0555124	Field1:A22:4	gatA	b2094	galactitol-specific enzyme IIA of phosphotransferase system	Transport and binding proteins	Transport of small molecules: Carbohydrates, organic acids, alcohols	AE000298	1788410
2449	9094.88	13183.9	0.0141451	0.0126092	0.0133771	-1.12181	-0.0499203	0.00014785	0.000145447	Field2:B13:2	feaB	b1385	phenylacetaldehyde dehydrogenase	Carbon compound catabolism	Degradation of small molecules: Carbon compounds	AE000235	1787650
231	3806.59	5505.81	0.00590267	0.00526248	0.00558258	-1.12165	-0.0498578	0.105928	0.0995597	Field1:M9:3	wcaD	b2056	putative colanic acid polymerase	Putative enzymes	Phage-related functions and prophages	AE000295	1788369
2012	16022.2	23233.4	0.0248857	0.0221913	0.0235385	-1.12142	-0.0497679	0.0745072	0.08039	Field2:G24:1	nrdA	b2234	ribonucleoside diphosphate reductase 1, alpha subunit, B1	Nucleotide biosynthesis and metabolism	2'-Deoxyribonucleotide metabolism	AE000313	2367133
1012	2422.29	3514.52	0.00377446	0.00336581	0.00357013	-1.12141	-0.0497653	0.0113789	0.0141048	Field1:H13:3	yhbG	b3201	putative ATP-binding component of a transport system	Putative transport proteins	Not classified	AE000399	1789593
1757	14161.1	20549.5	0.0220494	0.0196657	0.0208575	-1.12121	-0.0496871	1.19905e-05	1.77649e-05	Field2:I7:3	ygjH	b3074	putative tRNA synthetase	Putative enzymes	Not classified	AE000389	1789455
3754	19382.2	28118.7	0.0301467	0.0268877	0.0285172	-1.12121	-0.0496867	0.000979367	0.00143633	Field3:C4:4	b2834	b2834	orf, hypothetical protein	Hypothetical, unclassified, unknown	Unknown	AE000367	1789199
2278	5134.49	7462.18	0.00800237	0.0071384	0.00757038	-1.12103	-0.0496176	0.00745823	0.00609512	Field2:K18:4	pdxA	b0052	pyridoxine biosynthesis	Biosynthesis of cofactors, prosthetic groups and carriers	Biosynthesis of cofactors, carriers: Pyridoxine	AE000115	1786237
1622	7549.81	10960.1	0.0117427	0.0104764	0.0111095	-1.12088	-0.0495591	0.0118612	0.0148253	Field2:K21:1	uvrB	b0779	DNA repair; excision nuclease subunit B	DNA replication, repair, restriction/modification	Degradation of DNA	AE000180	1786996
1561	4122.73	5980.11	0.00641464	0.0057244	0.00606952	-1.12058	-0.0494425	0.00175098	0.00235801	Field2:A7:1	ung	b2580	uracil-DNA-glycosylase	DNA replication, repair, restriction/modification	DNA - replication, repair, restriction/modification	AE000344	1788934
2193	2712.92	3924.95	0.00420711	0.00375482	0.00398096	-1.12046	-0.0493947	0.105259	0.0998086	Field2:A22:3	hcaA2	b2539	small terminal subunit of phenylpropionate dioxygenase	Carbon compound catabolism	Degradation of small molecules: Carbon compounds	AE000340	1788889
2767	5829.29	8471.44	0.0090821	0.0081062	0.00859415	-1.12039	-0.0493686	0.00268811	0.00205831	Field2:N20:1	b0370	b0370	orf, hypothetical protein	Hypothetical, unclassified, unknown	Unknown	AE000143	1786567
3613	12231.3	17737.5	0.0189939	0.0169602	0.0179771	-1.11991	-0.0491837	0.0262205	0.021967	Field3:I16:2	b2446	b2446	orf, hypothetical protein	Hypothetical, unclassified, unknown	Unknown	AE000331	1788787
1580	4274.7	6222.56	0.00666432	0.00595222	0.00630827	-1.11964	-0.0490767	0.0132429	0.0109547	Field2:G11:1	mutM	b3635	formamidopyrimidine DNA glycosylase	DNA replication, repair, restriction/modification	DNA - replication, repair, restriction/modification	AE000441	1790066
144	7765.63	11317.6	0.0121184	0.0108259	0.0114721	-1.11939	-0.048983	0.0496474	0.0445224	Field1:O11:2	rstB	b1609	sensor histidine protein kinase (RstA regulator)	Regulatory function	Global regulatory functions	AE000256	1787894
3139	6636.99	9638.33	0.0103058	0.0092093	0.00975757	-1.11907	-0.0488572	0.0517522	0.0534266	Field3:E17:1	ydbL	b1383	orf, hypothetical protein	Hypothetical, unclassified, unknown	Unknown	AE000235	1787648
2338	3450.8	5018.49	0.00536728	0.00479822	0.00508275	-1.1186	-0.0486746	0.00305828	0.00420697	Field2:D9:1	folX	b2303	D-erythro-7,8-dihydroneopterin tri P epimerase	Central intermediary metabolism	Central intermediary metabolism: Pool, multipurpose conversions	AE000319	1788641
54	20261.7	29528.7	0.0315989	0.0282506	0.0299248	-1.11852	-0.0486445	0.0261722	0.0231609	Field1:K13:1	eutH	b2452	ethanolamine utilization; homolog of Salmonella putative transport protein	Putative transport proteins	Degradation of small molecules: Amines	AE000332	1788794
4209	4904.3	7171.59	0.00767411	0.00686589	0.00727	-1.11771	-0.0483311	0.223928	0.228553	Field3:B21:4	yjfZ	b4204	orf, hypothetical protein	Hypothetical, unclassified, unknown	Unknown	AE000491	1790648
3661	2693.66	3945.19	0.00421235	0.00376886	0.00399061	-1.11767	-0.048315	0.199265	0.198698	Field3:I4:3	b2596	b2596	orf, hypothetical protein	Hypothetical, unclassified, unknown	Unknown	AE000346	1788948
203	8831.57	12786.8	0.0136586	0.0122221	0.0129403	-1.11753	-0.0482594	0.293865	0.310842	Field1:E3:3	ybjN	b0853	putative sensory transduction regulator	Putative regulatory proteins	Not classified	AE000187	1787077
2828	31494.2	45876.3	0.0490031	0.0438522	0.0464276	-1.11746	-0.0482314	0.0160816	0.0187787	Field2:H12:2	ybcL	b0545	orf, hypothetical protein	Hypothetical, unclassified, unknown	Unknown	AE000160	1786757
2700	23126.7	33673.8	0.0359778	0.0322017	0.0340897	-1.11727	-0.0481564	0.00088232	0.00130804	Field2:H4:1	yafD	b0209	orf, hypothetical protein	Hypothetical, unclassified, unknown	Unknown	AE000130	1786403
3779	3734.19	5442.06	0.005824	0.00521341	0.0055187	-1.11712	-0.0480995	0.044342	0.0470359	Field3:E10:4	yqfB	b2900	orf, hypothetical protein	Hypothetical, unclassified, unknown	Unknown	AE000373	1789267
1616	3208.56	4654.75	0.00497566	0.00445439	0.00471503	-1.11702	-0.0480619	0.111473	0.10612	Field2:O19:1	hrpB	b0148	helicase, ATP-dependent	DNA replication, repair, restriction/modification	DNA - replication, repair, restriction/modification	AE000124	1786342
2911	9455.17	13781.1	0.0147099	0.013176	0.0139429	-1.11642	-0.0478274	0.00547187	0.00695579	Field2:N8:3	ybiO	b0808	putative transport protein	Putative transport proteins	Not classified	AE000183	1787028
3161	13496.6	19673.4	0.0209844	0.0188044	0.0198944	-1.11593	-0.0476377	0.0130935	0.0161459	Field3:A23:1	b1428	b1428	orf, hypothetical protein	Hypothetical, unclassified, unknown	Unknown	AE000240	1787698
907	11863.3	17278.1	0.0184519	0.0165352	0.0174936	-1.11591	-0.0476303	0.000105201	7.6903e-05	Field1:F11:2	fecB	b4290	citrate-dependent iron transport, periplasmic protein	Transport and binding proteins	Transport of small molecules: Cations	AE000499	1790742
1819	2618.51	3792.8	0.00404949	0.00363	0.00383974	-1.11556	-0.0474936	0.298943	0.319442	Field2:E23:3	ppiC	b3775	peptidyl-prolyl cis-trans isomerase C (rotamase C)	Translation, post-translational modification	Proteins - translation and modification	AE000454	1790211
4073	7791.99	11398.3	0.0121507	0.0108949	0.0115228	-1.11526	-0.0473778	0.0225805	0.0226478	Field3:B11:3	yifA	b3762	orf, hypothetical protein	Hypothetical, unclassified, unknown	Unknown	AE000453	1790198
1245	4308.79	6273.86	0.00669339	0.00600245	0.00634792	-1.11511	-0.0473175	0.024989	0.0221741	Field1:J24:1	mdoB	b4359	phosphoglycerol transferase I	Cell processes	Osmotic adaptation	AE000507	1790821
4242	13127.2	19144.6	0.0204246	0.0183181	0.0193713	-1.11499	-0.0472714	1.454e-05	7.39838e-06	Field3:D6:1	yjhB	b4279	putative transport protein	Putative transport proteins	Not classified	AE000498	1790730
1577	9458.79	13824.1	0.0147542	0.0132341	0.0139941	-1.11486	-0.0472201	0.026832	0.0227177	Field2:A11:1	pinO	b3322	calcium-binding protein required for initiation of chromosome replication	DNA replication, repair, restriction/modification	DNA - replication, repair, restriction/modification	AE000409	1789719
1367	245888	358790	0.383118	0.343655	0.363386	-1.11483	-0.0472099	0.0231642	0.0275808	Field1:N6:3	ccmA	b2201	ATP binding protein of heme exporter A	Transport and binding proteins	Protein, peptide secretion	AE000309	1788529
1583	8404.71	12268.2	0.0130703	0.0117262	0.0123982	-1.11462	-0.0471286	0.0156109	0.0191163	Field2:M11:1	dinD	b3645	DNA-damage-inducible protein	DNA replication, repair, restriction/modification	DNA - replication, repair, restriction/modification	AE000441	1790076
3659	6253.67	9106.8	0.00971493	0.0087159	0.00921541	-1.11462	-0.0471276	0.0188857	0.0155876	Field3:E4:3	yfiH	b2593	orf, hypothetical protein	Hypothetical, unclassified, unknown	Unknown	AE000346	1788945
3212	4410.41	6444.25	0.00688173	0.00617469	0.00652821	-1.11451	-0.0470827	0.0789125	0.0811099	Field3:G11:2	ydfH	b1540	orf, hypothetical protein	Hypothetical, unclassified, unknown	Unknown	AE000251	1787821
3028	6269.36	9149.97	0.00974835	0.0087484	0.00924837	-1.1143	-0.0470023	0.00291536	0.0036643	Field2:H14:4	b1121	b1121	homolog of virulence factor	Putative factors	Not classified	AE000212	1787365
2949	3239.33	4721.55	0.00502524	0.00450988	0.00476756	-1.11428	-0.0469924	0.129637	0.129583	Field2:J18:3	ycbO	b0936	orf, hypothetical protein	Hypothetical, unclassified, unknown	Unknown	AE000195	1787167
1953	13471.8	19694.5	0.0209905	0.0188478	0.0199192	-1.11368	-0.0467617	0.00222677	0.00157891	Field2:A10:1	ilvE	b3770	branched-chain amino-acid aminotransferase	Amino acid biosynthesis	Amino acid biosynthesis: Isoleucine, Valine	AE000453	1790205
138	9257.13	13541.3	0.0144317	0.0129592	0.0136954	-1.11363	-0.0467393	0.0129937	0.0105632	Field1:C11:2	phoP	b1130	transcriptional regulatory protein	Regulatory function	Global regulatory functions	AE000213	1787375
325	10458.6	15277.2	0.0162747	0.0146147	0.0154447	-1.11358	-0.0467218	2.69756e-07	4.65522e-07	Field1:I9:4	tra5_2	b0541	IS3 putative transposase	Phage, transposon, or plasmid	Transposon-related functions	AE000160	1786753
726	9457.09	13817.2	0.01471	0.01321	0.01396	-1.11355	-0.0467096	0.00562234	0.00732072	Field1:K14:4	tyrR	b1323	transcriptional regulation of aroF, aroG, tyrA and aromatic amino acid transport	Regulatory function	Transport of small molecules: Amino acids, amines	AE000230	1787583
742	6085.38	8897.13	0.00949087	0.00852445	0.00900766	-1.11337	-0.0466398	0.0610028	0.0650308	Field1:K18:4	celA	b1738	PEP-dependent phosphotransferase enzyme IV for cellobiose, arbutin, and salicin	Transport and binding proteins	Transport of small molecules: Carbohydrates, organic acids, alcohols	AE000269	1788034
3945	2363.25	2818.64	0.00368114	0.00269919	0.00319017	-1.11286	-0.0464392	7.15498e-05	0.000306251	Field3:B3:2	slyX	b3348	host factor for lysis of phiX174 infection	Hypothetical, unclassified, unknown	Unknown function	AE000411	1789747
3265	16907.4	24748.5	0.0263402	0.0236694	0.0250048	-1.11284	-0.0464313	0.000828529	0.000638407	Field3:F10:2	pdxY	b1636	pyridoxal kinase 2 / pyridoxine kinase	Biosynthesis of cofactors, prosthetic groups and carriers	Biosynthesis of cofactors, carriers: Pyridoxine	AE000259	1787924
2469	13895.6	20383.8	0.0216945	0.0194949	0.0205947	-1.11283	-0.046429	0.0814485	0.0752634	Field2:J17:2	b1695	b1695	putative oxidoreductase	Putative enzymes	Not classified	AE000264	1787986
4083	3428.23	5021.03	0.00533814	0.00479894	0.00506854	-1.11236	-0.0462444	0.0244173	0.0281799	Field3:F13:3	yigF	b3817	orf, hypothetical protein	Hypothetical, unclassified, unknown	Unknown	AE000457	1790250
2343	8473.16	12409.9	0.0132088	0.0118761	0.0125425	-1.11222	-0.0461897	0.0126784	0.0103987	Field2:N9:1	pdxJ	b2564	pyridoxine biosynthesis	Biosynthesis of cofactors, prosthetic groups and carriers	Biosynthesis of cofactors, carriers: Pyridoxine	AE000343	1788917
1374	73755.6	108123	0.115167	0.103556	0.109362	-1.11212	-0.0461512	0.0947947	0.0898973	Field1:L8:3	glpA	b2241	sn-glycerol-3-phosphate dehydrogenase (anaerobic), large subunit	Energy metabolism	Energy metabolism, carbon: Anaerobic respiration	AE000314	1788574
238	2695.94	3959.51	0.00421682	0.00379193	0.00400438	-1.11205	-0.0461243	0.21499	0.217006	Field1:K11:3	atoS	b2219	sensor protein AtoS for response regulator AtoC	Regulatory function	Not classified	AE000311	1788549
585	9470.31	13866.8	0.0147543	0.0132694	0.0140118	-1.1119	-0.0460675	0.00237184	0.00176217	Field1:A4:3	vacJ	b2346	lipoprotein precursor	Cell structure	Macromolecule synthesis, modification: Lipoprotein	AE000323	1788688
766	7015	10291.2	0.0109546	0.00985329	0.0104039	-1.11177	-0.0460136	0.0952063	0.0887107	Field1:K24:4	hisP	b2306	ATP-binding component of histidine transport	Transport and binding proteins	Transport of small molecules: Amino acids, amines	AE000319	1788644
1927	25173.9	36764	0.0391476	0.0352178	0.0371827	-1.11159	-0.0459427	0.0388876	0.0444317	Field2:M2:1	serA	b2913	D-3-phosphoglycerate dehydrogenase	Amino acid biosynthesis	Amino acid biosynthesis: Serine	AE000374	1789279
1903	6727.94	9864.12	0.0104968	0.00944622	0.00997151	-1.11122	-0.0457985	0.043984	0.0409564	Field2:M19:4	hisB	b2022	imidazoleglycerolphosphate dehydratase and histidinol-phosphate phosphatase	Amino acid biosynthesis	Amino acid biosynthesis: Histidine	AE000293	1788333
4284	8209.9	12019.4	0.012764	0.0114874	0.0121257	-1.11114	-0.0457677	0.0221975	0.0263055	Field3:H16:1	creA	b4397	orf, hypothetical protein	Putative regulatory proteins	Unknown	AE000510	1790859
2252	66362.6	97027.4	0.103196	0.0928822	0.0980391	-1.11104	-0.0457298	0.00142854	0.00172626	Field2:G12:4	glpK	b3926	glycerol kinase	Central intermediary metabolism	Central intermediary metabolism: Pool, multipurpose conversions	AE000467	1790361
919	11385.9	16721.7	0.0177683	0.0160021	0.0168852	-1.11038	-0.0454704	0.0603505	0.0550835	Field1:N13:2	yaeM	b0173	putative ATP-binding component of a transport system	Putative transport proteins	Not classified	AE000126	1786369
3852	19425.2	28427	0.0301721	0.027174	0.028673	-1.11033	-0.045451	0.0271463	0.0256181	Field3:H3:1	ygjQ	b3086	orf, hypothetical protein	Hypothetical, unclassified, unknown	Unknown	AE000390	1789468
3111	14022.3	20588.7	0.0218552	0.019684	0.0207696	-1.1103	-0.0454415	0.00777729	0.00794576	Field3:M9:1	b1330	b1330	orf, hypothetical protein	Hypothetical, unclassified, unknown	Unknown	AE000231	1787591
1559	8546.69	12560	0.0133427	0.0120189	0.0126808	-1.11014	-0.0453789	0.0840215	0.0786075	Field2:M5:1	recO	b2565	protein interacts with RecR and possibly RecF proteins	Regulatory function	DNA - replication, repair, restriction/modification	AE000343	2367140
1421	5655.03	8321.52	0.00882056	0.00794639	0.00838348	-1.11001	-0.045326	0.129759	0.134355	Field1:J20:3	ygcR	b2770	putative transport protein	Putative transport proteins	Not classified	AE000360	2367158
2898	2524.86	3709.72	0.00393503	0.00354725	0.00374114	-1.10932	-0.0450567	0.00499836	0.00448709	Field2:D6:3	ybhB	b0773	orf, hypothetical protein	Hypothetical, unclassified, unknown	Unknown	AE000180	1786990
994	7809.07	11452.8	0.0121642	0.0109663	0.0115652	-1.10924	-0.0450249	0.00830561	0.0104702	Field1:D9:3	focB	b2492	probable formate transporter (formate channel 2)	Putative transport proteins	Transport of small molecules: Carbohydrates, organic acids, alcohols	AE000335	1788837
227	5763.21	8453.07	0.00896773	0.00808463	0.00852618	-1.10923	-0.0450226	0.000573243	0.00080188	Field1:E9:3	uvrY	b1914	putative 2-component transcriptional regulator	Putative regulatory proteins	Not classified	AE000284	1788222
945	6449.5	9475.02	0.0100553	0.00906544	0.00956038	-1.10919	-0.0450064	0.0209644	0.0186195	Field1:B21:2	b0899	b0899	putative transport	Putative transport proteins	Not classified	AE000192	1787127
3569	13615.1	20036.1	0.0212731	0.01918	0.0202265	-1.10913	-0.0449832	0.141261	0.136839	Field3:A6:2	b2337	b2337	putative outer membrane protein	putative membrane protein	Not classified	AE000322	1788678
2614	20149.3	29589.3	0.0313772	0.02829	0.0298336	-1.10913	-0.0449819	0.00594824	0.00759174	Field2:L5:4	yjcP	b4080	putative enzyme	Hypothetical, unclassified, unknown	Not classified	AE000481	2367348
3515	10652.1	15617.8	0.0165668	0.0149403	0.0157536	-1.10887	-0.0448796	0.000868252	0.000617931	Field3:E16:1	yeiH	b2158	orf, hypothetical protein	Hypothetical, unclassified, unknown	Unknown	AE000305	1788482
941	8244.15	12134.3	0.0128849	0.0116244	0.0122546	-1.10843	-0.0447097	0.177779	0.175846	Field1:J19:2	ybiT	b0820	putative ATP-binding component of a transport system	Putative transport proteins	Not classified	AE000184	1787041
1451	7086.06	10386.9	0.0110273	0.00995053	0.0104889	-1.10821	-0.044621	0.0540473	0.0588693	Field1:F4:4	yhjA	b3518	putative cytochrome C peroxidase (EC 1.11.1)	Putative enzymes	Not classified	AE000428	1789935
2722	2501.36	3665.9	0.00387821	0.00349968	0.00368895	-1.10816	-0.0446028	0.229921	0.228873	Field2:D10:1	yi91a	b0255	IS911 hypothetical protein, variant (IS911A)	Phage, transposon, or plasmid	Transposon-related functions	AE000133	1786449
1684	11951.8	17599.4	0.0186652	0.0168447	0.017755	-1.10808	-0.0445704	0.109162	0.103599	Field2:G13:2	clpX	b0438	ATP-dependent specificity component of clpP serine protease, chaperone	Carbon compound catabolism	Degradation of proteins, peptides, glyco	AE000150	1786642
848	11041	16260.1	0.0172334	0.0155531	0.0163932	-1.10804	-0.0445541	0.0746606	0.0691503	Field1:P19:1	dppA	b3544	dipeptide transport protein	Transport and binding proteins	Protein, peptide secretion	AE000431	1789966
3184	4582.36	6757.95	0.00716969	0.00647171	0.0068207	-1.10785	-0.0444808	0.249894	0.256915	Field3:O3:2	b1488	b1488	orf, hypothetical protein	Hypothetical, unclassified, unknown	Unknown	AE000245	1787763
2045	2665.17	3917.03	0.00415256	0.00374874	0.00395065	-1.10772	-0.0444314	0.00219783	0.0015925	Field2:I8:2	tesA	b0494	acyl-CoA thioesterase I; also functions as protease I	Fatty acid and phospholipid metabolism	Fatty acid and phosphatidic acid biosynthesis	AE000155	1786702
3575	79023.5	116019	0.122944	0.110989	0.116967	-1.10771	-0.0444278	2.91557e-05	1.60325e-05	Field3:M6:2	b2353	b2353	orf, hypothetical protein	Hypothetical, unclassified, unknown	Unknown	AE000324	1788695
3446	2877.71	4223.03	0.00447301	0.00403846	0.00425573	-1.1076	-0.0443845	0.00444524	0.00365477	Field3:K21:4	b1980	b1980	orf, hypothetical protein	Hypothetical, unclassified, unknown	Unknown	AE000290	1788291
540	18721.9	27494	0.0291566	0.0263244	0.0277405	-1.10759	-0.0443783	0.00763113	0.00962069	Field1:G16:2	yibP	b3613	putative membrane protein	putative membrane protein	Not classified	AE000439	1790042
1555	22828.6	33534.7	0.0355413	0.0320917	0.0338165	-1.10749	-0.0443414	1.90683e-05	3.27475e-05	Field2:E5:1	gyrA	b2231	DNA gyrase, subunit A, type II topoisomerase	DNA replication, repair, restriction/modification	DNA - replication, repair, restriction/modification	AE000312	1788562
3715	27090.8	39847.6	0.042204	0.0381076	0.0401558	-1.10749	-0.0443413	0.000996311	0.000930756	Field3:E18:3	yqaB	b2690	putative phosphatase	Putative enzymes	Not classified	AE000353	1789046
2624	11722.8	17200.5	0.0182006	0.0164368	0.0173187	-1.10731	-0.044269	0.0664937	0.0661821	Field2:P7:4	yjhP	b4306	putative methyltransferase	Putative enzymes	Not classified	AE000501	1790760
2189	17011.6	24985.4	0.0264709	0.0239067	0.0251888	-1.10726	-0.0442499	8.3334e-07	4.1019e-07	Field2:I20:3	pepB	b2523	putative peptidase	Putative enzymes	Not classified	AE000339	1788872
3841	17296.9	25408.1	0.0268815	0.0242777	0.0255796	-1.10725	-0.0442453	0.0481681	0.0534627	Field3:B1:1	ygiH	b3059	orf, hypothetical protein	Hypothetical, unclassified, unknown	Unknown	AE000387	1789439
1842	6576.63	9647.33	0.0102202	0.00923238	0.00972627	-1.10699	-0.0441447	0.0126833	0.0104501	Field2:C5:4	msrA	b4219	peptide methionine sulfoxide reductase	Translation, post-translational modification	Proteins - translation and modification	AE000493	1790665
3471	6145.62	9069.27	0.00959137	0.00866668	0.00912903	-1.1067	-0.044028	0.081552	0.079763	Field3:M4:1	wcaI	b2050	putative colanic biosynthesis glycosyl transferase	Putative enzymes	Not classified	AE000295	1788363
329	25036	36826.5	0.0389354	0.0351944	0.0370649	-1.1063	-0.0438711	0.032641	0.0375146	Field1:A11:4	nfrA	b0568	bacteriophage N4 receptor, outer membrane protein	Phage, transposon, or plasmid	Phage-related functions and prophages	AE000161	1786780
1103	12068.2	17813.9	0.0188375	0.017028	0.0179327	-1.10627	-0.0438601	0.0782898	0.0733217	Field1:N11:4	sfmH	b0533	involved in fimbrial asembly	Cell processes	Not classified	AE000159	1786745
4	9966.18	14636	0.0154866	0.0140005	0.0147435	-1.10615	-0.0438128	0.0165597	0.0141818	Field1:G1:1	araC	b0064	transcriptional regulator for ara operon	Regulatory function	Degradation of small molecules: Carbon compounds	AE000117	1786251
175	4661.21	6905.68	0.00731058	0.00660993	0.00696026	-1.106	-0.0437549	0.402336	0.449998	Field1:M19:2	ribF	b0025	putative regulator	Putative regulatory proteins	Not classified	AE000113	1786208
2938	17749.6	26137.3	0.0276199	0.024977	0.0262985	-1.10581	-0.0436818	0.0461479	0.050616	Field2:D16:3	ycaL	b0909	putative heat shock protein	Putative factors	Not classified	AE000193	1787138
811	2550.75	3749.17	0.0039608	0.00358275	0.00377177	-1.10552	-0.0435671	0.0627537	0.0630919	Field1:F11:1	ptsO	b3206	phosphocarrier protein HPr-like NPr, nitrogen related, exchanges phosphate with Enzyme I, Hpr	Transport and binding proteins	Transport of small molecules: Other	AE000400	1789599
2704	4563.46	6727.79	0.00711629	0.00644493	0.00678061	-1.10417	-0.0430359	0.0565585	0.059749	Field2:P4:1	ykfE	b0220	orf, hypothetical protein	Hypothetical, unclassified, unknown	Unknown	AE000130	1786413
3800	12606.4	18573.3	0.0196255	0.0177754	0.0187005	-1.10408	-0.0430018	0.000311668	0.000453862	Field3:O14:4	yggH	b2960	orf, hypothetical protein	Hypothetical, unclassified, unknown	Unknown	AE000378	1789330
3649	2824.02	4170.19	0.0044074	0.00399195	0.00419968	-1.10407	-0.0429968	0.0691721	0.0631144	Field3:A2:3	yphG	b2549	orf, hypothetical protein	Hypothetical, unclassified, unknown	Unknown	AE000341	1788900
683	2696.85	3989.03	0.00422497	0.00382679	0.00402588	-1.10405	-0.0429883	0.413376	0.422981	Field1:E4:4	b0829	b0829	putative ATP-binding component of a transport system	Putative transport proteins	Not classified	AE000185	1787051
2863	3522.5	5209.04	0.00549802	0.00498141	0.00523972	-1.10371	-0.0428544	0.0770378	0.070982	Field2:N20:2	ybeB	b0637	orf, hypothetical protein	Hypothetical, unclassified, unknown	Unknown	AE000168	1786856
28	12459.7	18386.2	0.0194015	0.0175804	0.0184909	-1.10358	-0.0428056	0.00436371	0.00559251	Field1:G7:1	galU	b1236	glucose-1-phosphate uridylyltransferase	Carbon compound catabolism	Degradation of small molecules: Carbon compounds	AE000222	1787488
57	11352.3	16725	0.0176688	0.0160133	0.016841	-1.10338	-0.0427266	0.0134685	0.0152065	Field1:A15:1	eutE	b2455	ethanolamine utilization; similar to acetaldehyde dehydrogenase	Carbon compound catabolism	Degradation of small molecules: Amines	AE000332	1788797
3551	8701.17	12852.3	0.01356	0.0122914	0.0129257	-1.10321	-0.0426577	0.0047707	0.00378893	Field3:M24:1	elaC	b2268	orf, hypothetical protein	Hypothetical, unclassified, unknown	Unknown	AE000316	1788603
3656	9939.85	14693.5	0.0155099	0.014059	0.0147844	-1.10319	-0.0426523	0.0641953	0.0595695	Field3:O2:3	yfiP	b2583	orf, hypothetical protein	Hypothetical, unclassified, unknown	Unknown	AE000344	1788937
1449	12939.6	19050.9	0.0201228	0.0182417	0.0191823	-1.10312	-0.0426245	0.0105246	0.0129276	Field1:B4:4	glpE	b3425	protein of glp regulon	Energy metabolism	Energy metabolism, carbon: Anaerobic respiration	AE000418	1789831
2348	3867.51	5700.65	0.00600842	0.00544714	0.00572778	-1.10304	-0.0425917	0.0583171	0.0620971	Field2:H11:1	yggW	b2955	putative oxidase	Putative enzymes	Not classified	AE000378	1789325
3801	6052.35	8913.81	0.00939471	0.00851869	0.0089567	-1.10284	-0.0425105	0.0821636	0.0800213	Field3:A16:4	yggX	b2962	orf, hypothetical protein	Hypothetical, unclassified, unknown	Unknown	AE000378	1789332
1885	4936.19	7310.16	0.00771631	0.00699703	0.00735667	-1.1028	-0.0424962	0.19444	0.19514	Field2:I15:4	trpC	b1262	N-(5-phosphoribosyl)anthranilate isomerase and indole-3-glycerolphosphate synthetase	Amino acid biosynthesis	Amino acid biosynthesis: Tryptophan	AE000224	1787516
3558	10174.7	15042.3	0.0158633	0.0143847	0.015124	-1.10279	-0.0424929	0.0160045	0.013405	Field3:K2:2	b2294	b2294	orf, hypothetical protein	Hypothetical, unclassified, unknown	Unknown	AE000318	1788631
1477	8918.02	13173.1	0.0139253	0.0126277	0.0132765	-1.10276	-0.0424813	0.190656	0.190791	Field1:J10:4	ppc	b3956	phosphoenolpyruvate carboxylase	Energy metabolism	Energy metabolism, carbon: Fermentation	AE000469	1790393
1021	7816.12	11539.9	0.0121773	0.0110433	0.0116103	-1.10268	-0.0424512	0.00249954	0.00184999	Field1:J15:3	yhfN	b3371	putative transport protein	Putative transport proteins	Not classified	AE000413	1789772
2228	4751.79	7006.01	0.00739586	0.00670842	0.00705214	-1.10247	-0.0423684	0.0183951	0.0206212	Field2:G6:4	agaD	b3140	PTS system, N-acetylglucosamine enzyme IID component 1	Transport and binding proteins	Central intermediary metabolism: Amino sugars	AE000395	1789529
161	12941.7	19129.8	0.0201616	0.0182917	0.0192266	-1.10222	-0.0422697	0.00285666	0.00332725	Field1:A17:2	ompR	b3405	response regulator (sensor, EnvZ) affecting transcription of ompC and ompF: outer membrane protein synthesis	Regulatory function	Global regulatory functions	AE000416	1789809
1679	24317.4	35919.6	0.0379136	0.0343988	0.0361562	-1.10218	-0.0422525	0.0286169	0.0295246	Field2:M11:2	pepD	b0237	aminoacyl-histidine dipeptidase (peptidase D)	Carbon compound catabolism	Degradation of proteins, peptides, glyco	AE000132	1786432
841	4987.98	7379.58	0.00777861	0.00706023	0.00741942	-1.10175	-0.0420837	0.0353087	0.0320531	Field1:B19:1	pitA	b3493	low-affinity phosphate transport	Transport and binding proteins	Transport of small molecules: Anions	AE000425	1789907
1236	6149.2	9061.17	0.00954773	0.00866724	0.00910748	-1.10159	-0.0420192	0.0561008	0.0512392	Field1:H22:1	yjcR	b4082	putative membrane protein	putative membrane protein	Not classified	AE000481	1790519
3309	17588.1	25960.7	0.0273264	0.0248108	0.0260686	-1.10139	-0.0419416	0.0407881	0.0431631	Field3:I11:3	b1707	b1707	orf, hypothetical protein	Hypothetical, unclassified, unknown	Unknown	AE000266	1788000
3405	6381.4	9456.75	0.00996417	0.00904985	0.00950701	-1.10103	-0.0417997	0.112627	0.107888	Field3:I11:4	araH_1	b1899	high-affinity L-arabinose transport system; membrane protein, interrupted	Transport and binding proteins	Transport of small molecules: Carbohydrates, organic acids, alcohols	AE000283	1788209
3335	6754.87	9976.99	0.010527	0.00956125	0.0100441	-1.10101	-0.0417896	0.105103	0.110911	Field3:M17:3	ydjA	b1765	orf, hypothetical protein	Hypothetical, unclassified, unknown	Unknown	AE000271	1788063
2759	4064.44	6005.44	0.00632356	0.00574359	0.00603357	-1.10098	-0.0417778	0.00045814	0.000670621	Field2:N18:1	prpE	b0335	putative propionyl-CoA synthetase	Putative enzymes	Not classified	AE000140	1786529
1862	2324.6	3107.69	0.00364052	0.00297966	0.00331009	-1.10058	-0.0416201	0.108416	0.0996673	Field2:K9:4	ilvI	b0077	acetolactate synthase III, valine sensitive, large subunit	Amino acid biosynthesis	Amino acid biosynthesis: Isoleucine, Valine	AE000118	1786265
112	12146.1	17978.8	0.0189246	0.0171957	0.0180602	-1.10054	-0.0416061	0.00258931	0.00196061	Field1:O3:2	rhaB	b3904	rhamnulokinase	Carbon compound catabolism	Degradation of small molecules: Carbon compounds	AE000465	1790338
3744	9367.25	13856.6	0.0145891	0.013258	0.0139236	-1.1004	-0.04155	0.00155444	0.00130059	Field3:O24:3	yqcD	b2794	orf, hypothetical protein	Hypothetical, unclassified, unknown	Unknown	AE000363	1789158
2760	12319.4	18213.4	0.0191881	0.0174394	0.0183138	-1.10027	-0.0415002	0.0112232	0.0136917	Field2:P18:1	mhpA	b0347	3-(3-hydroxyphenyl)propionate hydroxylase	Carbon compound catabolism	Degradation of small molecules: Carbon compounds	AE000142	1786543
1889	7186.04	10635.7	0.0112051	0.0101855	0.0106953	-1.1001	-0.041433	0.0344887	0.0349164	Field2:A17:4	cysB	b1275	positive transcriptional regulator for cysteine regulon	Regulatory function	Amino acid biosynthesis: Cysteine	AE000225	1787530
710	7346.25	10885	0.011466	0.0104234	0.0109447	-1.10003	-0.0414058	0.0846615	0.079907	Field1:K10:4	chaA	b1216	sodium-calcium/proton antiporter	Transport and binding proteins	Transport of small molecules: Cations	AE000220	1787468
2941	2942.77	4346.59	0.00457371	0.00415792	0.00436581	-1.1	-0.0413927	0.0130498	0.0111446	Field2:J16:3	ycaR	b0917	orf, hypothetical protein	Hypothetical, unclassified, unknown	Unknown	AE000193	1787146
3437	3719.6	5516.25	0.00579861	0.00527176	0.00553519	-1.09994	-0.0413682	0.0421125	0.0454262	Field3:I19:4	yedV	b1968	putative 2-component sensor protein	Putative regulatory proteins	Not classified	AE000288	1788279
1565	5172.6	7661.71	0.00805894	0.00732684	0.00769289	-1.09992	-0.0413612	0.0022247	0.00212327	Field2:I7:1	stpA	b2669	DNA-binding protein; H-NS-like protein; chaperone activity; RNA splicing?	Regulatory function	Basic proteins - synthesis, modification	AE000351	1789023
2243	24437	36135.5	0.0380032	0.0345534	0.0362783	-1.09984	-0.0413292	0.00230902	0.00284737	Field2:E10:4	glmU	b3730	N-acetyl glucosamine-1-phosphate uridyltransferase	Central intermediary metabolism	Central intermediary metabolism: Sugar-nucleotide biosynthesis, conversions	AE000450	1790168
3007	4966.73	7338.05	0.00772085	0.00702347	0.00737216	-1.09929	-0.0411136	0.00447772	0.00358811	Field2:N8:4	yceB	b1063	orf, hypothetical protein	Hypothetical, unclassified, unknown	Unknown	AE000207	1787302
2750	9328.36	13818.5	0.0145403	0.0132334	0.0138868	-1.09876	-0.0409013	0.0260293	0.0281734	Field2:L16:1	yahE	b0319	orf, hypothetical protein	Hypothetical, unclassified, unknown	Unknown	AE000139	1786512
363	77179.6	114247	0.120302	0.10952	0.114911	-1.09844	-0.0407777	0.161388	0.16422	Field1:E19:4	trs5_7	b2030	IS5 transposase	Phage, transposon, or plasmid	Transposon-related functions	AE000294	1788342
133	7620.84	11254.3	0.0118316	0.0107722	0.0113019	-1.09834	-0.0407363	0.0631401	0.057578	Field1:I9:2	lon	b0439	DNA-binding, ATP-dependent protease La; heat shock K-protein	Regulatory function	Global regulatory functions	AE000150	1786643
1709	8200.16	12187.7	0.0127995	0.0116599	0.0122297	-1.09774	-0.0404975	0.0945631	0.0899595	Field2:I19:2	pth	b1204	peptidyl-tRNA hydrolase	Translation, post-translational modification	Aminoacyl tRNA synthetases, tRNA modification	AE000219	1787455
3032	5085.58	7544.56	0.00792492	0.00721986	0.00757239	-1.09766	-0.0404662	0.00725392	0.00585936	Field2:P14:4	ycfB	b1133	orf, hypothetical protein	Hypothetical, unclassified, unknown	Unknown	AE000213	1787378
2671	15509.7	23009.1	0.024121	0.0219778	0.0230494	-1.09752	-0.040411	0.114102	0.119069	Field2:N19:4	yabN	b0069	putative transport protein	Putative transport proteins	Not classified	AE000117	1786256
2818	20421.8	30307.5	0.0317982	0.0289762	0.0303872	-1.09739	-0.0403609	0.0110694	0.0131551	Field2:D10:2	ybbZ	b0514	orf, hypothetical protein	Hypothetical, unclassified, unknown	Unknown	AE000157	1786724
3563	2326.7	3150.85	0.00362951	0.00301372	0.00332161	-1.09725	-0.0403046	0.00827222	0.00585638	Field3:E4:2	dedD	b2314	putative lipoprotein	putative membrane protein	Not classified	AE000320	1788653
866	4481.77	6633.56	0.00697535	0.00635778	0.00666656	-1.09714	-0.0402602	0.133001	0.13646	Field1:D1:2	pstA	b3726	high-affinity phosphate-specific transport system	Transport and binding proteins	Transport of small molecules: Anions	AE000449	1790163
2928	11553.8	17145.5	0.017988	0.0163958	0.0171919	-1.0971	-0.0402482	0.00337893	0.00420953	Field2:P12:3	ybjC	b0850	orf, hypothetical protein	Hypothetical, unclassified, unknown	Unknown	AE000187	1787074
1536	4386.21	6539.68	0.00686633	0.0062604	0.00656337	-1.09679	-0.0401223	0.321799	0.342842	Field3:P4:2	recT	b1349	recombinase, DNA renaturation	DNA replication, repair, restriction/modification	DNA - replication, repair, restriction/modification	AE000232	1787611
2398	6410.21	9529.09	0.00998259	0.00910598	0.00954428	-1.09627	-0.0399166	0.0565926	0.0617204	Field2:L23:1	citF	b0615	citrate lyase alpha chain	Central intermediary metabolism	Central intermediary metabolism: Pool, multipurpose conversions	AE000166	1786832
802	13546.4	20113.7	0.021095	0.0192432	0.0201691	-1.09623	-0.0399031	0.000915071	0.000779636	Field1:D9:1	b2970	b2970	putative general secretion pathway for protein export (GSP)	Putative transport proteins	Not classified	AE000379	1789341
1368	13719.5	20362.3	0.0213234	0.0194564	0.0203899	-1.09596	-0.0397943	0.0664925	0.0718324	Field1:P6:3	napC	b2202	cytochrome c-type protein	Putative enzymes	Energy metabolism, carbon: Electron transport	AE000309	1788530
1596	24048.4	35736.7	0.0374681	0.0341882	0.0358282	-1.09594	-0.0397853	0.00644334	0.00554578	Field2:G15:1	recQ	b3822	ATP-dependent DNA helicase	DNA replication, repair, restriction/modification	DNA - replication, repair, restriction/modification	AE000458	2367301
[truncated: 3,019 more rows]
