# Supplementary material for: Characterization of Escherichia coli MG1655 grown in a low-shear modeled microgravity environment
Source: BMC Microbiol. 2007 Mar 7;7:15. doi: 10.1186/1471-2180-7-15 (PMC1852313; doi:10.1186/1471-2180-7-15)
Supplement: Additional file 9 — LB replicate 3. Detailed data and analysis for LB replicate 3 [file 1471-2180-7-15-S9.xls]

## Sheet: crunched data
SPOT No.	ControlVol	ControlPct	SPOT No.	TestVol	TestPct
1	44206.2	0.0192479	1	47612.4	0.0253567
2	46599.8	0.0243538	2	46136.4	0.0239673
3	86489.1	0.0850215	3	82948.8	0.0840615
4	44511.8	0.0209945	4	44826.3	0.0217346
5	41482.5	0.0154459	5	42249	0.0166388
6	42379.6	0.0170419	6	43493.8	0.0188756
7	40665	0.0136804	7	41023.6	0.0142847
8	40125.5	0.0129805	8	40194.1	0.0130865
9	41273.4	0.0152319	9	41177.8	0.0152441
10	40272.6	0.0134245	10	40151.3	0.0131257
11	39980.8	0.0126153	11	39930.6	0.0124494
12	39950.5	0.0127433	12	40127.9	0.0129438
13	39745	0.0127021	13	40083	0.0130363
14	39903.5	0.0124315	14	39967.2	0.0124702
15	46349.1	0.0237261	15	45778.7	0.0235706
16	46907.1	0.0246781	16	46259.5	0.0244577
17	41562	0.0153929	17	41034.7	0.0146595
18	40349.5	0.0136218	18	40388.7	0.0135081
19	45237.6	0.0219992	19	42904.2	0.0187798
20	44111.9	0.0203296	20	43801.8	0.0201537
21	39937.7	0.0124257	21	39935	0.0123798
22	47563.5	0.02548	22	46182.2	0.0239443
23	60596.6	0.0459764	23	57263.4	0.0431639
24	41429.5	0.0150848	24	41042	0.0148427
25	42744.2	0.0172421	25	41275.3	0.0151568
26	42688.7	0.0174296	26	41557.2	0.0159067
27	44164.9	0.0194268	27	41065.4	0.0150748
28	45814.7	0.0232411	28	45151.2	0.0226307
29	39933.7	0.0125739	29	39989.8	0.0125886
30	52200.9	0.0328854	30	48819	0.0288606
31	50444.4	0.0306182	31	50051.7	0.0310206
32	39987	0.0126225	32	39948.7	0.0125985
33	47730.6	0.0260762	33	48350.2	0.0275623
34	40055	0.0127746	34	39953.4	0.0126061
35	40816	0.0145876	35	40704.2	0.0143858
36	39934.6	0.0126384	36	39976.1	0.0126304
37	39942.3	0.0125815	37	39973.2	0.0125108
38	42591.2	0.0177353	38	42582.6	0.0177741
39	57754.7	0.0417235	39	58693.4	0.0448102
40	40041.8	0.0127527	40	40063.2	0.0127174
41	41559.5	0.0157237	41	41212.8	0.015339
42	42440.4	0.0172769	42	41753.9	0.0162899
43	74971.7	0.0674701	43	62785.6	0.0522049
44	78127	0.0722519	44	70637.8	0.0642142
45	40251.6	0.013495	45	40333.3	0.0136024
46	44903.7	0.0217537	46	44756.2	0.022048
47	45878.8	0.0232957	47	45963	0.0240455
48	42673.4	0.0175742	48	42572.1	0.0176679
49	42471.8	0.0178452	49	42988.6	0.0184989
50	41059.3	0.0149147	50	41184.8	0.0150657
51	43453.6	0.0193865	51	43333.1	0.0193562
52	44799.8	0.0217009	52	44501.6	0.0214944
53	42103	0.0168199	53	41749.5	0.0163552
54	47298.6	0.0254485	54	47209.5	0.0260047
55	47394	0.0257112	55	47498.5	0.0266082
56	43932.6	0.0192903	56	44274.3	0.0201768
57	43574	0.0195891	57	44211.3	0.0206637
58	40003.6	0.0125641	58	39851.7	0.0124317
59	43683.5	0.0197428	59	43767.8	0.0200675
60	42933	0.0180184	60	42735.8	0.0177866
61	40249.7	0.0133855	61	40217.8	0.0132398
62	40731.6	0.0144558	62	40526.6	0.0139917
63	40161.9	0.0132998	63	40137	0.0131285
64	40388.7	0.0135714	64	40356.7	0.0135671
65	39956.9	0.0127275	65	39948.2	0.012691
66	40091.8	0.0129922	66	40064.9	0.0128861
67	40148.1	0.0131555	67	40053	0.0129726
68	39874.4	0.0125465	68	39905.7	0.0125157
69	40647.9	0.0141766	69	40153.1	0.0133452
70	43572.6	0.0191449	70	41744.7	0.0164613
71	40494.7	0.0137524	71	40461.9	0.0136986
72	43782.4	0.0196818	72	43980.3	0.0203023
73	39973.8	0.0128522	73	40125.3	0.0130269
74	40239.5	0.0134124	74	40371.7	0.0134611
75	41068.1	0.0151931	75	41433.9	0.0156943
76	39921.7	0.0125521	76	39853.5	0.012396
77	50070.6	0.0295314	77	44029.9	0.021078
78	45817.3	0.0221996	78	42974.5	0.0182997
79	40356	0.0137748	79	40330.6	0.0136931
80	39820.8	0.0126024	80	40004.7	0.0127416
81	40133.3	0.0130257	81	40144.3	0.0129723
82	40298.5	0.0133703	82	40127.1	0.0130134
83	41558	0.0154677	83	40412.9	0.0137984
84	40644.3	0.0143127	84	40717.1	0.0142815
85	41005.4	0.0149614	85	41123.4	0.0151139
86	41218.9	0.0155496	86	41525.1	0.0160021
87	40216.8	0.0132102	87	40006	0.0127846
88	41705.6	0.0163241	88	41569.6	0.0161173
89	40398.5	0.013809	89	40407.3	0.0138067
90	40269.7	0.0131979	90	40188.6	0.0129964
91	39910.5	0.0123276	91	39910.7	0.0123108
92	41216.9	0.0152717	92	40737	0.0145478
93	40618.3	0.0143	93	40610	0.0142014
94	44617.8	0.0210084	94	43228.8	0.0191612
95	41451.3	0.0156831	95	41215.1	0.0152856
96	41300	0.0154597	96	41246.1	0.0153487
97	378593	0.504545	97	359741	0.510789
98	44094.4	0.0206513	98	43730.7	0.0202849
99	43843.9	0.0201862	99	43405.6	0.0197775
100	40698.1	0.0142842	100	40859.2	0.0144493
101	43418.5	0.0198633	101	43455.2	0.0202903
102	41746.2	0.0161798	102	42161.1	0.0169571
103	42584	0.0175772	103	42054.5	0.01703
104	44737.3	0.0211723	104	45509.5	0.0228745
105	41813.3	0.0163383	105	41764.5	0.0163713
106	41002	0.015104	106	40893	0.0148422
107	40627.7	0.0141046	107	40456.7	0.0138392
108	40869.4	0.014728	108	41267	0.0151711
109	43496.6	0.0193213	109	43850.4	0.0200967
110	41436.3	0.0155259	110	41044.6	0.0150395
111	40098.7	0.0128116	111	39999.8	0.0126859
112	46499.5	0.024571	112	45411	0.0237304
113	41125.3	0.014617	113	40610	0.0137709
114	39907.4	0.0125681	114	39917.3	0.0124677
115	40127.5	0.0132457	115	40193.5	0.0132882
116	40736.3	0.0139646	116	40639.7	0.0137578
117	39904	0.0123961	117	39966.5	0.0124627
118	42215.1	0.017009	118	41899.8	0.0166644
119	40837.4	0.0142305	119	40596.7	0.0140334
120	41097.2	0.0145497	120	41052.9	0.0145842
121	51890.9	0.033002	121	50664.7	0.0323165
122	40074.2	0.0130931	122	39949.5	0.0128704
123	57531	0.0412157	123	50085	0.0315161
124	40318.9	0.0135101	124	40238.7	0.0133832
125	40151.3	0.013084	125	40020.7	0.0129661
126	41377.3	0.015662	126	41204.2	0.0154457
127	42564.8	0.0176009	127	42122.1	0.0171186
128	40856.4	0.0145582	128	40780.5	0.0145034
129	40929.8	0.0144655	129	40581.2	0.0139479
130	42059.1	0.0167641	130	41737.1	0.0163559
131	39994.1	0.0127919	131	39918.7	0.0126022
132	40403.4	0.0139239	132	40507.5	0.0140116
133	43064.5	0.018615	133	42893.1	0.0184032
134	45242.5	0.0220801	134	44402.1	0.0209682
135	40010.6	0.0128116	135	40111.2	0.0128813
136	42425.9	0.0174853	136	42258.2	0.0174805
137	49905.2	0.0291816	137	48799.4	0.0283097
138	42958.8	0.0183861	138	42657.8	0.0178619
139	50988.2	0.0313737	139	50514.5	0.0312572
140	42824.8	0.018359	140	42466.2	0.0179427
141	43592.9	0.0188419	141	42528.9	0.0175604
142	39903	0.0125663	142	40044.4	0.0126833
143	57336.3	0.0416979	143	60525.5	0.0483494
144	42181.8	0.0168054	144	42340	0.0173168
145	40229.9	0.0135077	145	40373.9	0.0136232
146	40154	0.0131914	146	40124.4	0.0130658
147	48910.1	0.0289374	147	49866.8	0.0307208
148	41564.5	0.0156846	148	41419	0.0155464
149	40092.3	0.0132262	149	40321.6	0.0134364
150	43335.3	0.0188567	150	42953	0.0184524
151	40070.3	0.0130706	151	40254.1	0.0132286
152	43042	0.0179661	152	42572.4	0.0176757
153	44053.4	0.0196789	153	43367.3	0.0188629
154	44222	0.0205415	154	45078.5	0.0218807
155	42908.4	0.0180969	155	41960.1	0.0167076
156	40354	0.0136739	156	40245	0.013424
157	40735.3	0.0145065	157	40565.6	0.0142069
158	41416.5	0.0156399	158	41222.5	0.0153962
159	42409.4	0.0174342	159	41999.6	0.016874
160	42724.6	0.0177038	160	42313.9	0.0173795
161	42890.7	0.0183853	161	42854.9	0.0183322
162	40673.3	0.0142446	162	40474	0.0139976
163	67612	0.0542102	163	54735.8	0.0373418
164	46001.3	0.0235568	164	46325.4	0.0244798
165	41192.3	0.0153587	165	40911.1	0.0149164
166	40086.6	0.0130043	166	40076.1	0.0128927
167	43854.4	0.0198654	167	43375.1	0.0193926
168	40926.9	0.0149451	168	41156.5	0.0152719
169	43568.2	0.0193849	169	43693.4	0.0194839
170	40168.8	0.0131295	170	40127.7	0.0131179
171	44740.4	0.0217509	171	44429.2	0.0214654
172	40061.5	0.0129937	172	40064.1	0.012945
173	46400.4	0.0238687	173	45007.5	0.0221524
174	41256.8	0.0154523	174	40880.1	0.0148661
175	40645.7	0.0141788	175	40617.7	0.0141025
176	41631.3	0.0160163	176	41824.1	0.0164334
177	42954.1	0.0179866	177	42450.5	0.0173282
178	41478.6	0.0157068	178	41742.7	0.0159272
179	44019	0.019598	179	41228.5	0.0157015
180	40145	0.0128	180	39987.6	0.0125083
181	43938.8	0.0202341	181	44144.8	0.0206301
182	39856.7	0.012296	182	39896.2	0.0123079
183	40979.3	0.0142534	183	40350.2	0.0133293
184	71947.4	0.0630631	184	68535.5	0.0607011
185	41784.5	0.0164766	185	41586.6	0.0162016
186	40029.8	0.012999	186	39985.5	0.0129384
187	40142.2	0.0130936	187	40101.1	0.0129649
188	44621.2	0.0207806	188	43885.6	0.0200282
189	41354.5	0.0154887	189	41145.8	0.0151577
190	42045.6	0.016997	190	42042.4	0.017113
191	39920.2	0.0124998	191	39949.2	0.0124651
192	48916.5	0.0279229	192	47828.9	0.0271137
193	41108.1	0.0151541	193	41079	0.0152658
194	45509.5	0.0226852	194	45087.4	0.0226251
195	44691.4	0.0210225	195	44627.7	0.0213647
196	40082.7	0.0130154	196	40048.6	0.0129646
197	43156.4	0.0189195	197	43154	0.0192094
198	44918.7	0.0213251	198	44599.6	0.021265
199	116886	0.125594	199	128621	0.150941
200	45046.5	0.0216808	200	44434.4	0.0214081
201	42628.5	0.0176771	201	42293.3	0.017445
202	41722.5	0.0161221	202	41417.5	0.0155235
203	44136.6	0.0200987	203	43017	0.0185713
204	40178.8	0.0137718	204	40294.2	0.0140308
205	40179.6	0.0132732	205	40248.5	0.013308
206	41350.7	0.0153716	206	41125.9	0.0151636
207	46585.7	0.024	207	45366	0.0229165
208	45305.5	0.0218661	208	44548.8	0.0214995
209	44838.2	0.0212839	209	44342.7	0.0208055
210	41738.7	0.0159769	210	41245.9	0.0152048
211	43199.8	0.0185356	211	41315.7	0.0158696
212	42522.3	0.0177011	212	42187.8	0.017443
213	39965.6	0.0127681	213	40147	0.0129347
214	41067.7	0.014828	214	40805.2	0.0144929
215	41128.3	0.0150102	215	40639.7	0.0143082
216	40164.6	0.0130419	216	40132.1	0.0129713
217	42589.1	0.0176906	217	42367.7	0.0175275
218	47038	0.0243024	218	43420.3	0.0193712
219	89192.1	0.0865497	219	55092	0.0391732
220	40298.1	0.0134838	220	40327.4	0.0135087
221	55337.3	0.0375563	221	52853	0.035053
222	40897.3	0.0146326	222	40750	0.0144315
223	44231.6	0.0207108	223	43677.9	0.0203776
224	40177.5	0.013032	224	40119.8	0.0129217
225	40711.6	0.0143839	225	40922.5	0.0147245
226	51028.8	0.0307607	226	46374	0.024566
227	41706.9	0.0160289	227	40786.2	0.0146557
228	41889.1	0.0167713	228	42083.6	0.0171078
229	40341.2	0.0135691	229	40318.3	0.0134704
230	41814.6	0.0166115	230	41779.3	0.0167213
231	40558.5	0.0141592	231	40667.3	0.0143331
232	40256.5	0.0132083	232	40287.6	0.0132658
233	40089.2	0.0130516	233	40128.6	0.0130673
234	40919.7	0.0148444	234	40791	0.0145566
235	47374.4	0.0257898	235	45983.1	0.0240381
236	43929.9	0.0202261	236	43809.8	0.0201935
237	41236.4	0.0156085	237	41247.4	0.0155434
238	40210.9	0.0133745	238	40171.5	0.0133074
239	40033	0.0129448	239	39992.5	0.0128538
240	41015.8	0.0146596	240	40913.6	0.0145995
241	40413.7	0.0139231	241	40630.9	0.0142155
242	40304.4	0.013573	242	40134	0.0133059
243	40254.5	0.0135361	243	40314.4	0.0135174
244	40075.8	0.0132535	244	40142.2	0.0132607
245	42405.9	0.0174928	245	42354	0.0175557
246	40319.9	0.0136013	246	40477.6	0.013827
247	40390.3	0.0137197	247	40440.9	0.0137899
248	40577.2	0.0138511	248	40468.7	0.0137198
249	39876.9	0.0125008	249	39862.2	0.0124746
250	47824.5	0.0256284	250	45177.5	0.0221347
251	40236.8	0.013233	251	40237.8	0.0131839
252	41328.8	0.0154708	252	41173	0.01519
253	42693.2	0.0179568	253	42508.7	0.0177504
254	42454.4	0.0177609	254	42427.4	0.0178699
255	42977.7	0.0185019	255	43077.4	0.0189311
256	40446.6	0.0136344	256	40339.7	0.0134784
257	42522.8	0.0179688	257	43307.3	0.0189912
258	41244.2	0.0149817	258	41496.2	0.0153654
259	41708.7	0.0159456	259	41284.2	0.0154232
260	57370.6	0.0405193	260	53000.8	0.0352805
261	43212.4	0.0187581	261	42916	0.0184842
262	41785.1	0.0163129	262	41643.8	0.0162819
263	39961.9	0.0126155	263	39978.7	0.0126127
264	41459.5	0.0155215	264	41507.7	0.0157019
265	41379.2	0.0155096	265	41375.4	0.015445
266	50477.9	0.0303118	266	49148.3	0.0288876
267	45108.1	0.0219265	267	42893.4	0.0189468
268	43233.9	0.0189252	268	43066.6	0.0189094
269	56465.1	0.0386518	269	48514.2	0.0281734
270	47128.9	0.0249505	270	46960	0.0250299
271	43852.5	0.0200086	271	43548.7	0.0199555
272	40960.5	0.0148761	272	41004.8	0.015032
273	40465.3	0.0137535	273	40456.7	0.0136875
274	40286.3	0.0134958	274	40346.5	0.013475
275	41471.3	0.0151284	275	40107.9	0.0130175
276	40701.4	0.0141633	276	40134.6	0.0132764
277	40495.1	0.0138934	277	40103.5	0.0131757
278	42786.4	0.0180267	278	42439.3	0.017765
279	43675.7	0.0198984	279	43849	0.0204762
280	40481.1	0.0139314	280	40581.6	0.0140021
281	42511	0.0173182	281	41668.7	0.0162431
282	49245.3	0.02837	282	47347.7	0.0259151
283	43735.3	0.0189639	283	41671.9	0.016132
284	42632.2	0.0177814	284	42220.1	0.017408
285	40637.6	0.0141474	285	40493.7	0.013925
286	40863.8	0.0147745	286	40967.9	0.0148914
287	42168.5	0.0170767	287	42138.5	0.0170677
288	40424.7	0.0137811	288	40281.2	0.0135097
289	92432.4	0.091746	289	92078.1	0.0966987
290	44274.3	0.0208926	290	44348.7	0.0212847
291	46206	0.0241237	291	46227.2	0.0247093
292	43638.7	0.0197835	292	44219.5	0.0208937
293	42539.8	0.0179355	293	42797.4	0.0185956
294	42240.5	0.0170351	294	42460.7	0.017524
295	41690.8	0.0156198	295	41210.3	0.0150386
296	40907.9	0.0149277	296	40899.4	0.0149981
297	51796.8	0.0324173	297	52386.4	0.0341802
298	45880.8	0.0233785	298	45328.5	0.0229453
299	98043.2	0.10113	299	84489.5	0.0857981
300	103577	0.111237	300	116568	0.135958
301	44798.3	0.0216124	301	44330	0.0214426
302	42060	0.016815	302	41720.4	0.016549
303	45276.4	0.0222845	303	44796.3	0.0221449
304	46189.3	0.0236839	304	45777.7	0.0239106
305	52087.2	0.032711	305	49757.2	0.0302425
306	40856.9	0.0146634	306	40734.8	0.0143761
307	41704.2	0.0162558	307	41208.5	0.0156758
308	42570.8	0.0179375	308	42768.1	0.0182517
309	42610	0.0178595	309	42663.6	0.0180323
310	42782.5	0.0175985	310	42512.9	0.0175467
311	41186.1	0.0152137	311	41123.3	0.015248
312	43391.3	0.0187725	312	43267.7	0.0190526
313	40848	0.0146828	313	40761.3	0.0145861
314	74252.7	0.0653287	314	59800.5	0.0466677
315	45965.6	0.0234146	315	44248.3	0.0213229
316	42776.6	0.0175074	316	42375.6	0.0170634
317	44064.3	0.0204495	317	43804.3	0.0202425
318	41932.4	0.0165411	318	41877.7	0.0165553
319	40252.5	0.0134056	319	40217.6	0.0133837
320	45008.7	0.0217063	320	44458.3	0.0214533
321	42741.4	0.0180088	321	42779.1	0.0182037
322	40256.2	0.0133969	322	40180.2	0.0131777
323	45541.5	0.0222722	323	43946	0.0202524
324	40039	0.0126222	324	40014.7	0.0125336
325	43979.1	0.0201898	325	43915.6	0.0204453
326	61612.4	0.0474667	326	61536.3	0.0494879
327	60902.3	0.0460834	327	56916.5	0.0423341
328	40631.2	0.0142633	328	40605.3	0.0142653
329	50648.3	0.0306452	329	51528.1	0.0327999
330	40420.6	0.014083	330	40304.7	0.0138358
331	42416.5	0.0175528	331	42033.4	0.0169386
332	58274.9	0.0425523	332	55106.1	0.0392222
333	41445.5	0.0157926	333	41544.3	0.0159727
334	40699.5	0.0144668	334	40743.5	0.0145983
335	59877.1	0.0450934	335	62650.8	0.0513708
336	43384.3	0.0188399	336	43954.6	0.0200265
337	42556.3	0.0180124	337	43107.2	0.0188783
338	47581.1	0.0260856	338	47743	0.0264959
339	41007.8	0.0151443	339	41158	0.0153212
340	50392.5	0.0303156	340	47482.7	0.0266437
341	42584.2	0.0178381	341	42290	0.0175221
342	41140.3	0.0153159	342	41246.2	0.0155528
343	41548.2	0.0160083	343	41663.6	0.0163531
344	40935.1	0.0145906	344	40815.1	0.0145013
345	48541.1	0.0275683	345	48413.1	0.0279435
346	48704.4	0.0271984	346	45789.3	0.0231631
347	40010.8	0.012901	347	40097.4	0.0129405
348	40309.7	0.0134906	348	40116.5	0.0131862
349	43018.5	0.0182087	349	41949.9	0.0167432
350	70946.2	0.0614394	350	65767	0.0564696
351	41331.9	0.0154034	351	41206.7	0.0152927
352	40221.7	0.0133011	352	40176	0.0131994
353	41299.3	0.0157646	353	41853.1	0.0164306
354	39988.3	0.0125002	354	39898.7	0.0123476
355	52378.2	0.0335234	355	49156.9	0.0299052
356	39924.5	0.0127195	356	39995.4	0.0127053
357	41124.1	0.0152061	357	41110.5	0.0151957
358	43084.8	0.0183646	358	42694.5	0.0179893
359	53988.9	0.0348234	359	53367.7	0.0353012
360	39982.2	0.0126309	360	39962.7	0.0126066
361	41055.8	0.0151103	361	41523.4	0.0155693
362	41678.7	0.0162759	362	41513	0.015902
363	59693.4	0.0447524	363	54603	0.0388354
364	40078	0.0129024	364	39920.9	0.0126208
365	47035.3	0.0251578	365	46160.6	0.0243791
366	56577.1	0.0399485	366	61367.3	0.0485794
367	40660.7	0.0143007	367	40823.6	0.0145317
368	41278.4	0.0153868	368	41363.5	0.015686
369	41438.6	0.0156486	369	41436.9	0.0156212
370	42927.7	0.0182126	370	42358.6	0.0173286
371	40847.8	0.0145471	371	40674.5	0.014205
372	44933.9	0.0213001	372	43471.9	0.0193863
373	46050.7	0.02348	373	43257.6	0.0194149
374	40786.2	0.0144803	374	40736.7	0.0144646
375	39876.2	0.0125121	375	39967.4	0.0125713
376	43008.4	0.0185108	376	43446.9	0.019469
377	44322.5	0.0204296	377	43558.6	0.0194463
378	44049.6	0.020361	378	44753.1	0.021341
379	52190.9	0.0323911	379	46035.5	0.0243087
380	62220.7	0.0478002	380	53503.8	0.0367095
381	50197.4	0.0293699	381	46317.6	0.0245631
382	42107.5	0.0173178	382	42173.9	0.0175116
383	61619	0.0470984	383	54670.6	0.0385221
384	44814.7	0.0214123	384	45046.4	0.0223178
385	45632.4	0.0228651	385	46273.3	0.0243894
386	62804.6	0.0496196	386	65007.8	0.0544481
387	40382.9	0.0136534	387	40267.9	0.0134998
388	42497.9	0.016994	388	43271.5	0.0183099
389	45745.3	0.0230701	389	45727.6	0.023652
390	45674.7	0.0228094	390	44868.8	0.0220826
391	53955.6	0.0358855	391	54730.7	0.0383582
392	87322.7	0.0848068	392	80476.6	0.0794317
393	42110.5	0.0162966	393	42064.3	0.0163368
394	40972.4	0.0147563	394	40794.8	0.0144732
395	52339.5	0.0322651	395	45919.1	0.0235658
396	44361.8	0.0204949	396	44002.3	0.0203089
397	42991.6	0.017889	397	43639.6	0.018994
398	48726.6	0.0275428	398	47797.6	0.0270022
399	46178.2	0.023707	399	46447.8	0.0246988
400	45436.2	0.0218579	400	44459.2	0.0211985
401	53700.1	0.0356794	401	53796.3	0.0369175
402	43294.1	0.0187755	402	42557.5	0.0176683
403	42547.7	0.0176666	403	41623.4	0.0163445
404	57350.9	0.0401581	404	52212.6	0.0339707
405	40009.1	0.0126862	405	40037.3	0.0126514
406	43411.6	0.0188663	406	42229.8	0.0174216
407	42849.5	0.0181908	407	42817.8	0.0183979
408	43842.8	0.0196918	408	43959.6	0.0202784
409	48223.3	0.0267127	409	47432.5	0.026098
410	50612.7	0.0300364	410	45931.3	0.0238664
411	41772	0.0159647	411	40908	0.0146767
412	50707.4	0.0306922	412	48044.4	0.0273533
413	41772	0.0162261	413	41366.9	0.0156828
414	41111.9	0.0150717	414	41053.2	0.0150356
415	44877.7	0.0214203	415	44443	0.0210138
416	41190.7	0.0152169	416	41362.9	0.0154092
417	42199.5	0.017126	417	42488.6	0.0175574
418	44279.4	0.0204648	418	43535.7	0.0193223
419	40006	0.012764	419	39998.7	0.0127019
420	43009.2	0.0184554	420	42342.9	0.0175403
421	41956.6	0.0167693	421	42189.7	0.0172221
422	41610.3	0.0158726	422	41307.1	0.0154166
423	39914.4	0.0124345	423	39912.1	0.0124247
424	43278.4	0.0188906	424	43367.6	0.019302
425	39851.9	0.012386	425	39925	0.0124426
426	39914.5	0.012476	426	39963.9	0.012515
427	39882.2	0.0124038	427	39882.9	0.0123568
428	54490.4	0.0367978	428	52664.8	0.0352965
429	40303.5	0.0135823	429	40410.1	0.0136523
430	40344.2	0.0136457	430	40471.8	0.0138583
431	40876	0.0147318	431	41035.4	0.0149406
432	39999.3	0.0128393	432	40084.4	0.0128955
433	44290.9	0.0203803	433	44415.3	0.0206628
434	44696	0.0209758	434	44418.9	0.0207696
435	43094.6	0.018759	435	42736.9	0.018441
436	59321.2	0.0438723	436	55296.5	0.0392356
437	42620.4	0.0179237	437	42213.2	0.0174097
438	45942.4	0.023202	438	46052.6	0.023971
439	46641.7	0.0240533	439	45967.8	0.0235373
440	41353.4	0.0154957	440	41529.5	0.0158557
441	39965.2	0.0128751	441	40264.3	0.0131728
442	69617	0.0597132	442	64579.1	0.0541125
443	39834.5	0.0123787	443	39954.3	0.0124783
444	40062.7	0.0130229	444	40137.4	0.0131234
445	41856.8	0.0163804	445	41843.4	0.0164138
446	39832.1	0.012615	446	39935.5	0.0126668
447	39996.8	0.0130037	447	40116.7	0.0130928
448	88822.9	0.0878701	448	104301	0.11632
449	40325.4	0.0137211	449	40601.4	0.0139852
450	40850.4	0.0145895	450	41035.8	0.0148049
451	40102.7	0.0129944	451	40107.9	0.0129174
452	39937.3	0.0125495	452	39921.1	0.0125052
453	40013.8	0.0127157	453	39939.3	0.0125512
454	39908	0.0123995	454	39936.1	0.0123814
455	39950	0.0126148	455	39995.4	0.0126237
456	40282.7	0.0133763	456	40301.4	0.0133783
457	42949.5	0.0182754	457	43068.3	0.0185374
458	46977.4	0.0247043	458	46039.3	0.0237077
459	40044.7	0.0131514	459	40138.1	0.0131403
460	42320.5	0.0171607	460	41717.3	0.0163487
461	43233.1	0.0187307	461	42707.5	0.0180488
462	40174.7	0.0132014	462	40170	0.0131487
463	40792.6	0.0145509	463	40953.7	0.0148762
464	44754.1	0.0211277	464	44772.5	0.0216696
465	43768.8	0.0198592	465	44044.1	0.0203167
466	53573	0.0344693	466	46709.7	0.0252167
467	40598.9	0.014064	467	40273.8	0.0135202
468	41002.7	0.0150797	468	40354.4	0.0142241
469	41856.6	0.0161535	469	40302.4	0.0137342
470	53424.5	0.0354264	470	51330.4	0.0333634
471	134218	0.155896	471	151223	0.190551
472	74826.5	0.0671937	472	71088.8	0.0648111
473	46417.6	0.0239916	473	55757.2	0.0384732
474	45362.4	0.0223338	474	44954	0.0219036
475	43490.4	0.0188827	475	41820.6	0.0165786
476	47200.9	0.0250375	476	47305.3	0.02568
477	43788.4	0.0195316	477	43701.4	0.0195922
478	44627.5	0.0210983	478	44671.6	0.0214906
479	47671.1	0.0263133	479	48496	0.0278986
480	57171	0.0407859	480	59634	0.0462673
481	41709.4	0.0163067	481	42233.6	0.0172042
482	40708	0.0144302	482	41002.4	0.0148486
483	40346.3	0.0136523	483	40292.9	0.0135573
484	40149.5	0.0130844	484	40326.3	0.0133312
485	40676.1	0.0143355	485	41013.3	0.0148505
486	42484.1	0.0175368	486	42451.7	0.0177604
487	46497.3	0.0239896	487	45374.1	0.0229503
488	41086.8	0.0147389	488	40991.1	0.0147506
489	40762.3	0.01452	489	40632.6	0.0142847
490	42399.5	0.0173281	490	42324.7	0.017185
491	57585.1	0.0415279	491	55123.4	0.0393961
492	40003	0.0128755	492	39977.8	0.0128444
493	40924.1	0.0146836	493	41034.3	0.0148448
494	43968.3	0.019715	494	44286.9	0.0205371
495	189418	0.23377	495	212331	0.283996
496	44530.4	0.0198582	496	44439.4	0.0208134
497	40211.5	0.0135533	497	40307.5	0.0135722
498	40169.7	0.013234	498	40271.9	0.0132595
499	49307.9	0.0278814	499	43915.5	0.0200348
500	40194.7	0.0130249	500	40009.5	0.0127127
501	40041.9	0.012737	501	40041.7	0.0126534
502	40056.8	0.0128922	502	40034.6	0.0127666
503	42794.8	0.0178861	503	42721.2	0.0181546
504	45384.9	0.0221521	504	44721.2	0.0217749
505	40621	0.0143139	505	40724.3	0.0144495
506	43156.4	0.0185895	506	42427.2	0.0176146
507	40838.1	0.0145784	507	40645.3	0.0142438
508	41182.4	0.0152082	508	40459.4	0.0141898
509	45673.4	0.022996	509	45472	0.02307
510	41611.3	0.0160004	510	41558.5	0.0160134
511	121219	0.133734	511	112245	0.127638
512	86900.9	0.0838922	512	82214.2	0.0811768
513	42740.4	0.0178035	513	42594.1	0.0177912
514	40007.7	0.0128995	514	40060.3	0.0128705
515	40182.9	0.0133701	515	40152	0.0132736
516	40458.9	0.0136813	516	40212.9	0.0133335
517	44499	0.0209576	517	43969	0.0201975
518	40012.6	0.0129972	518	40087.5	0.0130467
519	40150.4	0.0133015	519	40315.8	0.0134675
520	42860.3	0.0179821	520	42455.7	0.0176846
521	41520.3	0.0159197	521	41790.2	0.0163356
522	44256.1	0.0204328	522	42997.1	0.0189871
523	40994.4	0.0150242	523	40927.3	0.0148551
524	45931	0.0230965	524	45177.1	0.0223293
525	41007.9	0.0148353	525	40602.9	0.0141978
526	40248.1	0.0135146	526	40416.4	0.0137426
527	52619.9	0.0321017	527	50425.9	0.0299404
528	43382.4	0.0186797	528	43845.4	0.0196879
529	41406	0.0157343	529	41070.1	0.0153774
530	43410.4	0.0189497	530	42270	0.0172738
531	42002.9	0.0169589	531	41429.4	0.0159555
532	40391.7	0.0138927	532	40397.4	0.013953
533	41216.4	0.0154181	533	40735.5	0.0145986
534	40231.2	0.0134292	534	40270.3	0.0134112
535	42035.4	0.0166899	535	41865.3	0.0165427
536	41052.9	0.0147444	536	41112.5	0.0150134
537	40643.4	0.014197	537	41006.3	0.0145198
538	40503.7	0.0139332	538	40330.2	0.0136323
539	41110.5	0.0151679	539	41248.5	0.0153368
540	45843.6	0.0231408	540	45678.5	0.0234831
541	40256.5	0.0133801	541	40263	0.0133537
542	53260.1	0.0344705	542	50964.7	0.0320713
543	50089.7	0.029855	543	50626	0.0315577
544	41519.4	0.0157645	544	41882.7	0.0164074
545	40373	0.0136442	545	40258.8	0.0134832
546	40037.7	0.0129527	546	39840.4	0.0127219
547	41421	0.0155686	547	41237.7	0.0152317
548	44324.3	0.0205462	548	42909.5	0.0186147
549	40690.6	0.0143351	549	40165.3	0.0133556
550	39894.7	0.0124837	550	39928	0.0124466
551	43729.9	0.019363	551	42700.7	0.0181577
552	40010.7	0.0127746	552	39961.2	0.0126168
553	41077.3	0.0149891	553	40740.1	0.0145156
554	40548.3	0.0140665	554	40582.2	0.0140381
555	42543.3	0.0173443	555	40760	0.0148878
556	50199.7	0.0295682	556	47759.3	0.0268134
557	40080	0.0129473	557	39994.1	0.0127406
558	40427.1	0.0138642	558	40413.8	0.0137587
559	40559.8	0.0140891	559	40379.3	0.0137477
560	41732.7	0.0160889	560	41852.8	0.0163822
561	45069.7	0.0216361	561	44193	0.0204332
562	42263.3	0.0171754	562	42562.7	0.0174605
563	40426.8	0.0139408	563	40007.7	0.0132005
564	101127	0.105567	564	94381.8	0.100943
565	41261.2	0.0153361	565	41140.4	0.0150719
566	41660.7	0.0162826	566	42032.2	0.0167732
567	41040.2	0.0146088	567	40763.4	0.0142977
568	43744.7	0.0195977	568	43483	0.0195198
569	42574.3	0.0177636	569	45258.6	0.0221579
570	40532.2	0.013771	570	40548.2	0.0136308
571	41868.2	0.0163663	571	41398.3	0.0155214
572	39926.6	0.0125043	572	39873.2	0.0124253
573	39884.5	0.0124146	573	39863.2	0.0123791
574	40000.5	0.0128662	574	40057.2	0.0128539
575	40042.3	0.0128714	575	40062.9	0.0128558
576	40926.8	0.0146843	576	40923	0.014786
577	65785.2	0.0539695	577	62654.2	0.0521028
578	43046.1	0.0188501	578	42843	0.0187574
579	42960.5	0.0184537	579	43093.6	0.0188116
580	49207.1	0.0283644	580	48867	0.0287194
581	40560.5	0.0139116	581	40465	0.0138144
582	40365	0.0134854	582	40255.8	0.0133149
583	42323.9	0.0169391	583	41925.7	0.0166844
584	49972.1	0.0277013	584	50746.9	0.0300161
585	44856.2	0.0213535	585	44204.8	0.0207202
586	42113.5	0.016459	586	41072.6	0.0149091
587	52728.2	0.0335629	587	49308	0.029514
588	55937.9	0.0381571	588	54613.5	0.0377197
589	42774.1	0.0177973	589	42675.1	0.0178361
590	49756.8	0.0289647	590	47930.6	0.0271921
591	46022.8	0.0227983	591	45131.3	0.0221364
592	40697.4	0.0138409	592	40556.8	0.0137931
593	43387.8	0.0189686	593	42611.9	0.0179328
594	40307.3	0.0134958	594	40242.2	0.0133087
595	40259.7	0.0132562	595	40098.4	0.0129609
596	41615.1	0.0160138	596	41386.1	0.0157108
597	40893.1	0.014702	597	41014.9	0.0148578
598	41867.2	0.0160452	598	41635.8	0.0158244
599	44498.2	0.020894	599	44132.2	0.0207808
600	43684.8	0.0190357	600	42798.7	0.0180586
601	46338.6	0.0237116	601	45782.5	0.0233337
602	48642.6	0.0269598	602	44668.6	0.0214922
603	39980.4	0.0125564	603	39904.3	0.0124093
604	70347.7	0.0612271	604	69480	0.0627869
605	40388.4	0.0138149	605	40446.2	0.0138443
606	41206.3	0.0151836	606	41004.7	0.0149104
607	49119.1	0.0278691	607	49691.9	0.0294548
608	76673.1	0.0662321	608	77199.3	0.0706596
609	41509.8	0.0156838	609	41532.9	0.0157362
610	42787.6	0.0178048	610	42119	0.0168669
611	55509.6	0.0374226	611	50056.7	0.030499
612	47977.1	0.026856	612	47922.5	0.0273036
613	42782.4	0.0180779	613	42722.3	0.0180979
614	50246.1	0.0299894	614	48886.1	0.0289179
615	45730.9	0.0228569	615	45071.4	0.0223934
616	49792.5	0.0292242	616	48704.2	0.0286703
617	43218.2	0.0186475	617	43109.3	0.0187452
618	46995.8	0.0248366	618	45620	0.0234452
619	47963.1	0.0255096	619	45481.5	0.0224134
620	45673.1	0.0228763	620	44802.9	0.0218899
621	44902.7	0.021594	621	44374.7	0.0211454
622	43751.9	0.0196409	622	43853.1	0.020154
623	41420.3	0.0156866	623	41561.2	0.0159995
624	40225.2	0.0132467	624	40284	0.0133195
625	97142.2	0.0983676	625	88467.2	0.0897338
626	44808.5	0.0212337	626	44107.1	0.0203495
627	40824.4	0.0145318	627	40972.4	0.0147335
628	47920	0.0261444	628	47635.3	0.0263278
629	41279.8	0.0152965	629	40834	0.0146208
630	43852.9	0.019729	630	43377	0.0193178
631	45095.3	0.0217222	631	44747.8	0.0217416
632	40926.4	0.014559	632	40931.4	0.0146289
633	40922.3	0.0144365	633	40747.5	0.0141592
634	44538	0.0209623	634	44756.7	0.0213879
635	41593.2	0.0160447	635	41611.2	0.0161443
636	66851.1	0.054467	636	58795.3	0.044939
637	41870.7	0.0164361	637	41634.5	0.0161523
638	41160	0.0150748	638	41053.5	0.0150094
639	46155.4	0.0236789	639	45797.8	0.0237426
640	40632.1	0.0142057	640	40620.1	0.0141798
641	42601.7	0.0175444	641	42945.7	0.0180789
642	47941.8	0.0266547	642	48272.6	0.0275276
643	40083.1	0.012899	643	39922.6	0.0126485
644	39947.4	0.0124761	644	39969.8	0.0124288
645	39924.1	0.0124711	645	39995.5	0.0124786
646	44413.4	0.0207218	646	44549.3	0.0213268
647	40008	0.0127556	647	39991.3	0.0126342
648	40362.8	0.0137168	648	40465.5	0.0138015
649	43178.3	0.0185564	649	42733	0.018142
650	43477.2	0.0191914	650	43441.6	0.0191478
651	75793.9	0.0689055	651	73700.3	0.0683048
652	41751.3	0.0157214	652	40787	0.0143639
653	40154.5	0.0132011	653	39892.1	0.0128589
654	42209	0.0170232	654	42272.6	0.0173312
655	41533.3	0.0160248	655	40949.4	0.0150579
656	39971.2	0.012964	656	40032.2	0.0129411
657	39988.2	0.0129356	657	39892.7	0.0128655
658	40082.3	0.0131147	658	40219.2	0.0131805
659	53024.7	0.0343852	659	51222.1	0.032539
660	41162.9	0.0147955	660	40758.7	0.0142091
661	40902.2	0.0145631	661	40751.9	0.014384
662	45314.4	0.0222246	662	44847.3	0.0219906
663	44529.6	0.0208649	663	43784.8	0.0202392
664	41691.4	0.0160197	664	41629	0.0160769
665	40996.8	0.0150305	665	41425	0.0159238
666	39905.9	0.0125048	666	39932.1	0.0124755
667	43251.6	0.0180169	667	41397.4	0.0154812
668	45053.4	0.0217423	668	45385.5	0.02254
669	43349.7	0.0190694	669	43244.1	0.0191256
670	44344.5	0.0205905	670	43927.8	0.020348
671	42058.4	0.0169281	671	42023.9	0.0170158
672	59767.4	0.0450971	672	62500.9	0.0514457
673	135780	0.157802	673	141707	0.174968
674	44250.4	0.0205891	674	43313.2	0.0194656
675	46808.5	0.0246498	675	46027.3	0.0241924
676	50952.4	0.0310681	676	49372.1	0.029746
677	41979.4	0.0165941	677	42184.4	0.0170632
678	47226.4	0.023811	678	47740	0.0251949
679	55741.2	0.0382374	679	51786	0.0334778
680	41553.8	0.0155249	680	41374.8	0.0153677
681	43294.1	0.0189345	681	42797.7	0.0184139
682	50588.1	0.0300258	682	46670.8	0.0249033
683	40391.9	0.0136276	683	40244	0.0133228
684	54302.7	0.0359365	684	51490.5	0.0331517
685	41509.6	0.0156238	685	41459.2	0.0155997
686	39994.7	0.0126543	686	39997.5	0.0125686
687	42248.9	0.0168839	687	41485.3	0.0159928
688	45259	0.0218911	688	44237.2	0.021078
689	64530.4	0.0515124	689	58148.1	0.0441378
690	44017.2	0.0199206	690	42866.9	0.0183481
691	43483.4	0.0190394	691	42341.2	0.017535
692	51829.4	0.0316603	692	49434.4	0.0289869
693	49812.3	0.0281453	693	47691.6	0.0257461
694	41797.2	0.016365	694	41674.1	0.0163064
695	41159	0.0149641	695	40942.4	0.0147349
696	41074.5	0.0146375	696	40905.3	0.0144561
697	45415.9	0.0221181	697	44784.4	0.021537
698	40994.4	0.0146842	698	40677.6	0.0141569
699	43308	0.0183175	699	41586.4	0.0158467
700	44010.5	0.0200967	700	43318	0.0193437
701	40496.2	0.0138345	701	40430.8	0.013705
702	41337.1	0.0153622	702	41417.3	0.0154216
703	40485.8	0.0138279	703	40560	0.0139304
704	59502.3	0.0425465	704	57511.6	0.0413304
705	42849.6	0.0181665	705	43692.6	0.0195328
706	45005.6	0.0216302	706	44039.9	0.0202613
707	46479	0.0240962	707	44906.2	0.0221253
708	40697.9	0.0142027	708	40698.7	0.0141643
709	44134.8	0.0201736	709	43479.4	0.0194638
710	42865.3	0.0181078	710	42386.8	0.0176519
711	40072.4	0.0130273	711	40119.1	0.0130849
712	41918.3	0.0165414	712	41563.4	0.0161597
713	47928.9	0.0265817	713	47771.9	0.026882
714	51640.3	0.0319834	714	47106.1	0.0261757
715	43185.5	0.018635	715	42672.7	0.0179367
716	41592.2	0.0160983	716	41592.1	0.0161046
717	42050.6	0.0167431	717	41880.6	0.0165414
718	47729.6	0.0259066	718	46939.9	0.0254958
719	48591.1	0.0274577	719	48180.8	0.0277467
720	40529.8	0.0141262	720	40796.4	0.0145189
721	43446.6	0.019094	721	43501.2	0.0190639
722	45265.7	0.0219624	722	44447.2	0.020771
723	40168.5	0.0132109	723	40130.1	0.0131146
724	41195.5	0.0150443	724	40917	0.0146241
725	43287.5	0.0189066	725	43189.2	0.0189935
726	42955.8	0.0183047	726	42392.6	0.0176062
727	40506.9	0.0138928	727	40468.1	0.0137865
728	40257	0.0134147	728	40307.9	0.0134962
729	45863.7	0.0230445	729	46233.1	0.023437
730	43365.2	0.0190053	730	43687.1	0.0194713
731	43457.2	0.0191028	731	42863.5	0.0183556
732	43468	0.0190355	732	42601	0.0179706
733	42853.1	0.0181378	733	42465.4	0.0176606
734	53274.3	0.0348214	734	51763.7	0.0337438
735	41073.1	0.0149231	735	41001.2	0.0148637
736	49585	0.0286595	736	50285.5	0.0307324
737	40588.9	0.0139882	737	40642.7	0.0139347
738	40727.7	0.0143159	738	40614.1	0.0140247
739	42237.8	0.0170388	739	41796.7	0.0164294
740	40085.3	0.0128945	740	40028.1	0.0127647
741	40425.5	0.0136764	741	40330.9	0.0135315
742	41755.2	0.0161867	742	41616.7	0.0160067
743	46482.7	0.024155	743	44816.5	0.0219763
744	47542.4	0.0257982	744	46256.5	0.0242442
745	48275.9	0.0261016	745	46451.1	0.0239661
746	40091	0.0128293	746	40051.1	0.0126515
747	40510	0.0138997	747	40359.9	0.0135594
748	42459.1	0.0173587	748	41669.3	0.0163397
749	63547.1	0.0503285	749	51112.2	0.0330198
750	44580.3	0.0210375	750	43785.2	0.0202574
751	50125.1	0.0301152	751	46970.6	0.0259935
752	57708.6	0.0412967	752	54154.9	0.0374323
753	71019.5	0.061043	753	62930.8	0.0515256
754	41747.3	0.0162984	754	41921.2	0.0163636
755	41743.2	0.0161568	755	41343.6	0.0155035
756	40474.4	0.0136949	756	40437.9	0.013603
757	44142.4	0.0201243	757	43113.3	0.0187634
758	40794.4	0.0147719	758	41337.7	0.0153696
759	53528.9	0.0354206	759	49652.8	0.030543
760	46165.5	0.0234637	760	45411.4	0.0230442
761	41808.8	0.0163354	761	42481.7	0.0175813
762	43984.2	0.0199545	762	43729.6	0.0196141
763	42551.9	0.0175787	763	42543.3	0.0175608
764	42844	0.0180136	764	43046.2	0.0184301
765	90700.2	0.0900237	765	84270.3	0.0849949
766	42251.8	0.017172	766	42181.2	0.0172033
767	43056.2	0.0186779	767	43028.2	0.0188602
768	42698.6	0.01805	768	42759.1	0.0183945
769	46859.8	0.0247768	769	46069.9	0.0241024
770	46572.1	0.0243581	770	46087.4	0.0240732
771	45484.2	0.0227919	771	45270.6	0.0229266
772	42779.7	0.0181556	772	42991.3	0.0185277
773	41662.6	0.0160752	773	41912.6	0.0165524
774	42840.7	0.0179607	774	44346.8	0.0204593
775	53166.5	0.0338478	775	56290.6	0.0396525
776	45979.7	0.0215204	776	48505.5	0.0266069
777	54039.5	0.0361865	777	53730.7	0.0368108
778	42722.7	0.0178905	778	42331.4	0.0175753
779	51669.1	0.0323185	779	51295.3	0.0326153
780	42806.5	0.0183041	780	42789.8	0.0183857
781	43287.7	0.0191788	781	45283.9	0.0223419
782	40354.2	0.0134232	782	40387.3	0.0134338
783	49077.2	0.0281224	783	47788.5	0.0272007
784	47480.1	0.0251931	784	46748.5	0.0251419
785	41555.5	0.0158936	785	41442.2	0.0157614
786	42861	0.018075	786	42154.1	0.0171965
787	75660.9	0.0664292	787	56362.2	0.0401766
788	42734.8	0.0179576	788	42500	0.0177727
789	49280.5	0.0276982	789	49405.8	0.0284283
790	47067.1	0.0249464	790	45233.3	0.0228202
791	43915.6	0.0192612	791	42667.5	0.0179095
792	45414.5	0.0224794	792	43851.5	0.0205741
793	54659.1	0.0367585	793	53660.7	0.0363888
794	45317	0.022037	794	43822.6	0.0201262
795	45762.1	0.0230108	795	44237.6	0.0212085
796	41413.8	0.0156364	796	41184.8	0.0153102
797	40975.1	0.014765	797	40978.1	0.0147571
798	43071.2	0.0186213	798	42710.7	0.0183386
799	45110.1	0.0218019	799	43869	0.020355
800	240144	0.305484	800	188357	0.247402
801	63180.4	0.0485834	801	62457.2	0.0498578
802	47715.4	0.0259748	802	45996.3	0.0237775
803	48344.2	0.0271346	803	46976.7	0.025643
804	40522.1	0.0141112	804	40475	0.0140183
805	42711.8	0.0180176	805	42670.7	0.018124
806	50438.1	0.0303252	806	50905.7	0.03195
807	102759	0.107638	807	81076.8	0.0804972
808	45349.3	0.0224468	808	44429	0.0215172
809	52870.2	0.0339155	809	50662.6	0.03141
810	135186	0.156166	810	98130.8	0.108604
811	40091.9	0.0132157	811	40181.6	0.0132286
812	49535.8	0.0289156	812	48054.8	0.0274317
813	44721.8	0.0211191	813	44469.6	0.0210712
814	60780.4	0.0467331	814	60453.9	0.0481891
815	48566.9	0.0274029	815	47466	0.0265285
816	45135.8	0.0211667	816	44548.4	0.020899
817	40489.9	0.0139239	817	40560.4	0.0139178
818	40421.7	0.0138501	818	40363.5	0.0137051
819	41420.8	0.015843	819	41326.3	0.0156861
820	40914.4	0.0148519	820	40655.6	0.0143122
821	40506	0.0134952	821	40571.2	0.0136772
822	39927	0.0127074	822	40125.2	0.0130128
823	43226	0.0187205	823	42919.3	0.0185029
824	39957.4	0.012705	824	40013.1	0.0127121
825	46344.7	0.0246029	825	47889.4	0.0271055
826	51086.6	0.0315044	826	51151.7	0.0321663
827	41158.6	0.0152422	827	41143.2	0.0152623
828	40059	0.0129919	828	39986.3	0.0128276
829	40379.9	0.0136706	829	40458.6	0.0136897
830	134998	0.154922	830	110836	0.127025
831	42104.8	0.016975	831	41569.3	0.0162509
832	45712.6	0.0223713	832	45796.6	0.02323
833	40571	0.0140378	833	40429	0.013961
834	40352.7	0.013623	834	40324.8	0.0135064
835	49957.4	0.0296628	835	48935	0.0289083
836	42799.8	0.018118	836	42616.9	0.0179736
837	41551.5	0.0157116	837	41517.4	0.0157108
838	58550.6	0.0426587	838	55379	0.0391442
839	55493.4	0.037877	839	54266.8	0.0375327
840	40359.4	0.0138011	840	40335.9	0.0137186
841	40947.7	0.0148539	841	41333.2	0.0153664
842	42456.4	0.0172661	842	41688	0.0161261
843	44340	0.0208175	843	42930.9	0.0188082
844	41623.8	0.0158732	844	40988.5	0.0150682
845	42558.5	0.017615	845	41223.2	0.0157575
846	44977.8	0.0215513	846	44569	0.0213608
847	40076.9	0.0130195	847	40093.2	0.0129596
848	42524	0.0177374	848	42411.6	0.0176559
849	43090.5	0.0184359	849	42787.5	0.0179744
850	39978	0.0126568	850	39989.7	0.0126158
851	54652.3	0.0365347	851	50627.3	0.031505
852	74663.1	0.066371	852	57248.2	0.0430189
853	44950.1	0.0218538	853	43490	0.0198345
854	44704.5	0.0211617	854	44496.9	0.0211154
855	43892.7	0.02004	855	43137.8	0.0190797
856	43765.2	0.0196255	856	43124.2	0.0190273
857	52588.3	0.0327982	857	50334.7	0.0303133
858	42048.7	0.01672	858	42028.6	0.0166713
859	40291.1	0.0133227	859	40167.1	0.0130407
860	40531.5	0.0137129	860	40113.2	0.0131127
861	40123.2	0.0129787	861	40167	0.0130599
862	57898.5	0.0407154	862	55366	0.0384937
863	48334.6	0.0272207	863	44792.5	0.0220355
864	41340.1	0.0155946	864	41252.7	0.0155539
865	45917.2	0.0233004	865	46217	0.024182
866	41532.2	0.015965	866	41555.1	0.0160174
867	57508.7	0.0407031	867	64212.8	0.0522544
868	41187.5	0.0154045	868	41876.6	0.0163742
869	41650.8	0.0160967	869	41855.9	0.0165241
870	43740.3	0.0197804	870	52313.7	0.0330249
871	47293	0.0250434	871	46895	0.0252209
872	45502	0.0212423	872	44372	0.02046
873	49328.6	0.0292315	873	54963	0.037947
874	44279.9	0.0204048	874	43197.3	0.0188337
875	40804.9	0.0145635	875	40581.7	0.0141292
876	40304.9	0.0137635	876	40277.9	0.0137434
877	48314	0.0268557	877	47178.5	0.025963
878	40011.5	0.0129597	878	40036.3	0.0129712
879	40420.2	0.0138757	879	40510.2	0.0140836
880	47006.6	0.0241618	880	45435	0.0227726
881	41706.5	0.0162385	881	41552.7	0.0159418
882	52833.5	0.0340439	882	48565.4	0.0283597
883	40378	0.0136996	883	40229.1	0.0133771
884	48943.6	0.0280414	884	47913.4	0.0271481
885	45009.8	0.0216089	885	44746.1	0.0215222
886	53585.7	0.0350041	886	49686.3	0.0305154
887	45300.1	0.0219507	887	44477.9	0.0213161
888	42945.8	0.0179404	888	42614.6	0.0177663
889	44799.4	0.0212413	889	43565.8	0.0194702
890	41228.6	0.0151785	890	40511.6	0.0140226
891	46828.5	0.0246184	891	44477.2	0.021548
892	48509.5	0.0273547	892	46938.7	0.0255827
893	41884.9	0.0163336	893	41622	0.0160187
894	42595.3	0.0177999	894	42019.2	0.017016
895	42452.7	0.0171632	895	42222.8	0.0171658
896	55802.6	0.0380616	896	52814.9	0.0352713
897	40462.8	0.0137856	897	40502	0.0137314
898	47300.5	0.0252175	898	45706.5	0.0232498
899	40388.8	0.013799	899	40375.6	0.0136307
900	53255.2	0.0350478	900	51724.5	0.033744
901	43444.3	0.0194056	901	43830.1	0.0201471
902	67417.5	0.0558223	902	65349.8	0.0551142
903	44917.5	0.0214102	903	44377.2	0.0210618
904	43670.8	0.019392	904	43464.8	0.019477
905	40020.9	0.0130256	905	40294.1	0.0133524
906	41651.3	0.0161317	906	41442.2	0.0156618
907	43832.5	0.0199115	907	43850.5	0.0200843
908	43081.9	0.018675	908	43158.7	0.0189946
909	42565.6	0.0175771	909	42692.7	0.0179158
910	40767.7	0.0144965	910	40830.1	0.0146238
911	42352.6	0.0172406	911	42130.1	0.0171878
912	42163.7	0.0169314	912	42112.9	0.0169572
913	40520.6	0.0140867	913	40751.5	0.0143922
914	48494	0.026756	914	47802.8	0.0262581
915	51655.9	0.0323909	915	53540.6	0.0359118
916	41149.7	0.015158	916	41001.1	0.0148895
917	42145.9	0.0170267	917	41858.9	0.01668
918	42012.8	0.0167823	918	42318.9	0.0173077
919	44117.8	0.0202714	919	43637.4	0.0199405
920	40241	0.0133566	920	40278.7	0.0133828
921	42053.3	0.0169184	921	42173.2	0.0171354
922	43173.5	0.0187224	922	42960.8	0.0186105
923	52255.4	0.0333397	923	53536.1	0.0360782
924	42975.1	0.0180622	924	42017	0.0166897
925	40044.9	0.0129457	925	40158.1	0.0130554
926	42044.1	0.0166867	926	41665.8	0.0161683
927	41069	0.0150058	927	40880.4	0.0147688
928	41001.9	0.0148873	928	40961.7	0.0148755
929	57573.1	0.0422659	929	59957.9	0.0467538
930	43408.7	0.0190804	930	43991.1	0.0202087
931	40959.3	0.0149271	931	41144.6	0.0151597
932	39963.4	0.0130921	932	40144.2	0.0132318
933	42624.6	0.0173203	933	41947.5	0.0164724
934	40076.1	0.0129995	934	40149.1	0.0130528
935	42450.5	0.0175725	935	42269.8	0.0174701
936	49869.2	0.0297887	936	49008.8	0.0290796
937	42881.3	0.0182505	937	43704.3	0.0194524
938	42411.2	0.0173575	938	42360.1	0.0172287
939	42542.4	0.0178686	939	42641.4	0.0180382
940	40157.8	0.013308	940	40085.4	0.0131081
941	41662.9	0.0161291	941	40787.7	0.0148785
942	43079.8	0.01863	942	43199.1	0.0189632
943	40663	0.0141386	943	40632.6	0.0141173
944	40729.3	0.0144568	944	40823.9	0.0145812
945	41133.9	0.0152265	945	41312.2	0.0153034
946	41103.4	0.015164	946	41161.4	0.0150812
947	41895.8	0.0164013	947	41033.3	0.0150782
948	42497.2	0.0175508	948	40572.2	0.0146311
949	40346.3	0.0137421	949	40209.8	0.013373
950	41216.7	0.0152691	950	41485	0.0156499
951	41112.1	0.0150605	951	41057.8	0.0150326
952	47484.3	0.0255293	952	46589.6	0.0250094
953	42853.8	0.0179312	953	42096.6	0.0168361
954	40139.8	0.0131615	954	40295.6	0.0132985
955	39903.3	0.0124612	955	39923.9	0.01246
956	42328.1	0.017143	956	42116.8	0.0169045
957	46530.7	0.0240936	957	45420.2	0.022864
958	42260.6	0.0172626	958	42339.4	0.0174046
959	45911.4	0.0231907	959	45121.8	0.0225778
960	44127.3	0.0202525	960	43826.9	0.0202781
961	98547.2	0.100621	961	93515.3	0.0980477
962	43703.6	0.0196698	962	43093.9	0.0190065
963	41299.7	0.0154941	963	41100.2	0.0153439
964	47048	0.0251571	964	46737.6	0.0253633
965	43147.6	0.0182819	965	43515.1	0.0190079
966	42075.1	0.0169082	966	42439.4	0.0175174
967	42290.1	0.0170993	967	41846.9	0.0167009
968	44374.1	0.0201364	968	43747.2	0.0199454
969	42623	0.0178278	969	42178.4	0.0173524
970	43360.3	0.018957	970	42434.6	0.0179308
971	40740	0.0143938	971	40822	0.0144624
972	45731.3	0.0229937	972	44788.3	0.0222527
973	41850	0.0164054	973	41682.7	0.0162913
974	47229.9	0.024847	974	46523.5	0.0245301
975	47590.3	0.0257704	975	46417.2	0.0248842
976	49101.9	0.0279066	976	47471.5	0.0267872
977	54032.3	0.0357955	977	50806.1	0.0320336
978	47126.9	0.0253345	978	45991.5	0.0242059
979	40124.5	0.0130094	979	40055.1	0.0129302
980	43371.5	0.019105	980	43058.2	0.018892
981	41447.7	0.0152818	981	41031.5	0.0147328
982	52270.4	0.0320446	982	50494.1	0.0308155
983	42310.5	0.0172662	983	41912.9	0.0169752
984	48598.5	0.0272836	984	46667.5	0.0253201
985	43855.6	0.0196243	985	42864.1	0.0182617
986	45766.2	0.0228601	986	43744.7	0.0202131
987	47001.1	0.0250617	987	45783.9	0.0237087
988	45177.5	0.0220789	988	44545.9	0.0215029
989	42328.8	0.0171203	989	41877.9	0.0166027
990	43459.8	0.0193082	990	42967.6	0.0188956
991	43087.9	0.0184403	991	42527.2	0.0179267
992	56148.6	0.038337	992	53591.9	0.036088
993	41048.4	0.0149158	993	41061.1	0.0149929
994	42627.2	0.0178529	994	42447.3	0.0176408
995	42790.1	0.0181176	995	42646.2	0.0180234
996	43208.7	0.0189675	996	43185	0.0191414
997	41839.6	0.0165366	997	41831.8	0.0166643
998	40649.9	0.0142323	998	40453	0.0139598
999	43943.8	0.0198612	999	43615.7	0.0197318
1000	40322.1	0.0133784	1000	40274.3	0.0132894
1001	40982.5	0.014635	1001	40905.8	0.0145793
1002	40768.2	0.0144479	1002	40720.6	0.0142408
1003	44846.2	0.0216344	1003	44496.1	0.0212741
1004	42642.3	0.0178195	1004	42544.3	0.0178193
1005	42559.8	0.0174745	1005	42627.1	0.0177666
1006	44661.7	0.0209274	1006	45146.4	0.0221451
1007	41608.6	0.015751	1007	41570.5	0.0157833
1008	43654	0.0194132	1008	43319.1	0.0193364
1009	44330.5	0.0203328	1009	43474.8	0.0192525
1010	43630.3	0.019653	1010	43773.1	0.0199815
1011	42340.5	0.0174265	1011	42462.8	0.0176742
1012	40161.4	0.0132846	1012	40135.7	0.0131166
1013	39992.8	0.0128246	1013	39974.1	0.0127668
1014	40989.5	0.0147754	1014	40911	0.0146656
1015	45160.3	0.0220654	1015	45018.2	0.0223961
1016	42891.8	0.0183437	1016	42584.8	0.0181847
1017	41248	0.0155472	1017	41542.5	0.0158845
1018	57198.8	0.0405388	1018	55237.5	0.0390334
1019	39944.9	0.0126981	1019	40021.4	0.0127067
1020	43233.5	0.0190994	1020	43611.3	0.0198127
1021	42086.9	0.016867	1021	42258.2	0.0171974
1022	44295.5	0.0205863	1022	44184	0.0207625
1023	40297.2	0.013476	1023	40179.3	0.0132993
1024	45689.3	0.0226502	1024	44697.1	0.0217435
1025	50254.9	0.0299064	1025	49946.9	0.0301213
1026	40398.2	0.0134987	1026	40313.6	0.0133612
1027	39895.7	0.0126477	1027	39819.9	0.0125381
1028	39886.2	0.0128458	1028	39797.1	0.0125851
1029	40308.2	0.0136982	1029	40352.6	0.013724
1030	42014.8	0.0168805	1030	41884.6	0.0167501
1031	43407.7	0.0192368	1031	43389.1	0.0195357
1032	41278.4	0.0155794	1032	41213.8	0.0154596
1033	41505.8	0.0158394	1033	41279	0.0157353
1034	40207.2	0.0133552	1034	40105.9	0.0131871
1035	41390.3	0.0156825	1035	41097.5	0.0152562
1036	40285.8	0.0133439	1036	40085.6	0.0130971
1037	42958.5	0.018464	1037	41789.1	0.016877
1038	42292.3	0.0168242	1038	42000.5	0.0164993
1039	41359.6	0.0153534	1039	41050.4	0.0149408
1040	44468.8	0.0203683	1040	44768.3	0.0211102
1041	40517.6	0.0137107	1041	40446.2	0.013671
1042	39864.4	0.0127341	1042	39745.4	0.0125609
1043	41016.3	0.014845	1043	40624.7	0.0142232
1044	41133.9	0.0152252	1044	40973.8	0.0150099
1045	39946.3	0.0126706	1045	39879.6	0.0124904
1046	40961.5	0.014928	1046	41119.9	0.0151788
1047	40898.7	0.0146833	1047	40678.9	0.0143496
1048	42571.5	0.0176546	1048	42127.1	0.0172474
1049	40992.1	0.0148492	1049	40976.3	0.0147012
1050	41085.6	0.0146356	1050	40775.6	0.0140998
1051	41528.8	0.0158348	1051	41142.3	0.0152004
1052	42886.3	0.0182489	1052	42664.6	0.0179874
1053	41360.6	0.0155937	1053	41447.4	0.01581
1054	40885.7	0.0147425	1054	40895.5	0.0147683
1055	42471.3	0.0175676	1055	42341.4	0.0176925
1056	45121.1	0.0218794	1056	44504.5	0.0213938
1057	44586.4	0.0209846	1057	44532.7	0.0210425
1058	41926.8	0.016498	1058	41718.1	0.0163467
1059	42478	0.0176447	1059	42580.4	0.0180516
1060	64430.3	0.0516168	1060	62244.7	0.0500668
1061	46652	0.0244173	1061	47353.8	0.0261007
1062	40292.9	0.0135541	1062	40413.9	0.0137274
1063	45168.5	0.0214542	1063	44712.2	0.0214059
1064	244148	0.304299	1064	236739	0.314334
1065	45734.7	0.0227853	1065	45050.1	0.0221663
1066	40331.3	0.0136224	1066	40276.6	0.0135196
1067	40558.3	0.0140401	1067	40589	0.0140837
1068	572492	0.788687	1068	552050	0.812057
1069	41579.2	0.0157057	1069	41614.5	0.0158163
1070	44900.9	0.0211704	1070	44580.2	0.0211807
1071	57747.1	0.0406276	1071	55333.1	0.0391484
1072	48503	0.0262746	1072	47023.3	0.0252641
1073	56471.5	0.039375	1073	52960.3	0.0354663
1074	40977.5	0.0149239	1074	40415.5	0.0140343
1075	54828.7	0.0370777	1075	51983.2	0.0339508
1076	43819	0.0198623	1076	43596.8	0.0195449
1077	43597.8	0.0191447	1077	43092.9	0.0187953
1078	49402.4	0.0284721	1078	46698.2	0.0253598
1079	62059.4	0.0475198	1079	56311.3	0.0414895
1080	41219.3	0.0151419	1080	40877.4	0.0147575
1081	42214	0.0167489	1081	41830.4	0.0161936
1082	41077.3	0.015018	1082	40842.1	0.0146352
1083	40421.5	0.0136961	1083	40242.4	0.0133766
1084	40648.2	0.0142467	1084	40527.6	0.0140665
1085	40268.4	0.0134764	1085	40303.6	0.0134522
1086	44770.8	0.0213734	1086	44066.3	0.0207186
1087	42405.8	0.0173503	1087	41994.3	0.0169345
1088	44126.8	0.0200445	1088	43853.1	0.0199945
1089	40159.9	0.0131583	1089	40140.9	0.0130445
1090	43092.2	0.0185914	1090	42838.5	0.0182908
1091	41708.1	0.0162592	1091	41444.3	0.015852
1092	41055.8	0.0150176	1092	40851.2	0.0146116
1093	41723.5	0.016139	1093	41219.5	0.0154687
1094	40546.4	0.014099	1094	40567.3	0.0141457
1095	40310.2	0.0135291	1095	40450.6	0.013712
1096	57734.7	0.0408236	1096	55744.7	0.0396721
1097	42196	0.0170781	1097	42168.7	0.0170939
1098	40798.6	0.0144685	1098	40570.8	0.0140428
1099	48840	0.0281126	1099	46930.4	0.0257588
1100	40278	0.0134826	1100	40226.3	0.0133442
1101	40965.8	0.0147228	1101	40962.4	0.0147931
1102	40122.6	0.0131512	1102	40177.2	0.0131954
1103	47066.7	0.0246006	1103	45576.9	0.0229824
1104	43342.5	0.0187746	1104	42868.6	0.0184296
1105	51813.3	0.0322075	1105	51286.9	0.032425
1106	57466.1	0.0412419	1106	53277.9	0.0362417
1107	47792.8	0.0261744	1107	46534.9	0.0248127
1108	40881.7	0.0145192	1108	40691.1	0.014302
1109	44724	0.0213433	1109	44235.1	0.0209316
1110	43211	0.0189884	1110	42984.3	0.0188172
1111	48595.2	0.0270414	1111	47044.2	0.0256245
1112	43421.2	0.0189097	1112	42863.7	0.018381
1113	41628.3	0.0163264	1113	42080	0.0169435
1114	41748.5	0.0159917	1114	41571.4	0.0157345
1115	41592.4	0.0160221	1115	41403.7	0.0156923
1116	40551.3	0.0141067	1116	40527	0.0140573
1117	42349.5	0.0171433	1117	41833	0.0164628
1118	43308.7	0.0189857	1118	43090.6	0.0188196
1119	42533	0.0176795	1119	42316.6	0.0176476
1120	41525.2	0.0158141	1120	41441.6	0.0158847
1121	41680.7	0.0162268	1121	42035	0.0167021
1122	40010.9	0.0128035	1122	39926.1	0.0126111
1123	48192.2	0.0270198	1123	46549.6	0.0250676
1124	64848.4	0.0532341	1124	53470.1	0.0383039
1125	44317.7	0.0202669	1125	43553.3	0.0194449
1126	57169.2	0.0407219	1126	55689.2	0.0399243
1127	49963.4	0.0298136	1127	51460	0.0330112
1128	68247.2	0.0575133	1128	65857.4	0.0564112
1129	76298.5	0.0690404	1129	79530.4	0.0771655
1130	48599.4	0.0274597	1130	46636.3	0.0249676
1131	51924.9	0.0328431	1131	49897.4	0.0308634
1132	45947	0.0231608	1132	43009	0.0193524
1133	86758.8	0.0853399	1133	63290.1	0.0541909
1134	46178.6	0.0237743	1134	47127.6	0.0255219
1135	52834.8	0.0337248	1135	53449.6	0.035862
1136	51376.9	0.0320921	1136	51716.3	0.0335358
1137	50006.3	0.0292905	1137	45999.5	0.023954
1138	55971.4	0.038443	1138	45720	0.0240092
1139	45348.9	0.0221625	1139	43255.9	0.0191127
1140	50366.1	0.0301772	1140	44702.5	0.0224951
1141	40268.2	0.0135393	1141	40291.4	0.0134592
1142	46956.2	0.0245887	1142	45793.2	0.0232347
1143	40186.3	0.0133294	1143	40191.9	0.0132967
1144	52491.4	0.0336519	1144	51710.3	0.0338175
1145	43892.5	0.0199006	1145	43805.4	0.0198869
1146	41923.4	0.0163953	1146	41578.8	0.0159668
1147	42614.1	0.0175274	1147	41971.6	0.0166161
1148	41866.5	0.0165777	1148	42071.2	0.0169037
1149	41037.4	0.0148115	1149	40883.6	0.0146039
1150	40841.3	0.0145999	1150	40671.1	0.0143101
1151	42368.5	0.0175466	1151	42250.5	0.0173811
1152	50075.4	0.0297344	1152	47744	0.0268834
1153	39822.1	0.012649	1153	40031.6	0.0128054
1154	39872.9	0.0124896	1154	39969.1	0.0125415
1155	40031.7	0.0130397	1155	40088	0.0130714
1156	40842.5	0.0145638	1156	41351.5	0.0152704
1157	39950.7	0.0125373	1157	40010	0.0126081
1158	44781.3	0.0210102	1158	43982.7	0.0201988
1159	50199.8	0.0295665	1159	49313.5	0.0292369
1160	47895.6	0.0260304	1160	45693.5	0.0235768
1161	42282.2	0.0170939	1161	42332.2	0.0171907
1162	43007.7	0.0180728	1162	41658	0.0161531
1163	42617.5	0.0177615	1163	42214.4	0.017245
1164	41587.7	0.0159964	1164	41824	0.0163734
1165	41434.8	0.0154593	1165	41386.7	0.015495
1166	41814.6	0.0159412	1166	41784.4	0.0160222
1167	47419.9	0.0246961	1167	46406.3	0.0242299
1168	46534.5	0.0229924	1168	45775.2	0.023119
1169	44723.9	0.0212786	1169	43897.2	0.0203727
1170	44887.6	0.0212311	1170	43051.6	0.0187093
1171	53369.7	0.0351076	1171	50166.7	0.0314023
1172	69569.6	0.0590158	1172	65926.2	0.0562222
1173	57144.4	0.0405303	1173	55228.5	0.0391371
1174	55078.7	0.0374061	1174	55117.4	0.0391098
1175	48529.6	0.0267013	1175	48273.6	0.0275476
1176	50569.1	0.0299138	1176	49920.4	0.0301348
1177	42360.8	0.0172904	1177	42056.1	0.0168795
1178	40848.9	0.0145901	1178	40845.1	0.0144989
1179	40332.9	0.0135648	1179	40065	0.013171
1180	52331.5	0.0333199	1180	49790	0.0303851
1181	42482.7	0.0175528	1181	42636.3	0.01794
1182	41410.1	0.0157392	1182	41658	0.0160122
1183	48063.5	0.026336	1183	48244.8	0.027435
1184	41088.1	0.0150821	1184	41144.6	0.0152545
1185	40957.8	0.0146973	1185	40866.8	0.0146249
1186	41099	0.0148623	1186	40856.2	0.0144587
1187	40351.9	0.0135476	1187	40320	0.013431
1188	40600.2	0.014224	1188	40582.6	0.0141859
1189	40967.5	0.014917	1189	41035.4	0.0149806
1190	42501.3	0.0176252	1190	42535.7	0.0177964
1191	42678.2	0.01785	1191	42346	0.0176071
1192	43378.8	0.019038	1192	43360.6	0.0192898
1193	39910.6	0.0124493	1193	39852.8	0.0123911
1194	45264.7	0.0220971	1194	44171	0.0208159
1195	41884.3	0.016655	1195	41421	0.0159286
1196	42668.3	0.0178282	1196	42432.4	0.0175812
1197	40016.4	0.0128574	1197	40069.5	0.0128989
1198	39995.8	0.0129098	1198	40205.1	0.0131097
1199	51637.7	0.0324551	1199	51718.7	0.0338764
1200	40719.6	0.0143482	1200	40891.7	0.0146158
1201	40980.6	0.0149893	1201	41263.8	0.0153256
1202	40847.3	0.0146523	1202	40873.3	0.0145607
1203	43608.9	0.01981	1203	43880.3	0.0204519
1204	47516.3	0.0259157	1204	44924.8	0.0224912
1205	40316.3	0.0137112	1205	40544.6	0.0140485
1206	49777.5	0.0293995	1206	51640.6	0.0329498
1207	41189.2	0.0153058	1207	41307.7	0.015558
1208	40773.9	0.0144706	1208	40942.8	0.0146399
1209	41561.9	0.015985	1209	41634.6	0.0161342
1210	44158.2	0.0206453	1210	44372.9	0.0211732
1211	39865.8	0.0125794	1211	39931.1	0.0126145
1212	43850.3	0.01972	1212	43657.8	0.0195985
1213	39957.7	0.0127115	1213	40070.5	0.0127761
1214	46320	0.0233111	1214	45697	0.0228348
1215	45069	0.0215309	1215	44881.8	0.02164
1216	48872.3	0.028062	1216	51573.5	0.0330352
1217	49902.6	0.0295629	1217	49878.8	0.0302104
1218	59604.3	0.0443624	1218	51579.8	0.0334083
1219	39895	0.0126218	1219	39956.6	0.0125843
1220	41529.8	0.0159983	1220	41350.5	0.0156596
1221	43165.8	0.0185759	1221	42485.2	0.0175867
1222	42769.8	0.0180944	1222	42714.3	0.0181414
1223	40248.3	0.0135415	1223	40189.2	0.0134295
1224	41728.1	0.0165293	1224	42199.8	0.0173686
1225	40312.9	0.0135213	1225	40458.8	0.013772
1226	43067.6	0.0184813	1226	42561.8	0.0175966
1227	41909.6	0.0164125	1227	41309.2	0.0155364
1228	40343.5	0.0135172	1228	40075.1	0.0129356
1229	42723.1	0.0178589	1229	40979.8	0.0152332
1230	48359.3	0.0274024	1230	48311.3	0.0280805
1231	45660.8	0.0224698	1231	43607.9	0.019924
1232	43864.3	0.0200077	1232	44156.9	0.0207746
1233	41302.8	0.0155026	1233	41721.1	0.0160469
1234	50093.8	0.0295082	1234	45899.6	0.0237897
1235	40303.9	0.0135779	1235	40266.7	0.0133823
1236	41551.9	0.0158423	1236	41038.1	0.0150888
1237	41224.6	0.0153519	1237	41252	0.0153558
1238	42154.1	0.0169532	1238	42408.4	0.0173962
1239	62785.3	0.0487266	1239	53978.8	0.0376038
1240	69303.6	0.0593582	1240	64401.1	0.0548001
1241	42324.1	0.0174537	1241	42312.4	0.0174269
1242	46954.4	0.0245281	1242	46176	0.0237997
1243	42251.9	0.0172255	1243	42031.1	0.0168193
1244	61684.7	0.0470352	1244	49260.5	0.0302532
1245	41050.3	0.0148523	1245	40725.8	0.0143296
1246	41228.2	0.0153523	1246	41235.8	0.0153946
1247	43863.4	0.0198343	1247	44161.2	0.0206534
1248	46453.5	0.0236734	1248	46242.7	0.0238875
1249	40497.1	0.014068	1249	40469.1	0.0139445
1250	40487	0.0139664	1250	40357.8	0.0137174
1251	44889.8	0.0215795	1251	44988.8	0.0221068
1252	41984.3	0.016612	1252	42078.6	0.0168767
1253	43214	0.0188944	1253	43889.9	0.0201125
1254	41028.7	0.0148751	1254	40953.8	0.014902
1255	40583.5	0.0140049	1255	40360.4	0.0137387
1256	69281.8	0.0560772	1256	62190.6	0.0495429
1257	40221.3	0.0135266	1257	40243.3	0.0134889
1258	41516.1	0.0159647	1258	41081.1	0.0154243
1259	40233.9	0.0132166	1259	40061.4	0.0129752
1260	40115.9	0.0130407	1260	40046.8	0.0128924
1261	42614.7	0.0178374	1261	42908.6	0.0183191
1262	45327	0.0220932	1262	44841.9	0.0218499
1263	70603.6	0.0592579	1263	69527.9	0.0616254
1264	56642.4	0.0381606	1264	56451.8	0.0405693
1265	83251.4	0.0801592	1265	81401.7	0.0804806
1266	42692.1	0.0178643	1266	41272.4	0.0158322
1267	40190.8	0.0130826	1267	40050.7	0.0127605
1268	41351.9	0.0154072	1268	41278.8	0.0152886
1269	42052.7	0.0169158	1269	41673.4	0.01647
1270	270451	0.352114	1270	237151	0.324922
1271	47304.9	0.0252962	1271	46649.1	0.0252283
1272	127321	0.140698	1272	109078	0.121835
1273	40992.2	0.0147625	1273	40828.4	0.0144994
1274	40374.9	0.0135129	1274	40223.7	0.0131863
1275	47612.1	0.0257829	1275	44932.7	0.0222683
1276	45861.4	0.0231623	1276	44282.9	0.0210162
1277	43108.4	0.0185255	1277	42613.1	0.01795
1278	41792.3	0.0165104	1278	41579.2	0.016251
1279	42350.4	0.0171802	1279	43018.2	0.0183732
1280	43923.9	0.0195112	1280	44226.2	0.0202874
1281	52462.2	0.0332798	1281	50628.2	0.031173
1282	43627.2	0.0192249	1282	41695.3	0.0163173
1283	40833.6	0.0143668	1283	40526	0.01381
1284	45979.9	0.0236454	1284	44679.1	0.0218453
1285	47935.2	0.0268398	1285	45736.4	0.0235347
1286	47620	0.0262074	1286	46414.9	0.0245339
1287	42920.8	0.018103	1287	42366.9	0.0174939
1288	149801	0.175532	1288	121599	0.143705
1289	44613.7	0.02111	1289	44095	0.020585
1290	40636.2	0.014418	1290	40561.2	0.0142132
1291	50881	0.0314145	1291	50294.7	0.0310085
1292	44478.6	0.0209152	1292	43723.5	0.0200265
1293	45469	0.022658	1293	44719.3	0.0218908
1294	41542.8	0.0156361	1294	41751.4	0.016046
1295	43135.1	0.0184818	1295	43161.5	0.0187757
1296	46920.1	0.0247607	1296	47122.8	0.0257561
1297	42569.3	0.0176594	1297	42494.5	0.0175
1298	40359.5	0.0136198	1298	40299.9	0.0134491
1299	85381	0.0835778	1299	76929.8	0.0746743
1300	42127.6	0.017038	1300	42072.6	0.0171592
1301	48115	0.0269843	1301	47995.2	0.0276247
1302	40352.7	0.0137168	1302	40744.2	0.0142723
1303	45723	0.0227782	1303	44668.2	0.0217241
1304	43637.8	0.0195036	1304	42983.7	0.0187757
1305	49811.8	0.0294237	1305	50571.2	0.0311885
1306	66535.4	0.0548007	1306	60615.5	0.0482526
1307	40804.4	0.0149226	1307	41065.1	0.0153701
1308	40014.5	0.0130888	1308	40225.9	0.0132578
1309	40607.8	0.0141419	1309	40540.9	0.0139979
1310	40922.2	0.0148638	1310	40995.5	0.0148846
1311	41740.9	0.0160273	1311	41712.8	0.0160679
1312	39962.8	0.0125241	1312	40010.4	0.0125607
1313	40944.2	0.0150001	1313	41419.6	0.0155773
1314	40072.6	0.0127238	1314	40132.7	0.0127581
1315	42299.3	0.0173076	1315	41452.2	0.01595
1316	45682.1	0.0229277	1316	42469.7	0.0183412
1317	41114.7	0.015013	1317	40434.6	0.0139564
1318	42704.2	0.0179986	1318	42882.6	0.0184339
1319	41009.7	0.0152247	1319	41222.6	0.0155673
1320	43554.8	0.0195296	1320	43532	0.0196722
1321	45261	0.0220679	1321	45348.5	0.0223683
1322	40324.6	0.0135396	1322	40329.4	0.0133831
1323	49670.9	0.0287069	1323	43053.3	0.0194443
1324	40347.7	0.0136895	1324	40054.9	0.0130671
1325	40713	0.0143673	1325	40504.3	0.0140098
1326	173003	0.213308	1326	168649	0.219844
1327	41006.5	0.0149715	1327	40777.8	0.0146763
1328	42238.7	0.0173509	1328	41989.8	0.0169381
1329	40243.6	0.0133731	1329	40194.9	0.0132755
1330	40499.5	0.0138333	1330	40077.1	0.0131887
1331	40590.6	0.0141247	1331	40175.1	0.0134732
1332	41127.1	0.015322	1332	40849.1	0.0149957
1333	41619.2	0.0159756	1333	40416.9	0.0142321
1334	43982.1	0.0199863	1334	44793.5	0.021363
1335	39969.5	0.0126435	1335	39849.6	0.0123815
1336	41294	0.0155509	1336	41066	0.0152999
1337	40771.9	0.0145627	1337	40514.3	0.0141552
1338	65222.1	0.0522584	1338	61161	0.0479846
1339	40595.6	0.0140331	1339	40279	0.0134706
1340	42648.9	0.0176734	1340	41505.7	0.0160356
1341	47415.8	0.0255154	1341	43924.2	0.0204502
1342	41193.1	0.0153558	1342	41212	0.0153368
1343	40373	0.0136769	1343	40209.6	0.0133847
1344	40063.1	0.0136888	1344	45797.3	0.0221577
1345	43131.7	0.0187285	1345	42580.5	0.0180842
1346	49126.1	0.0286095	1346	48406.2	0.0276886
1347	43006.7	0.0185817	1347	42944.7	0.0187259
1348	41449.6	0.0157075	1348	41515	0.0158671
1349	42193.1	0.0170365	1349	42192.3	0.0172505
1350	43742.1	0.0195727	1350	43248.9	0.0192349
1351	41091.1	0.0149531	1351	40780.8	0.0146499
1352	91153.6	0.0883909	1352	80301.3	0.0786035
1353	45354.5	0.0222536	1353	44218.9	0.0208719
1354	51792.9	0.0321199	1354	46888	0.0256916
1355	40182.2	0.0131652	1355	40119.1	0.0130493
1356	45821.1	0.0230777	1356	48210.7	0.0271691
1357	41817.7	0.0163884	1357	42196	0.0170736
1358	41186.7	0.0150787	1358	40740.8	0.0144916
1359	50568.1	0.0293369	1359	49612.8	0.0296518
1360	60219.1	0.0444471	1360	58531.7	0.0445293
1361	53916.7	0.0357667	1361	52486.8	0.0344219
1362	47362.1	0.0256782	1362	44706.9	0.0225802
1363	39995.7	0.0127763	1363	39918.5	0.0126684
1364	40133.6	0.0130285	1364	40078.6	0.0128985
1365	41089.2	0.0150184	1365	40765.6	0.0146454
1366	87170.9	0.0863892	1366	75572.1	0.0737304
1367	190493	0.234457	1367	156942	0.201255
1368	48455.7	0.0267584	1368	46269	0.0242919
1369	40047	0.0128667	1369	40029.6	0.0127525
1370	40878.8	0.0146557	1370	40378.5	0.0139429
1371	83294.5	0.0787311	1371	62123.6	0.050632
1372	40597.6	0.0141129	1372	40468.9	0.0137987
1373	40649.8	0.0142254	1373	40536.7	0.0140122
1374	67334	0.0564078	1374	70694.6	0.0635042
1375	54448.6	0.0357641	1375	55186.6	0.0384283
1376	58286.4	0.0414354	1376	59114.1	0.0444023
1377	41479.3	0.0157231	1377	41725	0.0160363
1378	43110.4	0.0184089	1378	42463.5	0.0175488
1379	41784.8	0.0162429	1379	41629.6	0.0159793
1380	40287.3	0.0136557	1380	40274.4	0.0135779
1381	44893.5	0.0211306	1381	44454	0.0208717
1382	41110.2	0.0152618	1382	41164.2	0.0153561
1383	43459.5	0.0192107	1383	43010.1	0.0188227
1384	48925.5	0.0280371	1384	47438.9	0.0266419
1385	42917	0.0182207	1385	42820	0.0181728
1386	44390.3	0.0207124	1386	42602.9	0.0182922
1387	41994.2	0.0169402	1387	41758.1	0.0165157
1388	41168.9	0.015259	1388	41046.4	0.014962
1389	43785.4	0.0199509	1389	43643.9	0.0200686
1390	47542.8	0.0258432	1390	50204.4	0.0306832
1391	97577.7	0.0974539	1391	90505.2	0.0927299
1392	43529.3	0.0191014	1392	43899.8	0.019984
1393	41483.2	0.0157697	1393	41391.7	0.0156078
1394	39870.5	0.0123918	1394	39894.3	0.0123588
1395	41179.2	0.0152753	1395	41146.9	0.0151311
1396	62394.6	0.04873	1396	58192	0.0445302
1397	42653.2	0.0180649	1397	42896.2	0.018681
1398	42048.8	0.0168348	1398	42624.5	0.0178363
1399	64454.2	0.0512318	1399	57590.4	0.0432623
1400	42754.8	0.0178675	1400	42630.3	0.0177868
1401	41519.6	0.0159241	1401	42039.4	0.0166746
1402	57541.6	0.0414242	1402	55251.8	0.0396715
1403	59152.8	0.0436745	1403	51431.2	0.032975
1404	42616.3	0.017767	1404	42186.9	0.0172111
1405	40150.8	0.0131089	1405	40049	0.0129838
1406	41559.3	0.0160019	1406	41641.7	0.0161766
1407	40585.9	0.0140254	1407	40705.3	0.014235
1408	43726.1	0.019534	1408	43486.2	0.019563
1409	39929.9	0.0126459	1409	39995.6	0.0127025
1410	39868	0.0124827	1410	39967.1	0.0125011
1411	42152.7	0.0170544	1411	42051.6	0.0168869
1412	42378.5	0.0173906	1412	41638.9	0.0162901
1413	41637.7	0.0158623	1413	40577.6	0.0142709
1414	43477.3	0.019142	1414	43556.7	0.0195186
1415	40358.4	0.0136889	1415	40549	0.0138676
1416	58845.3	0.0440896	1416	58223.4	0.0449817
1417	41889.8	0.0164586	1417	41688.7	0.0161328
1418	39902	0.0125674	1418	39928.4	0.0125248
1419	40994	0.014852	1419	40722.3	0.0143559
1420	40011.6	0.0128399	1420	39933	0.0126538
1421	40832.5	0.0147154	1421	40718.8	0.0145305
1422	54856.7	0.0376599	1422	59819.4	0.0463774
1423	44977.6	0.0217225	1423	44661.2	0.0218532
1424	40833.9	0.0146673	1424	40728.5	0.0143994
1425	43272.1	0.0187085	1425	42746.8	0.0180033
1426	46750.3	0.0245153	1426	44352.9	0.0212004
1427	49622.1	0.0289814	1427	42822.3	0.0192288
1428	76538.4	0.0702528	1428	67414.5	0.0597682
1429	40128.9	0.0131772	1429	39965	0.0128456
1430	40483.1	0.0138895	1430	40549.3	0.0139295
1431	43149.5	0.0184311	1431	42744.3	0.0181479
1432	75831.2	0.0692283	1432	62955.4	0.0530554
1433	45020.1	0.0216355	1433	42738.5	0.0185984
1434	43925.2	0.0197805	1434	43715.2	0.0194971
1435	49749.4	0.0287813	1435	45462.5	0.0230751
1436	44053.5	0.0202084	1436	43727.8	0.0198988
1437	41003.3	0.0148938	1437	40949.8	0.0147258
1438	41127.1	0.0152886	1438	41454.4	0.0157814
1439	40641.3	0.0142159	1439	40550.5	0.0141276
1440	50439.2	0.0315275	1440	83801.1	0.0826932
1441	42373.4	0.0172981	1441	42096.3	0.0170508
1442	50369.1	0.030702	1442	49079.6	0.0286466
1443	41721.1	0.0161458	1443	41543.7	0.0158586
1444	40768.5	0.0143466	1444	40681.2	0.0141375
1445	40778.9	0.0143194	1445	40825.3	0.0142607
1446	46676	0.0237791	1446	46001.7	0.0232629
1447	43114.8	0.0183142	1447	42618.6	0.0179321
1448	56218.1	0.0380338	1448	52601.5	0.0348654
1449	52101	0.0326031	1449	47671.7	0.0267659
1450	62214.1	0.0480381	1450	53650.9	0.0370319
1451	42052.2	0.0166208	1451	41687.7	0.0161798
1452	40582.4	0.0141397	1452	40415.7	0.0139511
1453	43507.6	0.0191485	1453	42966.6	0.0186266
1454	79109.8	0.0727303	1454	68819.4	0.0610246
1455	75022.2	0.0652325	1455	71832.4	0.0651523
1456	49028.5	0.0269	1456	47772.2	0.026413
1457	48653.6	0.0274965	1457	46166.7	0.0242036
1458	429387	0.580492	1458	257635	0.358518
1459	48878.4	0.0279195	1459	47504	0.0263944
1460	49638.2	0.0290015	1460	48555.6	0.0280892
1461	44327.3	0.0205159	1461	43595.5	0.0197237
1462	43232.6	0.0186708	1462	43482.5	0.0192859
1463	53599.6	0.0344649	1463	52676	0.0347934
1464	47652.4	0.0251441	1464	46721.7	0.0244557
1465	41980.8	0.0165528	1465	41751.3	0.0163228
1466	69501.1	0.0594743	1466	61647.6	0.0500858
1467	44459.5	0.0206899	1467	42325.7	0.0176832
1468	46012.5	0.023192	1468	44483.4	0.0212943
1469	42599.5	0.017757	1469	42236.2	0.01723
1470	42403.8	0.0168711	1470	42164	0.0166391
1471	45288.1	0.0217449	1471	45010.6	0.0217939
1472	52845.9	0.0331807	1472	50461.5	0.0307392
1473	42239.2	0.0170111	1473	42057.6	0.0168002
1474	41010.6	0.0147985	1474	40508.1	0.0140062
1475	40525.4	0.0139952	1475	40696.2	0.0141408
1476	40215.1	0.0134129	1476	40287.9	0.0135344
1477	41832.2	0.0166565	1477	42059.2	0.0170149
1478	41217.3	0.0153659	1478	41247.6	0.0153951
1479	42548.4	0.017539	1479	42557.4	0.0178285
1480	43070.1	0.0182559	1480	43428.4	0.0191558
1481	41565.8	0.0159005	1481	41525.5	0.0157812
1482	41934.2	0.0165661	1482	41259.4	0.0155394
1483	40371.1	0.0137696	1483	40347.7	0.0135254
1484	40644.1	0.0141606	1484	40634.8	0.0141546
1485	49395	0.0285177	1485	48534.9	0.0281457
1486	73192	0.0643674	1486	76821	0.0730875
1487	48266.7	0.026433	1487	47629.2	0.0264762
1488	57311.7	0.0414434	1488	57095.4	0.0429594
1489	44973.1	0.0216095	1489	44701.6	0.0215004
1490	40950.8	0.0148157	1490	41081.7	0.01493
1491	47543.1	0.0255788	1491	43965.2	0.0205619
1492	44370	0.02096	1492	42653.2	0.0185698
1493	41141.2	0.015185	1493	40739.6	0.0145382
1494	42178.8	0.0170627	1494	41445.4	0.0159409
1495	49732.3	0.0290105	1495	48175.5	0.0275862
1496	61663.2	0.0473521	1496	59811.9	0.0462633
1497	40370.8	0.0135826	1497	40383.2	0.0135066
1498	41026.2	0.014938	1498	41068.9	0.014936
1499	42140.5	0.0166984	1499	41686.6	0.0161391
1500	41885.4	0.0165252	1500	41408.4	0.0157815
1501	48082.6	0.0264025	1501	45177	0.0226949
1502	40739.9	0.0143675	1502	40862.1	0.0144808
1503	40348.5	0.0134993	1503	40851.4	0.0142206
1504	40214.6	0.0133977	1504	40375.8	0.013634
1505	42091.8	0.016778	1505	41961.5	0.016619
1506	40127.8	0.0132098	1506	40161.2	0.0130695
1507	42339.4	0.0173131	1507	41447.6	0.0160258
1508	45057.3	0.0218137	1508	41907.7	0.017357
1509	40073.2	0.0130648	1509	40031.1	0.0128829
1510	41147.6	0.0152492	1510	41230.6	0.0154135
1511	40848	0.0147578	1511	41133.9	0.0150792
1512	41296.9	0.0155302	1512	41236.1	0.0154997
1513	44581.5	0.020631	1513	44481.6	0.0206403
1514	41679.1	0.0159993	1514	41391.3	0.0155773
1515	42601.9	0.0175939	1515	41549.4	0.0161099
1516	42999.8	0.018246	1516	41797.1	0.016668
1517	57102.8	0.0400649	1517	47516.7	0.0271257
1518	42509.5	0.0174057	1518	42833.4	0.0180723
1519	40973.7	0.0149327	1519	41006.5	0.0150416
1520	41248.5	0.0154431	1520	41225.7	0.0153758
1521	46050.3	0.0230248	1521	44334.7	0.0207208
1522	48765.5	0.0272628	1522	42077.7	0.0176976
1523	47643.3	0.0256276	1523	45177.8	0.022417
1524	40929.8	0.0147215	1524	40151.5	0.0135146
1525	41398	0.015629	1525	41255.4	0.0154777
1526	40042	0.013066	1526	40190.3	0.0131552
1527	40106.5	0.0131196	1527	40120.1	0.0130402
1528	41587.9	0.0160186	1528	41279.2	0.015677
1529	39876.6	0.0123107	1529	39935.3	0.0122847
1530	40184	0.0131802	1530	40207.5	0.0130818
1531	65602.8	0.0527694	1531	53626.1	0.0369621
1532	41675.3	0.0161115	1532	41484.5	0.0158416
1533	40804.2	0.0145122	1533	40924.2	0.0145948
1534	40699.6	0.0143917	1534	40735.3	0.0144366
1535	39957.9	0.0126006	1535	39964.9	0.0125958
1536	42115.9	0.0168384	1536	41736.7	0.0166191
1537	43949.1	0.0195245	1537	43308.2	0.0189799
1538	44729.1	0.0210073	1538	43950	0.0204419
1539	44562.1	0.0205938	1539	44168.1	0.0204595
1540	40168.4	0.013029	1540	40380.6	0.0133376
1541	45704.1	0.0215874	1541	45856.2	0.0224289
1542	63969.7	0.0490328	1542	66004.9	0.054758
1543	43153.1	0.0183035	1543	42497.5	0.0176712
1544	44803.6	0.0209701	1544	44315.2	0.0206983
1545	46043.3	0.0222438	1545	45159.2	0.0217434
1546	46213.2	0.0230544	1546	45305.7	0.0226531
1547	43155.9	0.018404	1547	42948.2	0.0185398
1548	52929.1	0.0323828	1548	57932.4	0.0423525
1549	53367.9	0.0347109	1549	51657	0.0334767
1550	44543.3	0.0207247	1550	44290.7	0.0207618
1551	47236.4	0.0251575	1551	49267.4	0.0292015
1552	42569.6	0.0175084	1552	43242	0.0189583
1553	41617.5	0.0156545	1553	41010.7	0.0149474
1554	49913.2	0.0291505	1554	47059.2	0.0261156
1555	52353.1	0.0317895	1555	51890.6	0.0330747
1556	40672.5	0.0140118	1556	40709.3	0.0141711
1557	41020.4	0.0142262	1557	41048.4	0.0144578
1558	42062.6	0.0165656	1558	42545.1	0.0176011
1559	43848.4	0.0196429	1559	43868.9	0.0201719
1560	44064.9	0.0199602	1560	44332.4	0.020738
1561	41265.8	0.0149169	1561	41229.6	0.0150893
1562	44161.6	0.0193584	1562	43261.2	0.0186552
1563	41975.6	0.0163324	1563	41276.2	0.0154462
1564	40206	0.0132937	1564	40264.7	0.013358
1565	42333.5	0.0165545	1565	41758.8	0.0160812
1566	54001.9	0.0330751	1566	55590.6	0.0369506
1567	44364	0.0203092	1567	44391.3	0.020785
1568	44503.7	0.0203745	1568	44446.7	0.0207626
1569	49438.4	0.028086	1569	48138.3	0.0272014
1570	46806.2	0.0243909	1570	44946.2	0.0224357
1571	46972.7	0.024685	1571	45614.7	0.0233859
1572	80892.3	0.0729434	1572	71489.6	0.062827
1573	48248.6	0.0257769	1573	47412.8	0.0255241
1574	46670.5	0.0234361	1574	45934.6	0.0229402
1575	45361	0.0211505	1575	44651.8	0.0206413
1576	43036.3	0.0178629	1576	42560.2	0.0175877
1577	43900.5	0.0198272	1577	43675.9	0.0198709
1578	44635.6	0.0210251	1578	44046.3	0.0205703
1579	41282.2	0.0154483	1579	41283.2	0.0155426
1580	41407.5	0.0155651	1580	41336.7	0.0156177
1581	49363.8	0.0280685	1581	48599.7	0.0278562
1582	43607.6	0.0188377	1582	43199.8	0.0185966
1583	43812.8	0.0194467	1583	43297.7	0.019179
1584	46040.7	0.0226362	1584	46217.2	0.023603
1585	42627.9	0.0176999	1585	43020.6	0.0183954
1586	40786.5	0.0145515	1586	40891.9	0.0147508
1587	385676	0.516575	1587	383344	0.547565
1588	42201.1	0.0165784	1588	42248.7	0.0168768
1589	44424.3	0.0201562	1589	44431.2	0.0205463
1590	40977.3	0.0143174	1590	40892.1	0.0142566
1591	44392.5	0.0201891	1591	43914	0.0200579
1592	44679.6	0.0205574	1592	44233.3	0.0204626
1593	40345.3	0.0134765	1593	40355.7	0.0134279
1594	44922.5	0.0212154	1594	44939.4	0.0216974
1595	41532	0.0155784	1595	41664.4	0.0158991
1596	50011	0.0295154	1596	50293.3	0.0308951
1597	43046.5	0.0178444	1597	42884.7	0.0177819
1598	40851.3	0.0142895	1598	40830.3	0.0143134
1599	65782.8	0.0503322	1599	57325.9	0.040077
1600	51544.8	0.03031	1600	48494.3	0.0267803
1601	39928.6	0.0126794	1601	40073.8	0.0128111
1602	43375.4	0.01881	1602	42998.4	0.0184791
1603	49467.7	0.0285435	1603	50238.8	0.0307726
1604	41067	0.0149713	1604	41118	0.0150757
1605	51804.2	0.031143	1605	53960.6	0.0357684
1606	43175.3	0.0181077	1606	43546.6	0.0189992
1607	41192.3	0.014559	1607	41221.7	0.0146892
1608	45269.8	0.0208728	1608	43699.5	0.0187332
1609	42210.3	0.0170788	1609	42099.6	0.0168922
1610	40368.8	0.0136684	1610	40554.3	0.0138884
1611	41934.7	0.0167414	1611	41979.5	0.0168466
1612	41185.2	0.0148634	1612	40741.7	0.014356
1613	45311.8	0.0212847	1613	44485.8	0.0208466
1614	40563	0.0139108	1614	40332.5	0.0137177
1615	46351.7	0.0229821	1615	45366.6	0.0223854
1616	40831.4	0.0140378	1616	40756.8	0.0141043
1617	44027.9	0.0201689	1617	43318.8	0.0192792
1618	40660.7	0.0141684	1618	40527.5	0.013986
1619	62576.2	0.0494978	1619	62888	0.0523089
1620	45546.6	0.0218464	1620	43222.6	0.0192959
1621	40798.6	0.0139834	1621	40190.8	0.0133696
1622	42254.7	0.016487	1622	41155.4	0.0154695
1623	41341.8	0.0153236	1623	40817.7	0.0148216
1624	46147	0.0230651	1624	45094.1	0.0225017
1625	43794.5	0.0198037	1625	43402.6	0.0195101
1626	39875.1	0.0125259	1626	39962.7	0.0125626
1627	40642.4	0.0141036	1627	40330.3	0.0136771
1628	42145.9	0.016905	1628	41699.4	0.0163916
1629	43586.8	0.0194395	1629	42909.4	0.0186795
1630	40125.8	0.0133359	1630	40214.9	0.0132271
1631	41147.2	0.0151753	1631	40984.7	0.0150286
1632	42114.4	0.0162719	1632	41531.5	0.0155856
1633	46410.7	0.0236692	1633	46352	0.0238546
1634	41790.5	0.0157677	1634	41950.5	0.0163186
1635	42735.3	0.0178541	1635	42885.8	0.0183511
1636	41428.8	0.0146345	1636	41868	0.0155236
1637	40754.9	0.0139587	1637	40835.1	0.0141146
1638	50612.9	0.0301175	1638	48744.6	0.0285854
1639	63359.7	0.0482281	1639	60680.9	0.0466862
1640	140500	0.157056	1640	148860	0.180093
1641	46024	0.0226317	1641	45836.8	0.023227
1642	50908.6	0.0306279	1642	48442.5	0.0283815
1643	40205.8	0.013029	1643	40174.9	0.0130036
1644	40230.3	0.0129748	1644	40352.3	0.0133315
1645	40200	0.0129241	1645	40180.6	0.0129057
1646	42958.3	0.0181056	1646	43312.5	0.0190015
1647	50245.9	0.029174	1647	78707.8	0.0738251
1648	54688	0.0363794	1648	58470.1	0.0440718
1649	45560.9	0.0223419	1649	45050.4	0.0223107
1650	47461.6	0.0241043	1650	47184.8	0.0251896
1651	62606.6	0.0464674	1651	60337.9	0.0460514
1652	73420.7	0.0619408	1652	72876.5	0.0655458
1653	46495.3	0.0228867	1653	46188.4	0.0234409
1654	45408.1	0.0220284	1654	47077.9	0.0252812
1655	41276.2	0.0150191	1655	42027.9	0.0163233
1656	51307.7	0.0314865	1656	52365.3	0.0341056
1657	52423.4	0.0325064	1657	51551.8	0.0326394
1658	44501.2	0.0197827	1658	45025.9	0.0212565
1659	62868.9	0.0479765	1659	59014.3	0.0447449
1660	50995.7	0.0288382	1660	49361.2	0.0277542
1661	46103.5	0.0217886	1661	45866.3	0.022403
1662	43166.4	0.0177084	1662	43906.4	0.0191336
1663	43537.9	0.018973	1663	43646.5	0.0194462
1664	56873.2	0.0385952	1664	55995.9	0.0389902
1665	45512.4	0.0222647	1665	44888	0.0219534
1666	49237.7	0.0279917	1666	47319.5	0.0260242
1667	41254.4	0.0152164	1667	41144.4	0.0152049
1668	42691	0.0171302	1668	42546.9	0.0171123
1669	48119.3	0.0246539	1669	46464.5	0.0230799
1670	48072.9	0.0265646	1670	48686.5	0.0284338
1671	43517.9	0.0190338	1671	43341.2	0.0191927
1672	48338.2	0.0258708	1672	48581.9	0.0270638
1673	44295.5	0.0203124	1673	44111.4	0.0203829
1674	53138.1	0.0332915	1674	53313.8	0.0346005
1675	61644.2	0.0461745	1675	73095.2	0.0655154
1676	42664.1	0.0174291	1676	42601.5	0.0174062
1677	50551.3	0.0293857	1677	50769.8	0.0307137
1678	40904.3	0.0146287	1678	40806	0.014503
1679	51424.2	0.0302518	1679	50819.1	0.0305693
1680	54373.9	0.0342353	1680	54686.4	0.0361092
1681	50493.4	0.030024	1681	51832	0.0330567
1682	54889	0.0367665	1682	53717.6	0.0364172
1683	48962.7	0.027847	1683	50996.7	0.031774
1684	45326.3	0.0213085	1684	45278	0.0217333
1685	43910.9	0.0189068	1685	44246.4	0.019716
1686	42076.4	0.0164786	1686	41837.4	0.0163312
1687	46303	0.0228988	1687	46456.5	0.0238086
1688	44457.4	0.0201757	1688	44759.7	0.0211342
1689	40460.2	0.0140129	1689	40678.4	0.0142705
1690	43923	0.0196912	1690	43716.5	0.0196919
1691	40057	0.0127516	1691	40136.4	0.0128589
1692	47397	0.0251242	1692	46298.5	0.0241453
1693	424072	0.565012	1693	332805	0.465305
1694	110382	0.120715	1694	111739	0.130091
1695	55476.6	0.0374173	1695	53664.5	0.0363157
1696	87822.6	0.0842497	1696	79151.3	0.075761
1697	41733.1	0.016154	1697	41272.4	0.0154556
1698	51483.2	0.031866	1698	50547.5	0.0316346
1699	57708.2	0.0414667	1699	59194.9	0.0454167
1700	78260.8	0.070542	1700	86529.9	0.0875254
1701	88308.2	0.0848878	1701	93207.7	0.0973717
1702	43589.2	0.01906	1702	43784.1	0.0197489
1703	48836.2	0.0266225	1703	48245.4	0.0266108
1704	715380	0.974834	1704	527349	0.756326
1705	44353.5	0.020915	1705	45256.2	0.0226462
1706	62010	0.0478487	1706	60940.5	0.0482784
1707	62450.7	0.0490099	1707	60577.5	0.0480323
1708	57489.4	0.0409027	1708	56249.5	0.0408452
1709	43032	0.0183708	1709	42635.5	0.0180525
1710	73215.6	0.0640363	1710	67300.8	0.0590261
1711	60621.3	0.0443263	1711	56598.2	0.0409411
1712	40486.5	0.0132868	1712	40294.2	0.0131499
1713	45672.8	0.0231215	1713	43940.2	0.0207152
1714	42623.5	0.0177579	1714	42478.9	0.0176997
1715	48344.9	0.0268785	1715	46306.3	0.0247178
1716	51480.9	0.0310102	1716	46881.8	0.0259248
1717	63186.4	0.0493086	1717	56698.1	0.0422531
1718	40027.6	0.0124819	1718	39944.4	0.0123782
1719	83687.8	0.078719	1719	69110.6	0.0627578
1720	53683.9	0.0339958	1720	49201.1	0.0298176
1721	95130.7	0.0973749	1721	77092.4	0.0747068
1722	43745.2	0.019507	1722	42556.2	0.0180215
1723	48588.7	0.0275514	1723	47509.8	0.0267368
1724	44188	0.0203497	1724	43164.5	0.0191802
1725	41983.6	0.0167128	1725	41630.2	0.0161547
1726	40249.4	0.0135355	1726	40406.2	0.0136878
1727	64367.2	0.0512165	1727	61079.9	0.0487237
1728	53307.7	0.0345408	1728	51571.1	0.0336058
1729	43714	0.0187014	1729	44612.1	0.020459
1730	80211.4	0.0708246	1730	87499.5	0.0873386
1731	40477.3	0.0133568	1731	40759.7	0.013843
1732	45032	0.0211754	1732	44729.1	0.0213431
1733	41756.2	0.0158048	1733	42355.2	0.0168464
1734	41447.2	0.0151634	1734	40938	0.0146169
1735	42302.5	0.0164931	1735	42337.9	0.016843
1736	50302.1	0.0293942	1736	50214.3	0.030305
1737	45085.2	0.0208993	1737	44969.6	0.0214715
1738	47040.1	0.0241721	1738	47578	0.0260115
1739	48081	0.025465	1739	49524.4	0.0287113
1740	48283.2	0.0250659	1740	53433.2	0.034589
1741	69317.2	0.0564361	1741	101941	0.109201
1742	41410.4	0.0151371	1742	45485.3	0.0215081
1743	41600	0.0158455	1743	42163.3	0.0169458
1744	46442	0.0236427	1744	51927.9	0.0330767
1745	40537.3	0.0135442	1745	40473.6	0.0135722
1746	47157.1	0.0246105	1746	46912.1	0.0253688
1747	42842.7	0.017807	1747	42956.2	0.0183367
1748	41727.8	0.0158287	1748	41909.3	0.0163668
1749	47755.4	0.0249256	1749	49706.6	0.0288494
1750	42376.1	0.0166259	1750	47461.2	0.0246315
1751	43773.3	0.0192713	1751	45254.5	0.0219372
1752	45632	0.0223408	1752	47329.8	0.0254376
1753	45516.6	0.0218629	1753	44732.1	0.0214825
1754	41616.1	0.0156386	1754	41346.9	0.01551
1755	40548.6	0.0134873	1755	40692.2	0.0138469
1756	46278.3	0.022813	1756	45037.5	0.021706
1757	47077.4	0.0241922	1757	46335.4	0.0239976
1758	43833.7	0.0191865	1758	44019.8	0.0199057
1759	43013.7	0.0180043	1759	43653.1	0.0193353
1760	47048.3	0.0232813	1760	47434.3	0.024217
1761	43603.5	0.0187533	1761	43221.2	0.0185999
1762	57439.8	0.0394155	1762	54461.2	0.0369685
1763	45089.5	0.0207608	1763	44463.2	0.0203097
1764	42244.3	0.0167632	1764	41666.7	0.0161103
1765	49596.4	0.0276905	1765	48195.6	0.0267648
1766	54498	0.03445	1766	54207.1	0.0354221
1767	49127.6	0.0268899	1767	48524	0.0269659
1768	51018	0.0294766	1768	53890.9	0.034878
1769	40883.7	0.0144814	1769	40896.8	0.0145732
1770	41934.1	0.0163146	1770	41855	0.0163183
1771	45621.5	0.0225204	1771	45463.3	0.0227898
1772	42174.4	0.0162583	1772	41642.8	0.0155814
1773	42525.7	0.0171928	1773	42510.8	0.0174816
1774	49802.2	0.027612	1774	50332.6	0.0293878
1775	54929.2	0.0349153	1775	56565.8	0.0389716
1776	49901.8	0.0281122	1776	51453.4	0.0315201
1777	41960	0.0163099	1777	42495	0.0173021
1778	43523.7	0.0185747	1778	43134.8	0.0182555
1779	47633.7	0.0251655	1779	47358.2	0.0254188
1780	48018.5	0.0253132	1780	46552.9	0.0241434
1781	60439.7	0.0432573	1781	62907.2	0.049051
1782	44222.5	0.0194323	1782	44499.5	0.0203321
1783	51116.8	0.0302771	1783	51570.2	0.0322191
1784	47435.1	0.0243075	1784	47499.5	0.0252565
1785	58684	0.0420318	1785	57040.4	0.0414921
1786	53825.5	0.0347183	1786	55586.7	0.0389015
1787	56132.8	0.0377969	1787	54365.9	0.0367611
1788	49174	0.0270054	1788	49640	0.0288007
1789	49560.6	0.0275358	1789	48610	0.0271802
1790	48651.1	0.0258291	1790	47691.5	0.02529
1791	65241.9	0.0494583	1791	62842.6	0.0482191
1792	56116.5	0.0372376	1792	56163.7	0.038827
1793	43766.5	0.0197624	1793	44264.1	0.0209539
1794	46679.8	0.0241829	1794	49540.5	0.0292487
1795	58959.2	0.0426919	1795	64386.4	0.0529158
1796	43967.3	0.0195035	1796	44894.3	0.0214035
1797	48705.1	0.0262479	1797	50035.4	0.0293635
1798	49529.3	0.0271786	1798	52044.1	0.0322388
1799	45132.4	0.0204265	1799	45770.8	0.0218865
1800	47106.9	0.0238612	1800	45005	0.0214362
1801	222461	0.283546	1801	206347	0.275431
1802	63676.7	0.0506018	1802	71938.6	0.0650809
1803	43513.1	0.0193666	1803	45055.2	0.021925
1804	46727.4	0.0237366	1804	45729.2	0.0231981
1805	47044.8	0.0241283	1805	46690.9	0.024691
1806	41425.6	0.0149766	1806	41057.2	0.014776
1807	44662.1	0.0201399	1807	43784.4	0.0194982
1808	41622.5	0.015268	1808	41546.6	0.0154713
1809	62754.9	0.0495486	1809	64617.8	0.0543488
1810	41956.6	0.0165508	1810	41710	0.0162483
1811	44163.6	0.0203335	1811	43830.2	0.0203169
1812	42667	0.0173186	1812	41478.1	0.0162192
1813	45608.7	0.0221916	1813	44499.1	0.0213923
1814	42191.5	0.0164214	1814	41425.1	0.0157914
1815	52603.2	0.0309227	1815	44733.8	0.0225621
1816	77703.2	0.0688454	1816	68443.5	0.060746
1817	42943.8	0.0177855	1817	41638.5	0.0159012
1818	39926.9	0.0125228	1818	39983.2	0.0125286
1819	40380.3	0.0136148	1819	40253.3	0.013428
1820	136321	0.156645	1820	96596.1	0.10583
1821	42371.1	0.0172338	1821	41174.6	0.015344
1822	43117.1	0.0186387	1822	42460.1	0.0176768
1823	48725.4	0.0277015	1823	48425.3	0.0280779
1824	50538.7	0.0302616	1824	52237.9	0.034351
1825	44757	0.0199544	1825	43594	0.0187912
1826	44412	0.0197999	1826	45284.4	0.0218472
1827	55362.3	0.0356489	1827	58495.1	0.0422867
1828	45649.9	0.0210497	1828	52262.7	0.0320378
1829	121747	0.12999	1829	178250	0.224235
1830	134007	0.147202	1830	129777	0.15024
1831	43610.6	0.0183713	1831	43978.5	0.0193222
1832	71226.9	0.0592262	1832	71552.2	0.0630842
1833	44029.4	0.019109	1833	44703.9	0.020954
1834	51186.4	0.0303784	1834	50043.3	0.0302601
1835	53971	0.0347859	1835	52009.9	0.0335866
1836	44328	0.0192075	1836	45230	0.0215054
1837	41888.2	0.0157228	1837	43489.1	0.0184049
1838	48749.5	0.0270122	1838	63457.5	0.0499134
1839	40758.4	0.0140279	1839	46399.1	0.0227766
1840	44497	0.0200653	1840	54420.2	0.0357886
1841	44577.8	0.0202789	1841	43461.3	0.0192686
1842	42376.6	0.0168306	1842	42138.3	0.0168932
1843	45652.1	0.0222359	1843	44439.9	0.0210727
1844	52096.5	0.0322477	1844	50009.4	0.030439
1845	42193.4	0.0164588	1845	42036.2	0.0165647
1846	42618.7	0.0170517	1846	44810	0.0207043
1847	40439.7	0.0136485	1847	40709.6	0.014122
1848	50558.3	0.0288959	1848	59696	0.0435862
1849	119564	0.128575	1849	100715	0.109013
1850	43773.4	0.0193315	1850	43163.7	0.0188415
1851	43344.8	0.0174815	1851	42632.8	0.0168568
1852	40251.7	0.0128688	1852	40230.3	0.0129063
1853	66233.5	0.0525739	1853	62454	0.0500173
1854	43683.5	0.0191424	1854	42704	0.018139
1855	42382.1	0.0170542	1855	42566.5	0.0175698
1856	41338.9	0.0153056	1856	41457.4	0.0155988
1857	40699	0.0141692	1857	40670.6	0.0142
1858	40387.5	0.0136862	1858	40289.8	0.0135882
1859	44329.5	0.0206676	1859	44283.9	0.0209581
1860	42254.1	0.0156647	1860	41401.2	0.0145786
1861	40065.7	0.0127426	1861	40028	0.0127086
1862	40526	0.0134848	1862	40578.2	0.0136157
1863	46317.1	0.0230661	1863	46025.7	0.0233628
1864	46938.9	0.0241139	1864	46602.3	0.0244134
1865	41540.8	0.0155456	1865	41226.6	0.0152385
1866	57276.4	0.0404695	1866	54078.8	0.0373329
1867	43594.8	0.0191834	1867	43603.6	0.0193738
1868	40206.5	0.0130168	1868	40207.8	0.012977
1869	41434.5	0.0151472	1869	41521.3	0.0154218
1870	45090.1	0.0209019	1870	44718.8	0.0207762
1871	41503.9	0.0150665	1871	41601.9	0.0154386
1872	45871.1	0.0216697	1872	45314.6	0.0213956
1873	45474.2	0.0224428	1873	45362.5	0.0227627
1874	42076.2	0.016666	1874	42302.1	0.0171302
1875	40711.8	0.0140082	1875	40911.6	0.014293
1876	40913	0.0144602	1876	41000.9	0.0146312
1877	45943.7	0.0225316	1877	45718.1	0.0227663
1878	43814	0.0183761	1878	43300.7	0.0180129
1879	45769	0.0210663	1879	44339.3	0.0194098
1880	40319.4	0.0130384	1880	40255.7	0.0129301
1881	43734.6	0.0196549	1881	43379.7	0.0194876
1882	43239.6	0.0186499	1882	43102.5	0.0186503
1883	42744.8	0.0176876	1883	42439.7	0.0173755
1884	40316.4	0.0135255	1884	40275.1	0.013494
1885	41111.3	0.0149749	1885	41099.8	0.0151221
1886	41736.9	0.0161243	1886	41544.7	0.0159819
1887	40615.4	0.0136683	1887	40535.6	0.0135844
1888	40007.1	0.0124401	1888	40031.6	0.0124772
1889	41935.8	0.0166449	1889	41896.2	0.01673
1890	43363.8	0.0187894	1890	43715.9	0.0195232
1891	40050.9	0.012998	1891	40221	0.0131963
1892	40435.4	0.0134986	1892	40748.1	0.0139549
1893	40203.4	0.0129639	1893	40272.3	0.0130702
1894	40064.7	0.0127685	1894	40106.8	0.0128156
1895	42347.3	0.0164061	1895	42341.3	0.0166357
1896	43320.3	0.0183619	1896	42682	0.0177397
1897	41042.1	0.0148626	1897	41307.6	0.0152947
1898	41966.6	0.0167747	1898	42186.7	0.0171192
1899	39910.2	0.0123872	1899	40007.1	0.0124563
1900	40228.3	0.0130232	1900	40114.2	0.0128583
1901	41071.3	0.0147207	1901	40839.8	0.0145413
1902	44407.4	0.0204795	1902	43457.2	0.0196028
1903	42473.1	0.0169264	1903	41868.5	0.0164686
1904	41166.4	0.0148885	1904	41062.7	0.0149364
1905	41437	0.0157696	1905	41448.5	0.0158489
1906	42632.8	0.0174417	1906	42017.7	0.0166584
1907	41387.3	0.0154978	1907	41081.2	0.0152231
1908	42001.7	0.0163816	1908	41220.5	0.0153608
1909	40884.2	0.0142125	1909	40255.4	0.0135752
1910	40659.6	0.0141184	1910	40426.3	0.0138626
1911	42338.6	0.0167548	1911	41913	0.0166482
1912	43405.5	0.0183395	1912	42339.9	0.017467
1913	41476.8	0.0156282	1913	40937.9	0.0148548
1914	40978.8	0.0148809	1914	41071.5	0.015042
1915	40910.7	0.0146127	1915	40622	0.0142971
1916	43237	0.0185731	1916	42507.2	0.0178436
1917	51710.3	0.0322499	1917	48823.7	0.0287274
1918	46978.9	0.024689	1918	44800.5	0.0218675
1919	39952	0.012362	1919	39889.5	0.0122819
1920	50107.5	0.0291376	1920	46914.5	0.0254
1921	43007.1	0.0180984	1921	42284.2	0.0173041
1922	46435.5	0.0229904	1922	44464.4	0.0209085
1923	52667	0.0328626	1923	51879.9	0.0330124
1924	40266.3	0.0129227	1924	40313.3	0.0129879
1925	41329.7	0.0148536	1925	41898.2	0.0158359
1926	45996.8	0.023097	1926	44833.9	0.0220351
1927	50566.2	0.0287408	1927	53318	0.0339654
1928	75359.6	0.0643174	1928	82861.1	0.0795282
1929	41717.4	0.0155122	1929	41369.5	0.0154405
1930	99981.8	0.100156	1930	88020.2	0.0895585
1931	72052.9	0.0594291	1931	72626.3	0.0647419
1932	39993.9	0.0125886	1932	39937	0.0124921
1933	40553.8	0.0133044	1933	40645.1	0.0136074
1934	40201.8	0.0128546	1934	41294.6	0.0144969
1935	44128	0.0199825	1935	44735.4	0.0216298
1936	61872.3	0.0455071	1936	115607	0.129133
1937	65726.9	0.0527285	1937	59348.7	0.0457559
1938	42260.4	0.0163135	1938	41774.8	0.0159525
1939	43675.7	0.0180664	1939	43207.7	0.0180775
1940	41312.1	0.0145318	1940	41155.1	0.0145545
1941	41390.2	0.0146659	1941	41073.3	0.0144167
1942	43044.1	0.0173412	1942	43757.4	0.018738
1943	39960.9	0.0123761	1943	40014.4	0.0124277
1944	42240.6	0.0166503	1944	42070.6	0.0167807
1945	43578.8	0.0178528	1945	43077.3	0.0175093
1946	437147	0.5817	1946	419580	0.597678
1947	66344.4	0.0536357	1947	62693.6	0.0510449
1948	40110.8	0.0127957	1948	40122.6	0.0127843
1949	40115	0.0125622	1949	40085.8	0.0124988
1950	49230.8	0.0274839	1950	48223.4	0.0271092
1951	40391.5	0.0132282	1951	40440.3	0.0132816
1952	41639	0.0157447	1952	41622.6	0.0159072
1953	46724.6	0.0243402	1953	45710.2	0.0234938
1954	111040	0.121257	1954	108000	0.12423
1955	41369.7	0.0153669	1955	41176.5	0.0151733
1956	40173.5	0.0129041	1956	40297	0.0130409
1957	49623.2	0.0275998	1957	49814.9	0.029068
1958	42554.8	0.0166975	1958	42753.7	0.0172405
1959	41680.7	0.0150816	1959	41623.3	0.0151483
1960	52023.8	0.032342	1960	51602.5	0.0332934
1961	40954.3	0.0147559	1961	40998.1	0.0148774
1962	40428.5	0.0138021	1962	40546.8	0.013974
1963	43804.8	0.0194893	1963	43772	0.0197191
1964	41829	0.015567	1964	41723.4	0.0154657
1965	39993.9	0.0126392	1965	40037.1	0.0126843
1966	40067.6	0.0126542	1966	40098.4	0.0126788
1967	40902.4	0.014151	1967	40982.5	0.0143138
1968	40957.2	0.0140904	1968	41152.8	0.0144317
1969	43453.4	0.0192684	1969	43337.4	0.0193305
1970	40081.4	0.0129571	1970	40075.3	0.0128861
1971	42970.7	0.01841	1971	42986.8	0.0186764
1972	41007.2	0.0145202	1972	40820	0.0143059
1973	40293.8	0.0132572	1973	40386.2	0.0133599
1974	42698.2	0.017663	1974	42652.8	0.0179023
1975	53220.2	0.0330418	1975	50518.9	0.030271
1976	40611.1	0.0138314	1976	40480.5	0.0136687
1977	41161.3	0.0150901	1977	41379.2	0.0152133
1978	41352.6	0.0156986	1978	41394.7	0.0158321
1979	41467.3	0.0158304	1979	41618.7	0.0160901
1980	45481.5	0.0215233	1980	44671.6	0.0208014
1981	40524	0.0134898	1981	40357.2	0.0132567
1982	43465.7	0.0184508	1982	42658	0.0176983
1983	42715.9	0.0173951	1983	42187.8	0.0168805
1984	45605.8	0.0211345	1984	43810.1	0.0187014
1985	39812.6	0.0126546	1985	39969.1	0.0127102
1986	45592.2	0.022437	1986	45098.2	0.0220326
1987	42311.3	0.0173047	1987	42629.3	0.0178676
1988	43509.2	0.0189499	1988	43305.3	0.0189001
1989	40749.9	0.0143275	1989	40811.1	0.0144602
1990	42089.6	0.0159935	1990	41849.9	0.0160171
1991	51338.2	0.028901	1991	50659.2	0.0292525
1992	42904.7	0.0174886	1992	42790.4	0.0176486
1993	41952.6	0.0163521	1993	42194.8	0.0167483
1994	40431.8	0.0136962	1994	40228.4	0.0133598
1995	77568.2	0.06987	1995	70184.6	0.0620405
1996	40460.9	0.0135485	1996	40274.9	0.0134029
1997	42939.6	0.0180735	1997	42639.1	0.0179971
1998	40932.1	0.0142108	1998	40649.8	0.0142306
1999	54356.6	0.0350886	1999	51162.3	0.0326554
[truncated: 2,576 more rows]

## Sheet: DataAnalysis
LB RNA Replicate Set 3 (LSMMG vs. control) EXCEL Data and Analysis
SPOT No.	ControlVol	TestVol	ControlPct	TestPct	Tot pct	Test/Control	log ratio	PRAW	PLN	Array Coordinate	Gene	b#	gene product	Original Functional Group	Revised Functional Categories (46 Groups)	Accession# (na)	Accession# (aa)
219	89192.1	55092	0.0865497	0.0391732	0.0628615	-2.20941	-0.344277	0.29988	0.477091	Field1:E7:3	yneJ	b1526	putative transcriptional regulator LYSR-type	Putative regulatory proteins	Not classified	AE000250	1787806
787	75660.9	56362.2	0.0664292	0.0401766	0.0533029	-1.65343	-0.218386	0.394443	0.582328	Field1:F5:1	proV	b2677	ATP-binding component of transport system for glycine, betaine and proline	Transport and binding proteins	Transport of small molecules: Amino acids, amines	AE000352	1789032
1458	429387	257635	0.580492	0.358518	0.469505	-1.61914	-0.209285	0.586741	0.906375	Field1:D6:4	atpG	b3733	membrane-bound ATP synthase, F1 sector, gamma-subunit	Energy metabolism	ATP-proton motive force interconversion	AE000450	1790171
1138	55971.4	45720	0.038443	0.0240092	0.0312261	-1.60118	-0.204441	0.219605	0.243056	Field1:D21:4	minD	b1175	cell division inhibitor, a membrane ATPase, activates minC	Cell processes	Cell division	AE000216	1787423
1133	86758.8	63290.1	0.0853399	0.0541909	0.0697654	-1.5748	-0.197226	0.497317	0.727596	Field1:J19:4	flgI	b1080	homolog of Salmonella P-ring of flagella basal body	Cell processes	Surface structures	AE000208	1787320
1371	83294.5	62123.6	0.0787311	0.050632	0.0646816	-1.55497	-0.191721	0.487251	0.705038	Field1:F8:3	napG	b2205	ferredoxin-type protein: electron transfer	Energy metabolism	Energy metabolism, carbon: Electron transport	AE000309	1788533
1244	61684.7	49260.5	0.0470352	0.0302532	0.0386442	-1.55472	-0.191652	0.338863	0.452525	Field1:H24:1	tsr	b4355	methyl-accepting chemotaxis protein I, serine sensor receptor	Regulatory function	Chemotaxis and mobility	AE000506	2367378
852	74663.1	57248.2	0.066371	0.0430189	0.054695	-1.54283	-0.188319	0.458785	0.65858	Field1:H21:1	mtlA	b3599	PTS system, mannitol-specific enzyme IIABC components	Transport and binding proteins	Transport of small molecules: Carbohydrates, organic acids, alcohols	AE000438	1790027
1522	48765.5	42077.7	0.0272628	0.0176976	0.0224802	-1.54048	-0.187657	0.0566755	0.0777837	Field1:D22:4	himD	b0912	integration host factor (IHF), beta subunit; site-specific recombination	DNA replication, repair, restriction/modification	DNA - replication, repair, restriction/modification	AE000193	1787141
749	63547.1	51112.2	0.0503285	0.0330198	0.0416742	-1.52419	-0.18304	0.386459	0.537259	Field1:I20:4	ftn	b1905	cytoplasmic ferritin (an iron storage protein)	Transport and binding proteins	Transport of small molecules: Cations	AE000284	1788216
1427	49622.1	42822.3	0.0289814	0.0192288	0.0241051	-1.50719	-0.178168	0.0738959	0.0570049	Field1:F22:3	pgk	b2926	phosphoglycerate kinase	Central intermediary metabolism	Energy metabolism, carbon: Glycolysis	AE000376	1789294
1820	136321	96596.1	0.156645	0.10583	0.131237	-1.48016	-0.170309	0.610825	0.8442	Field2:G23:3	pepQ	b3847	proline dipeptidase	Carbon compound catabolism	Degradation of proteins, peptides, glyco	AE000460	1790282
1517	57102.8	47516.7	0.0400649	0.0271257	0.0335953	-1.47701	-0.169383	0.305786	0.376473	Field1:J20:4	phrB	b0708	deoxyribodipyrimidine photolyase (photoreactivation)	DNA replication, repair, restriction/modification	DNA - replication, repair, restriction/modification	AE000174	1786926
1323	49670.9	43053.3	0.0287069	0.0194443	0.0240756	-1.47636	-0.169194	0.0763506	0.0575505	Field1:F20:2	adhE	b1241	CoA-linked acetaldehyde dehydrogenase and iron-dependent alcohol dehydrogenase; pyruvate-formate-lyase deactivase	Energy metabolism	Energy metabolism, carbon: Fermentation	AE000222	1787493
163	67612	54735.8	0.0542102	0.0373418	0.045776	-1.45173	-0.161886	0.457583	0.612907	Field1:E17:2	phoU	b3724	negative regulator for pho regulon and putative enzyme in phosphate metabolism	Regulatory function	Global regulatory functions	AE000449	1790161
810	135186	98130.8	0.156166	0.108604	0.132385	-1.43794	-0.157741	0.634782	0.868801	Field1:D11:1	ptsN	b3204	phosphotransferase system enzyme IIA, regulates N metabolism	Transport and binding proteins	Transport of small molecules: Amino acids, amines	AE000400	1789597
1531	65602.8	53626.1	0.0527694	0.0369621	0.0448657	-1.42766	-0.154626	0.466372	0.629815	Field1:F24:4	hns	b1237	DNA-binding protein HLP-II (HU, BH2, HD, NS); pleiotropic regulator	Regulatory function	Basic proteins - synthesis, modification	AE000222	1787489
77	50070.6	44029.9	0.0295314	0.021078	0.0253047	-1.40105	-0.146454	0.123169	0.105023	Field1:I19:1	bglA	b2901	6-phospho-beta-glucosidase A; cryptic	Carbon compound catabolism	Degradation of small molecules: Carbon compounds	AE000373	2367174
314	74252.7	59800.5	0.0653287	0.0466677	0.0559982	-1.39987	-0.146088	0.54922	0.733818	Field1:C7:4	trs5_1	b0259	IS5 transposase	Phage, transposon, or plasmid	Transposon-related functions	AE000133	1786453
499	49307.9	43915.5	0.0278814	0.0200348	0.0239581	-1.39165	-0.14353	0.0718084	0.0599934	Field1:E6:2	mepA	b2328	murein DD-endopeptidase, penicillin-insensitive	Cell structure	Murein sacculus, peptidoglycan	AE000321	1788668
1124	64848.4	53470.1	0.0532341	0.0383039	0.045769	-1.38978	-0.142947	0.512626	0.68354	Field1:H17:4	flgM	b1071	anti-FliA (anti-sigma) factor; also known as RflB protein	Regulatory function	Surface structures	AE000208	1787311
2385	65688.5	54712.6	0.0529692	0.0383883	0.0456787	-1.37983	-0.139824	0.507126	0.674091	Field2:B21:1	yahJ	b0324	putative deaminase	Putative enzymes	Not classified	AE000139	1786517
2777	82499.1	65487.5	0.0763658	0.0553798	0.0658728	-1.37895	-0.139547	0.594232	0.773057	Field2:B24:1	yaiI	b0387	orf, hypothetical protein	Hypothetical, unclassified, unknown	Unknown	AE000145	1786586
269	56465.1	48514.2	0.0386518	0.0281734	0.0334126	-1.37193	-0.13733	0.351452	0.438148	Field1:I19:3	yhcS	b3243	putative transcriptional regulator LYSR-type	Putative regulatory proteins	Not classified	AE000403	1789639
1815	52603.2	44733.8	0.0309227	0.0225621	0.0267424	-1.37056	-0.136897	0.134208	0.12068	Field2:M21:3	rpmG	b3636	50S ribosomal subunit protein L33	Translation, post-translational modification	Ribosomal proteins - synthesis, modification	AE000441	1790067
395	52339.5	45919.1	0.0322651	0.0235658	0.0279154	-1.36915	-0.13645	0.208041	0.21723	Field1:E4:1	murE	b0085	meso-diaminopimelate-adding enzyme	Cell structure	Murein sacculus, peptidoglycan	AE000118	1786273
466	53573	46709.7	0.0344693	0.0252167	0.029843	-1.36692	-0.135744	0.272343	0.310607	Field1:C22:1	lpp	b1677	murein lipoprotein	Cell structure	Murein sacculus, peptidoglycan	AE000263	1787967
1140	50366.1	44702.5	0.0301772	0.0224951	0.0263362	-1.34151	-0.127593	0.183162	0.182992	Field1:H21:4	treA	b1197	trehalase, periplasmic	Cell processes	Osmotic adaptation	AE000218	1787447
807	102759	81076.8	0.107638	0.0804972	0.0940675	-1.33716	-0.126184	0.673117	0.863003	Field1:N9:1	tdcC	b3116	anaerobically inducible L-threonine, L-serine permease	Transport and binding proteins	Transport of small molecules: Amino acids, amines	AE000393	1789504
379	52190.9	46035.5	0.0323911	0.0243087	0.0283499	-1.33249	-0.124664	0.24964	0.269779	Field1:E23:4	yi21_4	b2861	IS2 hypothetical protein	Phage, transposon, or plasmid	Transposon-related functions	AE000369	1789225
2015	98233.6	77659.5	0.102117	0.0767805	0.0894489	-1.32999	-0.123848	0.677159	0.859647	Field2:M24:1	purC	b2476	phosphoribosylaminoimidazole-succinocarboxamide synthetase = SAICAR synthetase	Nucleotide biosynthesis and metabolism	Purine ribonucleotide biosynthesis	AE000334	1788820
1218	59604.3	51579.8	0.0443624	0.0334083	0.0388853	-1.32788	-0.12316	0.488136	0.63288	Field1:D18:1	uspA	b3495	universal stress protein; broad regulatory function?	Cell processes	Adaptations, atypical conditions	AE000425	1789909
2490	49320	44233.7	0.0279434	0.0210773	0.0245103	-1.32576	-0.122464	0.0982384	0.0800525	Field2:D23:2	b2146	b2146	putative oxidoreductase	Putative enzymes	Not classified	AE000303	1788468
1403	59152.8	51431.2	0.0436745	0.032975	0.0383248	-1.32447	-0.122044	0.493386	0.633774	Field1:F16:3	trxC	b2582	putative thioredoxin-like protein	Putative enzymes	Not classified	AE000344	1788936
123	57531	50085	0.0412157	0.0315161	0.0363659	-1.30777	-0.11653	0.472952	0.599506	Field1:E7:2	treC	b4239	trehalase 6-P hydrolase	Carbon compound catabolism	Degradation of small molecules: Carbon compounds	AE000495	1790687
1432	75831.2	62955.4	0.0692283	0.0530554	0.0611418	-1.30483	-0.115554	0.648777	0.817978	Field1:P22:3	hybD	b2993	probable processing element for hydrogenase-2	Putative enzymes	Energy metabolism, carbon: Anaerobic respiration	AE000382	1789367
1721	95130.7	77092.4	0.0973749	0.0747068	0.0860409	-1.30343	-0.115087	0.692161	0.872153	Field2:A23:2	infC	b1718	protein chain initiation factor IF-3	Translation, post-translational modification	Proteins - translation and modification	AE000267	1788012
3049	68505.9	58111.2	0.0568712	0.0436351	0.0502532	-1.30334	-0.115056	0.600518	0.760573	Field2:B20:4	b1155	b1155	orf, hypothetical protein	Hypothetical, unclassified, unknown	Unknown	AE000214	1787401
3050	90809.4	73615.2	0.0899252	0.0690312	0.0794782	-1.30267	-0.114836	0.683192	0.851801	Field2:D20:4	ycfA	b1156	orf, hypothetical protein	Hypothetical, unclassified, unknown	Unknown	AE000214	1787402
380	62220.7	53503.8	0.0478002	0.0367095	0.0422548	-1.30212	-0.114652	0.548282	0.692882	Field1:G23:4	trs5_9	b2982	IS5 transposase	Phage, transposon, or plasmid	Transposon-related functions	AE000381	1789355
4021	71691.5	59829.3	0.0602269	0.0464107	0.0533188	-1.29769	-0.113172	0.616509	0.76202	Field3:J21:2	yiaC	b3550	orf, hypothetical protein	Hypothetical, unclassified, unknown	Unknown	AE000432	1789972
1450	62214.1	53650.9	0.0480381	0.0370319	0.042535	-1.29721	-0.113009	0.55712	0.704743	Field1:D4:4	glpD	b3426	sn-glycerol-3-phosphate dehydrogenase (aerobic)	Energy metabolism	Energy metabolism, carbon: Aerobic respiration	AE000418	2367226
1239	62785.3	53978.8	0.0487266	0.0376038	0.0431652	-1.29579	-0.112535	0.562627	0.70863	Field1:N22:1	mopB	b4142	GroES, 10 Kd chaperone binds to Hsp60 in pres. Mg-ATP, suppressing its ATPase activity	Cell processes	Chaperones	AE000487	1790585
43	74971.7	62785.6	0.0674701	0.0522049	0.0598375	-1.29241	-0.1114	0.654026	0.81803	Field1:E11:1	gatZ	b2095	putative tagatose 6-phosphate kinase 1	Putative enzymes	Not classified	AE000298	1788411
2097	60903.6	52917.2	0.0459449	0.0356129	0.0407789	-1.29012	-0.11063	0.54458	0.687334	Field2:A22:2	yafJ	b0223	putative amidotransferase	Putative enzymes	Not classified	AE000131	1786417
1704	715380	527349	0.974834	0.756326	0.86558	-1.28891	-0.110221	0.765213	0.951004	Field2:O17:2	rmf	b0953	ribosome modulation factor	Translation, post-translational modification	Ribosomes - maturation and modification	AE000197	1787186
27	44164.9	41065.4	0.0194268	0.0150748	0.0172508	-1.2887	-0.11015	0.466415	0.344311	Field1:E7:1	ycfN	b1106	putative beta-glucosidase (EC 3.2.1.21)	Putative enzymes	Not classified	AE000211	1787349
410	50612.7	45931.3	0.0300364	0.0238664	0.0269514	-1.25852	-0.0998616	0.241891	0.258131	Field1:C8:1	lpxD	b0179	UDP-3-O-(3-hydroxymyristoyl)-glucosamine N-acyltransferase; third step of endotoxin (lipidA) synthesis	Cell structure	Surface polysaccharides and antigens	AE000127	1786376
1508	45057.3	41907.7	0.0218137	0.017357	0.0195854	-1.25677	-0.0992549	0.270936	0.245679	Field1:H18:4	hupB	b0440	DNA-binding protein HU-beta, NS1 (HU-1)	DNA replication, repair, restriction/modification	Basic proteins - synthesis, modification	AE000150	1786644
1599	65782.8	57325.9	0.0503322	0.040077	0.0452046	-1.25589	-0.0989511	0.600593	0.733659	Field2:M15:1	hupA	b4000	DNA-binding protein HU-alpha (HU-2)	DNA replication, repair, restriction/modification	Basic proteins - synthesis, modification	AE000473	1790433
218	47038	43420.3	0.0243024	0.0193712	0.0218368	-1.25457	-0.0984941	0.109344	0.123049	Field1:C7:3	ydeW	b1512	putative transcriptional regulator, sorC family	Putative regulatory proteins	Not classified	AE000249	1787791
602	48642.6	44668.6	0.0269598	0.0214922	0.024226	-1.2544	-0.0984346	0.0990528	0.0854108	Field1:C8:3	ynaF	b1376	putative filament protein	Putative cell structure	Not classified	AE000234	1787640
1719	83687.8	69110.6	0.078719	0.0627578	0.0707384	-1.25433	-0.0984116	0.711488	0.84125	Field2:M21:2	rplT	b1716	50S ribosomal subunit protein L20, and regulator	Translation, post-translational modification	Ribosomal proteins - synthesis, modification	AE000266	1788009
226	51028.8	46374	0.0307607	0.024566	0.0276633	-1.25217	-0.0976618	0.281924	0.312079	Field1:C9:3	b1827	b1827	putative regulator	Putative regulatory proteins	Not classified	AE000277	1788131
1354	51792.9	46888	0.0321199	0.0256916	0.0289057	-1.25021	-0.0969821	0.339231	0.393007	Field1:D4:3	pykA	b1854	pyruvate kinase II, glucose stimulated	Central intermediary metabolism	Energy metabolism, carbon: Glycolysis	AE000279	1788160
1316	45682.1	42469.7	0.0229277	0.0183412	0.0206345	-1.25006	-0.0969323	0.18711	0.18692	Field1:H18:2	icdA	b1136	isocitrate dehydrogenase, specific for NADP+	Central intermediary metabolism	Energy metabolism, carbon: TCA cycle	AE000213	1787381
179	44019	41228.5	0.019598	0.0157015	0.0176498	-1.24816	-0.0962695	0.470771	0.363129	Field1:E21:2	yagI	b0272	putative regulator	Putative regulatory proteins	Not classified	AE000135	1786468
3643	46401.6	42966.3	0.0231607	0.0185625	0.0208616	-1.24772	-0.0961158	0.190314	0.189459	Field3:E24:2	b2529	b2529	orf, hypothetical protein	Hypothetical, unclassified, unknown	Unknown	AE000339	1788878
1341	47415.8	43924.2	0.0255154	0.0204502	0.0229828	-1.24769	-0.0961059	0.0680158	0.0684307	Field1:J24:2	b1588	b1588	putative oxidoreductase, major subunit	Putative enzymes	Not classified	AE000254	1787871
1435	49749.4	45462.5	0.0287813	0.0230751	0.0259282	-1.24729	-0.0959663	0.199119	0.202938	Field1:F24:3	hybA	b2996	hydrogenase-2 small subunit	Energy metabolism	Energy metabolism, carbon: Anaerobic respiration	AE000382	1789370
1491	47543.1	43965.2	0.0255788	0.0205619	0.0230704	-1.24399	-0.0948172	0.0604079	0.0594855	Field1:F14:4	rpiR	b4089	transcriptional repressor of rpiB expression	Regulatory function	Central intermediary metabolism: Non-oxidative branch, pentose pathway	AE000482	1790527
1234	50093.8	45899.6	0.0295082	0.0237897	0.026649	-1.24038	-0.0935535	0.251961	0.268387	Field1:D22:1	katG	b3942	catalase; hydroperoxidase HPI(I)	Cell processes	Detoxification	AE000468	1790378
863	48334.6	44792.5	0.0272207	0.0220355	0.0246281	-1.23531	-0.0917748	0.171431	0.163651	Field1:N23:1	tnaB	b3709	low affinity tryptophan permease	Transport and binding proteins	Transport of small molecules: Amino acids, amines	AE000448	1790145
800	240144	188357	0.305484	0.247402	0.276443	-1.23477	-0.0915853	0.7942	0.941562	Field1:P7:1	nupG	b2964	transport of nucleosides, permease protein	Transport and binding proteins	Transport of small molecules: Nucleosides, purines, pyrimidines	AE000379	1789336
3868	52669.2	47758.9	0.0314513	0.0254764	0.0284638	-1.23453	-0.0915017	0.286021	0.315455	Field3:H7:1	yhaQ	b3112	putative L-serine dehydratase	Putative enzymes	Not classified	AE000393	1789500
3740	66926.6	58433	0.0544055	0.0442264	0.0493159	-1.23016	-0.0899614	0.685211	0.783493	Field3:G24:3	b2790	b2790	orf, hypothetical protein	Hypothetical, unclassified, unknown	Unknown	AE000363	1789154
611	55509.6	50056.7	0.0374226	0.030499	0.0339608	-1.22701	-0.0888483	0.512615	0.619898	Field1:E10:3	yfcU	b2338	putative outer membrane protein	putative membrane protein	Not classified	AE000322	1788679
1137	50006.3	45999.5	0.0292905	0.023954	0.0266223	-1.22278	-0.087348	0.258015	0.277507	Field1:B21:4	minE	b1174	cell division topological specificity factor, reverses MinC inhibition of ftsZ ring formation	Cell processes	Cell division	AE000216	1787422
383	61619	54670.6	0.0470984	0.0385221	0.0428103	-1.22263	-0.0872959	0.641836	0.770185	Field1:M23:4	trs5_10	b3218	IS5 transposase	Phage, transposon, or plasmid	Transposon-related functions	AE000401	1789612
714	51640.3	47106.1	0.0319834	0.0261757	0.0290796	-1.22187	-0.0870257	0.383081	0.44681	Field1:C12:4	oppA	b1243	oligopeptide transport; periplasmic binding protein	Transport and binding proteins	Protein, peptide secretion	AE000222	1787495
1288	149801	121599	0.175532	0.143705	0.159618	-1.22147	-0.0868841	0.79178	0.932683	Field1:P10:2	sucC	b0728	succinyl-CoA synthetase, beta subunit	Central intermediary metabolism	Energy metabolism, carbon: TCA cycle	AE000176	1786948
2313	82942.8	70237.6	0.0761338	0.0623318	0.0692328	-1.22143	-0.0868682	0.736315	0.856538	Field2:B3:1	moeA	b0827	molybdopterin biosynthesis	Biosynthesis of cofactors, prosthetic groups and carriers	Biosynthesis of cofactors, carriers: Molybdopterin	AE000185	1787049
830	134998	110836	0.154922	0.127025	0.140974	-1.21962	-0.0862238	0.789282	0.934683	Field1:L15:1	livF	b3454	ATP-binding component of leucine transport	Transport and binding proteins	Transport of small molecules: Amino acids, amines	AE000421	1789863
1449	52101	47671.7	0.0326031	0.0267659	0.0296845	-1.21808	-0.0856765	0.407613	0.481297	Field1:B4:4	glpE	b3425	protein of glp regulon	Energy metabolism	Energy metabolism, carbon: Anaerobic respiration	AE000418	1789831
1693	424072	332805	0.565012	0.465305	0.515158	-1.21428	-0.0843202	0.815172	0.955472	Field2:I15:2	glnS	b0680	glutamine tRNA synthetase	Translation, post-translational modification	Aminoacyl tRNA synthetases, tRNA modification	AE000171	1786895
78	45817.3	42974.5	0.0221996	0.0182997	0.0202496	-1.21311	-0.0839011	0.279623	0.255571	Field1:K19:1	ygfF	b2902	putative oxidoreductase	Putative enzymes	Not classified	AE000373	2367175
636	66851.1	58795.3	0.054467	0.044939	0.049703	-1.21202	-0.0835095	0.695459	0.822011	Field1:G16:3	yaaU	b0045	putative transport protein	Putative transport proteins	Not classified	AE000114	1786229
373	46050.7	43257.6	0.02348	0.0194149	0.0214474	-1.20938	-0.0825628	0.147923	0.154117	Field1:I21:4	grpE	b2614	phage lambda replication; host DNA synthesis; heat shock protein; protein repair	Phage, transposon, or plasmid	Phage-related functions and prophages	AE000347	1788967
682	50588.1	46670.8	0.0300258	0.0249033	0.0274646	-1.20569	-0.0812363	0.316065	0.354134	Field1:C4:4	glnH	b0811	periplasmic glutamine-binding protein; permease	Transport and binding proteins	Transport of small molecules: Amino acids, amines	AE000183	1787031
2705	62279	55160.9	0.0462801	0.0384705	0.0423753	-1.203	-0.0802667	0.652998	0.761371	Field2:B6:1	yafK	b0224	orf, hypothetical protein	Hypothetical, unclassified, unknown	Unknown	AE000131	1786418
882	52833.5	48565.4	0.0340439	0.0283597	0.0312018	-1.20043	-0.0793385	0.491417	0.585917	Field1:D5:2	glpF	b3927	facilitated diffusion of glycerol	Transport and binding proteins	Transport of small molecules: Carbohydrates, organic acids, alcohols	AE000467	1790362
948	42497.2	40572.2	0.0175508	0.0146311	0.0160909	-1.19956	-0.0790204	0.650017	0.475429	Field1:H21:2	yccA	b0970	putative carrier/transport protein	Putative transport proteins	Not classified	AE000199	1787205
1132	45947	43009	0.0231608	0.0193524	0.0212566	-1.19679	-0.0780186	0.16177	0.166224	Field1:H19:4	flgH	b1079	flagellar biosynthesis, basal-body outer-membrane L (lipopolysaccharide layer) ring protein	Cell processes	Surface structures	AE000208	1787319
1716	51480.9	46881.8	0.0310102	0.0259248	0.0284675	-1.19616	-0.077789	0.373866	0.424113	Field2:G21:2	pheT	b1713	phenylalanine tRNA synthetase, beta-subunit	Translation, post-translational modification	Aminoacyl tRNA synthetases, tRNA modification	AE000266	1788006
381	50197.4	46317.6	0.0293699	0.0245631	0.0269665	-1.19569	-0.0776184	0.305194	0.334008	Field1:I23:4	yi21_5	b3044	IS2 hypothetical protein	Phage, transposon, or plasmid	Transposon-related functions	AE000386	1789423
2012	45459	42642	0.0215076	0.0180163	0.019762	-1.19379	-0.0769273	0.350519	0.313132	Field2:G24:1	nrdA	b2234	ribonucleoside diphosphate reductase 1, alpha subunit, B1	Nucleotide biosynthesis and metabolism	2'-Deoxyribonucleotide metabolism	AE000313	2367133
3450	80853.4	70393.4	0.0763249	0.0639795	0.0701522	-1.19296	-0.0766255	0.771443	0.897678	Field3:C23:4	trs5_6	b1994	IS5 transposase	Phage, transposon, or plasmid	Transposon-related functions	AE000291	1788303
2390	45801.3	42454.6	0.0214625	0.0180081	0.0197353	-1.19182	-0.0762124	0.34555	0.307731	Field2:L21:1	yajG	b0434	putative polymerase/proteinase	Putative enzymes	Not classified	AE000149	1786637
1454	79109.8	68819.4	0.0727303	0.0610246	0.0668774	-1.19182	-0.0762108	0.7654	0.885366	Field1:L4:4	lldD	b3605	L-lactate dehydrogenase	Energy metabolism	Energy metabolism, carbon: Aerobic respiration	AE000438	1790033
2491	57218.6	51617.4	0.039829	0.0334252	0.0366271	-1.19159	-0.0761259	0.612373	0.716187	Field2:F23:2	yeiA	b2147	putative oxidoreductase	Putative enzymes	Not classified	AE000303	1788469
2000	114665	95026	0.120303	0.101063	0.110683	-1.19037	-0.0756838	0.800985	0.892645	Field2:O20:1	tmk	b1098	thymidylate kinase	Nucleotide biosynthesis and metabolism	2'-Deoxyribonucleotide metabolism	AE000210	1787340
1466	69501.1	61647.6	0.0594743	0.0500858	0.05478	-1.18745	-0.0746151	0.7456	0.868435	Field1:D8:4	fdhE	b3891	affects formate dehydrogenase-N	Energy metabolism	Energy metabolism, carbon: Anaerobic respiration	AE000464	1790324
2585	45711.2	43140.1	0.0225743	0.0190323	0.0208033	-1.18611	-0.0741236	0.254947	0.254027	Field2:B23:3	yrfG	b3399	putative phosphatase	Putative enzymes	Not classified	AE000415	1789802
753	71019.5	62930.8	0.061043	0.0515256	0.0562843	-1.18471	-0.073613	0.750677	0.870603	Field1:A22:4	gatA	b2094	galactitol-specific enzyme IIA of phosphotransferase system	Transport and binding proteins	Transport of small molecules: Carbohydrates, organic acids, alcohols	AE000298	1788410
2204	45282.6	42690.2	0.0212221	0.0179139	0.019568	-1.18467	-0.0735974	0.388906	0.337929	Field2:G24:3	cysI	b2763	sulfite reductase, alpha subunit	Central intermediary metabolism	Central intermediary metabolism: Sulfur metabolism	AE000360	1789122
1399	64454.2	57590.4	0.0512318	0.0432623	0.047247	-1.18421	-0.0734302	0.720939	0.829835	Field1:N14:3	hyfI	b2489	hydrogenase 4 Fe-S subunit	Energy metabolism	Energy metabolism, carbon: Anaerobic respiration	AE000335	1788834
2104	54490.9	49300.6	0.0353807	0.029905	0.0326428	-1.1831	-0.0730219	0.54628	0.629645	Field2:O22:2	cynT	b0339	carbonic anhydrase	Central intermediary metabolism	Central intermediary metabolism: Pool, multipurpose conversions	AE000141	1786534
404	57350.9	52212.6	0.0401581	0.0339707	0.0370644	-1.18214	-0.0726695	0.63351	0.741238	Field1:G6:1	hofB	b0107	putative integral membrane protein involved in biogenesis of fimbriae, protein transport, DNA uptake	Putative transport proteins	Not classified	AE000119	1786296
2257	55984.1	51121.4	0.0373364	0.0316035	0.0344699	-1.1814	-0.0723978	0.581605	0.679438	Field2:A14:4	aceK	b4016	isocitrate dehydrogenase kinase/phosphatase	Central intermediary metabolism	Central intermediary metabolism: Glyoxylate bypass	AE000474	1790446
4234	64422.6	57290.6	0.0497311	0.0420977	0.0459144	-1.18133	-0.0723697	0.709042	0.811258	Field3:D4:1	yjgQ	b4262	orf, hypothetical protein	Hypothetical, unclassified, unknown	Unknown	AE000497	1790713
3234	67323.5	60014.3	0.0524353	0.0444046	0.0484199	-1.18085	-0.0721956	0.713164	0.819097	Field3:C17:2	ydfA	b1571	orf, hypothetical protein	Hypothetical, unclassified, unknown	Unknown	AE000253	1787854
1849	119564	100715	0.128575	0.109013	0.118794	-1.17945	-0.0716798	0.81409	0.918617	Field2:A7:4	lplA	b4386	lipoate-protein ligase A	Cell structure	Macromolecule synthesis, modification: Lipoprotein	AE000508	1790846
4009	191566	157599	0.231199	0.196066	0.213632	-1.17919	-0.0715833	0.831189	0.938267	Field3:B19:2	yhjD	b3522	orf, hypothetical protein	Hypothetical, unclassified, unknown	Unknown	AE000428	1789939
299	98043.2	84489.5	0.10113	0.0857981	0.0934641	-1.1787	-0.0714026	0.806609	0.927405	Field1:E3:4	yjdH	b4125	putative 2-component sensor protein	Putative regulatory proteins	Not classified	AE000485	1790567
1282	43627.2	41695.3	0.0192249	0.0163173	0.0177711	-1.17819	-0.0712154	0.566413	0.45033	Field1:D10:2	sdhC	b0721	succinate dehydrogenase, cytochrome b556	Central intermediary metabolism	Energy metabolism, carbon: TCA cycle	AE000175	1786940
3428	241485	198360	0.305053	0.259236	0.282145	-1.17674	-0.0706797	0.838498	0.961892	Field3:G17:4	b1957	b1957	orf, hypothetical protein	Hypothetical, unclassified, unknown	Unknown	AE000287	1788267
469	41856.6	40302.4	0.0161535	0.0137342	0.0149439	-1.17615	-0.0704612	0.747704	0.52354	Field1:I22:1	flhD	b1892	regulator of flagellar biosynthesis, acting on class 2 operons; transcriptional initiation factor?	Regulatory function	Surface structures	AE000283	1788202
2675	55331.3	49964.4	0.0371661	0.031601	0.0343835	-1.17611	-0.0704466	0.605212	0.692608	Field2:F21:4	yacG	b0101	orf, hypothetical protein	Hypothetical, unclassified, unknown	Unknown	AE000119	1786290
283	43735.3	41671.9	0.0189639	0.016132	0.017548	-1.17555	-0.0702393	0.601683	0.480339	Field1:E23:3	yicM	b3662	putative transport protein	Putative transport proteins	Not classified	AE000444	1790095
1428	76538.4	67414.5	0.0702528	0.0597682	0.0650105	-1.17542	-0.0701937	0.782629	0.899073	Field1:H22:3	tktA	b2935	transketolase 1 isozyme	Central intermediary metabolism	Central intermediary metabolism: Non-oxidative branch, pentose pathway	AE000376	2367177
346	48704.4	45789.3	0.0271984	0.0231631	0.0251807	-1.17421	-0.069747	0.211027	0.215376	Field1:C15:4	pspB	b1305	phage shock protein	Phage, transposon, or plasmid	Phage-related functions and prophages	AE000228	1787563
1229	42723.1	40979.8	0.0178589	0.0152332	0.0165461	-1.17236	-0.0690617	0.662767	0.508536	Field1:J20:1	ibpA	b3687	heat shock protein	Cell processes	Adaptations, atypical conditions	AE000446	1790122
1366	87170.9	75572.1	0.0863892	0.0737304	0.0800598	-1.17169	-0.0688128	0.805537	0.915647	Field1:L6:3	ccmB	b2200	heme exporter protein B, cytochrome c-type biogenesis protein	Transport and binding proteins	Protein, peptide secretion	AE000309	1788528
19	45237.6	42904.2	0.0219992	0.0187798	0.0203895	-1.17143	-0.0687168	0.292316	0.270103	Field1:E5:1	pgm	b0688	phosphoglucomutase	Central intermediary metabolism	Degradation of small molecules: Carbon compounds	AE000172	1786904
1467	44459.5	42325.7	0.0206899	0.0176832	0.0191866	-1.17003	-0.0681972	0.439445	0.376514	Field1:F8:4	fdoI	b3892	formate dehydrogenase, cytochrome B556 (FDO) subunit	Energy metabolism	Energy metabolism, carbon: Anaerobic respiration	AE000464	1790325
211	43199.8	41315.7	0.0185356	0.0158696	0.0172026	-1.16799	-0.0674396	0.625048	0.494952	Field1:E5:3	b1314	b1314	putative transient receptor potential locus	Putative factors	Not classified	AE000229	1787573
689	64530.4	58148.1	0.0515124	0.0441378	0.0478251	-1.16708	-0.0671015	0.743366	0.851942	Field1:A6:4	potH	b0856	putrescine transport protein; permease	Transport and binding proteins	Transport of small molecules: Amino acids, amines	AE000187	1787080
1717	63186.4	56698.1	0.0493086	0.0422531	0.0457808	-1.16698	-0.0670644	0.734173	0.834493	Field2:I21:2	pheS	b1714	phenylalanine tRNA synthetase, alpha-subunit	Translation, post-translational modification	Aminoacyl tRNA synthetases, tRNA modification	AE000266	1788007
555	42543.3	40760	0.0173443	0.0148878	0.0161161	-1.165	-0.0663257	0.701688	0.537693	Field1:E20:2	rfaQ	b3632	lipopolysaccharide core biosynthesis	Cell structure	Macromolecule metabolism: Lipopolysaccharide	AE000440	1790062
1367	190493	156942	0.234457	0.201255	0.217856	-1.16498	-0.0663169	0.845916	0.936427	Field1:N6:3	ccmA	b2201	ATP binding protein of heme exporter A	Transport and binding proteins	Protein, peptide secretion	AE000309	1788529
2017	77053	67828.4	0.0676685	0.058094	0.0628813	-1.16481	-0.0662557	0.785459	0.881624	Field2:A2:2	purM	b2499	phosphoribosylaminoimidazole synthetase = AIR synthetase	Nucleotide biosynthesis and metabolism	Purine ribonucleotide biosynthesis	AE000336	1788845
667	43251.6	41397.4	0.0180169	0.0154812	0.0167491	-1.16379	-0.0658749	0.675807	0.527993	Field1:E24:3	gltJ	b0654	glutamate/aspartate transport system permease	Transport and binding proteins	Transport of small molecules: Amino acids, amines	AE000169	1786874
1501	48082.6	45177	0.0264025	0.0226949	0.0245487	-1.16337	-0.0657167	0.326589	0.313264	Field1:J16:4	dksA	b0145	dnaK suppressor protein	DNA replication, repair, restriction/modification	DNA - replication, repair, restriction/modification	AE000123	1786338
1433	45020.1	42738.5	0.0216355	0.0185984	0.0201169	-1.1633	-0.0656911	0.332113	0.30045	Field1:B24:3	hybC	b2994	probable large subunit, hydrogenase-2	Putative enzymes	Energy metabolism, carbon: Anaerobic respiration	AE000382	1789368
70	43572.6	41744.7	0.0191449	0.0164613	0.0178031	-1.16303	-0.0655905	0.590603	0.477867	Field1:K17:1	fucA	b2800	L-fuculose-1-phosphate aldolase	Carbon compound catabolism	Degradation of small molecules: Carbon compounds	AE000363	1789164
2488	61298.1	54510.2	0.0445197	0.0382861	0.0414029	-1.16282	-0.0655107	0.702444	0.779785	Field2:P21:2	thiM	b2104	hydoxyethylthiazole kinase	Biosynthesis of cofactors, prosthetic groups and carriers	Biosynthesis of cofactors, carriers: Thiamin	AE000299	1788421
2322	59451	53818.9	0.0433409	0.0373059	0.0403234	-1.16177	-0.0651197	0.703396	0.796567	Field2:D5:1	ribA	b1277	GTP cyclohydrolase II	Biosynthesis of cofactors, prosthetic groups and carriers	Biosynthesis of cofactors, carriers: Riboflavin	AE000226	1787533
1572	80892.3	71489.6	0.0729434	0.062827	0.0678852	-1.16102	-0.0648395	0.794801	0.896336	Field2:G9:1	parC	b3019	DNA topoisomerase IV subunit A	DNA replication, repair, restriction/modification	DNA - replication, repair, restriction/modification	AE000384	1789396
759	53528.9	49652.8	0.0354206	0.030543	0.0329818	-1.1597	-0.0643444	0.616711	0.71409	Field1:M22:4	mglB	b2150	galactose-binding transport protein; receptor for galactose taxis	Transport and binding proteins	Transport of small molecules: Carbohydrates, organic acids, alcohols	AE000304	1788473
851	54652.3	50627.3	0.0365347	0.031505	0.0340198	-1.15965	-0.0643262	0.62632	0.725194	Field1:F21:1	xylH	b3568	putative xylose transport, membrane component	Putative transport proteins	Not classified	AE000434	1789992
1139	45348.9	43255.9	0.0221625	0.0191127	0.0206376	-1.15957	-0.0642971	0.290245	0.269042	Field1:F21:4	minC	b1176	cell division inhibitor, inhibits ftsZ ring formation	Cell processes	Cell division	AE000216	1787424
751	50125.1	46970.6	0.0301152	0.0259935	0.0280544	-1.15856	-0.0639198	0.450738	0.513652	Field1:M20:4	gatC	b2092	PTS system galactitol-specific enzyme IIC	Transport and binding proteins	Transport of small molecules: Carbohydrates, organic acids, alcohols	AE000298	1788408
250	47824.5	45177.5	0.0256284	0.0221347	0.0238816	-1.15784	-0.0636481	0.100821	0.0919979	Field1:C15:3	ygaE	b2664	putative transcriptional regulator	Putative regulatory proteins	Not classified	AE000351	1789018
1275	47612.1	44932.7	0.0257829	0.0222683	0.0240256	-1.15783	-0.0636456	0.145745	0.137439	Field1:F8:2	cyoB	b0431	cytochrome o ubiquinol oxidase subunit I	Energy metabolism	Energy metabolism, carbon: Aerobic respiration	AE000149	1786634
267	45108.1	42893.4	0.0219265	0.0189468	0.0204366	-1.15727	-0.0634345	0.305726	0.286172	Field1:E19:3	yhbM	b3163	putative control proteins	Putative regulatory proteins	Not classified	AE000397	1789554
1426	46750.3	44352.9	0.0245153	0.0212004	0.0228579	-1.15636	-0.0630936	0.0748476	0.0771096	Field1:D22:3	fba	b2925	fructose-bisphosphate aldolase, class II	Central intermediary metabolism	Energy metabolism, carbon: Glycolysis	AE000376	1789293
699	43308	41586.4	0.0183175	0.0158467	0.0170821	-1.15592	-0.062926	0.664522	0.528254	Field1:E8:4	lolA	b0891	periplasmic protein effects translocation of lipoproteins from inner membrane to outer	Transport and binding proteins	Protein, peptide secretion	AE000191	1787118
1272	127321	109078	0.140698	0.121835	0.131266	-1.15483	-0.0625165	0.840945	0.941374	Field1:P6:2	cyoE	b0428	protoheme IX farnesyltransferase (haeme O biosynthesis)	Energy metabolism	Energy metabolism, carbon: Aerobic respiration	AE000149	1786631
1937	65726.9	59348.7	0.0527285	0.0457559	0.0492422	-1.15239	-0.0615983	0.766726	0.864297	Field2:A6:1	aroB	b3389	3-dehydroquinate synthase	Amino acid biosynthesis	Amino acid biosynthesis: Chorismate	AE000414	1789791
363	59693.4	54603	0.0447524	0.0388354	0.0417939	-1.15236	-0.061589	0.733459	0.834124	Field1:E19:4	trs5_7	b2030	IS5 transposase	Phage, transposon, or plasmid	Transposon-related functions	AE000294	1788342
1204	47516.3	44924.8	0.0259157	0.0224912	0.0242034	-1.15226	-0.0615496	0.183536	0.179141	Field1:H14:1	tolC	b3035	outer membrane channel; specific tolerance to colicin E1; segregation of daughter chromosomes	Cell processes	Cell division	AE000385	1789413
2645	102203	89066.4	0.103713	0.0900165	0.096865	-1.15216	-0.0615126	0.830265	0.927947	Field2:J13:4	surE	b2744	survival protein	Cell processes	Not classified	AE000358	1789101
260	57370.6	53000.8	0.0405193	0.0352805	0.0378999	-1.14849	-0.0601274	0.699982	0.799407	Field1:G17:3	ygfI	b2921	putative transcriptional regulator LYSR-type	Putative regulatory proteins	Not classified	AE000375	1789288
1920	50107.5	46914.5	0.0291376	0.0254	0.0272688	-1.14715	-0.059621	0.399506	0.444553	Field2:O23:4	pheA	b2599	chorismate mutase-P and prephenate dehydratase	Amino acid biosynthesis	Amino acid biosynthesis: Phenylalanine	AE000346	1788951
886	53585.7	49686.3	0.0350041	0.0305154	0.0327597	-1.1471	-0.0595994	0.627587	0.715276	Field1:L5:2	xylE	b4031	xylose-proton symport	Transport and binding proteins	Transport of small molecules: Carbohydrates, organic acids, alcohols	AE000476	1790463
1079	62059.4	56311.3	0.0475198	0.0414895	0.0445046	-1.14534	-0.0589357	0.757039	0.846505	Field1:N5:4	ampE	b0111	regulates ampC	Regulatory function	Drug/analog sensitivity	AE000120	1786301
2784	49399.2	46713.9	0.0282091	0.0246749	0.026442	-1.14323	-0.0581338	0.348064	0.383001	Field3:J8:2	proY	b0402	proline permease transport protein	Transport and binding proteins	Transport of small molecules: Amino acids, amines	AE000146	1786602
1523	47643.3	45177.8	0.0256276	0.022417	0.0240223	-1.14322	-0.0581305	0.138847	0.13206	Field1:F22:4	helD	b0962	DNA helicase IV	DNA replication, repair, restriction/modification	DNA - replication, repair, restriction/modification	AE000198	1787196
891	46828.5	44477.2	0.0246184	0.021548	0.0230832	-1.14249	-0.0578521	0.0632178	0.0596264	Field1:F7:2	lamB	b4036	phage lambda receptor protein; maltose high-affinity receptor	Transport and binding proteins	Transport of small molecules: Carbohydrates, organic acids, alcohols	AE000477	1790469
679	55741.2	51786	0.0382374	0.0334778	0.0358576	-1.14217	-0.057731	0.688591	0.78353	Field1:M2:4	modC	b0765	ATP-binding component of molybdate transport	Transport and binding proteins	Transport of small molecules: Anions	AE000179	1786981
1285	47935.2	45736.4	0.0268398	0.0235347	0.0251872	-1.14044	-0.0570721	0.293797	0.31282	Field1:J10:2	sdhB	b0724	succinate dehydrogenase, iron sulfur protein	Central intermediary metabolism	Energy metabolism, carbon: TCA cycle	AE000175	1786943
1720	53683.9	49201.1	0.0339958	0.0298176	0.0319067	-1.14012	-0.0569521	0.609876	0.675489	Field2:O21:2	rpmI	b1717	50S ribosomal subunit protein A	Translation, post-translational modification	Ribosomal proteins - synthesis, modification	AE000266	1788010
30	52200.9	48819	0.0328854	0.0288606	0.030873	-1.13946	-0.0566988	0.594138	0.676331	Field1:K7:1	mlc	b1594	putative NAGC-like transcriptional regulator	Putative regulatory proteins	Not classified	AE000255	1787878
475	43490.4	41820.6	0.0188827	0.0165786	0.0177307	-1.13898	-0.0565161	0.644263	0.533042	Field1:E24:1	fliE	b1937	flagellar biosynthesis; basal-body component, possibly at (MS-ring)-rod junction	Cell processes	Surface structures	AE000286	1788247
619	47963.1	45481.5	0.0255096	0.0224134	0.0239615	-1.13814	-0.056195	0.105116	0.0964784	Field1:E12:3	yggM	b2956	putative alpha helix chain	Hypothetical, unclassified, unknown	Not classified	AE000378	1789326
1106	57466.1	53277.9	0.0412419	0.0362417	0.0387418	-1.13797	-0.0561298	0.730862	0.827394	Field1:D13:4	ahpC	b0605	alkyl hydroperoxide reductase, C22 subunit; detoxification of hydroperoxides	Cell processes	Detoxification	AE000166	1786822
340	50392.5	47482.7	0.0303156	0.0266437	0.0284796	-1.13781	-0.0560707	0.509371	0.578847	Field1:G13:4	intE	b1140	prophage e14 integrase	Phage, transposon, or plasmid	Phage-related functions and prophages	AE000214	1787386
25	42744.2	41275.3	0.0172421	0.0151568	0.0161994	-1.13759	-0.055985	0.747576	0.594566	Field1:A7:1	poxB	b0871	pyruvate oxidase	Energy metabolism	Degradation of small molecules: Carbon compounds	AE000188	1787096
1362	47362.1	44706.9	0.0256782	0.0225802	0.0241292	-1.1372	-0.0558367	0.205005	0.197966	Field1:D6:3	ccmF	b2196	cytochrome c-type biogenesis protein	Putative enzymes	Energy metabolism, carbon: Electron transport	AE000309	1788524
587	52728.2	49308	0.0335629	0.029514	0.0315384	-1.13719	-0.0558314	0.615392	0.698994	Field1:E4:3	nlpD	b2742	lipoprotein	Cell structure	Macromolecule synthesis, modification: Lipoprotein	AE000358	1789099
1457	48653.6	46166.7	0.0274965	0.0242036	0.02585	-1.13605	-0.0553984	0.333231	0.363163	Field1:B6:4	atpD	b3732	membrane-bound ATP synthase, F1 sector, beta-subunit	Energy metabolism	ATP-proton motive force interconversion	AE000450	1790170
2673	68671.3	62262.5	0.0577941	0.0508819	0.054338	-1.13585	-0.0553205	0.806024	0.897768	Field2:B21:4	yacA	b0097	orf, hypothetical protein	Hypothetical, unclassified, unknown	Unknown	AE000119	1786286
1306	66535.4	60615.5	0.0548007	0.0482526	0.0515266	-1.1357	-0.055265	0.799395	0.893287	Field1:D16:2	appC	b0978	probable third cytochrome oxidase, subunit I	Putative enzymes	Energy metabolism, carbon: Electron transport	AE000199	1787212
1170	44887.6	43051.6	0.0212311	0.0187093	0.0199702	-1.13479	-0.0549136	0.42553	0.375554	Field1:D6:1	cheR	b1884	response regulator for chemotaxis; protein glutamate methyltransferase	Cell processes	Chemotaxis and mobility	AE000282	1788193
275	41471.3	40107.9	0.0151284	0.0130175	0.0140729	-1.13433	-0.054739	0.801964	0.523517	Field1:E21:3	yhhI	b3484	putative receptor	Putative factors	Not classified	AE000424	1789896
1816	77703.2	68443.5	0.0688454	0.060746	0.0647957	-1.13333	-0.0543569	0.825614	0.890466	Field2:O21:3	rpmB	b3637	50S ribosomal subunit protein L28	Translation, post-translational modification	Ribosomal proteins - synthesis, modification	AE000441	1790068
2080	45861.8	43667	0.0226666	0.020004	0.0213353	-1.13311	-0.0542713	0.23278	0.226863	Field2:O16:2	fadB	b3846	4-enzyme protein: 3-hydroxyacyl-CoA dehydrogenase; 3-hydroxybutyryl-CoA epimerase; delta(3)-cis-delta(2)-trans-enoyl-CoA isomerase; enoyl-CoA hydratase	Fatty acid and phospholipid metabolism	Degradation of small molecules: Fatty acids	AE000460	1790281
1386	44390.3	42602.9	0.0207124	0.0182922	0.0195023	-1.13231	-0.0539646	0.48099	0.424379	Field1:D12:3	nuoE	b2285	NADH dehydrogenase I chain E	Energy metabolism	Energy metabolism, carbon: Aerobic respiration	AE000317	1788621
1620	45546.6	43222.6	0.0218464	0.0192959	0.0205712	-1.13218	-0.0539146	0.34499	0.319752	Field2:G21:1	nusB	b0416	transcription termination; L factor	Transcription, RNA processing and degradation	RNA synthesis, modification, DNA transcription	AE000148	1786618
1256	69281.8	62190.6	0.0560772	0.0495429	0.05281	-1.13189	-0.0538055	0.80345	0.874791	Field1:P2:2	talB	b0008	transaldolase B	Central intermediary metabolism	Central intermediary metabolism: Non-oxidative branch, pentose pathway	AE000111	1786189
1600	51544.8	48494.3	0.03031	0.0267803	0.0285452	-1.1318	-0.053771	0.474784	0.531329	Field2:O15:1	dnaB	b4052	replicative DNA helicase; part of primosome	DNA replication, repair, restriction/modification	DNA - replication, repair, restriction/modification	AE000478	1790486
986	45766.2	43744.7	0.0228601	0.0202131	0.0215366	-1.13095	-0.0534452	0.202602	0.20069	Field1:D7:3	yeiO	b2170	putative transport	Hypothetical, unclassified, unknown	Not classified	AE000306	1788495
1984	45605.8	43810.1	0.0211345	0.0187014	0.0199179	-1.1301	-0.0531174	0.501406	0.434953	Field2:O16:1	apaH	b0049	diadenosine tetraphosphatase	Nucleotide biosynthesis and metabolism	Salvage of nucleosides and nucleotides	AE000115	1786234
1918	46978.9	44800.5	0.024689	0.0218675	0.0232782	-1.12903	-0.052704	0.158691	0.138427	Field2:K23:4	glnB	b2553	regulatory protein P-II for glutamine synthetase	Regulatory function	Amino acid biosynthesis: Glutamine	AE000341	1788904
1492	44370	42653.2	0.02096	0.0185698	0.0197649	-1.12872	-0.0525853	0.441106	0.389422	Field1:H14:4	fumB	b4122	fumarase B= fumarate hydratase Class I; anaerobic isozyme	Central intermediary metabolism	Energy metabolism, carbon: TCA cycle	AE000485	1790564
1266	42692.1	41272.4	0.0178643	0.0158322	0.0168483	-1.12835	-0.0524447	0.718491	0.590376	Field1:D6:2	acnB	b0118	aconitate hydrase B	Central intermediary metabolism	Energy metabolism, carbon: TCA cycle	AE000121	2367097
1231	45660.8	43607.9	0.0224698	0.019924	0.0211969	-1.12777	-0.0522224	0.261767	0.252212	Field1:N20:1	sodA	b3908	superoxide dismutase, manganese	Cell processes	Detoxification	AE000465	1790342
1995	77568.2	70184.6	0.06987	0.0620405	0.0659552	-1.1262	-0.0516158	0.835793	0.924287	Field2:E20:1	deoR	b0840	transcriptional repressor for deo operon, tsx, nupG	Regulatory function	Salvage of nucleosides and nucleotides	AE000186	1787063
44	78127	70637.8	0.0722519	0.0642142	0.0682331	-1.12517	-0.0512181	0.842159	0.932615	Field1:G11:1	gatY	b2096	tagatose-bisphosphate aldolase 1	Carbon compound catabolism	Degradation of small molecules: Carbon compounds	AE000298	1788412
1352	91153.6	80301.3	0.0883909	0.0786035	0.0834972	-1.12452	-0.0509657	0.853103	0.921238	Field1:P2:3	gapA	b1779	glyceraldehyde-3-phosphate dehydrogenase A	Central intermediary metabolism	Energy metabolism, carbon: Glycolysis	AE000273	1788079
2849	97556.5	86903.4	0.101305	0.0901592	0.095732	-1.12362	-0.05062	0.862808	0.95479	Field2:B18:2	ybdM	b0601	orf, hypothetical protein	Hypothetical, unclassified, unknown	Unknown	AE000165	1786817
1821	42371.1	41174.6	0.0172338	0.015344	0.0162889	-1.12316	-0.0504411	0.760916	0.616025	Field2:I23:3	dsbA	b3860	protein disulfide isomerase I, essential for cytochrome c synthesis and formate-dependent reduction	Translation, post-translational modification	Proteins - translation and modification	AE000461	1790291
1078	49402.4	46698.2	0.0284721	0.0253598	0.0269159	-1.12273	-0.0502741	0.445177	0.493786	Field1:L5:4	ampD	b0110	regulates ampC	Regulatory function	Not classified	AE000120	1786300
1917	51710.3	48823.7	0.0322499	0.0287274	0.0304887	-1.12262	-0.0502312	0.622449	0.700686	Field2:I23:4	glyA	b2551	serine hydroxymethyltransferase	Amino acid biosynthesis	Amino acid biosynthesis: Glycine	AE000341	1788902
1333	41619.2	40416.9	0.0159756	0.0142321	0.0151038	-1.1225	-0.0501872	0.809058	0.641087	Field1:J22:2	narW	b1466	cryptic nitrate reductase 2, delta subunit, assembly function	Energy metabolism	Energy metabolism, carbon: Anaerobic respiration	AE000243	1787739
412	50707.4	48044.4	0.0306922	0.0273533	0.0290228	-1.12207	-0.0500182	0.5692	0.642245	Field1:G8:1	lpxB	b0182	tetraacyldisaccharide-1-P; lipid A biosynthesis, penultimate step	Cell structure	Macromolecule metabolism: Lipopolysaccharide	AE000127	1786379
355	52378.2	49156.9	0.0335234	0.0299052	0.0317143	-1.12099	-0.0496015	0.672563	0.751305	Field1:E17:4	trs5_5	b1370	IS5 transposase	Phage, transposon, or plasmid	Transposon-related functions	AE000234	1787634
83	41558	40412.9	0.0154677	0.0137984	0.014633	-1.12098	-0.0495964	0.830304	0.639	Field1:E21:1	ebgR	b3075	regulator of ebg operon	Regulatory function	Degradation of small molecules: Carbon compounds	AE000389	1789456
3252	43579.5	41798.5	0.0181504	0.0161937	0.0171721	-1.12083	-0.0495381	0.729267	0.623166	Field3:G21:2	b1604	b1604	orf, hypothetical protein	Hypothetical, unclassified, unknown	Unknown	AE000256	1787889
3579	53457.4	49791.8	0.0331868	0.0296102	0.0313985	-1.12079	-0.049525	0.62773	0.691703	Field3:E8:2	yfdO	b2358	orf, hypothetical protein	Hypothetical, unclassified, unknown	Unknown	AE000324	1788700
1299	85381	76929.8	0.0835778	0.0746743	0.079126	-1.11923	-0.0489196	0.859121	0.947707	Field1:F14:2	pflB	b0903	formate acetyltransferase 1	Energy metabolism	Energy metabolism, carbon: Anaerobic respiration	AE000192	1787131
1162	43007.7	41658	0.0180728	0.0161531	0.017113	-1.11884	-0.048768	0.727588	0.608031	Field1:D4:1	htpX	b1829	heat shock protein, integral membrane protein	Cell processes	Adaptations, atypical conditions	AE000277	1788133
1817	42943.8	41638.5	0.0177855	0.0159012	0.0168433	-1.1185	-0.0486359	0.747144	0.62121	Field2:A23:3	rpmH	b3703	50S ribosomal subunit protein L34	Translation, post-translational modification	Ribosomal proteins - synthesis, modification	AE000447	1790138
1930	99981.8	88020.2	0.100156	0.0895585	0.0948572	-1.11833	-0.0485698	0.864521	0.928562	Field2:C4:1	tdcB	b3117	threonine dehydratase, catabolic	Carbon compound catabolism	Degradation of small molecules: Amino acids	AE000393	1789505
436	59321.2	55296.5	0.0438723	0.0392356	0.0415539	-1.11818	-0.0485104	0.782721	0.86998	Field1:G14:1	b0795	b0795	putative membrane protein	putative membrane protein	Not classified	AE000181	1787013
3932	49387.8	46976.1	0.0281893	0.0252108	0.0267001	-1.11814	-0.048498	0.427828	0.472485	Field3:H23:1	yheD	b3323	putative export protein A for general secretion pathway (GSP)	Putative transport proteins	Not classified	AE000409	1789720
1171	53369.7	50166.7	0.0351076	0.0314023	0.0332549	-1.118	-0.0484401	0.701721	0.783499	Field1:F6:1	tap	b1885	methyl-accepting chemotaxis protein IV, peptide sensor receptor	Regulatory function	Chemotaxis and mobility	AE000282	1788194
845	42558.5	41223.2	0.017615	0.0157575	0.0166862	-1.11788	-0.0483955	0.74712	0.623133	Field1:J19:1	dppD	b3541	putative ATP-binding component of dipeptide transport system	Transport and binding proteins	Protein, peptide secretion	AE000431	1789963
3499	69256.2	62966	0.0563021	0.0503849	0.0533435	-1.11744	-0.0482239	0.822411	0.892628	Field3:E12:1	yehL	b2119	orf, hypothetical protein	Hypothetical, unclassified, unknown	Unknown	AE000301	1788438
977	54032.3	50806.1	0.0357955	0.0320336	0.0339145	-1.11744	-0.0482227	0.710733	0.793381	Field1:B5:3	yegB	b2077	putative transport protein	Putative transport proteins	Not classified	AE000297	1788392
2190	47466.5	44913.7	0.024932	0.0223324	0.0236322	-1.11641	-0.0478223	0.0930912	0.0851634	Field2:K20:3	yfhO	b2530	putative aminotransferase	Putative enzymes	Not classified	AE000339	1788879
1554	49913.2	47059.2	0.0291505	0.0261156	0.027633	-1.11621	-0.0477454	0.51218	0.565894	Field2:C5:1	ada	b2213	O6-methylguanine-DNA methyltransferase; transcription activator/repressor	DNA replication, repair, restriction/modification	DNA - replication, repair, restriction/modification	AE000310	1788542
1713	45672.8	43940.2	0.0231215	0.0207152	0.0219183	-1.11616	-0.0477272	0.155008	0.158217	Field2:A21:2	rpsV	b1480	30S ribosomal subunit protein S22	Putative cell structure	Ribosomal proteins - synthesis, modification	AE000245	1787755
2633	45850.2	44142	0.0220197	0.0197609	0.0208903	-1.11431	-0.0470047	0.399583	0.366721	Field2:B11:4	cspE	b0623	cold shock protein	Cell processes	Not classified	AE000167	1786841
1608	45269.8	43699.5	0.0208728	0.0187332	0.019803	-1.11421	-0.0469682	0.656997	0.722066	Field2:O17:1	hsdM	b4349	host modification; DNA methylase M	DNA replication, repair, restriction/modification	DNA - replication, repair, restriction/modification	AE000505	1790808
1800	47106.9	45005	0.0238612	0.0214362	0.0226487	-1.11312	-0.0465427	0.510406	0.549971	Field2:O17:3	hofD	b3335	leader peptidase, integral membrane protein	Carbon compound catabolism	Degradation of proteins, peptides, glyco	AE000409	1789732
2900	60198.6	55780.9	0.0433139	0.0389313	0.0411226	-1.11257	-0.0463282	0.780985	0.853368	Field2:H6:3	ybhN	b0788	orf, hypothetical protein	Hypothetical, unclassified, unknown	Unknown	AE000181	1787006
3638	44867.5	43133	0.0209207	0.0188099	0.0198653	-1.11222	-0.0461893	0.538873	0.515009	Field3:K22:2	gcpE	b2515	orf, hypothetical protein	Hypothetical, unclassified, unknown	Unknown	AE000338	1788863
1696	87822.6	79151.3	0.0842497	0.075761	0.0800053	-1.11205	-0.0461224	0.864365	0.941229	Field2:O15:2	clpA	b0882	ATP-binding component of serine protease	Carbon compound catabolism	Degradation of proteins, peptides, glyco	AE000190	1787109
1413	41637.7	40577.6	0.0158623	0.0142709	0.0150666	-1.11151	-0.0459143	0.827651	0.663461	Field1:J18:3	hypA	b2726	pleiotrophic effects on 3 hydrogenase isozymes	Energy metabolism	Energy metabolism, carbon: Anaerobic respiration	AE000356	1789081
1521	46050.3	44334.7	0.0230248	0.0207208	0.0218728	-1.11119	-0.045788	0.218645	0.217941	Field1:B22:4	ycaJ	b0892	putative polynucleotide enzyme	Putative enzymes	Not classified	AE000191	1787119
2340	51596.5	48712.4	0.0307033	0.0276517	0.0291775	-1.11036	-0.0454625	0.576879	0.637576	Field2:H9:1	folC	b2315	dihydrofolate:folylpolyglutamate synthetase; dihydrofolate synthetase	Biosynthesis of cofactors, prosthetic groups and carriers	Biosynthesis of cofactors, carriers: Folic acid	AE000320	1788654
1073	56471.5	52960.3	0.039375	0.0354663	0.0374206	-1.11021	-0.0454045	0.76575	0.845397	Field1:B5:4	ftsI	b0084	septum formation; penicillin-binding protein 3; peptidoglycan synthetase	Cell processes	Cell division	AE000118	1786272
4005	86206.1	79217.2	0.0818123	0.0737695	0.0777909	-1.10903	-0.0449419	0.865064	0.958571	Field3:J17:2	hdeB	b3509	orf, hypothetical protein	Hypothetical, unclassified, unknown	Unknown	AE000427	1789925
2002	47783	45798	0.026016	0.0234897	0.0247528	-1.10755	-0.0443623	0.273997	0.286861	Field2:C22:1	prsA	b1207	phosphoribosylpyrophosphate synthetase	Nucleotide biosynthesis and metabolism	Purine ribonucleotide biosynthesis	AE000219	1787458
4065	173171	152775	0.206784	0.186738	0.196761	-1.10735	-0.0442841	0.893426	0.985949	Field3:B9:3	yieE	b3712	orf, hypothetical protein	Hypothetical, unclassified, unknown	Unknown	AE000448	1790148
843	44340	42930.9	0.0208175	0.0188082	0.0198128	-1.10683	-0.0440813	0.506731	0.450027	Field1:F19:1	dctA	b3528	uptake of C4-dicarboxylic acids	Transport and binding proteins	Transport of small molecules: Carbohydrates, organic acids, alcohols	AE000429	1789947
2873	42224.7	40906.6	0.0164143	0.0148327	0.0156235	-1.10662	-0.0440003	0.818133	0.685068	Field2:B24:2	b0667	b0667	putative RNA	Hypothetical, unclassified, unknown	Not classified	AE000170	1786885
2875	41829.1	40508	0.0157576	0.0142434	0.0150005	-1.10631	-0.0438783	0.838277	0.69488	Field2:F24:2	b0671	b0671	putative RNA	Hypothetical, unclassified, unknown	Not classified	AE000170	1786887
1152	50075.4	47744	0.0297344	0.0268834	0.0283089	-1.10605	-0.0437738	0.581379	0.64752	Field1:P23:4	marB	b1532	multiple antibiotic resistance protein	Putative transport proteins	Drug/analog sensitivity	AE000250	1787812
3644	43782.8	42348.1	0.0190777	0.0172791	0.0181784	-1.10409	-0.0430064	0.696226	0.605752	Field3:G24:2	b2531	b2531	orf, hypothetical protein	Hypothetical, unclassified, unknown	Unknown	AE000339	1788880
1160	47895.6	45693.5	0.0260304	0.0235768	0.0248036	-1.10407	-0.042995	0.285665	0.296396	Field1:P2:1	katE	b1732	catalase; hydroperoxidase HPII(III)	Cell processes	Detoxification	AE000268	1788027
586	42113.5	41072.6	0.016459	0.0149091	0.015684	-1.10396	-0.0429545	0.82035	0.679845	Field1:C4:3	nlpB	b2477	lipoprotein-34	Cell structure	Macromolecule synthesis, modification: Lipoprotein	AE000335	1788822
548	44324.3	42909.5	0.0205462	0.0186147	0.0195804	-1.10376	-0.0428764	0.554613	0.491089	Field1:G18:2	rfaY	b3625	lipopolysaccharide core biosynthesis	Cell structure	Macromolecule metabolism: Lipopolysaccharide	AE000440	1790055
442	69617	64579.1	0.0597132	0.0541125	0.0569129	-1.1035	-0.0427732	0.853534	0.936551	Field1:C16:1	ompF	b0929	outer membrane protein 1a (Ia;b;F)	Cell structure	Outer membrane constituents	AE000195	1787160
752	57708.6	54154.9	0.0412967	0.0374323	0.0393645	-1.10324	-0.042669	0.794549	0.869619	Field1:O20:4	gatB	b2093	galactitol-specific enzyme IIB of phosphotransferase system	Transport and binding proteins	Transport of small molecules: Carbohydrates, organic acids, alcohols	AE000298	1788409
2674	43074.7	41763.6	0.0186955	0.0169527	0.0178241	-1.1028	-0.042497	0.707829	0.614714	Field2:D21:4	b0100	b0100	orf, hypothetical protein	Hypothetical, unclassified, unknown	Unknown	AE000119	1786289
556	50199.7	47759.3	0.0295682	0.0268134	0.0281908	-1.10274	-0.0424717	0.580076	0.640093	Field1:G20:2	kdtA	b3633	3-deoxy-D-manno-octulosonic-acid transferase (KDO transferase)	Cell structure	Surface polysaccharides and antigens	AE000441	1790064
3925	44260.6	42478.1	0.0195921	0.0177711	0.0186816	-1.10247	-0.0423674	0.670979	0.625594	Field3:J21:1	yrdB	b3280	orf, hypothetical protein	Hypothetical, unclassified, unknown	Unknown	AE000406	1789674
1340	42648.9	41505.7	0.0176734	0.0160356	0.0168545	-1.10213	-0.0422338	0.772558	0.657805	Field1:H24:2	b1587	b1587	putative oxidoreductase, major subunit	Putative enzymes	Not classified	AE000254	1787870
1276	45861.4	44282.9	0.0231623	0.0210162	0.0220893	-1.10212	-0.0422272	0.163995	0.166838	Field1:H8:2	cyoA	b0432	cytochrome o ubiquinol oxidase subunit II	Energy metabolism	Energy metabolism, carbon: Aerobic respiration	AE000149	1786635
4076	65757.1	60547.7	0.0509861	0.0462721	0.0486291	-1.10188	-0.0421327	0.831427	0.892733	Field3:H11:3	yifN	b3777	orf, hypothetical protein	Hypothetical, unclassified, unknown	Unknown	AE000454	2367280
853	44950.1	43490	0.0218538	0.0198345	0.0208442	-1.10181	-0.0421063	0.372445	0.348159	Field1:J21:1	lldP	b3603	L-lactate permease	Transport and binding proteins	Transport of small molecules: Carbohydrates, organic acids, alcohols	AE000438	1790031
1368	48455.7	46269	0.0267584	0.0242919	0.0255252	-1.10153	-0.0419982	0.365808	0.392212	Field1:P6:3	napC	b2202	cytochrome c-type protein	Putative enzymes	Energy metabolism, carbon: Electron transport	AE000309	1788530
2680	54308.5	50723.2	0.0351882	0.0319451	0.0335667	-1.10152	-0.0419925	0.732479	0.791608	Field2:P21:4	yacK	b0123	orf, hypothetical protein	Hypothetical, unclassified, unknown	Unknown	AE000121	1786314
1130	48599.4	46636.3	0.0274597	0.0249676	0.0262137	-1.09981	-0.0413185	0.478865	0.521778	Field1:D19:4	flgF	b1077	flagellar biosynthesis, cell-proximal portion of basal-body rod	Cell processes	Surface structures	AE000208	1787317
323	45541.5	43946	0.0222722	0.0202524	0.0212623	-1.09973	-0.0412869	0.325398	0.307703	Field1:E9:4	intD	b0537	prophage DLP12 integrase	Phage, transposon, or plasmid	Phage-related functions and prophages	AE000159	1786748
1922	46435.5	44464.4	0.0229904	0.0209085	0.0219495	-1.09957	-0.0412243	0.220132	0.217273	Field2:C2:1	aroF	b2601	3-deoxy-D-arabinoheptulosonate-7-phosphate synthase (DAHP synthetase, tyrosine repressible)	Amino acid biosynthesis	Amino acid biosynthesis: Tyrosine	AE000346	1788953
2972	41128.6	40182.7	0.0150722	0.0137081	0.0143901	-1.09951	-0.0411995	0.862473	0.689158	Field2:H24:3	yccJ	b1003	orf, hypothetical protein	Hypothetical, unclassified, unknown	Unknown	AE000202	1787238
2282	50675.7	48123.6	0.0304672	0.0277135	0.0290903	-1.09936	-0.0411413	0.633993	0.696578	Field2:C20:4	panC	b0133	pantothenate synthetase	Biosynthesis of cofactors, prosthetic groups and carriers	Biosynthesis of cofactors, carriers: Pantothenate	AE000122	1786325
743	46482.7	44816.5	0.024155	0.0219763	0.0230656	-1.09914	-0.0410521	0.0742521	0.0708057	Field1:M18:4	manX	b1817	PTS enzyme IIAB, mannose-specific	Transport and binding proteins	Transport of small molecules: Carbohydrates, organic acids, alcohols	AE000276	1788120
372	44933.9	43471.9	0.0213001	0.0193863	0.0203432	-1.09872	-0.0408888	0.480264	0.434299	Field1:G21:4	b2442	b2442	putative prophage integrase	Phage, transposon, or plasmid	Not classified	AE000331	1788783
3995	126864	112507	0.140922	0.128264	0.134593	-1.09868	-0.0408732	0.896108	0.961115	Field3:F15:2	yhiJ	b3488	orf, hypothetical protein	Hypothetical, unclassified, unknown	Unknown	AE000425	1789902
315	45965.6	44248.3	0.0234146	0.0213229	0.0223687	-1.0981	-0.0406409	0.112107	0.11973	Field1:E7:4	insB_2	b0264	IS1 protein InsB	Phage, transposon, or plasmid	Transposon-related functions	AE000134	1786459
2037	49902.1	47355	0.0285421	0.025993	0.0272676	-1.09807	-0.0406289	0.522113	0.566698	Field2:I6:2	deoA	b4382	thymidine phosphorylase	Nucleotide biosynthesis and metabolism	Salvage of nucleosides and nucleotides	AE000508	1790842
530	43410.4	42270	0.0189497	0.0172738	0.0181117	-1.09703	-0.0402166	0.712937	0.619793	Field1:C14:2	mrcA	b3396	peptidoglycan synthetase; penicillin-binding protein 1A	Cell structure	Murein sacculus, peptidoglycan	AE000415	1789799
1180	52331.5	49790	0.0333199	0.0303851	0.0318525	-1.09659	-0.0400423	0.723332	0.795555	Field1:H8:1	fliY	b1920	putative periplasmic binding transport protein	Putative transport proteins	Not classified	AE000284	1788228
94	44617.8	43228.8	0.0210084	0.0191612	0.0200848	-1.0964	-0.03997	0.512711	0.460642	Field1:K23:1	malP	b3417	maltodextrin phosphorylase	Carbon compound catabolism	Degradation of small molecules: Carbon compounds	AE000417	2367221
625	97142.2	88467.2	0.0983676	0.0897338	0.0940507	-1.09622	-0.039896	0.888889	0.966715	Field1:A14:3	yjbB	b4020	putative alpha helix protein	Hypothetical, unclassified, unknown	Not classified	AE000475	1790451
2418	44836.8	43212.8	0.0211529	0.0193045	0.0202287	-1.09575	-0.0397124	0.49674	0.453516	Field2:D5:2	ycaH	b0915	putative EC 1.2 enzyme	Putative enzymes	Not classified	AE000193	1787144
26	42688.7	41557.2	0.0174296	0.0159067	0.0166681	-1.09574	-0.0397057	0.796399	0.686975	Field1:C7:1	focA	b0904	probable formate transporter (formate channel 1)	Putative transport proteins	Degradation of small molecules: Carbon compounds	AE000192	1787132
2781	41563.4	40638.4	0.0158355	0.0144601	0.0151478	-1.09512	-0.0394624	0.848168	0.70607	Field2:J24:1	yaiD	b0393	orf, hypothetical protein	Hypothetical, unclassified, unknown	Unknown	AE000145	1786592
3642	42863.8	41614	0.0178085	0.0162626	0.0170356	-1.09506	-0.039436	0.77896	0.6782	Field3:C24:2	yfhF	b2528	putative regulator	Putative regulatory proteins	Not classified	AE000339	1788877
794	45317	43822.6	0.022037	0.0201262	0.0210816	-1.09494	-0.0393913	0.364168	0.340711	Field1:D7:1	fucP	b2801	fucose permease	Transport and binding proteins	Transport of small molecules: Carbohydrates, organic acids, alcohols	AE000364	1789166
282	49245.3	47347.7	0.02837	0.0259151	0.0271425	-1.09473	-0.0393057	0.54635	0.603859	Field1:C23:3	yiaU	b3585	putative transcriptional regulator LYSR-type	Putative regulatory proteins	Not classified	AE000436	1790011
1516	42999.8	41797.1	0.018246	0.016668	0.017457	-1.09467	-0.0392841	0.755819	0.659331	Field1:H20:4	ybfD	b0706	putative DNA ligase	Putative enzymes	Not classified	AE000174	1786924
652	41751.3	40787	0.0157214	0.0143639	0.0150426	-1.0945	-0.0392175	0.854969	0.710813	Field1:G20:3	mdlA	b0448	ATP-binding component of a transport system	Putative transport proteins	Not classified	AE000151	1786653
3105	52562.2	49767	0.032594	0.0297802	0.0311871	-1.09449	-0.0392102	0.700291	0.761942	Field3:A9:1	b1310	b1310	putative transport periplasmic protein	Putative transport proteins	Not classified	AE000229	1787569
4221	41823.8	40729.8	0.0160785	0.0146909	0.0153847	-1.09445	-0.0391966	0.842623	0.714575	Field3:J23:4	ytfP	b4222	orf, hypothetical protein	Hypothetical, unclassified, unknown	Unknown	AE000493	1790668
2677	41783.9	40316.9	0.0152237	0.0139108	0.0145673	-1.09438	-0.0391688	0.867744	0.740775	Field2:J21:4	b0105	b0105	orf, hypothetical protein	Hypothetical, unclassified, unknown	Unknown	AE000119	1786294
1396	62394.6	58192	0.04873	0.0445302	0.0466301	-1.09431	-0.0391417	0.844252	0.91247	Field1:H14:3	hyfF	b2486	hydrogenase 4 membrane subunit	Energy metabolism	Energy metabolism, carbon: Anaerobic respiration	AE000335	1788831
1037	42958.5	41789.1	0.018464	0.016877	0.0176705	-1.09403	-0.03903	0.740613	0.648277	Field1:J19:3	yieG	b3714	putative membrane / transport protein	Putative transport proteins	Not classified	AE000448	1790150
3225	49164.5	47069.7	0.0261358	0.0238964	0.0250161	-1.09372	-0.0389044	0.225614	0.223179	Field3:A15:2	b1556	b1556	orf, hypothetical protein	Hypothetical, unclassified, unknown	Unknown	AE000252	1787838
227	41706.9	40786.2	0.0160289	0.0146557	0.0153423	-1.0937	-0.038897	0.845097	0.70897	Field1:E9:3	uvrY	b1914	putative 2-component transcriptional regulator	Putative regulatory proteins	Not classified	AE000284	1788222
693	49812.3	47691.6	0.0281453	0.0257461	0.0269457	-1.09319	-0.0386938	0.503051	0.546872	Field1:I6:4	artQ	b0862	arginine 3rd transport system permease protein	Transport and binding proteins	Transport of small molecules: Amino acids, amines	AE000188	1787087
790	47067.1	45233.3	0.0249464	0.0228202	0.0238833	-1.09317	-0.0386876	0.187919	0.188276	Field1:L5:1	srlE	b2703	PTS system, glucitol/sorbitol-specific IIB component and second of two IIC components	Transport and binding proteins	Transport of small molecules: Carbohydrates, organic acids, alcohols	AE000354	1789055
792	45414.5	43851.5	0.0224794	0.0205741	0.0215268	-1.09261	-0.0384648	0.266492	0.260138	Field1:P5:1	ascF	b2715	PTS system enzyme II ABC (asc), cryptic, transports specific beta-glucosides	Transport and binding proteins	Transport of small molecules: Carbohydrates, organic acids, alcohols	AE000355	1789069
802	47715.4	45996.3	0.0259748	0.0237775	0.0248762	-1.09241	-0.0383861	0.331034	0.351685	Field1:D9:1	b2970	b2970	putative general secretion pathway for protein export (GSP)	Putative transport proteins	Not classified	AE000379	1789341
3839	42796	41444.9	0.0179559	0.0164388	0.0171974	-1.09229	-0.0383375	0.77126	0.680611	Field3:M24:4	ygiM	b3055	orf, hypothetical protein	Hypothetical, unclassified, unknown	Unknown	AE000387	1789435
692	51829.4	49434.4	0.0316603	0.0289869	0.0303236	-1.09223	-0.0383137	0.686284	0.751935	Field1:G6:4	artM	b0861	arginine 3rd transport system permease protein	Transport and binding proteins	Transport of small molecules: Amino acids, amines	AE000188	1787086
1515	42601.9	41549.4	0.0175939	0.0161099	0.0168519	-1.09212	-0.0382693	0.792242	0.686723	Field1:F20:4	seqA	b0687	negative modulator of initiation of replication	Regulatory function	DNA - replication, repair, restriction/modification	AE000172	1786903
1075	54828.7	51983.2	0.0370777	0.0339508	0.0355142	-1.0921	-0.0382629	0.784572	0.855192	Field1:F5:4	ftsQ	b0093	cell division protein; ingrowth of wall at septum	Cell processes	Cell division	AE000118	1786281
1975	53220.2	50518.9	0.0330418	0.030271	0.0316564	-1.09153	-0.0380371	0.711182	0.772634	Field2:M14:1	tyrB	b4054	tyrosine aminotransferase, tyrosine repressible	Amino acid biosynthesis	Amino acid biosynthesis: Tyrosine	AE000478	1790488
1099	48840	46930.4	0.0281126	0.0257588	0.0269357	-1.09138	-0.0379758	0.559589	0.615709	Field1:F11:4	htpG	b0473	chaperone Hsp90, heat shock protein C 62.5	Cell processes	Chaperones	AE000153	1786679
2065	67077.2	62419	0.054967	0.0503803	0.0526737	-1.09104	-0.037841	0.861813	0.927185	Field2:A14:2	accD	b2316	acetylCoA carboxylase, carboxytransferase component, beta subunit	Fatty acid and phospholipid metabolism	Fatty acid and phosphatidic acid biosynthesis	AE000320	1788655
889	44799.4	43565.8	0.0212413	0.0194702	0.0203557	-1.09096	-0.0378093	0.505054	0.456011	Field1:B7:2	malE	b4034	periplasmic maltose-binding protein; substrate recognition for transport and chemotaxis	Transport and binding proteins	Transport of small molecules: Carbohydrates, organic acids, alcohols	AE000476	1790466
1448	56218.1	52601.5	0.0380338	0.0348654	0.0364496	-1.09088	-0.0377754	0.791706	0.847259	Field1:P2:4	glpG	b3424	protein of glp regulon	Energy metabolism	Energy metabolism, carbon: Anaerobic respiration	AE000418	2367225
838	58550.6	55379	0.0426587	0.0391442	0.0409015	-1.08978	-0.0373402	0.82717	0.899288	Field1:L17:1	nikC	b3478	transport of nickel, membrane protein	Transport and binding proteins	Transport of small molecules: Cations	AE000423	1789889
1524	40929.8	40151.5	0.0147215	0.0135146	0.014118	-1.0893	-0.0371482	0.882202	0.712089	Field1:H22:4	rne	b1084	RNase E, membrane attachment, mRNA turnover, maturation 5S RNA	Transcription, RNA processing and degradation	Degradation of RNA	AE000209	1787325
2529	47681.6	45771.6	0.0257236	0.023616	0.0246698	-1.08924	-0.0371239	0.299691	0.313838	Field2:B9:3	ygbD	b2711	putative oxidoreductase	Putative enzymes	Not classified	AE000355	1789065
1468	46012.5	44483.4	0.023192	0.0212943	0.0222431	-1.08912	-0.0370747	0.158666	0.161454	Field1:H8:4	fdoH	b3893	formate dehydrogenase-O, iron-sulfur subunit	Energy metabolism	Energy metabolism, carbon: Anaerobic respiration	AE000464	1790326
745	48275.9	46451.1	0.0261016	0.0239661	0.0250338	-1.0891	-0.0370694	0.326485	0.339091	Field1:A20:4	manZ	b1819	PTS enzyme IID, mannose-specific	Transport and binding proteins	Transport of small molecules: Carbohydrates, organic acids, alcohols	AE000276	1788122
707	46479	44906.2	0.0240962	0.0221253	0.0231107	-1.08908	-0.0370594	0.0781383	0.0745615	Field1:E10:4	potB	b1125	spermidine/putrescine transport system permease	Transport and binding proteins	Transport of small molecules: Amino acids, amines	AE000212	1787369
1338	65222.1	61161	0.0522584	0.0479846	0.0501215	-1.08907	-0.0370548	0.858636	0.929631	Field1:D24:2	fdnH	b1475	formate dehydrogenase-N, nitrate-inducible, iron-sulfur beta subunit	Energy metabolism	Energy metabolism, carbon: Anaerobic respiration	AE000244	1787749
2149	59751	56123.4	0.0414397	0.0380571	0.0397484	-1.08888	-0.0369808	0.809272	0.865363	Field2:I10:3	speG	b1584	spermidine N1-acetyltransferase	Central intermediary metabolism	Central intermediary metabolism: Polyamine biosynthesis	AE000254	1787867
327	60902.3	56916.5	0.0460834	0.0423341	0.0442087	-1.08857	-0.0368545	0.844364	0.905523	Field1:M9:4	nmpC	b0553	outer membrane porin protein; locus of qsr prophage	Phage, transposon, or plasmid	Phage-related functions and prophages	AE000160	1786765
350	70946.2	65767	0.0614394	0.0564696	0.0589545	-1.08801	-0.0366325	0.877195	0.943064	Field1:K15:4	trs5_4	b1331	IS5 transposase	Phage, transposon, or plasmid	Transposon-related functions	AE000231	1787592
3561	49595.4	47221.7	0.0286043	0.0262943	0.0274493	-1.08785	-0.0365693	0.589718	0.636754	Field3:A4:2	yfcF	b2301	orf, hypothetical protein	Hypothetical, unclassified, unknown	Unknown	AE000319	1788639
411	41772	40908	0.0159647	0.0146767	0.0153207	-1.08776	-0.0365319	0.856301	0.725766	Field1:E8:1	lpxA	b0181	UDP-N-acetylglucosamine acetyltransferase; lipid A biosynthesis	Cell structure	Surface polysaccharides and antigens	AE000127	1786378
3836	43187.4	42014	0.0180395	0.0165842	0.0173119	-1.08775	-0.0365296	0.788493	0.687512	Field3:G24:4	b3042	b3042	orf, hypothetical protein	Hypothetical, unclassified, unknown	Unknown	AE000386	1789421
947	41895.8	41033.3	0.0164013	0.0150782	0.0157398	-1.08775	-0.0365289	0.842531	0.718738	Field1:F21:2	uup	b0949	putative ATP-binding component of a transport system	Putative transport proteins	Not classified	AE000197	1787182
349	43018.5	41949.9	0.0182087	0.0167432	0.017476	-1.08753	-0.0364416	0.773768	0.680579	Field1:I15:4	pspE	b1308	phage shock protein	Phage, transposon, or plasmid	Phage-related functions and prophages	AE000229	1787567
1715	48344.9	46306.3	0.0268785	0.0247178	0.0257982	-1.08741	-0.036395	0.480822	0.51452	Field2:E21:2	tyrS	b1637	tyrosine tRNA synthetase	Translation, post-translational modification	Aminoacyl tRNA synthetases, tRNA modification	AE000259	1787925
2003	41415.7	40628.3	0.0158192	0.0145479	0.0151835	-1.08739	-0.0363847	0.857576	0.722931	Field2:E22:1	purU	b1232	formyltetrahydrofolate deformylase; for purT-dependent FGAR synthesis	Nucleotide biosynthesis and metabolism	Purine ribonucleotide biosynthesis	AE000221	1787483
1570	46806.2	44946.2	0.0243909	0.0224357	0.0234133	-1.08715	-0.0362884	0.108779	0.103586	Field2:C9:1	iciA	b2916	replication initiation inhibitor, binds to 13-mers at oriC	Regulatory function	DNA - replication, repair, restriction/modification	AE000375	1789283
2203	43745.3	42390	0.0189337	0.0174173	0.0181755	-1.08706	-0.036254	0.740934	0.663085	Field2:E24:3	cysH	b2762	3'-phosphoadenosine 5'-phosphosulfate reductase	Central intermediary metabolism	Central intermediary metabolism: Sulfur metabolism	AE000360	1789121
3026	134589	120244	0.153689	0.141471	0.14758	-1.08636	-0.0359743	0.910488	0.972404	Field2:D14:4	ycfV	b1117	putative ATP-binding component of a transport system	Putative transport proteins	Not classified	AE000212	1787361
2610	53086.2	50282.7	0.0337228	0.0310422	0.0323825	-1.08635	-0.0359702	0.751644	0.809107	Field2:D5:4	yihV	b3883	putative kinase	Putative enzymes	Not classified	AE000464	1790316
2804	51648.7	48959	0.0307712	0.0283338	0.0295525	-1.08602	-0.0358394	0.669977	0.719585	Field2:H6:2	ybaJ	b0461	orf, hypothetical protein	Hypothetical, unclassified, unknown	Unknown	AE000152	1786666
691	43483.4	42341.2	0.0190394	0.017535	0.0182872	-1.0858	-0.0357481	0.728965	0.647434	Field1:E6:4	artJ	b0860	arginine 3rd transport system periplasmic binding protein	Transport and binding proteins	Transport of small molecules: Amino acids, amines	AE000188	1787085
690	44017.2	42866.9	0.0199206	0.0183481	0.0191343	-1.08571	-0.035713	0.664883	0.593545	Field1:C6:4	potI	b0857	putrescine transport protein; permease	Transport and binding proteins	Transport of small molecules: Amino acids, amines	AE000187	1787081
1879	45769	44339.3	0.0210663	0.0194098	0.020238	-1.08534	-0.0355658	0.61719	0.566653	Field2:M13:4	wrbA	b1004	trp repressor binding protein; affects association of trp repressor and operator	Regulatory function	Amino acid biosynthesis: Tryptophan	AE000202	1787239
1315	42299.3	41452.2	0.0173076	0.01595	0.0166288	-1.08511	-0.0354747	0.814527	0.707617	Field1:F18:2	ndh	b1109	respiratory NADH dehydrogenase	Energy metabolism	Energy metabolism, carbon: Aerobic respiration	AE000211	1787352
795	45762.1	44237.6	0.0230108	0.0212085	0.0221096	-1.08498	-0.0354218	0.163106	0.164652	Field1:F7:1	ptsP	b2829	PTS system, enzyme I, transcriptional regulator (with NPR and NTR proteins)	Transport and binding proteins	Transport of small molecules: Other	AE000366	1789193
332	58274.9	55106.1	0.0425523	0.0392222	0.0408873	-1.0849	-0.0353909	0.837554	0.904405	Field1:G11:4	trs5_3	b0656	IS5 transposase	Phage, transposon, or plasmid	Transposon-related functions	AE000170	1786877
1710	73215.6	67300.8	0.0640363	0.0590261	0.0615312	-1.08488	-0.0353826	0.883515	0.93699	Field2:K19:2	prfA	b1211	peptide chain release factor RF-1	Translation, post-translational modification	Proteins - translation and modification	AE000219	1787462
2782	46243.6	44633.4	0.0234729	0.0216406	0.0225567	-1.08467	-0.0352973	0.120702	0.129774	Field2:L24:1	yajF	b0394	possible NAGC-like transcriptional regulator	Putative regulatory proteins	Not classified	AE000145	1786593
898	47300.5	45706.5	0.0252175	0.0232498	0.0242336	-1.08463	-0.0352833	0.266641	0.271364	Field1:D9:2	dcuB	b4123	anaerobic dicarboxylate transport	Transport and binding proteins	Transport of small molecules: Carbohydrates, organic acids, alcohols	AE000485	1790565
4121	43977.5	42860.6	0.0198408	0.0183001	0.0190704	-1.08419	-0.0351059	0.676457	0.603864	Field3:B23:3	b3914	b3914	orf, hypothetical protein	Hypothetical, unclassified, unknown	Unknown	AE000466	2367331
941	41662.9	40787.7	0.0161291	0.0148785	0.0155038	-1.08405	-0.0350494	0.854101	0.73549	Field1:J19:2	ybiT	b0820	putative ATP-binding component of a transport system	Putative transport proteins	Not classified	AE000184	1787041
1866	57276.4	54078.8	0.0404695	0.0373329	0.0389012	-1.08402	-0.0350367	0.826537	0.887618	Field2:C11:4	proB	b0242	gamma-glutamate kinase	Amino acid biosynthesis	Amino acid biosynthesis: Proline	AE000132	1786437
684	54302.7	51490.5	0.0359365	0.0331517	0.0345441	-1.084	-0.03503	0.790494	0.85086	Field1:G4:4	b0830	b0830	putative transport protein	Putative transport proteins	Not classified	AE000185	1787052
2802	50139.4	47778.3	0.0288005	0.02657	0.0276853	-1.08395	-0.0350079	0.595683	0.64197	Field2:D6:2	ylaC	b0458	orf, hypothetical protein	Hypothetical, unclassified, unknown	Unknown	AE000152	1786663
3546	41984.2	41106.8	0.0161185	0.0148709	0.0154947	-1.0839	-0.0349877	0.858904	0.736807	Field3:C24:1	yfaO	b2251	orf, hypothetical protein	Hypothetical, unclassified, unknown	Unknown	AE000315	1788585
1270	270451	237151	0.352114	0.324922	0.338518	-1.08369	-0.0349047	0.921032	0.986777	Field1:L6:2	yahN	b0328	putative cytochrome subunit of dehydrogenase	Putative enzymes	Not classified	AE000140	1786522
874	44279.9	43197.3	0.0204048	0.0188337	0.0196192	-1.08342	-0.0347973	0.632567	0.575354	Field1:D3:2	corA	b3816	Mg2+ transport, system I	Transport and binding proteins	Transport of small molecules: Cations	AE000457	2367297
1240	69303.6	64401.1	0.0593582	0.0548001	0.0570792	-1.08318	-0.0346995	0.881896	0.943045	Field1:P22:1	mopA	b4143	GroEL, chaperone Hsp60, peptide-dependent ATPase, heat shock protein	Cell processes	Chaperones	AE000487	1790586
155	42908.4	41960.1	0.0180969	0.0167076	0.0174023	-1.08315	-0.0346889	0.788006	0.697444	Field1:E15:2	rpoN	b3202	RNA polymerase, sigma(54 or 60) factor; nitrogen and fermentation regulation	Regulatory function	Global regulatory functions	AE000399	1789594
406	43411.6	42229.8	0.0188663	0.0174216	0.0181439	-1.08293	-0.0345988	0.74558	0.666581	Field1:K6:1	ecpD	b0140	probable pilin chaperone similar to PapD	Putative factors	Surface structures	AE000123	1786333
1711	60621.3	56598.2	0.0443263	0.0409411	0.0426337	-1.08268	-0.0345021	0.844107	0.894526	Field2:M19:2	sohB	b1272	putative protease	Putative enzymes	Not classified	AE000225	1787527
890	41228.6	40511.6	0.0151785	0.0140226	0.0146006	-1.08243	-0.0344009	0.881158	0.735476	Field1:D7:2	malK	b4035	ATP-binding component of transport system for maltose	Transport and binding proteins	Transport of small molecules: Carbohydrates, organic acids, alcohols	AE000476	1790467
1722	43745.2	42556.2	0.019507	0.0180215	0.0187643	-1.08243	-0.0343993	0.704579	0.631592	Field2:C23:2	thrS	b1719	threonine tRNA synthetase	Translation, post-translational modification	Aminoacyl tRNA synthetases, tRNA modification	AE000267	1788013
1284	45979.9	44679.1	0.0236454	0.0218453	0.0227454	-1.0824	-0.0343874	0.0841433	0.0868455	Field1:H10:2	sdhA	b0723	succinate dehydrogenase, flavoprotein subunit	Central intermediary metabolism	Energy metabolism, carbon: TCA cycle	AE000175	1786942
203	44136.6	43017	0.0200987	0.0185713	0.019335	-1.08224	-0.0343252	0.665953	0.612574	Field1:E3:3	ybjN	b0853	putative sensory transduction regulator	Putative regulatory proteins	Not classified	AE000187	1787077
924	42975.1	42017	0.0180622	0.0166897	0.0173759	-1.08224	-0.0343237	0.792846	0.700001	Field1:H15:2	tauC	b0367	taurine transport system permease protein	Transport and binding proteins	Transport of small molecules: Amino acids, amines	AE000143	1786564
857	52588.3	50334.7	0.0327982	0.0303133	0.0315558	-1.08197	-0.034217	0.742428	0.805142	Field1:B23:1	uhpC	b3667	regulator of uhpT	Regulatory function	Transport of small molecules: Carbohydrates, organic acids, alcohols	AE000444	2367260
4222	40959.6	40181.4	0.0147681	0.0136531	0.0142106	-1.08167	-0.0340962	0.889684	0.741378	Field3:L23:4	yjfA	b4223	orf, hypothetical protein	Hypothetical, unclassified, unknown	Unknown	AE000493	1790669
305	52087.2	49757.2	0.032711	0.0302425	0.0314767	-1.08162	-0.0340761	0.751866	0.81264	Field1:A5:4	yjiR	b4340	putative regulator	Putative regulatory proteins	Not classified	AE000504	1790797
2464	44860.7	43609.3	0.0200119	0.0185112	0.0192615	-1.08107	-0.0338527	0.704027	0.634711	Field2:P15:2	b1525	b1525	putative aldehyde dehydrogenase	Putative enzymes	Not classified	AE000250	1787805
2504	92337.9	83606.8	0.089028	0.0823556	0.0856918	-1.08102	-0.0338335	0.901623	0.94416	Field3:F8:2	b2304	b2304	putative sugar nucleotide epimerase	Putative enzymes	Not classified	AE000319	1788642
3829	42709.1	41673.6	0.0174061	0.0161028	0.0167544	-1.08094	-0.0338008	0.824083	0.746295	Field3:I22:4	ygiN	b3029	orf, hypothetical protein	Hypothetical, unclassified, unknown	Unknown	AE000385	1789407
403	42547.7	41623.4	0.0176666	0.0163445	0.0170056	-1.0809	-0.0337836	0.808516	0.717396	Field1:E6:1	hofC	b0106	putative integral membrane protein involved in biogenesis of fimbriae, protein transport, DNA uptake	Putative transport proteins	Not classified	AE000119	1786295
2395	44664.4	43328.9	0.0208431	0.0192875	0.0200653	-1.08066	-0.0336871	0.584412	0.537514	Field2:F23:1	ylbB	b0516	putative hydantoin utilization protein	Putative enzymes	Not classified	AE000157	1786726
4211	45950.8	44292	0.0225039	0.0208294	0.0216667	-1.08039	-0.033581	0.312678	0.302057	Field3:F21:4	ytfB	b4206	orf, hypothetical protein	Hypothetical, unclassified, unknown	Unknown	AE000492	1790651
1507	42339.4	41447.6	0.0173131	0.0160258	0.0166695	-1.08033	-0.033555	0.822432	0.72373	Field1:F18:4	yaiL	b0354	nucleoprotein/polynucleotide-associated enzyme	Putative enzymes	Not classified	AE000142	1786550
3741	43380.6	42279.2	0.018534	0.0171643	0.0178492	-1.0798	-0.0333445	0.777336	0.693902	Field3:I24:3	yqcB	b2791	orf, hypothetical protein	Hypothetical, unclassified, unknown	Unknown	AE000363	1789155
809	52870.2	50662.6	0.0339155	0.03141	0.0326627	-1.07977	-0.0333301	0.776465	0.839278	Field1:B11:1	secG	b3175	protein export - membrane protein	Transport and binding proteins	Protein, peptide secretion	AE000398	1789565
1472	52845.9	50461.5	0.0331807	0.0307392	0.03196	-1.07943	-0.0331935	0.761332	0.81818	Field1:P8:4	tpiA	b3919	triosephosphate isomerase	Central intermediary metabolism	Energy metabolism, carbon: Glycolysis	AE000466	1790353
1642	50908.6	48442.5	0.0306279	0.0283815	0.0295047	-1.07915	-0.033081	0.709798	0.759986	Field2:C3:2	exo	b2798	5'-3' exonuclease	DNA replication, repair, restriction/modification	Degradation of DNA	AE000363	1789162
896	55802.6	52814.9	0.0380616	0.0352713	0.0366664	-1.07911	-0.0330653	0.820583	0.876458	Field1:P7:2	proP	b4111	low-affinity transport system; proline permease II	Transport and binding proteins	Transport of small molecules: Amino acids, amines	AE000483	1790550
2271	92552.9	84905.2	0.0885465	0.0820627	0.0853046	-1.07901	-0.0330257	0.903189	0.956475	Field2:M16:4	aspA	b4139	aspartate ammonia-lyase (aspartase)	Central intermediary metabolism	Central intermediary metabolism: Pool, multipurpose conversions	AE000486	1790581
2381	48520.6	46391.7	0.026018	0.024116	0.025067	-1.07887	-0.0329693	0.331781	0.34244	Field2:J19:1	yadF	b0126	putative carbonic anhdrase (EC 4.2.1.1)	Putative enzymes	Not classified	AE000122	1786318
3769	65366.1	61031.2	0.0519992	0.0482055	0.0501023	-1.0787	-0.0328997	0.874025	0.926951	Field3:A8:4	ygeW	b2870	putative carbamoyl transferase	Putative enzymes	Not classified	AE000370	1789234
2625	49009.9	47061.4	0.0274872	0.0254915	0.0264893	-1.07829	-0.032735	0.543437	0.585426	Field2:B9:4	yjhR	b4308	putative frameshift suppressor	Putative regulatory proteins	Not classified	AE000501	1790762
1123	48192.2	46549.6	0.0270198	0.0250676	0.0260437	-1.07788	-0.0325692	0.545987	0.585559	Field1:F17:4	flgN	b1070	protein of flagellar biosynthesis	Cell processes	Surface structures	AE000208	1787310
984	48598.5	46667.5	0.0272836	0.0253201	0.0263019	-1.07755	-0.0324359	0.555184	0.597437	Field1:P5:3	yeiJ	b2161	putative transport system permease protein	Putative transport proteins	Not classified	AE000305	1788485
173	46400.4	45007.5	0.0238687	0.0221524	0.0230106	-1.07748	-0.0324075	0.077744	0.0779482	Field1:I19:2	creC	b4399	catabolite repression sensor kinase for PhoB; alternative sensor for pho regulon	Regulatory function	Global regulatory functions	AE000510	1790861
2568	49787.8	47785.8	0.0285373	0.0264856	0.0275114	-1.07747	-0.0324038	0.615418	0.664113	Field2:P17:3	yhaE	b3125	putative dehydrogenase	Putative enzymes	Not classified	AE000394	1789513
3549	46743.2	45130.2	0.0237481	0.0220414	0.0228948	-1.07743	-0.0323895	0.164846	0.173725	Field3:I24:1	elaB	b2266	orf, hypothetical protein	Hypothetical, unclassified, unknown	Unknown	AE000316	1788601
3227	48086.8	46188.7	0.0265454	0.0246507	0.0255981	-1.07686	-0.0321603	0.489612	0.524191	Field3:E15:2	b1560	b1560	orf, hypothetical protein	Hypothetical, unclassified, unknown	Unknown	AE000253	1787843
522	44256.1	42997.1	0.0204328	0.0189871	0.0197099	-1.07614	-0.0318704	0.629895	0.574458	Field1:C12:2	murA	b3189	first step in murein biosynthesis;UDP-N-glucosamine 1-carboxyvinyltransferase	Cell structure	Murein sacculus, peptidoglycan	AE000399	1789580
2433	42180	41283.8	0.016177	0.0150346	0.0156058	-1.07599	-0.0318063	0.870126	0.763318	Field2:B9:2	b1199	b1199	putative dihydroxyacetone kinase (EC 2.7.1.2)	Putative enzymes	Not classified	AE000218	1787449
1317	41114.7	40434.6	0.015013	0.0139564	0.0144847	-1.07571	-0.0316948	0.89243	0.755263	Field1:J18:2	narL	b1221	pleiotrophic regulation of anaerobic respiration: response regulator for nar, frd, dms and tor genes	Regulatory function	Energy metabolism, carbon: Anaerobic respiration	AE000220	1787473
1666	49237.7	47319.5	0.0279917	0.0260242	0.0270079	-1.0756	-0.0316515	0.602159	0.648905	Field2:C9:2	mcrC	b4345	component of McrBC 5-methylcytosine restriction system, expands range of sequences restricted	DNA replication, repair, restriction/modification	Degradation of DNA	AE000505	1790804
791	43915.6	42667.5	0.0192612	0.0179095	0.0185853	-1.07547	-0.0316002	0.746303	0.67923	Field1:N5:1	srlB	b2704	PTS system, glucitol/sorbitol-specific enzyme IIA component	Transport and binding proteins	Transport of small molecules: Carbohydrates, organic acids, alcohols	AE000354	1789056
2196	44513.6	43283.3	0.0207725	0.019319	0.0200457	-1.07524	-0.031506	0.598151	0.546619	Field2:G22:3	gabD	b2661	succinate-semialdehyde dehydrogenase, NADP-dependent activity	Carbon compound catabolism	Central intermediary metabolism: Pool, multipurpose conversions	AE000351	1789015
542	53260.1	50964.7	0.0344705	0.0320713	0.0332709	-1.07481	-0.0313308	0.800301	0.8616	Field1:K16:2	rfaD	b3619	ADP-L-glycero-D-mannoheptose-6-epimerase	Cell structure	Surface polysaccharides and antigens	AE000440	1790049
2960	43518.3	42243.8	0.0183557	0.0170785	0.0177171	-1.07479	-0.031322	0.798929	0.728352	Field2:P20:3	b0965	b0965	orf, hypothetical protein	Hypothetical, unclassified, unknown	Unknown	AE000198	1787199
985	43855.6	42864.1	0.0196243	0.0182617	0.018943	-1.07462	-0.0312533	0.719315	0.649761	Field1:B7:3	yeiM	b2164	putative transport system permease protein	Putative transport proteins	Not classified	AE000305	1788488
1999	54356.6	51162.3	0.0350886	0.0326554	0.033872	-1.07451	-0.0312099	0.800587	0.840942	Field2:M20:1	pyrC	b1062	dihydro-orotase	Nucleotide biosynthesis and metabolism	Pyrimidine ribonucleotide biosynthesis	AE000207	1787301
1860	42254.1	41401.2	0.0156647	0.0145786	0.0151216	-1.0745	-0.0312058	0.88743	0.769344	Field2:G9:4	leuL	b0075	leu operon leader peptide	Amino acid biosynthesis	Amino acid biosynthesis: Leucine	AE000118	1786263
2944	44339.6	43174.6	0.0195079	0.0181673	0.0188376	-1.0738	-0.0309219	0.747264	0.68006	Field2:P16:3	smtA	b0921	S-adenosylmethionine-dependent methyltransferase	Central intermediary metabolism	Central intermediary metabolism: Pool, multipurpose conversions	AE000194	1787151
2707	47756.4	45980.4	0.0253011	0.0235634	0.0244322	-1.07375	-0.0309024	0.265115	0.271768	Field2:F6:1	yafL	b0227	putative lipoprotein	putative membrane protein	Not classified	AE000131	1786421
2942	65821.8	61530.4	0.0521933	0.04861	0.0504016	-1.07372	-0.0308898	0.881334	0.929436	Field2:L16:3	b0919	b0919	orf, hypothetical protein	Hypothetical, unclassified, unknown	Unknown	AE000194	1787149
549	40690.6	40165.3	0.0143351	0.0133556	0.0138453	-1.07334	-0.0307386	0.907319	0.740447	Field1:I18:2	rfaJ	b3626	UDP-D-glucose:(galactosyl)lipopolysaccharide glucosyltransferase	Cell structure	Surface polysaccharides and antigens	AE000440	1790056
141	43592.9	42528.9	0.0188419	0.0175604	0.0182012	-1.07297	-0.0305889	0.77694	0.705038	Field1:I11:2	relB	b1564	negative regulator of translation	Regulatory function	Global regulatory functions	AE000253	1787847
235	47374.4	45983.1	0.0257898	0.0240381	0.0249139	-1.07287	-0.0305479	0.43755	0.466332	Field1:E11:3	yeiE	b2157	putative transcriptional regulator LYSR-type	Putative regulatory proteins	Not classified	AE000305	1788481
2051	63282.2	59543.1	0.0477215	0.0444814	0.0461014	-1.07284	-0.0305354	0.870601	0.920312	Field2:E10:2	acpP	b1094	acyl carrier protein	Fatty acid and phospholipid metabolism	Fatty acid and phosphatidic acid biosynthesis	AE000210	1787336
757	44142.4	43113.3	0.0201243	0.0187634	0.0194439	-1.07253	-0.0304101	0.682126	0.618944	Field1:I22:4	mglC	b2148	methyl-galactoside transport and galactose taxis	Transport and binding proteins	Transport of small molecules: Carbohydrates, organic acids, alcohols	AE000304	1788471
1659	62868.9	59014.3	0.0479765	0.0447449	0.0463607	-1.07222	-0.0302857	0.874789	0.922915	Field2:E7:2	rho	b3783	transcription termination factor Rho; polarity suppressor	Transcription, RNA processing and degradation	RNA synthesis, modification, DNA transcription	AE000454	1790217
527	52619.9	50425.9	0.0321017	0.0299404	0.031021	-1.07219	-0.0302701	0.750507	0.803741	Field1:M12:2	mreC	b3250	rod shape-determining protein	Cell processes	Murein sacculus, peptidoglycan	AE000404	1789648
508	41182.4	40459.4	0.0152082	0.0141898	0.014699	-1.07177	-0.0301018	0.893089	0.779427	Field1:G8:2	smpA	b2617	small membrane protein A	Hypothetical, unclassified, unknown	Inner membrane	AE000347	1788970
1442	50369.1	49079.6	0.030702	0.0286466	0.0296743	-1.07175	-0.0300947	0.744831	0.815175	Field1:D2:4	mdh	b3236	malate dehydrogenase	Central intermediary metabolism	Energy metabolism, carbon: TCA cycle	AE000403	1789632
2612	64466.4	60498.2	0.0510556	0.0476443	0.04935	-1.0716	-0.0300325	0.88412	0.93458	Field2:H5:4	yiiD	b3888	putative acetyltransferase (EC 2.3.1.18)	Putative enzymes	Not classified	AE000464	1790321
4276	44944.9	43614	0.02111	0.0196999	0.020405	-1.07158	-0.0300247	0.577839	0.533647	Field3:H14:1	yjjU	b4377	orf, hypothetical protein	Hypothetical, unclassified, unknown	Unknown	AE000508	1790837
221	55337.3	52853	0.0375563	0.035053	0.0363047	-1.07142	-0.0299582	0.834062	0.891398	Field1:I7:3	rstA	b1608	response transcriptional regulatory protein (RstB sensor)	Regulatory function	Not classified	AE000256	1787893
3647	45178.3	43830.3	0.0219137	0.0204555	0.0211846	-1.07128	-0.0299041	0.413081	0.390334	Field3:M24:2	yphB	b2544	orf, hypothetical protein	Hypothetical, unclassified, unknown	Unknown	AE000340	1788894
2848	50168.9	48352.8	0.0284718	0.0265815	0.0275266	-1.07112	-0.0298367	0.625162	0.666076	Field2:P16:2	cstA	b0598	carbon starvation protein	Cell processes	Global regulatory functions	AE000165	1786814
799	45110.1	43869	0.0218019	0.020355	0.0210785	-1.07108	-0.029823	0.443349	0.414204	Field1:N7:1	galP	b2943	galactose-proton symport of transport system	Transport and binding proteins	Transport of small molecules: Carbohydrates, organic acids, alcohols	AE000377	1789312
3772	42199	41273.5	0.0162459	0.0151705	0.0157082	-1.07088	-0.0297427	0.875371	0.782187	Field3:G8:4	ygfJ	b2877	orf, hypothetical protein	Hypothetical, unclassified, unknown	Unknown	AE000371	1789242
2558	64829.7	61001.1	0.0493672	0.0461033	0.0477353	-1.07079	-0.0297062	0.87662	0.925756	Field2:L15:3	yqhC	b3010	putative ARAC-type regulatory protein	Putative regulatory proteins	Not classified	AE000383	1789385
842	42456.4	41688	0.0172661	0.0161261	0.0166961	-1.0707	-0.0296662	0.844382	0.753228	Field1:D19:1	yhiP	b3496	putative transport protein	Putative transport proteins	Not classified	AE000426	1789911
4249	47499	45850.9	0.0248964	0.023258	0.0240772	-1.07045	-0.0295648	0.223647	0.222915	Field3:B8:1	sgcE	b4301	putative epimerase	Putative enzymes	Not classified	AE000500	1790754
1103	47066.7	45576.9	0.0246006	0.0229824	0.0237915	-1.07041	-0.0295514	0.221267	0.216725	Field1:N11:4	sfmH	b0533	involved in fimbrial asembly	Cell processes	Not classified	AE000159	1786745
1494	42178.8	41445.4	0.0170627	0.0159409	0.0165018	-1.07037	-0.0295335	0.848934	0.755782	Field1:L14:4	frdC	b4152	fumarate reductase, anaerobic, membrane anchor polypeptide	Energy metabolism	Energy metabolism, carbon: Anaerobic respiration	AE000487	1790595
2503	54723.3	51831.2	0.0367279	0.0343139	0.0355209	-1.07035	-0.0295259	0.832867	0.878366	Field2:N1:3	yfcC	b2298	putative S-transferase	Putative enzymes	Not classified	AE000319	1788636
2620	46323.2	44784.3	0.0233068	0.0217811	0.0225439	-1.07005	-0.0294032	0.128414	0.132291	Field2:H7:4	yjgB	b4269	putative oxidoreductase	Putative enzymes	Not classified	AE000497	1790720
3490	46899.7	45399.4	0.0235658	0.0220297	0.0227978	-1.06973	-0.0292726	0.149415	0.153508	Field3:C10:1	yegW	b2101	putative transcriptional regulator	Putative regulatory proteins	Not classified	AE000299	1788418
4126	45292.4	43954.7	0.0219516	0.0205253	0.0212384	-1.06949	-0.0291766	0.424711	0.401787	Field3:L23:3	glpX	b3925	unknown function in glycerol metabolism	Hypothetical, unclassified, unknown	Not classified	AE000467	1790360
2300	49011.3	47270.7	0.0273302	0.0255589	0.0264445	-1.0693	-0.0291012	0.574914	0.61342	Field2:G24:4	phpB	b0638	homolog of Salmonella cobC, a phosphohistidine protein	Putative regulatory proteins	Biosynthesis of cofactors, carriers: Cobalamin	AE000168	1786857
3476	52310.1	50043.9	0.0319293	0.0298606	0.030895	-1.06928	-0.0290912	0.762349	0.809733	Field3:G6:1	yegH	b2063	putative transport protein	Putative transport proteins	Not classified	AE000296	1788377
4001	46830.4	45341.9	0.0244859	0.0228998	0.0236929	-1.06927	-0.0290859	0.192183	0.192073	Field3:B17:2	yhiQ	b3497	orf, hypothetical protein	Hypothetical, unclassified, unknown	Unknown	AE000426	1789912
892	48509.5	46938.7	0.0273547	0.0255827	0.0264687	-1.06926	-0.0290851	0.606364	0.65311	Field1:H7:2	gltP	b4077	glutamate-aspartate symport protein	Transport and binding proteins	Transport of small molecules: Amino acids, amines	AE000481	1790514
4266	47227.5	45613.7	0.0246679	0.0230746	0.0238713	-1.06905	-0.0289972	0.185267	0.185335	Field3:D12:1	yjiQ	b4339	orf, hypothetical protein	Hypothetical, unclassified, unknown	Unknown	AE000504	1790796
2242	45267.3	44022.1	0.0210221	0.0196652	0.0203437	-1.069	-0.0289788	0.640206	0.59705	Field2:C10:4	glmS	b3729	L-glutamine:D-fructose-6-phosphate aminotransferase	Central intermediary metabolism	Central intermediary metabolism: Amino sugars	AE000450	1790167
3113	60885.5	57543.6	0.0437461	0.0409272	0.0423366	-1.06888	-0.0289279	0.86371	0.910272	Field3:A11:1	ydaA	b1333	orf, hypothetical protein	Hypothetical, unclassified, unknown	Unknown	AE000231	1787594
183	40979.3	40350.2	0.0142534	0.0133293	0.0137914	-1.06873	-0.0288663	0.914763	0.758253	Field1:M21:2	ykgA	b0300	putative ARAC-type regulatory protein	Putative regulatory proteins	Not classified	AE000137	1786491
3845	47238.3	45814.5	0.0249909	0.0233905	0.0241907	-1.06842	-0.0287432	0.386001	0.389376	Field3:J1:1	yqjI	b3071	orf, hypothetical protein	Hypothetical, unclassified, unknown	Unknown	AE000389	1789452
2656	44064.5	42892	0.0194983	0.0182526	0.0188754	-1.06824	-0.0286704	0.750698	0.689638	Field2:P15:4	b0005	b0005	orf, hypothetical protein	Hypothetical, unclassified, unknown	Unknown	AE000111	1786186
1286	47620	46414.9	0.0262074	0.0245339	0.0253707	-1.06821	-0.0286561	0.518977	0.557562	Field1:L10:2	sucA	b0726	2-oxoglutarate dehydrogenase (decarboxylase component)	Central intermediary metabolism	Energy metabolism, carbon: TCA cycle	AE000175	1786945
1669	48119.3	46464.5	0.0246539	0.0230799	0.0238669	-1.0682	-0.0286513	0.11223	0.102895	Field2:I9:2	rpsT	b0023	30S ribosomal subunit protein S20	Translation, post-translational modification	Ribosomal proteins - synthesis, modification	AE000113	1786206
2007	46133	44517.5	0.0232314	0.021753	0.0224922	-1.06796	-0.0285559	0.116089	0.117099	Field2:M22:1	purR	b1658	transcriptional repressor for pur regulon, glyA, glnB, prsA, speA	Regulatory function	Purine ribonucleotide biosynthesis	AE000261	1787948
2716	44831.3	43593.1	0.0210114	0.0196746	0.020343	-1.06795	-0.0285493	0.600101	0.554817	Field2:H8:1	yafW	b0246	orf, hypothetical protein	Hypothetical, unclassified, unknown	Unknown	AE000132	1786440
1812	42667	41478.1	0.0173186	0.0162192	0.0167689	-1.06778	-0.0284826	0.847226	0.781397	Field2:G21:3	glyQ	b3560	glycine tRNA synthetase, alpha subunit	Translation, post-translational modification	Aminoacyl tRNA synthetases, tRNA modification	AE000433	1789983
392	87322.7	80476.6	0.0848068	0.0794317	0.0821193	-1.06767	-0.0284364	0.917742	0.96405	Field1:O2:1	b4285	b4285	putative transposase	Phage, transposon, or plasmid	Not classified	AE000499	1790737
1281	52462.2	50628.2	0.0332798	0.031173	0.0322264	-1.06758	-0.0284021	0.8007	0.85968	Field1:B10:2	gltA	b0720	citrate synthase	Central intermediary metabolism	Energy metabolism, carbon: TCA cycle	AE000175	1786939
706	45005.6	44039.9	0.0216302	0.0202613	0.0209457	-1.06756	-0.0283931	0.507984	0.469578	Field1:C10:4	potC	b1124	spermidine/putrescine transport system permease	Transport and binding proteins	Transport of small molecules: Amino acids, amines	AE000212	1787368
1412	42378.5	41638.9	0.0173906	0.0162901	0.0168403	-1.06755	-0.0283896	0.843701	0.758555	Field1:H18:3	hycA	b2725	transcriptional repression of hyc and hyp operons	Regulatory function	Energy metabolism, carbon: Fermentation	AE000356	1789080
2304	50260.2	48105.6	0.0297227	0.0278435	0.0287831	-1.06749	-0.0283656	0.732339	0.768336	Field2:O24:4	bioF	b0776	8-amino-7-oxononanoate synthase	Biosynthesis of cofactors, prosthetic groups and carriers	Biosynthesis of cofactors, carriers: Biotin	AE000180	1786993
2803	50058.4	47983.9	0.0286166	0.0268134	0.027715	-1.06725	-0.0282668	0.66498	0.701974	Field2:F6:2	ylaD	b0459	putative transferase	Putative enzymes	Not classified	AE000152	1786664
2086	49196.4	47305.4	0.0268885	0.0251979	0.0260432	-1.06709	-0.0282022	0.502847	0.53303	Field2:K18:2	psd	b4160	phosphatidylserine decarboxylase; phospholipid synthesis	Fatty acid and phospholipid metabolism	Macromolecule synthesis, modification: Phospholipids	AE000488	1790604
3782	50429.8	48819.8	0.0287407	0.0269372	0.027839	-1.06695	-0.0281434	0.651855	0.698857	Field3:K10:4	ygfE	b2910	orf, hypothetical protein	Hypothetical, unclassified, unknown	Unknown	AE000374	1789277
2723	59886	57059.2	0.0442136	0.0414416	0.0428276	-1.06689	-0.0281191	0.874641	0.930449	Field2:F10:1	ykfC	b0258	orf, hypothetical protein	Hypothetical, unclassified, unknown	Unknown	AE000133	1786452
1908	42001.7	41220.5	0.0163816	0.0153608	0.0158712	-1.06645	-0.0279406	0.87643	0.784901	Field2:G21:4	wcaB	b2058	putative transferase	Putative enzymes	Not classified	AE000295	1788371
551	43729.9	42700.7	0.019363	0.0181577	0.0187604	-1.06638	-0.0279106	0.757496	0.693866	Field1:M18:2	rfaB	b3628	UDP-D-galactose:(glucosyl)lipopolysaccharide-1,6-D-galactosyltransferase	Cell structure	Surface polysaccharides and antigens	AE000440	1790058
2288	43268.3	41850.2	0.0172477	0.0161745	0.0167111	-1.06636	-0.0279026	0.859969	0.802569	Field2:O20:4	ribH	b0415	riboflavin synthase, beta chain	Biosynthesis of cofactors, prosthetic groups and carriers	Biosynthesis of cofactors, carriers: Riboflavin	AE000148	1786617
1353	45354.5	44218.9	0.0222536	0.0208719	0.0215627	-1.0662	-0.0278369	0.371548	0.355162	Field1:B4:3	zwf	b1852	glucose-6-phosphate dehydrogenase	Central intermediary metabolism	Energy metabolism, carbon: Oxidative branch, pentose pathway	AE000279	1788158
1762	57439.8	54461.2	0.0394155	0.0369685	0.038192	-1.06619	-0.0278351	0.852675	0.89576	Field2:C9:3	rbfA	b3167	ribosome-binding factor A	Translation, post-translational modification	Proteins - translation and modification	AE000397	1789558
281	42511	41668.7	0.0173182	0.0162431	0.0167807	-1.06619	-0.0278341	0.850756	0.767495	Field1:A23:3	yiaJ	b3574	putative regulator	Putative regulatory proteins	Not classified	AE000435	1789999
2500	42552.5	41731.4	0.0174986	0.0164123	0.0169554	-1.06619	-0.0278332	0.843842	0.764181	Field2:H1:3	elaD	b2269	putative sulfatase / phosphatase	Putative enzymes	Not classified	AE000316	1788604
2236	57919.8	54863.2	0.0387716	0.036365	0.0375683	-1.06618	-0.0278299	0.84213	0.88182	Field2:G8:4	pckA	b3403	phosphoenolpyruvate carboxykinase	Central intermediary metabolism	Central intermediary metabolism: Gluconeogenesis	AE000416	1789807
1482	41934.2	41259.4	0.0165661	0.0155394	0.0160528	-1.06607	-0.0277837	0.8711	0.779956	Field1:D12:4	nrfA	b4070	periplasmic cytochrome c(552): plays a role in nitrite reduction	Energy metabolism	Energy metabolism, carbon: Electron transport	AE000480	1790506
1622	42254.7	41155.4	0.016487	0.0154695	0.0159783	-1.06577	-0.0276653	0.875241	0.800677	Field2:K21:1	uvrB	b0779	DNA repair; excision nuclease subunit B	DNA replication, repair, restriction/modification	Degradation of DNA	AE000180	1786996
3068	41431.9	40684.4	0.0154885	0.0145375	0.015013	-1.06541	-0.0275179	0.896475	0.795663	Field2:H24:4	ycgB	b1188	putative sporulation protein	Putative factors	Not classified	AE000217	1787437
590	49756.8	47930.6	0.0289647	0.0271921	0.0280784	-1.06519	-0.0274253	0.706889	0.753295	Field1:K4:3	yabC	b0082	putative apolipoprotein	Hypothetical, unclassified, unknown	Not classified	AE000118	1786270
23	60596.6	57263.4	0.0459764	0.0431639	0.0445701	-1.06516	-0.0274146	0.885225	0.931952	Field1:M5:1	galT	b0758	galactose-1-phosphate uridylyltransferase	Carbon compound catabolism	Degradation of small molecules: Carbon compounds	AE000178	1786973
953	42853.8	42096.6	0.0179312	0.0168361	0.0173837	-1.06505	-0.0273689	0.832866	0.752299	Field1:B23:2	ycjV	b1318	putative ATP-binding component of a transport system	Putative transport proteins	Not classified	AE000229	1787577
2119	163434	147072	0.195896	0.183946	0.189921	-1.06497	-0.0273353	0.934528	0.981152	Field2:M2:3	arcC	b0521	putative carbamate kinase (EC 2.7.2.2)	Putative enzymes	Not classified	AE000158	1786732
4290	45319.6	44180.4	0.0211181	0.0198371	0.0204776	-1.06458	-0.0271767	0.636877	0.588781	Field3:D18:1	yifM	b4405	orf, conceptual translation in SwissProt is fused with b4404	Hypothetical, unclassified, unknown	Unknown	AE000455	2367287
2889	50414.3	48539.5	0.0301145	0.0282929	0.0292037	-1.06438	-0.0270977	0.751161	0.799916	Field2:B4:3	ybgO	b0716	orf, hypothetical protein	Hypothetical, unclassified, unknown	Unknown	AE000175	1786935
2273	49525.1	47941.8	0.0286761	0.0269426	0.0278093	-1.06434	-0.0270805	0.697583	0.747356	Field2:A18:4	ppa	b4226	inorganic pyrophosphatase	Central intermediary metabolism	Central intermediary metabolism: Pool, multipurpose conversions	AE000494	1790673
655	41533.3	40949.4	0.0160248	0.0150579	0.0155413	-1.06422	-0.0270294	0.886088	0.786473	Field1:M20:3	ybaR	b0484	putative ATPase	Putative enzymes	Not classified	AE000154	1786691
3597	112441	103520	0.120373	0.113116	0.116744	-1.06416	-0.0270055	0.928884	0.984272	Field3:I12:2	b2392	b2392	putative transport system permease	Putative transport proteins	Not classified	AE000327	1788736
1131	51924.9	49897.4	0.0328431	0.0308634	0.0318533	-1.06414	-0.0269999	0.809973	0.861103	Field1:F19:4	flgG	b1078	flagellar biosynthesis, cell-distal portion of basal-body rod	Cell processes	Surface structures	AE000208	1787318
22	47563.5	46182.2	0.02548	0.0239443	0.0247122	-1.06414	-0.0269982	0.395395	0.416952	Field1:K5:1	galK	b0757	galactokinase	Carbon compound catabolism	Degradation of small molecules: Carbon compounds	AE000178	1786972
744	47542.4	46256.5	0.0257982	0.0242442	0.0250212	-1.0641	-0.0269821	0.479519	0.510676	Field1:O18:4	manY	b1818	PTS enzyme IIC, mannose-specific	Transport and binding proteins	Transport of small molecules: Carbohydrates, organic acids, alcohols	AE000276	1788121
2801	46339.4	44910.2	0.0234967	0.0220818	0.0227892	-1.06408	-0.026974	0.106509	0.10761	Field2:B6:2	ylaB	b0457	orf, hypothetical protein	Hypothetical, unclassified, unknown	Unknown	AE000152	1786662
2301	43483.1	42572.7	0.019158	0.0180076	0.0185828	-1.06389	-0.0268951	0.77413	0.7086	Field2:I24:4	nadA	b0750	quinolinate synthetase, A protein	Biosynthesis of cofactors, prosthetic groups and carriers	Biosynthesis of cofactors, carriers: Pyridine nucleotide	AE000177	1786964
4077	44182.9	43208.5	0.0196632	0.0184835	0.0190733	-1.06382	-0.0268691	0.757651	0.698452	Field3:J11:3	wecD	b3790	orf, hypothetical protein	Hypothetical, unclassified, unknown	Unknown	AE000455	1790225
3162	47836.5	46498.4	0.0260295	0.0244695	0.0252495	-1.06376	-0.0268421	0.494194	0.526962	Field3:C23:1	b1431	b1431	orf, hypothetical protein	Hypothetical, unclassified, unknown	Unknown	AE000240	1787701
2409	41392.4	40595.7	0.0150199	0.0141244	0.0145722	-1.0634	-0.0266973	0.909004	0.806307	Field2:B3:2	ybiY	b0824	putative pyruvate formate-lyase 2 activating enzyme	Putative enzymes	Not classified	AE000184	1787045
1074	40977.5	40415.5	0.0149239	0.0140343	0.0144791	-1.06338	-0.0266893	0.908793	0.791507	Field1:D5:4	ftsW	b0089	cell division; membrane protein involved in shape determination	Cell processes	Cell division	AE000118	1786277
3316	43690.2	42555.4	0.0186194	0.0175124	0.0180659	-1.06322	-0.0266213	0.814395	0.753971	Field3:G13:3	yniC	b1727	putative phosphatase	Putative enzymes	Not classified	AE000267	1788021
3900	46715.5	45300.1	0.0237127	0.0223037	0.0230082	-1.06318	-0.0266057	0.0975331	0.104277	Field3:H15:1	yhbH	b3203	probable sigma-54 modulation protein	Putative regulatory proteins	Global regulatory functions	AE000399	1789595
531	42002.9	41429.4	0.0169589	0.0159555	0.0164572	-1.06288	-0.0264855	0.864514	0.775587	Field1:E14:2	glgP	b3428	glycogen phosphorylase	Cell processes	Macromolecule synthesis, modification: Polysaccharides - (cytoplasmic)	AE000419	2367228
4259	47934.8	46327.4	0.0259201	0.0243887	0.0251544	-1.06279	-0.0264485	0.498041	0.52132	Field3:F10:1	yjiH	b4330	orf, hypothetical protein	Hypothetical, unclassified, unknown	Unknown	AE000503	1790786
402	43294.1	42557.5	0.0187755	0.0176683	0.0182219	-1.06267	-0.0263978	0.801759	0.732139	Field1:C6:1	lpxC	b0096	UDP-3-O-acyl N-acetylglucosamine deacetylase; lipid A biosynthesis	Cell structure	Surface polysaccharides and antigens	AE000119	1786285
748	42459.1	41669.3	0.0173587	0.0163397	0.0168492	-1.06237	-0.0262738	0.855612	0.779793	Field1:G20:4	araF	b1901	L-arabinose-binding periplasmic protein	Transport and binding proteins	Transport of small molecules: Carbohydrates, organic acids, alcohols	AE000283	1788211
992	56148.6	53591.9	0.038337	0.036088	0.0372125	-1.06232	-0.0262549	0.85823	0.905176	Field1:P7:3	dsdX	b2365	transport system permease (serine?)	Putative transport proteins	Not classified	AE000324	1788707
69	40647.9	40153.1	0.0141766	0.0133452	0.0137609	-1.06229	-0.0262445	0.922092	0.778766	Field1:I17:1	fucO	b2799	L-1,2-propanediol oxidoreductase	Carbon compound catabolism	Degradation of small molecules: Carbon compounds	AE000363	1789163
4025	45110.9	43931	0.0216789	0.0204083	0.0210436	-1.06226	-0.0262293	0.500056	0.468368	Field3:B23:2	yiaH	b3561	orf, hypothetical protein	Hypothetical, unclassified, unknown	Unknown	AE000433	1789984
276	40701.4	40134.6	0.0141633	0.0132764	0.0137198	-1.06197	-0.0261102	0.917523	0.763221	Field1:G21:3	yhiI	b3487	putative membrane protein	putative membrane protein	Not classified	AE000424	1789900
1825	44757	43594	0.0199544	0.0187912	0.0193728	-1.0619	-0.0260832	0.754791	0.700991	Field3:H6:2	trmA	b3965	tRNA (uracil-5-)-methyltransferase	Translation, post-translational modification	Aminoacyl tRNA synthetases, tRNA modification	AE000470	1790403
470	53424.5	51330.4	0.0354264	0.0333634	0.0343949	-1.06183	-0.026056	0.846125	0.894356	Field1:K22:1	fliA	b1922	flagellar biosynthesis; alternative sigma factor 28; regulation of flagellar operons	Regulatory function	Surface structures	AE000285	1788231
3637	44406.6	43412.5	0.0201807	0.0190061	0.0195934	-1.0618	-0.0260442	0.72677	0.685107	Field3:I22:2	b2513	b2513	orf, hypothetical protein	Hypothetical, unclassified, unknown	Unknown	AE000337	1788860
1194	45264.7	44171	0.0220971	0.0208159	0.0214565	-1.06155	-0.0259399	0.41727	0.39718	Field1:D12:1	hscA	b2526	heat shock protein, chaperone, member of Hsp70 protein family	Cell processes	Chaperones	AE000339	1788875
113	41125.3	40610	0.014617	0.0137709	0.014194	-1.06143	-0.025893	0.918274	0.792126	Field1:A5:2	rhaS	b3905	positive regulator for rhaBAD operon	Regulatory function	Degradation of small molecules: Carbon compounds	AE000465	1790339
2679	41940.8	40691.3	0.0153529	0.0144647	0.0149088	-1.06141	-0.0258814	0.90701	0.841885	Field2:N21:4	yacL	b0119	orf, hypothetical protein	Hypothetical, unclassified, unknown	Unknown	AE000121	1786310
880	47006.6	45435	0.0241618	0.0227726	0.0234672	-1.061	-0.0257158	0.181738	0.175367	Field1:P3:2	kdgT	b3909	2-keto-3-deoxy-D-gluconate transport system	Transport and binding proteins	Transport of small molecules: Carbohydrates, organic acids, alcohols	AE000465	1790343
1724	44188	43164.5	0.0203497	0.0191802	0.019765	-1.06097	-0.0257047	0.689593	0.639599	Field2:G23:2	sppA	b1766	protease IV, a signal peptide peptidase	Carbon compound catabolism	Degradation of proteins, peptides, glyco	AE000271	1788064
3580	45784.2	44460.6	0.0221656	0.0208922	0.0215289	-1.06095	-0.0256955	0.445702	0.42286	Field3:G8:2	b2359	b2359	orf, hypothetical protein	Hypothetical, unclassified, unknown	Unknown	AE000324	1788701
2818	50813.3	48969	0.0304594	0.0287105	0.0295849	-1.06092	-0.0256807	0.770079	0.814914	Field2:D10:2	ybbZ	b0514	orf, hypothetical protein	Hypothetical, unclassified, unknown	Unknown	AE000157	1786724
42	42440.4	41753.9	0.0172769	0.0162899	0.0167834	-1.06059	-0.025549	0.86261	0.783475	Field1:C11:1	gatD	b2091	galactitol-1-phosphate dehydrogenase	Carbon compound catabolism	Degradation of small molecules: Carbon compounds	AE000298	1788407
4217	41436.8	40816	0.0153492	0.014473	0.0149111	-1.06054	-0.0255273	0.906791	0.805849	Field3:B23:4	ytfJ	b4216	orf, hypothetical protein	Hypothetical, unclassified, unknown	Unknown	AE000493	1790662
4210	43125	41969.3	0.0176159	0.0166114	0.0171136	-1.06047	-0.0254994	0.856636	0.798862	Field3:D21:4	ytfA	b4205	orf, hypothetical protein	Hypothetical, unclassified, unknown	Unknown	AE000492	1790650
468	41002.7	40354.4	0.0150797	0.0142241	0.0146519	-1.06015	-0.0253669	0.909511	0.807444	Field1:G22:1	flhC	b1891	regulator of flagellar biosynthesis acting on class 2 operons; transcription initiation factor?	Regulatory function	Surface structures	AE000283	1788201
3529	44451.2	43348	0.0191228	0.0180392	0.018581	-1.06007	-0.025336	0.811943	0.756046	Field3:A20:1	napD	b2207	orf, hypothetical protein	Hypothetical, unclassified, unknown	Unknown	AE000309	1788535
3013	57426.9	54836	0.0381584	0.0360022	0.0370803	-1.05989	-0.025261	0.852727	0.895142	Field2:J10:4	yceD	b1088	orf, hypothetical protein	Hypothetical, unclassified, unknown	Unknown	AE000209	1787329
2912	54608.4	52268.9	0.0359077	0.0338799	0.0348938	-1.05985	-0.0252449	0.847119	0.891039	Field2:P8:3	ybiF	b0813	putative transmembrane subunit	putative membrane protein	Not classified	AE000183	1787033
2778	42206.4	41316.9	0.0165581	0.0156231	0.0160906	-1.05984	-0.0252423	0.883349	0.809645	Field2:D24:1	yaiA	b0389	orf, hypothetical protein	Hypothetical, unclassified, unknown	Unknown	AE000145	1786588
2197	50651.7	48806	0.0302574	0.0285595	0.0294085	-1.05945	-0.0250811	0.771007	0.814953	Field2:I22:3	gabT	b2662	4-aminobutyrate aminotransferase activity	Carbon compound catabolism	Central intermediary metabolism: Pool, multipurpose conversions	AE000351	1789016
1844	52096.5	50009.4	0.0322477	0.030439	0.0313434	-1.05942	-0.0250686	0.808558	0.851769	Field2:G5:4	valS	b4258	valine tRNA synthetase	Translation, post-translational modification	Aminoacyl tRNA synthetases, tRNA modification	AE000496	1790708
618	46995.8	45620	0.0248366	0.0234452	0.0241409	-1.05934	-0.0250367	0.331007	0.343648	Field1:C12:3	yggV	b2954	putative ribosomal protein	Putative cell structure	Not classified	AE000378	1789324
732	43468	42601	0.0190355	0.0179706	0.018503	-1.05926	-0.025002	0.795628	0.7337	Field1:G16:4	b1485	b1485	putative transport protein	Putative transport proteins	Not classified	AE000245	1787760
765	90700.2	84270.3	0.0900237	0.0849949	0.0875093	-1.05917	-0.0249637	0.92923	0.976634	Field1:I24:4	glpT	b2240	sn-glycerol-3-phosphate permease	Transport and binding proteins	Transport of small molecules: Carbohydrates, organic acids, alcohols	AE000314	1788573
418	44279.4	43535.7	0.0204648	0.0193223	0.0198936	-1.05913	-0.0249496	0.697792	0.645295	Field1:C10:1	yagD	b0261	putative enzyme	Putative enzymes	Not classified	AE000134	1786456
2350	45324.8	44189	0.0209806	0.0198111	0.0203959	-1.05903	-0.0249099	0.679045	0.638357	Field2:L11:1	folP	b3177	7,8-dihydropteroate synthase	Biosynthesis of cofactors, prosthetic groups and carriers	Biosynthesis of cofactors, carriers: Folic acid	AE000398	1789567
561	45069.7	44193	0.0216361	0.0204332	0.0210347	-1.05887	-0.0248416	0.544828	0.507739	Field1:A22:2	wecG	b3794	probable UDP-N-acetyl-D-mannosaminuronic acid transferase; synthesis of enterobacterial common antigen (ECA)	Central intermediary metabolism	Central intermediary metabolism: Sugar-nucleotide biosynthesis, conversions	AE000455	2367289
2428	41811.7	41151.6	0.0156721	0.0148079	0.01524	-1.05836	-0.024633	0.905609	0.814506	Field2:H7:2	ycfW	b1118	putative kinase	Putative enzymes	Not classified	AE000212	1787362
3997	51060.8	49495.8	0.0307295	0.0290367	0.0298831	-1.0583	-0.0246089	0.781968	0.832441	Field3:J15:2	yhiL	b3490	orf, hypothetical protein	Hypothetical, unclassified, unknown	Unknown	AE000425	2367233
1142	46956.2	45793.2	0.0245887	0.0232347	0.0239117	-1.05828	-0.0245994	0.272654	0.277534	Field1:L21:4	tpx	b1324	thiol peroxidase	Cell processes	Detoxification	AE000230	1787584
2461	43933.1	42941.6	0.0185278	0.0175078	0.0180178	-1.05826	-0.0245908	0.837661	0.778861	Field2:J15:2	b1498	b1498	putative sulfatase	Putative enzymes	Not classified	AE000247	1787775
2389	41525.3	40544	0.0151025	0.0142713	0.0146869	-1.05824	-0.0245855	0.914138	0.835643	Field2:J21:1	dxs	b0420	1-deoxyxylulose-5-phosphate synthase; flavoprotein	Central intermediary metabolism	Central intermediary metabolism: Pool, multipurpose conversions	AE000148	1786622
2958	52296.1	49904	0.0324537	0.030668	0.0315609	-1.05822	-0.0245777	0.816365	0.8518	Field2:L20:3	mgsA	b0963	methylglyoxal synthase	Central intermediary metabolism	Central intermediary metabolism: Pool, multipurpose conversions	AE000198	1787197
803	48344.2	46976.7	0.0271346	0.025643	0.0263888	-1.05817	-0.0245552	0.654964	0.697438	Field1:F9:1	pitB	b2987	low-affinity phosphate transport	Transport and binding proteins	Transport of small molecules: Anions	AE000381	1789360
2289	47367.7	46024.1	0.0255459	0.0241446	0.0248452	-1.05804	-0.0245018	0.487302	0.515696	Field2:A22:4	ispA	b0421	geranyltranstransferase (farnesyldiphosphate synthase)	Biosynthesis of cofactors, prosthetic groups and carriers	Biosynthesis of cofactors, carriers: Menaquinone, ubiquinone	AE000148	1786623
2870	41167.9	40518.8	0.0149321	0.0141146	0.0145233	-1.05792	-0.0244526	0.916593	0.823432	Field2:L22:2	yleA	b0661	orf, hypothetical protein	Hypothetical, unclassified, unknown	Unknown	AE000170	1786882
2110	41046.7	40566	0.0148999	0.0140857	0.0144928	-1.0578	-0.0244033	0.917074	0.804047	Field2:K24:2	yajO	b0419	putative NAD(P)H-dependent xylose reductase	Putative enzymes	Not classified	AE000148	1786621
1459	48878.4	47504	0.0279195	0.0263944	0.027157	-1.05778	-0.0243966	0.699567	0.746619	Field1:F6:4	atpA	b3734	membrane-bound ATP synthase, F1 sector, alpha-subunit	Energy metabolism	ATP-proton motive force interconversion	AE000450	1790172
593	43387.8	42611.9	0.0189686	0.0179328	0.0184507	-1.05776	-0.0243851	0.804408	0.744148	Field1:A6:3	yaiN	b0357	putative alpha helix chain	Hypothetical, unclassified, unknown	Not classified	AE000142	1786553
674	44250.4	43313.2	0.0205891	0.0194656	0.0200274	-1.05772	-0.0243698	0.676653	0.635111	Field1:C2:4	ybgH	b0709	putative transport protein	Putative transport proteins	Not classified	AE000174	1786927
862	57898.5	55366	0.0407154	0.0384937	0.0396045	-1.05771	-0.0243687	0.878709	0.923567	Field1:L23:1	glvC	b3683	PTS system, arbutin-like IIC component	Transport and binding proteins	Transport of small molecules: Carbohydrates, organic acids, alcohols	AE000445	1790117
3178	45920.2	44668.8	0.0231285	0.0218714	0.0225	-1.05748	-0.0242704	0.131342	0.135339	Field3:C3:2	b1462	b1462	orf, hypothetical protein	Hypothetical, unclassified, unknown	Unknown	AE000243	1787735
1563	41975.6	41276.2	0.0163324	0.0154462	0.0158893	-1.05737	-0.024226	0.892276	0.81256	Field2:E7:1	yfjH	b2623	putative histone	Putative factors	Not classified	AE000348	1788976
722	45265.7	44447.2	0.0219624	0.020771	0.0213667	-1.05736	-0.0242209	0.492838	0.46125	Field1:C14:4	sapD	b1291	putative ATP-binding protein of peptide transport system	Putative transport proteins	Not classified	AE000227	1787548
970	43360.3	42434.6	0.018957	0.0179308	0.0184439	-1.05723	-0.024169	0.802354	0.748534	Field1:D3:3	b1690	b1690	putative transport system permease protein	Putative transport proteins	Not classified	AE000264	1787981
987	47001.1	45783.9	0.0250617	0.0237087	0.0243852	-1.05706	-0.0241015	0.417609	0.438971	Field1:F7:3	yojI	b2211	putative ATP-binding component of a transport system	Putative transport proteins	Not classified	AE000310	1788540
3914	62332.6	59195.9	0.0474708	0.0449104	0.0461906	-1.05701	-0.0240793	0.900079	0.942639	Field3:D19:1	yhcP	b3240	orf, hypothetical protein	Hypothetical, unclassified, unknown	Unknown	AE000403	1789636
4022	53247.4	50799	0.0334668	0.031665	0.0325659	-1.0569	-0.0240352	0.833321	0.869811	Field3:L21:2	yiaF	b3554	orf, hypothetical protein	Hypothetical, unclassified, unknown	Unknown	AE000432	1789976
2617	41896.5	41185.1	0.0160502	0.0151869	0.0156185	-1.05685	-0.0240115	0.899497	0.819019	Field2:B7:4	ytfL	b4218	putative transport protein	Putative transport proteins	Not classified	AE000493	1790664
659	53024.7	51222.1	0.0343852	0.032539	0.0334621	-1.05674	-0.023967	0.846093	0.896787	Field1:E22:3	fes	b0585	enterochelin esterase	Transport and binding proteins	Transport of small molecules: Cations	AE000163	1786799
1474	41010.6	40508.1	0.0147985	0.0140062	0.0144024	-1.05656	-0.0238957	0.920134	0.811438	Field1:D10:4	talC	b3946	putative transaldolase	Putative enzymes	Not classified	AE000468	1790382
1227	41909.6	41309.2	0.0164125	0.0155364	0.0159744	-1.05638	-0.0238221	0.891582	0.810784	Field1:F20:1	emrD	b3673	2-module integral membrane pump; multidrug resistance	Cell processes	Drug/analog sensitivity	AE000445	1790107
2101	45603.3	44484.2	0.0224122	0.0212167	0.0218144	-1.05634	-0.0238057	0.365182	0.35159	Field2:I22:2	yagT	b0286	putative xanthine dehydrogenase (EC 1.1.1.20)	Putative enzymes	Not classified	AE000136	1786480
1221	43165.8	42485.2	0.0185759	0.0175867	0.0180813	-1.05624	-0.023764	0.826667	0.761821	Field1:J18:1	arsC	b3503	arsenate reductase	Cell processes	Drug/analog sensitivity	AE000426	1789918
533	41216.4	40735.5	0.0154181	0.0145986	0.0150084	-1.05613	-0.0237179	0.910139	0.813238	Field1:I14:2	glgC	b3430	glucose-1-phosphate adenylyltransferase	Cell processes	Macromolecule synthesis, modification: Polysaccharides - (cytoplasmic)	AE000419	1789837
1009	44330.5	43474.8	0.0203328	0.0192525	0.0197927	-1.05612	-0.0237118	0.720952	0.668106	Field1:B13:3	yghK	b2975	putative permease	Putative transport proteins	Not classified	AE000380	1789347
2108	42051.3	41357.2	0.0164224	0.0155509	0.0159867	-1.05604	-0.0236818	0.892869	0.815284	Field2:G24:2	phoA	b0383	alkaline phosphatase	Central intermediary metabolism	Central intermediary metabolism: Phosphorus compounds	AE000145	1786582
2787	48356.3	46829.9	0.0265732	0.0251649	0.0258691	-1.05596	-0.023648	0.602756	0.636014	Field2:F2:2	yajI	b0412	orf, hypothetical protein	Hypothetical, unclassified, unknown	Unknown	AE000147	1786613
2374	49170.9	47447.4	0.0275326	0.0260743	0.0268035	-1.05593	-0.0236358	0.669288	0.704862	Field2:L17:1	thiC	b3994	thiamin biosynthesis, pyrimidine moiety	Biosynthesis of cofactors, prosthetic groups and carriers	Biosynthesis of cofactors, carriers: Thiamin	AE000473	1790427
687	42248.9	41485.3	0.0168839	0.0159928	0.0164384	-1.05572	-0.0235471	0.881797	0.810973	Field1:M4:4	potF	b0854	periplasmic putrescine-binding protein; permease protein	Transport and binding proteins	Transport of small molecules: Amino acids, amines	AE000187	1787078
4245	48288.7	46758.9	0.0261852	0.0248034	0.0254943	-1.05571	-0.0235452	0.538972	0.567945	Field3:J6:1	yi91b	b4283	IS911 hypothetical protein (IS911B)	Phage, transposon, or plasmid	Transposon-related functions	AE000499	1790735
610	42787.6	42119	0.0178048	0.0168669	0.0173359	-1.05561	-0.0235018	0.857346	0.787526	Field1:C10:3	yfcA	b2327	putative structural protein	Putative cell structure	Not classified	AE000321	1788667
1571	46972.7	45614.7	0.024685	0.0233859	0.0240354	-1.05555	-0.0234786	0.317201	0.326447	Field2:E9:1	mutY	b2961	adenine glycosylase; G.C --> T.A transversions	DNA replication, repair, restriction/modification	DNA - replication, repair, restriction/modification	AE000378	1789331
3387	46167.6	44821.7	0.0219837	0.0208279	0.0214058	-1.05549	-0.0234557	0.572963	0.549152	Field3:E7:4	yebF	b1847	orf, hypothetical protein	Hypothetical, unclassified, unknown	Unknown	AE000278	1788152
3786	46586.3	45200.9	0.0236163	0.0223758	0.022996	-1.05544	-0.0234336	0.0673941	0.0721444	Field3:C12:4	yggF	b2930	orf, hypothetical protein	Hypothetical, unclassified, unknown	Unknown	AE000376	1789298
506	43156.4	42427.2	0.0185895	0.0176146	0.0181021	-1.05535	-0.0233958	0.82677	0.763187	Field1:C8:2	yfgA	b2516	putative membrane protein	putative membrane protein	Not classified	AE000338	1788864
1854	43683.5	42704	0.0191424	0.018139	0.0186407	-1.05532	-0.0233834	0.803154	0.750338	Field2:K7:4	thrC	b0004	threonine synthase	Amino acid biosynthesis	Amino acid biosynthesis: Threonine	AE000111	1786185
1111	48595.2	47044.2	0.0270414	0.0256245	0.026333	-1.0553	-0.0233744	0.648796	0.685262	Field1:N13:4	b0867	b0867	putative regulator	Putative regulatory proteins	Not classified	AE000188	1787092
2172	85913.6	80072.9	0.0813739	0.0771115	0.0792427	-1.05528	-0.023366	0.93042	0.97035	Field2:G16:3	glpQ	b2239	glycerophosphodiester phosphodiesterase, periplasmic	Central intermediary metabolism	Central intermediary metabolism: Pool, multipurpose conversions	AE000314	1788572
1843	45652.1	44439.9	0.0222359	0.0210727	0.0216543	-1.0552	-0.0233354	0.42349	0.404462	Field2:E5:4	pmbA	b4235	maturation of antibiotic MccB17, see tld genes	Hypothetical, unclassified, unknown	Proteins - translation and modification	AE000494	1790682
3478	49169.8	47568	0.0280048	0.02654	0.0272724	-1.05519	-0.0233307	0.711797	0.752025	Field3:K6:1	b2072	b2072	orf, hypothetical protein	Hypothetical, unclassified, unknown	Unknown	AE000297	1788387
1107	47792.8	46534.9	0.0261744	0.0248127	0.0254936	-1.05488	-0.0232029	0.585039	0.621906	Field1:F13:4	ahpF	b0606	alkyl hydroperoxide reductase, F52a subunit; detoxification of hydroperoxides	Cell processes	Detoxification	AE000166	1786823
1147	42614.1	41971.6	0.0175274	0.0166161	0.0170717	-1.05485	-0.0231893	0.86758	0.793848	Field1:F23:4	b1448	b1448	putative resistance protein	Putative transport proteins	Drug/analog sensitivity	AE000241	1787719
2869	42675.2	41941	0.0178201	0.0168961	0.0173581	-1.05469	-0.0231241	0.856007	0.790798	Field2:J22:2	ybeY	b0659	orf, hypothetical protein	Hypothetical, unclassified, unknown	Unknown	AE000170	1786880
571	41868.2	41398.3	0.0163663	0.0155214	0.0159439	-1.05443	-0.0230192	0.896281	0.810644	Field1:E24:2	fimC	b4316	periplasmic chaperone, required for type 1 fimbriae	Cell processes	Surface structures	AE000502	1790771
1822	43117.1	42460.1	0.0186387	0.0176768	0.0181578	-1.05442	-0.0230128	0.827151	0.761001	Field2:K23:3	yihK	b3871	putative GTP-binding factor	Putative factors	Not classified	AE000462	1790302
3064	41343.5	40701.6	0.0150182	0.014247	0.0146326	-1.05413	-0.0228931	0.920999	0.830741	Field2:P22:4	ycgK	b1178	orf, hypothetical protein	Hypothetical, unclassified, unknown	Unknown	AE000216	1787426
491	57585.1	55123.4	0.0415279	0.0393961	0.040462	-1.05411	-0.0228874	0.892755	0.93707	Field1:E4:2	wza	b2062	putative polysaccharide export protein	Putative transport proteins	Not classified	AE000296	1788376
600	43684.8	42798.7	0.0190357	0.0180586	0.0185471	-1.05411	-0.0228841	0.814706	0.75987	Field1:O6:3	yciF	b1258	putative structural proteins	Putative cell structure	Not classified	AE000224	1787512
812	49535.8	48054.8	0.0289156	0.0274317	0.0281736	-1.05409	-0.0228782	0.762251	0.808301	Field1:H11:1	panF	b3258	sodium/pantothenate symporter	Transport and binding proteins	Transport of small molecules: Cations	AE000404	1789656
2044	43276.8	42460.9	0.0188937	0.0179242	0.018409	-1.05409	-0.0228776	0.813857	0.757206	Field2:G8:2	ybaC	b0476	putative lipase (EC 3.1.1.-)	Hypothetical, unclassified, unknown	Not classified	AE000153	1786682
3825	41654.8	41027.4	0.0155211	0.0147257	0.0151234	-1.05402	-0.0228479	0.9139	0.835451	Field3:A22:4	b3022	b3022	orf, hypothetical protein	Hypothetical, unclassified, unknown	Unknown	AE000384	1789399
4242	49986.4	48470.5	0.0288862	0.0274117	0.0281489	-1.05379	-0.0227543	0.744816	0.787734	Field3:D6:1	yjhB	b4279	putative transport protein	Putative transport proteins	Not classified	AE000498	1790730
957	46530.7	45420.2	0.0240936	0.022864	0.0234788	-1.05378	-0.0227498	0.249815	0.251696	Field1:J23:2	b1442	b1442	putative transport system permease protein	Putative transport proteins	Not classified	AE000241	1787713
1638	50612.9	48744.6	0.0301175	0.0285854	0.0293515	-1.0536	-0.0226746	0.793171	0.830184	Field2:K1:2	xseA	b2509	exonuclease VII, large subunit	DNA replication, repair, restriction/modification	Degradation of DNA	AE000337	1788856
2332	43120.4	42245.1	0.0179336	0.0170235	0.0174786	-1.05346	-0.0226189	0.860751	0.801613	Field2:H7:1	ubiG	b2232	3-demethylubiquinone-9 3-methyltransferase and 2-octaprenyl-6-hydroxy phenol methylase	Biosynthesis of cofactors, prosthetic groups and carriers	Biosynthesis of cofactors, carriers: Menaquinone, ubiquinone	AE000313	1788564
844	41623.8	40988.5	0.0158732	0.0150682	0.0154707	-1.05342	-0.0226022	0.906832	0.826409	Field1:H19:1	dppF	b3540	putative ATP-binding component of dipeptide transport system	Transport and binding proteins	Protein, peptide secretion	AE000431	1789962
3385	47080	45803.6	0.0243752	0.0231396	0.0237574	-1.0534	-0.0225924	0.195424	0.195175	Field3:A7:4	b1844	b1844	orf, hypothetical protein	Hypothetical, unclassified, unknown	Unknown	AE000278	1788149
2100	44063.1	43138.4	0.0200225	0.0190097	0.0195161	-1.05328	-0.0225438	0.748699	0.699717	Field2:G22:2	yagE	b0268	putative lyase/synthase	Putative enzymes	Not classified	AE000134	1786463
2995	43959.1	42996	0.0188029	0.0178524	0.0183276	-1.05324	-0.0225271	0.836612	0.785517	Field2:F6:4	b1044	b1044	orf, hypothetical protein	Hypothetical, unclassified, unknown	Unknown	AE000205	1787281
3100	47556	46190.5	0.0248541	0.0235981	0.0242261	-1.05322	-0.0225203	0.294011	0.298885	Field3:G7:1	yciH	b1282	orf, hypothetical protein	Hypothetical, unclassified, unknown	Unknown	AE000226	1787538
134	45242.5	44402.1	0.0220801	0.0209682	0.0215241	-1.05303	-0.02244	0.513501	0.492405	Field1:K9:2	fur	b0683	negative regulator	Regulatory function	Global regulatory functions	AE000172	1786899
2492	43377.9	42591.2	0.0191627	0.0181995	0.0186811	-1.05293	-0.0223975	0.801647	0.745796	Field2:H23:2	yeiC	b2166	putative kinase	Putative enzymes	Not classified	AE000306	1788491
3965	47628	46313.2	0.0245393	0.023311	0.0239251	-1.05269	-0.0223019	0.312973	0.311121	Field3:J7:2	yrfE	b3397	orf, hypothetical protein	Hypothetical, unclassified, unknown	Unknown	AE000415	1789800
2292	41047.7	40534.5	0.0148122	0.0140714	0.0144418	-1.05264	-0.0222808	0.925006	0.827281	Field2:G22:4	entD	b0583	enterochelin synthetase, component D	Biosynthesis of cofactors, prosthetic groups and carriers	Biosynthesis of cofactors, carriers: Enterochelin	AE000163	1786797
1841	44577.8	43461.3	0.0202789	0.0192686	0.0197738	-1.05243	-0.0221942	0.744242	0.702888	Field2:A5:4	fklB	b4207	FKBP-type 22KD peptidyl-prolyl cis-trans isomerase (rotamase)	Translation, post-translational modification	Proteins - translation and modification	AE000492	1790652
1384	48925.5	47438.9	0.0280371	0.0266419	0.0273395	-1.05237	-0.0221673	0.736878	0.777893	Field1:P10:3	nuoG	b2283	NADH dehydrogenase I chain G	Energy metabolism	Energy metabolism, carbon: Aerobic respiration	AE000317	1788619
420	43009.2	42342.9	0.0184554	0.0175403	0.0179978	-1.05217	-0.0220863	0.839353	0.778187	Field1:G10:1	ddlA	b0381	D-alanine-D-alanine ligase A	Cell structure	Murein sacculus, peptidoglycan	AE000144	1786579
3771	45298.9	44096.5	0.0209777	0.0199384	0.0204581	-1.05213	-0.022068	0.698756	0.664962	Field3:E8:4	b2876	b2876	orf, hypothetical protein	Hypothetical, unclassified, unknown	Unknown	AE000371	1789241
1913	41476.8	40937.9	0.0156282	0.0148548	0.0152415	-1.05207	-0.0220447	0.913981	0.8516	Field2:A23:4	cysM	b2421	cysteine synthase B, O-acetylserine sulfhydrolase B	Amino acid biosynthesis	Amino acid biosynthesis: Cysteine	AE000329	2367138
3700	43552.8	42576.6	0.0184949	0.017582	0.0180385	-1.05192	-0.021984	0.845909	0.795316	Field3:G14:3	b2659	b2659	orf, hypothetical protein	Hypothetical, unclassified, unknown	Unknown	AE000351	1789013
2619	46028.9	44917.5	0.0228534	0.0217266	0.02229	-1.05186	-0.0219578	0.268766	0.263194	Field2:F7:4	idnD	b4267	L-idonate dehydrogenase	Carbon compound catabolism	Degradation of small molecules: Carbon compounds	AE000497	1790718
3884	45262.7	44121.1	0.0214419	0.0203867	0.0209143	-1.05176	-0.0219177	0.614808	0.582338	Field3:H11:1	yhbQ	b3155	orf, hypothetical protein	Hypothetical, unclassified, unknown	Unknown	AE000396	1789545
1495	49732.3	48175.5	0.0290105	0.0275862	0.0282984	-1.05163	-0.0218647	0.771804	0.810913	Field1:N14:4	frdB	b4153	fumarate reductase, anaerobic, iron-sulfur protein subunit	Energy metabolism	Energy metabolism, carbon: Anaerobic respiration	AE000487	1790596
2095	42759	41770.4	0.0174125	0.0165579	0.0169852	-1.05162	-0.0218577	0.877267	0.826118	Field2:M20:2	yafV	b0219	putative EC 3.5. amidase-type enzyme	Putative enzymes	Not classified	AE000130	1786412
2627	45747.6	44694.5	0.0227245	0.0216101	0.0221673	-1.05157	-0.0218371	0.278076	0.272338	Field2:F9:4	yjjN	b4358	putative oxidoreductase	Putative enzymes	Not classified	AE000506	1790819
933	42624.6	41947.5	0.0173203	0.0164724	0.0168964	-1.05147	-0.0217965	0.881349	0.817098	Field1:J17:2	ybdG	b0577	putative transport	Putative transport proteins	Not classified	AE000163	1786791
3876	47561.5	46074.7	0.0246152	0.0234139	0.0240146	-1.05131	-0.0217297	0.255909	0.252506	Field3:H9:1	yhaV	b3130	orf, hypothetical protein	Hypothetical, unclassified, unknown	Unknown	AE000394	1789518
2429	42636.8	41884.6	0.0169614	0.0161337	0.0165475	-1.0513	-0.0217282	0.892154	0.83004	Field2:J7:2	b1134	b1134	putative phosphohydrolase	Putative enzymes	Not classified	AE000213	1787379
1727	64367.2	61079.9	0.0512165	0.0487237	0.0499701	-1.05116	-0.0216697	0.917236	0.955604	Field2:M23:2	aspS	b1866	aspartate tRNA synthetase	Translation, post-translational modification	Aminoacyl tRNA synthetases, tRNA modification	AE000280	1788173
1370	40878.8	40378.5	0.0146557	0.0139429	0.0142993	-1.05112	-0.0216538	0.928527	0.831142	Field1:D8:3	napH	b2204	ferredoxin-type protein: electron transfer	Energy metabolism	Energy metabolism, carbon: Electron transport	AE000309	1788532
1853	66233.5	62454	0.0525739	0.0500173	0.0512956	-1.05112	-0.0216503	0.917435	0.94823	Field2:I7:4	thrB	b0003	homoserine kinase	Amino acid biosynthesis	Amino acid biosynthesis: Threonine	AE000111	1786184
786	42861	42154.1	0.018075	0.0171965	0.0176357	-1.05109	-0.0216392	0.857157	0.802467	Field1:D5:1	gabP	b2663	transport permease protein of gamma-aminobutyrate	Transport and binding proteins	Transport of small molecules: Carbohydrates, organic acids, alcohols	AE000351	1789017
2329	43134.9	42243.4	0.0180775	0.0171997	0.0176386	-1.05104	-0.0216174	0.859888	0.806111	Field2:B7:1	cobS	b1992	cobalamin 5'-phosphate synthase	Biosynthesis of cofactors, prosthetic groups and carriers	Biosynthesis of cofactors, carriers: Cobalamin	AE000291	1788301
3569	47760	46336.4	0.0255262	0.0242868	0.0249065	-1.05103	-0.0216153	0.489426	0.512698	Field3:A6:2	b2337	b2337	putative outer membrane protein	putative membrane protein	Not classified	AE000322	1788678
370	42927.7	42358.6	0.0182126	0.0173286	0.0177706	-1.05101	-0.0216074	0.853299	0.787921	Field1:C21:4	yi81_3	b2394	IS186 hypothetical protein	Phage, transposon, or plasmid	Transposon-related functions	AE000327	1788738
1756	46278.3	45037.5	0.022813	0.021706	0.0222595	-1.051	-0.0216031	0.315994	0.30754	Field2:G7:3	rpsU	b3065	30S ribosomal subunit protein S21	Translation, post-translational modification	Ribosomal proteins - synthesis, modification	AE000388	1789446
2683	46196.4	45052.1	0.0234324	0.0222965	0.0228645	-1.05095	-0.0215801	0.10097	0.0989092	Field2:F23:4	yadD	b0132	orf, hypothetical protein	Hypothetical, unclassified, unknown	Unknown	AE000122	1786324
1391	97577.7	90505.2	0.0974539	0.0927299	0.0950919	-1.05094	-0.0215795	0.939477	0.97437	Field1:N12:3	tktB	b2465	transketolase 2 isozyme	Central intermediary metabolism	Central intermediary metabolism: Non-oxidative branch, pentose pathway	AE000333	1788808
2601	43109.1	42202.4	0.0179383	0.017069	0.0175037	-1.05093	-0.0215723	0.865231	0.812535	Field2:B3:4	wzxE	b3792	putative cytochrome	Putative enzymes	Not classified	AE000455	1790227
210	41738.7	41245.9	0.0159769	0.0152048	0.0155908	-1.05078	-0.0215098	0.910135	0.829414	Field1:C5:3	b1284	b1284	putative DEOR-type transcriptional regulator	Putative regulatory proteins	Not classified	AE000226	1787540
1947	66344.4	62693.6	0.0536357	0.0510449	0.0523403	-1.05076	-0.0215016	0.920279	0.954795	Field2:E8:1	asnC	b3743	regulator for asnA, asnC and gidA	Regulatory function	Amino acid biosynthesis: Asparagine	AE000451	1790182
377	44322.5	43558.6	0.0204296	0.0194463	0.0199379	-1.05057	-0.0214236	0.732971	0.68577	Field1:A23:4	emrR	b2684	regulator of plasmid mcrB operon (microcin B17 synthesis)	Regulatory function	Plasmid-related functions	AE000353	1789040
2788	51836.2	49878.8	0.031006	0.0295148	0.0302604	-1.05052	-0.0214057	0.809504	0.844208	Field2:H2:2	ybaD	b0413	orf, hypothetical protein	Hypothetical, unclassified, unknown	Unknown	AE000148	1786615
855	43892.7	43137.8	0.02004	0.0190797	0.0195598	-1.05033	-0.0213273	0.753491	0.703472	Field1:N21:1	gltS	b3653	glutamate transport	Transport and binding proteins	Transport of small molecules: Amino acids, amines	AE000442	1790085
1226	43067.6	42561.8	0.0184813	0.0175966	0.018039	-1.05028	-0.021304	0.846003	0.781345	Field1:D20:1	radC	b3638	DNA repair protein	DNA replication, repair, restriction/modification	Not classified	AE000441	1790069
4125	41095.3	40637.7	0.0148885	0.0141773	0.0145329	-1.05017	-0.0212589	0.927356	0.834121	Field3:J23:3	yiiS	b3922	orf, hypothetical protein	Hypothetical, unclassified, unknown	Unknown	AE000467	1790357
2195	50671.3	48995.1	0.0307732	0.0293039	0.0300385	-1.05014	-0.0212483	0.822869	0.861743	Field2:E22:3	yfhA	b2554	putative 2-component transcriptional regulator	Putative regulatory proteins	Not classified	AE000341	1788905
17	41562	41034.7	0.0153929	0.0146595	0.0150262	-1.05003	-0.021202	0.921498	0.837824	Field1:A5:1	araJ	b0396	involved in either transport or processing of arabinose polymers	Transport and binding proteins	Degradation of small molecules: Carbon compounds	AE000145	1786595
1912	43405.5	42339.9	0.0183395	0.017467	0.0179033	-1.04995	-0.0211687	0.854459	0.812809	Field2:O21:4	cysK	b2414	cysteine synthase A, O-acetylserine sulfhydrolase A	Amino acid biosynthesis	Amino acid biosynthesis: Cysteine	AE000329	1788754
1236	41551.9	41038.1	0.0158423	0.0150888	0.0154656	-1.04993	-0.0211621	0.912722	0.835222	Field1:H22:1	yjcR	b4082	putative membrane protein	putative membrane protein	Not classified	AE000481	1790519
92	41216.9	40737	0.0152717	0.0145478	0.0149097	-1.04976	-0.0210889	0.921915	0.835829	Field1:G23:1	gph	b3385	phosphoglycolate phosphatase	Carbon compound catabolism	Degradation of small molecules: Carbon compounds	AE000414	1789787
1172	69569.6	65926.2	0.0590158	0.0562222	0.057619	-1.04969	-0.0210604	0.927354	0.967618	Field1:H6:1	tar	b1886	methyl-accepting chemotaxis protein II, aspartate sensor receptor	Regulatory function	Chemotaxis and mobility	AE000282	1788195
460	42320.5	41717.3	0.0171607	0.0163487	0.0167547	-1.04967	-0.0210536	0.886336	0.819943	Field1:G20:1	ydcG	b1424	putative glycoprotein	Putative cell structure	Not classified	AE000239	1787693
4254	43176.4	42395.7	0.0184601	0.0175876	0.0180239	-1.04961	-0.0210289	0.847846	0.795349	Field3:L8:1	yjhT	b4310	orf, hypothetical protein	Hypothetical, unclassified, unknown	Unknown	AE000501	1790764
2914	45440	44355.8	0.0220247	0.0209878	0.0215063	-1.0494	-0.0209422	0.490879	0.467239	Field2:D10:3	b0817	b0817	putative toxin	Putative transport proteins	Not classified	AE000184	1787038
266	50477.9	49148.3	0.0303118	0.0288876	0.0295997	-1.0493	-0.0209009	0.812774	0.859352	Field1:C19:3	yhaO	b3110	putative transport system permease protein	Putative transport proteins	Not classified	AE000392	1789497
215	41128.3	40639.7	0.0150102	0.0143082	0.0146592	-1.04906	-0.0208004	0.926869	0.839359	Field1:M5:3	b1422	b1422	putative transcriptional regulator LYSR-type	Putative regulatory proteins	Not classified	AE000239	1787691
3989	50272.5	49030.3	0.0295866	0.0282034	0.028895	-1.04904	-0.020793	0.790477	0.837253	Field3:J13:2	b3472	b3472	orf, hypothetical protein	Hypothetical, unclassified, unknown	Unknown	AE000423	1789883
1378	43110.4	42463.5	0.0184089	0.0175488	0.0179788	-1.04901	-0.0207788	0.851734	0.792856	Field1:D10:3	nuoM	b2277	NADH dehydrogenase I chain M	Energy metabolism	Energy metabolism, carbon: Aerobic respiration	AE000317	1788613
2398	42608	41987.5	0.0176275	0.016806	0.0172167	-1.04888	-0.0207251	0.875986	0.813882	Field2:L23:1	citF	b0615	citrate lyase alpha chain	Central intermediary metabolism	Central intermediary metabolism: Pool, multipurpose conversions	AE000166	1786832
1303	45723	44668.2	0.0227782	0.0217241	0.0222512	-1.04852	-0.0205766	0.325075	0.326492	Field1:N14:2	hyaD	b0975	processing of HyaA and HyaB proteins	Energy metabolism	Energy metabolism, carbon: Aerobic respiration	AE000199	1787209
1780	48018.5	46552.9	0.0253132	0.0241434	0.0247283	-1.04845	-0.0205495	0.419657	0.433289	Field2:G13:3	rpmD	b3302	50S ribosomal subunit protein L30	Translation, post-translational modification	Ribosomal proteins - synthesis, modification	AE000408	1789698
3363	44778.2	43831.3	0.0199823	0.0190597	0.019521	-1.04841	-0.0205306	0.797493	0.752514	Field3:E1:4	b1809	b1809	orf, hypothetical protein	Hypothetical, unclassified, unknown	Unknown	AE000275	1788111
1331	40590.6	40175.1	0.0141247	0.0134732	0.0137989	-1.04835	-0.0205069	0.938438	0.82963	Field1:F22:2	cybB	b1418	cytochrome b(561)	Energy metabolism	Energy metabolism, carbon: Electron transport	AE000239	1787687
3308	54721.4	52457.8	0.0362514	0.0345803	0.0354158	-1.04832	-0.0204955	0.879903	0.913106	Field3:G11:3	b1706	b1706	orf, hypothetical protein	Hypothetical, unclassified, unknown	Unknown	AE000266	1787999
3980	44987	43977.9	0.0213771	0.0203922	0.0208846	-1.0483	-0.0204843	0.622322	0.588666	Field3:H11:2	yhhZ	b3442	orf, hypothetical protein	Hypothetical, unclassified, unknown	Unknown	AE000420	1789850
2138	47693.8	46359.7	0.0254902	0.0243165	0.0249034	-1.04827	-0.0204724	0.512	0.536402	Field2:C8:3	ybhO	b0789	putative synthetase	Hypothetical, unclassified, unknown	Not classified	AE000181	1787007
1926	45996.8	44833.9	0.023097	0.0220351	0.0225661	-1.04819	-0.0204416	0.17161	0.176711	Field2:K2:1	lysR	b2839	positive regulator for lys	Regulatory function	Amino acid biosynthesis: Lysine	AE000367	1789204
511	121219	112245	0.133734	0.127638	0.130686	-1.04776	-0.0202617	0.948124	0.988487	Field1:M8:2	b2817	b2817	putative amidase	Putative enzymes	Not classified	AE000365	1789180
2137	49969.5	48342.9	0.0288779	0.0275683	0.0282231	-1.0475	-0.0201556	0.777828	0.812541	Field2:A8:3	ybhC	b0772	putative pectinesterase	Hypothetical, unclassified, unknown	Not classified	AE000180	1786989
1553	41617.5	41010.7	0.0156545	0.0149474	0.0153009	-1.0473	-0.0200721	0.920658	0.850415	Field2:A5:1	alkB	b2212	DNA repair system specific for alkylated DNA	DNA replication, repair, restriction/modification	DNA - replication, repair, restriction/modification	AE000310	1788541
207	46585.7	45366	0.024	0.0229165	0.0234583	-1.04728	-0.0200627	0.188994	0.187356	Field1:M3:3	ycfX	b1119	putative NAGC-like transcriptional regulator	Putative regulatory proteins	Not classified	AE000212	1787363
1500	41885.4	41408.4	0.0165252	0.0157815	0.0161534	-1.04712	-0.019997	0.904722	0.83452	Field1:H16:4	yacE	b0103	putative DNA repair protein	Hypothetical, unclassified, unknown	Not classified	AE000119	1786292
2591	44425	43489.8	0.0207025	0.019772	0.0202373	-1.04706	-0.0199728	0.706782	0.667462	Field2:N23:3	yiaK	b3575	putative dehydrogenase	Putative enzymes	Not classified	AE000435	1790000
3354	42395.9	41831.1	0.0173026	0.0165254	0.016914	-1.04703	-0.0199602	0.888524	0.828784	Field3:C23:3	yoaF	b1793	orf, hypothetical protein	Hypothetical, unclassified, unknown	Unknown	AE000274	1788094
1906	42632.8	42017.7	0.0174417	0.0166584	0.01705	-1.04702	-0.0199541	0.886736	0.827553	Field2:C21:4	hisF	b2025	imidazole glycerol phosphate synthase subunit in heterodimer with HisH = imidazole glycerol phsphate synthase holoenzyme	Amino acid biosynthesis	Amino acid biosynthesis: Histidine	AE000293	1788336
1909	40884.2	40255.4	0.0142125	0.0135752	0.0138939	-1.04695	-0.0199246	0.93974	0.851873	Field2:I21:4	aroC	b2329	chorismate synthase	Amino acid biosynthesis	Amino acid biosynthesis: Chorismate	AE000321	1788669
3551	43513.5	42727.6	0.0193712	0.0185063	0.0189387	-1.04674	-0.0198385	0.81016	0.76441	Field3:M24:1	elaC	b2268	orf, hypothetical protein	Hypothetical, unclassified, unknown	Unknown	AE000316	1788603
978	47126.9	45991.5	0.0253345	0.0242059	0.0247702	-1.04662	-0.0197905	0.556983	0.586443	Field1:D5:3	yegT	b2098	putative nucleoside permease protein	Putative transport proteins	Not classified	AE000299	1788415
2296	41634.8	40967.1	0.0155247	0.0148379	0.0151813	-1.04629	-0.0196518	0.92443	0.858575	Field2:O22:4	entB	b0595	2,3-dihydro-2,3-dihydroxybenzoate synthetase, isochroismatase	Biosynthesis of cofactors, prosthetic groups and carriers	Biosynthesis of cofactors, carriers: Enterochelin	AE000165	1786811
3882	43947.5	43026.9	0.0195007	0.018638	0.0190694	-1.04628	-0.0196499	0.813072	0.769592	Field3:D11:1	yhbO	b3153	orf, hypothetical protein	Hypothetical, unclassified, unknown	Unknown	AE000396	1789543
2228	42384.4	41714.9	0.0171869	0.0164267	0.0168068	-1.04628	-0.0196466	0.892555	0.835323	Field2:G6:4	agaD	b3140	PTS system, N-acetylglucosamine enzyme IID component 1	Transport and binding proteins	Central intermediary metabolism: Amino sugars	AE000395	1789529
629	41279.8	40834	0.0152965	0.0146208	0.0149586	-1.04622	-0.0196224	0.926968	0.847317	Field1:I14:3	yjgA	b4234	putative alpha helix protein	Hypothetical, unclassified, unknown	Not classified	AE000494	1790681
1617	44027.9	43318.8	0.0201689	0.0192792	0.0197241	-1.04615	-0.0195936	0.762114	0.71487	Field2:A21:1	yi22_1	b0361	IS2 hypothetical protein	Phage, transposon, or plasmid	Transposon-related functions	AE000143	1786558
3515	45359.6	44262.8	0.0222156	0.0212362	0.0217259	-1.04612	-0.0195817	0.465231	0.4586	Field3:E16:1	yeiH	b2158	orf, hypothetical protein	Hypothetical, unclassified, unknown	Unknown	AE000305	1788482
894	42595.3	42019.2	0.0177999	0.017016	0.017408	-1.04607	-0.01956	0.875975	0.817321	Field1:L7:2	phnD	b4105	periplasmic binding protein component of Pn transporter	Transport and binding proteins	Transport of small molecules: Anions	AE000482	1790543
1621	40798.6	40190.8	0.0139834	0.0133696	0.0136765	-1.04591	-0.0194962	0.943512	0.851278	Field2:I21:1	xseB	b0422	exonuclease VII, small subunit	DNA replication, repair, restriction/modification	Degradation of DNA	AE000148	1786624
1921	43007.1	42284.2	0.0180984	0.0173041	0.0177012	-1.0459	-0.0194897	0.870259	0.817903	Field2:A2:1	tyrA	b2600	chorismate mutase-T and prephenate dehydrogenase	Amino acid biosynthesis	Amino acid biosynthesis: Tyrosine	AE000346	1788952
2772	53216	51174.3	0.0345714	0.0330554	0.0338134	-1.04586	-0.0194748	0.878213	0.911449	Field2:H22:1	yaiW	b0378	orf, hypothetical protein	Hypothetical, unclassified, unknown	Unknown	AE000144	1786576
2878	41916.3	41374.8	0.0162146	0.0155042	0.0158594	-1.04582	-0.0194571	0.914217	0.850177	Field2:L24:2	ybfE	b0685	orf, hypothetical protein	Hypothetical, unclassified, unknown	Unknown	AE000172	1786901
564	101127	94381.8	0.105567	0.100943	0.103255	-1.0458	-0.0194498	0.947564	0.98771	Field1:G22:2	murB	b3972	UDP-N-acetylenolpyruvoylglucosamine reductase	Cell structure	Murein sacculus, peptidoglycan	AE000471	1790407
2091	45162.2	44217.8	0.0216802	0.0207332	0.0212067	-1.04568	-0.0193973	0.583446	0.55416	Field2:E20:2	pyrH	b0171	uridylate kinase	Nucleotide biosynthesis and metabolism	Central intermediary metabolism: Nucleotide interconversions	AE000126	1786367
1195	41884.3	41421	0.016655	0.0159286	0.0162918	-1.0456	-0.0193667	0.904223	0.83702	Field1:F12:1	yfjN	b2630	putative cell division protein	Hypothetical, unclassified, unknown	Not classified	AE000348	1788983
2092	43609.9	42645.9	0.0191086	0.0182783	0.0186934	-1.04543	-0.0192934	0.831146	0.791711	Field2:G20:2	yaeD	b0200	putative phosphatase	Putative enzymes	Not classified	AE000129	1786399
2810	48743.1	47248.4	0.0270561	0.0258809	0.0264685	-1.04541	-0.0192858	0.70623	0.736698	Field2:D8:2	rhsD	b0497	rhsD protein in rhs element	Hypothetical, unclassified, unknown	Transposon-related functions	AE000156	1786706
487	46497.3	45374.1	0.0239896	0.0229503	0.02347	-1.04528	-0.0192347	0.275349	0.272313	Field1:M2:2	dacD	b2010	penicillin binding protein 6b	Cell processes	Murein sacculus, peptidoglycan	AE000292	1788320
563	40426.8	40007.7	0.0139408	0.0132005	0.0135706	-1.04528	-0.0192336	0.931605	0.788897	Field1:E22:2	murI	b3967	glutamate racemase, required for biosynthesis of D-glutamate and peptidoglycan	Cell structure	Murein sacculus, peptidoglycan	AE000471	1790406
1697	41733.1	41272.4	0.016154	0.0154556	0.0158048	-1.04519	-0.0191947	0.915323	0.845643	Field2:A17:2	infA	b0884	protein chain initiation factor IF-1	Translation, post-translational modification	Proteins - translation and modification	AE000190	1787110
2905	41694.8	41175.6	0.0159117	0.0152239	0.0155678	-1.04518	-0.019192	0.919769	0.851127	Field2:B8:3	ybiH	b0796	putative transcriptional regulator	Putative regulatory proteins	Not classified	AE000181	1787014
620	45673.1	44802.9	0.0228763	0.0218899	0.0223831	-1.04506	-0.0191408	0.221381	0.219803	Field1:G12:3	b3051	b3051	putative membrane protein	putative membrane protein	Not classified	AE000386	1789430
525	41007.9	40602.9	0.0148353	0.0141978	0.0145166	-1.0449	-0.0190754	0.934695	0.848629	Field1:I12:2	nanA	b3225	N-acetylneuraminate lyase (aldolase); catabolism of sialic acid; not K-12?	Carbon compound catabolism	Surface polysaccharides and antigens	AE000402	1789620
3131	42397.2	41728.5	0.0170503	0.0163179	0.0166841	-1.04489	-0.0190695	0.899384	0.844038	Field3:E15:1	ydaY	b1366	orf, hypothetical protein	Hypothetical, unclassified, unknown	Unknown	AE000233	1787629
3682	43979.6	43042.2	0.0190842	0.0182648	0.0186745	-1.04486	-0.0190591	0.843977	0.803054	Field3:C10:3	b2636	b2636	orf, hypothetical protein	Hypothetical, unclassified, unknown	Unknown	AE000349	2367145
2427	45329.8	44395.1	0.0217421	0.0208113	0.0212767	-1.04473	-0.0190022	0.595296	0.566383	Field2:F7:2	yceG	b1097	putative thymidylate kinase (EC 2.7.4.9)	Putative enzymes	Not classified	AE000210	1787339
1902	44407.4	43457.2	0.0204795	0.0196028	0.0200411	-1.04472	-0.0190012	0.748661	0.713809	Field2:K19:4	hisC	b2021	histidinol-phosphate aminotransferase	Amino acid biosynthesis	Amino acid biosynthesis: Histidine	AE000293	1788332
4233	61685.7	58476.5	0.0455116	0.043568	0.0445398	-1.04461	-0.0189553	0.917011	0.94068	Field3:B4:1	yjgP	b4261	orf, hypothetical protein	Hypothetical, unclassified, unknown	Unknown	AE000497	1790712
831	42104.8	41569.3	0.016975	0.0162509	0.016613	-1.04456	-0.018933	0.899647	0.839619	Field1:N15:1	livG	b3455	ATP-binding component of high-affinity branched-chain amino acid transport system	Transport and binding proteins	Transport of small molecules: Amino acids, amines	AE000421	1789864
1493	41141.2	40739.6	0.015185	0.0145382	0.0148616	-1.04449	-0.0189029	0.930549	0.850745	Field1:J14:4	frdD	b4151	fumarate reductase, anaerobic, membrane anchor polypeptide	Energy metabolism	Energy metabolism, carbon: Anaerobic respiration	AE000487	1790594
1169	44723.9	43897.2	0.0212786	0.0203727	0.0208256	-1.04447	-0.0188954	0.657263	0.631641	Field1:B6:1	cheB	b1883	response regulator for chemotaxis (cheA sensor); protein methylesterase	Cell processes	Chemotaxis and mobility	AE000282	1788192
676	50952.4	49372.1	0.0310681	0.029746	0.0304071	-1.04445	-0.0188871	0.846168	0.8821	Field1:G2:4	modE	b0761	molybdate uptake regulatory protein	Regulatory function	Transport of small molecules: Anions	AE000178	1786976
2584	42193.3	41347.4	0.0162948	0.0156018	0.0159483	-1.04442	-0.0188744	0.915767	0.867626	Field2:P21:3	yrfF	b3398	putative dehydrogenase	Putative enzymes	Not classified	AE000415	1789801
1292	44478.6	43723.5	0.0209152	0.0200265	0.0204708	-1.04437	-0.0188563	0.695894	0.656185	Field1:H12:2	cydB	b0734	cytochrome d terminal oxidase polypeptide subunit II	Energy metabolism	Energy metabolism, carbon: Electron transport	AE000176	1786954
3613	46946.5	45781.8	0.0252286	0.0241589	0.0246937	-1.04428	-0.0188151	0.583125	0.611142	Field3:I16:2	b2446	b2446	orf, hypothetical protein	Hypothetical, unclassified, unknown	Unknown	AE000331	1788787
3645	40781.8	40330.5	0.0141551	0.0135557	0.0138554	-1.04422	-0.0187918	0.943607	0.849275	Field3:I24:2	csiE	b2535	orf, hypothetical protein	Hypothetical, unclassified, unknown	Unknown	AE000340	1788885
1402	57541.6	55251.8	0.0414242	0.0396715	0.0405478	-1.04418	-0.018776	0.912087	0.947852	Field1:D16:3	yfiD	b2579	putative formate acetyltransferase	Putative enzymes	Energy metabolism, carbon: Anaerobic respiration	AE000344	1788933
3770	44385.3	43485	0.0205225	0.0196557	0.0200891	-1.0441	-0.0187419	0.743221	0.707638	Field3:C8:4	b2873	b2873	orf, hypothetical protein	Hypothetical, unclassified, unknown	Unknown	AE000370	1789237
2099	42339.4	41726.8	0.0172845	0.0165546	0.0169195	-1.04409	-0.0187375	0.894005	0.836825	Field2:E22:2	afuC	b0262	putative ATP-binding component of a transport system	Putative transport proteins	Not classified	AE000134	1786457
2812	47411.6	46109.7	0.0248942	0.0238437	0.0243689	-1.04406	-0.0187251	0.416052	0.430126	Field2:H8:2	b0499	b0499	orf, hypothetical protein	Hypothetical, unclassified, unknown	Unknown	AE000156	1786708
1632	42114.4	41531.5	0.0162719	0.0155856	0.0159287	-1.04403	-0.0187144	0.917377	0.854478	Field2:O23:1	sbcB	b2011	exonuclease I, 3' --> 5' specific; deoxyribophosphodiesterase	DNA replication, repair, restriction/modification	Degradation of DNA	AE000292	1788321
2010	41718.1	41115.3	0.0157926	0.0151271	0.0154598	-1.044	-0.0186989	0.923791	0.859646	Field2:C24:1	dcd	b2065	2'-deoxycytidine 5'-triphosphate deaminase	Nucleotide biosynthesis and metabolism	2'-Deoxyribonucleotide metabolism	AE000296	1788379
3067	46548.3	45389	0.0243087	0.0232855	0.0237971	-1.04394	-0.0186769	0.364199	0.37347	Field2:F24:4	hlyE	b1182	hemolysin E	Hypothetical, unclassified, unknown	Not classified	AE000216	1787430
2577	42678.9	42084.6	0.0179378	0.017184	0.0175609	-1.04387	-0.0186455	0.877083	0.822132	Field2:B21:3	yhdG	b3260	putative dehydrogenase	Putative enzymes	Not classified	AE000405	1789660
1043	41016.3	40624.7	0.014845	0.0142232	0.0145341	-1.04372	-0.0185828	0.936206	0.85123	Field1:F21:3	yjbK	b4046	putative regulator	Putative regulatory proteins	Not classified	AE000478	1790480
3098	44494.7	43579.3	0.0204087	0.0195544	0.0199815	-1.04369	-0.0185706	0.76342	0.725619	Field3:C7:1	yciS	b1279	orf, hypothetical protein	Hypothetical, unclassified, unknown	Unknown	AE000226	1787535
2794	46598.1	45207.1	0.0235142	0.0225311	0.0230226	-1.04363	-0.0185472	0.220658	0.215948	Field2:D4:2	ybaV	b0442	orf, hypothetical protein	Hypothetical, unclassified, unknown	Unknown	AE000150	1786646
2478	42540.5	41601.3	0.01632	0.0156404	0.0159802	-1.04345	-0.0184734	0.919278	0.878029	Field2:L19:2	yefJ	b2031	putative creatinase (EC 3.5.-)	Putative enzymes	Not classified	AE000294	1788343
626	44808.5	44107.1	0.0212337	0.0203495	0.0207916	-1.04345	-0.0184727	0.675403	0.637929	Field1:C14:3	yjdA	b4109	putative vimentin	Putative enzymes	Not classified	AE000483	1790548
1772	42174.4	41642.8	0.0162583	0.0155814	0.0159199	-1.04344	-0.0184684	0.919348	0.858133	Field2:G11:3	def	b3287	peptide deformylase	Translation, post-translational modification	Proteins - translation and modification	AE000407	1789682
3840	42541.1	41754.4	0.0175517	0.0168221	0.0171869	-1.04337	-0.0184404	0.888731	0.847451	Field3:O24:4	ygiG	b3058	putative kinase	Putative enzymes	Not classified	AE000387	1789438
2876	47037	45853	0.0249577	0.0239209	0.0244393	-1.04334	-0.0184268	0.515568	0.536121	Field2:H24:2	ybfM	b0681	orf, hypothetical protein	Hypothetical, unclassified, unknown	Unknown	AE000172	1786897
1093	41723.5	41219.5	0.016139	0.0154687	0.0158038	-1.04333	-0.0184229	0.918507	0.852842	Field1:J9:4	sbmA	b0377	sensitivity to microcin B17, possibly envelop protein	Putative factors	Drug/analog sensitivity	AE000144	1786575
2035	41657.4	41136.4	0.014983	0.014361	0.014672	-1.04331	-0.0184145	0.937743	0.860947	Field2:E6:2	pyrL	b4246	pyrBI operon leader peptide	Nucleotide biosynthesis and metabolism	Pyrimidine ribonucleotide biosynthesis	AE000495	1790694
153	44053.4	43367.3	0.0196789	0.0188629	0.0192709	-1.04326	-0.018392	0.817492	0.770148	Field1:A15:2	relA	b2784	(p)ppGpp synthetase I (GTP pyrophosphokinase); regulation of RNA synthesis; stringent factor	Regulatory function	Global regulatory functions	AE000362	1789147
3108	53873.9	51886	0.0348343	0.0333913	0.0341128	-1.04321	-0.0183734	0.883288	0.914746	Field3:G9:1	ompG	b1319	outer membrane protein	Cell structure	Outer membrane constituents	AE000230	1787579
808	45349.3	44429	0.0224468	0.0215172	0.021982	-1.0432	-0.0183667	0.336773	0.327592	Field1:P9:1	mtr	b3161	tryptophan-specific transport protein	Transport and binding proteins	Transport of small molecules: Amino acids, amines	AE000397	1789552
2241	47986.4	46698.5	0.0260997	0.0250259	0.0255628	-1.04291	-0.0182458	0.656081	0.68496	Field2:A10:4	kbl	b3617	2-amino-3-ketobutyrate CoA ligase (glycine acetyltransferase)	Central intermediary metabolism	Central intermediary metabolism: Pool, multipurpose conversions	AE000439	1790046
2252	80971.2	76094.2	0.0733175	0.0703052	0.0718113	-1.04285	-0.0182202	0.942905	0.971244	Field2:G12:4	glpK	b3926	glycerol kinase	Central intermediary metabolism	Central intermediary metabolism: Pool, multipurpose conversions	AE000467	1790361
3743	41852.4	41231.9	0.0165174	0.0158418	0.0161796	-1.04264	-0.0181363	0.911891	0.857136	Field3:M24:3	syd	b2793	interacts with secY	Hypothetical, unclassified, unknown	Unknown function	AE000363	1789157
2943	45696.5	44755.5	0.0218596	0.0209658	0.0214127	-1.04263	-0.0181297	0.620844	0.591399	Field2:N16:3	ycbC	b0920	orf, hypothetical protein	Hypothetical, unclassified, unknown	Unknown	AE000194	1787150
428	54490.4	52664.8	0.0367978	0.0352965	0.0360471	-1.04253	-0.0180902	0.899527	0.936093	Field1:G12:1	ompT	b0565	outer membrane protein 3b (a), protease VII	Cell structure	Outer membrane constituents	AE000161	1786777
1982	43465.7	42658	0.0184508	0.0176983	0.0180746	-1.04252	-0.0180839	0.871393	0.829056	Field2:K16:1	carA	b0032	carbamoyl-phosphate synthetase, glutamine (small) subunit	Nucleotide biosynthesis and metabolism	Pyrimidine ribonucleotide biosynthesis	AE000113	1786215
2697	44207.4	43010.4	0.0188498	0.0180832	0.0184665	-1.04239	-0.0180318	0.864469	0.835584	Field2:B4:1	yaeJ	b0191	orf, hypothetical protein	Hypothetical, unclassified, unknown	Unknown	AE000128	1786389
3639	53488.5	51738.4	0.0349706	0.0335496	0.0342601	-1.04236	-0.0180165	0.889141	0.924902	Field3:M22:2	b2520	b2520	orf, hypothetical protein	Hypothetical, unclassified, unknown	Unknown	AE000338	1788868
3978	41109.9	40666.9	0.0149289	0.0143225	0.0146257	-1.04234	-0.0180093	0.937171	0.863266	Field3:D11:2	yhhW	b3439	orf, hypothetical protein	Hypothetical, unclassified, unknown	Unknown	AE000420	1789847
1125	44317.7	43553.3	0.0202669	0.0194449	0.0198559	-1.04227	-0.0179821	0.779021	0.737781	Field1:J17:4	flgA	b1072	flagellar biosynthesis; assembly of basal-body periplasmic P ring	Cell processes	Surface structures	AE000208	1787312
2779	41745.5	41132.1	0.015957	0.0153116	0.0156343	-1.04215	-0.0179322	0.923734	0.866868	Field2:F24:1	yaiE	b0391	orf, hypothetical protein	Hypothetical, unclassified, unknown	Unknown	AE000145	1786590
755	41743.2	41343.6	0.0161568	0.0155035	0.0158302	-1.04214	-0.0179266	0.920701	0.85437	Field1:E22:4	molR_2	b2116	molybdate metabolism regulator, second fragment 2	Regulatory function	Biosynthesis of cofactors, carriers: Molybdopterin	AE000300	1788434
4148	42761	42068	0.017188	0.016494	0.016841	-1.04207	-0.0178986	0.905028	0.855598	Field3:H5:4	yjbH	b4029	orf, hypothetical protein	Hypothetical, unclassified, unknown	Unknown	AE000476	1790461
458	46977.4	46039.3	0.0247043	0.0237077	0.024206	-1.04204	-0.0178832	0.459	0.473847	Field1:C20:1	yciD	b1256	putative outer membrane protein	putative membrane protein	Not classified	AE000224	1787510
976	49101.9	47471.5	0.0279066	0.0267872	0.0273469	-1.04179	-0.0177787	0.784126	0.811565	Field1:P3:3	b2074	b2074	putative membrane protein	putative membrane protein	Not classified	AE000297	1788389
1339	40595.6	40279	0.0140331	0.0134706	0.0137519	-1.04176	-0.0177663	0.94743	0.843739	Field1:F24:2	fdnI	b1476	formate dehydrogenase-N, nitrate-inducible, cytochrome B556(Fdn) gamma subunit	Energy metabolism	Energy metabolism, carbon: Anaerobic respiration	AE000244	1787750
1051	41528.8	41142.3	0.0158348	0.0152004	0.0155176	-1.04174	-0.0177581	0.926014	0.85799	Field1:F23:3	ptxA	b4195	putative PTS system enzyme II A component	Putative transport proteins	Not classified	AE000491	2367359
277	40495.1	40103.5	0.0138934	0.0131757	0.0135346	-1.04173	-0.0177563	0.934437	0.792057	Field1:I21:3	yhiW	b3515	putative ARAC-type regulatory protein	Putative regulatory proteins	Not classified	AE000428	1789932
1024	45689.3	44697.1	0.0226502	0.0217435	0.0221969	-1.0417	-0.0177434	0.3131	0.307604	Field1:P15:3	yhhS	b3473	putative transport	Putative transport proteins	Not classified	AE000423	1789884
2988	41811.6	41157.8	0.0159115	0.0152763	0.0155939	-1.04158	-0.0176908	0.92587	0.872967	Field2:H4:4	b1028	b1028	orf, hypothetical protein	Hypothetical, unclassified, unknown	Unknown	AE000205	1787266
2508	43759.6	42970.3	0.0194685	0.0186928	0.0190806	-1.0415	-0.0176595	0.828552	0.783445	Field2:H3:3	b2373	b2373	putative enzyme	Putative enzymes	Not classified	AE000325	1788716
2897	63283.4	60258.9	0.0499581	0.0479691	0.0489636	-1.04146	-0.0176438	0.931928	0.96152	Field2:B6:3	ybhJ	b0771	putative enzyme	Putative enzymes	Not classified	AE000179	1786987
4137	41771.3	41167.4	0.0159521	0.0153182	0.0156352	-1.04138	-0.0176112	0.925311	0.870011	Field3:B3:4	nfi	b3998	endonuclease V (deoxyinosine 3'endoduclease)	DNA replication, repair, restriction/modification	Degradation of DNA	AE000473	1790431
1117	42349.5	41833	0.0171433	0.0164628	0.016803	-1.04134	-0.0175917	0.904316	0.849715	Field1:J15:4	cbpA	b1000	curved DNA-binding protein; functions closely related to DnaJ	Cell processes	Chaperones	AE000202	1787235
660	41162.9	40758.7	0.0147955	0.0142091	0.0145023	-1.04127	-0.0175629	0.940831	0.864487	Field1:G22:3	fepE	b0587	ferric enterobactin (enterochelin) transport	Transport and binding proteins	Transport of small molecules: Cations	AE000164	1786802
2148	45490.8	44571.8	0.0220742	0.0211995	0.0216369	-1.04126	-0.0175591	0.543538	0.525378	Field2:G10:3	gadB	b1493	glutamate decarboxylase isozyme	Central intermediary metabolism	Central intermediary metabolism: Pool, multipurpose conversions	AE000246	1787769
2013	41503.9	41074	0.0156981	0.0150773	0.0153877	-1.04118	-0.017524	0.928991	0.862158	Field2:I24:1	nrdB	b2235	ribonucleoside-diphosphate reductase 1, beta subunit, B2	Nucleotide biosynthesis and metabolism	2'-Deoxyribonucleotide metabolism	AE000313	1788567
3830	41963.7	41380.3	0.0162755	0.0156321	0.0159538	-1.04116	-0.0175158	0.921112	0.872515	Field3:K22:4	yqiA	b3031	orf, hypothetical protein	Hypothetical, unclassified, unknown	Unknown	AE000385	1789409
2397	41680	41209.9	0.0161074	0.0154728	0.0157901	-1.04102	-0.0174579	0.922768	0.861215	Field2:J23:1	ylbF	b0520	putative carboxylase	Putative enzymes	Not classified	AE000158	1786731
2330	42226.2	41567.5	0.0165427	0.0158921	0.0162174	-1.04094	-0.0174254	0.917578	0.866531	Field2:D7:1	cobU	b1993	cobinamide kinase/cobinamide phosphate guanylyltransferase	Biosynthesis of cofactors, prosthetic groups and carriers	Biosynthesis of cofactors, carriers: Cobalamin	AE000291	1788302
1916	43237	42507.2	0.0185731	0.0178436	0.0182084	-1.04088	-0.0174023	0.8675	0.821296	Field2:G23:4	dapA	b2478	dihydrodipicolinate synthase	Amino acid biosynthesis	Amino acid biosynthesis: Lysine	AE000335	1788823
731	43457.2	42863.5	0.0191028	0.0183556	0.0187292	-1.0407	-0.0173266	0.846935	0.799359	Field1:E16:4	b1484	b1484	putative ATP-binding component of a transport system	Putative transport proteins	Not classified	AE000245	1787759
1629	43586.8	42909.4	0.0194395	0.0186795	0.0190595	-1.04069	-0.0173194	0.828336	0.783987	Field2:I23:1	xthA	b1749	exonuclease III	DNA replication, repair, restriction/modification	Degradation of DNA	AE000270	1788046
2708	42581.9	41918.2	0.0169083	0.0162487	0.0165785	-1.0406	-0.0172819	0.91316	0.864025	Field2:H6:1	yafM	b0228	orf, hypothetical protein	Hypothetical, unclassified, unknown	Unknown	AE000131	1786422
3340	43380.3	42551.1	0.017994	0.0172921	0.0176431	-1.04059	-0.01728	0.891793	0.847508	Field3:G19:3	b1777	b1777	orf, hypothetical protein	Hypothetical, unclassified, unknown	Unknown	AE000272	1788076
1692	47397	46298.5	0.0251242	0.0241453	0.0246348	-1.04054	-0.0172588	0.549935	0.571487	Field2:G15:2	ybeK	b0651	putative tRNA synthetase	Hypothetical, unclassified, unknown	Not classified	AE000169	1786871
2168	42299.1	41718.7	0.0163727	0.015735	0.0160538	-1.04053	-0.017256	0.922683	0.867372	Field2:O14:3	udk	b2066	uridine/cytidine kinase	Nucleotide biosynthesis and metabolism	Central intermediary metabolism: Nucleotide interconversions	AE000296	1788380
1764	42244.3	41666.7	0.0167632	0.0161103	0.0164367	-1.04053	-0.0172539	0.913932	0.861248	Field2:G9:3	greA	b3181	transcription elongation factor: cleaves 3' nucleotide of paused mRNA	Regulatory function	Proteins - translation and modification	AE000398	1789571
1358	41186.7	40740.8	0.0150787	0.0144916	0.0147851	-1.04051	-0.0172481	0.937897	0.869811	Field1:L4:3	fruK	b2168	fructose-1-phosphate kinase	Central intermediary metabolism	Energy metabolism, carbon: Glycolysis	AE000306	1788493
3365	41085.8	40686.3	0.0142949	0.0137392	0.014017	-1.04044	-0.0172172	0.947741	0.860387	Field3:I1:4	b1811	b1811	orf, hypothetical protein	Hypothetical, unclassified, unknown	Unknown	AE000275	1788113
1283	40833.6	40526	0.0143668	0.01381	0.0140884	-1.04032	-0.0171665	0.946208	0.857567	Field1:F10:2	sdhD	b0722	succinate dehydrogenase, hydrophobic subunit	Central intermediary metabolism	Energy metabolism, carbon: TCA cycle	AE000175	1786941
467	40598.9	40273.8	0.014064	0.0135202	0.0137921	-1.04022	-0.0171259	0.94885	0.855224	Field1:E22:1	flhA	b1879	flagellar biosynthesis; possible export of flagellar proteins	Cell processes	Surface structures	AE000281	1788187
1158	44781.3	43982.7	0.0210102	0.0201988	0.0206045	-1.04017	-0.017105	0.723926	0.689319	Field1:L2:1	sodC	b1646	superoxide dismutase precursor (Cu-Zn)	Cell processes	Detoxification	AE000259	1787934
1461	44327.3	43595.5	0.0205159	0.0197237	0.0201198	-1.04016	-0.017101	0.761537	0.722348	Field1:J6:4	atpF	b3736	membrane-bound ATP synthase, F0 sector, subunit b	Energy metabolism	ATP-proton motive force interconversion	AE000450	1790174
3964	44281	43473.4	0.0200018	0.0192299	0.0196158	-1.04014	-0.0170915	0.808918	0.77041	Field3:H7:2	yrfD	b3395	orf, hypothetical protein	Hypothetical, unclassified, unknown	Unknown	AE000414	1789797
1072	48503	47023.3	0.0262746	0.0252641	0.0257694	-1.04	-0.017033	0.675138	0.692947	Field1:P3:4	ftsL	b0083	cell division protein; ingrowth of wall at septum	Cell processes	Cell division	AE000118	1786271
2380	41814.3	41245.7	0.0158286	0.0152205	0.0155246	-1.03996	-0.0170159	0.9302	0.873939	Field2:H19:1	yabF	b0046	putative NAD(P)H oxidoreductase	Putative enzymes	Not classified	AE000115	1786231
3451	50800.6	49242	0.0306171	0.0294414	0.0300292	-1.03993	-0.0170045	0.854161	0.88454	Field3:E23:4	b1995	b1995	orf, hypothetical protein	Hypothetical, unclassified, unknown	Unknown	AE000291	1788304
1814	42191.5	41425.1	0.0164214	0.0157914	0.0161064	-1.0399	-0.0169898	0.921247	0.877537	Field2:K21:3	selA	b3591	selenocysteine synthase: L-seryl-tRNA (Ser) selenium transferase	Translation, post-translational modification	Aminoacyl tRNA synthetases, tRNA modification	AE000436	2367248
982	52270.4	50494.1	0.0320446	0.0308155	0.0314301	-1.03989	-0.0169854	0.866888	0.893887	Field1:L5:3	yohG	b2138	putative channel/filament proteins	Hypothetical, unclassified, unknown	Not classified	AE000303	1788460
3646	43154.6	42517.7	0.0184598	0.0177535	0.0181067	-1.03978	-0.0169423	0.874346	0.827093	Field3:K24:2	yphA	b2543	orf, hypothetical protein	Hypothetical, unclassified, unknown	Unknown	AE000340	1788893
726	42955.8	42392.6	0.0183047	0.0176062	0.0179554	-1.03968	-0.016898	0.878336	0.832305	Field1:K14:4	tyrR	b1323	transcriptional regulation of aroF, aroG, tyrA and aromatic amino acid transport	Regulatory function	Transport of small molecules: Amino acids, amines	AE000230	1787583
3404	41437.3	40892.6	0.0152729	0.0146917	0.0149823	-1.03956	-0.0168494	0.937466	0.877629	Field3:G11:4	yecG	b1895	putative regulator	Putative regulatory proteins	Not classified	AE000283	1788205
2939	45882.9	44937.7	0.0218368	0.0210059	0.0214213	-1.03956	-0.0168488	0.665673	0.641832	Field2:F16:3	ycaI	b0913	orf, hypothetical protein	Hypothetical, unclassified, unknown	Unknown	AE000193	1787142
174	41256.8	40880.1	0.0154523	0.0148661	0.0151592	-1.03943	-0.0167955	0.93438	0.868197	Field1:K19:2	arcA	b4401	negative response regulator of genes in aerobic pathways, (sensors, ArcB and CpxA)	Regulatory function	Global regulatory functions	AE000510	1790863
3456	47410.2	46209.2	0.0256801	0.0247103	0.0251952	-1.03925	-0.0167179	0.669122	0.69499	Field3:O23:4	b2001	b2001	orf, hypothetical protein	Hypothetical, unclassified, unknown	Unknown	AE000292	1788311
1425	43272.1	42746.8	0.0187085	0.0180033	0.0183559	-1.03917	-0.0166869	0.868669	0.818279	Field1:B22:3	rpiA	b2914	ribosephosphate isomerase, constitutive	Central intermediary metabolism	Central intermediary metabolism: Non-oxidative branch, pentose pathway	AE000374	1789280
2098	47834.8	46753.4	0.0264481	0.0254519	0.02595	-1.03914	-0.0166737	0.734559	0.767926	Field2:C22:2	ykfD	b0260	putative amino acid/amine transport protein	Putative transport proteins	Not classified	AE000134	1786455
1361	53916.7	52486.8	0.0357667	0.0344219	0.0350943	-1.03907	-0.0166439	0.901786	0.941717	Field1:B6:3	dsbE	b2195	disulfide oxidoreductase (in biogenesis of cytochrome c?	Energy metabolism	Energy metabolism, carbon: Electron transport	AE000309	1788523
1660	50995.7	49361.2	0.0288382	0.0277542	0.0282962	-1.03906	-0.0166394	0.789212	0.813403	Field2:G7:2	nusG	b3982	component in transcription antitermination	Transcription, RNA processing and degradation	RNA synthesis, modification, DNA transcription	AE000472	1790414
715	43185.5	42672.7	0.018635	0.0179367	0.0182858	-1.03893	-0.0165883	0.870916	0.821632	Field1:E12:4	oppB	b1244	oligopeptide transport permease protein	Transport and binding proteins	Protein, peptide secretion	AE000223	1787497
700	44010.5	43318	0.0200967	0.0193437	0.0197202	-1.03893	-0.0165862	0.79829	0.756399	Field1:G8:4	msbA	b0914	ATP-binding transport protein; multicopy suppressor of htrB	Transport and binding proteins	Transport of small molecules: Other	AE000193	1787143
184	71947.4	68535.5	0.0630631	0.0607011	0.0618821	-1.03891	-0.0165783	0.945463	0.98083	Field1:O21:2	ykgD	b0305	putative ARAC-type regulatory protein	Putative regulatory proteins	Not classified	AE000137	1786496
2556	42911.3	42310.7	0.017815	0.0171486	0.0174818	-1.03886	-0.0165576	0.896476	0.850254	Field2:H15:3	b3001	b3001	putative reductase	Putative enzymes	Not classified	AE000382	1789375
2521	42382	41737.4	0.0169828	0.0163478	0.0166653	-1.03884	-0.0165494	0.913028	0.866967	Field2:B7:3	hcaD	b2542	ferredoxin reductase subunit of phenylpropionate dioxygenase	Carbon compound catabolism	Degradation of small molecules: Carbon compounds	AE000340	1788892
1304	43637.8	42983.7	0.0195036	0.0187757	0.0191396	-1.03877	-0.0165178	0.832686	0.789572	Field1:P14:2	hyaE	b0976	processing of HyaA and HyaB proteins	Energy metabolism	Energy metabolism, carbon: Aerobic respiration	AE000199	1787210
2993	42797.7	42096.8	0.017457	0.0168069	0.0171319	-1.03868	-0.0164813	0.905392	0.861574	Field2:B6:4	ycdZ	b1036	orf, hypothetical protein	Hypothetical, unclassified, unknown	Unknown	AE000205	1787273
2234	42314.4	41705.9	0.0170661	0.0164309	0.0167485	-1.03866	-0.0164746	0.91084	0.864144	Field2:C8:4	prkB	b3355	probable phosphoribulokinase	Putative enzymes	Central intermediary metabolism: Miscellaneous glucose metabolism	AE000411	2367214
295	41690.8	41210.3	0.0156198	0.0150386	0.0153292	-1.03865	-0.0164679	0.935577	0.894919	Field1:M1:4	yijO	b3954	putative ARAC-type regulatory protein	Putative regulatory proteins	Not classified	AE000469	1790391
900	53255.2	51724.5	0.0350478	0.033744	0.0343959	-1.03864	-0.0164646	0.900793	0.937283	Field1:H9:2	dcuA	b4138	anaerobic dicarboxylate transport	Transport and binding proteins	Transport of small molecules: Carbohydrates, organic acids, alcohols	AE000486	1790580
2721	43207.6	42531.2	0.0183501	0.0176676	0.0180088	-1.03863	-0.0164609	0.882112	0.83941	Field2:B10:1	ykfA	b0253	putative GTP-binding protein	Hypothetical, unclassified, unknown	Not classified	AE000133	1786447
3994	43842.5	43107	0.0195237	0.0187983	0.019161	-1.03859	-0.0164428	0.836864	0.800214	Field3:D15:2	yhhJ	b3485	putative transporter	Putative transport proteins	Not classified	AE000424	1789897
688	45259	44237.2	0.0218911	0.021078	0.0214846	-1.03858	-0.016438	0.566972	0.546254	Field1:O4:4	potG	b0855	ATP-binding component of putrescine transport system	Transport and binding proteins	Transport of small molecules: Amino acids, amines	AE000187	1787079
1018	57198.8	55237.5	0.0405388	0.0390334	0.0397861	-1.03857	-0.016434	0.92219	0.963686	Field1:D15:3	prlA	b3300	putative ATPase subunit of translocase	Putative transport proteins	Not classified	AE000408	1789696
202	41722.5	41417.5	0.0161221	0.0155235	0.0158228	-1.03856	-0.0164325	0.927777	0.870121	Field1:C3:3	b0836	b0836	putative receptor	Putative factors	Not classified	AE000186	1787059
3181	51440.7	49974.9	0.0313865	0.0302213	0.0308039	-1.03855	-0.0164293	0.866778	0.899777	Field3:I3:2	yddG	b1473	orf, hypothetical protein	Hypothetical, unclassified, unknown	Unknown	AE000244	1787747
750	44580.3	43785.2	0.0210375	0.0202574	0.0206474	-1.03851	-0.0164107	0.70822	0.67519	Field1:K20:4	tyrP	b1907	tyrosine-specific transport system	Transport and binding proteins	Transport of small molecules: Amino acids, amines	AE000284	1788218
3454	40625.2	40221.9	0.0140173	0.0134981	0.0137577	-1.03847	-0.0163919	0.951361	0.867539	Field3:K23:4	b1998	b1998	orf, hypothetical protein	Hypothetical, unclassified, unknown	Unknown	AE000291	1788307
2485	40982.1	40301	0.0142484	0.0137227	0.0139856	-1.03831	-0.0163271	0.949842	0.89372	Field2:J21:2	asmA	b2064	suppressor of ompF assembly mutants	Cell processes	Outer membrane constituents	AE000296	1788378
3578	44812.9	44020.9	0.0208469	0.0200788	0.0204628	-1.03826	-0.0163048	0.75505	0.721649	Field3:C8:2	yfdN	b2357	orf, hypothetical protein	Hypothetical, unclassified, unknown	Unknown	AE000324	1788699
872	45502	44372	0.0212423	0.02046	0.0208511	-1.03824	-0.0162968	0.733849	0.708557	Field3:D4:2	rbsC	b3750	D-ribose high-affinity transport system	Transport and binding proteins	Transport of small molecules: Carbohydrates, organic acids, alcohols	AE000452	1790191
3070	49295.2	47785.9	0.0282133	0.0271766	0.0276949	-1.03815	-0.0162593	0.811141	0.835791	Field2:L24:4	b1192	b1192	orf, hypothetical protein	Hypothetical, unclassified, unknown	Unknown	AE000217	1787441
3076	48728.8	47491.6	0.0268411	0.0258568	0.0263489	-1.03807	-0.0162258	0.740693	0.770125	Field3:G1:1	ychH	b1205	orf, hypothetical protein	Hypothetical, unclassified, unknown	Unknown	AE000219	1787456
3250	43664.4	42725.4	0.01835	0.0176782	0.0180141	-1.038	-0.0161994	0.888979	0.860684	Field3:C21:2	b1600	b1600	possible chaperone	Putative factors	Not classified	AE000255	1787884
1050	41085.6	40775.6	0.0146356	0.0140998	0.0143677	-1.038	-0.0161964	0.946968	0.863979	Field1:D23:3	yjeM	b4156	putative transport	Putative transport proteins	Not classified	AE000488	1790600
177	42954.1	42450.5	0.0179866	0.0173282	0.0176574	-1.03799	-0.0161948	0.894243	0.844907	Field1:A21:2	yafC	b0208	putative transcriptional regulator LYSR-type	Putative regulatory proteins	Not classified	AE000129	1786401
3809	45152.8	44309.9	0.0213639	0.0205843	0.0209741	-1.03787	-0.0161441	0.699339	0.668079	Field3:A18:4	yghS	b2985	orf, hypothetical protein	Hypothetical, unclassified, unknown	Unknown	AE000381	1789358
2792	51015.4	49452	0.0305958	0.0294811	0.0300385	-1.03781	-0.0161177	0.858802	0.886416	Field2:P2:2	apbA	b0425	involved in thiamin biosynthesis, alternative pyrimidine biosynthesis	Biosynthesis of cofactors, prosthetic groups and carriers	Not classified	AE000148	1786627
1071	57747.1	55333.1	0.0406276	0.0391484	0.039888	-1.03779	-0.0161079	0.920969	0.945149	Field1:N3:4	imp	b0054	organic solvent tolerance	Cell processes	Adaptations, atypical conditions	AE000115	1786239
461	43233.1	42707.5	0.0187307	0.0180488	0.0183898	-1.03778	-0.0161069	0.870495	0.82434	Field1:I20:1	b1433	b1433	putative membrane transport protein	Putative transport proteins	Not classified	AE000240	1787703
2559	47819.1	46714.3	0.0253453	0.0244241	0.0248847	-1.03771	-0.0160779	0.565571	0.587683	Field2:N15:3	yqhD	b3011	putative oxidoreductase	Putative enzymes	Not classified	AE000383	1789386
820	40914.4	40655.6	0.0148519	0.0143122	0.0145821	-1.03771	-0.0160768	0.943985	0.866672	Field1:H13:1	hofQ	b3391	putative transport portein	Putative transport proteins	Not classified	AE000414	1789793
2973	40467.7	40170.1	0.0139773	0.0134693	0.0137233	-1.03771	-0.0160757	0.952288	0.861901	Field2:J24:3	ycdF	b1005	orf, hypothetical protein	Hypothetical, unclassified, unknown	Unknown	AE000202	1787240
1562	44161.6	43261.2	0.0193584	0.0186552	0.0190068	-1.03769	-0.0160688	0.855417	0.823345	Field2:C7:1	recN	b2616	protein used in recombination and DNA repair	DNA replication, repair, restriction/modification	DNA - replication, repair, restriction/modification	AE000347	1788969
3604	45896.5	44987	0.0223803	0.0215674	0.0219738	-1.03769	-0.0160682	0.529588	0.512549	Field3:G14:2	b2431	b2431	orf, hypothetical protein	Hypothetical, unclassified, unknown	Unknown	AE000330	1788771
2966	45646.2	44606.9	0.0227096	0.0218853	0.0222974	-1.03767	-0.0160573	0.416766	0.4152	Field2:L22:3	ymcB	b0985	orf, hypothetical protein	Hypothetical, unclassified, unknown	Unknown	AE000200	1787220
517	44499	43969	0.0209576	0.0201975	0.0205775	-1.03763	-0.0160426	0.732545	0.692938	Field1:I10:2	glgS	b3049	glycogen biosynthesis, rpoS dependent	Cell processes	Macromolecule synthesis, modification: Polysaccharides - (cytoplasmic)	AE000386	1789428
188	44621.2	43885.6	0.0207806	0.0200282	0.0204044	-1.03757	-0.0160153	0.762458	0.729617	Field1:G23:2	mhpR	b0346	transcriptional regulator for mhp operon	Regulatory function	Not classified	AE000141	1786541
2008	46651.4	45258.2	0.0236667	0.0228112	0.0232389	-1.0375	-0.0159895	0.0596383	0.0577569	Field2:O22:1	purT	b1849	phosphoribosylglycinamide formyltransferase 2	Nucleotide biosynthesis and metabolism	Purine ribonucleotide biosynthesis	AE000279	1788155
1734	41447.2	40938	0.0151634	0.0146169	0.0148902	-1.03738	-0.01594	0.942367	0.890007	Field2:K1:3	b2385	b2385	putative peptidase	Putative enzymes	Not classified	AE000326	1788728
1813	45608.7	44499.1	0.0221916	0.0213923	0.021792	-1.03736	-0.0159301	0.516147	0.50208	Field2:I21:3	selB	b3590	selenocysteinyl-tRNA-specific translation factor	Translation, post-translational modification	Proteins - translation and modification	AE000436	2367247
2646	41733	41254.5	0.0158766	0.0153058	0.0155912	-1.03729	-0.0159	0.933434	0.878221	Field2:L13:4	chpA	b2782	probable growth inhibitor, PemK-like, autoregulated	Putative factors	Not classified	AE000362	1789145
981	41447.7	41031.5	0.0152818	0.0147328	0.0150073	-1.03726	-0.0158897	0.941067	0.878347	Field1:J5:3	yehZ	b2131	putative transport system permease protein	Putative transport proteins	Not classified	AE000302	1788452
698	40994.4	40677.6	0.0146842	0.0141569	0.0144205	-1.03725	-0.0158833	0.946927	0.871338	Field1:C8:4	cydD	b0887	ATP-binding component of cytochrome-related transport, Zn sensitive	Transport and binding proteins	Not classified	AE000190	1787113
1330	40499.5	40077.1	0.0138333	0.0131887	0.013511	-1.03722	-0.0158723	0.941268	0.821085	Field1:D22:2	gapC_1	b1417	glyceraldehyde 3-phosphate dehydrogenase C, interrupted	Central intermediary metabolism	Energy metabolism, carbon: Glycolysis	AE000239	1787686
2663	48790.1	47616.6	0.0271366	0.0261629	0.0266497	-1.03722	-0.0158697	0.761986	0.792217	Field2:N17:4	yaaF	b0030	orf, hypothetical protein	Hypothetical, unclassified, unknown	Unknown	AE000113	1786213
129	40929.8	40581.2	0.0144655	0.0139479	0.0142067	-1.03711	-0.0158235	0.949354	0.873769	Field1:A9:2	uxuR	b4324	regulator for uxu operon	Regulatory function	Degradation of small molecules: Carbon compounds	AE000503	1790780
739	42237.8	41796.7	0.0170388	0.0164294	0.0167341	-1.03709	-0.0158184	0.914837	0.863167	Field1:E18:4	btuC	b1711	vitamin B12 transport permease protein	Transport and binding proteins	Transport of small molecules: Other	AE000266	1788004
1851	43344.8	42632.8	0.0174815	0.0168568	0.0171692	-1.03706	-0.0158037	0.913768	0.87569	Field2:E7:4	thrL	b0001	thr operon leader peptide	Amino acid biosynthesis	Amino acid biosynthesis: Threonine	AE000111	1786182
614	50246.1	48886.1	0.0299894	0.0289179	0.0294537	-1.03705	-0.0158	0.856844	0.888054	Field1:K10:3	yfhG	b2555	putative alpha helix protein	Hypothetical, unclassified, unknown	Not classified	AE000341	1788906
2827	51692.6	50121.4	0.0318935	0.030755	0.0313243	-1.03702	-0.0157867	0.879233	0.90894	Field2:F12:2	ybcK	b0544	orf, hypothetical protein	Hypothetical, unclassified, unknown	Unknown	AE000160	1786756
307	41704.2	41208.5	0.0162558	0.0156758	0.0159658	-1.037	-0.0157799	0.926952	0.874806	Field1:E5:4	bglJ	b4366	2-component transcriptional regulator	Regulatory function	Not classified	AE000507	1790828
3587	44541.7	43666.8	0.0204344	0.0197066	0.0200705	-1.03693	-0.0157497	0.791476	0.761359	Field3:E10:2	b2375	b2375	orf, hypothetical protein	Hypothetical, unclassified, unknown	Unknown	AE000326	1788719
1549	53367.9	51657	0.0347109	0.0334767	0.0340938	-1.03687	-0.0157235	0.902086	0.931873	Field2:I3:1	dcm	b1961	DNA cytosine methylase	DNA replication, repair, restriction/modification	DNA - replication, repair, restriction/modification	AE000287	1788271
2286	41649.5	40825.5	0.0152257	0.0146849	0.0149553	-1.03682	-0.0157047	0.942432	0.905348	Field2:K20:4	hemB	b0369	5-aminolevulinate dehydratase = porphobilinogen synthase	Biosynthesis of cofactors, prosthetic groups and carriers	Biosynthesis of cofactors, carriers: Heme, porphyrin	AE000143	1786566
472	74826.5	71088.8	0.0671937	0.0648111	0.0660024	-1.03676	-0.0156792	0.95027	0.982869	Field1:O22:1	fliD	b1924	flagellar biosynthesis; filament capping protein; enables filament assembly	Cell processes	Surface structures	AE000285	1788233
4136	49262	47937.2	0.0278682	0.0268802	0.0273742	-1.03675	-0.0156761	0.798946	0.827193	Field3:H12:2	yjaD	b3996	orf, hypothetical protein	Hypothetical, unclassified, unknown	Unknown	AE000473	1790429
3858	46628.1	45670.3	0.0234464	0.0226157	0.0230311	-1.03673	-0.0156673	0.49776	0.516383	Field3:D5:1	yqjC	b3097	orf, hypothetical protein	Hypothetical, unclassified, unknown	Unknown	AE000392	2367195
2339	44376.6	43687.6	0.0197483	0.0190521	0.0194002	-1.03654	-0.0155852	0.845451	0.807694	Field2:F9:1	ubiX	b2311	3-octaprenyl-4-hydroxybenzoate carboxy-lyase	Putative enzymes	Not classified	AE000320	1788650
2103	42894.8	42165.3	0.0179104	0.0172793	0.0175949	-1.03652	-0.0155784	0.898053	0.864278	Field2:M22:2	prpC	b0333	putative citrate synthase; propionate metabolism?	Putative enzymes	Not classified	AE000140	1786527
1245	41050.3	40725.8	0.0148523	0.0143296	0.014591	-1.03648	-0.0155607	0.946123	0.874906	Field1:J24:1	mdoB	b4359	phosphoglycerol transferase I	Cell processes	Osmotic adaptation	AE000507	1790821
709	44134.8	43479.4	0.0201736	0.0194638	0.0198187	-1.03647	-0.015556	0.805759	0.767473	Field1:I10:4	nhaB	b1186	Na+/H+ antiporter, pH independent	Transport and binding proteins	Transport of small molecules: Cations	AE000217	1787435
331	42416.5	42033.4	0.0175528	0.0169386	0.0172457	-1.03626	-0.0154687	0.905582	0.854732	Field1:E11:4	yi81_2	b0582	IS186 hypothetical protein	Phage, transposon, or plasmid	Transposon-related functions	AE000163	1786796
2180	45467	44592.2	0.0225447	0.0217559	0.0221503	-1.03625	-0.0154666	0.42477	0.423192	Field2:G18:3	cysZ	b2413	required for sulfate transport	Transport and binding proteins	Transport of small molecules: Anions	AE000329	1788753
4161	41131.3	40983.2	0.0149612	0.0144382	0.0146997	-1.03622	-0.0154534	0.946251	0.858949	Field3:B9:4	yjcC	b4061	orf, hypothetical protein	Hypothetical, unclassified, unknown	Unknown	AE000479	1790496
1953	46724.6	45710.2	0.0243402	0.0234938	0.023917	-1.03602	-0.0153698	0.432599	0.444756	Field2:A10:1	ilvE	b3770	branched-chain amino-acid aminotransferase	Amino acid biosynthesis	Amino acid biosynthesis: Isoleucine, Valine	AE000453	1790205
3972	51911.1	50018.7	0.0307365	0.0296692	0.0302028	-1.03598	-0.0153493	0.858922	0.875486	Field3:H9:2	yhgI	b3414	orf, hypothetical protein	Hypothetical, unclassified, unknown	Unknown	AE000417	1789819
3019	51549.1	50158.9	0.0314601	0.0303715	0.0309158	-1.03584	-0.0152948	0.87622	0.907745	Field2:F12:4	ycfP	b1108	orf, hypothetical protein	Hypothetical, unclassified, unknown	Unknown	AE000211	1787351
577	65785.2	62654.2	0.0539695	0.0521028	0.0530362	-1.03583	-0.0152877	0.944853	0.970234	Field1:A2:3	yaeE	b0198	putative transport system permease protein	Putative transport proteins	Not classified	AE000129	1786397
3090	48217.1	46996.7	0.026298	0.0253888	0.0258434	-1.03581	-0.0152797	0.72206	0.746914	Field3:C5:1	yciB	b1254	orf, hypothetical protein	Hypothetical, unclassified, unknown	Unknown	AE000223	1787507
1543	43153.1	42497.5	0.0183035	0.0176712	0.0179873	-1.03578	-0.015267	0.89071	0.851406	Field2:M1:1	rnd	b1804	RNase D, processes tRNA precursor	Transcription, RNA processing and degradation	Degradation of RNA	AE000274	1788105
4010	47242.4	46240.8	0.0247692	0.0239149	0.0243421	-1.03572	-0.0152421	0.536052	0.552237	Field3:D19:2	yhjG	b3524	orf, hypothetical protein	Hypothetical, unclassified, unknown	Unknown	AE000429	2367236
1835	53971	52009.9	0.0347859	0.0335866	0.0341862	-1.03571	-0.0152374	0.902845	0.925697	Field2:E3:4	hflX	b4173	GTP - binding subunit of protease specific for phage lambda cII repressor	Carbon compound catabolism	Degradation of proteins, peptides, glyco	AE000489	1790615
4092	54580.8	52794.9	0.0359939	0.0347535	0.0353737	-1.03569	-0.0152303	0.910405	0.935624	Field3:H15:3	yigP	b3834	orf, hypothetical protein	Hypothetical, unclassified, unknown	Unknown	AE000459	2367308
3590	48917.3	47778.7	0.0276067	0.0266566	0.0271317	-1.03564	-0.0152098	0.798945	0.829738	Field3:K10:2	ddg	b2378	putative heat shock protein	Putative factors	Not classified	AE000326	1788721
4020	51080.6	49531.2	0.0304773	0.0294284	0.0299528	-1.03564	-0.0152096	0.86324	0.889117	Field3:H21:2	yhjW	b3546	orf, hypothetical protein	Hypothetical, unclassified, unknown	Unknown	AE000432	2367242
1345	43131.7	42580.5	0.0187285	0.0180842	0.0184064	-1.03562	-0.0152023	0.874662	0.831836	Field1:B2:3	nemA	b1650	N-ethylmaleimide reductase	Central intermediary metabolism	Central intermediary metabolism: Pool, multipurpose conversions	AE000260	1787939
975	47590.3	46417.2	0.0257704	0.0248842	0.0253273	-1.03561	-0.0151976	0.703102	0.729204	Field1:N3:3	yeeF	b2014	putative amino acid/amine transport protein	Putative transport proteins	Not classified	AE000293	1788325
1173	57144.4	55228.5	0.0405303	0.0391371	0.0398337	-1.0356	-0.0151918	0.926604	0.959086	Field1:J6:1	cheW	b1887	positive regulator of CheA protein activity	Regulatory function	Chemotaxis and mobility	AE000282	1788196
3676	45734.2	44782.6	0.0223926	0.021624	0.0220083	-1.03555	-0.0151698	0.475551	0.461038	Field3:G8:3	yfjL	b2628	orf, hypothetical protein	Hypothetical, unclassified, unknown	Unknown	AE000348	1788981
112	46499.5	45411	0.024571	0.0237304	0.0241507	-1.03542	-0.0151176	0.563998	0.584235	Field1:O3:2	rhaB	b3904	rhamnulokinase	Carbon compound catabolism	Degradation of small molecules: Carbon compounds	AE000465	1790338
2773	41316.5	40913.5	0.0153029	0.0147795	0.0150412	-1.03542	-0.0151159	0.942825	0.88449	Field2:J22:1	b0379	b0379	orf, hypothetical protein	Hypothetical, unclassified, unknown	Unknown	AE000144	1786577
3394	43478	43012.6	0.0190344	0.0183834	0.0187089	-1.03541	-0.0151131	0.869284	0.823828	Field3:C9:4	yebB	b1862	orf, hypothetical protein	Hypothetical, unclassified, unknown	Unknown	AE000280	1788169
1612	41185.2	40741.7	0.0148634	0.014356	0.0146097	-1.03535	-0.0150861	0.947864	0.88951	Field2:G19:1	holD	b4372	DNA polymerase III, psi subunit	DNA replication, repair, restriction/modification	DNA - replication, repair, restriction/modification	AE000507	1790831
2628	45453.3	44532.2	0.0219628	0.0212139	0.0215884	-1.0353	-0.0150665	0.599872	0.578091	Field2:H9:4	yjjT	b4371	putative enzyme	Putative enzymes	Not classified	AE000507	1790830
3261	40625.3	40341.2	0.0139326	0.0134576	0.0136951	-1.03529	-0.015064	0.956118	0.868359	Field3:I23:2	b1629	b1629	putative membrane protein	putative membrane protein	Not classified	AE000258	1787916
2969	41170.3	40731.9	0.0149666	0.014457	0.0147118	-1.03525	-0.0150445	0.946668	0.888253	Field2:B24:3	yccM	b0992	orf, hypothetical protein	Hypothetical, unclassified, unknown	Unknown	AE000201	1787226
3878	43498.8	42952	0.019006	0.0183618	0.0186839	-1.03509	-0.0149766	0.871962	0.832509	Field3:L9:1	yraN	b3148	orf, hypothetical protein	Hypothetical, unclassified, unknown	Unknown	AE000396	1789538
1896	43320.3	42682	0.0183619	0.0177397	0.0180508	-1.03507	-0.0149713	0.893201	0.854215	Field2:O17:4	ansA	b1767	cytoplasmic L-asparaginase I	Carbon compound catabolism	Degradation of small molecules: Amino acids	AE000271	1788065
1293	45469	44719.3	0.022658	0.0218908	0.0222744	-1.03505	-0.0149594	0.324158	0.320856	Field1:J12:2	gpmA	b0755	phosphoglyceromutase 1	Central intermediary metabolism	Energy metabolism, carbon: Glycolysis	AE000178	1786970
1258	41516.1	41081.1	0.0159647	0.0154243	0.0156945	-1.03503	-0.0149542	0.934508	0.882735	Field1:D4:2	fixB	b0042	probable flavoprotein subunit, carnitine metabolism	Putative enzymes	Energy metabolism, carbon: Electron transport	AE000114	1786226
3586	42129.2	41612.4	0.0166596	0.0160962	0.0163779	-1.035	-0.0149417	0.925943	0.879672	Field3:C10:2	b2374	b2374	putative enzyme	Putative enzymes	Not classified	AE000325	1788717
962	43703.6	43093.9	0.0196698	0.0190065	0.0193382	-1.0349	-0.0148971	0.838393	0.802084	Field1:D1:3	b1487	b1487	putative hemin-binding lipoprotein	Putative factors	Not classified	AE000245	1787762
1287	42920.8	42366.9	0.018103	0.0174939	0.0177985	-1.03481	-0.0148621	0.897594	0.857075	Field1:N10:2	sucB	b0727	2-oxoglutarate dehydrogenase (dihydrolipoyltranssuccinase E2 component)	Central intermediary metabolism	Energy metabolism, carbon: TCA cycle	AE000175	1786946
3020	42349.7	41804.1	0.0170679	0.0164944	0.0167812	-1.03477	-0.0148425	0.919559	0.875654	Field2:H12:4	ycfJ	b1110	orf, hypothetical protein	Hypothetical, unclassified, unknown	Unknown	AE000211	1787353
1980	45481.5	44671.6	0.0215233	0.0208014	0.0211623	-1.0347	-0.0148143	0.721454	0.699444	Field2:G16:1	serB	b4388	3-phosphoserine phosphatase	Amino acid biosynthesis	Amino acid biosynthesis: Serine	AE000509	1790849
1499	42140.5	41686.6	0.0166984	0.0161391	0.0164188	-1.03466	-0.0147964	0.926381	0.883039	Field1:F16:4	polB	b0060	DNA polymerase II	DNA replication, repair, restriction/modification	DNA - replication, repair, restriction/modification	AE000116	1786246
413	41772	41366.9	0.0162261	0.0156828	0.0159544	-1.03464	-0.014791	0.932486	0.880939	Field1:I8:1	rcsF	b0196	regulator in colanic acid synthesis; interacts with RcsB	Regulatory function	Surface polysaccharides and antigens	AE000128	1786394
1765	49596.4	48195.6	0.0276905	0.0267648	0.0272277	-1.03459	-0.0147674	0.791155	0.813581	Field2:I9:3	rpmA	b3185	50S ribosomal subunit protein L27	Translation, post-translational modification	Ribosomal proteins - synthesis, modification	AE000399	1789576
1419	40994	40722.3	0.014852	0.0143559	0.0146039	-1.03456	-0.0147539	0.948624	0.880149	Field1:F20:3	ygbE	b2749	putative cytochrome oxidase subunit	Putative enzymes	Not classified	AE000358	1789106
1725	41983.6	41630.2	0.0167128	0.0161547	0.0164337	-1.03455	-0.0147514	0.925298	0.872061	Field2:I23:2	prc	b1830	carboxy-terminal protease for penicillin-binding protein 3	Carbon compound catabolism	Degradation of proteins, peptides, glyco	AE000277	1788134
877	48314	47178.5	0.0268557	0.025963	0.0264094	-1.03439	-0.0146831	0.780023	0.806776	Field1:J3:2	frvB	b3899	PTS system, fructose-like enzyme IIBC component	Transport and binding proteins	Transport of small molecules: Carbohydrates, organic acids, alcohols	AE000465	1790333
3562	44142.5	43308.7	0.0198478	0.0191884	0.0195181	-1.03436	-0.0146728	0.83703	0.807067	Field3:C4:2	yfcI	b2305	orf, hypothetical protein	Hypothetical, unclassified, unknown	Unknown	AE000319	1788643
524	45931	45177.1	0.0230965	0.0223293	0.0227129	-1.03436	-0.0146719	0.187327	0.189623	Field1:G12:2	nanT	b3224	sialic acid transporter	Transport and binding proteins	Murein sacculus, peptidoglycan	AE000401	1789618
1081	42214	41830.4	0.0167489	0.0161936	0.0164712	-1.03429	-0.0146424	0.926741	0.875792	Field1:B7:4	yadK	b0136	putative fimbrial protein	Hypothetical, unclassified, unknown	Not classified	AE000123	1786329
2356	44948.5	44179.6	0.0210875	0.0203892	0.0207383	-1.03425	-0.014624	0.751267	0.721093	Field2:H13:1	gor	b3500	glutathione oxidoreductase	Biosynthesis of cofactors, prosthetic groups and carriers	Biosynthesis of cofactors, carriers: Thioredoxin, glutaredoxin, glutathione	AE000426	1789915
2936	41777.6	41318.7	0.0158889	0.0153636	0.0156263	-1.03419	-0.0146019	0.938622	0.888755	Field2:P14:3	ycaO	b0905	orf, hypothetical protein	Hypothetical, unclassified, unknown	Unknown	AE000192	1787133
3038	42098.8	41559.8	0.0163775	0.0158367	0.0161071	-1.03415	-0.0145833	0.932543	0.891589	Field2:L16:4	ymfI	b1143	orf, hypothetical protein	Hypothetical, unclassified, unknown	Unknown	AE000214	1787389
3526	50239.1	49136.5	0.0297889	0.0288075	0.0292982	-1.03407	-0.0145493	0.862401	0.896146	Field3:K18:1	yejK	b2186	orf, hypothetical protein	Hypothetical, unclassified, unknown	Unknown	AE000308	1788513
4195	49528.8	48209.9	0.0282791	0.0273521	0.0278156	-1.03389	-0.014474	0.827941	0.853554	Field3:F17:4	yjfH	b4180	orf, hypothetical protein	Hypothetical, unclassified, unknown	Unknown	AE000490	1790623
783	49077.2	47788.5	0.0281224	0.0272007	0.0276615	-1.03388	-0.0144721	0.832779	0.860043	Field1:N3:1	lepB	b2568	leader peptidase (signal peptidase I)	Cell processes	Protein, peptide secretion	AE000343	1788921
1623	41341.8	40817.7	0.0153236	0.0148216	0.0150726	-1.03387	-0.0144664	0.944711	0.898567	Field2:M21:1	rhlE	b0797	putative ATP-dependent RNA helicase	Putative enzymes	Not classified	AE000182	1787016
259	41708.7	41284.2	0.0159456	0.0154232	0.0156844	-1.03387	-0.0144661	0.938033	0.886408	Field1:E17:3	ygeK	b2855	putative 2-component transcriptional regulator	Putative regulatory proteins	Not classified	AE000369	1789219
2668	40914.6	40494.8	0.0140739	0.0136137	0.0138438	-1.03381	-0.0144387	0.957235	0.888211	Field2:H19:4	yabQ	b0057	orf, hypothetical protein	Hypothetical, unclassified, unknown	Unknown	AE000116	1786243
3244	43560.6	42805.9	0.0183292	0.0177299	0.0180296	-1.0338	-0.0144375	0.9002	0.867411	Field3:G19:2	b1589	b1589	putative oxidoreductase, Fe-S subunit	Putative enzymes	Not classified	AE000254	1787872
2077	45081.4	44291.1	0.0212513	0.0205594	0.0209054	-1.03365	-0.0143749	0.742334	0.716928	Field2:I16:2	yhjY	b3548	putative lipase	Putative enzymes	Not classified	AE000432	1789970
3656	45334.6	44299.7	0.0219415	0.0212286	0.021585	-1.03358	-0.0143461	0.575641	0.558503	Field3:O2:3	yfiP	b2583	orf, hypothetical protein	Hypothetical, unclassified, unknown	Unknown	AE000344	1788937
2188	45974.4	44997.7	0.023113	0.0223633	0.0227382	-1.03353	-0.0143214	0.0936551	0.0953762	Field2:G20:3	sseA	b2521	putative thiosulfate sulfurtransferase	Putative enzymes	Not classified	AE000338	1788869
512	86900.9	82214.2	0.0838922	0.0811768	0.0825345	-1.03345	-0.0142892	0.958383	0.987101	Field1:O8:2	b2865	b2865	putative lipoprotein	Putative cell structure	Not classified	AE000369	1789228
2281	42862.5	42374.2	0.0181017	0.0175171	0.0178094	-1.03337	-0.0142578	0.901019	0.858892	Field2:A20:4	panD	b0131	aspartate 1-decarboxylase	Biosynthesis of cofactors, prosthetic groups and carriers	Biosynthesis of cofactors, carriers: Pantothenate	AE000122	1786323
972	45731.3	44788.3	0.0229937	0.0222527	0.0226232	-1.0333	-0.0142278	0.230289	0.231012	Field1:H3:3	b1729	b1729	part of a kinase	Putative enzymes	Not classified	AE000268	1788024
1346	49126.1	48406.2	0.0286095	0.0276886	0.0281491	-1.03326	-0.014208	0.848795	0.890654	Field1:D2:3	pykF	b1676	pyruvate kinase I (formerly F), fructose stimulated	Central intermediary metabolism	Energy metabolism, carbon: Glycolysis	AE000262	1787965
2396	41200.4	40808.8	0.0153252	0.0148325	0.0150789	-1.03322	-0.0141925	0.945273	0.892109	Field2:H23:1	fdrA	b0518	involved in protein transport; multicopy suppressor of dominant negative ftsH mutants	Putative transport proteins	Protein, peptide secretion	AE000158	1786729
159	42409.4	41999.6	0.0174342	0.016874	0.0171541	-1.03319	-0.0141818	0.915572	0.872517	Field1:M15:2	crp	b3357	cyclic AMP receptor protein	Regulatory function	Global regulatory functions	AE000411	1789756
62	40731.6	40526.6	0.0144558	0.0139917	0.0142238	-1.03317	-0.0141733	0.953978	0.879335	Field1:K15:1	srlR	b2707	regulator for gut (srl), glucitol operon	Regulatory function	Degradation of small molecules: Carbon compounds	AE000354	1789059
2587	41836.7	41372.1	0.016156	0.0156373	0.0158967	-1.03317	-0.0141724	0.936493	0.889978	Field2:F23:3	yhhU	b3475	orf, hypothetical protein	Hypothetical, unclassified, unknown	Unknown	AE000423	1789886
3410	44484.3	43768.3	0.0202026	0.0195551	0.0198789	-1.03312	-0.0141491	0.832102	0.804944	Field3:C13:4	yecA	b1908	orf, hypothetical protein	Hypothetical, unclassified, unknown	Unknown	AE000284	1788219
4030	41146.2	40699.3	0.0150709	0.0145889	0.0148299	-1.03304	-0.0141185	0.9484	0.897343	Field3:L23:2	yiaM	b3577	orf, hypothetical protein	Hypothetical, unclassified, unknown	Unknown	AE000435	1790002
1639	63359.7	60680.9	0.0482281	0.0466862	0.0474572	-1.03303	-0.0141116	0.942189	0.963378	Field2:M1:2	srmB	b2576	ATP-dependent RNA helicase	Transcription, RNA processing and degradation	RNA synthesis, modification, DNA transcription	AE000344	1788930
2376	43112.2	42636	0.0177698	0.017202	0.0174859	-1.033	-0.0141023	0.914479	0.873736	Field2:P17:1	ubiC	b4039	chorismate lyase	Biosynthesis of cofactors, prosthetic groups and carriers	Biosynthesis of cofactors, carriers: Menaquinone, ubiquinone	AE000477	1790472
2493	41800.8	41404.5	0.0164231	0.0158987	0.0161609	-1.03299	-0.0140948	0.932257	0.883623	Field2:J23:2	atoD	b2221	acetyl-CoA:acetoacetyl-CoA transferase alpha subunit	Fatty acid and phospholipid metabolism	Degradation of small molecules: Fatty acids	AE000311	1788551
815	48566.9	47466	0.0274029	0.0265285	0.0269657	-1.03296	-0.014084	0.815295	0.844901	Field1:N11:1	hofG	b3328	putative general protein secretion protein	Putative transport proteins	Not classified	AE000409	1789725
1807	44662.1	43784.4	0.0201399	0.0194982	0.019819	-1.03291	-0.0140632	0.839479	0.815816	Field2:M19:3	ppiA	b3363	peptidyl-prolyl cis-trans isomerase A (rotamase A)	Translation, post-translational modification	Proteins - translation and modification	AE000412	1789763
390	45674.7	44868.8	0.0228094	0.0220826	0.022446	-1.03291	-0.0140625	0.309098	0.308673	Field1:K2:1	yi22_6	b4273	IS2 hypothetical protein	Phage, transposon, or plasmid	Transposon-related functions	AE000498	1790724
884	48943.6	47913.4	0.0280414	0.0271481	0.0275948	-1.0329	-0.0140598	0.835207	0.865745	Field1:H5:2	btuB	b3966	outer membrane receptor for transport of vitamin B12, E colicins, and bacteriophage BF23	Transport and binding proteins	Outer membrane constituents	AE000471	1790405
4115	42201.1	41560.2	0.0163812	0.0158603	0.0161208	-1.03284	-0.0140345	0.935135	0.899744	Field3:F21:3	yiiF	b3890	orf, hypothetical protein	Hypothetical, unclassified, unknown	Unknown	AE000464	1790323
2367	42861.4	42342.3	0.0178917	0.017325	0.0176084	-1.0327	-0.0139763	0.908769	0.868297	Field2:N15:1	menA	b3930	1,4-dihydroxy-2-naphthoate --> dimethylmenaquinone	Biosynthesis of cofactors, prosthetic groups and carriers	Biosynthesis of cofactors, carriers: Menaquinone, ubiquinone	AE000467	1790365
4004	47860.8	47010.4	0.0258109	0.0249942	0.0254025	-1.03268	-0.0139647	0.697998	0.72767	Field3:H17:2	yhiF	b3507	orf, hypothetical protein	Hypothetical, unclassified, unknown	Unknown	AE000427	1789923
553	41077.3	40740.1	0.0149891	0.0145156	0.0147524	-1.03262	-0.0139407	0.949921	0.892481	Field1:A20:2	rfaP	b3630	lipopolysaccharide core biosynthesis; phosphorylation of core heptose; attaches phosphate-containing substrate to LPS co	Cell structure	Macromolecule metabolism: Lipopolysaccharide	AE000440	1790060
3332	44433.5	43756	0.0199114	0.0192826	0.019597	-1.03261	-0.0139369	0.853406	0.822782	Field3:G17:3	b1755	b1755	putative transport system permease protein	Putative transport proteins	Not classified	AE000270	1788052
1569	49438.4	48138.3	0.028086	0.0272014	0.0276437	-1.03252	-0.0138974	0.828856	0.853302	Field2:A9:1	xerD	b2894	site-specific recombinase	DNA replication, repair, restriction/modification	DNA - replication, repair, restriction/modification	AE000373	1789261
1460	49638.2	48555.6	0.0290015	0.0280892	0.0285454	-1.03248	-0.0138808	0.856941	0.888462	Field1:H6:4	atpH	b3735	membrane-bound ATP synthase, F1 sector, delta-subunit	Energy metabolism	ATP-proton motive force interconversion	AE000450	1790173
3054	40659.4	40260.5	0.0139228	0.0134858	0.0137043	-1.03241	-0.0138524	0.959484	0.892649	Field2:L20:4	ycgZ	b1164	orf, hypothetical protein	Hypothetical, unclassified, unknown	Unknown	AE000215	1787411
2192	50924.8	49269.4	0.0302339	0.0292848	0.0297593	-1.03241	-0.0138514	0.87485	0.895991	Field2:O20:3	hcaA1	b2538	large terminal subunit of phenylpropionate dioxygenase	Carbon compound catabolism	Degradation of small molecules: Carbon compounds	AE000340	1788888
110	41436.3	41044.6	0.0155259	0.0150395	0.0152827	-1.03234	-0.0138236	0.945129	0.894244	Field1:K3:2	rhaD	b3902	rhamnulose-phosphate aldolase	Carbon compound catabolism	Degradation of small molecules: Carbon compounds	AE000465	1790336
3284	41476.9	40984.1	0.0155126	0.015027	0.0152698	-1.03231	-0.0138117	0.945299	0.90043	Field3:G5:3	b1669	b1669	orf, hypothetical protein	Hypothetical, unclassified, unknown	Unknown	AE000262	1787958
1404	42616.3	42186.9	0.017767	0.0172111	0.0174891	-1.0323	-0.0138057	0.910921	0.867759	Field1:H16:3	hydN	b2713	involved in electron transport from formate to hydrogen, Fe-S centers	Energy metabolism	Energy metabolism, carbon: Anaerobic respiration	AE000355	1789067
3126	45240.3	44525.6	0.0219026	0.0212187	0.0215607	-1.03223	-0.013775	0.644621	0.626225	Field3:K13:1	ydaT	b1358	orf, hypothetical protein	Hypothetical, unclassified, unknown	Unknown	AE000233	1787621
103	42584	42054.5	0.0175772	0.01703	0.0173036	-1.03213	-0.0137362	0.915758	0.874461	Field1:M1:2	aldB	b3588	aldehyde dehydrogenase B (lactaldehyde dehydrogenase)	Carbon compound catabolism	Degradation of small molecules: Carbon compounds	AE000436	1790014
2498	43200	42583.4	0.0184008	0.0178282	0.0181145	-1.03212	-0.0137294	0.898197	0.863203	Field2:D1:3	b2255	b2255	putative transformylase	Putative enzymes	Not classified	AE000315	1788589
1277	43108.4	42613.1	0.0185255	0.01795	0.0182378	-1.03206	-0.0137056	0.893587	0.853947	Field1:J8:2	ybbN	b0492	putative thioredoxin-like protein	Putative enzymes	Not classified	AE000155	1786700
926	42044.1	41665.8	0.0166867	0.0161683	0.0164275	-1.03206	-0.0137053	0.931111	0.885008	Field1:L15:2	ybbL	b0490	putative ATP-binding component of a transport system	Putative transport proteins	Not classified	AE000155	1786698
365	47035.3	46160.6	0.0251578	0.0243791	0.0247685	-1.03194	-0.0136548	0.671205	0.697136	Field1:I19:4	tra5_4	b2089	IS3 putative transposase	Phage, transposon, or plasmid	Transposon-related functions	AE000298	1788405
734	53274.3	51763.7	0.0348214	0.0337438	0.0342826	-1.03194	-0.0136527	0.916342	0.945127	Field1:K16:4	uidB	b1616	glucuronide permease	Transport and binding proteins	Transport of small molecules: Carbohydrates, organic acids, alcohols	AE000257	1787902
3403	44840.6	43988.6	0.0210495	0.0203987	0.0207241	-1.0319	-0.0136391	0.756822	0.731527	Field3:E11:4	flhE	b1878	flagellar protein	Cell processes	Surface structures	AE000281	1788186
2780	40494.7	40209.1	0.0138485	0.0134216	0.013635	-1.0318	-0.0135975	0.96052	0.883949	Field2:H24:1	b0392	b0392	orf, hypothetical protein	Hypothetical, unclassified, unknown	Unknown	AE000145	1786591
4218	40635.8	40271.1	0.0141956	0.0137581	0.0139768	-1.0318	-0.0135963	0.95769	0.895201	Field3:D23:4	ytfK	b4217	orf, hypothetical protein	Hypothetical, unclassified, unknown	Unknown	AE000493	1790663
3970	46738.4	45774.8	0.0238981	0.0231643	0.0235312	-1.03168	-0.0135452	0.245586	0.244762	Field3:D9:2	yhgA	b3411	orf, hypothetical protein	Hypothetical, unclassified, unknown	Unknown	AE000417	1789816
1086	44770.8	44066.3	0.0213734	0.0207186	0.021046	-1.0316	-0.0135131	0.702415	0.676032	Field1:L7:4	cutF	b0192	copper homeostasis protein (lipoprotein)	Putative transport proteins	Detoxification	AE000128	1786390
856	43765.2	43124.2	0.0196255	0.0190273	0.0193264	-1.03144	-0.0134429	0.854978	0.822164	Field1:P21:1	uhpT	b3666	hexose phosphate transport protein	Transport and binding proteins	Transport of small molecules: Carbohydrates, organic acids, alcohols	AE000444	2367259
3237	42939.1	42529.2	0.0178373	0.0172938	0.0175656	-1.03143	-0.0134383	0.915012	0.87401	Field3:I17:2	ydfD	b1576	orf, hypothetical protein	Hypothetical, unclassified, unknown	Unknown	AE000253	1787858
2408	41432.8	41092.7	0.0152628	0.0147989	0.0150309	-1.03135	-0.0134051	0.950075	0.896604	Field3:D8:2	ybiW	b0823	putative formate acetyltransferase	Putative enzymes	Not classified	AE000184	1787044
1628	42145.9	41699.4	0.016905	0.0163916	0.0166483	-1.03132	-0.0133931	0.92877	0.886729	Field2:G23:1	nth	b1633	endonuclease III; specific for apurinic and/or apyrimidinic sites	DNA replication, repair, restriction/modification	Degradation of DNA	AE000258	1787920
1627	40642.4	40330.3	0.0141036	0.0136771	0.0138904	-1.03119	-0.0133369	0.959415	0.888049	Field2:E23:1	hrpA	b1413	helicase, ATP-dependent	DNA replication, repair, restriction/modification	DNA - replication, repair, restriction/modification	AE000238	1787681
989	42328.8	41877.9	0.0171203	0.0166027	0.0168615	-1.03118	-0.0133334	0.926168	0.884607	Field1:J7:3	b2258	b2258	putative transport/receptor protein	Putative transport proteins	Not classified	AE000315	1788592
2652	41633.8	41258.1	0.0157153	0.0152404	0.0154778	-1.03116	-0.0133261	0.945538	0.895615	Field2:H15:4	yhbZ	b3183	putative GTP-binding factor	Putative factors	Not classified	AE000399	1789574
400	45436.2	44459.2	0.0218579	0.0211985	0.0215282	-1.03111	-0.013305	0.641847	0.62337	Field1:O4:1	murC	b0091	L-alanine adding enzyme, UDP-N-acetyl-muramate:alanine ligase	Cell structure	Murein sacculus, peptidoglycan	AE000118	1786279
1060	64430.3	62244.7	0.0516168	0.0500668	0.0508418	-1.03096	-0.0132409	0.950174	0.983168	Field1:H1:4	dnaK	b0014	chaperone Hsp70; DNA biosynthesis; autoregulated heat shock proteins	Cell processes	Chaperones	AE000112	1786196
663	44529.6	43784.8	0.0208649	0.0202392	0.0205521	-1.03092	-0.0132236	0.772243	0.744617	Field1:M22:3	fepD	b0590	ferric enterobactin (enterochelin) transport	Transport and binding proteins	Transport of small molecules: Cations	AE000164	1786805
137	49905.2	48799.4	0.0291816	0.0283097	0.0287456	-1.0308	-0.013174	0.865577	0.894945	Field1:A11:2	phoQ	b1129	sensor protein PhoQ	Regulatory function	Global regulatory functions	AE000213	1787374
875	40804.9	40581.7	0.0145635	0.0141292	0.0143464	-1.03074	-0.0131489	0.956292	0.890418	Field1:F3:2	trkH	b3849	potassium uptake, requires TrkE	Transport and binding proteins	Transport of small molecules: Cations	AE000460	2367317
2443	44080.1	43572.5	0.0202013	0.0195992	0.0199002	-1.03072	-0.0131399	0.830957	0.792897	Field2:F11:2	ycjS	b1315	putative dehydrogenase	Putative enzymes	Not classified	AE000229	1787574
3617	48454.7	47459.3	0.0262449	0.0254652	0.0258551	-1.03062	-0.013099	0.741401	0.763752	Field3:A18:2	b2450	b2450	orf, hypothetical protein	Hypothetical, unclassified, unknown	Unknown	AE000332	1788792
1242	46954.4	46176	0.0245281	0.0237997	0.0241639	-1.03061	-0.0130925	0.536728	0.551704	Field1:D24:1	treR	b4241	repressor of treA,B,C	Regulatory function	Osmotic adaptation	AE000495	1790689
1469	42599.5	42236.2	0.017757	0.01723	0.0174935	-1.03059	-0.0130842	0.9158	0.870549	Field1:J8:4	fdoG	b3894	formate dehydrogenase-O, major subunit	Energy metabolism	Energy metabolism, carbon: Anaerobic respiration	AE000464	2367325
2034	41547	41098.4	0.0155145	0.0150541	0.0152843	-1.03058	-0.0130837	0.948423	0.904153	Field2:C6:2	pyrB	b4245	aspartate carbamoyltransferase, catalytic subunit	Nucleotide biosynthesis and metabolism	Pyrimidine ribonucleotide biosynthesis	AE000495	2367364
3554	42409.9	41894.3	0.0171058	0.0165983	0.016852	-1.03057	-0.0130795	0.928187	0.889835	Field3:C2:2	yfbN	b2273	orf, hypothetical protein	Hypothetical, unclassified, unknown	Unknown	AE000317	1788609
585	44856.2	44204.8	0.0213535	0.0207202	0.0210368	-1.03057	-0.0130755	0.732289	0.701665	Field1:A4:3	vacJ	b2346	lipoprotein precursor	Cell structure	Macromolecule synthesis, modification: Lipoprotein	AE000323	1788688
2692	56083.9	54180.6	0.038336	0.0371998	0.0377679	-1.03054	-0.0130668	0.930857	0.953975	Field2:H2:1	yaeL	b0176	orf, hypothetical protein	Hypothetical, unclassified, unknown	Unknown	AE000127	1786373
3212	42189.3	41512	0.016058	0.0155828	0.0158204	-1.03049	-0.0130448	0.944016	0.914187	Field3:G11:2	ydfH	b1540	orf, hypothetical protein	Hypothetical, unclassified, unknown	Unknown	AE000251	1787821
1983	42715.9	42187.8	0.0173951	0.0168805	0.0171378	-1.03048	-0.0130415	0.924861	0.887701	Field2:M16:1	carB	b0033	carbamoyl-phosphate synthase large subunit	Nucleotide biosynthesis and metabolism	Pyrimidine ribonucleotide biosynthesis	AE000113	1786216
1723	48588.7	47509.8	0.0275514	0.0267368	0.0271441	-1.03047	-0.0130345	0.835741	0.862194	Field2:E23:2	selD	b1764	selenophosphate synthase, H(2)Se added to acrylyl-tRNA	Translation, post-translational modification	Aminoacyl tRNA synthetases, tRNA modification	AE000271	1788062
1695	55476.6	53664.5	0.0374173	0.0363157	0.0368665	-1.03033	-0.0129778	0.928734	0.953047	Field2:M15:2	rimK	b0852	ribosomal protein S6 modification protein	Translation, post-translational modification	Ribosomes - maturation and modification	AE000187	1787076
1098	40798.6	40570.8	0.0144685	0.0140428	0.0142556	-1.03031	-0.0129686	0.957755	0.892157	Field1:D11:4	acrR	b0464	acrAB operon repressor	Regulatory function	Drug/analog sensitivity	AE000152	1786669
2626	44145.6	43472	0.0198541	0.0192743	0.0195642	-1.03008	-0.012871	0.856214	0.826538	Field2:D9:4	yjiL	b4334	putative enzyme	Putative enzymes	Not classified	AE000504	1790791
906	41651.3	41442.2	0.0161317	0.0156618	0.0158967	-1.03001	-0.0128399	0.942271	0.896408	Field1:D11:2	fecC	b4289	citrate-dependent iron(III) transport protein, cytosolic	Transport and binding proteins	Transport of small molecules: Cations	AE000499	1790741
1163	42617.5	42214.4	0.0177615	0.017245	0.0175032	-1.02995	-0.0128169	0.917111	0.875722	Field1:F4:1	b1840	b1840	putative resistance protein	Putative transport proteins	Drug/analog sensitivity	AE000278	1788145
591	46022.8	45131.3	0.0227983	0.0221364	0.0224674	-1.0299	-0.0127953	0.643968	0.667418	Field1:M4:3	yaeH	b0163	putative structural protein	Putative cell structure	Not classified	AE000126	1786359
3009	45618	44826.7	0.0218798	0.0212447	0.0215623	-1.0299	-0.0127932	0.688189	0.667933	Field2:B10:4	yceH	b1067	orf, hypothetical protein	Hypothetical, unclassified, unknown	Unknown	AE000207	1787306
192	48916.5	47828.9	0.0279229	0.0271137	0.0275183	-1.02985	-0.012772	0.84824	0.874553	Field1:O23:2	ybbU	b0506	putative regulator	Putative regulatory proteins	Not classified	AE000156	1786715
3484	41229.5	40879.6	0.015131	0.0146926	0.0149118	-1.02984	-0.0127702	0.952926	0.903769	Field3:G8:1	b2083	b2083	orf, hypothetical protein	Hypothetical, unclassified, unknown	Unknown	AE000298	1788399
887	45300.1	44477.9	0.0219507	0.0213161	0.0216334	-1.02977	-0.0127406	0.61897	0.602043	Field1:N5:2	malG	b4032	part of maltose permease, inner membrane	Transport and binding proteins	Transport of small molecules: Carbohydrates, organic acids, alcohols	AE000476	1790464
3324	42077.9	41601.4	0.0166662	0.0161846	0.0164254	-1.02975	-0.0127336	0.935773	0.897697	Field3:G15:3	ydjS	b1744	orf, hypothetical protein	Hypothetical, unclassified, unknown	Unknown	AE000269	1788040
2676	41145.6	40747.9	0.0150214	0.0145876	0.0148045	-1.02974	-0.0127274	0.95384	0.90634	Field2:H21:4	yacF	b0102	orf, hypothetical protein	Hypothetical, unclassified, unknown	Unknown	AE000119	1786291
2299	40668.8	40350	0.0140603	0.0136545	0.0138574	-1.02972	-0.01272	0.961636	0.898735	Field2:E24:4	lipB	b0630	protein of lipoate biosynthesis	Biosynthesis of cofactors, prosthetic groups and carriers	Biosynthesis of cofactors, carriers: Lipoate	AE000167	1786848
3547	42955.4	42471.8	0.0181451	0.0176215	0.0178833	-1.02971	-0.0127156	0.910818	0.872583	Field3:E24:1	b2256	b2256	orf, hypothetical protein	Hypothetical, unclassified, unknown	Unknown	AE000315	1788590
165	41192.3	40911.1	0.0153587	0.0149164	0.0151375	-1.02965	-0.0126912	0.950548	0.898411	Field1:I17:2	cyaA	b3806	adenylate cyclase	Regulatory function	Global regulatory functions	AE000456	1790238
3031	47485.4	46351.2	0.0254919	0.0247586	0.0251253	-1.02962	-0.0126753	0.726554	0.740879	Field2:N14:4	ycfC	b1132	orf, hypothetical protein	Hypothetical, unclassified, unknown	Unknown	AE000213	1787377
3946	44580.4	43776.6	0.0207114	0.0201162	0.0204138	-1.02959	-0.0126633	0.801112	0.775102	Field3:D3:2	yheR	b3351	putative NAD(P)H oxidoreductase	Putative enzymes	Not classified	AE000411	1789750
422	41610.3	41307.1	0.0158726	0.0154166	0.0156446	-1.02958	-0.0126605	0.946063	0.897672	Field1:K10:1	bolA	b0435	possible regulator of murein genes	Cell processes	Murein sacculus, peptidoglycan	AE000149	1786638
4097	42024.8	41619.2	0.0159659	0.0155077	0.0157368	-1.02955	-0.0126468	0.946719	0.9032	Field3:B17:3	yigU	b3839	orf, hypothetical protein	Hypothetical, unclassified, unknown	Unknown	AE000459	2367313
437	42620.4	42213.2	0.0179237	0.0174097	0.0176667	-1.02953	-0.0126376	0.913786	0.874473	Field1:I14:1	ompX	b0814	outer membrane protein X	Cell structure	Outer membrane constituents	AE000183	1787034
1801	222461	206347	0.283546	0.275431	0.279489	-1.02946	-0.0126103	0.970976	0.986746	Field2:A19:3	tufA	b3339	protein chain elongation factor EF-Tu (duplicate of tufB)	Translation, post-translational modification	Proteins - translation and modification	AE000410	1789737
1565	42333.5	41758.8	0.0165545	0.0160812	0.0163179	-1.02943	-0.0125957	0.939656	0.907033	Field2:I7:1	stpA	b2669	DNA-binding protein; H-NS-like protein; chaperone activity; RNA splicing?	Regulatory function	Basic proteins - synthesis, modification	AE000351	1789023
704	59502.3	57511.6	0.0425465	0.0413304	0.0419384	-1.02942	-0.0125939	0.940472	0.965232	Field1:O8:4	fhuE	b1102	outer membrane receptor for ferric iron uptake	Transport and binding proteins	Transport of small molecules: Cations	AE000210	1787344
2752	46036.4	45228.2	0.0224461	0.0218054	0.0221257	-1.02938	-0.0125769	0.578661	0.56524	Field2:P16:1	yahG	b0321	orf, hypothetical protein	Hypothetical, unclassified, unknown	Unknown	AE000139	1786514
138	42958.8	42657.8	0.0183861	0.0178619	0.018124	-1.02935	-0.0125623	0.905518	0.862236	Field1:C11:2	phoP	b1130	transcriptional regulatory protein	Regulatory function	Global regulatory functions	AE000213	1787375
2669	40932.6	40540.5	0.0142098	0.0138054	0.0140076	-1.02929	-0.012539	0.961558	0.907604	Field2:J19:4	yabO	b0058	orf, hypothetical protein	Hypothetical, unclassified, unknown	Unknown	AE000116	1786244
3238	46220.1	45669.3	0.0229561	0.0223041	0.0226301	-1.02923	-0.0125144	0.433015	0.424487	Field3:K17:2	ydfE	b1577	orf, hypothetical protein	Hypothetical, unclassified, unknown	Unknown	AE000253	1787859
1096	57734.7	55744.7	0.0408236	0.0396721	0.0402479	-1.02902	-0.0124256	0.94004	0.961522	Field1:P9:4	tig	b0436	trigger factor; a molecular chaperone involved in cell division	Cell processes	Cell division	AE000150	1786640
3198	41479	41087.8	0.0154287	0.0149949	0.0152118	-1.02893	-0.0123865	0.951865	0.907737	Field3:K7:2	b1516	b1516	putative LACI-type transcriptional regulator	Putative regulatory proteins	Not classified	AE000249	1787795
2425	41632.2	41180.4	0.0155468	0.0151111	0.015329	-1.02883	-0.0123448	0.951164	0.911243	Field2:B7:2	ycdW	b1033	putative dehydrogenase	Putative enzymes	Not classified	AE000205	1787270
1337	40771.9	40514.3	0.0145627	0.0141552	0.014359	-1.02879	-0.0123252	0.958734	0.901273	Field1:B24:2	fdnG	b1474	formate dehydrogenase-N, nitrate-inducible, alpha subunit	Energy metabolism	Energy metabolism, carbon: Anaerobic respiration	AE000244	1787748
1112	43421.2	42863.7	0.0189097	0.018381	0.0186453	-1.02876	-0.012316	0.893658	0.86116	Field1:P13:4	cspD	b0880	cold shock protein	Cell processes	Not classified	AE000190	1787107
2164	54416.7	52690.4	0.0347326	0.0337623	0.0342475	-1.02874	-0.0123044	0.919224	0.938346	Field2:G14:3	rfbB	b2041	dTDP-glucose 4,6 dehydratase	Central intermediary metabolism	Central intermediary metabolism: Sugar-nucleotide biosynthesis, conversions	AE000294	1788353
724	41195.5	40917	0.0150443	0.0146241	0.0148342	-1.02873	-0.0123032	0.955502	0.901347	Field1:G14:4	sapB	b1293	homolog of Salmonella peptide transport permease protein	Putative transport proteins	Not classified	AE000227	1787550
1537	43949.1	43308.2	0.0195245	0.0189799	0.0192522	-1.02869	-0.0122855	0.876101	0.846172	Field3:B6:2	b1360	b1360	putative DNA replication factor	Putative factors	Not classified	AE000233	1787623
991	43087.9	42527.2	0.0184403	0.0179267	0.0181835	-1.02865	-0.0122682	0.905617	0.874181	Field1:N7:3	yfdC	b2347	putative transport	Putative transport proteins	Not classified	AE000323	1788689
3132	41832.8	41401.7	0.0161075	0.0156604	0.015884	-1.02855	-0.0122265	0.945429	0.906353	Field3:G15:1	b1367	b1367	orf, hypothetical protein	Hypothetical, unclassified, unknown	Unknown	AE000233	1787630
2333	43039	42356.1	0.0181122	0.0176098	0.017861	-1.02853	-0.0122172	0.914415	0.887661	Field2:J7:1	menE	b2260	o-succinylbenzoate-CoA ligase	Biosynthesis of cofactors, prosthetic groups and carriers	Biosynthesis of cofactors, carriers: Menaquinone, ubiquinone	AE000316	1788595
53	42103	41749.5	0.0168199	0.0163552	0.0165876	-1.02842	-0.0121687	0.936398	0.895071	Field1:I13:1	eutB	b2441	ethanolamine ammonia-lyase, heavy chain	Central intermediary metabolism	Degradation of small molecules: Amines	AE000331	1788782
2132	42757.5	42313.1	0.0177965	0.0173048	0.0175507	-1.02841	-0.0121682	0.921252	0.885012	Field2:G6:3	ybgK	b0712	putative carboxylase	Putative enzymes	Not classified	AE000174	1786930
2629	46704	45730.4	0.0239923	0.0233326	0.0236624	-1.02828	-0.0121099	0.383568	0.385363	Field2:J9:4	yjjG	b4374	putative phosphatase	Putative enzymes	Not classified	AE000507	1790833
681	43294.1	42797.7	0.0189345	0.0184139	0.0186742	-1.02827	-0.0121086	0.893009	0.858956	Field1:A4:4	glnP	b0810	glutamine high-affinity transport system; membrane component	Transport and binding proteins	Transport of small molecules: Amino acids, amines	AE000183	1787030
3028	42319.3	41867.6	0.016864	0.0164008	0.0166324	-1.02824	-0.0120962	0.93714	0.900431	Field2:H14:4	b1121	b1121	homolog of virulence factor	Putative factors	Not classified	AE000212	1787365
3708	41487.8	41089.9	0.0151295	0.0147141	0.0149218	-1.02823	-0.0120891	0.95622	0.91203	Field3:G16:3	nrdH	b2673	glutaredoxin-like protein; hydrogen donor	Nucleotide biosynthesis and metabolism	Biosynthesis of cofactors, carriers: Thioredoxin, glutaredoxin, glutathione	AE000352	1789028
2270	46379.2	45453.5	0.0231802	0.0225441	0.0228621	-1.02822	-0.0120855	0.221743	0.222551	Field2:K16:4	dsbD	b4136	thiol:disulfide interchange protein; copper tolerance	Putative enzymes	Central intermediary metabolism: Sulfur metabolism	AE000486	1790578
3746	44177.7	43444.7	0.0201569	0.0196038	0.0198803	-1.02821	-0.0120826	0.843018	0.817727	Field3:C2:4	ygdE	b2806	orf, hypothetical protein	Hypothetical, unclassified, unknown	Unknown	AE000364	1789171
860	40531.5	40113.2	0.0137129	0.0131127	0.0134128	-1.02819	-0.0120752	0.946214	0.813707	Field1:H23:1	glvG	b3681	probable 6-phospho-beta-glucosidase	Putative enzymes	Transport of small molecules: Carbohydrates, organic acids, alcohols	AE000445	1790115
1787	56132.8	54365.9	0.0377969	0.0367611	0.037279	-1.02818	-0.0120676	0.933582	0.953404	Field2:E15:3	rplX	b3309	50S ribosomal subunit protein L24	Translation, post-translational modification	Ribosomal proteins - synthesis, modification	AE000408	1789705
127	42564.8	42122.1	0.0176009	0.0171186	0.0173597	-1.02817	-0.0120668	0.924581	0.888424	Field1:M7:2	uxuA	b4322	mannonate hydrolase	Carbon compound catabolism	Degradation of small molecules: Carbon compounds	AE000503	1790778
1464	47652.4	46721.7	0.0251441	0.0244557	0.0247999	-1.02815	-0.0120564	0.65881	0.678374	Field1:P6:4	atpI	b3739	membrane-bound ATP synthase, dispensable protein, affects expression of atpB	Energy metabolism	ATP-proton motive force interconversion	AE000450	1790177
2141	41628	41235.8	0.0155168	0.0150921	0.0153044	-1.02814	-0.0120531	0.952726	0.910239	Field2:I8:3	yccK	b0969	putative sulfite reductase (EC 1.8.-.-)	Hypothetical, unclassified, unknown	Not classified	AE000199	1787204
2579	43076.9	42524.4	0.0184277	0.0179238	0.0181758	-1.02812	-0.0120425	0.907614	0.87619	Field2:F21:3	yrdA	b3279	putative transferase	Putative enzymes	Not classified	AE000406	1789673
1453	43507.6	42966.6	0.0191485	0.0186266	0.0188875	-1.02802	-0.0120009	0.888806	0.853198	Field1:J4:4	lldR	b3604	transcriptional regulator	Regulatory function	Energy metabolism, carbon: Aerobic respiration	AE000438	1790032
769	46859.8	46069.9	0.0247768	0.0241024	0.0244396	-1.02798	-0.0119839	0.673002	0.69552	Field1:B1:1	argT	b2310	lysine-, arginine-, ornithine-binding periplasmic protein	Transport and binding proteins	Transport of small molecules: Amino acids, amines	AE000320	1788649
1035	41390.3	41097.5	0.0156825	0.0152562	0.0154694	-1.02794	-0.0119688	0.950228	0.902824	Field1:F19:3	yidE	b3685	putative transport protein	Putative transport proteins	Not classified	AE000445	1790119
1065	45734.7	45050.1	0.0227853	0.0221663	0.0224758	-1.02793	-0.0119616	0.394876	0.391967	Field1:B3:4	caiD	b0036	carnitine racemase	Central intermediary metabolism	Degradation of small molecules: Amines	AE000114	1786220
1186	41099	40856.2	0.0148623	0.0144587	0.0146605	-1.02791	-0.0119563	0.958212	0.904407	Field1:D10:1	bcr	b2182	bicyclomycin resistance protein; transmembrane protein	Cell processes	Drug/analog sensitivity	AE000308	1788509
3692	41545.2	41114.3	0.0157239	0.0152977	0.0155108	-1.02786	-0.0119348	0.950233	0.912182	Field3:G12:3	b2649	b2649	orf, hypothetical protein	Hypothetical, unclassified, unknown	Unknown	AE000350	1789003
1728	53307.7	51571.1	0.0345408	0.0336058	0.0340733	-1.02782	-0.0119185	0.92573	0.943695	Field2:O23:2	argS	b1876	arginine tRNA synthetase	Translation, post-translational modification	Aminoacyl tRNA synthetases, tRNA modification	AE000281	1788184
1903	42473.1	41868.5	0.0169264	0.0164686	0.0166975	-1.0278	-0.0119082	0.93751	0.908624	Field2:M19:4	hisB	b2022	imidazoleglycerolphosphate dehydratase and histidinol-phosphate phosphatase	Amino acid biosynthesis	Amino acid biosynthesis: Histidine	AE000293	1788333
1092	41055.8	40851.2	0.0150176	0.0146116	0.0148146	-1.02778	-0.011901	0.956762	0.902258	Field1:H9:4	betI	b0313	probably transcriptional repressor of bet genes	Cell processes	Osmotic adaptation	AE000138	1786505
2027	49428.1	47999.3	0.0275501	0.0268082	0.0271792	-1.02768	-0.0118558	0.832876	0.847481	Field2:E4:2	udp	b3831	uridine phosphorylase	Nucleotide biosynthesis and metabolism	Salvage of nucleosides and nucleotides	AE000459	1790265
1538	44729.1	43950	0.0210073	0.0204419	0.0207246	-1.02766	-0.0118483	0.783916	0.762199	Field2:C1:1	tus	b1610	DNA-binding protein; inhibition of replication at Ter sites	DNA replication, repair, restriction/modification	DNA - replication, repair, restriction/modification	AE000256	1787895
4201	41920.3	41475.5	0.0156964	0.0152739	0.0154851	-1.02766	-0.0118478	0.952573	0.913904	Field3:B19:4	yjfO	b4189	orf, hypothetical protein	Hypothetical, unclassified, unknown	Unknown	AE000491	1790633
2060	44145.8	43538.2	0.019677	0.019148	0.0194125	-1.02762	-0.0118345	0.877002	0.848618	Field2:G12:2	acpD	b1412	acyl carrier protein phosphodiesterase	Fatty acid and phospholipid metabolism	Fatty acid and phosphatidic acid biosynthesis	AE000238	1787680
2537	40870	40621.8	0.0143077	0.0139231	0.0141154	-1.02762	-0.0118311	0.96286	0.902953	Field2:B11:3	ygeV	b2869	putative transcriptional regulator	Putative regulatory proteins	Not classified	AE000370	1789233
1039	41359.6	41050.4	0.0153534	0.0149408	0.0151471	-1.02762	-0.011831	0.954422	0.907869	Field1:N19:3	yifK	b3795	putative amino acid/amine transport protein	Putative transport proteins	Not classified	AE000455	2367290
949	40346.3	40209.8	0.0137421	0.013373	0.0135576	-1.02761	-0.0118263	0.966058	0.888205	Field1:J21:2	ychE	b1242	putative channel protein	Putative transport proteins	Not classified	AE000222	1787494
3125	41161.8	40838	0.0150575	0.0146544	0.014856	-1.0275	-0.0117835	0.956933	0.910206	Field3:I13:1	ydaS	b1357	orf, hypothetical protein	Hypothetical, unclassified, unknown	Unknown	AE000233	1787620
969	42623	42178.4	0.0178278	0.0173524	0.0175901	-1.0274	-0.0117378	0.92167	0.887312	Field1:B3:3	ydhC	b1660	putative transport protein	Putative transport proteins	Not classified	AE000261	1787950
3522	58419.8	56461.7	0.0397493	0.0386936	0.0392214	-1.02728	-0.0116897	0.937522	0.957052	Field3:C18:1	yejA	b2177	orf, hypothetical protein	Hypothetical, unclassified, unknown	Unknown	AE000307	1788503
1451	42052.2	41687.7	0.0166208	0.0161798	0.0164003	-1.02726	-0.0116808	0.941713	0.903198	Field1:F4:4	yhjA	b3518	putative cytochrome C peroxidase (EC 1.11.1)	Putative enzymes	Not classified	AE000428	1789935
2225	41361.8	40979.3	0.0154801	0.0150701	0.0152751	-1.0272	-0.011657	0.953494	0.913086	Field2:A6:4	agaY	b3137	tagatose-bisphosphate aldolase 2	Putative enzymes	Central intermediary metabolism: Pool, multipurpose conversions	AE000395	1789526
4123	42925	42507.4	0.0181057	0.0176268	0.0178663	-1.02717	-0.0116402	0.918582	0.883333	Field3:F23:3	yiiQ	b3920	orf, hypothetical protein	Hypothetical, unclassified, unknown	Unknown	AE000466	1790354
959	45911.4	45121.8	0.0231907	0.0225778	0.0228842	-1.02715	-0.0116319	0.169655	0.167893	Field1:N23:2	b1451	b1451	putative outer membrane receptor for iron transport	Putative transport proteins	Not classified	AE000242	1787723
2741	42382.9	41956.3	0.0173389	0.0168808	0.0171098	-1.02714	-0.0116298	0.931208	0.896369	Field2:J14:1	ykgB	b0301	orf, hypothetical protein	Hypothetical, unclassified, unknown	Unknown	AE000137	1786492
3032	42179.1	41784.2	0.016287	0.0158573	0.0160722	-1.0271	-0.0116119	0.947521	0.908502	Field2:P14:4	ycfB	b1133	orf, hypothetical protein	Hypothetical, unclassified, unknown	Unknown	AE000213	1787378
1514	41679.1	41391.3	0.0159993	0.0155773	0.0157883	-1.02709	-0.0116081	0.949051	0.904943	Field1:D20:4	ybeW	b0650	putative dnaK protein	Putative enzymes	Not classified	AE000169	1786870
1269	42052.7	41673.4	0.0169158	0.01647	0.0166929	-1.02707	-0.0115992	0.937178	0.902559	Field1:J6:2	ykgJ	b0288	putative ferredoxin	Putative enzymes	Not classified	AE000136	2367105
2377	40965.9	40767.1	0.0146765	0.0142903	0.0144834	-1.02702	-0.0115807	0.960807	0.904147	Field2:B19:1	ubiA	b4040	4-hydroxybenzoate-octaprenyltransferase	Biosynthesis of cofactors, prosthetic groups and carriers	Biosynthesis of cofactors, carriers: Menaquinone, ubiquinone	AE000477	1790473
733	42853.1	42465.4	0.0181378	0.0176606	0.0178992	-1.02702	-0.0115786	0.917601	0.883731	Field1:I16:4	b1486	b1486	putative transport system permease protein	Putative transport proteins	Not classified	AE000245	1787761
4028	41417.1	41158	0.0155612	0.015152	0.0153566	-1.027	-0.0115715	0.953422	0.904887	Field3:H23:2	bax	b3570	putative ATP-binding protein	Hypothetical, unclassified, unknown	Not classified	AE000434	1789994
697	45415.9	44784.4	0.0221181	0.021537	0.0218276	-1.02698	-0.0115635	0.614615	0.59337	Field1:A8:4	cydC	b0886	ATP-binding component of cytochrome-related transport	Transport and binding proteins	Transport of small molecules: Other	AE000190	1787112
28	45814.7	45151.2	0.0232411	0.0226307	0.0229359	-1.02697	-0.011559	0.250342	0.24589	Field1:G7:1	galU	b1236	glucose-1-phosphate uridylyltransferase	Carbon compound catabolism	Degradation of small molecules: Carbon compounds	AE000222	1787488
1146	41923.4	41578.8	0.0163953	0.0159668	0.0161811	-1.02684	-0.011501	0.945226	0.906336	Field1:D23:4	tehB	b1430	tellurite resistance	Putative transport proteins	Drug/analog sensitivity	AE000240	1787700
3055	40574.2	40214.9	0.0136943	0.0132734	0.0134838	-1.0268	-0.0114878	0.962049	0.887262	Field2:N20:4	ymgA	b1165	orf, hypothetical protein	Hypothetical, unclassified, unknown	Unknown	AE000215	1787412
3303	46169.4	45251.1	0.0234541	0.0228419	0.023148	-1.0268	-0.0114874	0.36564	0.361859	Field3:M9:3	b1696	b1696	putative ARAC-type regulatory protein	Putative regulatory proteins	Not classified	AE000264	1787987
988	45177.5	44545.9	0.0220789	0.0215029	0.0217909	-1.02679	-0.011481	0.600777	0.582324	Field1:H7:3	b2246	b2246	putative transport protein	Putative transport proteins	Not classified	AE000314	1788579
4284	43539.5	43041.6	0.0191044	0.0186076	0.018856	-1.0267	-0.0114417	0.89538	0.864298	Field3:H16:1	creA	b4397	orf, hypothetical protein	Putative regulatory proteins	Unknown	AE000510	1790859
1615	46351.7	45366.6	0.0229821	0.0223854	0.0226838	-1.02666	-0.0114248	0.359674	0.360812	Field2:M19:1	pcnB	b0143	poly(A) polymerase I	Transcription, RNA processing and degradation	RNA synthesis, modification, DNA transcription	AE000123	1786336
3390	44969.8	44173.5	0.0210451	0.0205011	0.0207731	-1.02653	-0.0113725	0.80222	0.781857	Field3:K7:4	yebA	b1856	orf, hypothetical protein	Hypothetical, unclassified, unknown	Unknown	AE000279	1788162
2699	42608.1	42125.9	0.0175548	0.0171012	0.017328	-1.02652	-0.011368	0.929895	0.899282	Field2:F4:1	yaeB	b0195	orf, hypothetical protein	Hypothetical, unclassified, unknown	Unknown	AE000128	1786393
1324	40347.7	40054.9	0.0136895	0.0130671	0.0133783	-1.02644	-0.011334	0.944001	0.805844	Field1:H20:2	acnA	b1276	aconitate hydrase 1	Central intermediary metabolism	Energy metabolism, carbon: TCA cycle	AE000225	1787531
3381	41313.1	40934.6	0.0153226	0.0149291	0.0151259	-1.02636	-0.0112991	0.956372	0.917346	Field3:I5:4	pphA	b1838	protein phosphatase 1 modulates phosphoproteins, signals protein misfolding	Regulatory function	Not classified	AE000278	1788143
3941	41158.5	40934	0.0147352	0.0143571	0.0145461	-1.02633	-0.0112882	0.961813	0.910495	Field3:J1:2	yheL	b3343	orf, hypothetical protein	Hypothetical, unclassified, unknown	Unknown	AE000410	1789741
961	98547.2	93515.3	0.100621	0.0980477	0.0993345	-1.02625	-0.0112528	0.969043	0.997988	Field1:B1:3	ydcC	b1460	putative receptor	Putative factors	Not classified	AE000243	1787733
3021	45297.9	44658.4	0.0221402	0.0215746	0.0218574	-1.02621	-0.0112371	0.58729	0.568344	Field2:J12:4	ycfQ	b1111	orf, hypothetical protein	Hypothetical, unclassified, unknown	Unknown	AE000211	1787354
2731	43041.7	42541	0.0185438	0.0180703	0.018307	-1.0262	-0.0112332	0.909364	0.879026	Field2:F12:1	yagQ	b0283	orf, hypothetical protein	Hypothetical, unclassified, unknown	Unknown	AE000136	1786477
1082	41077.3	40842.1	0.015018	0.0146352	0.0148266	-1.02615	-0.0112121	0.959172	0.910269	Field1:D7:4	yadL	b0137	putative fimbrial protein	Hypothetical, unclassified, unknown	Not classified	AE000123	1786330
835	49957.4	48935	0.0296628	0.0289083	0.0292856	-1.0261	-0.011189	0.899055	0.930945	Field1:F17:1	livJ	b3460	high-affinity amino acid transport system; periplasmic binding protein	Transport and binding proteins	Transport of small molecules: Amino acids, amines	AE000422	1789870
1080	41219.3	40877.4	0.0151419	0.0147575	0.0149497	-1.02604	-0.0111658	0.958431	0.915808	Field1:P5:4	yadC	b0135	putative fimbrial-like protein	Putative cell structure	Not classified	AE000123	1786328
3205	41778	41431.9	0.016095	0.0156868	0.0158909	-1.02603	-0.0111581	0.950039	0.911726	Field3:I9:2	b1527	b1527	orf, hypothetical protein	Hypothetical, unclassified, unknown	Unknown	AE000250	1787807
316	42776.6	42375.6	0.0175074	0.0170634	0.0172854	-1.02602	-0.0111558	0.933776	0.898646	Field1:G7:4	insA_2	b0265	IS1 protein InsA	Phage, transposon, or plasmid	Transposon-related functions	AE000134	1786460
3735	45402.2	44550	0.0216953	0.0211452	0.0214203	-1.02602	-0.0111542	0.729032	0.712409	Field3:M22:3	b2772	b2772	orf, hypothetical protein	Hypothetical, unclassified, unknown	Unknown	AE000360	1789131
1850	43773.4	43163.7	0.0193315	0.0188415	0.0190865	-1.026	-0.011149	0.891648	0.864629	Field2:C7:4	sms	b4389	probable ATP-dependent protease	Putative enzymes	Degradation of proteins, peptides, glyco	AE000509	1790850
95	41451.3	41215.1	0.0156831	0.0152856	0.0154844	-1.026	-0.0111487	0.953849	0.909363	Field1:M23:1	malT	b3418	positive regulator of mal regulon	Regulatory function	Degradation of small molecules: Carbon compounds	AE000418	2367223
3796	43037.9	42408.8	0.0179579	0.0175043	0.0177311	-1.02591	-0.01111	0.925811	0.898977	Field3:G14:4	yggS	b2951	orf, hypothetical protein	Hypothetical, unclassified, unknown	Unknown	AE000378	1789321
710	42865.3	42386.8	0.0181078	0.0176519	0.0178799	-1.02583	-0.0110743	0.921136	0.890454	Field1:K10:4	chaA	b1216	sodium-calcium/proton antiporter	Transport and binding proteins	Transport of small molecules: Cations	AE000220	1787468
516	40458.9	40212.9	0.0136813	0.0133335	0.0135074	-1.02583	-0.0110742	0.968398	0.904054	Field1:G10:2	yqiH	b3047	putative membrane protein	putative membrane protein	Not classified	AE000386	1789426
2244	41227.6	40929.6	0.0149607	0.0145845	0.0147726	-1.0258	-0.0110615	0.960629	0.915626	Field2:G10:4	wecB	b3786	UDP-N-acetyl glucosamine -2-epimerase; synthesis of enterobacterial common antigen (ECA)	Central intermediary metabolism	Central intermediary metabolism: Sugar-nucleotide biosynthesis, conversions	AE000455	2367283
3933	42368.6	41917.9	0.0170648	0.0166362	0.0168505	-1.02576	-0.0110478	0.93926	0.907768	Field3:J23:1	yheE	b3324	putative general secretion pathway for protein export (GSP)	Putative transport proteins	Not classified	AE000409	1789721
2059	41940.5	41577.9	0.0164345	0.0160219	0.0162282	-1.02575	-0.0110436	0.94681	0.912902	Field2:E12:2	b1409	b1409	putative phosphatidate cytidiltransferase	Putative enzymes	Central intermediary metabolism: Nucleotide interconversions	AE000238	1787677
4070	44027.5	43373	0.0192146	0.0187322	0.0189734	-1.02575	-0.0110411	0.901535	0.875534	Field3:L9:3	yieM	b3745	orf, hypothetical protein	Hypothetical, unclassified, unknown	Unknown	AE000451	2367274
1791	65241.9	62842.6	0.0494583	0.0482191	0.0488387	-1.0257	-0.0110204	0.95429	0.974165	Field2:M15:3	rplP	b3313	50S ribosomal subunit protein L16	Translation, post-translational modification	Ribosomal proteins - synthesis, modification	AE000408	1789709
1387	41994.2	41758.1	0.0169402	0.0165157	0.0167279	-1.0257	-0.01102	0.93971	0.898594	Field1:F12:3	nuoB	b2287	NADH dehydrogenase I chain B	Energy metabolism	Energy metabolism, carbon: Aerobic respiration	AE000318	1788624
1091	41708.1	41444.3	0.0162592	0.015852	0.0160556	-1.02569	-0.0110163	0.948335	0.906271	Field1:F9:4	betB	b0312	NAD+-dependent betaine aldehyde dehydrogenase	Cell processes	Osmotic adaptation	AE000138	1786504
849	43090.5	42787.5	0.0184359	0.0179744	0.0182052	-1.02567	-0.0110085	0.916405	0.878798	Field1:B21:1	xylF	b3566	xylose binding protein transport system	Transport and binding proteins	Transport of small molecules: Carbohydrates, organic acids, alcohols	AE000434	1789990
3679	40791.2	40490.7	0.0144229	0.0140623	0.0142426	-1.02564	-0.0109949	0.964173	0.920681	Field3:M8:3	yfjP	b2632	putative GTP-binding protein	Hypothetical, unclassified, unknown	Not classified	AE000349	1788986
3040	45127.8	44397.2	0.0217692	0.0212265	0.0214978	-1.02557	-0.0109645	0.686424	0.668011	Field2:P16:4	b1146	b1146	orf, hypothetical protein	Hypothetical, unclassified, unknown	Unknown	AE000214	1787392
1325	40713	40504.3	0.0143673	0.0140098	0.0141886	-1.02552	-0.0109425	0.964681	0.91049	Field1:J20:2	aldH	b1300	aldehyde dehydrogenase, prefers NADP over NAD	Energy metabolism	Energy metabolism, carbon: Fermentation	AE000228	1787558
1289	44613.7	44095	0.02111	0.020585	0.0208475	-1.02551	-0.0109378	0.787552	0.765744	Field1:B12:2	sucD	b0729	succinyl-CoA synthetase, alpha subunit	Central intermediary metabolism	Energy metabolism, carbon: TCA cycle	AE000176	1786949
1365	41089.2	40765.6	0.0150184	0.0146454	0.0148319	-1.02547	-0.0109222	0.960055	0.917908	Field1:J6:3	ccmC	b2199	heme exporter protein C	Transport and binding proteins	Protein, peptide secretion	AE000309	1788527
2391	41800.4	41316.9	0.0161824	0.015782	0.0159822	-1.02537	-0.0108811	0.949862	0.920429	Field2:N21:1	ybaS	b0485	putative glutaminase	Putative enzymes	Not classified	AE000155	1786693
2400	43238.9	42730.1	0.0185335	0.0180751	0.0183043	-1.02536	-0.0108762	0.914873	0.886155	Field2:P23:1	citC	b0618	citrate lyase synthetase (citrate (pro-3S)-lyase ligase	Central intermediary metabolism	Central intermediary metabolism: Pool, multipurpose conversions	AE000166	1786835
3283	42611.1	42149.3	0.0176188	0.0171847	0.0174017	-1.02526	-0.0108348	0.931695	0.901493	Field3:E5:3	b1668	b1668	orf, hypothetical protein	Hypothetical, unclassified, unknown	Unknown	AE000262	1787957
2291	41683	41441.4	0.0162604	0.0158606	0.0160605	-1.0252	-0.01081	0.949235	0.906427	Field2:E22:4	folD	b0529	5,10-methylene-tetrahydrofolate dehydrogenase; 5,10-methylene-tetrahydrofolate cyclohydrolase	Biosynthesis of cofactors, prosthetic groups and carriers	Biosynthesis of cofactors, carriers: Folic acid	AE000159	1786741
1994	40431.8	40228.4	0.0136962	0.0133598	0.013528	-1.02518	-0.0107999	0.969324	0.904037	Field2:C20:1	purE	b0523	phosphoribosylaminoimidazole carboxylase = AIR carboxylase, catalytic subunit	Nucleotide biosynthesis and metabolism	Purine ribonucleotide biosynthesis	AE000158	1786734
2133	41218.7	40851.1	0.0153624	0.0149855	0.015174	-1.02515	-0.0107886	0.957508	0.921788	Field2:I6:3	ybgQ	b0718	putative outer membrane protein	putative membrane protein	Not classified	AE000175	1786937
2975	48941	47784.9	0.0279073	0.0272238	0.0275656	-1.02511	-0.0107693	0.873236	0.891299	Field2:N24:3	b1008	b1008	putative enzyme	Putative enzymes	Not classified	AE000202	1787243
747	40510	40359.9	0.0138997	0.0135594	0.0137295	-1.02509	-0.0107627	0.968283	0.900308	Field1:E20:4	araG	b1900	ATP-binding component of high-affinity L-arabinose transport system	Transport and binding proteins	Transport of small molecules: Carbohydrates, organic acids, alcohols	AE000283	1788210
2386	43355	42883.4	0.0187427	0.0182839	0.0185133	-1.02509	-0.0107627	0.911907	0.890966	Field2:D21:1	yahK	b0325	putative oxidoreductase	Putative enzymes	Not classified	AE000139	1786518
41	41559.5	41212.8	0.0157237	0.015339	0.0155313	-1.02508	-0.0107561	0.955146	0.917654	Field1:A11:1	gatR_2	b2090	split galactitol utilization operon repressor, fragment 2	Regulatory function	Degradation of small molecules: Carbon compounds	AE000298	1788406
3651	43590.8	42985.5	0.0191936	0.0187244	0.018959	-1.02506	-0.0107486	0.897552	0.871745	Field3:E2:3	yfhH	b2561	orf, hypothetical protein	Hypothetical, unclassified, unknown	Unknown	AE000342	1788913
1624	46147	45094.1	0.0230651	0.0225017	0.0227834	-1.02504	-0.0107415	0.110342	0.111639	Field2:O21:1	mcrA	b1159	restriction of DNA at 5-methylcytosine residues; at locus of e14 element	DNA replication, repair, restriction/modification	Degradation of DNA	AE000215	1787406
3594	42773	42375.4	0.0172366	0.0168164	0.0170265	-1.02499	-0.0107178	0.941014	0.909039	Field3:C12:2	b2389	b2389	orf, hypothetical protein	Hypothetical, unclassified, unknown	Unknown	AE000327	1788733
130	42059.1	41737.1	0.0167641	0.0163559	0.01656	-1.02496	-0.0107048	0.944287	0.907452	Field1:C9:2	lytB	b0029	control of stringent response; involved in penicillin tolerance	Regulatory function	Global regulatory functions	AE000113	1786212
3822	44931.4	44171.2	0.0211947	0.0206795	0.0209371	-1.02491	-0.0106872	0.789873	0.770995	Field3:K20:4	b3015	b3015	orf, hypothetical protein	Hypothetical, unclassified, unknown	Unknown	AE000383	1789391
2655	41362.1	41102.1	0.0147064	0.0143493	0.0145279	-1.02488	-0.010675	0.964569	0.916624	Field2:N15:4	chpB	b4225	probable growth inhibitor, PemK-like, autoregulated	Putative factors	Not classified	AE000494	1790672
2681	42904.6	42447.2	0.0174704	0.0170464	0.0172584	-1.02487	-0.0106705	0.937943	0.909694	Field2:B23:4	yadH	b0128	orf, hypothetical protein	Hypothetical, unclassified, unknown	Unknown	AE000122	1786320
559	40559.8	40379.3	0.0140891	0.0137477	0.0139184	-1.02483	-0.0106535	0.967321	0.907549	Field1:M20:2	wzzE	b3785	putative transport protein	Putative transport proteins	Not classified	AE000454	2367281
3778	47678.5	46565.1	0.0247427	0.0241454	0.0244441	-1.02474	-0.0106128	0.583302	0.593642	Field3:C10:4	ygfZ	b2898	orf, hypothetical protein	Hypothetical, unclassified, unknown	Unknown	AE000373	1789265
4216	43183.3	42471	0.0182085	0.0177695	0.017989	-1.02471	-0.0105992	0.923966	0.904943	Field3:P21:4	ytfI	b4215	orf, hypothetical protein	Hypothetical, unclassified, unknown	Unknown	AE000493	1790661
1575	45361	44651.8	0.0211505	0.0206413	0.0208959	-1.02467	-0.0105853	0.824191	0.806629	Field2:M9:1	fis	b3261	site-specific DNA inversion stimulation factor; DNA-binding protein; a trans activator for transcription	Regulatory function	DNA - replication, repair, restriction/modification	AE000405	1789661
3253	48550	47534.2	0.02658	0.0259409	0.0262605	-1.02464	-0.0105693	0.817848	0.837916	Field3:I21:2	ydgB	b1606	putative oxidoreductase	Putative enzymes	Not classified	AE000256	1787891
1087	42405.8	41994.3	0.0173503	0.0169345	0.0171424	-1.02456	-0.0105358	0.937286	0.907031	Field1:N7:4	fhiA	b0229	flagellar biosynthesis	Putative factors	Surface structures	AE000131	1786423
936	49869.2	49008.8	0.0297887	0.0290796	0.0294341	-1.02439	-0.0104636	0.90705	0.934233	Field1:P17:2	ybeZ	b0660	putative ATP-binding protein in pho regulon	Putative transport proteins	Not classified	AE000170	1786881
167	43854.4	43375.1	0.0198654	0.0193926	0.019629	-1.02438	-0.0104618	0.874431	0.845402	Field1:M17:2	cytR	b3934	regulator for deo operon, udp, cdd, tsx, nupC, and nupG	Regulatory function	Global regulatory functions	AE000467	1790369
2552	43144.7	42612.9	0.0184686	0.0180292	0.0182489	-1.02437	-0.0104576	0.918541	0.891366	Field2:P13:3	b2972	b2972	putative peptidase	Putative enzymes	Not classified	AE000379	1789343
1328	42238.7	41989.8	0.0173509	0.0169381	0.0171445	-1.02437	-0.0104572	0.937058	0.89915	Field1:P20:2	aldA	b1415	aldehyde dehydrogenase, NAD-linked	Energy metabolism	Energy metabolism, carbon: Fermentation	AE000239	1787684
1177	42360.8	42056.1	0.0172904	0.0168795	0.017085	-1.02434	-0.0104454	0.938942	0.903557	Field1:B8:1	otsA	b1896	trehalose-6-phosphate synthase	Cell processes	Osmotic adaptation	AE000283	1788206
3620	45610	44847.2	0.0221424	0.0216184	0.0218804	-1.02424	-0.0103999	0.668222	0.650292	Field3:G18:2	cchA	b2457	detox protein	Hypothetical, unclassified, unknown	Not classified	AE000332	1788799
3834	41771.5	41360.6	0.0161329	0.0157514	0.0159422	-1.02422	-0.0103942	0.952644	0.920435	Field3:C24:4	ygiD	b3039	orf, hypothetical protein	Hypothetical, unclassified, unknown	Unknown	AE000385	1789417
1243	42251.9	42031.1	0.0172255	0.0168193	0.0170224	-1.02415	-0.0103643	0.940108	0.902315	Field1:F24:1	yjiY	b4354	putative carbon starvation protein	Hypothetical, unclassified, unknown	Not classified	AE000506	1790814
883	40378	40229.1	0.0136996	0.0133771	0.0135383	-1.02411	-0.0103465	0.970489	0.906597	Field1:F5:2	ptsA	b3947	PEP-protein phosphotransferase system enzyme I	Transport and binding proteins	Transport of small molecules: Carbohydrates, organic acids, alcohols	AE000468	1790383
2378	42905.5	42526.9	0.017515	0.0171028	0.0173089	-1.0241	-0.0103429	0.939208	0.906322	Field2:D19:1	nadR	b4390	probable nadAB transcriptional regulator	Regulatory function	Biosynthesis of cofactors, carriers: Pyridine nucleotide	AE000509	1790851
371	40847.8	40674.5	0.0145471	0.014205	0.014376	-1.02409	-0.0103363	0.965581	0.913819	Field1:E21:4	b2430	b2430	putative beta-lactamase	Putative enzymes	Not classified	AE000330	1788770
2411	43233.3	42762.4	0.0185365	0.0181007	0.0183186	-1.02407	-0.0103316	0.918996	0.892229	Field2:F3:2	yliJ	b0838	putative transferase	Putative enzymes	Not classified	AE000186	1787061
1083	40421.5	40242.4	0.0136961	0.0133766	0.0135363	-1.02388	-0.0102509	0.970831	0.908303	Field1:F7:4	yadM	b0138	putative fimbrial-like protein	Putative cell structure	Not classified	AE000123	1786331
2366	42275	41821.3	0.0164275	0.0160443	0.0162359	-1.02388	-0.0102499	0.951943	0.923225	Field2:L15:1	menG	b3929	menaquinone biosynthesis, unknown	Biosynthesis of cofactors, prosthetic groups and carriers	Biosynthesis of cofactors, carriers: Menaquinone, ubiquinone	AE000467	1790364
3596	40631.2	40378.6	0.0140344	0.0137074	0.0138709	-1.02386	-0.0102391	0.96901	0.918254	Field3:G12:2	b2391	b2391	orf, hypothetical protein	Hypothetical, unclassified, unknown	Unknown	AE000327	1788735
967	42290.1	41846.9	0.0170993	0.0167009	0.0169001	-1.02385	-0.0102382	0.942391	0.915034	Field1:N1:3	b1543	b1543	putative transport protein	Putative transport proteins	Not classified	AE000251	1787824
4040	44888.5	44080	0.0208807	0.0203957	0.0206382	-1.02378	-0.0102062	0.828887	0.811644	Field3:F12:2	yibK	b3606	orf, hypothetical protein	Hypothetical, unclassified, unknown	Unknown	AE000438	1790034
2550	44423.5	43787.2	0.0204499	0.0199775	0.0202137	-1.02364	-0.0101488	0.854388	0.830155	Field2:L13:3	ygfH	b2920	putative coenzyme A transferase	Putative enzymes	Not classified	AE000375	1789287
712	41918.3	41563.4	0.0165414	0.0161597	0.0163505	-1.02362	-0.0101397	0.949419	0.914761	Field1:O10:4	chaC	b1218	cation transport regulator	Transport and binding proteins	Transport of small molecules: Cations	AE000220	1787470
3754	51683.3	50223.4	0.0319088	0.0311728	0.0315408	-1.02361	-0.0101352	0.923967	0.939362	Field3:C4:4	b2834	b2834	orf, hypothetical protein	Hypothetical, unclassified, unknown	Unknown	AE000367	1789199
1048	42571.5	42127.1	0.0176546	0.0172474	0.017451	-1.02361	-0.0101328	0.934895	0.907992	Field1:P21:3	yjdL	b4130	putative peptide transporter	Putative transport proteins	Not classified	AE000485	1790572
409	48223.3	47432.5	0.0267127	0.026098	0.0264053	-1.02355	-0.0101107	0.849286	0.862759	Field1:A8:1	hlpA	b0178	histone-like protein, located in outer membrane or nucleoid	DNA replication, repair, restriction/modification	Basic proteins - synthesis, modification	AE000127	1786375
1496	61663.2	59811.9	0.0473521	0.0462633	0.0468077	-1.02354	-0.0101033	0.959202	0.983222	Field1:P14:4	frdA	b4154	fumarate reductase, anaerobic, flavoprotein subunit	Energy metabolism	Energy metabolism, carbon: Anaerobic respiration	AE000487	1790597
2696	62627.9	60231.1	0.0478865	0.0467861	0.0473363	-1.02352	-0.0100965	0.958942	0.974789	Field2:P2:1	yaeQ	b0190	orf, hypothetical protein	Hypothetical, unclassified, unknown	Unknown	AE000128	1786388
362	41678.7	41513	0.0162759	0.015902	0.016089	-1.02351	-0.0100932	0.952332	0.909936	Field1:C19:4	insA_5	b1894	IS1 protein InsA	Phage, transposon, or plasmid	Transposon-related functions	AE000283	1788204
507	40838.1	40645.3	0.0145784	0.0142438	0.0144111	-1.02349	-0.0100838	0.966094	0.917534	Field1:E8:2	pbpC	b2519	putative peptidoglycan enzyme	Putative enzymes	Not classified	AE000338	1788867
1047	40898.7	40678.9	0.0146833	0.0143496	0.0145165	-1.02326	-0.009986	0.965714	0.919412	Field1:N21:3	yjdE	b4115	putative amino acid/amine transport protein, cryptic	Putative transport proteins	Not classified	AE000484	2367353
1804	46727.4	45729.2	0.0237366	0.0231981	0.0234674	-1.02321	-0.00996605	0.47097	0.475467	Field2:G19:3	rpsL	b3342	30S ribosomal subunit protein S12	Translation, post-translational modification	Ribosomal proteins - synthesis, modification	AE000410	1789740
529	41406	41070.1	0.0157343	0.0153774	0.0155558	-1.02321	-0.00996571	0.957673	0.932086	Field1:A14:2	acrE	b3265	transmembrane protein affects septum formation and cell membrane permeability	Cell structure	Inner membrane	AE000405	1789665
140	42824.8	42466.2	0.018359	0.0179427	0.0181508	-1.0232	-0.00996079	0.922439	0.893209	Field1:G11:2	fnr	b1334	transcriptional regulation of aerobic, anaerobic respiration, osmotic balance	Regulatory function	Global regulatory functions	AE000231	1787595
2775	41872.7	41395.4	0.0160868	0.0157225	0.0159046	-1.02317	-0.0099477	0.955413	0.929309	Field2:N22:1	yaiB	b0382	orf, hypothetical protein	Hypothetical, unclassified, unknown	Unknown	AE000145	1786581
3260	40496	40070.9	0.0136455	0.013077	0.0133612	-1.02314	-0.00993533	0.949266	0.835154	Field3:G23:2	b1628	b1628	orf, hypothetical protein	Hypothetical, unclassified, unknown	Unknown	AE000258	1787915
214	41067.7	40805.2	0.014828	0.0144929	0.0146604	-1.02312	-0.00992789	0.965172	0.923328	Field1:K5:3	feaR	b1384	regulatory protein for 2-phenylethylamine catabolism	Regulatory function	Not classified	AE000235	1787649
1545	46043.3	45159.2	0.0222438	0.0217434	0.0219936	-1.02302	-0.00988235	0.691429	0.680437	Field2:A3:1	holE	b1842	DNA polymerase III, theta subunit	DNA replication, repair, restriction/modification	DNA - replication, repair, restriction/modification	AE000278	1788147
209	44838.2	44342.7	0.0212839	0.0208055	0.0210447	-1.02299	-0.00987315	0.795346	0.767669	Field1:A5:3	b1201	b1201	putative sensor-type regulator	Putative regulatory proteins	Not classified	AE000218	1787451
2899	41117.9	40883.9	0.0149674	0.0146311	0.0147993	-1.02298	-0.00986724	0.964421	0.921541	Field2:F6:3	ybhM	b0787	orf, hypothetical protein	Hypothetical, unclassified, unknown	Unknown	AE000181	1787005
2093	41527.1	41186.6	0.0157753	0.0154215	0.0155984	-1.02294	-0.00985152	0.958084	0.925007	Field2:I20:2	yafB	b0207	putative aldose reductase (EC 1.1.1.21)	Putative enzymes	Not classified	AE000129	1786400
3342	43025.2	42609.8	0.017628	0.017233	0.0174305	-1.02292	-0.00984208	0.940727	0.911833	Field3:K19:3	yeaD	b1780	orf, hypothetical protein	Hypothetical, unclassified, unknown	Unknown	AE000273	1788080
3969	42331.9	42032.7	0.0164264	0.0160594	0.0162429	-1.02285	-0.00981219	0.954671	0.915667	Field3:B9:2	yhgG	b3410	orf, hypothetical protein	Hypothetical, unclassified, unknown	Unknown	AE000416	1789814
649	43178.3	42733	0.0185564	0.018142	0.0183492	-1.02284	-0.00980844	0.921626	0.894671	Field1:A20:3	secD	b0408	protein secretion; membrane protein, part of the channel	Transport and binding proteins	Protein, peptide secretion	AE000147	1786609
2129	41531.4	41165	0.0155427	0.0151957	0.0153692	-1.02283	-0.00980526	0.960596	0.928408	Field2:A6:3	ybfP	b0689	putative pectinase	Putative enzymes	Not classified	AE000172	1786905
4260	47064.9	46121.1	0.0247554	0.0242035	0.0244795	-1.0228	-0.00979228	0.712837	0.729435	Field3:H10:1	yjiI	b4331	orf, hypothetical protein	Hypothetical, unclassified, unknown	Unknown	AE000503	1790787
2235	45752.6	45006.6	0.0223563	0.0218585	0.0221074	-1.02277	-0.00977982	0.605737	0.592797	Field2:E8:4	damX	b3388	putative membrane protein; interferes with cell division	Putative factors	Cell division	AE000414	1789790
1372	40597.6	40468.9	0.0141129	0.0137987	0.0139558	-1.02277	-0.00977728	0.969897	0.913654	Field1:H8:3	napA	b2206	probable nitrate reductase 3	Putative enzymes	Energy metabolism, carbon: Anaerobic respiration	AE000309	1788534
3005	41455	41112.1	0.0148387	0.0145087	0.0146737	-1.02274	-0.00976711	0.966608	0.930817	Field2:J8:4	yceO	b1058	orf, hypothetical protein	Hypothetical, unclassified, unknown	Unknown	AE000207	1787297
3934	45467.8	44745.3	0.0223016	0.0218065	0.0220541	-1.02271	-0.00975102	0.601257	0.590958	Field3:L23:1	yheF	b3325	putative general protein secretion protein	Putative transport proteins	Not classified	AE000409	1789722
1056	45121.1	44504.5	0.0218794	0.0213938	0.0216366	-1.0227	-0.00974731	0.686417	0.668827	Field1:P23:3	yjfF	b4231	putative transport system permease protein	Putative transport proteins	Not classified	AE000494	1790678
2495	43770.3	43196.2	0.0196372	0.0192022	0.0194197	-1.02265	-0.00972818	0.890855	0.86787	Field2:N23:2	atoB	b2224	acetyl-CoA acetyltransferase	Fatty acid and phospholipid metabolism	Degradation of small molecules: Fatty acids	AE000311	1788554
1938	42260.4	41774.8	0.0163135	0.0159525	0.016133	-1.02263	-0.00971675	0.955516	0.931814	Field2:C6:1	aroK	b3390	shikimate kinase I	Amino acid biosynthesis	Amino acid biosynthesis: Chorismate	AE000414	1789792
3774	41341.7	41052.9	0.0151495	0.0148153	0.0149824	-1.02256	-0.00968685	0.964116	0.925514	Field3:K8:4	ygfP	b2883	orf, hypothetical protein	Hypothetical, unclassified, unknown	Unknown	AE000372	1789249
2604	41093	40650.6	0.0143461	0.0140298	0.014188	-1.02254	-0.00968235	0.969404	0.942541	Field2:H3:4	yigZ	b3848	orf, hypothetical protein	Hypothetical, unclassified, unknown	Unknown	AE000460	1790283
2315	42878.8	42395.3	0.0178449	0.0174529	0.0176489	-1.02246	-0.00964763	0.936583	0.90762	Field2:F3:1	pncB	b0931	nicotinate phosphoribosyltransferase	Biosynthesis of cofactors, prosthetic groups and carriers	Biosynthesis of cofactors, carriers: Pyridine nucleotide	AE000195	1787162
4283	46175.1	45361.3	0.0230163	0.0225134	0.0227649	-1.02234	-0.00959501	0.256145	0.255507	Field3:F16:1	gpmB	b4395	phosphoglyceromutase 2	Central intermediary metabolism	Energy metabolism, carbon: Glycolysis	AE000509	1790856
4036	43415.1	42936.2	0.0187656	0.0183576	0.0185616	-1.02222	-0.00954529	0.920387	0.895934	Field3:H1:3	yibJ	b3595	orf, hypothetical protein	Hypothetical, unclassified, unknown	Unknown	AE000437	2367250
1763	45089.5	44463.2	0.0207608	0.0203097	0.0205352	-1.02221	-0.00954008	0.860747	0.839373	Field2:E9:3	infB	b3168	protein chain initiation factor IF-2	Translation, post-translational modification	Proteins - translation and modification	AE000397	1789559
1446	46676	46001.7	0.0237791	0.0232629	0.023521	-1.02219	-0.00953147	0.286217	0.287962	Field1:L2:4	rpe	b3386	D-ribulose-5-phosphate 3-epimerase	Central intermediary metabolism	Central intermediary metabolism: Non-oxidative branch, pentose pathway	AE000414	1789788
3255	47480.1	45992.2	0.0240281	0.0235069	0.0237675	-1.02217	-0.00952442	0.677789	0.70894	Field3:M21:2	ydgA	b1614	orf, hypothetical protein	Hypothetical, unclassified, unknown	Unknown	AE000257	1787900
547	41421	41237.7	0.0155686	0.0152317	0.0154001	-1.02212	-0.00950175	0.961461	0.920351	Field1:E18:2	rfaZ	b3624	lipopolysaccharide core biosynthesis	Cell structure	Macromolecule metabolism: Lipopolysaccharide	AE000440	1790054
1578	44635.6	44046.3	0.0210251	0.0205703	0.0207977	-1.02211	-0.00949884	0.815499	0.793606	Field2:C11:1	dam	b3387	DNA adenine methylase	DNA replication, repair, restriction/modification	DNA - replication, repair, restriction/modification	AE000414	1789789
538	40503.7	40330.2	0.0139332	0.0136323	0.0137828	-1.02208	-0.00948301	0.971683	0.922867	Field1:C16:2	yiaN	b3578	putative membrane protein	putative membrane protein	Not classified	AE000435	1790003
1915	40910.7	40622	0.0146127	0.0142971	0.0144549	-1.02207	-0.00948254	0.967847	0.92985	Field2:E23:4	dapE	b2472	N-succinyl-diaminopimelate deacylase	Amino acid biosynthesis	Amino acid biosynthesis: Lysine	AE000334	1788816
2497	41642.4	41282.4	0.0159939	0.0156488	0.0158213	-1.02205	-0.00947386	0.957731	0.927546	Field2:B1:3	b2254	b2254	putative sugar transferase	Putative enzymes	Not classified	AE000315	1788588
3246	41975	41563	0.0159073	0.0155644	0.0157358	-1.02203	-0.00946546	0.95991	0.933049	Field3:K19:2	b1593	b1593	orf, hypothetical protein	Hypothetical, unclassified, unknown	Unknown	AE000255	1787877
4197	45570.4	45007.3	0.0224384	0.0219549	0.0221967	-1.02202	-0.00946103	0.551191	0.535849	Field3:J17:4	yjfK	b4183	orf, hypothetical protein	Hypothetical, unclassified, unknown	Unknown	AE000490	1790626
439	46641.7	45967.8	0.0240533	0.0235373	0.0237953	-1.02192	-0.00941849	0.552608	0.564539	Field1:M14:1	ybjT	b0869	putative dTDP-glucose enzyme	Putative enzymes	Not classified	AE000188	1787094
150	43335.3	42953	0.0188567	0.0184524	0.0186545	-1.02191	-0.00941361	0.918312	0.890551	Field1:K13:2	rseA	b2572	sigma-E factor, negative regulatory protein	Regulatory function	Global regulatory functions	AE000343	1788925
2073	45628.5	45002.8	0.0226682	0.0221829	0.0224255	-1.02188	-0.00939945	0.430025	0.42537	Field2:A16:2	sbm	b2917	methylmalonyl-CoA mutase (MCM)	Fatty acid and phospholipid metabolism	Degradation of small molecules: Fatty acids	AE000375	1789284
2776	42450.7	41839.1	0.0171747	0.0168074	0.016991	-1.02185	-0.00938766	0.946191	0.928384	Field2:P22:1	yaiC	b0385	orf, hypothetical protein	Hypothetical, unclassified, unknown	Unknown	AE000145	1786584
2365	43280.6	42787.3	0.0182547	0.0178644	0.0180596	-1.02185	-0.00938648	0.932894	0.909203	Field2:J15:1	hemN	b3867	O2-independent coproporphyrinogen III oxidase	Biosynthesis of cofactors, prosthetic groups and carriers	Biosynthesis of cofactors, carriers: Heme, porphyrin	AE000462	1790298
990	43459.8	42967.6	0.0193082	0.0188956	0.0191019	-1.02184	-0.00938282	0.903605	0.8788	Field1:L7:3	b2322	b2322	putative transport protein	Putative transport proteins	Not classified	AE000321	1788662
189	41354.5	41145.8	0.0154887	0.0151577	0.0153232	-1.02184	-0.0093827	0.9624	0.921456	Field1:I23:2	thiL	b0417	thiamin-monophosphate kinase	Biosynthesis of cofactors, prosthetic groups and carriers	Biosynthesis of cofactors, carriers: Thiamin	AE000148	1786619
1343	40373	40209.6	0.0136769	0.0133847	0.0135308	-1.02183	-0.00937933	0.973263	0.917825	Field1:N24:2	fumC	b1611	fumarase C= fumarate hydratase Class II; isozyme	Central intermediary metabolism	Energy metabolism, carbon: TCA cycle	AE000256	1787896
2609	41163.8	40863.4	0.0150036	0.0146833	0.0148434	-1.02181	-0.00937132	0.965876	0.931016	Field2:B5:4	yihU	b3882	putative dehydrogenase	Putative enzymes	Not classified	AE000464	1790315
2437	42200.2	41751.7	0.0169579	0.0165959	0.0167769	-1.02181	-0.00937024	0.948664	0.928908	Field2:J9:2	yciW	b1287	putative oxidoreductase	Putative enzymes	Not classified	AE000227	1787544
683	40391.9	40244	0.0136276	0.0133228	0.0134752	-1.0218	-0.00936603	0.972404	0.908734	Field1:E4:4	b0829	b0829	putative ATP-binding component of a transport system	Putative transport proteins	Not classified	AE000185	1787051
1528	41587.9	41279.2	0.0160186	0.015677	0.0158478	-1.02179	-0.00936229	0.957861	0.927092	Field1:P22:4	umuC	b1184	SOS mutagenesis and repair	DNA replication, repair, restriction/modification	DNA - replication, repair, restriction/modification	AE000216	1787432
3045	54783.7	52890.1	0.0348366	0.0340943	0.0344655	-1.02177	-0.009354	0.938575	0.944854	Field2:J18:4	ymfO	b1151	orf, hypothetical protein	Hypothetical, unclassified, unknown	Unknown	AE000214	1787397
1332	41127.1	40849.1	0.015322	0.0149957	0.0151588	-1.02176	-0.00934871	0.963154	0.929492	Field1:H22:2	narV	b1465	cryptic nitrate reductase 2, gamma subunit	Energy metabolism	Energy metabolism, carbon: Anaerobic respiration	AE000243	1787738
567	41040.2	40763.4	0.0146088	0.0142977	0.0144533	-1.02176	-0.0093475	0.968797	0.931916	Field1:M22:2	fimB	b4312	recombinase involved in phase variation; regulator for fimA	Regulatory function	Surface structures	AE000502	1790767
2199	40953.7	40627.8	0.0146759	0.0143645	0.0145202	-1.02168	-0.00931435	0.967994	0.934045	Field2:M22:3	nrdF	b2676	ribonucleoside-diphosphate reductase 2, beta chain, frag	Nucleotide biosynthesis and metabolism	Central intermediary metabolism: Nucleotide interconversions	AE000352	1789031
1220	41529.8	41350.5	0.0159983	0.0156596	0.0158289	-1.02162	-0.00929107	0.958381	0.919582	Field1:H18:1	arsB	b3502	arsenical pump membrane protein	Cell processes	Drug/analog sensitivity	AE000426	1789917
1574	46670.5	45934.6	0.0234361	0.0229402	0.0231881	-1.02162	-0.00928787	0.188618	0.192064	Field2:K9:1	dnaG	b3066	DNA biosynthesis; DNA primase	DNA replication, repair, restriction/modification	DNA - replication, repair, restriction/modification	AE000388	1789447
3930	40769.8	40528.5	0.0143024	0.0140013	0.0141519	-1.02151	-0.0092408	0.970516	0.92981	Field3:D23:1	sun	b3289	orf, hypothetical protein	Hypothetical, unclassified, unknown	Unknown	AE000407	2367212
284	42632.2	42220.1	0.0177814	0.017408	0.0175947	-1.02145	-0.00921642	0.938574	0.911444	Field1:G23:3	yidF	b3674	putative transcriptional regulator	Putative regulatory proteins	Not classified	AE000445	1790108
2572	41429	41060.8	0.0151388	0.0148216	0.0149802	-1.0214	-0.00919746	0.966081	0.936711	Field2:H19:3	yrbH	b3197	putative isomerase	Putative enzymes	Not classified	AE000399	1789588
3167	43017.9	42659.8	0.0184345	0.0180486	0.0182416	-1.02138	-0.00918715	0.928191	0.89837	Field3:M23:1	b1438	b1438	orf, hypothetical protein	Hypothetical, unclassified, unknown	Unknown	AE000241	1787709
1790	48651.1	47691.5	0.0258291	0.02529	0.0255595	-1.02132	-0.00916087	0.785408	0.78735	Field2:K15:3	rpmC	b3312	50S ribosomal subunit protein L29	Translation, post-translational modification	Ribosomal proteins - synthesis, modification	AE000408	1789708
796	41413.8	41184.8	0.0156364	0.0153102	0.0154733	-1.02131	-0.00915667	0.96207	0.925102	Field1:H7:1	araE	b2841	low-affinity L-arabinose transport system proton symport protein	Transport and binding proteins	Transport of small molecules: Carbohydrates, organic acids, alcohols	AE000368	1789207
1447	43114.8	42618.6	0.0183142	0.0179321	0.0181232	-1.0213	-0.00915539	0.931491	0.908646	Field1:N2:4	glpR	b3423	repressor of the glp operon	Regulatory function	Energy metabolism, carbon: Anaerobic respiration	AE000418	1789829
630	43852.9	43377	0.019729	0.0193178	0.0195234	-1.02129	-0.00914849	0.895174	0.870962	Field1:K14:3	yjjA	b4360	putative glycoprotein/receptor	Putative factors	Not classified	AE000507	1790822
621	44902.7	44374.7	0.021594	0.0211454	0.0213697	-1.02122	-0.00911815	0.758633	0.736052	Field1:I12:3	yhfK	b3358	orf, hypothetical protein	Hypothetical, unclassified, unknown	Unknown	AE000411	1789757
121	51890.9	50664.7	0.033002	0.0323165	0.0326592	-1.02121	-0.00911521	0.938986	0.958617	Field1:A7:2	melA	b4119	alpha-galactosidase	Carbon compound catabolism	Degradation of small molecules: Carbon compounds	AE000484	1790560
4106	52017.2	50721.1	0.0314449	0.0307934	0.0311191	-1.02116	-0.00909256	0.924653	0.940357	Field3:D19:3	yihA	b3865	orf, hypothetical protein	Hypothetical, unclassified, unknown	Unknown	AE000462	1790296
2879	45554.4	44798.3	0.0224876	0.022022	0.0222548	-1.02115	-0.00908755	0.481037	0.473149	Field2:N24:2	ybfF	b0686	orf, hypothetical protein	Hypothetical, unclassified, unknown	Unknown	AE000172	1786902
3890	41573.7	41258.3	0.0155224	0.0152012	0.0153618	-1.02113	-0.00908068	0.9638	0.93214	Field3:D13:1	yhbE	b3184	orf, hypothetical protein	Hypothetical, unclassified, unknown	Unknown	AE000399	1789575
2205	40383.6	40187.1	0.0136182	0.013318	0.0134681	-1.02109	-0.00906606	0.972772	0.915362	Field2:I24:3	cysJ	b2764	sulfite reductase (NADPH), flavoprotein beta subunit	Central intermediary metabolism	Central intermediary metabolism: Sulfur metabolism	AE000360	1789123
2145	46833.3	46001.6	0.0244877	0.0239819	0.0242348	-1.02109	-0.00906526	0.680935	0.695051	Field2:A10:3	phoH	b1020	PhoB-dependent, ATP-binding pho regulon component; may be helicase; induced by P starvation	Regulatory function	Central intermediary metabolism: Phosphorus compounds	AE000204	1787257
157	40735.3	40565.6	0.0145065	0.0142069	0.0143567	-1.02109	-0.00906202	0.969681	0.925664	Field1:I15:2	sspB	b3228	stringent starvation protein B	Regulatory function	Global regulatory functions	AE000402	1789623
1115	41592.4	41403.7	0.0160221	0.0156923	0.0158572	-1.02102	-0.00903298	0.95948	0.922262	Field1:F15:4	sulA	b0958	suppressor of lon; inhibits cell division and ftsZ ring formation	Cell processes	Cell division	AE000198	1787192
1613	45311.8	44485.8	0.0212847	0.0208466	0.0210657	-1.02102	-0.00903242	0.82337	0.811023	Field2:I19:1	rob	b4396	right origin-binding protein	DNA replication, repair, restriction/modification	DNA - replication, repair, restriction/modification	AE000509	1790857
2392	41690.4	41262.7	0.0159892	0.0156623	0.0158257	-1.02087	-0.00896946	0.959987	0.936195	Field2:P21:1	ybbO	b0493	putative oxidoreductase	Putative enzymes	Not classified	AE000155	1786701
358	43084.8	42694.5	0.0183646	0.0179893	0.018177	-1.02087	-0.00896893	0.931859	0.905389	Field1:K17:4	tra8_2	b1404	IS30 transposase	Phage, transposon, or plasmid	Transposon-related functions	AE000237	1787671
1214	46320	45697	0.0233111	0.0228348	0.0230729	-1.02086	-0.00896457	0.396218	0.397268	Field1:L16:1	fic	b3361	induced in stationary phase, recognized by rpoS, affects cell division	Cell processes	Cell division	AE000412	1789761
952	47484.3	46589.6	0.0255293	0.0250094	0.0252694	-1.02079	-0.00893595	0.809358	0.82689	Field1:P21:2	ycjP	b1312	putative transport system permease protein	Putative transport proteins	Not classified	AE000229	1787571
3837	42281.2	41917	0.01704	0.016693	0.0168665	-1.02079	-0.00893473	0.950435	0.922637	Field3:I24:4	yqiI	b3048	orf, hypothetical protein	Hypothetical, unclassified, unknown	Unknown	AE000386	1789427
917	42145.9	41858.9	0.0170267	0.01668	0.0168534	-1.02078	-0.00893367	0.949992	0.919441	Field1:J13:2	yadG	b0127	putative ATP-binding component of a transport system	Putative transport proteins	Not classified	AE000122	1786319
2122	41726.6	41375.7	0.0160852	0.0157577	0.0159214	-1.02078	-0.00893221	0.959473	0.930288	Field2:C4:3	ybdL	b0600	putative aminotransferase	Putative enzymes	Not classified	AE000165	1786816
2368	41880.5	41485.6	0.0161679	0.015839	0.0160034	-1.02076	-0.00892523	0.959145	0.933243	Field2:P15:1	birA	b3973	biotin-[acetylCoA carboxylase] holoenzyme synthetase and biotin operon repressor	Biosynthesis of cofactors, prosthetic groups and carriers	Biosynthesis of cofactors, carriers: Biotin	AE000471	1790408
738	40727.7	40614.1	0.0143159	0.0140247	0.0141703	-1.02076	-0.00892243	0.971461	0.922485	Field1:C18:4	btuE	b1710	vitamin B12 transport	Transport and binding proteins	Transport of small molecules: Other	AE000266	1788003
3417	41364.9	41150.3	0.0146108	0.0143137	0.0144623	-1.02075	-0.00892099	0.970897	0.928348	Field3:A15:4	yedF	b1930	orf, hypothetical protein	Hypothetical, unclassified, unknown	Unknown	AE000285	1788239
2954	40565	40369.4	0.0140604	0.0137749	0.0139176	-1.02073	-0.00890956	0.972662	0.926341	Field2:D20:3	ymbA	b0952	orf, hypothetical protein	Hypothetical, unclassified, unknown	Unknown	AE000197	1787185
615	45730.9	45071.4	0.0228569	0.0223934	0.0226251	-1.0207	-0.00889729	0.398037	0.400771	Field1:M10:3	yfiB	b2605	putative outer membrane protein	putative membrane protein	Not classified	AE000346	1788957
1351	41091.1	40780.8	0.0149531	0.0146499	0.0148015	-1.0207	-0.00889634	0.967714	0.93595	Field1:N2:3	b1773	b1773	putative aldolase	Putative enzymes	Not classified	AE000272	1788072
118	42215.1	41899.8	0.017009	0.0166644	0.0168367	-1.02068	-0.00888974	0.950786	0.921666	Field1:K5:2	malM	b4037	periplasmic protein of mal regulon	Carbon compound catabolism	Degradation of small molecules: Carbon compounds	AE000477	1790470
99	43843.9	43405.6	0.0201862	0.0197775	0.0199819	-1.02066	-0.00888302	0.872994	0.84645	Field1:E1:2	xylA	b3565	D-xylose isomerase	Carbon compound catabolism	Degradation of small molecules: Carbon compounds	AE000433	1789988
3831	42832.9	42117.3	0.0176217	0.017265	0.0174433	-1.02066	-0.00887967	0.94411	0.930156	Field3:M22:4	yqiE	b3034	orf, hypothetical protein	Hypothetical, unclassified, unknown	Unknown	AE000385	1789412
1383	43459.5	43010.1	0.0192107	0.0188227	0.0190167	-1.02062	-0.00886239	0.912466	0.888798	Field1:N10:3	nuoH	b2282	NADH dehydrogenase I chain H	Energy metabolism	Energy metabolism, carbon: Aerobic respiration	AE000317	1788618
2576	45185.6	44492.9	0.0212841	0.0208564	0.0210703	-1.02051	-0.00881542	0.827294	0.810694	Field2:P19:3	yhdH	b3253	putative dehydrogenase	Putative enzymes	Not classified	AE000404	1789651
3508	47244.6	46438.7	0.0246631	0.0241704	0.0244167	-1.02039	-0.00876445	0.693265	0.707488	Field3:G14:1	yehY	b2130	putative transport system permease protein	Putative transport proteins	Not classified	AE000302	1788451
1707	62450.7	60577.5	0.0490099	0.0480323	0.0485211	-1.02035	-0.00875007	0.965916	0.989129	Field2:E19:2	rpmF	b1089	50S ribosomal subunit protein L32	Translation, post-translational modification	Ribosomal proteins - synthesis, modification	AE000209	1787330
3364	42829.6	42383.4	0.0170592	0.0167191	0.0168891	-1.02034	-0.00874666	0.953845	0.932906	Field3:G1:4	b1810	b1810	orf, hypothetical protein	Hypothetical, unclassified, unknown	Unknown	AE000275	1788112
3011	44893.9	44338.3	0.0212609	0.020837	0.0210489	-1.02034	-0.00874572	0.815206	0.796102	Field2:F10:4	yceC	b1086	orf, hypothetical protein	Hypothetical, unclassified, unknown	Unknown	AE000209	1787327
3247	44641.4	44002.5	0.0209561	0.0205392	0.0207477	-1.0203	-0.00872869	0.83466	0.816485	Field3:M19:2	ynfM	b1596	putative transport protein	Putative transport proteins	Not classified	AE000255	1787880
3874	43203	42775.9	0.0184007	0.0180354	0.0182181	-1.02025	-0.00870873	0.933853	0.910117	Field3:D9:1	yhaD	b3124	orf, hypothetical protein	Hypothetical, unclassified, unknown	Unknown	AE000394	1789512
1150	40841.3	40671.1	0.0145999	0.0143101	0.014455	-1.02025	-0.00870862	0.970444	0.929508	Field1:L23:4	marR	b1530	multiple antibiotic resistance protein; repressor of mar operon	Regulatory function	Drug/analog sensitivity	AE000250	1787810
2014	42071	41751.1	0.0168003	0.0164669	0.0166336	-1.02025	-0.00870509	0.953777	0.925546	Field2:K24:1	purF	b2312	amidophosphoribosyltransferase = PRPP amidotransferase	Nucleotide biosynthesis and metabolism	Purine ribonucleotide biosynthesis	AE000320	1788651
1417	41889.8	41688.7	0.0164586	0.0161328	0.0162957	-1.0202	-0.0086838	0.957481	0.92365	Field1:B20:3	hypE	b2730	plays structural role in maturation of all 3 hydrogenases	Energy metabolism	Energy metabolism, carbon: Anaerobic respiration	AE000356	1789085
1878	43814	43300.7	0.0183761	0.0180129	0.0181945	-1.02016	-0.00866827	0.939694	0.919349	Field2:K13:4	aspC	b0928	aspartate aminotransferase	Amino acid biosynthesis	Amino acid biosynthesis: Aspartate	AE000195	1787159
1865	41540.8	41226.6	0.0155456	0.0152385	0.015392	-1.02015	-0.00866439	0.9651	0.93689	Field2:A11:4	glnD	b0167	protein PII; uridylyltransferase acts on regulator of glnA	Regulatory function	Amino acid biosynthesis: Glutamine	AE000126	1786363
1327	41006.5	40777.8	0.0149715	0.0146763	0.0148239	-1.02012	-0.00865129	0.968327	0.932578	Field1:N20:2	b1392	b1392	putative oxidoreductase	Putative enzymes	Not classified	AE000236	1787658
2175	46059.1	45297.5	0.0232421	0.0227839	0.023013	-1.02011	-0.00864698	0.184848	0.181003	Field2:M16:3	b2342	b2342	putative acyltransferase	Putative enzymes	Not classified	AE000322	1788683
3006	40906.9	40673.3	0.0140344	0.0137578	0.0138961	-1.02011	-0.00864514	0.974253	0.933301	Field2:L8:4	yceP	b1060	orf, hypothetical protein	Hypothetical, unclassified, unknown	Unknown	AE000207	1787299
288	40424.7	40281.2	0.0137811	0.0135097	0.0136454	-1.02009	-0.00863768	0.974855	0.923175	Field1:O23:3	b3694	b3694	putative FADA-type transcriptional regulator	Putative regulatory proteins	Not classified	AE000446	2367263
2502	44230.6	43649.4	0.0201219	0.0197266	0.0199242	-1.02004	-0.00861765	0.888227	0.868905	Field2:L1:3	yfbT	b2293	putative phosphatase	Putative enzymes	Not classified	AE000318	1788630
3738	45110.9	44483.9	0.0218667	0.0214373	0.021652	-1.02003	-0.00861258	0.722451	0.704266	Field3:C24:3	ygcG	b2778	orf, hypothetical protein	Hypothetical, unclassified, unknown	Unknown	AE000361	1789140
398	48726.6	47797.6	0.0275428	0.0270022	0.0272725	-1.02002	-0.00860848	0.892684	0.913375	Field1:K4:1	murD	b0088	UDP-N-acetylmuramoylalanine-D-glutamate ligase	Cell structure	Murein sacculus, peptidoglycan	AE000118	1786276
306	40856.9	40734.8	0.0146634	0.0143761	0.0145198	-1.01998	-0.00859176	0.970491	0.92667	Field1:C5:4	yjjQ	b4365	putative regulator	Putative regulatory proteins	Not classified	AE000507	1790827
1126	57169.2	55689.2	0.0407219	0.0399243	0.0403231	-1.01998	-0.00859141	0.959108	0.981257	Field1:L17:4	flgB	b1073	flagellar biosynthesis, cell-proximal portion of basal-body rod	Cell processes	Surface structures	AE000208	1787313
2028	44826.9	44287.7	0.0211354	0.0207219	0.0209286	-1.01996	-0.00858219	0.830527	0.810665	Field2:G4:2	purD	b4005	phosphoribosylglycinamide synthetase = GAR synthetase	Nucleotide biosynthesis and metabolism	Purine ribonucleotide biosynthesis	AE000473	1790438
2961	40447.5	40226.1	0.0136028	0.013234	0.0134184	-1.01994	-0.00857443	0.966926	0.890772	Field2:B22:3	yccV	b0966	orf, hypothetical protein	Hypothetical, unclassified, unknown	Unknown	AE000198	1787200
3938	53609	52258.2	0.0347003	0.0340225	0.0343614	-1.01992	-0.00856604	0.946366	0.963614	Field3:D1:2	yheJ	b3332	putative export protein J for general secretion pathway (GSP)	Putative transport proteins	Not classified	AE000409	1789729
1388	41168.9	41046.4	0.015259	0.014962	0.0151105	-1.01984	-0.00853397	0.967122	0.926359	Field1:H12:3	nuoA	b2288	NADH dehydrogenase I chain A	Energy metabolism	Energy metabolism, carbon: Aerobic respiration	AE000318	1788625
3209	41058.6	40813.5	0.0146931	0.0144079	0.0145505	-1.0198	-0.00851344	0.970894	0.936179	Field3:A11:2	ydeH	b1535	orf, hypothetical protein	Hypothetical, unclassified, unknown	Unknown	AE000251	1787816
234	40919.7	40791	0.0148444	0.0145566	0.0147005	-1.01977	-0.00850193	0.969675	0.928591	Field1:C11:3	yohI	b2140	putative regulator protein	Putative regulatory proteins	Not classified	AE000303	1788462
4282	43342.5	42844.9	0.0186625	0.0183019	0.0184822	-1.0197	-0.00847303	0.93046	0.910732	Field3:D16:1	yjjX	b4394	orf, hypothetical protein	Hypothetical, unclassified, unknown	Unknown	AE000509	1790855
1038	42292.3	42000.5	0.0168242	0.0164993	0.0166617	-1.01969	-0.00846937	0.955857	0.927517	Field1:L19:3	yieO	b3754	putative transport protein	Putative transport proteins	Not classified	AE000452	1790195
1109	44724	44235.1	0.0213433	0.0209316	0.0211375	-1.01967	-0.00846022	0.806098	0.795286	Field1:J13:4	dps	b0812	global regulator, starvation conditions	Regulatory function	Global regulatory functions	AE000183	1787032
3386	41159.5	40872.7	0.0148928	0.0146056	0.0147492	-1.01966	-0.00845663	0.969899	0.939326	Field3:C7:4	yebE	b1846	orf, hypothetical protein	Hypothetical, unclassified, unknown	Unknown	AE000278	1788151
3299	45894.4	45180.5	0.0229796	0.0225365	0.022758	-1.01966	-0.00845595	0.219971	0.222004	Field3:E9:3	ydiJ	b1687	putative oxidase	Putative enzymes	Not classified	AE000263	1787977
893	41884.9	41622	0.0163336	0.0160187	0.0161761	-1.01966	-0.00845403	0.959807	0.931711	Field1:J7:2	phnE	b4104	membrane channel protein component of Pn transporter	Transport and binding proteins	Transport of small molecules: Anions	AE000482	1790542
474	45362.4	44954	0.0223338	0.0219036	0.0221187	-1.01964	-0.00844582	0.663698	0.651024	Field1:C24:1	fliT	b1926	flagellar biosynthesis; repressor of class 3a and 3b operons (RflA activity)	Regulatory function	Surface structures	AE000285	1788235
1945	43578.8	43077.3	0.0178528	0.0175093	0.017681	-1.01962	-0.00843705	0.949027	0.943702	Field2:A8:1	tnaL	b3707	tryptophanase leader peptide	Carbon compound catabolism	Degradation of small molecules: Amino acids	AE000448	1790143
4024	42973.6	42380.8	0.0180713	0.0177243	0.0178978	-1.01958	-0.00842083	0.940227	0.928491	Field3:P21:2	yi5A	b3557	IS150 hypothetical protein	Phage, transposon, or plasmid	Transposon-related functions	AE000433	1789980
633	40922.3	40747.5	0.0144365	0.0141592	0.0142979	-1.01958	-0.00842082	0.972622	0.93184	Field1:A16:3	nhaA	b0019	Na+/H antiporter, pH dependent	Transport and binding proteins	Transport of small molecules: Cations	AE000112	1786201
394	40972.4	40794.8	0.0147563	0.0144732	0.0146148	-1.01956	-0.00841165	0.970675	0.933268	Field1:C4:1	creD	b4400	tolerance to colicin E2	Putative regulatory proteins	Colicin-related functions	AE000510	1790862
1128	68247.2	65857.4	0.0575133	0.0564112	0.0569622	-1.01954	-0.00840311	0.970906	0.992308	Field1:P17:4	flgD	b1075	flagellar biosynthesis, initiation of hook assembly	Cell processes	Surface structures	AE000208	1787315
998	40649.9	40453	0.0142323	0.0139598	0.014096	-1.01952	-0.00839587	0.973348	0.935156	Field1:L9:3	ygcS	b2771	putative transport protein	Putative transport proteins	Not classified	AE000360	1789130
4273	44265.1	43759.9	0.0201288	0.0197436	0.0199362	-1.01951	-0.00838956	0.892483	0.872378	Field3:B14:1	yjjM	b4357	orf, hypothetical protein	Hypothetical, unclassified, unknown	Unknown	AE000506	1790818
3302	57993.3	56108	0.0415151	0.0407215	0.0411183	-1.01949	-0.00838178	0.960882	0.97375	Field3:K9:3	ydiF	b1694	putative enzyme	Putative enzymes	Not classified	AE000264	1787985
2886	44029.9	43459.4	0.0198589	0.0194795	0.0196692	-1.01948	-0.00837776	0.900063	0.882647	Field2:L2:3	ybfC	b0704	orf, hypothetical protein	Hypothetical, unclassified, unknown	Unknown	AE000174	1786922
2009	59224	57180.3	0.0419567	0.0411583	0.0415575	-1.0194	-0.00834377	0.960164	0.970863	Field3:J6:2	amn	b1982	AMP nucleosidase	Nucleotide biosynthesis and metabolism	Salvage of nucleosides and nucleotides	AE000290	1788293
2360	42495.8	42137.8	0.0169569	0.0166344	0.0167957	-1.01939	-0.00834017	0.9557	0.931242	Field2:P13:1	hemY	b3802	a late step of protoheme IX synthesis	Biosynthesis of cofactors, prosthetic groups and carriers	Biosynthesis of cofactors, carriers: Heme, porphyrin	AE000456	1790234
2369	42215.4	41891.8	0.0169529	0.0166306	0.0167917	-1.01938	-0.00833727	0.954422	0.928391	Field2:B17:1	coaA	b3974	pantothenate kinase	Biosynthesis of cofactors, prosthetic groups and carriers	Biosynthesis of cofactors, carriers: Pantothenate	AE000471	1790409
3929	40822.5	40628.1	0.0144729	0.0141978	0.0143354	-1.01938	-0.00833537	0.972424	0.935601	Field3:B23:1	smf_1	b3286	orf, fragment 1	Hypothetical, unclassified, unknown	Unknown	AE000407	1789681
1255	40583.5	40360.4	0.0140049	0.0137387	0.0138718	-1.01937	-0.00833367	0.974701	0.93549	Field1:N2:2	yhcA	b3215	putative chaperone	Putative factors	Not classified	AE000401	1789609
3258	40685.7	40520.5	0.0142088	0.013939	0.0140739	-1.01936	-0.0083269	0.973805	0.931133	Field3:C23:2	b1626	b1626	orf, hypothetical protein	Hypothetical, unclassified, unknown	Unknown	AE000258	1787913
3186	40990.4	40707.9	0.014749	0.0144691	0.014609	-1.01934	-0.0083209	0.970958	0.943246	Field3:C5:2	b1490	b1490	orf, hypothetical protein	Hypothetical, unclassified, unknown	Unknown	AE000246	1787766
415	44877.7	44443	0.0214203	0.0210138	0.0212171	-1.01934	-0.00831964	0.80807	0.788906	Field1:M8:1	gmhA	b0222	phosphoheptose isomerase	Cell structure	Surface polysaccharides and antigens	AE000131	1786416
616	49792.5	48704.2	0.0292242	0.0286703	0.0289472	-1.01932	-0.00831033	0.919075	0.934848	Field1:O10:3	b2879	b2879	putative proteoglycan	Putative cell structure	Not classified	AE000371	1789244
596	41615.1	41386.1	0.0160138	0.0157108	0.0158623	-1.01929	-0.00829646	0.962741	0.931751	Field1:G6:3	ybeL	b0643	putative alpha helical protein	Hypothetical, unclassified, unknown	Not classified	AE000169	1786863
3446	40960.3	40677.1	0.0146342	0.0143575	0.0144958	-1.01927	-0.00829121	0.971734	0.940848	Field3:K21:4	b1980	b1980	orf, hypothetical protein	Hypothetical, unclassified, unknown	Unknown	AE000290	1788291
1167	47419.9	46406.3	0.0246961	0.0242299	0.024463	-1.01924	-0.00827812	0.696831	0.703741	Field1:N4:1	cheZ	b1881	chemotactic response; CheY protein phophatase; antagonist of CheY as switch regulator	Regulatory function	Chemotaxis and mobility	AE000282	1788190
3166	40437.1	40275.9	0.0136079	0.0133515	0.0134797	-1.01921	-0.00826183	0.976826	0.929254	Field3:K23:1	b1437	b1437	orf, hypothetical protein	Hypothetical, unclassified, unknown	Unknown	AE000241	1787708
107	40627.7	40456.7	0.0141046	0.0138392	0.0139719	-1.01917	-0.0082482	0.974525	0.932623	Field1:E3:2	bglG	b3723	positive regulation of bgl operon	Regulatory function	Degradation of small molecules: Carbon compounds	AE000449	1790160
3803	44326.1	43758	0.020492	0.0201072	0.0202996	-1.01914	-0.00823247	0.87362	0.852208	Field3:E16:4	yghE	b2969	putative general secretion pathway for protein export (GSP)	Putative transport proteins	Not classified	AE000379	1789340
2532	46138.4	45381.3	0.0228611	0.0224323	0.0226467	-1.01912	-0.00822341	0.425365	0.42119	Field2:H9:3	b2740	b2740	putative transport protein	Putative transport proteins	Not classified	AE000358	1789097
2131	67201.2	64342.5	0.0531078	0.0521141	0.052611	-1.01907	-0.00820256	0.968899	0.977751	Field2:E6:3	ybgJ	b0711	putative carboxylase	Putative enzymes	Not classified	AE000174	1786929
4135	42740.4	42344.7	0.0181287	0.0177903	0.0179595	-1.01902	-0.00818302	0.939363	0.917408	Field3:N1:4	b3975	b3975	orf, hypothetical protein	Hypothetical, unclassified, unknown	Unknown	AE000472	1790411
3626	42099.4	41647.3	0.0164814	0.016174	0.0163277	-1.01901	-0.00817787	0.959949	0.940689	Field3:C20:2	yffH	b2467	orf, hypothetical protein	Hypothetical, unclassified, unknown	Unknown	AE000333	1788810
2036	41252.2	40970.7	0.0147755	0.0145001	0.0146378	-1.01899	-0.00816974	0.971901	0.941804	Field2:G6:2	deoC	b4381	2-deoxyribose-5-phosphate aldolase	Nucleotide biosynthesis and metabolism	Salvage of nucleosides and nucleotides	AE000508	1790841
3683	45845	44773.1	0.0215963	0.0211941	0.0213952	-1.01898	-0.00816405	0.823112	0.81997	Field3:E10:3	yfjT	b2637	orf, hypothetical protein	Hypothetical, unclassified, unknown	Unknown	AE000349	1788990
914	48494	47802.8	0.026756	0.0262581	0.0265071	-1.01896	-0.00815877	0.870287	0.893576	Field1:D13:2	yabK	b0067	putative transport system permease protein	Putative transport proteins	Not classified	AE000117	1786254
675	46808.5	46027.3	0.0246498	0.0241924	0.0244211	-1.01891	-0.00813553	0.751337	0.767092	Field1:E2:4	pnuC	b0751	required for NMN transport	Transport and binding proteins	Transport of small molecules: Nucleosides, purines, pyrimidines	AE000177	1786965
298	45880.8	45328.5	0.0233785	0.0229453	0.0231619	-1.01888	-0.00812357	0.349678	0.35402	Field1:C3:4	yjdG	b4124	putative 2-component transcriptional regulator	Putative regulatory proteins	Not classified	AE000485	1790566
3993	40904.9	40688.6	0.0147186	0.0144461	0.0145824	-1.01886	-0.00811518	0.971715	0.937435	Field3:B15:2	yhhH	b3483	orf, hypothetical protein	Hypothetical, unclassified, unknown	Unknown	AE000424	1789895
2965	40575.1	40263.7	0.0135883	0.0132136	0.013401	-1.01886	-0.00811395	0.966676	0.895997	Field2:J22:3	ymcA	b0984	orf, hypothetical protein	Hypothetical, unclassified, unknown	Unknown	AE000200	1787219
2700	54327.7	52844.4	0.0365077	0.0358334	0.0361705	-1.01882	-0.00809642	0.955163	0.970422	Field2:H4:1	yafD	b0209	orf, hypothetical protein	Hypothetical, unclassified, unknown	Unknown	AE000130	1786403
2382	40846.5	40570.2	0.0142255	0.0139628	0.0140941	-1.01881	-0.00809249	0.974636	0.942116	Field2:L19:1	yadI	b0129	putative PTS enzyme II B component	Putative transport proteins	Not classified	AE000122	1786321
3063	47344.9	46395	0.0251018	0.0246386	0.0248702	-1.0188	-0.00808874	0.792138	0.800433	Field2:N22:4	ycgJ	b1177	orf, hypothetical protein	Hypothetical, unclassified, unknown	Unknown	AE000216	1787425
3838	41493.4	41163.1	0.0157863	0.015495	0.0156406	-1.0188	-0.00808847	0.965103	0.940125	Field3:K24:4	ygiF	b3054	orf, hypothetical protein	Hypothetical, unclassified, unknown	Unknown	AE000387	1789434
2245	43724.7	43230.6	0.0187746	0.0184288	0.0186017	-1.01876	-0.0080722	0.934836	0.917259	Field2:I10:4	wecC	b3787	UDP-N-acetyl-D-mannosaminuronic acid dehydrogenase; synthesis of enterobacterial common antigen (ECA)	Central intermediary metabolism	Central intermediary metabolism: Sugar-nucleotide biosynthesis, conversions	AE000455	2367284
1104	43342.5	42868.6	0.0187746	0.0184296	0.0186021	-1.01872	-0.00805592	0.931387	0.91725	Field1:P11:4	sfmF	b0534	putative fimbrial-like protein	Putative cell structure	Not classified	AE000159	1786746
4250	43188.6	42757.4	0.0186764	0.0183334	0.0185049	-1.01871	-0.00805044	0.93222	0.910334	Field3:D8:1	sgcA	b4302	putative PTS system enzyme II A component	Putative transport proteins	Not classified	AE000500	1790755
2118	42660.2	42230.4	0.0174975	0.0171763	0.0173369	-1.0187	-0.00804717	0.950617	0.930001	Field2:K2:3	ylbC	b0517	putative malate dehydrogenase (EC 1.1.1.37)	Putative enzymes	Not classified	AE000157	1786727
2331	42649.8	42247.7	0.0174842	0.0171638	0.017324	-1.01867	-0.0080333	0.950933	0.928832	Field2:F7:1	folE	b2153	GTP cyclohydrolase I	Biosynthesis of cofactors, prosthetic groups and carriers	Biosynthesis of cofactors, carriers: Folic acid	AE000304	1788476
3832	40841.4	40469.8	0.0143311	0.0140685	0.0141998	-1.01866	-0.00803024	0.974105	0.950116	Field3:O22:4	ygiA	b3036	orf, hypothetical protein	Hypothetical, unclassified, unknown	Unknown	AE000385	1789414
160	42724.6	42313.9	0.0177038	0.0173795	0.0175417	-1.01866	-0.00803012	0.947969	0.92666	Field1:O15:2	envZ	b3404	protein histidine kinase/phosphatase sensor for OmpR, modulates expression of ompF and ompC	Regulatory function	Global regulatory functions	AE000416	1789808
3211	42088.1	41780.5	0.0166652	0.0163599	0.0165125	-1.01866	-0.0080289	0.958922	0.932637	Field3:E11:2	ydeJ	b1537	orf, hypothetical protein	Hypothetical, unclassified, unknown	Unknown	AE000251	1787818
156	40354	40245	0.0136739	0.013424	0.0135489	-1.01862	-0.00801175	0.977082	0.927578	Field1:G15:2	arcB	b3210	aerobic respiration sensor-response protein; histidine protein kinase/phosphatase, sensor for arcA	Regulatory function	Global regulatory functions	AE000400	1789603
1810	41956.6	41710	0.0165508	0.0162483	0.0163996	-1.01861	-0.0080094	0.959862	0.929382	Field2:C21:3	yhjS	b3536	putative protease	Putative enzymes	Not classified	AE000431	1789958
881	41706.5	41552.7	0.0162385	0.0159418	0.0160902	-1.01861	-0.00800795	0.96228	0.928661	Field1:B5:2	sbp	b3917	periplasmic sulfate-binding protein	Transport and binding proteins	Transport of small molecules: Anions	AE000466	1790351
1424	40833.9	40728.5	0.0146673	0.0143994	0.0145334	-1.0186	-0.008005	0.972387	0.931615	Field1:P20:3	fldB	b2895	flavodoxin 2	Energy metabolism	Energy metabolism, carbon: Aerobic respiration	AE000373	1789262
3122	41754.6	41478.7	0.0159805	0.0156887	0.0158346	-1.0186	-0.00800442	0.964735	0.940231	Field3:C13:1	b1354	b1354	orf, hypothetical protein	Hypothetical, unclassified, unknown	Unknown	AE000233	1787617
1077	43597.8	43092.9	0.0191447	0.0187953	0.01897	-1.01859	-0.00799923	0.92391	0.904888	Field1:J5:4	ftsZ	b0095	cell division; forms circumferential ring; tubulin-like GTP-binding protein and GTPase	Cell processes	Cell division	AE000119	1786284
2860	44959.8	44341	0.0215849	0.0211918	0.0213884	-1.01855	-0.00798214	0.776616	0.760375	Field2:H20:2	ybeF	b0629	putative transcriptional regulator LYSR-type	Putative regulatory proteins	Not classified	AE000167	1786847
252	41328.8	41173	0.0154708	0.01519	0.0153304	-1.01849	-0.00795552	0.968059	0.932671	Field1:G15:3	ygaA	b2709	putative 2-component transcriptional regulator	Putative regulatory proteins	Not classified	AE000354	2367150
3507	40708.8	40453.8	0.0142676	0.0140087	0.0141382	-1.01848	-0.00795315	0.974565	0.941593	Field3:E14:1	yehV	b2127	putative transcriptional regulator	Putative regulatory proteins	Not classified	AE000302	1788448
1910	40659.6	40426.3	0.0141184	0.0138626	0.0139905	-1.01845	-0.0079401	0.975374	0.94087	Field2:K21:4	dsdC	b2364	D-serine dehydratase (deaminase) transcriptional activator	Regulatory function	Degradation of small molecules: Amino acids	AE000324	1788706
3069	43001.6	42659.1	0.0187544	0.0184147	0.0185845	-1.01845	-0.007938	0.929306	0.903928	Field2:J24:4	b1191	b1191	orf, hypothetical protein	Hypothetical, unclassified, unknown	Unknown	AE000217	1787440
1456	49028.5	47772.2	0.0269	0.026413	0.0266565	-1.01844	-0.00793369	0.872609	0.878757	Field1:P4:4	atpC	b3731	membrane-bound ATP synthase, F1 sector, epsilon-subunit	Energy metabolism	ATP-proton motive force interconversion	AE000450	1790169
1986	45592.2	45098.2	0.022437	0.0220326	0.0222348	-1.01835	-0.00789908	0.622578	0.607194	Field2:C18:1	guaC	b0104	GMP reductase	Nucleotide biosynthesis and metabolism	Purine ribonucleotide biosynthesis	AE000119	1786293
606	41206.3	41004.7	0.0151836	0.0149104	0.015047	-1.01832	-0.00788327	0.970083	0.937694	Field1:K8:3	yeeU	b2004	putative structural protein	Putative cell structure	Not classified	AE000292	1788314
2885	41588.9	41256	0.0158543	0.0155694	0.0157119	-1.0183	-0.00787573	0.965727	0.94056	Field2:J2:3	b0703	b0703	orf, hypothetical protein	Hypothetical, unclassified, unknown	Unknown	AE000174	1786921
2445	42307.3	42009.1	0.0165873	0.0162903	0.0164388	-1.01823	-0.00784589	0.961574	0.935925	Field2:J11:2	ycjG	b1325	putative muconate cycloisomerase I (EC 5.5.-.-)	Putative enzymes	Not classified	AE000230	1787585
760	46165.5	45411.4	0.0234637	0.0230442	0.0232539	-1.0182	-0.00783432	0.323955	0.325409	Field1:O22:4	cirA	b2155	outer membrane receptor for iron-regulated colicin I receptor; porin; requires tonB gene product	Transport and binding proteins	Outer membrane constituents	AE000304	1788478
2547	45382.9	44746.4	0.021961	0.0215693	0.0217651	-1.01816	-0.00781678	0.741096	0.727542	Field2:F13:3	b2899	b2899	putative oxidoreductase	Putative enzymes	Not classified	AE000373	1789266
1250	40487	40357.8	0.0139664	0.0137174	0.0138419	-1.01815	-0.00781056	0.976359	0.932829	Field1:D2:2	ycbF	b0944	putative chaperone	Putative factors	Not classified	AE000196	1787176
1273	40992.2	40828.4	0.0147625	0.0144994	0.0146309	-1.01814	-0.00780911	0.972729	0.936972	Field1:B8:2	cyoD	b0429	cytochrome o ubiquinol oxidase subunit IV	Energy metabolism	Energy metabolism, carbon: Aerobic respiration	AE000149	1786632
1443	41721.1	41543.7	0.0161458	0.0158586	0.0160022	-1.01811	-0.00779517	0.96414	0.932404	Field1:F2:4	nirB	b3365	nitrite reductase (NAD(P)H) subunit	Energy metabolism	Energy metabolism, carbon: Anaerobic respiration	AE000412	1789765
3633	43309.7	42794.7	0.0184876	0.0181591	0.0183233	-1.01809	-0.00778645	0.939224	0.923046	Field3:A22:2	b2494	b2494	orf, hypothetical protein	Hypothetical, unclassified, unknown	Unknown	AE000336	1788840
3123	41963.3	41634.5	0.0165257	0.016232	0.0163789	-1.01809	-0.00778577	0.961038	0.93836	Field3:E13:1	b1355	b1355	orf, hypothetical protein	Hypothetical, unclassified, unknown	Unknown	AE000233	1787618
98	44094.4	43730.7	0.0206513	0.0202849	0.0204681	-1.01807	-0.00777555	0.863312	0.839478	Field1:C1:2	xylB	b3564	xylulokinase	Carbon compound catabolism	Degradation of small molecules: Carbon compounds	AE000433	1789987
1483	40371.1	40347.7	0.0137696	0.0135254	0.0136475	-1.01806	-0.00777288	0.977373	0.922324	Field1:F12:4	nrfB	b4071	formate-dependent nitrite reductase; a penta-haeme cytochrome c	Energy metabolism	Energy metabolism, carbon: Anaerobic respiration	AE000480	1790507
1907	41387.3	41081.2	0.0154978	0.0152231	0.0153604	-1.01804	-0.00776689	0.968521	0.943136	Field2:E21:4	hisI	b2026	phosphoribosyl-amp cyclohydrolase; phosphoribosyl-ATP pyrophosphatase	Amino acid biosynthesis	Amino acid biosynthesis: Histidine	AE000293	2367128
916	41149.7	41001.1	0.015158	0.0148895	0.0150238	-1.01803	-0.00776162	0.970633	0.935623	Field1:H13:2	yacC	b0122	orf, hypothetical protein	Hypothetical, unclassified, unknown	Unknown	AE000121	1786313
341	42584.2	42290	0.0178381	0.0175221	0.0176801	-1.01803	-0.00776049	0.946877	0.920604	Field1:I13:4	b1145	b1145	putative phage repressor	Phage, transposon, or plasmid	Not classified	AE000214	1787391
2463	44121.4	43606.1	0.0200241	0.0196697	0.0198469	-1.01802	-0.00775579	0.90225	0.886312	Field2:N15:2	yneH	b1524	putative glutaminase	Putative enzymes	Not classified	AE000250	1787804
3370	41823.3	41496.7	0.0163296	0.0160406	0.0161851	-1.01802	-0.00775453	0.962643	0.938518	Field3:C3:4	b1821	b1821	orf, hypothetical protein	Hypothetical, unclassified, unknown	Unknown	AE000276	1788124
3571	42653	42403.7	0.0171908	0.0168871	0.017039	-1.01798	-0.00773993	0.957145	0.923603	Field3:E6:2	b2343	b2343	orf, hypothetical protein	Hypothetical, unclassified, unknown	Unknown	AE000323	1788685
1883	42744.8	42439.7	0.0176876	0.0173755	0.0175316	-1.01796	-0.00773165	0.950539	0.925553	Field2:E15:4	trpA	b1260	tryptophan synthase, alpha protein	Amino acid biosynthesis	Amino acid biosynthesis: Tryptophan	AE000224	1787514
778	42722.7	42331.4	0.0178905	0.0175753	0.0177329	-1.01794	-0.00772034	0.946962	0.923325	Field1:D3:1	cysW	b2423	sulfate transport system permease W protein	Transport and binding proteins	Transport of small molecules: Anions	AE000329	1788762
2913	40470.7	40305.9	0.0137317	0.0134899	0.0136108	-1.01792	-0.00771511	0.977775	0.93442	Field2:B10:3	b0816	b0816	orf, hypothetical protein	Hypothetical, unclassified, unknown	Unknown	AE000184	1787037
2667	41352.7	41086.8	0.0153161	0.0150465	0.0151813	-1.01792	-0.00771405	0.970061	0.94377	Field2:F19:4	yabP	b0056	orf, hypothetical protein	Hypothetical, unclassified, unknown	Unknown	AE000116	1786242
1602	43375.4	42998.4	0.01881	0.0184791	0.0186445	-1.0179	-0.00770661	0.933715	0.911547	Field2:C17:1	ssb	b4059	ssDNA-binding protein	DNA replication, repair, restriction/modification	DNA - replication, repair, restriction/modification	AE000479	1790494
3648	44797.3	44252.9	0.0214094	0.0210331	0.0212212	-1.01789	-0.00770047	0.807404	0.791053	Field3:O24:2	yphF	b2548	putative LACI-type transcriptional regulator	Putative regulatory proteins	Not classified	AE000340	1788898
330	40420.6	40304.7	0.014083	0.0138358	0.0139594	-1.01787	-0.00769063	0.975988	0.932072	Field1:C11:4	nfrB	b0569	bacteriophage N4 receptor, outer membrane protein	Phage, transposon, or plasmid	Phage-related functions and prophages	AE000161	1786781
3196	40673.5	40444.4	0.0137567	0.0135153	0.013636	-1.01786	-0.00768834	0.978006	0.941188	Field3:G7:2	ydeK	b1510	orf, hypothetical protein	Hypothetical, unclassified, unknown	Unknown	AE000248	1787788
3217	41604.9	41252.7	0.0158344	0.0155571	0.0156958	-1.01782	-0.00767292	0.966757	0.946078	Field3:A13:2	b1547	b1547	orf, hypothetical protein	Hypothetical, unclassified, unknown	Unknown	AE000252	1787829
4012	41532.9	41127.5	0.0151883	0.0149224	0.0150554	-1.01782	-0.00766994	0.971412	0.952461	Field3:H19:2	yhjJ	b3527	orf, hypothetical protein	Hypothetical, unclassified, unknown	Unknown	AE000429	1789946
3356	40582.4	40095.9	0.0135741	0.0129163	0.0132452	-1.01779	-0.00765944	0.942517	0.797794	Field3:G23:3	yeaQ	b1795	orf, hypothetical protein	Hypothetical, unclassified, unknown	Unknown	AE000274	1788096
2487	41901.9	41393.5	0.0160021	0.0157233	0.0158627	-1.01773	-0.0076326	0.966197	0.952901	Field2:N21:2	b2100	b2100	putative kinase	Putative enzymes	Not classified	AE000299	1788417
1546	46213.2	45305.7	0.0230544	0.0226531	0.0228538	-1.01772	-0.00762749	0.49989	0.499507	Field2:C3:1	ruvB	b1860	Holliday junction helicase subunit A; branch migration; repair	DNA replication, repair, restriction/modification	DNA - replication, repair, restriction/modification	AE000280	1788167
242	40304.4	40134	0.013573	0.0133059	0.0134395	-1.01771	-0.0076246	0.975751	0.924403	Field1:C13:3	b2380	b2380	putative sensor protein	Putative regulatory proteins	Not classified	AE000326	1788723
1753	45516.6	44732.1	0.0218629	0.0214825	0.0216727	-1.01771	-0.00762251	0.774618	0.763805	Field2:A7:3	glnE	b3053	adenylylating enzyme for glutamine synthetase	Translation, post-translational modification	Proteins - translation and modification	AE000387	1789433
4274	41610.1	41333.3	0.0157792	0.015505	0.0156421	-1.01768	-0.00761097	0.96762	0.941216	Field3:D14:1	yjjB	b4363	orf, hypothetical protein	Hypothetical, unclassified, unknown	Unknown	AE000507	1790825
2898	40932.4	40684	0.0144034	0.0141532	0.0142783	-1.01767	-0.007609	0.975318	0.945168	Field2:D6:3	ybhB	b0773	orf, hypothetical protein	Hypothetical, unclassified, unknown	Unknown	AE000180	1786990
2341	42231	41801.3	0.0168395	0.0165474	0.0166935	-1.01766	-0.00760065	0.95942	0.941725	Field2:J9:1	pdxB	b2320	erythronate-4-phosphate dehyrogenase	Biosynthesis of cofactors, prosthetic groups and carriers	Biosynthesis of cofactors, carriers: Pyridoxine	AE000321	1788660
162	40673.3	40474	0.0142446	0.0139976	0.0141211	-1.01765	-0.00759644	0.975786	0.942444	Field1:C17:2	spoT	b3650	(p)ppGpp synthetase II; also guanosine-3',5'-bis pyrophosphate 3'-pyrophosphohydrolase	Regulatory function	Global regulatory functions	AE000442	1790082
106	41002	40893	0.015104	0.0148422	0.0149731	-1.01764	-0.00759407	0.9713	0.934709	Field1:C3:2	bglB	b3721	phospho-beta-glucosidase B; cryptic	Carbon compound catabolism	Degradation of small molecules: Carbon compounds	AE000449	2367270
1709	43032	42635.5	0.0183708	0.0180525	0.0182117	-1.01763	-0.00759165	0.941143	0.921266	Field2:I19:2	pth	b1204	peptidyl-tRNA hydrolase	Translation, post-translational modification	Aminoacyl tRNA synthetases, tRNA modification	AE000219	1787455
3820	43307.1	42761.3	0.0183658	0.0180478	0.0182068	-1.01762	-0.00758423	0.943126	0.931587	Field3:G20:4	yqhG	b3013	orf, hypothetical protein	Hypothetical, unclassified, unknown	Unknown	AE000383	2367185
2506	48037.2	47112.8	0.0260998	0.0256487	0.0258742	-1.01759	-0.00757324	0.860782	0.874024	Field2:D3:3	yfcB	b2330	putative adenine-specific methylase	Putative enzymes	Not classified	AE000321	1788670
4275	49902.3	48739.6	0.0286605	0.0281652	0.0284129	-1.01759	-0.00757224	0.91618	0.9269	Field3:F14:1	fhuF	b4367	orf, hypothetical protein	Hypothetical, unclassified, unknown	Unknown	AE000507	1790829
637	41870.7	41634.5	0.0164361	0.0161523	0.0162942	-1.01757	-0.00756477	0.962826	0.935933	Field1:I16:3	kefC	b0047	K+ efflux antiporter, glutathione-regulated	Transport and binding proteins	Transport of small molecules: Cations	AE000115	1786232
1350	43742.1	43248.9	0.0195727	0.0192349	0.0194038	-1.01756	-0.00756057	0.915845	0.897159	Field1:L2:3	b1758	b1758	putative cytochrome oxidase	Putative enzymes	Not classified	AE000270	1788055
565	41261.2	41140.4	0.0153361	0.0150719	0.015204	-1.01753	-0.00754628	0.970492	0.935284	Field1:I22:2	amiB	b4169	N-acetylmuramoyl-l-alanine amidase II; a murein hydrolase	Cell structure	Murein sacculus, peptidoglycan	AE000489	1790611
1778	43523.7	43134.8	0.0185747	0.0182555	0.0184151	-1.01748	-0.0075278	0.941791	0.919436	Field2:C13:3	rpmJ	b3299	50S ribosomal subunit protein L36	Translation, post-translational modification	Ribosomal proteins - synthesis, modification	AE000408	1789695
2307	43117.1	42775.5	0.0182023	0.0178899	0.0180461	-1.01746	-0.00751735	0.9458	0.923037	Field2:F1:1	moaA	b0781	molybdopterin biosynthesis, protein A	Biosynthesis of cofactors, prosthetic groups and carriers	Biosynthesis of cofactors, carriers: Molybdopterin	AE000181	1786999
762	43984.2	43729.6	0.0199545	0.0196141	0.0197843	-1.01735	-0.00747102	0.908043	0.881929	Field1:C24:4	fruB	b2169	PTS system, fructose-specific IIA/fpr component	Transport and binding proteins	Transport of small molecules: Carbohydrates, organic acids, alcohols	AE000306	1788494
504	45384.9	44721.2	0.0221521	0.0217749	0.0219635	-1.01733	-0.00746046	0.711606	0.698472	Field1:O6:2	amiA	b2435	N-acetylmuramoyl-l-alanine amidase I	Cell structure	Murein sacculus, peptidoglycan	AE000331	1788776
2509	42080.6	41745.3	0.016626	0.0163429	0.0164844	-1.01732	-0.00745901	0.962022	0.939831	Field2:J3:3	yfeN	b2408	putative sugar hydrolase	Putative enzymes	Not classified	AE000328	1788747
3612	41593.3	41330.6	0.0157489	0.0154808	0.0156149	-1.01732	-0.00745729	0.968452	0.942395	Field3:G16:2	b2445	b2445	orf, hypothetical protein	Hypothetical, unclassified, unknown	Unknown	AE000331	1788786
4261	45559.2	44977.8	0.0225915	0.0222073	0.0223994	-1.0173	-0.00744914	0.534387	0.528155	Field3:J10:1	yjiJ	b4332	putative transport protein	Putative transport proteins	Not classified	AE000503	1790788
1941	41390.2	41073.3	0.0146659	0.0144167	0.0145413	-1.01729	-0.00744312	0.975217	0.952827	Field2:I6:1	cysE	b3607	serine acetyltransferase	Amino acid biosynthesis	Amino acid biosynthesis: Cysteine	AE000438	1790035
2770	40388.8	40246	0.013573	0.0133427	0.0134579	-1.01726	-0.00743111	0.979193	0.934337	Field2:D22:1	yaiV	b0375	orf, hypothetical protein	Hypothetical, unclassified, unknown	Unknown	AE000144	1786573
435	43094.6	42736.9	0.018759	0.018441	0.0186	-1.01724	-0.00742472	0.934418	0.913704	Field1:E14:1	pal	b0741	peptidoglycan-associated lipoprotein	Cell structure	Macromolecule synthesis, modification: Lipoprotein	AE000177	1786962
3124	43694.7	43193.2	0.0191987	0.0188736	0.0190362	-1.01722	-0.00741652	0.928882	0.91341	Field3:G13:1	ydaR	b1356	orf, hypothetical protein	Hypothetical, unclassified, unknown	Unknown	AE000233	1787619
983	42310.5	41912.9	0.0172662	0.0169752	0.0171207	-1.01714	-0.00738139	0.955822	0.936398	Field1:N5:3	yohK	b2142	putative seritonin transporter	Putative transport proteins	Not classified	AE000303	1788464
2766	47633.8	46391.9	0.0250071	0.0245857	0.0247964	-1.01714	-0.00737978	0.792504	0.789842	Field2:L20:1	tauD	b0368	taurine dioxygenase, 2-oxoglutarate-dependent	Putative enzymes	Not classified	AE000143	1786565
3811	49319.4	48273.5	0.0268021	0.0263512	0.0265766	-1.01711	-0.00736937	0.868021	0.876327	Field3:E18:4	b2989	b2989	orf, hypothetical protein	Hypothetical, unclassified, unknown	Unknown	AE000382	1789363
1179	40332.9	40065	0.0135648	0.013171	0.0133679	-1.0171	-0.00736213	0.964586	0.884935	Field1:F8:1	sdiA	b1916	transcriptional regulator of ftsQAZ gene cluster	Regulatory function	Cell division	AE000284	1788224
2664	41455.2	41188.6	0.0154477	0.0151884	0.015318	-1.01707	-0.00735125	0.970764	0.947156	Field2:P17:4	fixC	b0043	flavoprotein; electron transport	Putative enzymes	Energy metabolism, carbon: Electron transport	AE000114	1786227
208	45305.5	44548.8	0.0218661	0.0214995	0.0216828	-1.01705	-0.00734169	0.756306	0.746376	Field1:O3:3	ycgE	b1162	putative transcriptional regulator	Putative regulatory proteins	Not classified	AE000215	1787409
1532	41675.3	41484.5	0.0161115	0.0158416	0.0159766	-1.01704	-0.007338	0.966301	0.938818	Field1:H24:4	topA	b1274	DNA topoisomerase type I, omega protein	DNA replication, repair, restriction/modification	DNA - replication, repair, restriction/modification	AE000225	1787529
4277	41732.4	41503.6	0.0161573	0.0158874	0.0160224	-1.01699	-0.00731584	0.96611	0.939577	Field3:J14:1	yjjV	b4378	orf, hypothetical protein	Hypothetical, unclassified, unknown	Unknown	AE000508	1790838
185	41784.5	41586.6	0.0164766	0.0162016	0.0163391	-1.01698	-0.00731136	0.96363	0.936586	Field1:A23:2	yahB	b0316	putative transcriptional regulator LYSR-type	Putative regulatory proteins	Not classified	AE000138	1786508
3736	42245.3	41866.2	0.0170039	0.0167206	0.0168623	-1.01694	-0.00729672	0.959294	0.939238	Field3:O22:3	ygcU	b2773	putative oxidoreductase subunit	Putative enzymes	Not classified	AE000360	2367159
3532	42235.7	41852	0.0168953	0.0166138	0.0167545	-1.01694	-0.00729627	0.960505	0.942968	Field3:G20:1	atoE	b2223	short chain fatty acid transporter	Transport and binding proteins	Degradation of small molecules: Fatty acids	AE000311	1788553
1003	44846.2	44496.1	0.0216344	0.0212741	0.0214542	-1.01694	-0.00729444	0.78817	0.765454	Field1:F11:3	ygfU	b2888	putative permease	Putative transport proteins	Not classified	AE000372	1789254
3780	57172.8	55258.5	0.0405278	0.0398549	0.0401914	-1.01688	-0.00727184	0.965352	0.97383	Field3:G10:4	visC	b2906	orf, hypothetical protein	Hypothetical, unclassified, unknown	Unknown	AE000374	1789273
2327	45110.9	44421.5	0.0215501	0.0211931	0.0213716	-1.01685	-0.00725529	0.814273	0.798931	Field2:N5:1	pabB	b1812	p-aminobenzoate synthetase, component I	Biosynthesis of cofactors, prosthetic groups and carriers	Biosynthesis of cofactors, carriers: Folic acid	AE000275	1788114
3475	44597.1	44068.6	0.0209913	0.0206439	0.0208176	-1.01683	-0.00724731	0.857047	0.840065	Field3:E6:1	b2060	b2060	orf, hypothetical protein	Hypothetical, unclassified, unknown	Unknown	AE000296	1788374
520	42860.3	42455.7	0.0179821	0.0176846	0.0178333	-1.01682	-0.00724452	0.94936	0.930169	Field1:O10:2	yraK	b3145	putative fimbrial protein	Hypothetical, unclassified, unknown	Not classified	AE000395	1789534
3338	49462.4	48538.5	0.0284398	0.0279706	0.0282052	-1.01677	-0.00722482	0.919997	0.934268	Field3:C19:3	b1771	b1771	orf, hypothetical protein	Hypothetical, unclassified, unknown	Unknown	AE000272	1788070
919	44117.8	43637.4	0.0202714	0.0199405	0.020106	-1.01659	-0.00714723	0.896386	0.879667	Field1:N13:2	yaeM	b0173	putative ATP-binding component of a transport system	Putative transport proteins	Not classified	AE000126	1786369
903	44917.5	44377.2	0.0214102	0.0210618	0.021236	-1.01654	-0.00712529	0.830629	0.811576	Field1:N9:2	mgtA	b4242	Mg2+ transport ATPase, P-type 1	Transport and binding proteins	Transport of small molecules: Cations	AE000495	2367363
4044	51929.7	50748	0.0317526	0.031237	0.0314948	-1.01651	-0.00711098	0.944364	0.95742	Field3:H3:3	htrL	b3618	involved in lipopolysaccharide biosynthesis	Hypothetical, unclassified, unknown	Not classified	AE000440	1790048
1379	41784.8	41629.6	0.0162429	0.0159793	0.0161111	-1.0165	-0.00710635	0.966605	0.937533	Field1:F10:3	nuoL	b2278	NADH dehydrogenase I chain L	Energy metabolism	Energy metabolism, carbon: Aerobic respiration	AE000317	1788614
2209	42199.1	41869.8	0.0165934	0.0163242	0.0164588	-1.01649	-0.00710222	0.964569	0.943318	Field2:A2:4	kduD	b2842	2-deoxy-D-gluconate 3-dehydrogenase	Central intermediary metabolism	Central intermediary metabolism: Pool, multipurpose conversions	AE000368	1789208
489	40762.3	40632.6	0.01452	0.0142847	0.0144024	-1.01647	-0.00709567	0.976095	0.941681	Field1:A4:2	rfbX	b2037	putative O-antigen transporter	Putative transport proteins	Surface polysaccharides and antigens	AE000294	1788349
2519	43877.6	43318.6	0.0196937	0.0193752	0.0195345	-1.01644	-0.00708147	0.9179	0.903608	Field2:N5:3	b2534	b2534	putative enzyme (3.4.-)	Putative enzymes	Not classified	AE000340	1788884
1090	43092.2	42838.5	0.0185914	0.0182908	0.0184411	-1.01643	-0.00707907	0.941524	0.916727	Field1:D9:4	betA	b0311	choline dehydrogenase, a flavoprotein	Cell processes	Osmotic adaptation	AE000138	1786503
152	43042	42572.4	0.0179661	0.0176757	0.0178209	-1.01643	-0.0070779	0.951863	0.940914	Field1:O13:2	csrA	b2696	carbon storage regulator; controls glycogen synthesis, gluconeogenesis, cell size and surface properties	Regulatory function	Global regulatory functions	AE000353	1789047
3008	41066.4	40829.3	0.0146595	0.0144227	0.0145411	-1.01642	-0.00707129	0.975896	0.949008	Field2:P8:4	yceL	b1065	orf, hypothetical protein	Hypothetical, unclassified, unknown	Unknown	AE000207	1787304
1336	41294	41066	0.0155509	0.0152999	0.0154254	-1.0164	-0.00706466	0.970796	0.945635	Field1:P22:2	narU	b1469	nitrite extrusion protein 2	Transport and binding proteins	Transport of small molecules: Anions	AE000244	1787743
3585	40731.9	40504.6	0.0141118	0.0138845	0.0139982	-1.01637	-0.00705295	0.97822	0.94837	Field3:A10:2	yfdE	b2371	putative enzyme	Putative enzymes	Not classified	AE000325	1788714
4108	43374	42846.7	0.0184584	0.0181613	0.0183099	-1.01636	-0.00704677	0.945674	0.932376	Field3:H19:3	yihL	b3872	putative transcriptional regulator	Putative regulatory proteins	Not classified	AE000463	1790304
223	44231.6	43677.9	0.0207108	0.0203776	0.0205442	-1.01635	-0.00704357	0.86926	0.853112	Field1:M7:3	ydhB	b1659	putative transcriptional regulator LYSR-type	Putative regulatory proteins	Not classified	AE000261	1787949
1114	41748.5	41571.4	0.0159917	0.0157345	0.0158631	-1.01635	-0.00704271	0.968866	0.940079	Field1:D15:4	mukB	b0924	kinesin-like cell division protein involved in chromosome partitioning	Cell processes	Cell division	AE000194	1787154
24	41429.5	41042	0.0150848	0.0148427	0.0149637	-1.01631	-0.00702509	0.974173	0.958214	Field1:O5:1	galE	b0759	UDP-galactose-4-epimerase	Carbon compound catabolism	Degradation of small molecules: Carbon compounds	AE000178	1786974
2530	42585.5	42202.9	0.0177431	0.0174586	0.0176008	-1.0163	-0.00702057	0.952864	0.934537	Field2:D9:3	b2736	b2736	putative dehydrogenase	Putative enzymes	Not classified	AE000357	1789092
2811	51892	50807.7	0.0320373	0.0315247	0.031781	-1.01626	-0.00700472	0.947477	0.963854	Field2:F8:2	ybbC	b0498	orf, hypothetical protein	Hypothetical, unclassified, unknown	Unknown	AE000156	1786707
1076	43819	43596.8	0.0198623	0.0195449	0.0197036	-1.01624	-0.00699742	0.914578	0.890081	Field1:H5:4	ftsA	b0094	ATP-binding cell division protein, septation process, complexes with FtsZ, associated with junctions of inner and outer membranes	Cell processes	Cell division	AE000118	1786282
3668	41070.9	40796.2	0.0144425	0.0142119	0.0143272	-1.01623	-0.00699187	0.977295	0.952651	Field3:G6:3	yfjD	b2613	putative transport protein	Putative transport proteins	Not classified	AE000347	1788966
601	46338.6	45782.5	0.0237116	0.0233337	0.0235227	-1.0162	-0.00697733	0.521559	0.528355	Field1:A8:3	b1368	b1368	putative alpha helix protein	Hypothetical, unclassified, unknown	Not classified	AE000233	1787631
4187	46647	45798.3	0.023913	0.0235321	0.0237225	-1.01619	-0.00697308	0.600458	0.601396	Field3:F15:4	yjeQ	b4161	orf, hypothetical protein	Hypothetical, unclassified, unknown	Unknown	AE000488	1790605
3058	40414.2	40269.5	0.0136191	0.0134025	0.0135108	-1.01616	-0.0069612	0.980315	0.940704	Field2:D22:4	b1169	b1169	putative ATP-binding component of a transport system	Putative transport proteins	Not classified	AE000215	1787416
2254	41541.5	41226.2	0.0153451	0.0151013	0.0152232	-1.01615	-0.00695646	0.973116	0.952715	Field2:K12:4	gldA	b3945	glycerol dehydrogenase, (NAD)	Central intermediary metabolism	Central intermediary metabolism: Pool, multipurpose conversions	AE000468	1790381
2	46599.8	46136.4	0.0243538	0.0239673	0.0241605	-1.01613	-0.00694782	0.791438	0.807901	Field1:C1:1	araA	b0062	L-arabinose isomerase	Carbon compound catabolism	Degradation of small molecules: Carbon compounds	AE000116	1786248
718	47729.6	46939.9	0.0259066	0.0254958	0.0257012	-1.01611	-0.00694284	0.873561	0.883442	Field1:K12:4	oppF	b1247	homolog of Salmonella ATP-binding protein of oligopeptide ABC transport system	Putative transport proteins	Not classified	AE000223	1787500
2001	58419	56812	0.0428634	0.0421842	0.0425238	-1.0161	-0.0069367	0.969227	0.985649	Field2:A22:1	purB	b1131	adenylosuccinate lyase	Nucleotide biosynthesis and metabolism	Purine ribonucleotide biosynthesis	AE000213	1787376
302	42060	41720.4	0.016815	0.016549	0.016682	-1.01607	-0.00692455	0.962657	0.941306	Field1:K3:4	yjhI	b4299	putative regulator	Putative regulatory proteins	Not classified	AE000500	1790752
2880	41229.4	40987.4	0.0151958	0.0149554	0.0150756	-1.01607	-0.00692407	0.973543	0.948972	Field3:L8:2	ybfG	b0690	orf, hypothetical protein	Hypothetical, unclassified, unknown	Unknown	AE000172	1786906
927	41069	40880.4	0.0150058	0.0147688	0.0148873	-1.01605	-0.00691459	0.974463	0.946357	Field1:N15:2	ybbM	b0491	putative metal resistance protein	Putative transport proteins	Drug/analog sensitivity	AE000155	1786699
285	40637.6	40493.7	0.0141474	0.013925	0.0140362	-1.01597	-0.00688016	0.978478	0.945634	Field1:I23:3	yidL	b3680	putative ARAC-type regulatory protein	Putative regulatory proteins	Not classified	AE000445	1790114
2725	42605.4	42191	0.0176299	0.0173529	0.0174914	-1.01596	-0.00687853	0.955429	0.938677	Field2:J10:1	yagA	b0267	orf, hypothetical protein	Hypothetical, unclassified, unknown	Unknown	AE000134	1786462
1278	41792.3	41579.2	0.0165104	0.016251	0.0163807	-1.01596	-0.00687785	0.965121	0.940137	Field1:L8:2	dsbG	b0604	thiol:disulfide interchange protein	Central intermediary metabolism	Central intermediary metabolism: Pool, multipurpose conversions	AE000166	1786821
3202	42868.3	42472.8	0.0178713	0.0175912	0.0177312	-1.01592	-0.00686052	0.953707	0.935579	Field3:C9:2	b1520	b1520	orf, hypothetical protein	Hypothetical, unclassified, unknown	Unknown	AE000249	1787799
2845	55533.8	54120.3	0.0378604	0.037269	0.0375647	-1.01587	-0.00683718	0.963739	0.978415	Field2:J16:2	ybdJ	b0580	orf, hypothetical protein	Hypothetical, unclassified, unknown	Unknown	AE000163	1786794
158	41416.5	41222.5	0.0156399	0.0153962	0.015518	-1.01583	-0.00682038	0.971476	0.947343	Field1:K15:2	sspA	b3229	regulator of transcription; stringent starvation protein A	Regulatory function	Global regulatory functions	AE000402	1789624
2809	42058.2	41745	0.0166525	0.016393	0.0165227	-1.01582	-0.0068185	0.964865	0.945252	Field2:B8:2	ybbJ	b0488	orf, hypothetical protein	Hypothetical, unclassified, unknown	Unknown	AE000155	1786696
3510	42282.9	42065	0.0170689	0.0168035	0.0169362	-1.0158	-0.00680722	0.961728	0.936914	Field3:K14:1	yohD	b2136	orf, hypothetical protein	Hypothetical, unclassified, unknown	Unknown	AE000303	1788458
3065	40602	40398.9	0.0139239	0.0137074	0.0138157	-1.01579	-0.00680338	0.979653	0.948148	Field2:B24:4	ycgL	b1179	orf, hypothetical protein	Hypothetical, unclassified, unknown	Unknown	AE000216	1787427
1576	43036.3	42560.2	0.0178629	0.0175877	0.0177253	-1.01565	-0.00674408	0.955388	0.943714	Field2:O9:1	yrdD	b3283	putative DNA topoisomerase	Putative enzymes	Not classified	AE000406	1789677
3262	40443.8	40239.6	0.0135455	0.0133152	0.0134304	-1.01565	-0.00674382	0.979307	0.940188	Field3:K23:2	ydgO	b1630	orf, hypothetical protein	Hypothetical, unclassified, unknown	Unknown	AE000258	1787917
2229	40841.8	40627.7	0.0144246	0.0142024	0.0143135	-1.01564	-0.00674085	0.977823	0.950875	Field2:I6:4	agaI	b3141	putative galactosamine-6-phosphate isomerase	Putative enzymes	Not classified	AE000395	1789530
4114	42254.7	41810.9	0.016549	0.0162945	0.0164218	-1.01562	-0.0067306	0.966756	0.954279	Field3:D21:3	yiiE	b3889	orf, hypothetical protein	Hypothetical, unclassified, unknown	Unknown	AE000464	1790322
1431	43149.5	42744.3	0.0184311	0.0181479	0.0182895	-1.01561	-0.00672562	0.947361	0.928017	Field1:N22:3	hybE	b2992	member of hyb operon	Energy metabolism	Energy metabolism, carbon: Anaerobic respiration	AE000382	1789366
2749	41492.5	41233.7	0.0150072	0.0147767	0.0148919	-1.0156	-0.00672281	0.975964	0.952892	Field2:J16:1	yahC	b0317	orf, hypothetical protein	Hypothetical, unclassified, unknown	Unknown	AE000138	1786509
2233	43663.1	43173.5	0.0192277	0.0189325	0.0190801	-1.0156	-0.00672063	0.933973	0.919676	Field2:A8:4	gltF	b3214	regulator of gltBDF operon, induction of Ntr enzymes	Regulatory function	Central intermediary metabolism: Pool, multipurpose conversions	AE000401	1789608
1436	44053.5	43727.8	0.0202084	0.0198988	0.0200536	-1.01556	-0.00670587	0.906972	0.88772	Field1:H24:3	ttdA	b3061	L-tartrate dehydratase, subunit A	Energy metabolism	Energy metabolism, carbon: Fermentation	AE000388	1789442
695	41159	40942.4	0.0149641	0.0147349	0.0148495	-1.01556	-0.00670551	0.975625	0.949417	Field1:M6:4	artP	b0864	ATP-binding component of 3rd arginine transport system	Transport and binding proteins	Transport of small molecules: Amino acids, amines	AE000188	1787089
3609	43633.8	43273.9	0.0189723	0.0186838	0.018828	-1.01544	-0.006655	0.941241	0.92233	Field3:A16:2	b2439	b2439	orf, hypothetical protein	Hypothetical, unclassified, unknown	Unknown	AE000331	1788780
[truncated: 2,955 more rows]
