# Supplementary material for: Characterization of Escherichia coli MG1655 grown in a low-shear modeled microgravity environment
Source: BMC Microbiol. 2007 Mar 7;7:15. doi: 10.1186/1471-2180-7-15 (PMC1852313; doi:10.1186/1471-2180-7-15)
Supplement: Additional file 10 — MOPS replicate 1. Detailed data and analysis for MOPS replicate 1 [file 1471-2180-7-15-S10.xls]

## Sheet: crunched data
SPOT No.	ControlVol	ControlPct	SPOT No.	TestVol	TestPct
1	154476	0.0468091	1	89555.8	0.0395157
2	36717.9	0.0107704	2	28505	0.0113021
3	297312	0.0864082	3	238116	0.0941944
4	31027.5	0.00920142	4	24547.4	0.00966876
5	32465.5	0.00897414	5	30397.9	0.0112836
6	9643.22	0.0027932	6	5756.44	0.00223685
7	16292.9	0.00451633	7	13530.1	0.00490777
8	5440.49	0.00160904	8	4318.86	0.00185921
9	30668.2	0.00932553	9	25522.5	0.0105907
10	4027.86	0.00124263	10	3295.88	0.0014332
11	2063.57	0.000647564	11	1716.84	0.000732627
12	5226.89	0.00162174	12	4421.37	0.00187632
13	7242.78	0.00214323	13	9824.41	0.00367777
14	4254.02	0.00127736	14	2928.78	0.00129923
15	140760	0.042404	15	101695	0.0406061
16	67955.3	0.0203401	16	49788.8	0.0198179
17	30313.2	0.00887998	17	24215.3	0.00994
18	12198.4	0.00360266	18	11117.5	0.00436375
19	39447.1	0.0117267	19	33683.1	0.0127752
20	76908	0.0234257	20	54728	0.0256397
21	3353.07	0.00100067	21	2563.81	0.00105702
22	46453.8	0.0134216	22	38832.8	0.0149757
23	139867	0.0418612	23	105772	0.0424202
24	6109.7	0.00184296	24	4604.8	0.00198175
25	254666	0.0698567	25	222207	0.0767734
26	51538.5	0.0151259	26	34745	0.0126104
27	194538	0.0568209	27	165533	0.0673785
28	63470.9	0.0191221	28	49072.9	0.0192136
29	2944.39	0.000899983	29	2558.2	0.00109961
30	139857	0.0415722	30	104682	0.0415543
31	114127	0.0341554	31	84147.9	0.0343328
32	3427.76	0.00103691	32	2551.47	0.00108195
33	102932	0.0307891	33	83484.2	0.0330261
34	3476.18	0.001046	34	3026.51	0.00125253
35	15932.4	0.00477897	35	13067.2	0.00533245
36	4500.32	0.00136529	36	3622.1	0.00151827
37	3394.72	0.00101492	37	2609.84	0.00110265
38	22431.6	0.00674602	38	21103.7	0.00861429
39	266379	0.0794027	39	182503	0.0776021
40	10321.3	0.00304058	40	7726.41	0.00348855
41	44388.8	0.0130947	41	37886.6	0.0141152
42	10485.1	0.00300013	42	11931.4	0.00417925
43	65690.7	0.0192737	43	79828.5	0.0313536
44	312026	0.0957023	44	243304	0.102054
45	10989.7	0.0032513	45	7097.49	0.00291735
46	76618.8	0.022854	46	56356.8	0.0225718
47	82979.5	0.0250681	47	58298	0.0234689
48	58763.1	0.0171274	48	49092.7	0.0188445
49	35765	0.0107727	49	26414.9	0.0106043
50	23151.5	0.0069749	50	20697.4	0.00805
51	52331.2	0.0156299	51	39797.1	0.0156035
52	80965.7	0.0244768	52	60175.3	0.0240589
53	45380.1	0.0134208	53	33554.1	0.0132525
54	84807.3	0.0254364	54	62193.4	0.0242944
55	127708	0.0380174	55	94898.5	0.0376981
56	173065	0.0495748	56	115645	0.0463135
57	58901.4	0.0178371	57	42720.5	0.0172667
58	6584.46	0.00198226	58	5760.64	0.0021973
59	71017	0.0213087	59	51966.6	0.0210432
60	57235.9	0.0161245	60	53519.4	0.0192866
61	16638.6	0.00484328	61	13571.6	0.0054915
62	35278	0.0103867	62	27467.6	0.0110543
63	5379.12	0.00160714	63	4987.14	0.00203097
64	19568	0.00583003	64	12834.4	0.00521223
65	5722.25	0.00174974	65	4797.9	0.00201268
66	3908.43	0.0012145	66	3528.68	0.00140383
67	11803.3	0.00337211	67	10699.1	0.00397242
68	8340.53	0.00251436	68	6984.16	0.00282187
69	5366.38	0.00161353	69	4755.79	0.00189926
70	13285.8	0.00391495	70	9872.47	0.00403773
71	20115.9	0.0057907	71	14654.3	0.00565601
72	82336.9	0.0245831	72	61280.6	0.0243402
73	5759	0.00167811	73	4376.93	0.00179303
74	14278.5	0.0042814	74	9504.83	0.00394603
75	41130.9	0.0122096	75	24976	0.00959464
76	6875.6	0.0020531	76	5625.73	0.00244707
77	120264	0.0354412	77	108679	0.0417478
78	260151	0.0727661	78	166991	0.0651759
79	14597.5	0.00435639	79	10442.9	0.00439602
80	6501.56	0.00199314	80	4862.53	0.00213328
81	15817.7	0.00442923	81	15245.8	0.00555606
82	11030.3	0.00327261	82	9890.6	0.00379818
83	30179.8	0.0082942	83	21326.9	0.00813532
84	19509.6	0.00582627	84	14367.1	0.00556504
85	39257	0.0117545	85	29538.1	0.0116227
86	46217.4	0.0137698	86	33061.4	0.013431
87	4038.84	0.00119447	87	3379.74	0.00139742
88	37524.7	0.0112813	88	25341.7	0.0101997
89	7302.58	0.0022999	89	5483.72	0.00232798
90	12339.3	0.00350709	90	8485.72	0.00344457
91	5366.64	0.00158452	91	3824.16	0.00174712
92	27540.8	0.00804249	92	23993.1	0.00908182
93	11539.7	0.00351739	93	8319.07	0.00340281
94	60971.3	0.018211	94	45545.4	0.0184393
95	17137.5	0.00513971	95	19241	0.00777081
96	38400.8	0.011417	96	27963.3	0.0113724
97	1.30494e+06	0.392299	97	945571	0.366557
98	28736.7	0.00876878	98	18981.5	0.00817311
99	31698.3	0.00965762	99	21450.5	0.00908726
100	11174	0.00338	100	8565.19	0.00353348
101	36133.1	0.0112545	101	23165.3	0.0103015
102	62409.4	0.0192892	102	34351.6	0.0148086
103	29987.8	0.00878367	103	21605.6	0.0087269
104	45617.3	0.0135155	104	29375.6	0.0121451
105	17217.7	0.00524607	105	11785.2	0.00494836
106	10786.4	0.00332484	106	7966.26	0.00333318
107	14008.9	0.00418914	107	10982.2	0.00437655
108	9097.04	0.00273935	108	8476.98	0.00345838
109	46030.7	0.0137629	109	50967.4	0.0192916
110	23344.1	0.00693307	110	18351.7	0.00747012
111	7186.06	0.00200207	111	5549.63	0.00206006
112	62261	0.0190646	112	40107.8	0.0161416
113	47199.6	0.0131542	113	32729.8	0.0120744
114	3043.07	0.000932796	114	2240.08	0.000941765
115	12133.2	0.00364431	115	9156.78	0.00383046
116	13579.5	0.00366333	116	15839.2	0.00524026
117	2844.6	0.000844886	117	2677.09	0.00105406
118	65995.8	0.0175188	118	54611.5	0.0176137
119	44571.5	0.0115205	119	26926.4	0.00856229
120	14588.8	0.00409141	120	14997.6	0.00520555
121	103207	0.0321283	121	71551.3	0.0321631
122	5980.1	0.0017834	122	5000.5	0.00193969
123	48701.5	0.0148889	123	33147.8	0.0135404
124	12653.4	0.003762	124	11495.1	0.00444845
125	12547.9	0.00378345	125	10738.7	0.00434985
126	36646.7	0.0108989	126	28256.9	0.011288
127	45271	0.0133814	127	34162.2	0.0135366
128	26334.8	0.00776195	128	19508.6	0.00809382
129	20004.2	0.00586279	129	18324.3	0.00678129
130	30301.6	0.00906017	130	24767.7	0.0100877
131	5165.72	0.00146743	131	3783.55	0.00154889
132	13544.9	0.0040783	132	9403.95	0.00378984
133	44250.6	0.013145	133	32189.2	0.0132822
134	74966.9	0.0214602	134	59482.7	0.0213327
135	9455.11	0.00276651	135	7882.38	0.00294124
136	51220.9	0.0154193	136	37160.9	0.0152628
137	119117	0.0354603	137	88609.9	0.0353926
138	44371.4	0.0132902	138	32887.6	0.0132166
139	145048	0.0428006	139	105285	0.0414595
140	41636.9	0.0124993	140	24626.8	0.00986736
141	140594	0.0425168	141	126022	0.0502513
142	5007.18	0.00149287	142	3865.54	0.00159748
143	219630	0.0682342	143	150395	0.0639866
144	55173.8	0.0161537	144	41301.3	0.0163546
145	34479.9	0.0105336	145	28374.2	0.0115555
146	12185.3	0.00358834	146	7812.78	0.00299169
147	108705	0.0331338	147	70422.6	0.0286944
148	35932.6	0.0100908	148	31689.5	0.0114926
149	16053.5	0.00495712	149	10961.5	0.00467998
150	34527.2	0.00991499	150	31559.1	0.0112674
151	11819.1	0.00345269	151	10266.8	0.00378613
152	54265.3	0.0154853	152	33639.6	0.0118708
153	70460	0.0206993	153	63182.3	0.0240583
154	70992.8	0.0212475	154	53782.6	0.0209504
155	33104	0.00959832	155	23475.5	0.00901885
156	10495.7	0.0031401	156	8417.13	0.00321188
157	19688.5	0.00560704	157	12716.2	0.00491907
158	42870.5	0.0122251	158	32008.4	0.0127311
159	28848.3	0.00854495	159	20662.1	0.00799595
160	115986	0.0332039	160	85406.3	0.0332843
161	56279.9	0.0169242	161	45989.6	0.0177813
162	11460	0.00350904	162	9748.88	0.00374195
163	591390	0.156053	163	424500	0.137452
164	80275.9	0.023733	164	58877.7	0.0224248
165	24073.6	0.0070889	165	19211	0.007589
166	9227.05	0.00277451	166	6389.5	0.0025939
167	59138.5	0.0175856	167	42731.4	0.0172431
168	25327.6	0.00758167	168	19576.5	0.00773885
169	93169.7	0.0264694	169	68701.8	0.0257461
170	10860.2	0.00313318	170	7675.48	0.00294008
171	83461.8	0.0253142	171	54594.6	0.0225927
172	17389.9	0.00520727	172	12587.1	0.00527044
173	163335	0.049278	173	98185.1	0.0397567
174	22272.8	0.00651133	174	16372.4	0.00663239
175	24839.3	0.00709611	175	19190.5	0.00695223
176	41133.6	0.0123802	176	30132.4	0.0122627
177	84441.3	0.0246216	177	55035.1	0.022304
178	42126	0.0123922	178	30331.7	0.0123401
179	99456.8	0.028005	179	80407.3	0.0307952
180	27859.8	0.00742424	180	17010.7	0.00617794
181	96791.4	0.028931	181	64142.3	0.0261188
182	3585.97	0.00109339	182	2709.5	0.00111697
183	33409.8	0.00909863	183	30082.1	0.0100428
184	243715	0.0720281	184	163705	0.0650351
185	73922.8	0.0217877	185	52142.4	0.0221986
186	15191.1	0.00449712	186	10505.7	0.00450931
187	10432.9	0.00304777	187	8000.91	0.00343352
188	107191	0.0313804	188	79535.7	0.0321693
189	33778	0.0100078	189	25316.2	0.0104995
190	51509.1	0.015399	190	38014.8	0.0155415
191	5453.41	0.00162488	191	4621.56	0.00185373
192	154529	0.0466102	192	118488	0.0485019
193	16890.5	0.00502939	193	12591.9	0.00516036
194	31521.4	0.00944381	194	22370.7	0.00897948
195	62808.3	0.0182689	195	43101.8	0.0176257
196	4670.71	0.00140979	196	3402.18	0.00149033
197	22347.7	0.00676907	197	17210.1	0.00717658
198	34803.6	0.0105908	198	23180.6	0.00991396
199	455042	0.129657	199	245058	0.0914313
200	52045.5	0.0156765	200	32623.6	0.0139944
201	19864.3	0.00591217	201	15227.9	0.00646902
202	48949.7	0.0160384	202	23953.9	0.00964319
203	36377.8	0.0111598	203	22240.2	0.00821533
204	8932.6	0.00277783	204	7580.63	0.0030851
205	15968.2	0.00456319	205	12986.2	0.00522971
206	26234.9	0.00799182	206	19830.4	0.00833474
207	71671.8	0.0216415	207	54019.8	0.0223289
208	45704.5	0.0138088	208	33612.7	0.0136462
209	52156.3	0.0152113	209	42641	0.0174764
210	26076.7	0.00771241	210	21492.3	0.00850656
211	36203	0.0106286	211	27643.6	0.0108908
212	24399.6	0.00732015	212	18223.9	0.00727609
213	16461.7	0.00468053	213	10917.8	0.00469694
214	11772.8	0.00344444	214	9244.83	0.00377233
215	10154	0.00303578	215	8160.27	0.00342031
216	3970.13	0.00119898	216	3364.7	0.00141996
217	32884.3	0.00967481	217	25785	0.0101629
218	52352.9	0.0153952	218	47580	0.017696
219	360902	0.106561	219	281688	0.109889
220	10050.2	0.00285631	220	8577.44	0.00311831
221	178314	0.053351	221	141812	0.0580286
222	14536.1	0.00434737	222	10880.4	0.00426547
223	31921.9	0.00954432	223	21023.9	0.00848805
224	9169.05	0.00255876	224	6836.04	0.00258647
225	14569.6	0.00439299	225	11949.7	0.004854
226	31051.4	0.00933202	226	26530	0.00982435
227	24904.5	0.00720334	227	16316.1	0.00679303
228	38297.8	0.0111912	228	22444.6	0.00887033
229	16922.5	0.00492991	229	12477	0.00495845
230	26576	0.00792081	230	18692.7	0.00733307
231	14323.3	0.00423618	231	10691.7	0.00435565
232	21856.5	0.00602621	232	15504.3	0.00600364
233	8680.91	0.0026038	233	6372.33	0.0027783
234	11267.4	0.00333775	234	8410.91	0.00336713
235	30908	0.00907285	235	31091.3	0.0119209
236	23148.2	0.00705281	236	18800.7	0.00782976
237	25651	0.00751662	237	15169.2	0.00601015
238	5390.8	0.00162908	238	4437.53	0.00183186
239	5703.74	0.00174305	239	4084.41	0.00168236
240	81397.9	0.0238461	240	55648.9	0.0245157
241	15922	0.00477272	241	12273.9	0.0049064
242	9517.81	0.00284931	242	7064.95	0.00289103
243	9824.68	0.00296691	243	7279.44	0.00297158
244	10749	0.00325807	244	8044.01	0.00334181
245	46051.3	0.0137275	245	32976.6	0.0137771
246	9346.12	0.00281436	246	7735.69	0.00308919
247	15736.3	0.0046292	247	11602.2	0.00459113
248	24762.2	0.00745005	248	18290.4	0.00793982
249	6447.23	0.00185669	249	4331.5	0.00184093
250	117748	0.0357628	250	105672	0.0421799
251	11579.6	0.00349296	251	7654.27	0.00325561
252	35628.1	0.0104745	252	27526.8	0.0108846
253	28602	0.0085868	253	21087.4	0.00861805
254	38417.7	0.0115483	254	27970.2	0.0111731
255	38341.7	0.011351	255	28210.5	0.0108544
256	47557.7	0.0141652	256	27221.4	0.01285
257	33956.2	0.0102676	257	25509.9	0.0102475
258	20316.5	0.0059396	258	13341.8	0.005102
259	34629.8	0.0102489	259	26474.8	0.0104025
260	211066	0.0636217	260	148745	0.0603541
261	43661.8	0.0126728	261	39749.5	0.0146464
262	32815.6	0.00989455	262	23206.4	0.00935649
263	7226.17	0.00198397	263	5186.26	0.0019736
264	73581.6	0.0207867	264	55584.6	0.0238469
265	24035.1	0.00706438	265	17409.8	0.00688991
266	131303	0.0394506	266	98691.7	0.0396127
267	94058.4	0.0272327	267	63203	0.0256745
268	52349.1	0.0153891	268	37699	0.0146899
269	308446	0.0888498	269	306753	0.116722
270	129658	0.0393272	270	77528.4	0.0333441
271	48605.4	0.0144478	271	33827.7	0.0135827
272	28130.8	0.00863887	272	21941.6	0.00913774
273	12971.7	0.00385691	273	10671.8	0.00437376
274	12801.9	0.0037089	274	8865.74	0.00352603
275	103201	0.0313579	275	52539.4	0.0247222
276	39999.3	0.0113985	276	29343.2	0.0125284
277	10429.7	0.00315394	277	9165.7	0.00371271
278	42851.3	0.0128728	278	37091.3	0.0146984
279	61398.9	0.0185138	279	44301.2	0.0174563
280	30223.9	0.00870469	280	21012.3	0.00823288
281	60896.1	0.0176925	281	46560.9	0.019328
282	161542	0.0461616	282	114704	0.0456251
283	109531	0.0314016	283	82883.7	0.033463
284	66506.1	0.0190972	284	52244.6	0.019934
285	29271.6	0.00864637	285	23106.5	0.00951748
286	24281.9	0.00720127	286	19395.4	0.00773984
287	52646	0.0157333	287	38473.4	0.0150922
288	15642.3	0.00465025	288	12309.8	0.00522149
289	187748	0.0563181	289	125605	0.0501998
290	31418.8	0.00935381	290	23092.1	0.00974489
291	42538.2	0.0126306	291	31628.6	0.013079
292	27245.2	0.00811359	292	19883.8	0.00800498
293	28532.9	0.00843851	293	18398.2	0.00762305
294	19090.7	0.0057424	294	13852.6	0.00578797
295	14371.6	0.00415748	295	8799.31	0.00363054
296	16016.3	0.00472431	296	10820.1	0.00475578
297	25418	0.00757054	297	22933	0.00899369
298	39373.4	0.0117415	298	29391.7	0.0121018
299	654089	0.195888	299	523141	0.216002
300	265056	0.0827596	300	164186	0.0706724
301	38938.5	0.0115276	301	29983.9	0.0118906
302	16952.4	0.0050459	302	13148.5	0.00541426
303	41351.4	0.0122999	303	32211.5	0.0130092
304	94199	0.0275715	304	64838.5	0.0281421
305	77248.6	0.0229609	305	62707.6	0.025383
306	13518.3	0.00408927	306	9680.24	0.0040437
307	29621.7	0.00888608	307	21281.5	0.0090633
308	24897.5	0.0072077	308	18086.9	0.00719722
309	35344.9	0.0102986	309	25530.2	0.0105979
310	86605.2	0.0237512	310	69315.2	0.0244178
311	28333.3	0.00798176	311	19655	0.00760023
312	55079.2	0.0164786	312	38477.9	0.0168304
313	27389.7	0.00810321	313	20052.2	0.00820637
314	154974	0.0455982	314	164872	0.0598034
315	44293.9	0.0131275	315	31936.6	0.0124139
316	106077	0.0281703	316	71829	0.0247162
317	49183.7	0.0143724	317	37306.6	0.0145478
318	101443	0.0283552	318	73858.5	0.0279385
319	8421.46	0.00247496	319	6571.58	0.00269834
320	58187.4	0.0169944	320	41367.4	0.0165413
321	34206.4	0.010165	321	26004.5	0.0100579
322	7895.15	0.00234519	322	5929.11	0.00228624
323	79864.8	0.0231987	323	59731.1	0.0239713
324	18826.3	0.00533827	324	14119.7	0.00581985
325	45506.2	0.0133063	325	32650.6	0.0131645
326	153623	0.0441768	326	126020	0.0489919
327	155187	0.047398	327	134265	0.059266
328	16123.4	0.00479057	328	12546.4	0.00534917
329	111055	0.0332854	329	82588.1	0.0323729
330	25019.8	0.00742834	330	13123	0.00502634
331	37653.1	0.0109983	331	26868.3	0.0108474
332	156238	0.0443191	332	130169	0.0497676
333	76733	0.0216913	333	47640.3	0.0187571
334	14283.9	0.00419989	334	10919.8	0.00443686
335	168719	0.0507208	335	132250	0.0563504
336	66157.7	0.0191015	336	53278.2	0.0203932
337	38900.9	0.0116164	337	28697.4	0.0110757
338	84717.7	0.0249747	338	59469	0.0229746
339	16747.6	0.00503293	339	12902.4	0.00524858
340	152243	0.044652	340	89287.1	0.0348985
341	38266.5	0.0112218	341	26791	0.0106808
342	21597.5	0.00645055	342	15287	0.00608052
343	29798.6	0.00882333	343	21550.2	0.00883466
344	25134.4	0.00727701	344	18261.6	0.00766854
345	87403.5	0.0265637	345	59200.7	0.0231502
346	124687	0.039083	346	85273.9	0.037152
347	6715.54	0.00202313	347	4993.37	0.00208816
348	16362.5	0.00479047	348	13126.8	0.00540047
349	33174.9	0.00947241	349	22732.3	0.00874847
350	288924	0.0833108	350	239311	0.0931486
351	40421.2	0.0115733	351	30581.2	0.0123879
352	15240.7	0.00443773	352	11372.4	0.00466696
353	25419	0.00767203	353	19137.5	0.00777599
354	5905.9	0.00176756	354	4066.27	0.00171517
355	122729	0.0347956	355	110203	0.0417398
356	6046.38	0.00185354	356	4049.23	0.00165402
357	29787.2	0.00875803	357	22254.7	0.00924941
358	61079.9	0.0179708	358	42490.5	0.0177771
359	417924	0.11101	359	311132	0.106557
360	7897.38	0.00235255	360	6065.74	0.00258625
361	27619.7	0.00793544	361	19781.4	0.00738756
362	102243	0.0296498	362	73976.2	0.0288254
363	194880	0.0555749	363	157338	0.0599714
364	57483.7	0.0169812	364	44770.8	0.0203814
365	92012	0.0271546	365	65748.8	0.0260998
366	175270	0.0502186	366	140896	0.0532055
367	19230.6	0.00561894	367	14576.9	0.00573958
368	40105.9	0.0115741	368	29557.1	0.0116593
369	101740	0.0288656	369	76086.2	0.0313676
370	47861.5	0.0135528	370	32329.5	0.0132557
371	22253.2	0.00657926	371	17423.8	0.00676365
372	87183.6	0.0254104	372	59931.7	0.0240696
373	86333.3	0.0252208	373	56654.8	0.022304
374	27446.6	0.00822619	374	19646.2	0.00785431
375	6943.15	0.00207742	375	4487.35	0.00187187
376	70789.6	0.021046	376	45177	0.0187786
377	89900.9	0.0264156	377	57499.4	0.0231818
378	90621.8	0.0259612	378	64386.3	0.025874
379	476067	0.134613	379	350926	0.142673
380	188567	0.0530306	380	176403	0.0659305
381	358001	0.101923	381	301492	0.122206
382	39760.5	0.0118426	382	27966.4	0.0116319
383	184954	0.0533663	383	170548	0.0654734
384	163320	0.0468229	384	121688	0.0477157
385	49064.4	0.0146035	385	41744.8	0.0167225
386	89606.4	0.0274465	386	97012	0.0382208
387	10732.9	0.00316748	387	8721.94	0.0035946
388	65504.2	0.018283	388	62631.4	0.0212866
389	59815.1	0.0177245	389	43948.2	0.0174588
390	52795.5	0.0156475	390	39972.7	0.0159809
391	113101	0.0341295	391	72433.8	0.0311354
392	227142	0.068105	392	174984	0.0671801
393	50893	0.0134359	393	41089.8	0.0131233
394	15862.1	0.00476754	394	12594.2	0.00513761
395	173089	0.0512375	395	147326	0.0634462
396	34166.7	0.0101353	396	26282.3	0.0103694
397	43197.9	0.0120538	397	34441.3	0.0130953
398	65756.2	0.0196487	398	51506.4	0.020305
399	54036.7	0.0159727	399	39770	0.0160081
400	56885.9	0.0177486	400	50867.7	0.0226749
401	113486	0.0337074	401	88063	0.036455
402	36611	0.0108611	402	31367.4	0.0123763
403	110554	0.0325005	403	95720.2	0.0409193
404	243277	0.0683235	404	184326	0.0716652
405	5440.98	0.00161665	405	4278.06	0.00176015
406	80320.8	0.0235737	406	62566.1	0.0256256
407	24190.5	0.00715239	407	17950.5	0.00699673
408	44646.1	0.0133939	408	32650.3	0.0129627
409	53932.8	0.0163985	409	56051.4	0.0207914
410	48948.1	0.0147894	410	48722.7	0.0178605
411	47453.3	0.0142352	411	35153.1	0.0146668
412	101254	0.0301034	412	88301.4	0.0346348
413	26037.9	0.00764734	413	18206.8	0.00707844
414	86956.1	0.0255605	414	59500.7	0.0242238
415	37209.6	0.0110803	415	29280.5	0.0108894
416	23945.2	0.00710163	416	20002.7	0.00761034
417	45669.5	0.0135893	417	36896	0.0152496
418	59574.8	0.0178906	418	50597.8	0.020056
419	6520.76	0.00198058	419	5640.81	0.00251446
420	40353.3	0.012007	420	32873.8	0.0131443
421	46830.1	0.0140612	421	35876.1	0.0143876
422	43436	0.0126612	422	28924.5	0.0109022
423	4986.6	0.00148532	423	4150.62	0.00171166
424	48985.3	0.0145973	424	36584.1	0.0144298
425	3771.59	0.00114871	425	2796.57	0.00119814
426	3918.61	0.0012068	426	3192.63	0.00136839
427	15310.7	0.00411397	427	17336.1	0.00575326
428	773864	0.222473	428	529138	0.193587
429	32711.8	0.0095386	429	22491.1	0.00852479
430	15158.8	0.00461413	430	10788	0.00441396
431	18820.1	0.00564042	431	14376.7	0.00556483
432	10234.1	0.00309016	432	7163.08	0.00304859
433	76173.5	0.022759	433	57216.2	0.0229532
434	72961	0.0216556	434	65552.1	0.0245486
435	60298.3	0.0175331	435	49336	0.0181604
436	419104	0.125773	436	312729	0.132314
437	81681.8	0.0242011	437	56001	0.021614
438	103708	0.0299994	438	88749.5	0.0319641
439	96890.8	0.0286306	439	73733.8	0.0288453
440	41637.8	0.0120153	440	36004	0.013261
441	7884.41	0.00244056	441	5569.14	0.00232863
442	353648	0.109012	442	381477	0.137452
443	4090.85	0.00123077	443	3303.85	0.00137457
444	29699.6	0.00828062	444	24198.7	0.00901631
445	56024.4	0.0167651	445	41650	0.0170225
446	7018.07	0.00215445	446	5396.68	0.0021513
447	14980.4	0.00452893	447	10611.5	0.00433918
448	339061	0.0998034	448	267656	0.101151
449	18700.6	0.00560635	449	13964.2	0.00553478
450	30904.1	0.00917427	450	25150.4	0.0096612
451	9674.4	0.0028529	451	8065.45	0.00318589
452	11827.2	0.00329908	452	11358.5	0.00396218
453	11903.4	0.00327303	453	11544	0.00409753
454	3646.36	0.00112212	454	2995.28	0.00124315
455	10772.7	0.00310521	455	8640.3	0.00344091
456	19256.3	0.00565439	456	14598.9	0.00596237
457	53856.1	0.0160103	457	37957.4	0.0147686
458	28005.8	0.00839708	458	19237.8	0.00727903
459	10432.6	0.00312863	459	6900.38	0.00287768
460	49815.8	0.0149805	460	36404.2	0.0143752
461	55798.8	0.0165231	461	53165.2	0.0209855
462	16294.2	0.00486245	462	12659.7	0.00516466
463	12887.1	0.00390491	463	10813.7	0.00428521
464	72935.5	0.0220197	464	57236.3	0.023966
465	63936.1	0.0191362	465	45649.9	0.0177597
466	169296	0.0516733	466	155633	0.0594937
467	17067	0.00529215	467	12982.2	0.00531452
468	20231.8	0.00598709	468	21199.7	0.0084561
469	36161.6	0.0100465	469	39684.8	0.0145029
470	67707.6	0.0201282	470	81707.9	0.0322204
471	254047	0.0764582	471	420719	0.166581
472	75861.1	0.0227404	472	112704	0.0423588
473	79094.4	0.0234327	473	70106.7	0.0266868
474	85750.8	0.0254755	474	79024.7	0.0311236
475	123676	0.0346697	475	101062	0.0400372
476	87057.8	0.0258878	476	86961.8	0.0333931
477	52990.7	0.0154277	477	47488.8	0.0185793
478	53762.9	0.0154111	478	43901	0.017394
479	32877	0.00985167	479	37771.6	0.0147692
480	206128	0.0616357	480	161999	0.0630403
481	12695.2	0.00382984	481	11546.4	0.00469026
482	9110.22	0.00277189	482	7031.27	0.00303282
483	8720.6	0.00262649	483	6225.41	0.00261261
484	4723.28	0.001468	484	4824.2	0.00192385
485	10066.6	0.00304627	485	8893.69	0.0036184
486	20335.6	0.00608408	486	15071.8	0.00604311
487	66028.9	0.0193723	487	53678.3	0.020951
488	7317.05	0.00216466	488	5778.41	0.00233423
489	7577.14	0.00223946	489	6323.14	0.00245081
490	101188	0.0299203	490	79462	0.0335058
491	187446	0.0563084	491	137949	0.0563441
492	8802.83	0.00270561	492	6775.4	0.00271201
493	21261.5	0.00621336	493	15973.9	0.0067937
494	83544	0.0246702	494	78053.8	0.0315227
495	337671	0.101187	495	149715	0.0586987
496	27366.6	0.00831351	496	20245.3	0.00781468
497	13072.8	0.00392826	497	9511.97	0.00401995
498	33284.4	0.00983232	498	24251.4	0.00901202
499	376563	0.117811	499	239759	0.115053
500	7497.46	0.00226309	500	5190.07	0.00216812
501	8890.71	0.00245333	501	6626.26	0.00240698
502	8086.41	0.00241322	502	6652.54	0.00259823
503	23953.7	0.00705414	503	19642.3	0.00772973
504	30930	0.00934105	504	20672.6	0.00852355
505	6370.77	0.00192119	505	4909.68	0.00208293
506	30806.5	0.00915117	506	24940.6	0.00940296
507	19464.9	0.00583033	507	14521.4	0.00617973
508	16449.6	0.00469465	508	11405.9	0.00411723
509	69187.9	0.0208351	509	51887.7	0.0210163
510	34408.5	0.00996774	510	24985.7	0.00968647
511	810542	0.23176	511	699991	0.261908
512	402057	0.119882	512	297568	0.121474
513	67295	0.0204023	513	51222.8	0.0221927
514	6103.48	0.00182478	514	5004.27	0.00212344
515	13056.4	0.00384739	515	9484.35	0.00388505
516	79553.3	0.0230648	516	53565.3	0.0237976
517	26740.1	0.00760628	517	19697.4	0.00733416
518	6856.77	0.00205415	518	5370.42	0.00216418
519	11627.1	0.00346947	519	8181	0.00342328
520	57222.9	0.0170242	520	42119.5	0.017079
521	32248.3	0.0100893	521	20314.3	0.00813728
522	85675.6	0.0257909	522	64481.1	0.0260202
523	25127.4	0.0072876	523	18251	0.00719502
524	121264	0.0359917	524	86724.3	0.0351908
525	29026.8	0.00810581	525	20963.9	0.00760442
526	18999.1	0.00540927	526	18162.5	0.00642862
527	122075	0.0332908	527	145288	0.0463867
528	70460.1	0.0195356	528	61539.6	0.0218636
529	26560.3	0.00795265	529	19714.2	0.00784742
530	40439.1	0.0123279	530	29325.5	0.012065
531	40203.6	0.0118753	531	27312.8	0.0105781
532	30147.2	0.009031	532	23473.9	0.00954168
533	36784.8	0.0107779	533	26082.7	0.00998047
534	20652	0.00615082	534	17306.4	0.00699965
535	62831.8	0.0184643	535	56109.2	0.0224815
536	12153.3	0.00360456	536	13076.6	0.00516942
537	25281.3	0.00773194	537	17511	0.0076158
538	37628.5	0.0113477	538	28554.7	0.0117624
539	78052.2	0.0238569	539	52702.4	0.0245029
540	99861.1	0.0298199	540	77405.9	0.0302497
541	17937.9	0.00537639	541	12501.8	0.00499834
542	147659	0.0428982	542	104988	0.0399522
543	131587	0.0387445	543	99343.3	0.0381786
544	44927.2	0.0134396	544	33594.8	0.0132924
545	9846.21	0.00292529	545	7544.79	0.00285246
546	6483.28	0.00198144	546	5311.73	0.00210561
547	34058.9	0.00992295	547	23726.5	0.00937264
548	120734	0.035172	548	96823.3	0.0384289
549	5107.75	0.00150716	549	4036.19	0.00158832
550	4043.05	0.00121302	550	3195.32	0.00132761
551	49959.8	0.01484	551	36771.8	0.0148544
552	6519.81	0.00203772	552	4851.42	0.00208561
553	30801.8	0.00911667	553	21016	0.00835604
554	11704.9	0.00352825	554	8506.89	0.00334961
555	127958	0.0361348	555	80454.5	0.0369028
556	172585	0.0506865	556	132995	0.0530164
557	14422.7	0.0042256	557	10025.6	0.0043658
558	22124.7	0.00649195	558	16504.3	0.00695785
559	17122	0.00510502	559	13427.8	0.0054146
560	90777.3	0.0261336	560	85161	0.0332636
561	106775	0.0324503	561	81695	0.0328424
562	40986.1	0.0123442	562	31362.1	0.0127222
563	16345.2	0.00486681	563	11895.9	0.00503006
564	744645	0.220081	564	521595	0.206092
565	36944.5	0.0109165	565	29118.2	0.011458
566	37287.1	0.0110142	566	29282.2	0.0117767
567	18349.2	0.00551328	567	15125.1	0.00582285
568	57228.7	0.0170676	568	40220.9	0.016543
569	57459.1	0.0170168	569	41446.3	0.0158972
570	24805	0.00693436	570	19358.6	0.00715724
571	56725.4	0.0163373	571	46619.7	0.0193327
572	6460.78	0.00206429	572	3934.75	0.00169798
573	4287.46	0.00132289	573	3192.67	0.00129443
574	8585.91	0.00258942	574	5996.17	0.00246804
575	7971.6	0.00240963	575	5958.53	0.00241408
576	26693.8	0.00760275	576	19961	0.00823587
577	113782	0.0340973	577	86680.5	0.0346003
578	26206.6	0.00802927	578	21289.4	0.00910078
579	21350.4	0.00649524	579	17789.8	0.00706176
580	68500	0.0202267	580	51162.9	0.0202763
581	9211.04	0.00270336	581	7582.3	0.0031365
582	6551.62	0.00194327	582	5150.83	0.00214531
583	41628.5	0.0125998	583	26575.7	0.0109933
584	78391.2	0.0212034	584	38345	0.0134862
585	36646.6	0.0107997	585	27825.3	0.0110893
586	15675.8	0.00462586	586	12901.9	0.00485936
587	104438	0.0311425	587	86585.4	0.033132
588	145996	0.0431482	588	137498	0.0521956
589	42345.3	0.0122177	589	30244.8	0.0120447
590	75960.1	0.0226251	590	57274.5	0.0229625
591	50489.4	0.0146199	591	35787.5	0.0140538
592	13596.3	0.00379136	592	18851.1	0.00649384
593	26896.2	0.00781419	593	9666.04	0.00354233
594	4456.45	0.00134973	594	3757.4	0.00149833
595	17916.2	0.00506321	595	13335.3	0.00515568
596	19280.3	0.00571087	596	14741.8	0.00605577
597	13315.8	0.00390579	597	10179.9	0.00409105
598	38714.8	0.0108703	598	34383.9	0.0123823
599	76069	0.0224449	599	56071.2	0.0238036
600	41455.6	0.0120689	600	28759.2	0.0111473
601	55508.9	0.0165177	601	39966.5	0.0163014
602	42153.9	0.0124676	602	33719	0.0124061
603	3311.82	0.00100248	603	2765.57	0.00119497
604	238913	0.0720085	604	175598	0.0692316
605	14066.1	0.00417797	605	10519.9	0.00429934
606	50650.9	0.0141457	606	42491.8	0.0158709
607	144642	0.0418332	607	103481	0.0373762
608	102284	0.0271782	608	116998	0.0361177
609	30944.8	0.0087476	609	25224.9	0.00936304
610	46147.7	0.0129933	610	35703.7	0.0135446
611	254824	0.0704365	611	202896	0.0747417
612	91415.9	0.0272621	612	66619.1	0.0262812
613	71413.1	0.0211572	613	53003.9	0.0221088
614	85538.7	0.0252898	614	58390.5	0.0236678
615	101444	0.0299911	615	69977.7	0.0275309
616	115632	0.034172	616	84995.7	0.0344135
617	38736.9	0.0113863	617	29053	0.011789
618	104516	0.0304942	618	80032.5	0.0313604
619	262913	0.0711809	619	188569	0.0649356
620	298497	0.0856455	620	225994	0.0822177
621	78695.6	0.0225082	621	55615.5	0.0217582
622	55105.8	0.0165223	622	37888.4	0.0152702
623	35376.2	0.010335	623	25127.9	0.0104155
624	9672.68	0.00288302	624	7426.24	0.00296648
625	523603	0.15091	625	483591	0.176709
626	39998.1	0.0117481	626	33705.8	0.0128575
627	24924	0.00713557	627	17474.4	0.00664088
628	109409	0.0325445	628	76156.2	0.0307665
629	59951.9	0.0162614	629	39931.6	0.0140204
630	54832.5	0.0161169	630	41591.1	0.0161741
631	76459.3	0.0224716	631	56188.5	0.0224323
632	34193.3	0.00960396	632	23028.8	0.0085697
633	16755.6	0.00485799	633	14750.9	0.00549291
634	73274.4	0.0219467	634	51718	0.0205677
635	33314.5	0.00999717	635	24124	0.00997187
636	484028	0.131896	636	427981	0.151212
637	41992.8	0.0124554	637	30064.5	0.0125583
638	18095.1	0.00538032	638	12947.9	0.0051728
639	101462	0.0303018	639	70231.9	0.0287849
640	28818.6	0.00857061	640	21312.5	0.00854029
641	49823.6	0.0146289	641	37843	0.0147841
642	87058.3	0.0263941	642	49323.7	0.0200172
643	27942.6	0.00808702	643	16569.7	0.00623773
644	4211.88	0.00128279	644	3164.85	0.00132849
645	7495.36	0.00219016	645	5771.05	0.00244742
646	62555.5	0.0182917	646	44540.8	0.0175505
647	7434.4	0.00221361	647	5355.37	0.00211493
648	45786.9	0.0130081	648	37417	0.0136668
649	43046.9	0.0127553	649	31736.8	0.0124014
650	56793.9	0.0169417	650	39698.6	0.0159999
651	389949	0.119413	651	237179	0.0987588
652	35653.8	0.0100373	652	27002.6	0.0103339
653	14469.7	0.00428042	653	12337.4	0.00499063
654	83271.7	0.0239349	654	65197.4	0.0264856
655	43742.8	0.0132152	655	15231.3	0.00609634
656	8154.34	0.00241079	656	5923.76	0.00231506
657	5732.12	0.00173934	657	5067.36	0.00234436
658	12932	0.00382261	658	8257.01	0.00355375
659	221154	0.0667255	659	152787	0.0639336
660	40323.2	0.011879	660	30195.4	0.0121473
661	34792.1	0.0104246	661	27379.8	0.0112907
662	127063	0.0376817	662	93352.3	0.0388554
663	125674	0.03712	663	96253.6	0.0385473
664	43543.4	0.0128476	664	30015.7	0.0116172
665	31559.7	0.00975481	665	21282.5	0.00907848
666	7098.59	0.00209149	666	4518.74	0.00194588
667	187544	0.0518946	667	159427	0.0630668
668	117425	0.0349821	668	88516.8	0.0377559
669	48434.2	0.0144114	669	38044.7	0.0154555
670	82920.3	0.0246534	670	57899	0.0233845
671	49011.7	0.0146733	671	35064.1	0.0143086
672	222315	0.0674065	672	158419	0.0646405
673	282276	0.0825677	673	179170	0.0701967
674	32682.9	0.00977706	674	23325	0.00959258
675	49449.7	0.0143437	675	36432.1	0.0149213
676	88420.1	0.0256672	676	61954	0.0246499
677	13430.7	0.00398587	677	10379.8	0.00430438
678	41602.3	0.0113604	678	33441.5	0.0114217
679	73466.4	0.0213327	679	39286.1	0.0156555
680	27923.3	0.00830437	680	18368.5	0.0079591
681	36032.9	0.0107515	681	28973.7	0.01149
682	132054	0.038859	682	106111	0.0381774
683	17925.6	0.00541231	683	12540.7	0.00486358
684	121375	0.0354098	684	91407.4	0.035643
685	30965	0.00902376	685	23848.6	0.00977219
686	6366.9	0.00185508	686	4977.27	0.00200578
687	82293.5	0.0244443	687	63256.4	0.027746
688	50275.3	0.014735	688	36241.4	0.0150769
689	183773	0.0543643	689	142430	0.0566362
690	42731.8	0.0126253	690	31046.5	0.0127616
691	84489.5	0.0249888	691	62578.2	0.0235011
692	69766.8	0.0194856	692	51733.8	0.0192131
693	75151.7	0.0208157	693	56891.4	0.0213313
694	45539.9	0.0135464	694	33860.8	0.0143455
695	36747.6	0.010697	695	25672.2	0.0107046
696	30569.7	0.00901517	696	23450.8	0.0101143
697	51978	0.015743	697	43118.3	0.0170684
698	14872.4	0.00435153	698	10610.5	0.00404355
699	95965.7	0.0272937	699	69321.1	0.027616
700	50414.8	0.0147954	700	36432.6	0.0146054
701	15207.3	0.00443152	701	12866.6	0.00513661
702	90582.9	0.0260452	702	56851.1	0.024577
703	13127.8	0.00386155	703	10547.3	0.00418379
704	78633.1	0.0221151	704	65523.5	0.0242155
705	96111	0.0279432	705	78739.7	0.0294628
706	88532.3	0.0252697	706	60039	0.0266705
707	79037.3	0.0231749	707	56298.9	0.0230274
708	65120.6	0.0178583	708	44571.3	0.0170717
709	56648.9	0.0167114	709	40706.6	0.0165563
710	37895	0.0110514	710	24419.9	0.0101023
711	10019.1	0.00299957	711	7279.36	0.00313403
712	35920	0.0105243	712	25802.5	0.0103723
713	117604	0.0351306	713	82394.1	0.0326002
714	489940	0.140348	714	401363	0.144733
715	41604.3	0.0123256	715	31416.6	0.0123181
716	43310.6	0.0128593	716	30767.9	0.0120777
717	41818.7	0.0123661	717	31268.5	0.012551
718	138930	0.0409699	718	94767.5	0.0384462
719	81870.2	0.0241225	719	57594	0.0228546
720	17688	0.00516394	720	11100.2	0.0046582
721	49206.4	0.0145806	721	37043.5	0.0147793
722	85496.1	0.0246636	722	67079.9	0.026183
723	12250.5	0.00354635	723	9061.88	0.00362483
724	29195	0.00870651	724	20500.4	0.00837423
725	65064.4	0.0190685	725	47988.4	0.0190289
726	55418.7	0.0158786	726	33512.6	0.0143852
727	8561.69	0.00255573	727	6869.6	0.00291532
728	7363.79	0.00220071	728	5308.34	0.00227679
729	111454	0.0338418	729	77427.2	0.031938
730	84356.6	0.0248484	730	59421.1	0.0242098
731	99727.4	0.0284994	731	72426.6	0.0286323
732	89308.2	0.0260871	732	69504.7	0.027833
733	61477.9	0.017956	733	41973	0.0169156
734	181950	0.0537613	734	123563	0.0503232
735	20146.4	0.00596456	735	14742.7	0.00617846
736	256995	0.0761777	736	200451	0.0819073
737	18778.3	0.00562492	737	14741.6	0.00578967
738	21246.7	0.00636057	738	14709.4	0.00622352
739	41069.5	0.0121002	739	26926.5	0.0110584
740	8499.65	0.00247128	740	6215.32	0.00242161
741	27212.9	0.0080585	741	19533.6	0.00842588
742	19271.1	0.00571064	742	14186.4	0.00585028
743	52414.4	0.0155659	743	43227.7	0.0176483
744	69013.1	0.0201479	744	61640.9	0.0237849
745	147423	0.0406088	745	102539	0.0372182
746	7935.04	0.00229104	746	5216.97	0.00199557
747	13499.9	0.00404174	747	9399.23	0.00380308
748	41169.2	0.0122106	748	28710.3	0.0118199
749	240793	0.0666656	749	339439	0.118002
750	84994.2	0.0250941	750	64256.1	0.0255397
751	30662.8	0.00919537	751	31339.9	0.0127944
752	39822.1	0.0117595	752	45932.4	0.0185358
753	40608.2	0.0118492	753	79337	0.0273323
754	29251.8	0.00867672	754	22845.5	0.00914533
755	55455.1	0.0161943	755	42444	0.0178963
756	24856.1	0.00735951	756	17738	0.00749382
757	65672.3	0.0194848	757	46423.4	0.0188661
758	7103.35	0.00214912	758	5680.61	0.00238248
759	90784.2	0.0269125	759	63852.5	0.0254286
760	98030.1	0.0288228	760	69809.2	0.0274347
761	52136	0.0156049	761	32749.1	0.012292
762	85502.8	0.0245109	762	64675	0.0261763
763	65022.6	0.0191784	763	47390.7	0.0199092
764	59658.8	0.0176095	764	42180.8	0.0171763
765	229449	0.06491	765	199253	0.0741138
766	52580.4	0.0155682	766	37717.6	0.01505
767	61961	0.0184205	767	43429.5	0.01762
768	81485.2	0.0232735	768	61692.8	0.0239761
769	44369.8	0.0134439	769	30201.5	0.0130515
770	58417.4	0.0175414	770	44546.9	0.0192722
771	56204.7	0.0172943	771	39921	0.0167761
772	62010.4	0.0190386	772	45325.2	0.0197059
773	43493	0.0131278	773	30893.2	0.0129497
774	91492	0.0270934	774	68943.8	0.0275639
775	134160	0.0399666	775	95262.5	0.0391011
776	67870	0.0203717	776	56539.7	0.0210874
777	126969	0.0374187	777	100456	0.041507
778	81173.7	0.0237059	778	55761.2	0.022691
779	236862	0.0701268	779	176172	0.0743082
780	107436	0.0325192	780	56645	0.0237141
781	113880	0.0337411	781	76193.7	0.0331218
782	28913.3	0.00834955	782	18761.9	0.00735988
783	84755.9	0.0254155	783	64938.5	0.0259294
784	84958.8	0.0258638	784	54745.2	0.0232854
785	55406.7	0.0169381	785	45386.8	0.0196007
786	104417	0.0317489	786	85042.3	0.0362972
787	998011	0.288203	787	715458	0.28827
788	74534.2	0.0226366	788	55525.8	0.0244616
789	96920.6	0.0263749	789	69128.7	0.0256838
790	80771.2	0.0242327	790	58061	0.0240265
791	18690.4	0.005686	791	14164.3	0.00601191
792	48121.2	0.0150515	792	31548.9	0.0133549
793	140966	0.0424204	793	102068	0.0422494
794	18869.2	0.00558065	794	17017.4	0.00643693
795	126945	0.0390125	795	95561.8	0.0401869
796	37567.7	0.0112804	796	28817.3	0.0118906
797	24369.3	0.00706817	797	20704.6	0.00778773
798	184724	0.0569184	798	142948	0.065145
799	58393.6	0.0178225	799	44203.7	0.0179162
800	1.38516e+06	0.429629	800	911550	0.356623
801	1.05571e+06	0.305302	801	860934	0.331723
802	93590.3	0.0281028	802	71091.5	0.0280031
803	108081	0.032613	803	78481.8	0.0311658
804	72666.5	0.0212003	804	45923.3	0.0201044
805	51908.5	0.0154868	805	36634.9	0.0151013
806	99971.3	0.0293425	806	80553.5	0.0307179
807	75065.1	0.0227593	807	55077.5	0.0222961
808	45297.5	0.0137989	808	31482.3	0.0129359
809	125013	0.0364674	809	114479	0.0391819
810	3.01651e+06	0.885045	810	2.33477e+06	0.924628
811	13132.7	0.00387634	811	10090.7	0.00411488
812	108025	0.0324532	812	79958.6	0.0322718
813	84834.9	0.025286	813	57399.6	0.0234858
814	228369	0.0696781	814	156361	0.0658888
815	77854.5	0.0236068	815	55178.3	0.0231934
816	141704	0.0400753	816	104861	0.0410829
817	29849.7	0.00922499	817	20032.6	0.0084267
818	47964.5	0.0142243	818	33378.4	0.0135869
819	62380.1	0.0183738	819	43798.4	0.0179608
820	33278.9	0.0101587	820	18612.7	0.00761884
821	30008.2	0.00829705	821	16993.9	0.00588447
822	13557.4	0.0040937	822	4860.51	0.00209966
823	82064.6	0.0248807	823	60184.8	0.0251067
824	11102.2	0.00327843	824	8116.22	0.00315917
825	90634.7	0.028085	825	65630	0.027458
826	287818	0.0864018	826	221321	0.0881545
827	51739.6	0.0152126	827	39377.1	0.0153589
828	16687.8	0.00498104	828	11950.3	0.00487497
829	22738.3	0.00694055	829	16487.7	0.00696907
830	1.62214e+06	0.474169	830	1.32064e+06	0.489271
831	79665.1	0.0242104	831	57703.5	0.0236746
832	301423	0.0833517	832	206947	0.0746567
833	78147.4	0.0226309	833	69752.3	0.0265677
834	78486.2	0.0225475	834	54111.8	0.020296
835	346398	0.102696	835	283091	0.114556
836	74759.5	0.0223399	836	56711.8	0.0232313
837	54733.5	0.0162567	837	40403.5	0.0163992
838	363579	0.10813	838	266771	0.104139
839	185955	0.0557575	839	135097	0.0565514
840	30681.3	0.00913044	840	26418	0.00999758
841	32122.2	0.00967451	841	24996.8	0.00974103
842	40477.5	0.0115785	842	30058.7	0.0117521
843	28974.6	0.00862847	843	21193.9	0.0086155
844	55584.5	0.0165371	844	47087.1	0.0192839
845	88609.2	0.0264517	845	67043.1	0.0286184
846	111522	0.0334824	846	79041.5	0.0320826
847	18848.2	0.00573469	847	14300.4	0.00594812
848	168938	0.0502048	848	188510	0.0721967
849	97778.5	0.0281182	849	82605.3	0.0304121
850	8928.92	0.00265652	850	5726.47	0.00242914
851	236670	0.0694984	851	187314	0.0726684
852	550497	0.162485	852	436768	0.168167
853	68562.9	0.0209077	853	46784.9	0.0192689
854	82812.4	0.0247692	854	62856.4	0.0254521
855	49332.6	0.0147608	855	35693	0.01428
856	59602.5	0.0174959	856	54539.4	0.0204095
857	212807	0.0606147	857	213457	0.0761114
858	47061.2	0.013783	858	36088.6	0.0142096
859	32000.2	0.00945834	859	25516.7	0.0108259
860	130401	0.0382737	860	108735	0.0496133
861	23383.1	0.00709132	861	16471	0.0074709
862	360209	0.100574	862	223632	0.0857872
863	6239.53	0.00190232	863	5093.75	0.00206785
864	32654.1	0.00975606	864	24185.6	0.00984936
865	40427.8	0.0119125	865	23973.3	0.00944612
866	24937.6	0.00770562	866	18885.8	0.00836117
867	258433	0.0761346	867	207029	0.0844444
868	25919.4	0.00757967	868	17460.4	0.00700435
869	18541.8	0.00555662	869	14605	0.00593899
870	25380.3	0.00745126	870	31980.1	0.0117474
871	94925.8	0.0289445	871	60352.3	0.0259682
872	32016.4	0.00947945	872	24315.1	0.0103983
873	39789.1	0.0117421	873	27444.5	0.0101413
874	19589.1	0.00578649	874	13779.5	0.00512889
875	26325.4	0.00810503	875	19863.4	0.00943326
876	10836.7	0.00332067	876	8290.18	0.00346159
877	69931	0.0208133	877	53574.2	0.0208807
878	10830.6	0.00316476	878	9390.73	0.00369913
879	14078.2	0.00420643	879	9998.59	0.00416196
880	48564	0.0144994	880	41076.7	0.0165792
881	38056.8	0.0112971	881	26109	0.00976506
882	42624	0.0126764	882	33054.7	0.0129789
883	20640.9	0.0060189	883	14077.2	0.00544453
884	35387.1	0.0105328	884	33755	0.0133505
885	30993.9	0.00896847	885	25277.3	0.00974019
886	118113	0.034984	886	90429.9	0.0354414
887	68370.9	0.0198771	887	57919	0.0221774
888	40666.6	0.0120448	888	31783.3	0.0128857
889	11857	0.00354609	889	9318.86	0.00364102
890	16400.7	0.00481168	890	13620.7	0.00622575
891	39644.6	0.011915	891	29542.8	0.0117632
892	172998	0.0506531	892	111748	0.0427957
893	32218.7	0.00927641	893	26537.6	0.0101157
894	152734	0.045234	894	110353	0.0470112
895	84220.3	0.024334	895	59678.9	0.0247631
896	150586	0.0443902	896	135142	0.0502831
897	19077	0.00553799	897	12442.4	0.00481626
898	34504.4	0.0102497	898	28363.6	0.0113957
899	10007	0.00300173	899	7757.81	0.0031939
900	49775.2	0.0146609	900	39954.1	0.015656
901	74405	0.0218517	901	58106.4	0.024973
902	25435.8	0.00755622	902	18409	0.00737332
903	56908.4	0.0170778	903	43973.8	0.017599
904	46509.8	0.0140268	904	33444.3	0.0142806
905	5990.11	0.00178997	905	4747.11	0.00192659
906	75239.8	0.0216304	906	42213	0.0163395
907	60224.3	0.0178448	907	44617	0.0176487
908	52268.4	0.0154354	908	38241.1	0.0146071
909	53565.9	0.0161058	909	37942.5	0.0156215
910	21568.4	0.0064512	910	16245.2	0.00670549
911	41086.2	0.0122552	911	29434.7	0.0119391
912	28808.4	0.00862555	912	20830.2	0.00839894
913	19461.8	0.00583035	913	13544.9	0.00553615
914	220216	0.0601127	914	148044	0.0516572
915	137304	0.0416113	915	94992.9	0.0367476
916	29544.9	0.00889771	916	21300.1	0.00870195
917	66539.5	0.0195971	917	46520.4	0.019016
918	27126.7	0.00780322	918	22470.1	0.00832819
919	76880.3	0.0226786	919	54935.5	0.0225503
920	12839	0.003848	920	9333.49	0.00385902
921	30615.8	0.00924007	921	22811.2	0.00912563
922	55507.5	0.0163446	922	42617.5	0.0164067
923	124546	0.0379303	923	88002.2	0.034244
924	52947.2	0.0150655	924	37725.2	0.014497
925	15615.8	0.00463944	925	9373.25	0.00383437
926	48596.4	0.014921	926	32217.7	0.0131026
927	72359.9	0.020659	927	50770.3	0.0210181
928	31834.2	0.00943436	928	21861.9	0.00886371
929	198185	0.0610878	929	130085	0.0550404
930	283603	0.0817776	930	67874.1	0.0265952
931	84797.2	0.0250972	931	29155.6	0.0117271
932	48871.5	0.0141389	932	9609.61	0.00375794
933	85314.7	0.0256766	933	63511.4	0.0241926
934	15518.7	0.0046231	934	10671.7	0.00422305
935	90802.1	0.0266246	935	63912.7	0.0245408
936	868359	0.244559	936	684137	0.246699
937	62806.6	0.018746	937	43885.1	0.0175688
938	49817.7	0.0148369	938	27667.6	0.0112449
939	47143.3	0.0140258	939	31833.7	0.012831
940	15147.3	0.0046114	940	10465.9	0.00428961
941	66427.4	0.0198986	941	50113.2	0.02134
942	79329.7	0.0238259	942	55150.8	0.0222333
943	28086	0.00847637	943	20102.2	0.00817197
944	25301	0.00751133	944	19707.2	0.00764689
945	37303.9	0.0110588	945	27160.1	0.011368
946	41152.9	0.012098	946	24230.8	0.0100309
947	36167.1	0.0107426	947	25713.9	0.0104817
948	49096.2	0.01448	948	18264.9	0.00730844
949	15046.2	0.00450851	949	9780.16	0.00393353
950	89976.4	0.0253384	950	71404.3	0.0281109
951	40863.4	0.0120463	951	30924.8	0.0123709
952	128693	0.0370762	952	98692.4	0.0373811
953	163575	0.0477517	953	122464	0.0555136
954	17445.3	0.00520348	954	12696.2	0.00535088
955	5484.56	0.00167807	955	4467.37	0.00189104
956	84722.5	0.0246228	956	67948.9	0.0276402
957	80189.4	0.02393	957	55700.6	0.0233235
958	90581.6	0.0259031	958	63710.3	0.0241575
959	98648.1	0.0293336	959	70077.1	0.0280356
960	86438.2	0.0257601	960	61594	0.0250086
961	245148	0.0729011	961	160629	0.0652571
962	24876.9	0.00744447	962	18418.5	0.00774322
963	14698	0.00450961	963	9685.53	0.00407524
964	65024.2	0.0195631	964	47384.4	0.0206359
965	67135.6	0.0186876	965	46627.2	0.0185126
966	12288	0.00364915	966	9760.58	0.00395544
967	18866.2	0.00558777	967	14475.5	0.00599778
968	42366.6	0.0125191	968	29185.9	0.0113632
969	18883.9	0.0056093	969	14245.5	0.00583445
970	30378.8	0.00921957	970	24730.4	0.0102109
971	18655.3	0.00564497	971	14833.4	0.0063917
972	54641.4	0.0165251	972	43926.2	0.0171641
973	17764.3	0.0053608	973	13320.6	0.0054363
974	71882.1	0.0213434	974	53791.1	0.0221555
975	47613.3	0.0142233	975	34600.4	0.0140599
976	64006.2	0.0192743	976	46970.9	0.0192217
977	96020	0.0291561	977	72638.7	0.0298679
978	56942.2	0.0169995	978	40900.5	0.0166837
979	7724.13	0.00229496	979	6204.32	0.00254711
980	33657.9	0.0099713	980	27212.9	0.010668
981	129975	0.0387272	981	99272.9	0.0445639
982	202574	0.0580754	982	155079	0.0658404
983	35757.9	0.0106546	983	25224.2	0.0104226
984	45680.9	0.0137184	984	35056.6	0.0142131
985	28418.1	0.00872009	985	26194.7	0.0106705
986	37646.1	0.0113276	986	28468.9	0.0114214
987	51517.9	0.0155729	987	37961.3	0.01529
988	56046.1	0.0168987	988	40821.9	0.0163644
989	34910.5	0.0102342	989	26429.8	0.0109842
990	42085.3	0.0126758	990	32440.5	0.0131875
991	39410.3	0.011619	991	27571.9	0.0108372
992	69128.3	0.0204938	992	52830.9	0.0202185
993	12878.9	0.00387411	993	10507.9	0.00430429
994	29264.3	0.00879207	994	22677.5	0.00910971
995	43975.8	0.0132225	995	31774.3	0.0130221
996	35497.1	0.0105812	996	26654.8	0.0109261
997	35379.2	0.0104695	997	25667	0.0104605
998	7261.73	0.00222477	998	5373.6	0.00225258
999	43045.3	0.0127442	999	31246.8	0.012284
1000	9472.16	0.00276788	1000	8683.38	0.00338342
1001	8149.94	0.00238033	1001	6525.57	0.00268949
1002	26873.4	0.00777004	1002	18617.1	0.00747789
1003	60257.5	0.0180412	1003	43954.1	0.0177532
1004	39983.2	0.0120174	1004	29191.6	0.0118078
1005	49947.1	0.0145225	1005	35180.6	0.0138016
1006	175851	0.0500936	1006	129874	0.0506477
1007	24063.4	0.00679998	1007	15720.5	0.00633077
1008	45985.5	0.0136095	1008	35121.7	0.0142519
1009	40893.8	0.012181	1009	32271	0.0129917
1010	56628.5	0.0170556	1010	43910.8	0.0171771
1011	31366	0.00946804	1011	22695.4	0.00906819
1012	9144.42	0.00276286	1012	6666.9	0.00279837
1013	6376.26	0.0019512	1013	4530.68	0.0019454
1014	22773.6	0.00675179	1014	17815.8	0.00703212
1015	73428.2	0.0216552	1015	56083.1	0.022686
1016	41225.2	0.0121903	1016	30282	0.0119767
1017	22938.7	0.00697268	1017	16358.5	0.00666297
1018	152689	0.0439662	1018	112384	0.0418685
1019	4859.1	0.0014743	1019	3931.19	0.00162873
1020	48120.9	0.0144844	1020	33618.6	0.0142559
1021	43313.2	0.0129578	1021	31217.5	0.0128832
1022	61594.6	0.0186318	1022	44868.1	0.0184264
1023	12407.6	0.00367954	1023	8779.11	0.00359779
1024	75263.9	0.0225858	1024	57734.7	0.0231581
1025	122593	0.0367424	1025	95212.6	0.0373229
1026	27209.8	0.00769648	1026	16487.2	0.00699804
1027	8907.38	0.00267652	1027	5696.29	0.00242662
1028	14657.8	0.00429339	1028	13036	0.00512407
1029	92599.8	0.0278541	1029	69425.4	0.0320727
1030	33913.8	0.0101537	1030	24908.7	0.0102688
1031	55389.9	0.016517	1031	42430.2	0.0165778
1032	39034.6	0.0113151	1032	35430.2	0.0132973
1033	37572.2	0.0109049	1033	32832.9	0.0129946
1034	12044	0.00353642	1034	9528.17	0.00399524
1035	20736.7	0.0061987	1035	14781.5	0.00583506
1036	13699.1	0.00401862	1036	10459.2	0.00417418
1037	65326.2	0.0193381	1037	52631.8	0.0209606
1038	53132.1	0.015432	1038	58934.6	0.0212088
1039	83291.6	0.0233359	1039	50999.8	0.0192467
1040	96759.6	0.0271879	1040	75157.4	0.0300946
1041	15786.5	0.0046485	1041	14420	0.00568546
1042	10573.5	0.00325529	1042	7939.31	0.00357025
1043	76899.3	0.0230384	1043	54604.7	0.027729
1044	28156.8	0.0084418	1044	19929	0.0081124
1045	8534.91	0.00255466	1045	7752.72	0.00320274
1046	26345.6	0.00794333	1046	19294.8	0.00795515
1047	12410.7	0.00373505	1047	9873.75	0.00397855
1048	41751.2	0.0125393	1048	29601.4	0.0120764
1049	46529.2	0.0135182	1049	34121.9	0.0145786
1050	22399.6	0.00638029	1050	19750.6	0.00747411
1051	57228.8	0.017316	1051	44142.7	0.0185431
1052	52886.8	0.0159227	1052	38706.9	0.0156211
1053	32497	0.00981279	1053	23593.2	0.00974437
1054	26347.6	0.00789943	1054	19814.2	0.00813978
1055	51337	0.0154935	1055	36416.7	0.0152086
1056	89152	0.0268244	1056	63261.7	0.0262676
1057	100382	0.0280448	1057	79161.1	0.0299632
1058	15181.7	0.00454874	1058	12301.4	0.00518812
1059	20244.3	0.00592147	1059	16935.9	0.00659565
1060	66452.7	0.0195459	1060	46205.6	0.0177327
1061	59603.5	0.017585	1061	42502.8	0.0173155
1062	7091.58	0.00214679	1062	5077.78	0.00217422
1063	44104.4	0.0123194	1063	22480.9	0.00836536
1064	555803	0.148377	1064	499679	0.15751
1065	62754.5	0.0184142	1065	62982.4	0.0235531
1066	5229.94	0.0015711	1066	4269.25	0.0017111
1067	11089.3	0.00331805	1067	8848.94	0.00382191
1068	1.86259e+06	0.558592	1068	1.27366e+06	0.509378
1069	65221.1	0.0184762	1069	51160.4	0.0208247
1070	45851.3	0.0134095	1070	32217.5	0.0134224
1071	70421.1	0.020891	1071	54808.4	0.021971
1072	47257	0.0138228	1072	36022.5	0.014284
1073	156479	0.0462409	1073	125347	0.0514113
1074	13724	0.00412041	1074	11211.4	0.00437127
1075	137523	0.0401063	1075	103825	0.0410761
1076	31633	0.00900769	1076	24089.1	0.0088839
1077	35208.1	0.0102626	1077	26452.5	0.0106705
1078	109828	0.0320171	1078	92588.9	0.0384306
1079	146082	0.0433881	1079	104353	0.0461512
1080	22751.2	0.00694432	1080	15056.4	0.00695604
1081	60631.5	0.0183248	1081	43503.7	0.0194023
1082	23600.9	0.00709997	1082	18276.9	0.0077772
1083	13063	0.00393259	1083	9939.13	0.00421417
1084	10428.6	0.00310811	1084	8388.74	0.00346085
1085	9268.02	0.0027242	1085	7484.24	0.00309885
1086	50454.3	0.0148849	1086	36436.3	0.0150631
1087	37106.7	0.0111248	1087	28766.1	0.0123516
1088	21263.8	0.00627657	1088	20106.8	0.00801668
1089	6749.55	0.00203609	1089	5364.82	0.00223333
1090	64024.8	0.0185639	1090	49762	0.0200597
1091	11353.1	0.00339628	1091	10499.2	0.00423947
1092	24915.2	0.00724378	1092	19826.2	0.00857104
1093	45866.1	0.0131478	1093	34513.4	0.0141323
1094	11765.9	0.00343372	1094	8159.03	0.00337081
1095	11875.8	0.00352128	1095	9136.86	0.00384402
1096	129126	0.0373414	1096	90905.7	0.0359272
1097	22264.2	0.00668189	1097	16479.7	0.00660445
1098	14636.2	0.00432096	1098	10053.9	0.00398964
1099	61475.3	0.0181072	1099	45628.5	0.0180827
1100	9505.97	0.00278508	1100	7513.65	0.00303582
1101	44906.1	0.0131796	1101	31721.1	0.013872
1102	11505.5	0.00342058	1102	8272	0.00353183
1103	59424.7	0.017129	1103	42970.1	0.0185733
1104	52642	0.0153104	1104	33624.6	0.0143351
1105	80442.8	0.0240773	1105	57388.5	0.0220356
1106	168092	0.0495746	1106	109074	0.043452
1107	62748.4	0.0183836	1107	44837.7	0.017737
1108	18230.7	0.00550592	1108	12959.1	0.00549272
1109	36947.6	0.0107969	1109	36388.2	0.013468
1110	63133.6	0.0184913	1110	49038.8	0.019931
1111	279499	0.081945	1111	196402	0.0834545
1112	61047.9	0.0181869	1112	41812.2	0.0172305
1113	20867.8	0.00630273	1113	17409.5	0.00683039
1114	17905.7	0.00522729	1114	13586	0.00504914
1115	32791.4	0.00995657	1115	23216	0.0104432
1116	22036.4	0.00648807	1116	17213.4	0.00697719
1117	49128.3	0.0144514	1117	37421.9	0.015773
1118	38889.7	0.0114053	1118	30843.2	0.0124548
1119	23833.7	0.00704168	1119	17832	0.00745454
1120	14941.1	0.00439092	1120	12284.9	0.0049352
1121	25748.8	0.00775464	1121	20428.5	0.00844696
1122	8206.46	0.00241186	1122	5536.6	0.00219954
1123	112989	0.0343054	1123	101171	0.0457215
1124	214246	0.0667818	1124	150582	0.067223
1125	25837	0.00766393	1125	21938.9	0.00899225
1126	29373.5	0.00854446	1126	46354.5	0.0168663
1127	30532.3	0.00884615	1127	35575.7	0.0136623
1128	58721.3	0.0170024	1128	75885	0.0292162
1129	42569.3	0.0129236	1129	77261.6	0.0293769
1130	58997.5	0.0173238	1130	48512.2	0.0201035
1131	52299.6	0.0154018	1131	51585.2	0.0210363
1132	44650	0.0132217	1132	39684.4	0.0167082
1133	577984	0.169723	1133	435716	0.181793
1134	74186.3	0.0219059	1134	56187.2	0.0220957
1135	36717.5	0.0109412	1135	46742.1	0.0185376
1136	56881.4	0.0167179	1136	66235.6	0.0261324
1137	274119	0.0790722	1137	248785	0.0987256
1138	261559	0.0784755	1138	126760	0.0579025
1139	65947.7	0.0194677	1139	50341.8	0.020351
1140	193392	0.058119	1140	143688	0.0595463
1141	20790.1	0.00618516	1141	14323	0.00586101
1142	64780.4	0.0187918	1142	40858	0.0157092
1143	11148.5	0.0032937	1143	8201.16	0.00356657
1144	84607.7	0.0250165	1144	68126.1	0.0260979
1145	48362.1	0.0143368	1145	36568.3	0.0146342
1146	53562.7	0.0156219	1146	40626.1	0.0169418
1147	69181	0.0200617	1147	52498.9	0.0209817
1148	44838.7	0.0132065	1148	38713.3	0.0156831
1149	43904.9	0.0124327	1149	29230.5	0.0112452
1150	17433.3	0.0051278	1150	12702.4	0.0051045
1151	26044.3	0.00760039	1151	17439.1	0.00672832
1152	45514.7	0.013602	1152	32402.4	0.0130421
1153	3871.32	0.00118065	1153	2805.92	0.00118552
1154	3376.03	0.00104866	1154	2205.53	0.00091069
1155	9816.9	0.00296882	1155	8484.07	0.00354149
1156	35902.7	0.0104429	1156	28367.8	0.0107873
1157	5647.96	0.00169729	1157	4213.52	0.00186686
1158	50894.7	0.0151718	1158	41710.4	0.0168679
1159	102481	0.0306826	1159	65111.4	0.0282656
1160	45266.8	0.0135699	1160	37014.7	0.0147712
1161	25761.3	0.00722018	1161	21710.7	0.00806363
1162	25421.1	0.00732228	1162	15115.1	0.00559855
1163	36280.1	0.0109549	1163	26594.8	0.0118163
1164	17267.4	0.00512772	1164	12998	0.00503869
1165	35233.9	0.0100469	1165	28414.4	0.0115215
1166	77166.2	0.0220216	1166	77217.3	0.0279422
1167	20031.6	0.0060455	1167	25875.8	0.0105772
1168	24371.5	0.00722028	1168	28264.6	0.0109158
1169	49108.1	0.0144993	1169	45441	0.017857
1170	19572.6	0.00584695	1170	21643.9	0.00806065
1171	62719	0.0188739	1171	61865.9	0.024426
1172	69382.1	0.020413	1172	95979.7	0.0369546
1173	148683	0.0430764	1173	115958	0.0479352
1174	49658.5	0.0149554	1174	56287.5	0.0219809
1175	41008	0.0122385	1175	48959.3	0.0195738
1176	127649	0.0375545	1176	109919	0.0438422
1177	25881.9	0.00780775	1177	20956.2	0.00835148
1178	14353.1	0.00431616	1178	12743.4	0.00481452
1179	11733.8	0.00346028	1179	9693.3	0.00394915
1180	378223	0.107761	1180	220384	0.0801689
1181	15613.7	0.00464982	1181	13488.3	0.00538631
1182	24244.8	0.00726314	1182	19649.1	0.00830647
1183	38518.9	0.0115607	1183	35294.4	0.0136178
1184	22488.6	0.00679732	1184	16869.4	0.00682279
1185	20828	0.00625144	1185	15823.1	0.00647288
1186	28702.2	0.00823755	1186	24312.9	0.00897014
1187	12048.7	0.00355998	1187	9297.63	0.00385575
1188	16340.9	0.00484972	1188	11562.6	0.00469613
1189	36980.2	0.0106977	1189	31027.3	0.0131299
1190	64587.9	0.0194446	1190	54224.2	0.0243856
1191	32774.8	0.00983158	1191	25121.3	0.0101332
1192	31151.6	0.00932714	1192	23314.2	0.00948894
1193	4131.74	0.0012621	1193	3317.07	0.00138354
1194	67887.8	0.020208	1194	48738.6	0.0189576
1195	28329	0.00834789	1195	22726.6	0.00855545
1196	144683	0.0425344	1196	107800	0.0387347
1197	9074.92	0.0027432	1197	6479.02	0.002664
1198	8618.39	0.00259708	1198	7348.86	0.00288135
1199	120729	0.0360313	1199	82629.8	0.0335058
1200	19907.5	0.00592399	1200	13749.4	0.00532091
1201	26368.7	0.00807029	1201	19361.9	0.0077507
1202	23250.3	0.00696108	1202	16558.9	0.006504
1203	56977	0.0171207	1203	45314.4	0.0175797
1204	107497	0.0328801	1204	75074	0.0310429
1205	16464.6	0.00498481	1205	11197.9	0.00453284
1206	117932	0.0351413	1206	85390.9	0.0357594
1207	30995.3	0.00925257	1207	22330.9	0.00940372
1208	26704.5	0.00792191	1208	18821.5	0.00756846
1209	29097	0.00886143	1209	20646.2	0.00797085
1210	59896.9	0.0179038	1210	44903.4	0.0170611
1211	5979.98	0.00179324	1211	4246.68	0.00172857
1212	64968.8	0.0192563	1212	47695.4	0.0192474
1213	6204.88	0.00187637	1213	4839.13	0.00197317
1214	188291	0.0579337	1214	137297	0.0561774
1215	130595	0.0396611	1215	101567	0.0409424
1216	113669	0.0343861	1216	82003.4	0.0342043
1217	107279	0.0322182	1217	77557.1	0.0294362
1218	162625	0.0470302	1218	95804.5	0.0356975
1219	6729.56	0.00202817	1219	4826.56	0.0019714
1220	36367.7	0.0108496	1220	27600.7	0.0114563
1221	71230.1	0.0216381	1221	53220.1	0.022127
1222	89060.7	0.0269557	1222	65021.4	0.0276381
1223	10928.7	0.00338221	1223	9056.58	0.00395216
1224	42734.6	0.0129763	1224	28495.4	0.0116326
1225	24324.2	0.00716745	1225	20151	0.00770252
1226	43738.1	0.0129276	1226	28506.6	0.0111781
1227	37898.5	0.0113389	1227	33250.3	0.0138653
1228	18979.5	0.00558114	1228	8759.73	0.00349308
1229	100229	0.0291341	1229	85007	0.0343184
1230	101881	0.0306007	1230	75105.5	0.0296686
1231	62341.6	0.0185929	1231	58788.4	0.0217446
1232	49363.8	0.0149135	1232	36650.6	0.0145319
1233	32509.9	0.00969784	1233	24419.5	0.00953473
1234	113643	0.0332001	1234	79365.8	0.0304715
1235	17495.3	0.00524045	1235	11874.3	0.00472254
1236	38430.7	0.011495	1236	29893.2	0.0118335
1237	33825	0.0101514	1237	27264.8	0.0110258
1238	28519.3	0.00849842	1238	23175.1	0.00883982
1239	87037.5	0.0256335	1239	81086.8	0.0291772
1240	176161	0.051235	1240	156227	0.0587298
1241	37397.3	0.0110822	1241	29659	0.0118875
1242	124132	0.0350223	1242	123107	0.043756
1243	43176.5	0.0128551	1243	32348.8	0.0128618
1244	171442	0.0520277	1244	135137	0.0595441
1245	16556.2	0.00490747	1245	11718.9	0.00456983
1246	24420.2	0.00739694	1246	19567.7	0.00806601
1247	32866.6	0.00989146	1247	27163.2	0.0108007
1248	100286	0.0290985	1248	78967.5	0.0293988
1249	12132.1	0.00364319	1249	8921.73	0.00371006
1250	53680.7	0.0166819	1250	39891.6	0.0160691
1251	56868.7	0.0169874	1251	41715.7	0.0176729
1252	19473.8	0.0057935	1252	14820.9	0.00590073
1253	69145.7	0.021136	1253	43951.9	0.0202171
1254	13723.2	0.00411177	1254	11188	0.00449447
1255	11622.4	0.00349493	1255	8591.33	0.00354896
1256	81551.8	0.0244502	1256	44700.4	0.017702
1257	7404.78	0.00225258	1257	5552.75	0.00243139
1258	18641.1	0.00557392	1258	14162.3	0.00561767
1259	9279.07	0.00275706	1259	6480.53	0.0028921
1260	2950.58	0.000926853	1260	2626.6	0.00123237
1261	30792.8	0.00919991	1261	23539.9	0.00992895
1262	34082.1	0.0103418	1262	28045	0.0115487
1263	58309.4	0.0177146	1263	36191.1	0.014915
1264	71824.3	0.0215961	1264	51080.1	0.0200289
1265	228672	0.0658043	1265	200689	0.0745066
1266	24169.8	0.00695322	1266	21238	0.00771787
1267	12819.1	0.00403707	1267	8423.35	0.00392102
1268	55529.9	0.0156865	1268	45339.8	0.0166525
1269	44965.3	0.0136429	1269	37416.3	0.0157749
1270	1.74877e+06	0.507549	1270	1.57045e+06	0.608969
1271	55070.5	0.0164087	1271	32108.8	0.0136751
1272	261591	0.072276	1272	185211	0.070836
1273	10506.6	0.00313637	1273	7111.14	0.00276862
1274	5287.47	0.00150635	1274	4378.53	0.0017334
1275	46310.6	0.0132087	1275	32736.7	0.0126139
1276	31311.2	0.00922533	1276	23504.9	0.00917417
1277	42317.2	0.0125298	1277	29329	0.0124457
1278	46867.8	0.0140173	1278	38335.1	0.0155304
1279	88335.7	0.0282363	1279	60825.1	0.0289022
1280	36788.1	0.0109669	1280	28701	0.0111408
1281	55897.7	0.0165561	1281	35567.6	0.013459
1282	30487.6	0.00887956	1282	23469.2	0.00907547
1283	17652.8	0.00501128	1283	16451	0.00639219
1284	51969.7	0.0153786	1284	39124.1	0.0158288
1285	21220.9	0.00624153	1285	15427.7	0.00609553
1286	20869.2	0.00618616	1286	15392.6	0.00613584
1287	23117.7	0.00681807	1287	16646.7	0.00682377
1288	1.12735e+06	0.332728	1288	932087	0.373425
1289	27657.4	0.00835321	1289	20629.8	0.00813241
1290	25073	0.00746671	1290	18246.9	0.00748838
1291	132574	0.0392761	1291	102569	0.0399602
1292	65244.8	0.0193968	1292	35695	0.013986
1293	79491.9	0.0233205	1293	48063.6	0.0194681
1294	88611.5	0.0258275	1294	55821.2	0.0231757
1295	25108.1	0.00745277	1295	22542.7	0.0092602
1296	187746	0.0542072	1296	137187	0.054446
1297	38181.2	0.0112416	1297	33075.1	0.0125871
1298	14288.7	0.00418437	1298	11471.7	0.00437475
1299	432001	0.12516	1299	452216	0.170826
1300	101975	0.0296213	1300	78304.9	0.0307513
1301	94045.6	0.0279053	1301	80965.3	0.0313573
1302	20978.8	0.00616433	1302	18360.2	0.00726204
1303	352186	0.0980339	1303	276460	0.106451
1304	55324.2	0.0166604	1304	40144.6	0.0170417
1305	288661	0.0891486	1305	238805	0.102835
1306	501942	0.142297	1306	369365	0.136569
1307	35226.8	0.0110455	1307	26874.9	0.0123397
1308	13388.4	0.00401915	1308	11270.3	0.00435579
1309	31252.1	0.00923765	1309	23824.5	0.00969336
1310	28352.5	0.00849588	1310	21626.6	0.00869149
1311	43159	0.0128979	1311	32180.8	0.0134868
1312	4547.79	0.00136092	1312	3979.08	0.00161797
1313	52628	0.0156644	1313	37900.2	0.0157436
1314	9133.6	0.00270593	1314	4644.71	0.00189524
1315	50416.8	0.0149393	1315	28689.8	0.0114715
1316	69189.7	0.0203628	1316	48980.2	0.019444
1317	31589	0.00933224	1317	33465	0.0128054
1318	56227.6	0.0166703	1318	41744.4	0.0165577
1319	24122.4	0.00758851	1319	16578.2	0.00734343
1320	103803	0.0300249	1320	85617	0.0339432
1321	164561	0.0509876	1321	132205	0.0513245
1322	17830.5	0.00526616	1322	13483.5	0.00551514
1323	227009	0.0667556	1323	204023	0.0849274
1324	10659.7	0.00310639	1324	7254.9	0.00292696
1325	24945.6	0.00735201	1325	19776.2	0.00762704
1326	844504	0.257546	1326	613202	0.24933
1327	37369.2	0.0111621	1327	28520.1	0.0120982
1328	31300.3	0.0096847	1328	23649.2	0.0100571
1329	12388.3	0.00368924	1329	14458.9	0.0055382
1330	20081.3	0.00589007	1330	16901.1	0.00697855
1331	20319.8	0.00603223	1331	15278.1	0.00583986
1332	34668.7	0.0104713	1332	24107	0.0100841
1333	134784	0.039765	1333	122306	0.04555
1334	185709	0.0562483	1334	145680	0.05973
1335	4205.04	0.00127872	1335	3425.97	0.00138461
1336	31048.9	0.00933227	1336	23904	0.00954211
1337	18327.6	0.00544986	1337	14465.1	0.00604608
1338	439674	0.126638	1338	338883	0.135401
1339	19963.9	0.00599359	1339	15174.5	0.00631975
1340	26000.2	0.00774585	1340	21513.2	0.00906677
1341	22006.6	0.00648385	1341	29767.8	0.011564
1342	27952.7	0.00853657	1342	20394.4	0.00822381
1343	10843.3	0.00328929	1343	8676.89	0.00356301
1344	18822.3	0.00561659	1344	14606.4	0.00574238
1345	20323.7	0.00610718	1345	16129.8	0.00664348
1346	55676.8	0.016733	1346	51291.9	0.0195483
1347	22925.3	0.00683032	1347	16978.2	0.00692294
1348	19613	0.00587073	1348	14575.1	0.0060189
1349	21363.7	0.00630306	1349	16225.6	0.00643889
1350	45937.1	0.0139481	1350	31238.9	0.0132359
1351	14380.9	0.00435322	1351	10781.3	0.00436518
1352	282472	0.0848783	1352	228691	0.0853883
1353	40836.7	0.0120335	1353	34433.7	0.0134622
1354	51752.1	0.0153999	1354	48905.4	0.0183709
1355	8701.86	0.00260728	1355	6717.11	0.00286905
1356	48049.3	0.0142961	1356	39115.4	0.0155074
1357	31415.3	0.00904402	1357	23883.4	0.00919594
1358	16772.7	0.00491608	1358	14863.5	0.00595197
1359	52944.4	0.0155925	1359	43096.4	0.0172644
1360	100267	0.0299885	1360	78881	0.0315489
1361	165543	0.047026	1361	134519	0.0537207
1362	67871.7	0.0201055	1362	60989.9	0.0227353
1363	4065.18	0.00122547	1363	3547.61	0.00147546
1364	12024.6	0.00350129	1364	9298.34	0.00353056
1365	18585.6	0.00556015	1365	14471.5	0.00590321
1366	437739	0.136456	1366	398115	0.169129
1367	1.38163e+06	0.424018	1367	1.00107e+06	0.458888
1368	62625.4	0.0189131	1368	41353.5	0.0187072
1369	4290.44	0.00128981	1369	3751.73	0.00159422
1370	8850.1	0.00259182	1370	7613.36	0.00293266
1371	519566	0.144475	1371	373933	0.136044
1372	8503.45	0.00252127	1372	7057.23	0.00266758
1373	11712.6	0.00357875	1373	8644.69	0.00368568
1374	85481.7	0.0254149	1374	59254.2	0.0236785
1375	98125.2	0.0284641	1375	99383.9	0.0382348
1376	80586.1	0.0238933	1376	96721.7	0.0358543
1377	12254.3	0.00367421	1377	9227.47	0.00361812
1378	28364.6	0.00851789	1378	20644.9	0.00827524
1379	18145.2	0.00529166	1379	14628.3	0.00593253
1380	15597.2	0.0046023	1380	12362.8	0.00502347
1381	71139.1	0.0192987	1381	56325.8	0.0198721
1382	17367.5	0.00516306	1382	13851.6	0.00557964
1383	37507.6	0.0112768	1383	27408.7	0.0111709
1384	93250.3	0.0284741	1384	67633.1	0.0295293
1385	31750.5	0.00969673	1385	23508.8	0.00942627
1386	35542	0.0104568	1386	26119.5	0.0102311
1387	26140.5	0.00768577	1387	20673.7	0.00829761
1388	12179.1	0.00360614	1388	9754.48	0.0038599
1389	50411.1	0.0150538	1389	32283	0.0128648
1390	117653	0.0346204	1390	99310.1	0.0395219
1391	255574	0.0680207	1391	182781	0.0653064
1392	164088	0.0477407	1392	112395	0.0494582
1393	20278.3	0.00615778	1393	15736.7	0.00629125
1394	2398.64	0.000734798	1394	1930.82	0.000889695
1395	26165.3	0.00803069	1395	19545.7	0.00797568
1396	323461	0.0983737	1396	232814	0.0969122
1397	40731.2	0.0121601	1397	30591.8	0.0129653
1398	106503	0.0326271	1398	71925.1	0.0321892
1399	421105	0.123811	1399	269991	0.118449
1400	65844.7	0.0196763	1400	50438.5	0.019609
1401	23058.1	0.00702607	1401	17811.3	0.00732237
1402	248134	0.0726389	1402	109655	0.0415846
1403	311445	0.0948874	1403	203583	0.0880545
1404	46406.2	0.0138144	1404	36183.3	0.0143475
1405	21547	0.00641869	1405	15236.7	0.00682259
1406	33643.8	0.010067	1406	25431.2	0.0107262
1407	25569.8	0.00758739	1407	19503	0.00839202
1408	68296	0.0200139	1408	49304.2	0.0195458
1409	5614.05	0.00174795	1409	4608.26	0.00202475
1410	3662.86	0.00108769	1410	2969.83	0.00126993
1411	45950.6	0.0137486	1411	30596.3	0.0123232
1412	42036	0.0124512	1412	32080.7	0.0135973
1413	128123	0.0372307	1413	100111	0.0454377
1414	129681	0.0393211	1414	96932.9	0.0390608
1415	26507.8	0.00742145	1415	25322.4	0.00884029
1416	355373	0.109846	1416	227016	0.091667
1417	43835.9	0.0135736	1417	34023.3	0.0141503
1418	4380.75	0.00129669	1418	3664.19	0.00157239
1419	36125.8	0.0107041	1419	30833.1	0.0120373
1420	14292.1	0.00405023	1420	12086.1	0.00469079
1421	36344	0.0108732	1421	25857.8	0.0107804
1422	255456	0.0758003	1422	205202	0.0817656
1423	81206.5	0.0244631	1423	56948.4	0.0235579
1424	16946.1	0.00508908	1424	12967.6	0.00519367
1425	45754.6	0.013617	1425	40463.8	0.0158418
1426	125791	0.0371863	1426	96305.3	0.0380771
1427	134686	0.0391789	1427	122660	0.0470188
1428	303586	0.0901111	1428	197598	0.0771211
1429	10746.6	0.00332078	1429	8266.93	0.00343987
1430	18740	0.00572679	1430	14110.9	0.0059254
1431	75123.7	0.0222066	1431	55268.4	0.0214145
1432	545829	0.154422	1432	497780	0.17483
1433	55069.1	0.0159914	1433	45462.8	0.0179867
1434	59197	0.0175154	1434	47227.2	0.0186594
1435	157012	0.0462425	1435	122509	0.0503467
1436	52189.6	0.0156573	1436	44028.5	0.017568
1437	15630.1	0.00470633	1437	13111.8	0.00528047
1438	39218.5	0.0117482	1438	28997.2	0.0115259
1439	16055.3	0.00484761	1439	11260.4	0.00456205
1440	67067.4	0.0195389	1440	60486	0.0219344
1441	21794.8	0.00671703	1441	16178.7	0.00699814
1442	26865.2	0.00793134	1442	18297.9	0.00781442
1443	17986.2	0.00533345	1443	15541.7	0.00617634
1444	13992.4	0.00410868	1444	10828.9	0.00443857
1445	10281	0.0029026	1445	6885.86	0.00262245
1446	67094.4	0.0200778	1446	48332.5	0.0217732
1447	25084.6	0.00743959	1447	19295.2	0.00791747
1448	133326	0.0393294	1448	95361.7	0.0385177
1449	63948.7	0.0193605	1449	46312.8	0.0203019
1450	69680.2	0.0208634	1450	53363.1	0.0207195
1451	10734.6	0.00323552	1451	8583.85	0.00340653
1452	11245	0.00335802	1452	8612.24	0.00351101
1453	41300.7	0.0121399	1453	31845	0.0133785
1454	339449	0.0997074	1454	284311	0.119728
1455	171185	0.0496206	1455	135187	0.0524963
1456	92091.3	0.0274695	1456	76913.3	0.0318791
1457	58032.5	0.0173013	1457	51249.2	0.020451
1458	2.3654e+06	0.71265	1458	2.32102e+06	0.896956
1459	52969.2	0.0154692	1459	40763.6	0.0155714
1460	54565.8	0.0156797	1460	58028.6	0.0216496
1461	70786	0.0208371	1461	56261.3	0.0232502
1462	41588	0.011868	1462	31629.3	0.0119985
1463	137552	0.040156	1463	102858	0.0425762
1464	74355	0.0217028	1464	63206.8	0.0242566
1465	17855.7	0.00535693	1465	14963.6	0.00634142
1466	213027	0.0649117	1466	168725	0.072963
1467	48672.1	0.0138291	1467	30081.3	0.0121696
1468	380324	0.106604	1468	253836	0.101694
1469	6785.69	0.00203578	1469	4823.34	0.00199804
1470	55156.4	0.0155499	1470	53646.6	0.0197291
1471	91513	0.0267558	1471	85135	0.0332139
1472	124623	0.0365553	1472	115575	0.0425945
1473	58097.2	0.0169047	1473	42906.2	0.0172062
1474	28952.9	0.00872306	1474	23096.4	0.0118493
1475	9091.94	0.00273786	1475	7327.06	0.00307188
1476	19157.3	0.00554921	1476	13816.6	0.0056799
1477	92155.3	0.0263071	1477	91805.9	0.0355365
1478	83992.2	0.0241429	1478	59736.7	0.0249621
1479	51900.1	0.0151319	1479	38023.9	0.0157683
1480	55341.6	0.0162334	1480	42005.6	0.0168276
1481	19748.6	0.00583316	1481	14610.3	0.00585023
1482	14191.2	0.00424493	1482	14476.3	0.00560791
1483	10188.8	0.00306562	1483	9294.8	0.00384537
1484	36276.8	0.0103809	1484	24726.2	0.0105848
1485	124797	0.0362002	1485	97514.5	0.0382975
1486	892953	0.254773	1486	616808	0.243148
1487	220834	0.0621916	1487	173922	0.0687616
1488	163606	0.0483885	1488	110409	0.0462896
1489	55390.2	0.0168678	1489	37527.3	0.0146489
1490	19700.5	0.00591887	1490	14342.7	0.0058823
1491	149826	0.0442991	1491	110584	0.0447509
1492	34654.8	0.0102398	1492	29788.4	0.0119452
1493	8312	0.00249639	1493	7198.94	0.0029805
1494	14814.6	0.00442937	1494	11845.2	0.00488511
1495	48393.4	0.0142062	1495	43322.6	0.0173812
1496	104935	0.0307794	1496	77322.7	0.0311324
1497	10187.8	0.00306274	1497	8446.38	0.00322161
1498	25298.2	0.00760807	1498	18945.4	0.00789267
1499	73839	0.0213394	1499	62163.7	0.0236246
1500	39827.4	0.0120415	1500	27466.4	0.0118265
1501	101926	0.0292598	1501	68410	0.0273384
1502	15225.3	0.0045134	1502	12442.7	0.00512723
1503	14666.6	0.00426291	1503	9585.86	0.0039112
1504	16999.7	0.00511573	1504	12289.2	0.00524256
1505	46163.9	0.013701	1505	37307.3	0.015058
1506	11471.7	0.00341151	1506	8753.28	0.00375827
1507	33879.9	0.00984957	1507	21942.9	0.00826774
1508	89662.7	0.0256914	1508	94907.2	0.0352442
1509	10888.9	0.00327788	1509	8267.79	0.00339983
1510	40428.9	0.012069	1510	28601.7	0.0120736
1511	39807	0.0118341	1511	31695.1	0.0136939
1512	27806	0.00828145	1512	20895.4	0.00826233
1513	94115.6	0.0275	1513	78840.8	0.0301544
1514	40664.3	0.011844	1514	27277.1	0.0107865
1515	45864.9	0.0133915	1515	32897.4	0.0135537
1516	112842	0.0335777	1516	83111.5	0.0363009
1517	555920	0.15719	1517	443846	0.177985
1518	52642	0.0150768	1518	43445.7	0.0165703
1519	15800	0.00466962	1519	12581.4	0.00530183
1520	11477.5	0.00338464	1520	9462.97	0.00386972
1521	45763.3	0.0133061	1521	43493.4	0.0165626
1522	116952	0.0333283	1522	79609.7	0.0278566
1523	196275	0.0562607	1523	146995	0.056769
1524	21395	0.00641079	1524	16075.9	0.00641727
1525	54344.9	0.0160114	1525	39542.5	0.017221
1526	7567.36	0.00224467	1526	6531.45	0.00262079
1527	6070.96	0.00184505	1527	5047.68	0.00221464
1528	33349.2	0.00992926	1528	24515.3	0.00983108
1529	2784.05	0.000874617	1529	2103.03	0.000922255
1530	13224.6	0.00392496	1530	10323.4	0.00427201
1531	140207	0.0398183	1531	115336	0.0422654
1532	35380.5	0.0105119	1532	28778.7	0.0117268
1533	25097.1	0.00725205	1533	16328.5	0.00664944
1534	24351.3	0.00728007	1534	17292.6	0.007202
1535	6273.02	0.0018899	1535	4479.52	0.00194678
1536	23139.7	0.00698349	1536	17049.8	0.00687145
1537	62312.3	0.0185737	1537	55090.3	0.0212262
1538	35118.9	0.0106493	1538	25144.4	0.00972415
1539	55770	0.016584	1539	55297.3	0.0207794
1540	6356.04	0.00189749	1540	5259.74	0.00213155
1541	33539.2	0.0101386	1541	24737.6	0.00944513
1542	251368	0.0733715	1542	196873	0.0737268
1543	24562.8	0.00757501	1543	18354.9	0.00718097
1544	61698.5	0.0188573	1544	46482.4	0.0183351
1545	53357.3	0.0158005	1545	43451	0.0159036
1546	52684	0.0159315	1546	38581.6	0.0146946
1547	40225.9	0.0121548	1547	31562.6	0.0123076
1548	224700	0.0718035	1548	149639	0.0645213
1549	107812	0.0322867	1549	79389.9	0.0302642
1550	57116.4	0.0174395	1550	42597.9	0.0173415
1551	117199	0.035565	1551	82741.1	0.0327715
1552	39716.4	0.0121393	1552	30945	0.0119899
1553	27683.6	0.00833208	1553	20258.2	0.00850357
1554	100326	0.0306256	1554	76955.5	0.0317031
1555	162068	0.0506461	1555	110990	0.0469729
1556	7303.17	0.00221798	1556	5910.43	0.00234604
1557	31085.1	0.00899428	1557	28143.9	0.0104302
1558	35034.1	0.0105418	1558	27258.5	0.0104518
1559	40867.7	0.0125074	1559	31882.1	0.0122628
1560	41782	0.0127825	1560	33817.2	0.0128063
1561	22023.3	0.00651832	1561	15695.2	0.00651125
1562	31052.2	0.00926335	1562	25591.7	0.00984879
1563	37340.3	0.0110622	1563	29980.7	0.0117092
1564	11883.7	0.00366223	1564	8821.78	0.0038455
1565	44874.1	0.0132679	1565	45873.4	0.0169297
1566	82375.2	0.0241987	1566	63579.7	0.0230862
1567	52717.8	0.0159974	1567	38298.3	0.0155319
1568	57444.4	0.0172884	1568	48107.5	0.0181863
1569	102122	0.0301646	1569	89848.9	0.0338638
1570	74148.4	0.0222522	1570	52828.8	0.0205635
1571	77765	0.0234988	1571	58048.8	0.0230528
1572	377944	0.108957	1572	321925	0.114961
1573	83756.9	0.0249484	1573	63290.7	0.0240702
1574	104673	0.0306116	1574	81685.2	0.029477
1575	70652.7	0.0206756	1575	65113.1	0.0229602
1576	41505.4	0.0126071	1576	30911.2	0.0120751
1577	56233.7	0.0168291	1577	38354.2	0.0154422
1578	65898.8	0.0194316	1578	47598.2	0.0184432
1579	24502.3	0.00735975	1579	18170.9	0.00720062
1580	30807	0.00921906	1580	22484.3	0.00889559
1581	96427.3	0.0289453	1581	70387.8	0.0276317
1582	71963.5	0.0221678	1582	51342.4	0.0210009
1583	45844.4	0.0138981	1583	35750.9	0.0136541
1584	83961.5	0.0265127	1584	58370.6	0.0260112
1585	64092.1	0.0191282	1585	45021.2	0.0180189
1586	26818.5	0.00817414	1586	18879.4	0.0079886
1587	2.01064e+06	0.594232	1587	1.4795e+06	0.549336
1588	33273.8	0.00998173	1588	26408.7	0.00992606
1589	71805.7	0.0209455	1589	62296.7	0.0238241
1590	16167.3	0.00487803	1590	11697.5	0.00450002
1591	56669.2	0.0171011	1591	42615.3	0.0165736
1592	61570.6	0.0185739	1592	44053.9	0.0174795
1593	13140.8	0.00388215	1593	9394.71	0.00378446
1594	209184	0.0623477	1594	141756	0.0602041
1595	33864.6	0.0101114	1595	22973.9	0.00956996
1596	144190	0.0419041	1596	108402	0.0414996
1597	48520.7	0.015505	1597	26729.8	0.0104236
1598	22815	0.00683288	1598	13768.8	0.00532004
1599	151470	0.0453833	1599	108612	0.0411329
1600	108424	0.0310948	1600	82280.7	0.0307116
1601	5419.67	0.00162478	1601	4223.83	0.00182217
1602	36383.5	0.0109027	1602	27564.5	0.0108339
1603	150757	0.0451022	1603	100231	0.0394583
1604	30941.9	0.00935527	1604	24202.2	0.00945761
1605	76547.7	0.0227453	1605	62110.4	0.0231931
1606	58895.9	0.0176899	1606	43141.9	0.0167272
1607	12437.7	0.00379529	1607	9769.6	0.00398694
1608	54300.2	0.0168687	1608	61942.2	0.0199423
1609	26551.3	0.00796641	1609	19555.5	0.0079353
1610	41590.1	0.0131033	1610	26265.1	0.0119613
1611	46169.1	0.0139353	1611	31876.1	0.012522
1612	29399.6	0.00875568	1612	20427.8	0.00838572
1613	58291.4	0.0176833	1613	42885.9	0.0168329
1614	15968.6	0.0047611	1614	11978.5	0.00466506
1615	86601.4	0.0256066	1615	65126.3	0.0258307
1616	16688.4	0.00513677	1616	11750.5	0.00506181
1617	80273.5	0.024151	1617	56568.2	0.0224264
1618	20073.3	0.00607239	1618	14682.4	0.00596464
1619	370379	0.10965	1619	289486	0.109171
1620	34163.9	0.0100649	1620	32756.7	0.011832
1621	13110	0.00387274	1621	13396.8	0.00487984
1622	31874.1	0.00944868	1622	25458.6	0.0100249
1623	36816	0.0109888	1623	27727.5	0.0111386
1624	95883.9	0.0289328	1624	71091.9	0.028345
1625	75346.8	0.0228735	1625	56559.6	0.0241544
1626	5547.39	0.00165117	1626	4029.79	0.00176406
1627	15228.8	0.00451591	1627	11959.5	0.00484237
1628	35774.1	0.0107656	1628	27720.8	0.0108443
1629	57869.8	0.0174434	1629	45182.8	0.0175561
1630	8157.68	0.00242644	1630	8597	0.00328801
1631	33863	0.0101277	1631	30410.3	0.0116981
1632	52538.7	0.0149418	1632	52090	0.0177166
1633	71938.3	0.0212206	1633	48971.1	0.0190559
1634	18584.3	0.00546394	1634	12623.6	0.00513324
1635	40298.4	0.0119565	1635	24782.2	0.0102667
1636	19971.8	0.00568655	1636	13757.1	0.00525516
1637	7802.89	0.00234401	1637	5509.35	0.00232501
1638	75406.9	0.0224472	1638	50835.5	0.0207589
1639	350939	0.103227	1639	263616	0.10843
1640	446170	0.131026	1640	169079	0.0709753
1641	67733.6	0.0202607	1641	46837.7	0.0189038
1642	79850.5	0.0239727	1642	54736.4	0.0226124
1643	10133.6	0.002991	1643	8005.51	0.00314568
1644	6138.11	0.00184082	1644	4582.47	0.00182352
1645	4285.5	0.00127144	1645	4184.65	0.0015863
1646	59260.9	0.0179274	1646	43506.6	0.0193599
1647	880567	0.271764	1647	624048	0.281487
1648	196191	0.0589298	1648	139625	0.0576985
1649	42349.6	0.0125741	1649	32106.5	0.0125226
1650	198406	0.0585877	1650	151009	0.06454
1651	116808	0.0339234	1651	83713.5	0.0308608
1652	216909	0.0649473	1652	172909	0.0657167
1653	59262.3	0.0176711	1653	41964.7	0.0167956
1654	135731	0.0387379	1654	92522.3	0.0354373
1655	29426.5	0.00870178	1655	24009.3	0.00946994
1656	150673	0.0451414	1656	107109	0.0454079
1657	98391	0.029295	1657	74550.7	0.0294016
1658	100896	0.0286633	1658	71267.4	0.0271301
1659	217019	0.0640352	1659	160028	0.0640136
1660	81730.5	0.0239852	1660	62645.6	0.0238181
1661	59814.5	0.0177335	1661	45573.7	0.0170166
1662	45595.7	0.013617	1662	34319.5	0.0136251
1663	82026.4	0.0244245	1663	55678.2	0.0222925
1664	238324	0.0681247	1664	191162	0.0727653
1665	43521.3	0.0128557	1665	29428.9	0.0121124
1666	89406.4	0.026236	1666	60895.1	0.0242577
1667	14596.4	0.00436185	1667	10688.9	0.00446434
1668	22444.8	0.00681259	1668	16641.5	0.00692018
1669	91565.2	0.0269614	1669	58062.5	0.0210187
1670	85853.3	0.0256561	1670	58770.1	0.0231467
1671	60247.7	0.0180388	1671	39924.2	0.0172526
1672	159857	0.0487822	1672	106433	0.0463754
1673	54307.3	0.0161375	1673	33420.6	0.0134601
1674	116673	0.0345572	1674	77048.2	0.0295211
1675	120623	0.0360554	1675	69570.1	0.0271354
1676	41775	0.0125011	1676	28962.1	0.0115165
1677	85823.3	0.0255698	1677	60147.1	0.023262
1678	19546.8	0.00589015	1678	13261.3	0.00557732
1679	240332	0.0694117	1679	158244	0.0665307
1680	602336	0.18505	1680	432993	0.190336
1681	272469	0.0819579	1681	187505	0.0748141
1682	203308	0.0606281	1682	133893	0.0531116
1683	102705	0.0303347	1683	70767.4	0.0271436
1684	77928	0.0232767	1684	56993.4	0.0213556
1685	52353.3	0.0156357	1685	35592.2	0.0138207
1686	36194.1	0.0106546	1686	24469.9	0.00951277
1687	121110	0.0362026	1687	77955.6	0.0311869
1688	118928	0.0363491	1688	78272.8	0.0356599
1689	19062.7	0.00568771	1689	13499.9	0.00546175
1690	54695.9	0.0162748	1690	36226.1	0.0143345
1691	7809.75	0.00248872	1691	6121.08	0.00232641
1692	53519.6	0.01615	1692	39608.4	0.0158877
1693	3.03052e+06	0.887673	1693	1.9994e+06	0.770276
1694	786747	0.235451	1694	520602	0.203574
1695	173421	0.0514492	1695	117155	0.0473236
1696	353769	0.102916	1696	235682	0.0953839
1697	74139.4	0.0207681	1697	44064.1	0.0155641
1698	147828	0.0441766	1698	97374.6	0.0395613
1699	146313	0.0436928	1699	95243.7	0.0379941
1700	214131	0.0634968	1700	142637	0.0545447
1701	328015	0.0994837	1701	223576	0.0896115
1702	71143.2	0.0210839	1702	49447.4	0.0193415
1703	106442	0.0319332	1703	74245.5	0.0310793
1704	5.63054e+06	1.5763	1704	4.44428e+06	1.59436
1705	65714.3	0.0195934	1705	46778.3	0.0185332
1706	521480	0.157407	1706	347649	0.151382
1707	297108	0.0926392	1707	186148	0.0772285
1708	258643	0.076553	1708	180809	0.0701833
1709	42092.4	0.012645	1709	29291	0.0118596
1710	490739	0.146332	1710	329804	0.138241
1711	443306	0.132329	1711	322567	0.14391
1712	11939.8	0.00353769	1712	8141.25	0.00321018
1713	455455	0.129009	1713	391415	0.131503
1714	42684.6	0.0127961	1714	30329.3	0.012119
1715	85698.9	0.0258079	1715	61193	0.0239174
1716	122737	0.0361394	1716	98290.3	0.0373359
1717	258626	0.0776374	1717	189198	0.0764839
1718	5816.94	0.00168278	1718	3846.78	0.00152663
1719	459776	0.134573	1719	353308	0.140555
1720	183203	0.0549415	1720	132612	0.0550146
1721	365307	0.103226	1721	343325	0.125167
1722	36656.4	0.0109539	1722	27066.6	0.0110802
1723	215624	0.0644737	1723	173016	0.0718802
1724	63833.1	0.0191749	1724	51762.1	0.0206599
1725	29317.2	0.00874445	1725	24916	0.00957081
1726	12051	0.0036301	1726	8806.76	0.00352281
1727	250693	0.0749272	1727	185481	0.0757552
1728	110415	0.0336008	1728	79495.7	0.0331705
1729	101274	0.0302861	1729	61647.4	0.0241915
1730	136319	0.0399372	1730	107828	0.0366074
1731	7792.42	0.00233721	1731	6289.92	0.00258971
1732	31332.5	0.00922853	1732	22177.5	0.00868983
1733	17633	0.00523733	1733	10905.7	0.00463116
1734	16759.8	0.00487463	1734	12603.6	0.0055002
1735	10002.1	0.00301723	1735	7824.43	0.00310909
1736	56513.8	0.0166105	1736	39761.6	0.0156851
1737	45696.3	0.0137811	1737	37981.8	0.0151135
1738	69583.8	0.0202437	1738	49138.5	0.0182419
1739	58940.1	0.0175486	1739	42065.4	0.0161091
1740	114021	0.0324236	1740	90681.5	0.0327005
1741	374865	0.107545	1741	342615	0.118696
1742	37253.1	0.0111533	1742	29287.8	0.0108907
1743	27316.2	0.00806432	1743	20862.7	0.00792078
1744	71485.2	0.0214962	1744	52953.5	0.0208892
1745	10248.9	0.0030579	1745	7512.41	0.0030302
1746	76424.2	0.0227965	1746	60131.6	0.0238156
1747	27704.3	0.00820562	1747	21113.9	0.00812944
1748	23891.3	0.007048	1748	18232	0.00693949
1749	92062.2	0.0270175	1749	76029	0.0283961
1750	51128.8	0.014991	1750	40774.8	0.0162371
1751	34957.9	0.0103897	1751	27816.3	0.0107523
1752	50146.9	0.0150244	1752	38423.2	0.0151718
1753	37552.4	0.011063	1753	27650.7	0.0109555
1754	35465.6	0.0103398	1754	27665.6	0.0110889
1755	17380.3	0.00497022	1755	11368.7	0.00464807
1756	63912.6	0.0188912	1756	47589.7	0.0183226
1757	71799.7	0.0212503	1757	54337.2	0.0212898
1758	119564	0.0343219	1758	82804.3	0.033601
1759	32396.3	0.0096149	1759	23527.7	0.00923381
1760	77882.8	0.0235235	1760	45164	0.0192787
1761	60562.9	0.0171053	1761	49723.4	0.0187994
1762	833702	0.241482	1762	574837	0.231114
1763	58465.8	0.0169825	1763	42031.8	0.0153035
1764	34843.5	0.0103207	1764	26285.9	0.0103723
1765	92223.2	0.0266244	1765	77095.9	0.0276636
1766	141980	0.0419823	1766	87673.1	0.03321
1767	71688.5	0.0212306	1767	51286	0.0197211
1768	131126	0.0390897	1768	79730.7	0.0310469
1769	16211.9	0.00482567	1769	11073.7	0.0045014
1770	34611.1	0.0102958	1770	22545	0.00914005
1771	77683.9	0.0232641	1771	59089.8	0.0233478
1772	25987.5	0.00772333	1772	19199.9	0.00744769
1773	34103.7	0.010123	1773	24262.1	0.00979042
1774	78237.3	0.023388	1774	54544	0.0204083
1775	140153	0.0415334	1775	115156	0.0436053
1776	84281.4	0.0248394	1776	62947.2	0.0246981
1777	18645.8	0.00556846	1777	14519.3	0.00597337
1778	42826.2	0.0126649	1778	34672.4	0.012844
1779	56910.6	0.0167874	1779	41485	0.016895
1780	75095.9	0.0223398	1780	61050.3	0.0219871
1781	149938	0.0452174	1781	95314.5	0.0352672
1782	45330.1	0.0136324	1782	30888.2	0.0120629
1783	137738	0.0414454	1783	101860	0.0406068
1784	77778.1	0.0231387	1784	55500.6	0.0215304
1785	134919	0.039196	1785	81618.3	0.033172
1786	76466.6	0.0226763	1786	48265.6	0.0188962
1787	162733	0.047337	1787	123456	0.044091
1788	111487	0.0316931	1788	82077.9	0.0285032
1789	107388	0.0326117	1789	71605.9	0.0271472
1790	120602	0.0354288	1790	90932	0.0347022
1791	168841	0.0503289	1791	108585	0.041721
1792	158536	0.047285	1792	113817	0.0445364
1793	46144.9	0.0138458	1793	31920.9	0.0128795
1794	96544.6	0.0282064	1794	66859.8	0.02553
1795	134801	0.0402087	1795	93619.9	0.0357316
1796	61148.1	0.0179892	1796	43948.3	0.0168153
1797	99894.3	0.0297897	1797	69590.5	0.0268983
1798	128266	0.0377279	1798	87658.7	0.0332205
1799	66511.5	0.0194476	1799	43807	0.0173495
1800	62546.6	0.018354	1800	63585.8	0.0223077
1801	978463	0.289664	1801	728355	0.285579
1802	142919	0.0427112	1802	102989	0.04046
1803	46545.5	0.0139525	1803	31706.2	0.0122416
1804	67248.1	0.0205958	1804	43847.3	0.0179535
1805	60418.8	0.0176758	1805	44744.3	0.0168675
1806	25810.5	0.00776142	1806	18041.4	0.00725961
1807	44069.8	0.0129235	1807	30155.6	0.0111079
1808	23630.1	0.00702541	1808	17750.6	0.00702289
1809	283987	0.0846568	1809	204735	0.0809359
1810	33097.9	0.00987413	1810	23215.2	0.00926349
1811	48221.8	0.0147814	1811	34194	0.0142923
1812	41366.5	0.0122508	1812	32252.9	0.0130784
1813	79096.4	0.0236744	1813	59683.5	0.023371
1814	50409.6	0.0149337	1814	37047.7	0.0155249
1815	145841	0.0419846	1815	134473	0.0507802
1816	313220	0.0905378	1816	216811	0.0817038
1817	26380.4	0.00744594	1817	20578.2	0.00743379
1818	4840.47	0.00145198	1818	3927.06	0.00165033
1819	22384.5	0.00677692	1819	17761.8	0.00763268
1820	808716	0.246011	1820	631236	0.271752
1821	43753.9	0.0129006	1821	26338.2	0.0100271
1822	49658.1	0.0147168	1822	46487.1	0.0174745
1823	76753	0.0227504	1823	58612.9	0.0226216
1824	117526	0.0332531	1824	103974	0.036668
1825	198775	0.0564125	1825	174462	0.0619867
1826	32822.3	0.0101743	1826	19012	0.00812206
1827	173397	0.0503349	1827	130012	0.0556949
1828	33137.3	0.0104794	1828	25897.8	0.0110764
1829	233661	0.0687629	1829	142967	0.0590383
1830	442936	0.125481	1830	394046	0.140659
1831	23399.9	0.00682666	1831	17684.9	0.00716514
1832	64777.6	0.0190413	1832	44492	0.01769
1833	13074	0.00399252	1833	10636.4	0.0043854
1834	57725.7	0.0169989	1834	38942	0.0143987
1835	75044	0.0221998	1835	54135.7	0.0223588
1836	78781.7	0.0240499	1836	51965.1	0.0225629
1837	39684.5	0.0115188	1837	25304.4	0.00972622
1838	277709	0.0803426	1838	157421	0.0694168
1839	25552.6	0.00763029	1839	17566.9	0.00678119
1840	60203.6	0.017873	1840	45078.4	0.0168647
1841	37638.1	0.0111876	1841	24838.1	0.010675
1842	25398.9	0.00757804	1842	19455.5	0.00801308
1843	64470.1	0.0192106	1843	48633.6	0.019612
1844	105598	0.0318598	1844	73825	0.0302066
1845	60657.9	0.0174109	1845	42715.5	0.0174281
1846	261800	0.0718037	1846	188493	0.073605
1847	9898.71	0.00293031	1847	8305.4	0.00328973
1848	189233	0.0542736	1848	218366	0.0771459
1849	517293	0.153097	1849	350518	0.140738
1850	33793.3	0.00985658	1850	22484.8	0.00903296
1851	72507.4	0.0202878	1851	52799.2	0.0188189
1852	53818.7	0.016153	1852	44586.4	0.0175595
1853	322332	0.0938972	1853	243256	0.0969418
1854	60885.6	0.0179478	1854	45436.3	0.0185077
1855	44990.8	0.0132066	1855	34633	0.013615
1856	79599.4	0.0234352	1856	81477.4	0.0306452
1857	49363.5	0.0145455	1857	44520.1	0.0176723
1858	38531.8	0.011444	1858	31592.7	0.0126834
1859	171519	0.050478	1859	153960	0.0570223
1860	28229	0.00744945	1860	18112	0.00599709
1861	4985.32	0.00151507	1861	3739.06	0.00148598
1862	43885.5	0.0130485	1862	32874.2	0.0124728
1863	78214.9	0.0232988	1863	57246.2	0.0234104
1864	76767.3	0.0227399	1864	55342.8	0.0220758
1865	21960.5	0.00657178	1865	14250.6	0.0054685
1866	157956	0.0467596	1866	122847	0.0499764
1867	65932.1	0.0196178	1867	47109.3	0.018646
1868	4941.96	0.00149456	1868	4258.45	0.00172016
1869	95007.7	0.0285086	1869	64792.3	0.0262839
1870	69585	0.020697	1870	53708.3	0.0212998
1871	57059.7	0.016689	1871	52229.5	0.0207668
1872	95503.3	0.0285286	1872	74398	0.0329638
1873	43252.5	0.0127777	1873	30258.2	0.0116972
1874	64125.9	0.0190525	1874	47469.6	0.0181364
1875	63658.4	0.0192837	1875	34703.7	0.0138798
1876	34798.1	0.010339	1876	27123.3	0.0102956
1877	95409.6	0.0287006	1877	75306.2	0.0285934
1878	47905	0.0143175	1878	35241.5	0.0136525
1879	58666.6	0.0175288	1879	48703.8	0.0199135
1880	5571.04	0.00168779	1880	4531.54	0.00190905
1881	36990.6	0.0110468	1881	25233.6	0.0101811
1882	40453.3	0.0121099	1882	27391.4	0.0116277
1883	56834.3	0.0166065	1883	39868.3	0.0154355
1884	10375.1	0.00313315	1884	7210.65	0.00290219
1885	32309.8	0.00974033	1885	22692.3	0.00945895
1886	46013.3	0.0139879	1886	29298.7	0.0126246
1887	29020.3	0.00869959	1887	17823.5	0.00726003
1888	3621.07	0.00117291	1888	3646.78	0.00133952
1889	50180.7	0.0151086	1889	34922.2	0.0147598
1890	186597	0.0550539	1890	129132	0.0529471
1891	15409	0.0046881	1891	10384.8	0.00463992
1892	12585.8	0.00377616	1892	9779.53	0.00381213
1893	11140.3	0.00331797	1893	7741.12	0.00306914
1894	5694.7	0.00171465	1894	4361.53	0.00182166
1895	101546	0.0304307	1895	98843.3	0.0386529
1896	41677.3	0.0122472	1896	31818.8	0.0127143
1897	20418.5	0.00620503	1897	16491.8	0.00662405
1898	17758.7	0.00538825	1898	12207	0.00490831
1899	8302.71	0.00223415	1899	5392.19	0.00182816
1900	66327.3	0.0192948	1900	39725.1	0.0152026
1901	31224.3	0.0093497	1901	23191.9	0.00904107
1902	74192.8	0.0220612	1902	56207.8	0.0228501
1903	41264.6	0.012276	1903	31759.7	0.0128871
1904	37511.5	0.0111818	1904	26050.3	0.0105959
1905	31937.8	0.00954431	1905	24046.8	0.00947958
1906	253810	0.0804639	1906	134541	0.0679236
1907	77173.9	0.0235232	1907	57154.2	0.0238052
1908	115841	0.0360589	1908	65393	0.0317856
1909	20519.6	0.00617576	1909	16819.3	0.00696503
1910	21142.5	0.0063213	1910	14331	0.00597545
1911	35126.2	0.0103943	1911	23854.9	0.00953197
1912	298885	0.0878576	1912	125161	0.0505098
1913	45340.8	0.0134882	1913	43244.4	0.0175009
1914	25763.9	0.00787966	1914	18213.9	0.00756384
1915	28453.6	0.00873966	1915	20064	0.00850833
1916	68290.2	0.0206669	1916	52643.5	0.0213471
1917	166619	0.0505483	1917	140953	0.0558048
1918	216182	0.0668394	1918	152092	0.0625533
1919	2733.21	0.00080672	1919	2223.75	0.000946616
1920	66053.6	0.0190733	1920	35016.4	0.0128331
1921	25395.6	0.00779732	1921	17872.2	0.00699614
1922	34102.5	0.0102496	1922	18903.5	0.00744006
1923	43973	0.0132216	1923	30606.6	0.0124749
1924	35748.4	0.0105073	1924	19807.6	0.00750387
1925	19528.7	0.00561291	1925	15038.3	0.00568185
1926	45470	0.0139778	1926	32615.5	0.0129843
1927	199703	0.058857	1927	195746	0.0717741
1928	40652.1	0.0124291	1928	33597	0.0132506
1929	66231.2	0.0195254	1929	50484.7	0.0200824
1930	24215.5	0.00734278	1930	17751.5	0.00706671
1931	20358.7	0.00633216	1931	13324.2	0.00613546
1932	3158.3	0.000958595	1932	2754.26	0.00122146
1933	90972.2	0.0276198	1933	68164.2	0.0260625
1934	11982.2	0.00357669	1934	8337.83	0.00332315
1935	55239.6	0.0165301	1935	47841.8	0.0180325
1936	652311	0.198641	1936	492055	0.20202
1937	96211.7	0.0290926	1937	72909.2	0.0291583
1938	28069.6	0.00832279	1938	22747.7	0.0085205
1939	100423	0.0304382	1939	81213.7	0.0295899
1940	45662	0.0141328	1940	34477.8	0.0155081
1941	6958.7	0.0020668	1941	6480.9	0.00253708
1942	6016.07	0.00181089	1942	4988.08	0.00194569
1943	3255.12	0.000998367	1943	3036.31	0.00124544
1944	47122.8	0.0146949	1944	37273.8	0.0151166
1945	1893.11	0.000579494	1945	1583.73	0.000686503
1946	3306.15	0.00100246	1946	2820.68	0.0012139
1947	16336.4	0.00492476	1947	11935.6	0.00490861
1948	13885.7	0.004089	1948	7763.58	0.00288605
1949	14849.2	0.00415342	1949	11310.3	0.0038909
1950	155756	0.0466167	1950	113454	0.0417272
1951	33688.7	0.010051	1951	21973.1	0.00840908
1952	63600	0.0182433	1952	60231.2	0.0214243
1953	63726.9	0.0192445	1953	51725.4	0.0203112
1954	794369	0.233406	1954	598813	0.225538
1955	33083.8	0.0105515	1955	20418.4	0.0088993
1956	9485.58	0.00279905	1956	7377.38	0.00288129
1957	264491	0.0790261	1957	177031	0.0669447
1958	7706.23	0.00231591	1958	5732.66	0.00224771
1959	25711.7	0.00726012	1959	16507.1	0.00585649
1960	294702	0.0880526	1960	193590	0.0770242
1961	31706.6	0.00933563	1961	18772.1	0.00733766
1962	20894	0.00630023	1962	14884.8	0.00616901
1963	130909	0.0392536	1963	71806.6	0.0278068
1964	60116.7	0.0176244	1964	36772.7	0.0137654
1965	22624	0.00694306	1965	9379.5	0.0039206
1966	18899.8	0.00575921	1966	10388.6	0.00418932
1967	24475.4	0.00725808	1967	18659.5	0.00748898
1968	48604.8	0.0144163	1968	33647.6	0.014029
1969	89955.1	0.0272861	1969	65744.8	0.0259191
1970	23652	0.00711304	1970	20530.3	0.00818167
1971	91641.2	0.027448	1971	60800.4	0.0237771
1972	39063.2	0.0117074	1972	24244.2	0.00983283
1973	30524.6	0.0091018	1973	21663.7	0.00850363
1974	59958.8	0.0179165	1974	43628.7	0.0172228
1975	152629	0.0457969	1975	139479	0.0537786
1976	10324.4	0.00315274	1976	7881.58	0.00314619
1977	4857.84	0.00146578	1977	3592.22	0.00150386
1978	24641.9	0.0073829	1978	19879.7	0.00755923
1979	79822.8	0.0241304	1979	51979.9	0.0216882
1980	106794	0.0330216	1980	74406.8	0.0293881
1981	43557.3	0.0131053	1981	25897	0.011349
1982	86870.1	0.0257713	1982	74240.4	0.0288541
1983	65203.4	0.0196333	1983	40918.5	0.0163206
1984	94921.8	0.0280102	1984	58196.6	0.0231578
1985	9281.02	0.00304875	1985	7150.35	0.00364677
1986	56290.8	0.0168258	1986	43406.3	0.016518
1987	51230.7	0.0153024	1987	36942.3	0.0145288
1988	50854.8	0.0149694	1988	43741.3	0.0161518
1989	41831.8	0.0126114	1989	30102.6	0.0121611
1990	17771.7	0.00534651	1990	13099.2	0.00491134
1991	114342	0.0328443	1991	89741.3	0.0317576
1992	20009.7	0.00607444	1992	19183.4	0.00691629
1993	104328	0.0313959	1993	80491.2	0.0364525
1994	19611.8	0.00580337	1994	20057.9	0.00788077
1995	513280	0.150693	1995	388593	0.153245
1996	18494.9	0.00551375	1996	12587.6	0.00494191
1997	55521.9	0.0169223	1997	41422.7	0.0168833
1998	24032.3	0.00701712	1998	25038.3	0.00947076
1999	276638	0.0832459	1999	217444	0.0925938
[truncated: 2,576 more rows]

## Sheet: DataAnalysis
MOPS RNA Replicate Set 1 (LSMMG vs. control) EXCEL Data and Analysis
SPOT No.	ControlVol	TestVol	ControlPct	TestPct	Tot pct	Test/Control	log ratio	PRAW	PLN	Array Coordinate	Gene	b#	gene product	Original Functional Group	Revised Functional Categories (46 Groups)	Accession# (na)	Accession# (aa)
2843	571880	106454	0.168148	0.0401603	0.104154	-4.18692	-0.621894	6.41966e-07	0.000158851	Field2:F16:2	ylcC	b0573	orf, hypothetical protein	Hypothetical, unclassified, unknown	Unknown	AE000162	1786786
932	48871.5	9609.61	0.0141389	0.00375794	0.0089484	-3.76239	-0.575464	0.00174056	9.94011e-05	Field1:H17:2	ybdE	b0575	putative inner membrane component for iron transport	Putative transport proteins	Not classified	AE000162	1786788
4140	392962	79919.2	0.11773	0.0314603	0.074595	-3.74217	-0.573124	0.000518327	3.20475e-06	Field3:H3:4	yjaI	b4002	orf, hypothetical protein	Hypothetical, unclassified, unknown	Unknown	AE000473	1790435
930	283603	67874.1	0.0817776	0.0265952	0.0541864	-3.0749	-0.487831	0.00321323	0.000360334	Field1:D17:2	ylcB	b0572	putative resistance protein	Putative transport proteins	Drug/analog sensitivity	AE000162	1786785
2842	265242	68441.6	0.0783407	0.0266437	0.0524922	-2.94031	-0.468393	8.77847e-09	1.71877e-05	Field2:D16:2	ybcH	b0567	orf, hypothetical protein	Hypothetical, unclassified, unknown	Unknown	AE000161	1786779
2075	124531	35314.8	0.0368249	0.0136186	0.0252217	-2.70401	-0.432009	4.63549e-07	0.000134397	Field2:E16:2	accB	b3255	acetylCoA carboxylase, BCCP subunit; carrier of biotin	Fatty acid and phospholipid metabolism	Biosynthesis of cofactors, carriers: biotin carboxyl carrier protein (BCCP)	AE000404	1789653
2851	198035	60383.9	0.0581654	0.0227366	0.040451	-2.55823	-0.407939	7.50197e-06	0.000618903	Field2:F18:2	ybdQ	b0607	orf, hypothetical protein	Hypothetical, unclassified, unknown	Unknown	AE000166	1786824
4139	49528.8	15641.3	0.0142363	0.00561306	0.00992467	-2.53628	-0.404197	0.00198612	0.00367777	Field3:F3:4	yjaH	b4001	orf, hypothetical protein	Hypothetical, unclassified, unknown	Unknown	AE000473	1790434
593	26896.2	9666.04	0.00781419	0.00354233	0.00567826	-2.20595	-0.343595	0.000719155	0.00387031	Field1:A6:3	yaiN	b0357	putative alpha helix chain	Hypothetical, unclassified, unknown	Not classified	AE000142	1786553
655	43742.8	15231.3	0.0132152	0.00609634	0.00965579	-2.16774	-0.336006	0.00212495	0.00027571	Field1:M20:3	ybaR	b0484	putative ATPase	Putative enzymes	Not classified	AE000154	1786691
931	84797.2	29155.6	0.0250972	0.0117271	0.0184121	-2.14011	-0.330435	6.52698e-08	9.52383e-07	Field1:F17:2	ylcD	b0574	putative resistance protein	Putative transport proteins	Drug/analog sensitivity	AE000162	1786787
2844	186620	62962.2	0.055772	0.0265481	0.0411601	-2.10079	-0.322383	5.39396e-05	0.00135913	Field2:H16:2	ybdF	b0579	orf, hypothetical protein	Hypothetical, unclassified, unknown	Unknown	AE000163	1786793
2836	272819	93775.2	0.0800118	0.0381986	0.0591052	-2.09463	-0.321106	4.88461e-05	2.89204e-06	Field2:H14:2	ybcT	b0556	bacteriophage lambda endopeptidase homolog	Phage, transposon, or plasmid	Phage-related functions and prophages	AE000161	1786769
2834	255061	92954.4	0.0739282	0.0356607	0.0547945	-2.0731	-0.31662	0.00183711	0.000151135	Field2:D14:2	ybcR	b0554	orf, hypothetical protein	Hypothetical, unclassified, unknown	Unknown	AE000161	1786767
3841	176913	49507.2	0.0500761	0.0252665	0.0376713	-1.98191	-0.297084	0.0526289	0.0881054	Field3:B1:1	ygiH	b3059	orf, hypothetical protein	Hypothetical, unclassified, unknown	Unknown	AE000387	1789439
948	49096.2	18264.9	0.01448	0.00730844	0.0108942	-1.98127	-0.296944	4.83861e-05	6.56987e-07	Field1:H21:2	yccA	b0970	putative carrier/transport protein	Putative transport proteins	Not classified	AE000199	1787205
2835	238366	88253.2	0.0699175	0.0355418	0.0527296	-1.96719	-0.293847	0.000207179	7.86653e-06	Field2:F14:2	ybcS	b0555	bacteriophage lambda lysozyme homolog	Phage, transposon, or plasmid	Phage-related functions and prophages	AE000161	1786768
1640	446170	169079	0.131026	0.0709753	0.101001	-1.84608	-0.26625	0.00016087	0.00163356	Field2:O1:2	yfiA	b2597	putative yhbH sigma 54 modulator	Putative regulatory proteins	Not classified	AE000346	1788949
4120	28906	11251.4	0.00831934	0.00458329	0.00645131	-1.81515	-0.258912	0.0115062	0.00310735	Field3:P21:3	b3913	b3913	orf, hypothetical protein	Hypothetical, unclassified, unknown	Unknown	AE000466	2367330
1965	22624	9379.5	0.00694306	0.0039206	0.00543183	-1.77092	-0.248198	0.0168783	0.00520725	Field2:I12:1	metB	b3939	cystathionine gamma-synthase	Amino acid biosynthesis	Amino acid biosynthesis: Methionine	AE000468	1790375
1402	248134	109655	0.0726389	0.0415846	0.0571117	-1.74677	-0.242237	0.000307272	0.00113668	Field1:D16:3	yfiD	b2579	putative formate acetyltransferase	Putative enzymes	Energy metabolism, carbon: Anaerobic respiration	AE000344	1788933
1912	298885	125161	0.0878576	0.0505098	0.0691837	-1.73942	-0.240404	3.87833e-05	5.89326e-06	Field2:O21:4	cysK	b2414	cysteine synthase A, O-acetylserine sulfhydrolase A	Amino acid biosynthesis	Amino acid biosynthesis: Cysteine	AE000329	1788754
495	337671	149715	0.101187	0.0586987	0.0799429	-1.72384	-0.236496	0.00618904	0.00260163	Field1:M4:2	ompC	b2215	outer membrane protein 1b (Ib;c)	Cell structure	Outer membrane constituents	AE000310	1788544
2826	157172	67304.7	0.0465712	0.0272555	0.0369133	-1.70869	-0.232664	1.64568e-05	0.000152548	Field2:D12:2	emrE	b0543	methylviologen resistance	Cell processes	Drug/analog sensitivity	AE000160	1786755
2825	52397.2	22585.3	0.0152656	0.00895375	0.0121097	-1.70494	-0.231709	0.00342763	0.00154841	Field2:B12:2	b0542	b0542	orf, hypothetical protein	Hypothetical, unclassified, unknown	Unknown	AE000160	1786754
2852	45536.2	19754.8	0.0134062	0.0078913	0.0106488	-1.69886	-0.230158	2.80049e-05	1.07425e-06	Field2:H18:2	b0609	b0609	orf, hypothetical protein	Hypothetical, unclassified, unknown	Unknown	AE000166	1786826
2841	152960	65976.7	0.0461122	0.0271804	0.0366463	-1.69652	-0.229559	0.00134676	0.000309847	Field2:B16:2	ylcE	b0563	orf, hypothetical protein	Hypothetical, unclassified, unknown	Unknown	AE000161	2367110
202	48949.7	23953.9	0.0160384	0.00964319	0.0128408	-1.66318	-0.22094	0.24653	0.306478	Field1:C3:3	b0836	b0836	putative receptor	Putative factors	Not classified	AE000186	1787059
2858	91947.7	39378.6	0.0282848	0.0173395	0.0228122	-1.63124	-0.212517	0.0304402	0.0293259	Field2:D20:2	ybeH	b0625	orf, hypothetical protein	Hypothetical, unclassified, unknown	Unknown	AE000167	1786843
1228	18979.5	8759.73	0.00558114	0.00349308	0.00453711	-1.59777	-0.203514	3.85504e-05	3.84596e-05	Field1:H20:1	ibpB	b3686	heat shock protein	Cell processes	Adaptations, atypical conditions	AE000445	1790120
4121	65087.7	30771.6	0.0192024	0.0121398	0.0156711	-1.58177	-0.199144	0.000120435	1.21031e-05	Field3:B23:3	b3914	b3914	orf, hypothetical protein	Hypothetical, unclassified, unknown	Unknown	AE000466	2367331
3937	213332	80453.6	0.0635258	0.0403495	0.0519377	-1.57439	-0.197112	0.13506	0.152482	Field3:B1:2	yheI	b3331	putative export protein I for general secretion pathway (GSP)	Putative transport proteins	Not classified	AE000409	1789728
584	78391.2	38345	0.0212034	0.0134862	0.0173448	-1.57222	-0.196515	0.291246	0.332425	Field1:O2:3	nlpC	b1708	lipoprotein	Cell structure	Macromolecule synthesis, modification: Lipoprotein	AE000266	1788001
2202	119446	58954.3	0.0360037	0.0229653	0.0294845	-1.56774	-0.195274	0.00320023	0.000819977	Field2:C24:3	cysD	b2752	ATP:sulfurylase (ATP:sulfate adenylyltransferase), subunit 2	Central intermediary metabolism	Central intermediary metabolism: Sulfur metabolism	AE000358	1789109
2817	35336.7	16415.8	0.0104413	0.0067127	0.00857698	-1.55545	-0.191855	5.6736e-05	0.000453581	Field2:B10:2	ybbV	b0510	orf, hypothetical protein	Hypothetical, unclassified, unknown	Unknown	AE000157	1786720
3772	46016.4	21280.1	0.0150908	0.00990967	0.0125002	-1.52284	-0.182654	0.325613	0.384643	Field3:G8:4	ygfJ	b2877	orf, hypothetical protein	Hypothetical, unclassified, unknown	Unknown	AE000371	1789242
3766	18666.7	9049.42	0.00574109	0.00381362	0.00477735	-1.50542	-0.177657	0.0479785	0.0284478	Field3:K6:4	b2862	b2862	orf, hypothetical protein	Hypothetical, unclassified, unknown	Unknown	AE000369	1789226
1597	48520.7	26729.8	0.015505	0.0104236	0.0129643	-1.48749	-0.172453	0.355782	0.407563	Field2:I15:1	polA	b3863	DNA polymerase I, 3' --> 5' polymerase, 5' --> 3' and 3' --> 5' exonuclease	DNA replication, repair, restriction/modification	DNA - replication, repair, restriction/modification	AE000461	1790294
1920	66053.6	35016.4	0.0190733	0.0128331	0.0159532	-1.48625	-0.172093	0.0262893	0.0351705	Field2:O23:4	pheA	b2599	chorismate mutase-P and prephenate dehydratase	Amino acid biosynthesis	Amino acid biosynthesis: Phenylalanine	AE000346	1788951
3246	52169.5	28109	0.0150158	0.0101302	0.012573	-1.48228	-0.170929	0.0516928	0.0644382	Field3:K19:2	b1593	b1593	orf, hypothetical protein	Hypothetical, unclassified, unknown	Unknown	AE000255	1787877
330	25019.8	13123	0.00742834	0.00502634	0.00622734	-1.47788	-0.16964	0.013304	0.00957585	Field1:C11:4	nfrB	b0569	bacteriophage N4 receptor, outer membrane protein	Phage, transposon, or plasmid	Phage-related functions and prophages	AE000161	1786781
3362	44241.8	18692.9	0.0131605	0.00892122	0.0110409	-1.47519	-0.168848	0.127618	0.145601	Field3:C1:4	yeaZ	b1807	orf, hypothetical protein	Hypothetical, unclassified, unknown	Unknown	AE000275	1788109
1063	44104.4	22480.9	0.0123194	0.00836536	0.0103424	-1.47267	-0.168105	0.163779	0.150638	Field1:N1:4	caiF	b0034	transcriptional regulator of cai operon	Regulatory function	Central intermediary metabolism: Pool, multipurpose conversions	AE000114	1786218
2850	313616	162751	0.0935857	0.0643462	0.0789659	-1.45441	-0.162687	0.000259481	4.50113e-05	Field2:D18:2	ybdN	b0602	orf, hypothetical protein	Hypothetical, unclassified, unknown	Unknown	AE000165	1786818
2833	138899	73224.3	0.040876	0.0282888	0.0345824	-1.44495	-0.159854	0.000205672	0.000834048	Field2:B14:2	ybcQ	b0551	orf, hypothetical protein	Hypothetical, unclassified, unknown	Unknown	AE000160	1786763
2468	45058.3	24622.4	0.0132526	0.00919757	0.0112251	-1.44088	-0.158629	0.0116137	0.0220152	Field2:H17:2	ydiB	b1692	putative oxidoreductase	Putative enzymes	Not classified	AE000264	1787983
3372	19261.4	10192.3	0.00530637	0.00372196	0.00451417	-1.42569	-0.154026	0.280469	0.305868	Field3:G3:4	b1824	b1824	orf, hypothetical protein	Hypothetical, unclassified, unknown	Unknown	AE000276	1788127
3176	43356.3	24354.8	0.0129553	0.00911874	0.011037	-1.42073	-0.152513	0.0111725	0.0213555	Field3:O1:2	b1459	b1459	orf, hypothetical protein	Hypothetical, unclassified, unknown	Unknown	AE000243	1787732
199	455042	245058	0.129657	0.0914313	0.110544	-1.41808	-0.151702	0.0914652	0.0773091	Field1:M1:3	ybfL	b0705	putative receptor protein	Putative factors	Not classified	AE000174	1786923
2865	23852.8	12148.8	0.0070809	0.00499344	0.00603717	-1.41804	-0.151689	0.00270461	0.00479869	Field2:B22:2	ybeQ	b0644	orf, hypothetical protein	Hypothetical, unclassified, unknown	Unknown	AE000169	1786864
3825	24742.3	13794.7	0.00719508	0.00507635	0.00613571	-1.41737	-0.151484	0.0263166	0.040525	Field3:A22:4	b3022	b3022	orf, hypothetical protein	Hypothetical, unclassified, unknown	Unknown	AE000384	1789399
2837	33336.2	17855.8	0.00986633	0.00696427	0.0084153	-1.41671	-0.15128	0.000227863	0.000152652	Field2:J14:2	ybcU	b0557	bacteriophage lambda Bor protein homolog	Phage, transposon, or plasmid	Phage-related functions and prophages	AE000161	1786770
1963	130909	71806.6	0.0392536	0.0278068	0.0335302	-1.41166	-0.149729	0.00216522	0.000949801	Field2:E12:1	glnA	b3870	glutamine synthetase	Amino acid biosynthesis	Amino acid biosynthesis: Glutamine	AE000462	1790301
821	30008.2	16993.9	0.00829705	0.00588447	0.00709076	-1.40999	-0.149217	0.297456	0.302176	Field1:J13:1	feoA	b3408	ferrous iron transport protein A	Transport and binding proteins	Transport of small molecules: Cations	AE000416	1789812
3130	53190.5	27854.9	0.0156081	0.011075	0.0133415	-1.40931	-0.149008	0.00148133	0.000695717	Field3:C15:1	b1365	b1365	orf, hypothetical protein	Hypothetical, unclassified, unknown	Unknown	AE000233	1787628
2828	240573	124268	0.0722281	0.0512715	0.0617498	-1.40874	-0.14883	0.00161351	0.00210458	Field2:H12:2	ybcL	b0545	orf, hypothetical protein	Hypothetical, unclassified, unknown	Unknown	AE000160	1786757
3853	49633.2	28070.5	0.015703	0.0111532	0.0134281	-1.40793	-0.148582	0.214528	0.227797	Field3:J3:1	ygjR	b3087	orf, hypothetical protein	Hypothetical, unclassified, unknown	Unknown	AE000390	2367190
3677	40730.5	20887.2	0.012648	0.00899679	0.0108224	-1.40583	-0.147933	0.121892	0.106762	Field3:I8:3	yfjM	b2629	orf, hypothetical protein	Hypothetical, unclassified, unknown	Unknown	AE000348	1788982
3386	25406	13456.3	0.00753538	0.00538047	0.00645792	-1.40051	-0.146285	0.000197765	0.000674136	Field3:C7:4	yebE	b1846	orf, hypothetical protein	Hypothetical, unclassified, unknown	Unknown	AE000278	1788151
1924	35748.4	19807.6	0.0105073	0.00750387	0.00900559	-1.40025	-0.146206	0.0100194	0.0108431	Field2:G2:1	argA	b2818	N-acetylglutamate synthase; amino acid acetyltransferase	Amino acid biosynthesis	Amino acid biosynthesis: Arginine	AE000365	1789181
2930	36742.5	20622.3	0.0116004	0.00828602	0.00994319	-1.39999	-0.146125	0.283097	0.267461	Field2:D14:3	b0866	b0866	orf, hypothetical protein	Hypothetical, unclassified, unknown	Unknown	AE000188	1787091
2060	155215	85908	0.0447921	0.0320179	0.038405	-1.39897	-0.145808	0.0324904	0.033315	Field2:G12:2	acpD	b1412	acyl carrier protein phosphodiesterase	Fatty acid and phospholipid metabolism	Fatty acid and phosphatidic acid biosynthesis	AE000238	1787680
2201	35269.2	19695.4	0.0104871	0.00749884	0.00899297	-1.39849	-0.145661	0.0030962	0.00747296	Field3:N6:2	cysN	b2751	ATP-sulfurylase (ATP:sulfate adenylyltransferase), subunit 1, probably a GTPase	Central intermediary metabolism	Central intermediary metabolism: Sulfur metabolism	AE000358	1789108
1875	63658.4	34703.7	0.0192837	0.0138798	0.0165818	-1.38933	-0.142806	0.0193112	0.0113898	Field2:E13:4	ybiK	b0828	putative asparaginase	Hypothetical, unclassified, unknown	Not classified	AE000185	1787050
2068	35896.8	18861.4	0.010653	0.00767114	0.00916208	-1.38871	-0.142613	0.00152943	0.0013854	Field2:G14:2	acpS	b2563	CoA:apo-[acyl-carrier-protein] pantetheinephosphotransferase	Fatty acid and phospholipid metabolism	Fatty acid and phosphatidic acid biosynthesis	AE000343	1788916
3529	102730	51962.6	0.0276524	0.0199367	0.0237945	-1.38701	-0.142079	0.409025	0.602432	Field3:A20:1	napD	b2207	orf, hypothetical protein	Hypothetical, unclassified, unknown	Unknown	AE000309	1788535
1292	65244.8	35695	0.0193968	0.013986	0.0166914	-1.38688	-0.142039	1.89764e-05	3.54276e-05	Field1:H12:2	cydB	b0734	cytochrome d terminal oxidase polypeptide subunit II	Energy metabolism	Energy metabolism, carbon: Electron transport	AE000176	1786954
2661	14997.7	8233.07	0.00459741	0.00331865	0.00395803	-1.38533	-0.141552	0.0636452	0.0483125	Field2:J17:4	b0024	b0024	orf, hypothetical protein	Hypothetical, unclassified, unknown	Unknown	AE000113	1786207
1256	81551.8	44700.4	0.0244502	0.017702	0.0210761	-1.38121	-0.14026	0.00122771	0.000570944	Field1:P2:2	talB	b0008	transaldolase B	Central intermediary metabolism	Central intermediary metabolism: Non-oxidative branch, pentose pathway	AE000111	1786189
1922	34102.5	18903.5	0.0102496	0.00744006	0.00884485	-1.37763	-0.139132	0.00354275	0.0014741	Field2:C2:1	aroF	b2601	3-deoxy-D-arabinoheptulosonate-7-phosphate synthase (DAHP synthetase, tyrosine repressible)	Amino acid biosynthesis	Amino acid biosynthesis: Tyrosine	AE000346	1788953
1966	18899.8	10388.6	0.00575921	0.00418932	0.00497426	-1.37474	-0.138219	0.04012	0.0267491	Field2:K12:1	metL	b3940	aspartokinase II and homoserine dehydrogenase II	Amino acid biosynthesis	Amino acid biosynthesis: Methionine	AE000468	1790376
2838	344920	182022	0.103782	0.0755676	0.0896748	-1.37337	-0.137787	0.0049177	0.00604966	Field2:L14:2	ybcW	b0559	orf, hypothetical protein	Hypothetical, unclassified, unknown	Unknown	AE000161	1786772
780	107436	56645	0.0325192	0.0237141	0.0281166	-1.3713	-0.137133	0.0161619	0.01516	Field1:H3:1	cysP	b2425	thiosulfate binding protein	Transport and binding proteins	Transport of small molecules: Anions	AE000330	1788765
679	73466.4	39286.1	0.0213327	0.0156555	0.0184941	-1.36263	-0.134378	0.0187255	0.0122936	Field1:M2:4	modC	b0765	ATP-binding component of molybdate transport	Transport and binding proteins	Transport of small molecules: Anions	AE000179	1786981
2417	39913	21941.4	0.0119035	0.0087574	0.0103305	-1.35926	-0.133301	0.00144972	0.000688217	Field2:B5:2	ybjX	b0877	putative enzyme	Putative enzymes	Not classified	AE000189	1787103
203	36377.8	22240.2	0.0111598	0.00821533	0.00968758	-1.35842	-0.133032	0.0953407	0.0899484	Field1:E3:3	ybjN	b0853	putative sensory transduction regulator	Putative regulatory proteins	Not classified	AE000187	1787077
2857	63800.3	34072.8	0.0191543	0.0141212	0.0166378	-1.35642	-0.132394	0.00361085	0.00510597	Field2:B20:2	crcB	b0624	orf, hypothetical protein	Hypothetical, unclassified, unknown	Unknown	AE000167	1786842
1138	261559	126760	0.0784755	0.0579025	0.068189	-1.3553	-0.132037	0.138248	0.151225	Field1:D21:4	minD	b1175	cell division inhibitor, a membrane ATPase, activates minC	Cell processes	Cell division	AE000216	1787423
2729	37597.9	22315	0.0111311	0.00826162	0.00969635	-1.34732	-0.129471	0.045514	0.0624794	Field2:B12:1	yagN	b0280	orf, hypothetical protein	Hypothetical, unclassified, unknown	Unknown	AE000135	2367102
119	44571.5	26926.4	0.0115205	0.00856229	0.0100414	-1.34549	-0.12888	0.632057	0.85131	Field1:M5:2	rpiB	b4090	ribose 5-phosphate isomerase B	Central intermediary metabolism	Central intermediary metabolism: Non-oxidative branch, pentose pathway	AE000482	1790528
1180	378223	220384	0.107761	0.0801689	0.0939649	-1.34417	-0.128456	0.141155	0.1385	Field1:H8:1	fliY	b1920	putative periplasmic binding transport protein	Putative transport proteins	Not classified	AE000284	1788228
3943	27754.3	16627.2	0.00836482	0.00624072	0.00730277	-1.34036	-0.127222	0.0218584	0.029986	Field3:N1:2	yheN	b3345	orf, hypothetical protein	Hypothetical, unclassified, unknown	Unknown	AE000410	1789743
2827	253024	147868	0.0766967	0.0572365	0.0669666	-1.34	-0.127103	0.0230442	0.0138879	Field2:F12:2	ybcK	b0544	orf, hypothetical protein	Hypothetical, unclassified, unknown	Unknown	AE000160	1786756
2873	30859.6	17883.8	0.00884713	0.00662057	0.00773385	-1.33631	-0.125907	0.101088	0.0951052	Field2:B24:2	b0667	b0667	putative RNA	Hypothetical, unclassified, unknown	Not classified	AE000170	1786885
1697	74139.4	44064.1	0.0207681	0.0155641	0.0181661	-1.33436	-0.125275	0.283147	0.282834	Field2:A17:2	infA	b0884	protein chain initiation factor IF-1	Translation, post-translational modification	Proteins - translation and modification	AE000190	1787110
820	33278.9	18612.7	0.0101587	0.00761884	0.00888879	-1.33337	-0.124951	0.0557655	0.0404114	Field1:H13:1	hofQ	b3391	putative transport portein	Putative transport proteins	Not classified	AE000414	1789793
1675	120623	69570.1	0.0360554	0.0271354	0.0315954	-1.32872	-0.123434	0.00206032	0.00111514	Field2:E11:2	tsf	b0170	protein chain elongation factor EF-Ts	Translation, post-translational modification	Proteins - translation and modification	AE000126	1786366
2908	42039	22086.3	0.0124426	0.00937107	0.0109069	-1.32777	-0.123123	0.0285716	0.0401225	Field2:H8:3	ybiI	b0803	orf, hypothetical protein	Hypothetical, unclassified, unknown	Unknown	AE000182	1787022
2542	609536	355292	0.180375	0.135929	0.158152	-1.32698	-0.122865	0.00729786	0.012115	Field2:L11:3	b2878	b2878	putative oxidoreductase, Fe-S subunit	Putative enzymes	Not classified	AE000371	1789243
2074	1.03019e+06	588439	0.310353	0.233907	0.27213	-1.32682	-0.122813	0.0138317	0.00913064	Field2:C16:2	plsC	b3018	1-acyl-sn-glycerol-3-phosphate acyltransferase	Fatty acid and phospholipid metabolism	Macromolecule synthesis, modification: Phospholipids	AE000384	1789395
2879	99485	54507.4	0.0299065	0.0225599	0.0262332	-1.32565	-0.122428	0.00578465	0.00697285	Field2:N24:2	ybfF	b0686	orf, hypothetical protein	Hypothetical, unclassified, unknown	Unknown	AE000172	1786902
906	75239.8	42213	0.0216304	0.0163395	0.0189849	-1.32381	-0.121826	0.175254	0.148995	Field1:D11:2	fecC	b4289	citrate-dependent iron(III) transport protein, cytosolic	Transport and binding proteins	Transport of small molecules: Cations	AE000499	1790741
3571	26246.4	14439.6	0.00782165	0.00592567	0.00687366	-1.31996	-0.120561	0.00201428	0.00445202	Field3:E6:2	b2343	b2343	orf, hypothetical protein	Hypothetical, unclassified, unknown	Unknown	AE000323	1788685
938	49817.7	27667.6	0.0148369	0.0112449	0.0130409	-1.31944	-0.120388	0.000374245	0.00101509	Field1:D19:2	ybgR	b0752	putative transport system permease protein	Putative transport proteins	Not classified	AE000177	1786966
642	87058.3	49323.7	0.0263941	0.0200172	0.0232056	-1.31857	-0.120104	0.0304565	0.0198393	Field1:C18:3	fhuB	b0153	hydroxamate-dependent iron uptake, cytoplasmic membrane component	Transport and binding proteins	Transport of small molecules: Cations	AE000124	1786347
1218	162625	95804.5	0.0470302	0.0356975	0.0413638	-1.31747	-0.119739	0.0532453	0.0585034	Field1:D18:1	uspA	b3495	universal stress protein; broad regulatory function?	Cell processes	Adaptations, atypical conditions	AE000425	1789909
2679	17387.7	9925.44	0.00504281	0.0038555	0.00444915	-1.30795	-0.116592	0.0346395	0.0222229	Field2:N21:4	yacL	b0119	orf, hypothetical protein	Hypothetical, unclassified, unknown	Unknown	AE000121	1786310
1162	25421.1	15115.1	0.00732228	0.00559855	0.00646042	-1.30789	-0.116571	0.0912935	0.0995323	Field1:D4:1	htpX	b1829	heat shock protein, integral membrane protein	Cell processes	Adaptations, atypical conditions	AE000277	1788133
3502	24286.1	13564.4	0.00780771	0.00597947	0.00689359	-1.30575	-0.115861	0.398046	0.482074	Field3:K12:1	yehQ	b2122	orf, hypothetical protein	Hypothetical, unclassified, unknown	Unknown	AE000301	1788441
152	54265.3	33639.6	0.0154853	0.0118708	0.013678	-1.30448	-0.115439	0.233836	0.230214	Field1:O13:2	csrA	b2696	carbon storage regulator; controls glycogen synthesis, gluconeogenesis, cell size and surface properties	Regulatory function	Global regulatory functions	AE000353	1789047
2366	45679.3	27270.6	0.0135173	0.0103699	0.0119436	-1.30351	-0.115114	0.0129658	0.0207372	Field2:L15:1	menG	b3929	menaquinone biosynthesis, unknown	Biosynthesis of cofactors, prosthetic groups and carriers	Biosynthesis of cofactors, carriers: Menaquinone, ubiquinone	AE000467	1790364
102	62409.4	34351.6	0.0192892	0.0148086	0.0170489	-1.30257	-0.114802	0.169441	0.165846	Field1:K1:2	lyxK	b3580	L-xylulose kinase, cryptic	Carbon compound catabolism	Degradation of small molecules: Carbon compounds	AE000435	1790005
3782	94812.1	57503.7	0.0270517	0.0207704	0.023911	-1.30242	-0.114751	0.199554	0.190326	Field3:K10:4	ygfE	b2910	orf, hypothetical protein	Hypothetical, unclassified, unknown	Unknown	AE000374	1789277
1315	50416.8	28689.8	0.0149393	0.0114715	0.0132054	-1.3023	-0.114711	0.000245493	0.000465919	Field1:F18:2	ndh	b1109	respiratory NADH dehydrogenase	Energy metabolism	Energy metabolism, carbon: Aerobic respiration	AE000211	1787352
2255	38748.3	23182.4	0.0116775	0.00897377	0.0103256	-1.30129	-0.114376	0.0109016	0.00740429	Field2:M12:4	aceB	b4014	malate synthase A	Central intermediary metabolism	Central intermediary metabolism: Glyoxylate bypass	AE000474	1790444
2846	156007	88025.9	0.0464225	0.0357076	0.0410651	-1.30007	-0.113967	0.000204046	0.000627761	Field2:L16:2	ybdK	b0581	orf, hypothetical protein	Hypothetical, unclassified, unknown	Unknown	AE000163	1786795
643	27942.6	16569.7	0.00808702	0.00623773	0.00716238	-1.29647	-0.112762	0.0568754	0.0526004	Field1:E18:3	abc	b0199	ATP-binding component of a transporter	Putative transport proteins	Not classified	AE000129	1786398
2305	49969.9	28677.8	0.0158864	0.012264	0.0140752	-1.29536	-0.112391	0.348596	0.417024	Field2:B1:1	bioC	b0777	biotin biosynthesis; reaction prior to pimeloyl CoA	Biosynthesis of cofactors, prosthetic groups and carriers	Biosynthesis of cofactors, carriers: Biotin	AE000180	1786994
2612	353203	202080	0.110659	0.0855802	0.0981198	-1.29305	-0.111615	0.257426	0.272984	Field2:H5:4	yiiD	b3888	putative acetyltransferase (EC 2.3.1.18)	Putative enzymes	Not classified	AE000464	1790321
2022	21343.1	12950	0.00645979	0.00500275	0.00573127	-1.29125	-0.11101	0.0348728	0.0320212	Field2:K2:2	purL	b2557	phosphoribosylformyl-glycineamide synthetase = FGAM synthetase	Nucleotide biosynthesis and metabolism	Purine ribonucleotide biosynthesis	AE000342	1788909
3461	24163.2	14333.6	0.00717504	0.00556552	0.00637028	-1.2892	-0.110319	0.00335989	0.00620445	Field3:I2:1	yeeD	b2012	orf, hypothetical protein	Hypothetical, unclassified, unknown	Unknown	AE000292	1788322
2875	34639.2	20537.6	0.0099479	0.00771806	0.00883298	-1.28891	-0.110223	0.0971466	0.092745	Field2:F24:2	b0671	b0671	putative RNA	Hypothetical, unclassified, unknown	Not classified	AE000170	1786887
3779	16606	9637.06	0.00486723	0.00378094	0.00432408	-1.28731	-0.109682	0.00655947	0.00307602	Field3:E10:4	yqfB	b2900	orf, hypothetical protein	Hypothetical, unclassified, unknown	Unknown	AE000373	1789267
4129	19598.4	9451.36	0.00590464	0.00458689	0.00524576	-1.28729	-0.109676	0.334894	0.279478	Field3:B1:4	yijE	b3943	orf, hypothetical protein	Hypothetical, unclassified, unknown	Unknown	AE000468	1790379
1821	43753.9	26338.2	0.0129006	0.0100271	0.0114638	-1.28657	-0.109433	0.0279879	0.0350642	Field2:I23:3	dsbA	b3860	protein disulfide isomerase I, essential for cytochrome c synthesis and formate-dependent reduction	Translation, post-translational modification	Proteins - translation and modification	AE000461	1790291
3036	318275	196156	0.0997059	0.0775397	0.0886228	-1.28587	-0.109197	0.252386	0.277996	Field2:H16:4	b1141	b1141	orf, hypothetical protein	Hypothetical, unclassified, unknown	Unknown	AE000214	1787387
2378	308650	156501	0.0923892	0.0718753	0.0821323	-1.28541	-0.109042	0.219801	0.210717	Field2:D19:1	nadR	b4390	probable nadAB transcriptional regulator	Regulatory function	Biosynthesis of cofactors, carriers: Pyridine nucleotide	AE000509	1790851
1598	22815	13768.8	0.00683288	0.00532004	0.00607646	-1.28437	-0.108689	0.0187692	0.0149291	Field2:K15:1	priA	b3935	primosomal protein N'(= factor Y)(putative helicase)	DNA replication, repair, restriction/modification	DNA - replication, repair, restriction/modification	AE000467	1790370
1669	91565.2	58062.5	0.0269614	0.0210187	0.02399	-1.28274	-0.108138	0.127935	0.138841	Field2:I9:2	rpsT	b0023	30S ribosomal subunit protein S20	Translation, post-translational modification	Ribosomal proteins - synthesis, modification	AE000113	1786206
3464	59495.1	35900.8	0.0172355	0.0134397	0.0153376	-1.28243	-0.108034	0.0580676	0.0629653	Field3:O2:1	wzzB	b2027	regulator of length of O-antigen component of lipopolysaccharide chains	Regulatory function	Outer membrane constituents	AE000294	1788339
1781	149938	95314.5	0.0452174	0.0352672	0.0402423	-1.28214	-0.107935	0.0724795	0.0869034	Field2:I13:3	rpsE	b3303	30S ribosomal subunit protein S5	Translation, post-translational modification	Ribosomal proteins - synthesis, modification	AE000408	1789699
1964	60116.7	36772.7	0.0176244	0.0137654	0.0156949	-1.28034	-0.107326	0.0438068	0.0569423	Field2:G12:1	metJ	b3938	repressor of all met genes but metF	Regulatory function	Amino acid biosynthesis: Methionine	AE000467	1790373
2296	63314	37436.3	0.0196209	0.0153256	0.0174732	-1.28027	-0.107302	0.184701	0.181939	Field2:O22:4	entB	b0595	2,3-dihydro-2,3-dihydroxybenzoate synthetase, isochroismatase	Biosynthesis of cofactors, prosthetic groups and carriers	Biosynthesis of cofactors, carriers: Enterochelin	AE000165	1786811
340	152243	89287.1	0.044652	0.0348985	0.0397752	-1.27948	-0.107034	0.00142116	0.000891559	Field1:G13:4	intE	b1140	prophage e14 integrase	Phage, transposon, or plasmid	Phage-related functions and prophages	AE000214	1787386
2016	99130.9	59392.1	0.029284	0.022888	0.026086	-1.27945	-0.107022	0.00483104	0.00865129	Field2:O24:1	upp	b2498	uracil phosphoribosyltransferase	Nucleotide biosynthesis and metabolism	Salvage of nucleosides and nucleotides	AE000336	1788844
3868	34204	19438.1	0.0103029	0.00805483	0.00917885	-1.27909	-0.106902	0.0160517	0.0162418	Field3:H7:1	yhaQ	b3112	putative L-serine dehydratase	Putative enzymes	Not classified	AE000393	1789500
3481	221428	136423	0.0652217	0.0510355	0.0581286	-1.27797	-0.10652	0.0451694	0.0587315	Field3:A8:1	yegO	b2076	orf, hypothetical protein	Hypothetical, unclassified, unknown	Unknown	AE000297	1788391
2786	113171	62570	0.0338245	0.0264998	0.0301622	-1.27641	-0.10599	0.0382282	0.0509333	Field2:D2:2	yajD	b0410	orf, hypothetical protein	Hypothetical, unclassified, unknown	Unknown	AE000147	1786611
2672	47950.6	28738.6	0.0138329	0.01085	0.0123415	-1.27492	-0.105482	0.0745964	0.0698331	Field2:P19:4	yabB	b0081	orf, hypothetical protein	Hypothetical, unclassified, unknown	Unknown	AE000118	1786269
75	41130.9	24976	0.0122096	0.00959464	0.0109021	-1.27254	-0.104672	0.0105475	0.017356	Field1:E19:1	galR	b2837	repressor of galETK operon	Regulatory function	Degradation of small molecules: Carbon compounds	AE000367	1789202
1961	31706.6	18772.1	0.00933563	0.00733766	0.00833664	-1.27229	-0.104586	0.000392298	0.000799524	Field2:A12:1	glnG	b3868	response regulator for gln (sensor glnL) (nitrogen regulator I, NRI)	Regulatory function	Amino acid biosynthesis: Glutamine	AE000462	1790299
4003	207488	116639	0.0653426	0.0513613	0.058352	-1.27221	-0.10456	0.336908	0.362225	Field3:F17:2	yhiS	b3504	orf, hypothetical protein	Hypothetical, unclassified, unknown	Unknown	AE000427	1789920
2874	21721.7	13110.8	0.00619792	0.00487617	0.00553704	-1.27106	-0.104167	0.173035	0.1695	Field2:D24:2	b0669	b0669	putative RNA	Hypothetical, unclassified, unknown	Not classified	AE000170	1786886
761	52136	32749.1	0.0156049	0.012292	0.0139485	-1.26952	-0.10364	0.0403913	0.0545315	Field3:P2:2	lysP	b2156	lysine-specific permease	Transport and binding proteins	Transport of small molecules: Amino acids, amines	AE000305	1788480
1900	66327.3	39725.1	0.0192948	0.0152026	0.0172487	-1.26917	-0.10352	0.0295312	0.0259185	Field2:G19:4	hisG	b2019	ATP phosphoribosyltransferase	Amino acid biosynthesis	Amino acid biosynthesis: Histidine	AE000293	1788330
2633	66739.8	41430.5	0.0194527	0.0153304	0.0173915	-1.2689	-0.103426	0.0863078	0.0986549	Field2:B11:4	cspE	b0623	cold shock protein	Cell processes	Not classified	AE000167	1786841
275	103201	52539.4	0.0313579	0.0247222	0.02804	-1.26841	-0.10326	0.309155	0.27275	Field1:E21:3	yhhI	b3484	putative receptor	Putative factors	Not classified	AE000424	1789896
2441	35906.6	22314.3	0.0109551	0.00864546	0.00980029	-1.26715	-0.102829	0.0881067	0.0770212	Field2:B11:2	ycjM	b1309	putative polysaccharide hydrolase	Putative enzymes	Not classified	AE000229	1787568
140	41636.9	24626.8	0.0124993	0.00986736	0.0111833	-1.26673	-0.102686	0.0166388	0.0124873	Field1:G11:2	fnr	b1334	transcriptional regulation of aerobic, anaerobic respiration, osmotic balance	Regulatory function	Global regulatory functions	AE000231	1787595
3671	22670.8	13879.4	0.00676558	0.00534704	0.00605631	-1.26529	-0.102191	0.0268174	0.0316491	Field3:M6:3	b2619	b2619	orf, hypothetical protein	Hypothetical, unclassified, unknown	Unknown	AE000347	1788972
1766	141980	87673.1	0.0419823	0.03321	0.0375962	-1.26415	-0.101798	0.0296592	0.0394897	Field2:K9:3	rplU	b3186	50S ribosomal subunit protein L21	Translation, post-translational modification	Ribosomal proteins - synthesis, modification	AE000399	1789577
2829	492475	289246	0.15176	0.120063	0.135911	-1.264	-0.101748	0.162532	0.153951	Field2:J12:2	ybcN	b0547	orf, hypothetical protein	Hypothetical, unclassified, unknown	Unknown	AE000160	1786759
2298	187896	94230.1	0.0591754	0.0468902	0.0530328	-1.262	-0.101059	0.486748	0.409723	Field2:C24:4	lipA	b0628	lipoate synthesis, sulfur insertion?	Biosynthesis of cofactors, prosthetic groups and carriers	Biosynthesis of cofactors, carriers: Lipoate	AE000167	1786846
228	38297.8	22444.6	0.0111912	0.00887033	0.0100308	-1.26164	-0.100937	0.00960062	0.00557887	Field1:G9:3	cbl	b1987	transcriptional regulator cys regulon; accessory regulatory circuit affecting cysM	Regulatory function	Amino acid biosynthesis: Cysteine	AE000290	1788296
865	40427.8	23973.3	0.0119125	0.00944612	0.0106793	-1.2611	-0.100751	0.00653039	0.00338758	Field1:B1:2	pstB	b3725	ATP-binding component of high-affinity phosphate-specific transport system	Transport and binding proteins	Transport of small molecules: Anions	AE000449	1790162
3015	50170.7	28670.1	0.0154097	0.0122286	0.0138191	-1.26013	-0.100416	0.160525	0.155341	Field2:N10:4	ycfF	b1103	orf, hypothetical protein	Hypothetical, unclassified, unknown	Unknown	AE000211	1787346
1768	131126	79730.7	0.0390897	0.0310469	0.0350683	-1.25905	-0.100044	0.00071488	0.00119009	Field2:O9:3	rplM	b3231	50S ribosomal subunit protein L13	Translation, post-translational modification	Ribosomal proteins - synthesis, modification	AE000402	1789626
4230	44160.9	26528.5	0.0131354	0.0104539	0.0117946	-1.25651	-0.0991645	0.000260863	0.000488152	Field3:L2:1	yjgD	b4255	orf, hypothetical protein	Hypothetical, unclassified, unknown	Unknown	AE000496	1790704
2256	41426.3	24594.9	0.0124694	0.00993107	0.0112002	-1.25559	-0.0988496	0.0185843	0.0124189	Field2:O12:4	aceA	b4015	isocitrate lyase	Central intermediary metabolism	Central intermediary metabolism: Glyoxylate bypass	AE000474	1790445
3364	23708.8	13644.8	0.00711096	0.0056635	0.00638723	-1.25558	-0.0988434	0.0239069	0.0317149	Field3:G1:4	b1810	b1810	orf, hypothetical protein	Hypothetical, unclassified, unknown	Unknown	AE000275	1788112
1826	32822.3	19012	0.0101743	0.00812206	0.00914817	-1.25267	-0.0978372	0.243566	0.249149	Field2:C1:4	tufB	b3980	protein chain elongation factor EF-Tu (duplicate of tufA)	Translation, post-translational modification	Proteins - translation and modification	AE000472	1790412
3227	89513.6	53049.2	0.0275633	0.022013	0.0247882	-1.25214	-0.0976529	0.166415	0.160453	Field3:E15:2	b1560	b1560	orf, hypothetical protein	Hypothetical, unclassified, unknown	Unknown	AE000253	1787843
1729	101274	61647.4	0.0302861	0.0241915	0.0272388	-1.25194	-0.0975819	0.00311702	0.00169241	Field3:F6:2	metG	b2114	methionine tRNA synthetase	Translation, post-translational modification	Aminoacyl tRNA synthetases, tRNA modification	AE000300	1788432
2647	36618.3	21735.6	0.0108482	0.00866727	0.00975774	-1.25163	-0.0974757	0.0226064	0.02954	Field2:N13:4	chpR	b2783	suppressor of inhibitory function of ChpA, PemI-like, autoregulated	Cell processes	Not classified	AE000362	1789146
3268	70844.9	42557.9	0.0210891	0.0168558	0.0189725	-1.25115	-0.0973099	0.00105192	0.0012479	Field3:G1:3	slyB	b1641	putative outer membrane protein	putative membrane protein	Not classified	AE000259	1787929
237	25651	15169.2	0.00751662	0.00601015	0.00676339	-1.25065	-0.0971374	0.00538647	0.00309465	Field1:I11:3	yojN	b2216	putative 2-component sensor protein	Putative regulatory proteins	Not classified	AE000310	1788545
2723	265831	155499	0.0831871	0.0665673	0.0748772	-1.24967	-0.0967952	0.306199	0.330943	Field2:F10:1	ykfC	b0258	orf, hypothetical protein	Hypothetical, unclassified, unknown	Unknown	AE000133	1786452
4143	1.32907e+06	853590	0.409561	0.327795	0.368678	-1.24944	-0.0967157	0.174363	0.1682	Field3:N3:4	yjbC	b4022	orf, hypothetical protein	Hypothetical, unclassified, unknown	Unknown	AE000475	1790453
2872	71587.3	42083	0.0207946	0.0166545	0.0187246	-1.24859	-0.0964183	0.0438529	0.0357626	Field2:P22:2	b0663	b0663	putative RNA	Hypothetical, unclassified, unknown	Not classified	AE000170	1786884
822	13557.4	4860.51	0.0040937	0.00209966	0.00309668	-1.24638	-0.0956497	0.00131229	0.00401997	Field1:L13:1	feoB	b3409	ferrous iron transport protein B	Transport and binding proteins	Transport of small molecules: Cations	AE000416	1789813
2086	287250	166820	0.089578	0.071948	0.080763	-1.24504	-0.0951825	0.2973	0.313621	Field2:K18:2	psd	b4160	phosphatidylserine decarboxylase; phospholipid synthesis	Fatty acid and phospholipid metabolism	Macromolecule synthesis, modification: Phospholipids	AE000488	1790604
1948	13885.7	7763.58	0.004089	0.00288605	0.00348752	-1.24495	-0.0951509	0.0212402	0.0343586	Field2:G8:1	asnA	b3744	asparagine synthetase A	Amino acid biosynthesis	Amino acid biosynthesis: Asparagine	AE000451	1790183
2355	17568.5	10727.7	0.00552884	0.0044414	0.00498512	-1.24484	-0.0951141	0.336063	0.393784	Field2:F13:1	ggt	b3447	gamma-glutamyltranspeptidase	Biosynthesis of cofactors, prosthetic groups and carriers	Biosynthesis of cofactors, carriers: Thioredoxin, glutaredoxin, glutathione	AE000421	1789856
2809	50427	29235.3	0.0150596	0.0120991	0.0135793	-1.24469	-0.0950603	0.0116318	0.0181316	Field2:B8:2	ybbJ	b0488	orf, hypothetical protein	Hypothetical, unclassified, unknown	Unknown	AE000155	1786696
1860	28229	18112	0.00744945	0.00599709	0.00672327	-1.24218	-0.0941842	0.661225	0.835978	Field2:G9:4	leuL	b0075	leu operon leader peptide	Amino acid biosynthesis	Amino acid biosynthesis: Leucine	AE000118	1786263
521	32248.3	20314.3	0.0100893	0.00813728	0.00911331	-1.23989	-0.0933833	0.43547	0.469832	Field1:A12:2	dacB	b3182	D-alanyl-D-alanine carboxypeptidase, fraction B; penicillin-binding protein 4	Cell structure	Murein sacculus, peptidoglycan	AE000399	1789573
1959	25711.7	16507.1	0.00726012	0.00585649	0.00655831	-1.23967	-0.0933061	0.365723	0.360831	Field2:M10:1	metR	b3828	regulator for metE and metH	Regulatory function	Amino acid biosynthesis: Methionine	AE000458	1790262
173	163335	98185.1	0.049278	0.0397567	0.0445174	-1.23949	-0.0932433	0.0299009	0.0214614	Field1:I19:2	creC	b4399	catabolite repression sensor kinase for PhoB; alternative sensor for pho regulon	Regulatory function	Global regulatory functions	AE000510	1790861
2847	129092	72415.7	0.037922	0.0306243	0.0342731	-1.2383	-0.0928247	0.0580166	0.0703487	Field2:N16:2	ybdB	b0597	orf, hypothetical protein	Hypothetical, unclassified, unknown	Unknown	AE000165	1786813
2344	39921.4	24760.1	0.0125288	0.0101208	0.0113248	-1.23793	-0.0926955	0.328628	0.384145	Field2:P9:1	nadB	b2574	quinolinate synthetase, B protein	Biosynthesis of cofactors, prosthetic groups and carriers	Biosynthesis of cofactors, carriers: Pyridine nucleotide	AE000344	1788928
2632	16580.5	10166.1	0.00489894	0.00397387	0.00443641	-1.23279	-0.090889	0.000885809	0.00193404	Field2:P9:4	dinJ	b0226	damage-inducible protein J	Cell processes	Not classified	AE000131	1786420
1281	55897.7	35567.6	0.0165561	0.013459	0.0150076	-1.23011	-0.0899441	0.0423493	0.0548084	Field1:B10:2	gltA	b0720	citrate synthase	Central intermediary metabolism	Energy metabolism, carbon: TCA cycle	AE000175	1786939
3753	16989.2	11093.4	0.00497195	0.00405526	0.0045136	-1.22605	-0.0885088	0.198235	0.192635	Field3:A4:4	b2833	b2833	orf, hypothetical protein	Hypothetical, unclassified, unknown	Unknown	AE000367	1789198
3376	23431.2	15273.7	0.00709468	0.00578688	0.00644078	-1.22599	-0.0884884	0.0777326	0.0755654	Field3:O3:4	b1832	b1832	orf, hypothetical protein	Hypothetical, unclassified, unknown	Unknown	AE000277	1788136
3864	116256	66210.1	0.0365138	0.0298124	0.0331631	-1.22479	-0.0880601	0.418334	0.427488	Field3:P5:1	yhaL	b3107	orf, hypothetical protein	Hypothetical, unclassified, unknown	Unknown	AE000392	1789494
3189	21959.2	13495.5	0.00670059	0.00547982	0.00609021	-1.22278	-0.0873471	0.117589	0.106823	Field3:I5:2	yddB	b1495	orf, hypothetical protein	Hypothetical, unclassified, unknown	Unknown	AE000246	1787771
2251	41573	25741.7	0.0124561	0.0102056	0.0113309	-1.22051	-0.086543	0.013628	0.00996293	Field2:E12:4	pldB	b3825	lysophospholipase L(2)	Fatty acid and phospholipid metabolism	Central intermediary metabolism: Phosphorus compounds	AE000458	2367303
1760	77882.8	45164	0.0235235	0.0192787	0.0214011	-1.22018	-0.0864243	0.112442	0.119133	Field2:O7:3	rpsO	b3165	30S ribosomal subunit protein S15	Translation, post-translational modification	Ribosomal proteins - synthesis, modification	AE000397	1789556
2437	54863.3	32797.4	0.0165798	0.0136147	0.0150973	-1.21779	-0.0855736	0.0553174	0.0518214	Field2:J9:2	yciW	b1287	putative oxidoreductase	Putative enzymes	Not classified	AE000227	1787544
2092	161599	98878.2	0.0463525	0.0380822	0.0422173	-1.21717	-0.0853514	0.1597	0.154835	Field2:G20:2	yaeD	b0200	putative phosphatase	Putative enzymes	Not classified	AE000129	1786399
2880	21063.5	12683.1	0.00633514	0.00520718	0.00577116	-1.21662	-0.0851541	0.0305235	0.0276694	Field3:L8:2	ybfG	b0690	orf, hypothetical protein	Hypothetical, unclassified, unknown	Unknown	AE000172	1786906
3226	14832.4	8856.06	0.00443422	0.00365448	0.00404435	-1.21337	-0.0839915	0.0268845	0.031499	Field3:C15:2	b1559	b1559	orf, hypothetical protein	Hypothetical, unclassified, unknown	Unknown	AE000253	1787842
2458	44550.6	26926	0.0132279	0.0109043	0.0120661	-1.21308	-0.0838909	0.00214416	0.00209815	Field2:D15:2	b1454	b1454	putative transferase	Putative enzymes	Not classified	AE000242	1787726
1039	83291.6	50999.8	0.0233359	0.0192467	0.0212913	-1.21246	-0.0836669	0.381446	0.447461	Field1:N19:3	yifK	b3795	putative amino acid/amine transport protein	Putative transport proteins	Not classified	AE000455	2367290
3965	114735	66030.4	0.0331579	0.027398	0.0302779	-1.21023	-0.0828683	0.100281	0.0928497	Field3:J7:2	yrfE	b3397	orf, hypothetical protein	Hypothetical, unclassified, unknown	Unknown	AE000415	1789800
925	15615.8	9373.25	0.00463944	0.00383437	0.00423691	-1.20996	-0.0827717	0.0158096	0.0208337	Field1:J15:2	ybaT	b0486	putative amino acid/amine transport protein	Putative transport proteins	Not classified	AE000155	1786694
1984	94921.8	58196.6	0.0280102	0.0231578	0.025584	-1.20954	-0.0826187	0.000889784	0.00171749	Field2:O16:1	apaH	b0049	diadenosine tetraphosphatase	Nucleotide biosynthesis and metabolism	Salvage of nucleosides and nucleotides	AE000115	1786234
651	389949	237179	0.119413	0.0987588	0.109086	-1.20914	-0.0824759	0.176326	0.171442	Field1:E20:3	tsx	b0411	nucleoside channel; receptor of phage T6 and colicin K	Transport and binding proteins	Transport of small molecules: Nucleosides, purines, pyrimidines	AE000147	1786612
3382	18569.8	11682.3	0.00559155	0.00463428	0.00511291	-1.20656	-0.0815493	0.0266365	0.0211901	Field3:K5:4	b1839	b1839	orf, hypothetical protein	Hypothetical, unclassified, unknown	Unknown	AE000278	1788144
1791	168841	108585	0.0503289	0.041721	0.0460249	-1.20632	-0.0814628	0.0168102	0.0235683	Field2:M15:3	rplP	b3313	50S ribosomal subunit protein L16	Translation, post-translational modification	Ribosomal proteins - synthesis, modification	AE000408	1789709
946	41152.9	24230.8	0.012098	0.0100309	0.0110644	-1.20607	-0.0813726	0.0225863	0.0303851	Field1:D21:2	ycbM	b0934	putative transport system permease protein	Putative transport proteins	Not classified	AE000195	1787165
2215	177369	113034	0.0527691	0.0437626	0.0482659	-1.2058	-0.0812769	0.00727341	0.0111097	Field2:M2:4	speA	b2938	biosynthetic arginine decarboxylase	Central intermediary metabolism	Central intermediary metabolism: Polyamine biosynthesis	AE000377	1789307
800	1.38516e+06	911550	0.429629	0.356623	0.393126	-1.20471	-0.0808841	0.28285	0.311066	Field1:P7:1	nupG	b2964	transport of nucleosides, permease protein	Transport and binding proteins	Transport of small molecules: Nucleosides, purines, pyrimidines	AE000379	1789336
4048	16916.4	10470.5	0.00502376	0.00417071	0.00459723	-1.20453	-0.080819	0.00576346	0.00379079	Field3:P3:3	yicI	b3656	orf, hypothetical protein	Hypothetical, unclassified, unknown	Unknown	AE000443	2367256
3817	13513	6820.98	0.00395215	0.00272578	0.00333897	-1.20328	-0.0803671	0.00129647	0.00234757	Field3:A20:4	b3007	b3007	orf, hypothetical protein	Hypothetical, unclassified, unknown	Unknown	AE000383	1789382
4270	137542	88068.5	0.0436158	0.0362495	0.0399326	-1.20321	-0.080342	0.446236	0.559485	Field3:L12:1	yjiW	b4347	orf, hypothetical protein	Hypothetical, unclassified, unknown	Unknown	AE000505	1790806
1983	65203.4	40918.5	0.0196333	0.0163206	0.0179769	-1.20298	-0.0802581	0.0463112	0.0364228	Field2:M16:1	carB	b0033	carbamoyl-phosphate synthase large subunit	Nucleotide biosynthesis and metabolism	Pyrimidine ribonucleotide biosynthesis	AE000113	1786216
3463	59532.8	39701	0.0162613	0.0135293	0.0148953	-1.20194	-0.079882	0.610622	0.643929	Field3:M2:1	yefM	b2017	orf, hypothetical protein	Hypothetical, unclassified, unknown	Unknown	AE000293	1788328
1865	21960.5	14250.6	0.00657178	0.0054685	0.00602014	-1.20175	-0.0798151	0.0430457	0.0472816	Field2:A11:4	glnD	b0167	protein PII; uridylyltransferase acts on regulator of glnA	Regulatory function	Amino acid biosynthesis: Glutamine	AE000126	1786363
180	27859.8	17010.7	0.00742424	0.00617794	0.00680109	-1.20173	-0.0798084	0.651586	0.951042	Field1:G21:2	yagL	b0278	DNA-binding protein	Putative regulatory proteins	Not classified	AE000135	1786474
1789	107388	71605.9	0.0326117	0.0271472	0.0298795	-1.20129	-0.0796482	0.202922	0.191274	Field2:I15:3	rpsQ	b3311	30S ribosomal subunit protein S17	Translation, post-translational modification	Ribosomal proteins - synthesis, modification	AE000408	1789707
2818	205093	125435	0.0605415	0.0504008	0.0554712	-1.2012	-0.0796161	0.00286	0.00536842	Field2:D10:2	ybbZ	b0514	orf, hypothetical protein	Hypothetical, unclassified, unknown	Unknown	AE000157	1786724
4243	69059.2	35743.1	0.0205976	0.0171543	0.0188759	-1.20072	-0.0794416	0.456586	0.35426	Field3:F6:1	yjhD	b4281	orf, hypothetical protein	Hypothetical, unclassified, unknown	Unknown	AE000499	1790733
1786	76466.6	48265.6	0.0226763	0.0188962	0.0207862	-1.20005	-0.0791985	0.00298427	0.00553125	Field2:C15:3	rplE	b3308	50S ribosomal subunit protein L5	Translation, post-translational modification	Ribosomal proteins - synthesis, modification	AE000408	1789704
1271	55070.5	32108.8	0.0164087	0.0136751	0.0150419	-1.1999	-0.0791441	0.126467	0.135042	Field1:N6:2	adhC	b0356	alcohol dehydrogenase class III; formaldehyde dehydrogenase, glutathione-dependent	Energy metabolism	Energy metabolism, carbon: Fermentation	AE000142	1786552
1707	297108	186148	0.0926392	0.0772285	0.0849339	-1.19955	-0.0790169	0.340749	0.385887	Field2:E19:2	rpmF	b1089	50S ribosomal subunit protein L32	Translation, post-translational modification	Ribosomal proteins - synthesis, modification	AE000209	1787330
26	51538.5	34745	0.0151259	0.0126104	0.0138682	-1.19947	-0.078991	0.243968	0.227552	Field1:C7:1	focA	b0904	probable formate transporter (formate channel 1)	Putative transport proteins	Degradation of small molecules: Carbon compounds	AE000192	1787132
1673	54307.3	33420.6	0.0161375	0.0134601	0.0147988	-1.19891	-0.0787858	0.000370319	0.00031949	Field2:A11:2	map	b0168	methionine aminopeptidase	Translation, post-translational modification	Proteins - translation and modification	AE000126	1786364
1416	355373	227016	0.109846	0.091667	0.100756	-1.19831	-0.0785696	0.265796	0.287171	Field1:P18:3	hypD	b2729	pleiotrophic effects on 3 hydrogenase isozymes	Energy metabolism	Energy metabolism, carbon: Anaerobic respiration	AE000356	1789084
1887	29020.3	17823.5	0.00869959	0.00726003	0.00797981	-1.19829	-0.0785601	0.0223301	0.0198428	Field2:M15:4	trpE	b1264	anthranilate synthase component I	Amino acid biosynthesis	Amino acid biosynthesis: Tryptophan	AE000224	1787518
1293	79491.9	48063.6	0.0233205	0.0194681	0.0213943	-1.19788	-0.0784135	0.00557591	0.00419779	Field1:J12:2	gpmA	b0755	phosphoglyceromutase 1	Central intermediary metabolism	Energy metabolism, carbon: Glycolysis	AE000178	1786970
1522	116952	79609.7	0.0333283	0.0278566	0.0305924	-1.19642	-0.077885	0.435799	0.38911	Field1:D22:4	himD	b0912	integration host factor (IHF), beta subunit; site-specific recombination	DNA replication, repair, restriction/modification	DNA - replication, repair, restriction/modification	AE000193	1787141
1142	64780.4	40858	0.0187918	0.0157092	0.0172505	-1.19623	-0.0778136	0.0806376	0.0771618	Field1:L21:4	tpx	b1324	thiol peroxidase	Cell processes	Detoxification	AE000230	1787584
2175	91539	55838.9	0.0264332	0.0221006	0.0242669	-1.19604	-0.0777448	0.114988	0.106213	Field2:M16:3	b2342	b2342	putative acyltransferase	Putative enzymes	Not classified	AE000322	1788683
3323	44977.3	27857.3	0.0133171	0.011137	0.0122271	-1.19575	-0.0776411	0.000929723	0.00127505	Field3:E15:3	spy	b1743	periplasmic protein related to spheroblast formation	Hypothetical, unclassified, unknown	Not classified	AE000269	1788039
2821	238127	143130	0.0714534	0.0597622	0.0656078	-1.19563	-0.0775961	0.0539877	0.0624652	Field2:J10:2	ybbF	b0524	orf, hypothetical protein	Hypothetical, unclassified, unknown	Unknown	AE000158	1786735
2747	35045.5	21168.5	0.0103495	0.00865662	0.00950306	-1.19556	-0.0775714	0.0209718	0.0207671	Field2:F16:1	ykgH	b0310	orf, hypothetical protein	Hypothetical, unclassified, unknown	Unknown	AE000138	1786502
1951	33688.7	21973.1	0.010051	0.00840908	0.00923002	-1.19525	-0.0774593	0.035041	0.0453554	Field2:M8:1	ilvG_2	b3768	acetolactate synthase II, valine insensitive, large subunit, silent in K-12	Amino acid biosynthesis	Amino acid biosynthesis: Isoleucine, Valine	AE000453	1790203
2345	2.05885e+06	1.31701e+06	0.622603	0.521634	0.572118	-1.19356	-0.0768448	0.0720052	0.0627458	Field2:B11:1	gshA	b2688	gamma-glutamate-cysteine ligase	Biosynthesis of cofactors, prosthetic groups and carriers	Biosynthesis of cofactors, carriers: Thioredoxin, glutaredoxin, glutathione	AE000353	1789044
2211	32147.7	20110.8	0.00933978	0.00782988	0.00858483	-1.19284	-0.0765814	0.0597019	0.0521253	Field2:E2:4	gcvH	b2904	in glycine cleavage complex, carrier of aminomethyl moiety via covalently bound lipoyl cofactor	Amino acid biosynthesis	Central intermediary metabolism: Pool, multipurpose conversions	AE000374	1789271
2819	176156	102994	0.0523616	0.0439189	0.0481403	-1.19224	-0.0763619	0.126602	0.136365	Field2:F10:2	ylbA	b0515	orf, hypothetical protein	Hypothetical, unclassified, unknown	Unknown	AE000157	1786725
2557	356835	210327	0.109929	0.0922152	0.101072	-1.19209	-0.0763096	0.338678	0.335117	Field2:J15:3	yghA	b3003	putative oxidoreductase	Putative enzymes	Not classified	AE000383	1789378
2188	119589	73911.7	0.0355687	0.0298464	0.0327076	-1.19172	-0.0761758	0.000531326	0.000992787	Field2:G20:3	sseA	b2521	putative thiosulfate sulfurtransferase	Putative enzymes	Not classified	AE000338	1788869
1507	33879.9	21942.9	0.00984957	0.00826774	0.00905866	-1.19133	-0.0760306	0.127766	0.130572	Field1:F18:4	yaiL	b0354	nucleoprotein/polynucleotide-associated enzyme	Putative enzymes	Not classified	AE000142	1786550
1972	39063.2	24244.2	0.0117074	0.00983283	0.0107701	-1.19064	-0.0757821	0.0101081	0.00827592	Field2:G14:1	metH	b4019	B12-dependent homocysteine-N5-methyltetrahydrofolate transmethylase, repressor of metE and metF	Amino acid biosynthesis	Amino acid biosynthesis: Methionine	AE000475	1790450
3106	57657.2	32424.6	0.0178767	0.0150212	0.016449	-1.1901	-0.0755831	0.47515	0.425754	Field3:C9:1	ycjT	b1316	orf, hypothetical protein	Hypothetical, unclassified, unknown	Unknown	AE000229	1787575
3870	41680.9	26387.6	0.0129645	0.0108941	0.0119293	-1.19005	-0.0755645	0.340321	0.379932	Field3:L7:1	tdcE	b3114	probable formate acetyltransferase 3	Putative enzymes	Energy metabolism, carbon: Anaerobic respiration	AE000393	1789502
2993	46262.6	28911.5	0.0132334	0.0111274	0.0121804	-1.18926	-0.0752785	0.230286	0.233303	Field2:B6:4	ycdZ	b1036	orf, hypothetical protein	Hypothetical, unclassified, unknown	Unknown	AE000205	1787273
2810	183615	110243	0.0547857	0.046097	0.0504414	-1.18849	-0.0749945	0.0613011	0.0718118	Field2:D8:2	rhsD	b0497	rhsD protein in rhs element	Hypothetical, unclassified, unknown	Transposon-related functions	AE000156	1786706
2428	15921.1	10131.7	0.00479517	0.00403492	0.00441505	-1.18842	-0.0749691	0.0572498	0.0517397	Field2:H7:2	ycfW	b1118	putative kinase	Putative enzymes	Not classified	AE000212	1787362
1263	58309.4	36191.1	0.0177146	0.014915	0.0163148	-1.1877	-0.0747069	0.146658	0.152006	Field1:N4:2	aceE	b0114	pyruvate dehydrogenase (decarboxylase component)	Central intermediary metabolism	Energy metabolism, carbon: Pyruvate dehydrogenase	AE000120	1786304
2651	15668.7	10160.6	0.00478652	0.00403274	0.00440963	-1.18692	-0.0744197	0.17689	0.172351	Field2:F15:4	mdaB	b3028	modulator of drug activity B	Cell processes	Not classified	AE000385	1789406
3181	73847	46377.1	0.0218578	0.0184275	0.0201427	-1.18615	-0.0741406	1.4502e-05	1.97539e-05	Field3:I3:2	yddG	b1473	orf, hypothetical protein	Hypothetical, unclassified, unknown	Unknown	AE000244	1787747
2205	67891.8	42083.5	0.0201647	0.017002	0.0185833	-1.18602	-0.0740903	0.000900034	0.0014436	Field2:I24:3	cysJ	b2764	sulfite reductase (NADPH), flavoprotein beta subunit	Central intermediary metabolism	Central intermediary metabolism: Sulfur metabolism	AE000360	1789123
2822	256928	156567	0.0773212	0.0651974	0.0712593	-1.18596	-0.0740684	0.0628144	0.0671543	Field2:L10:2	ybcI	b0527	orf, hypothetical protein	Hypothetical, unclassified, unknown	Unknown	AE000158	1786738
1955	33083.8	20418.4	0.0105515	0.0088993	0.00972538	-1.18565	-0.0739564	0.529509	0.637326	Field2:E10:1	ilvA	b3772	threonine deaminase (dehydratase)	Amino acid biosynthesis	Amino acid biosynthesis: Isoleucine, Valine	AE000453	1790207
3019	109364	70274.7	0.0327031	0.0276028	0.0301529	-1.18477	-0.0736358	0.00500836	0.00338235	Field2:F12:4	ycfP	b1108	orf, hypothetical protein	Hypothetical, unclassified, unknown	Unknown	AE000211	1787351
1906	253810	134541	0.0804639	0.0679236	0.0741937	-1.18462	-0.0735804	0.633984	0.521979	Field2:C21:4	hisF	b2025	imidazole glycerol phosphate synthase subunit in heterodimer with HisH = imidazole glycerol phsphate synthase holoenzyme	Amino acid biosynthesis	Amino acid biosynthesis: Histidine	AE000293	1788336
1	154476	89555.8	0.0468091	0.0395157	0.0431624	-1.18457	-0.0735604	0.299814	0.284591	Field3:B2:2	araD	b0061	L-ribulose-5-phosphate 4-epimerase	Carbon compound catabolism	Degradation of small molecules: Carbon compounds	AE000116	1786247
3065	19672.9	12548.5	0.00590481	0.00498506	0.00544493	-1.1845	-0.0735356	0.0266142	0.0221116	Field2:B24:4	ycgL	b1179	orf, hypothetical protein	Hypothetical, unclassified, unknown	Unknown	AE000216	1787427
4194	196494	122961	0.0583141	0.0492324	0.0537732	-1.18447	-0.0735232	1.49997e-05	3.38443e-05	Field3:D17:4	vacB	b4179	putative enzyme	Putative enzymes	Not classified	AE000490	1790622
1837	39684.5	25304.4	0.0115188	0.00972622	0.0106225	-1.18431	-0.0734646	0.0833973	0.0777477	Field2:I3:4	hflC	b4175	protease specific for phage lambda cII repressor	Carbon compound catabolism	Degradation of proteins, peptides, glyco	AE000489	1790617
892	172998	111748	0.0506531	0.0427957	0.0467244	-1.1836	-0.0732057	0.0607343	0.0634972	Field1:H7:2	gltP	b4077	glutamate-aspartate symport protein	Transport and binding proteins	Transport of small molecules: Amino acids, amines	AE000481	1790514
1785	134919	81618.3	0.039196	0.033172	0.036184	-1.1816	-0.0724701	0.0750132	0.0639882	Field2:A15:3	rpsN	b3307	30S ribosomal subunit protein S14	Translation, post-translational modification	Ribosomal proteins - synthesis, modification	AE000408	1789703
4018	36089.4	22245.3	0.0103903	0.00879439	0.00959237	-1.18147	-0.0724245	0.163927	0.160151	Field3:D21:2	yhjT	b3537	orf, hypothetical protein	Hypothetical, unclassified, unknown	Unknown	AE000431	1789959
112	62261	40107.8	0.0190646	0.0161416	0.0176031	-1.18109	-0.0722826	0.217386	0.218644	Field1:O3:2	rhaB	b3904	rhamnulokinase	Carbon compound catabolism	Degradation of small molecules: Carbon compounds	AE000465	1790338
1834	57725.7	38942	0.0169989	0.0143987	0.0156988	-1.18059	-0.0720988	0.190763	0.193526	Field2:C3:4	miaA	b4171	delta(2)-isopentenylpyrophosphate tRNA-adenosine transferase	Translation, post-translational modification	Aminoacyl tRNA synthetases, tRNA modification	AE000489	1790613
1957	264491	177031	0.0790261	0.0669447	0.0729854	-1.18047	-0.0720548	0.082178	0.0927876	Field2:I10:1	ilvC	b3774	ketol-acid reductoisomerase	Amino acid biosynthesis	Amino acid biosynthesis: Isoleucine, Valine	AE000454	1790210
270	129658	77528.4	0.0393272	0.0333441	0.0363356	-1.17944	-0.071674	0.228168	0.222458	Field1:K19:3	yhdM	b3292	putative transcriptional regulator	Putative regulatory proteins	Not classified	AE000407	1789687
673	282276	179170	0.0825677	0.0701967	0.0763822	-1.17623	-0.0704939	0.0921253	0.113511	Field1:A2:4	kdpA	b0698	ATPase of high-affinity potassium transport system, A chain	Transport and binding proteins	Transport of small molecules: Cations	AE000173	1786915
2349	37256.1	23944.8	0.0112506	0.00956693	0.0104088	-1.17599	-0.0704051	0.0807319	0.0728743	Field2:J11:1	ribB	b3041	3,4 dihydroxy-2-butanone-4-phosphate synthase	Biosynthesis of cofactors, prosthetic groups and carriers	Biosynthesis of cofactors, carriers: Riboflavin	AE000386	1789420
3410	33452.6	21449.5	0.00982017	0.00835418	0.00908718	-1.17548	-0.0702154	0.0301245	0.0300172	Field3:C13:4	yecA	b1908	orf, hypothetical protein	Hypothetical, unclassified, unknown	Unknown	AE000284	1788219
3097	12777.6	8146.84	0.00385749	0.00328423	0.00357086	-1.17446	-0.069838	0.0667221	0.0574615	Field3:A7:1	yciN	b1273	orf, hypothetical protein	Hypothetical, unclassified, unknown	Unknown	AE000225	1787528
3419	18417.8	11564.7	0.00549924	0.00468464	0.00509194	-1.17389	-0.0696267	0.0341927	0.0245207	Field3:E15:4	yedL	b1932	orf, hypothetical protein	Hypothetical, unclassified, unknown	Unknown	AE000286	1788242
2045	14319.8	9160.96	0.00423651	0.00360979	0.00392315	-1.17362	-0.0695262	0.00104957	0.00180737	Field2:I8:2	tesA	b0494	acyl-CoA thioesterase I; also functions as protease I	Fatty acid and phospholipid metabolism	Fatty acid and phosphatidic acid biosynthesis	AE000155	1786702
2050	129112	82000.8	0.0377315	0.0321786	0.034955	-1.17257	-0.0691371	0.0277107	0.0241496	Field2:C10:2	fabG	b1093	3-oxoacyl-[acyl-carrier-protein] reductase	Fatty acid and phospholipid metabolism	Fatty acid and phosphatidic acid biosynthesis	AE000210	1787335
862	360209	223632	0.100574	0.0857872	0.0931807	-1.17237	-0.0690643	0.474438	0.581659	Field1:L23:1	glvC	b3683	PTS system, arbutin-like IIC component	Transport and binding proteins	Transport of small molecules: Carbohydrates, organic acids, alcohols	AE000445	1790117
2084	20651.6	12952.1	0.0063322	0.0054014	0.0058668	-1.17232	-0.0690479	0.253948	0.260628	Field2:G18:2	dgkA	b4042	diacylglycerol kinase	Fatty acid and phospholipid metabolism	Fatty acid and phosphatidic acid biosynthesis	AE000477	1790475
2980	21683.3	12608.4	0.00644788	0.00550087	0.00597437	-1.17216	-0.0689856	0.331731	0.2684	Field2:H2:4	ycdO	b1018	orf, hypothetical protein	Hypothetical, unclassified, unknown	Unknown	AE000203	1787254
3826	47412.9	26255.9	0.0153248	0.0130769	0.0142008	-1.1719	-0.0688912	0.680455	0.646112	Field3:C22:4	b3023	b3023	orf, hypothetical protein	Hypothetical, unclassified, unknown	Unknown	AE000384	1789400
3276	48576.7	29323.2	0.0144286	0.0123174	0.013373	-1.1714	-0.0687059	0.15592	0.169677	Field3:G3:3	gloA	b1651	lactoylglutathione lyase	Central intermediary metabolism	Central intermediary metabolism: Pool, multipurpose conversions	AE000260	1787940
300	265056	164186	0.0827596	0.0706724	0.076716	-1.17103	-0.0685687	0.440726	0.487003	Field1:G3:4	yjfQ	b4191	putative DEOR-type transcriptional regulator	Putative regulatory proteins	Not classified	AE000491	1790635
2051	203553	137948	0.0588789	0.0502856	0.0545823	-1.17089	-0.0685159	0.315976	0.298769	Field2:E10:2	acpP	b1094	acyl carrier protein	Fatty acid and phospholipid metabolism	Fatty acid and phosphatidic acid biosynthesis	AE000210	1787336
1674	116673	77048.2	0.0345572	0.0295211	0.0320392	-1.17059	-0.0684054	0.0744014	0.0756919	Field2:C11:2	rpsB	b0169	30S ribosomal subunit protein S2	Translation, post-translational modification	Ribosomal proteins - synthesis, modification	AE000126	1786365
1389	50411.1	32283	0.0150538	0.0128648	0.0139593	-1.17016	-0.0682442	0.00426519	0.00273665	Field1:J12:3	lrhA	b2289	NADH dehydrogenase transcriptional regulator, LysR family	Regulatory function	Energy metabolism, carbon: Aerobic respiration	AE000318	1788626
2265	32783.7	20620.8	0.00967294	0.00826675	0.00896984	-1.1701	-0.0682238	0.00102727	0.000696732	Field2:A16:4	phnJ	b4098	phosphonate metabolism	Central intermediary metabolism	Central intermediary metabolism: Phosphorus compounds	AE000482	1790536
3610	39882.4	25938.6	0.0117948	0.0100941	0.0109445	-1.16848	-0.0676206	0.00736754	0.010772	Field3:C16:2	b2443	b2443	orf, hypothetical protein	Hypothetical, unclassified, unknown	Unknown	AE000331	1788784
1428	303586	197598	0.0901111	0.0771211	0.0836161	-1.16844	-0.067605	0.0121907	0.0177441	Field1:H22:3	tktA	b2935	transketolase 1 isozyme	Central intermediary metabolism	Central intermediary metabolism: Non-oxidative branch, pentose pathway	AE000376	2367177
2425	17421.4	11131.6	0.00522585	0.00447318	0.00484951	-1.16826	-0.0675402	0.0537012	0.04844	Field2:B7:2	ycdW	b1033	putative dehydrogenase	Putative enzymes	Not classified	AE000205	1787270
2151	83856.1	54739.3	0.0251507	0.0215332	0.023342	-1.168	-0.0674431	0.0206771	0.0157477	Field2:M10:3	pntA	b1603	pyridine nucleotide transhydrogenase, alpha subunit	Central intermediary metabolism	Central intermediary metabolism: Pool, multipurpose conversions	AE000255	1787887
3832	24990.2	16280.2	0.00723837	0.006199	0.00671869	-1.16767	-0.0673189	0.145595	0.143996	Field3:O22:4	ygiA	b3036	orf, hypothetical protein	Hypothetical, unclassified, unknown	Unknown	AE000385	1789414
2940	14772	9261.67	0.00453228	0.003882	0.00420714	-1.16751	-0.0672614	0.297293	0.303607	Field2:H16:3	ycaQ	b0916	orf, hypothetical protein	Hypothetical, unclassified, unknown	Unknown	AE000193	1787145
3427	83531.8	54961.6	0.0254703	0.0218419	0.0236561	-1.16612	-0.0667436	0.189577	0.188793	Field3:E17:4	b1956	b1956	orf, hypothetical protein	Hypothetical, unclassified, unknown	Unknown	AE000287	1788266
3003	66045.2	42038.7	0.018833	0.0161601	0.0174965	-1.1654	-0.0664751	0.305655	0.330378	Field2:F8:4	yceI	b1056	orf, hypothetical protein	Hypothetical, unclassified, unknown	Unknown	AE000207	1787295
1829	233661	142967	0.0687629	0.0590383	0.0639006	-1.16472	-0.0662201	0.106186	0.132789	Field2:I1:4	rplJ	b3985	50S ribosomal subunit protein L10	Translation, post-translational modification	Ribosomal proteins - synthesis, modification	AE000472	1790417
3169	26686.4	16785.7	0.00807049	0.00692977	0.00750013	-1.16461	-0.0661811	0.124421	0.126443	Field3:D10:2	b1446	b1446	orf, hypothetical protein	Hypothetical, unclassified, unknown	Unknown	AE000241	1787717
1635	40298.4	24782.2	0.0119565	0.0102667	0.0111116	-1.16459	-0.0661718	0.0673225	0.0742352	Field2:E1:2	nfo	b2159	endonuclease IV	DNA replication, repair, restriction/modification	Degradation of DNA	AE000305	1788483
2042	17666.6	10994.5	0.00513946	0.00441372	0.00477659	-1.16443	-0.0661125	0.096909	0.0891613	Field2:C8:2	accA	b0185	acetylCoA carboxylase, carboxytransferase component, alpha subunit	Fatty acid and phospholipid metabolism	Fatty acid and phosphatidic acid biosynthesis	AE000127	1786382
258	20316.5	13341.8	0.0059396	0.005102	0.0055208	-1.16417	-0.0660166	0.0725011	0.0791074	Field1:C17:3	ygeH	b2852	putative invasion protein	Putative factors	Not classified	AE000369	1789216
1700	214131	142637	0.0634968	0.0545447	0.0590207	-1.16412	-0.0659996	0.0672636	0.0762636	Field2:G17:2	rpsA	b0911	30S ribosomal subunit protein S1	Translation, post-translational modification	Ribosomal proteins - synthesis, modification	AE000193	1787140
914	220216	148044	0.0601127	0.0516572	0.0558849	-1.16369	-0.0658359	0.655041	0.75096	Field1:D13:2	yabK	b0067	putative transport system permease protein	Putative transport proteins	Not classified	AE000117	1786254
1807	44069.8	30155.6	0.0129235	0.0111079	0.0120157	-1.16345	-0.0657491	0.241745	0.234174	Field2:M19:3	ppiA	b3363	peptidyl-prolyl cis-trans isomerase A (rotamase A)	Translation, post-translational modification	Proteins - translation and modification	AE000412	1789763
3269	57549.7	36338.8	0.0165088	0.0141902	0.0153495	-1.16339	-0.0657265	0.23656	0.245934	Field3:I1:3	slyA	b1642	transcriptional regulator for cryptic hemolysin	Regulatory function	Adaptations, atypical conditions	AE000259	1787930
3867	124393	77949.4	0.0368165	0.0316663	0.0342414	-1.16264	-0.0654454	0.00891594	0.0116593	Field3:F7:1	yhaP	b3111	putative L-serine dehydratase	Putative enzymes	Not classified	AE000392	1789498
2845	308010	198975	0.0900867	0.0775085	0.0837976	-1.16228	-0.0653113	0.0260394	0.0226604	Field2:J16:2	ybdJ	b0580	orf, hypothetical protein	Hypothetical, unclassified, unknown	Unknown	AE000163	1786794
422	43436	28924.5	0.0126612	0.0109022	0.0117817	-1.16135	-0.0649635	0.148575	0.151577	Field1:K10:1	bolA	b0435	possible regulator of murein genes	Cell processes	Murein sacculus, peptidoglycan	AE000149	1786638
1687	121110	77955.6	0.0362026	0.0311869	0.0336948	-1.16083	-0.0647668	0.00678378	0.00518496	Field2:M13:2	ppiB	b0525	peptidyl-prolyl cis-trans isomerase B (rotamase B)	Translation, post-translational modification	Proteins - translation and modification	AE000158	1786736
4280	215178	142340	0.0629559	0.0542565	0.0586062	-1.16034	-0.0645853	0.0846935	0.0903049	Field3:P14:1	smp	b4387	orf, hypothetical protein	Hypothetical, unclassified, unknown	Unknown	AE000508	1790847
629	59951.9	39931.6	0.0162614	0.0140204	0.0151409	-1.15984	-0.0643981	0.67575	0.820236	Field1:I14:3	yjgA	b4234	putative alpha helix protein	Hypothetical, unclassified, unknown	Not classified	AE000494	1790681
3277	83060.3	49861.7	0.0246019	0.021215	0.0229085	-1.15964	-0.0643246	0.17325	0.174737	Field3:I3:3	ydhD	b1654	orf, hypothetical protein	Hypothetical, unclassified, unknown	Unknown	AE000260	1787943
3131	72601.1	44493.6	0.0218134	0.0188121	0.0203127	-1.15954	-0.0642872	0.156222	0.160567	Field3:E15:1	ydaY	b1366	orf, hypothetical protein	Hypothetical, unclassified, unknown	Unknown	AE000233	1787629
3387	79554.4	50098.3	0.0229664	0.0198212	0.0213938	-1.15868	-0.0639636	0.170359	0.166221	Field3:E7:4	yebF	b1847	orf, hypothetical protein	Hypothetical, unclassified, unknown	Unknown	AE000278	1788152
2114	18334.9	11934.4	0.00549486	0.00474314	0.005119	-1.15849	-0.063891	0.0313917	0.0255759	Field2:C2:3	ybaP	b0482	putative ligase	Putative enzymes	Not classified	AE000154	1786689
2652	12645.8	7606.66	0.00380394	0.00309142	0.00344768	-1.15816	-0.0637669	0.0247319	0.0221305	Field2:H15:4	yhbZ	b3183	putative GTP-binding factor	Putative factors	Not classified	AE000399	1789574
3470	28763.7	19503.8	0.00792026	0.00684003	0.00738014	-1.15793	-0.0636816	0.634559	0.696009	Field3:K4:1	wzxC	b2046	probable export protein	Putative transport proteins	Protein, peptide secretion	AE000295	1788359
873	39789.1	27444.5	0.0117421	0.0101413	0.0109417	-1.15786	-0.0636553	0.244665	0.237287	Field1:B3:2	rbsB	b3751	D-ribose periplasmic binding protein	Transport and binding proteins	Transport of small molecules: Carbohydrates, organic acids, alcohols	AE000452	1790192
3018	192139	120455	0.0565337	0.0488363	0.052685	-1.15762	-0.0635647	0.0140363	0.0133752	Field2:D12:4	ycfO	b1107	orf, hypothetical protein	Hypothetical, unclassified, unknown	Unknown	AE000211	1787350
3381	16793.9	10584.3	0.00495106	0.00427729	0.00461417	-1.15752	-0.0635294	0.00213566	0.00300647	Field3:I5:4	pphA	b1838	protein phosphatase 1 modulates phosphoproteins, signals protein misfolding	Regulatory function	Not classified	AE000278	1788143
1838	277709	157421	0.0803426	0.0694168	0.0748797	-1.15739	-0.0634809	0.364175	0.337744	Field2:K3:4	rpsF	b4200	30S ribosomal subunit protein S6	Translation, post-translational modification	Ribosomal proteins - synthesis, modification	AE000491	1790644
881	38056.8	26109	0.0112971	0.00976506	0.0105311	-1.15689	-0.0632918	0.173165	0.176294	Field1:B5:2	sbp	b3917	periplasmic sulfate-binding protein	Transport and binding proteins	Transport of small molecules: Anions	AE000466	1790351
1694	786747	520602	0.235451	0.203574	0.219512	-1.15659	-0.0631786	0.0126055	0.0106585	Field2:K15:2	hrsA	b0731	protein modification enzyme, induction of ompC	Translation, post-translational modification	Proteins - translation and modification	AE000176	1786951
1226	43738.1	28506.6	0.0129276	0.0111781	0.0120528	-1.15652	-0.0631534	0.00530028	0.00402711	Field1:D20:1	radC	b3638	DNA repair protein	DNA replication, repair, restriction/modification	Not classified	AE000441	1790069
333	76733	47640.3	0.0216913	0.0187571	0.0202242	-1.15643	-0.0631203	0.406188	0.478781	Field1:I11:4	tolQ	b0737	inner membrane protein, membrane-spanning, maintains integrity of cell envelope; tolerance to group A colicins	Cell processes	Colicin-related functions	AE000177	1786958
2814	240516	154666	0.0723538	0.0625666	0.0674602	-1.15643	-0.063119	0.0469412	0.0395005	Field2:L8:2	b0501	b0501	orf, hypothetical protein	Hypothetical, unclassified, unknown	Unknown	AE000156	1786710
3574	13005.3	8611.33	0.00379763	0.00321491	0.00350627	-1.15624	-0.0630463	0.161611	0.16551	Field3:K6:2	b2352	b2352	putative ligase	Putative enzymes	Not classified	AE000323	1788693
2048	38015.2	24304.9	0.0113534	0.00982101	0.0105872	-1.15603	-0.0629696	0.00635741	0.00514573	Field2:O8:2	fabH	b1091	3-oxoacyl-[acyl-carrier-protein] synthase III; acetylCoA ACP transacylase	Fatty acid and phospholipid metabolism	Fatty acid and phosphatidic acid biosynthesis	AE000210	1787333
2200	32803.6	21486.6	0.00952023	0.00823618	0.00887821	-1.1559	-0.0629215	0.165378	0.152971	Field2:O22:3	cysC	b2750	adenosine 5'-phosphosulfate kinase	Central intermediary metabolism	Central intermediary metabolism: Sulfur metabolism	AE000358	1789107
2077	163879	96462.7	0.0523587	0.0453126	0.0488356	-1.1555	-0.0627698	0.646966	0.663687	Field2:I16:2	yhjY	b3548	putative lipase	Putative enzymes	Not classified	AE000432	1789970
2562	28506.9	18738.2	0.00839372	0.00726435	0.00782904	-1.15547	-0.0627578	0.020942	0.0236939	Field2:D17:3	b3050	b3050	putative oxidoreductase	Putative enzymes	Not classified	AE000386	1789429
2832	160651	97133.6	0.0477185	0.0413125	0.0445155	-1.15506	-0.0626051	0.179091	0.17892	Field2:P12:2	rus	b0550	endodeoxyribonuclease RUS (Holliday junction resolvase)	DNA replication, repair, restriction/modification	Degradation of DNA	AE000160	1786762
2319	73192.7	49718.9	0.022471	0.0194563	0.0209637	-1.15494	-0.0625611	0.323762	0.360059	Field2:N3:1	hemA	b1210	enzyme in alternate path of synthesis of 5-aminolevulinate	Biosynthesis of cofactors, prosthetic groups and carriers	Biosynthesis of cofactors, carriers: Heme, porphyrin	AE000219	1787461
1981	43557.3	25897	0.0131053	0.011349	0.0122271	-1.15476	-0.0624926	0.356316	0.328351	Field2:I16:1	trpR	b4393	regulator for trp operon and aroH; trp aporepressor	Regulatory function	Amino acid biosynthesis: Tryptophan	AE000509	1790854
147	108705	70422.6	0.0331338	0.0286944	0.0309141	-1.15471	-0.0624729	0.20593	0.205181	Field1:E13:2	era	b2566	GTP-binding protein	Regulatory function	Global regulatory functions	AE000343	1788919
1971	91641.2	60800.4	0.027448	0.0237771	0.0256126	-1.15438	-0.0623503	0.0166003	0.013833	Field2:E14:1	metA	b4013	homoserine transsuccinylase	Amino acid biosynthesis	Amino acid biosynthesis: Methionine	AE000474	1790443
458	28005.8	19237.8	0.00839708	0.00727903	0.00783806	-1.1536	-0.0620545	0.129974	0.137166	Field1:C20:1	yciD	b1256	putative outer membrane protein	putative membrane protein	Not classified	AE000224	1787510
4193	32980.1	21884.9	0.00963049	0.0083542	0.00899235	-1.15277	-0.0617433	0.121853	0.124847	Field3:B17:4	yjeB	b4178	orf, hypothetical protein	Hypothetical, unclassified, unknown	Unknown	AE000490	1790621
1693	3.03052e+06	1.9994e+06	0.887673	0.770276	0.828975	-1.15241	-0.0616071	0.0635409	0.0671833	Field2:I15:2	glnS	b0680	glutamine tRNA synthetase	Translation, post-translational modification	Aminoacyl tRNA synthetases, tRNA modification	AE000171	1786895
2062	34027.5	21588.1	0.0104921	0.00910487	0.0097985	-1.15236	-0.0615897	0.372393	0.397612	Field2:K12:2	fadD	b1805	acyl-CoA synthetase, long-chain-fatty-acid--CoA ligase	Fatty acid and phospholipid metabolism	Degradation of small molecules: Fatty acids	AE000275	1788107
3721	27934.4	18543.2	0.00829853	0.00720166	0.0077501	-1.15231	-0.0615686	0.020375	0.0249582	Field3:A20:3	ygbO	b2745	putative hydrogenase subunit	Putative enzymes	Not classified	AE000358	1789102
3801	16590.1	11033.8	0.00486488	0.00422291	0.00454389	-1.15202	-0.06146	0.073738	0.0800948	Field3:A16:4	yggX	b2962	orf, hypothetical protein	Hypothetical, unclassified, unknown	Unknown	AE000378	1789332
2260	14758.7	9287.37	0.00453066	0.00393296	0.00423181	-1.15197	-0.0614423	0.386913	0.421253	Field2:G14:4	phnO	b4093	putative regulator, phn operon	Putative regulatory proteins	Not classified	AE000482	1790531
1489	55390.2	37527.3	0.0168678	0.0146489	0.0157583	-1.15147	-0.0612539	0.201597	0.19993	Field1:B14:4	fdhF	b4079	selenopolypeptide subunit of formate dehydrogenase H	Energy metabolism	Energy metabolism, carbon: Anaerobic respiration	AE000481	2367347
3844	58730.9	37207	0.0171737	0.0149283	0.016051	-1.15041	-0.0608518	0.0455961	0.0412331	Field3:H1:1	yqjH	b3070	orf, hypothetical protein	Hypothetical, unclassified, unknown	Unknown	AE000388	1789450
1699	146313	95243.7	0.0436928	0.0379941	0.0408434	-1.14999	-0.0606934	0.0106304	0.00832691	Field2:E17:2	serS	b0893	serine tRNA synthetase; also charges selenocystein tRNA with serine	Translation, post-translational modification	Aminoacyl tRNA synthetases, tRNA modification	AE000191	1787120
2831	316285	194728	0.0930642	0.0809329	0.0869985	-1.14989	-0.0606575	0.076965	0.086319	Field2:N12:2	ybcO	b0549	orf, hypothetical protein	Hypothetical, unclassified, unknown	Unknown	AE000160	1786761
897	19077	12442.4	0.00553799	0.00481626	0.00517713	-1.14985	-0.060643	0.296343	0.330535	Field1:B9:2	melB	b4120	melibiose permease II	Transport and binding proteins	Transport of small molecules: Carbohydrates, organic acids, alcohols	AE000484	1790561
4065	723684	459415	0.220153	0.191553	0.205853	-1.14931	-0.0604375	0.22554	0.227024	Field3:B9:3	yieE	b3712	orf, hypothetical protein	Hypothetical, unclassified, unknown	Unknown	AE000448	1790148
428	773864	529138	0.222473	0.193587	0.20803	-1.14921	-0.060401	0.384257	0.364531	Field1:G12:1	ompT	b0565	outer membrane protein 3b (a), protease VII	Cell structure	Outer membrane constituents	AE000161	1786777
3907	54002.5	34695.7	0.0163457	0.0142403	0.015293	-1.14784	-0.0598822	0.135267	0.130811	Field3:F17:1	yhcF	b3219	putative transcriptional regulator	Putative regulatory proteins	Not classified	AE000401	1789613
2252	116602	76750.5	0.0347833	0.0303039	0.0325436	-1.14781	-0.0598719	0.0034574	0.00264331	Field2:G12:4	glpK	b3926	glycerol kinase	Central intermediary metabolism	Central intermediary metabolism: Pool, multipurpose conversions	AE000467	1790361
3639	101892	65443.6	0.030459	0.0265411	0.0285	-1.14762	-0.0597971	0.0110102	0.010799	Field3:M22:2	b2520	b2520	orf, hypothetical protein	Hypothetical, unclassified, unknown	Unknown	AE000338	1788868
2231	37511.1	25093.3	0.0112471	0.00980108	0.0105241	-1.14754	-0.0597663	0.0376694	0.0367697	Field2:M6:4	gltB	b3212	glutamate synthase, large subunit	Central intermediary metabolism	Central intermediary metabolism: Pool, multipurpose conversions	AE000400	1789605
345	87403.5	59200.7	0.0265637	0.0231502	0.0248569	-1.14745	-0.0597327	0.177335	0.17512	Field1:A15:4	pspA	b1304	phage shock protein, inner membrane protein	Phage, transposon, or plasmid	Phage-related functions and prophages	AE000228	2367118
1804	67248.1	43847.3	0.0205958	0.0179535	0.0192746	-1.14718	-0.0596297	0.277119	0.291249	Field2:G19:3	rpsL	b3342	30S ribosomal subunit protein S12	Translation, post-translational modification	Ribosomal proteins - synthesis, modification	AE000410	1789740
2410	15786.9	10347.2	0.00471855	0.00411343	0.00441599	-1.14711	-0.0596037	0.0436615	0.0501695	Field2:D3:2	yliI	b0837	putative dehydrogenase	Putative enzymes	Not classified	AE000186	1787060
949	15046.2	9780.16	0.00450851	0.00393353	0.00422102	-1.14617	-0.0592509	0.0582001	0.0554231	Field1:J21:2	ychE	b1242	putative channel protein	Putative transport proteins	Not classified	AE000222	1787494
583	41628.5	26575.7	0.0125998	0.0109933	0.0117965	-1.14614	-0.0592358	0.164381	0.164259	Field1:M2:3	uidC	b1615	membrane-associated protein	Cell structure	Inner membrane	AE000257	1787901
2105	13802.6	9355.98	0.003986	0.00347797	0.00373198	-1.14607	-0.0592119	0.315207	0.30526	Field3:L6:2	cynS	b0340	cyanate aminohydrolase, cyanase	Central intermediary metabolism	Central intermediary metabolism: Pool, multipurpose conversions	AE000141	1786535
1774	78237.3	54544	0.023388	0.0204083	0.0218981	-1.14601	-0.0591866	0.201799	0.202124	Field2:K11:3	rplQ	b3294	50S ribosomal subunit protein L17	Translation, post-translational modification	Ribosomal proteins - synthesis, modification	AE000407	1789689
295	14371.6	8799.31	0.00415748	0.00363054	0.00389401	-1.14514	-0.0588596	0.273995	0.259158	Field1:M1:4	yijO	b3954	putative ARAC-type regulatory protein	Putative regulatory proteins	Not classified	AE000469	1790391
3023	51698.1	32972.7	0.0154415	0.0134853	0.0144634	-1.14506	-0.0588295	0.0241784	0.0288854	Field2:N12:4	ycfS	b1113	orf, hypothetical protein	Hypothetical, unclassified, unknown	Unknown	AE000211	1787356
3788	37873.2	22585.3	0.0108787	0.00950171	0.0101902	-1.14493	-0.0587771	0.313842	0.319859	Field3:G12:4	yggG	b2936	orf, hypothetical protein	Hypothetical, unclassified, unknown	Unknown	AE000377	1789305
2671	79133.7	51485.3	0.0236516	0.020658	0.0221548	-1.14491	-0.0587721	0.00986087	0.00767505	Field2:N19:4	yabN	b0069	putative transport protein	Putative transport proteins	Not classified	AE000117	1786256
2020	32180	21752.3	0.00965569	0.00843705	0.00904637	-1.14444	-0.0585926	0.0819265	0.0701644	Field2:G2:2	guaB	b2508	IMP dehydrogenase	Nucleotide biosynthesis and metabolism	Purine ribonucleotide biosynthesis	AE000337	1788855
3482	16712.2	10190.5	0.00504833	0.00441398	0.00473115	-1.14371	-0.0583171	0.331586	0.313032	Field3:C8:1	b2080	b2080	orf, hypothetical protein	Hypothetical, unclassified, unknown	Unknown	AE000298	1788396
3514	42016.7	27013.9	0.0125063	0.0109371	0.0117217	-1.14348	-0.0582271	0.00729838	0.00823158	Field3:C16:1	yeiB	b2152	orf, hypothetical protein	Hypothetical, unclassified, unknown	Unknown	AE000304	1788475
1960	294702	193590	0.0880526	0.0770242	0.0825384	-1.14318	-0.0581147	0.0235567	0.0209849	Field2:O10:1	metE	b3829	tetrahydropteroyltriglutamate methyltransferase	Amino acid biosynthesis	Amino acid biosynthesis: Methionine	AE000458	2367304
1603	150757	100231	0.0451022	0.0394583	0.0422802	-1.14303	-0.0580587	0.0141148	0.0108551	Field2:E17:1	mutL	b4170	enzyme in methyl-directed mismatch repair	DNA replication, repair, restriction/modification	DNA - replication, repair, restriction/modification	AE000489	1790612
3587	57893.9	38167.5	0.0172176	0.0150682	0.0161429	-1.14265	-0.057912	0.030743	0.0251629	Field3:E10:2	b2375	b2375	orf, hypothetical protein	Hypothetical, unclassified, unknown	Unknown	AE000326	1788719
3026	1.196e+06	728533	0.377562	0.330466	0.354014	-1.14251	-0.0578614	0.609332	0.63161	Field2:D14:4	ycfV	b1117	putative ATP-binding component of a transport system	Putative transport proteins	Not classified	AE000212	1787361
1682	203308	133893	0.0606281	0.0531116	0.0568699	-1.14152	-0.0574849	0.0037746	0.00386263	Field2:C13:2	tgt	b0406	tRNA-guanine transglycosylase	Translation, post-translational modification	Aminoacyl tRNA synthetases, tRNA modification	AE000147	1786607
2386	88534.1	54992.7	0.0265071	0.0232219	0.0248645	-1.14147	-0.0574638	0.179466	0.183758	Field2:D21:1	yahK	b0325	putative oxidoreductase	Putative enzymes	Not classified	AE000139	1786518
2854	46864.6	29816.5	0.0139756	0.0122446	0.0131101	-1.14136	-0.0574229	0.0632937	0.065727	Field2:L18:2	ybdU	b0614	orf, hypothetical protein	Hypothetical, unclassified, unknown	Unknown	AE000166	1786831
2342	15367.4	9757.18	0.00460068	0.0040313	0.00431599	-1.14124	-0.0573764	0.102959	0.0984044	Field2:L9:1	hemF	b2436	coproporphyrinogen III oxidase	Biosynthesis of cofactors, prosthetic groups and carriers	Biosynthesis of cofactors, carriers: Heme, porphyrin	AE000331	1788777
2555	106999	65434.4	0.0319893	0.0280329	0.0300111	-1.14114	-0.0573374	0.257322	0.245379	Field2:F15:3	b2997	b2997	putative hydrogenase subunit	Putative enzymes	Not classified	AE000382	1789371
1106	168092	109074	0.0495746	0.043452	0.0465133	-1.14091	-0.05725	0.000597215	0.000392777	Field1:D13:4	ahpC	b0605	alkyl hydroperoxide reductase, C22 subunit; detoxification of hydroperoxides	Cell processes	Detoxification	AE000166	1786822
3319	67848	40087.2	0.0202585	0.0177595	0.019009	-1.14072	-0.0571781	0.391888	0.344365	Field3:M13:3	b1731	b1731	orf, hypothetical protein	Hypothetical, unclassified, unknown	Unknown	AE000268	1788026
508	16449.6	11405.9	0.00469465	0.00411723	0.00440594	-1.14024	-0.0569981	0.488419	0.468627	Field1:G8:2	smpA	b2617	small membrane protein A	Hypothetical, unclassified, unknown	Inner membrane	AE000347	1788970
3696	12356.7	6684.53	0.00374507	0.00296175	0.00335341	-1.14023	-0.0569934	0.197482	0.20051	Field3:O12:3	b2654	b2654	orf, hypothetical protein	Hypothetical, unclassified, unknown	Unknown	AE000350	1789007
2774	31725.4	19946	0.00958469	0.00840633	0.00899551	-1.14018	-0.0569716	0.211707	0.210631	Field2:L22:1	b0380	b0380	orf, hypothetical protein	Hypothetical, unclassified, unknown	Unknown	AE000144	1786578
157	19688.5	12716.2	0.00560704	0.00491907	0.00526306	-1.13986	-0.0568503	0.388473	0.446781	Field1:I15:2	sspB	b3228	stringent starvation protein B	Regulatory function	Global regulatory functions	AE000402	1789623
1803	46545.5	31706.2	0.0139525	0.0122416	0.0130971	-1.13976	-0.0568152	0.0653969	0.0651767	Field2:E19:3	rpsG	b3341	30S ribosomal subunit protein S7, initiates assembly	Translation, post-translational modification	Ribosomal proteins - synthesis, modification	AE000410	1789739
316	106077	71829	0.0281703	0.0247162	0.0264433	-1.13975	-0.0568088	0.762777	0.997262	Field1:G7:4	insA_2	b0265	IS1 protein InsA	Phage, transposon, or plasmid	Transposon-related functions	AE000134	1786460
3195	38039.6	22422	0.0114124	0.0100146	0.0107135	-1.13958	-0.0567429	0.427221	0.370034	Field3:E7:2	b1509	b1509	putative ATP-binding component of a transport system and adhesin protein	Putative transport proteins	Not classified	AE000248	1787787
377	89900.9	57499.4	0.0264156	0.0231818	0.0247987	-1.1395	-0.0567129	0.0323682	0.0325282	Field1:A23:4	emrR	b2684	regulator of plasmid mcrB operon (microcin B17 synthesis)	Regulatory function	Plasmid-related functions	AE000353	1789040
2384	39411.9	25873.7	0.0120857	0.0106092	0.0113474	-1.13917	-0.0565868	0.320065	0.349458	Field2:P19:1	yahI	b0323	putative kinase (EC 2.7.2.2).	Putative enzymes	Not classified	AE000139	1786516
3280	40305.7	26714	0.0120641	0.0105904	0.0113273	-1.13915	-0.0565827	0.0274844	0.0236141	Field3:O3:3	ydhE	b1663	putative transport protein	Putative transport proteins	Not classified	AE000261	1787953
3030	29955.3	19666.3	0.00886377	0.00778254	0.00832316	-1.13893	-0.0564972	0.00161893	0.00232712	Field2:L14:4	ycfD	b1128	orf, hypothetical protein	Hypothetical, unclassified, unknown	Unknown	AE000213	1787373
926	48596.4	32217.7	0.014921	0.0131026	0.0140118	-1.13879	-0.0564422	0.380137	0.410036	Field1:L15:2	ybbL	b0490	putative ATP-binding component of a transport system	Putative transport proteins	Not classified	AE000155	1786698
2820	194193	121854	0.0583009	0.0512257	0.0547633	-1.13812	-0.0561871	0.173275	0.175607	Field2:H10:2	ylbE	b0519	orf, hypothetical protein	Hypothetical, unclassified, unknown	Unknown	AE000158	1786730
4180	36979.9	23508.8	0.0108516	0.00953612	0.0101939	-1.13795	-0.0561229	0.0251943	0.0217811	Field3:H13:4	b4140	b4140	orf, hypothetical protein	Hypothetical, unclassified, unknown	Unknown	AE000487	1790583
1467	48672.1	30081.3	0.0138291	0.0121696	0.0129994	-1.13637	-0.0555192	0.407267	0.466813	Field1:F8:4	fdoI	b3892	formate dehydrogenase, cytochrome B556 (FDO) subunit	Energy metabolism	Energy metabolism, carbon: Anaerobic respiration	AE000464	1790325
2941	79545.7	42074.6	0.0252604	0.0222298	0.0237451	-1.13633	-0.0555049	0.749749	0.554591	Field2:J16:3	ycaR	b0917	orf, hypothetical protein	Hypothetical, unclassified, unknown	Unknown	AE000193	1787146
4122	136912	89099.4	0.0402765	0.0354513	0.0378639	-1.13611	-0.0554196	0.00745618	0.00564671	Field3:D23:3	yiiP	b3915	putative transport system permease protein	Putative transport proteins	Not classified	AE000466	1790349
2849	500632	314424	0.154851	0.136313	0.145582	-1.136	-0.0553773	0.486122	0.493227	Field2:B18:2	ybdM	b0601	orf, hypothetical protein	Hypothetical, unclassified, unknown	Unknown	AE000165	1786817
2927	36098.8	22979.4	0.0108463	0.00954959	0.0101979	-1.13578	-0.0552949	0.138181	0.137755	Field2:N12:3	ybjM	b0848	orf, hypothetical protein	Hypothetical, unclassified, unknown	Unknown	AE000187	1787072
2047	33324	22011.8	0.00994947	0.0087607	0.00935509	-1.13569	-0.0552613	0.0110411	0.0097057	Field2:M8:2	plsX	b1090	glycerolphosphate auxotrophy in plsB background	Fatty acid and phospholipid metabolism	Macromolecule synthesis, modification: Phospholipids	AE000209	1787331
1798	128266	87658.7	0.0377279	0.0332205	0.0354742	-1.13568	-0.0552563	0.147529	0.152188	Field2:K17:3	rplC	b3320	50S ribosomal subunit protein L3	Translation, post-translational modification	Ribosomal proteins - synthesis, modification	AE000408	1789716
2866	77151.7	50739.5	0.0232109	0.0204395	0.0218252	-1.13559	-0.0552222	0.0681995	0.0609164	Field2:D22:2	ybeR	b0645	orf, hypothetical protein	Hypothetical, unclassified, unknown	Unknown	AE000169	1786865
1690	54695.9	36226.1	0.0162748	0.0143345	0.0153047	-1.13536	-0.0551326	0.00546904	0.0073971	Field2:C15:2	leuS	b0642	leucine tRNA synthetase	Translation, post-translational modification	Aminoacyl tRNA synthetases, tRNA modification	AE000168	1786861
163	591390	424500	0.156053	0.137452	0.146753	-1.13533	-0.0551206	0.800143	0.906486	Field1:E17:2	phoU	b3724	negative regulator for pho regulon and putative enzyme in phosphate metabolism	Regulatory function	Global regulatory functions	AE000449	1790161
2559	108162	67052.6	0.0321027	0.0282932	0.030198	-1.13464	-0.0548595	0.184699	0.185929	Field2:N15:3	yqhD	b3011	putative oxidoreductase	Putative enzymes	Not classified	AE000383	1789386
3856	87046.2	57122.3	0.0259031	0.0228302	0.0243666	-1.1346	-0.0548412	0.00187536	0.00127166	Field3:P3:1	yqjA	b3095	orf, hypothetical protein	Hypothetical, unclassified, unknown	Unknown	AE000391	1789481
782	28913.3	18761.9	0.00834955	0.00735988	0.00785472	-1.13447	-0.0547922	0.296772	0.288848	Field1:L3:1	uraA	b2497	uracil transport	Transport and binding proteins	Transport of small molecules: Nucleosides, purines, pyrimidines	AE000336	1788843
1908	115841	65393	0.0360589	0.0317856	0.0339223	-1.13444	-0.0547815	0.671308	0.541311	Field2:G21:4	wcaB	b2058	putative transferase	Putative enzymes	Not classified	AE000295	1788371
2830	477069	308790	0.143798	0.126769	0.135284	-1.13433	-0.0547411	0.110397	0.107391	Field2:L12:2	ninE	b0548	similar to phage 82 and lambda proteins	Phage, transposon, or plasmid	Phage-related functions and prophages	AE000160	1786760
3033	115603	68463.5	0.0349408	0.0308332	0.032887	-1.13322	-0.0543147	0.487576	0.418329	Field2:B16:4	ymfC	b1135	orf, hypothetical protein	Hypothetical, unclassified, unknown	Unknown	AE000213	1787380
3688	33890.4	22377	0.0102167	0.00901795	0.00961732	-1.13293	-0.0542017	0.124757	0.123118	Field3:O10:3	yfjX	b2643	orf, hypothetical protein	Hypothetical, unclassified, unknown	Unknown	AE000349	1788996
2359	40483.4	27173.5	0.0122236	0.0107908	0.0115072	-1.13278	-0.0541456	0.120669	0.114456	Field2:N13:1	trxA	b3781	thioredoxin 1	Nucleotide biosynthesis and metabolism	Biosynthesis of cofactors, carriers: Thioredoxin, glutaredoxin, glutathione	AE000454	1790215
915	137304	94992.9	0.0416113	0.0367476	0.0391794	-1.13235	-0.0539822	0.188614	0.187215	Field1:F13:2	yabM	b0070	putative transport protein	Putative transport proteins	Not classified	AE000117	1786257
2232	129825	90451.7	0.0380455	0.0336098	0.0358277	-1.13198	-0.053837	0.276577	0.263683	Field2:O6:4	gltD	b3213	glutamate synthase, small subunit	Central intermediary metabolism	Central intermediary metabolism: Pool, multipurpose conversions	AE000400	1789606
3088	43127.3	29334.5	0.0128262	0.0113344	0.0120803	-1.13161	-0.0536961	0.0578149	0.0623475	Field3:O3:1	yciI	b1251	orf, hypothetical protein	Hypothetical, unclassified, unknown	Unknown	AE000223	1787504
1685	52353.3	35592.2	0.0156357	0.0138207	0.0147282	-1.13133	-0.0535891	0.082778	0.0807052	Field2:I13:2	ybaU	b0441	putative protease maturation protein	Putative factors	Not classified	AE000150	1786645
1733	17633	10905.7	0.00523733	0.00463116	0.00493425	-1.13089	-0.0534204	0.240888	0.22984	Field2:I1:3	truA	b2318	pseudouridylate synthase I	Translation, post-translational modification	Aminoacyl tRNA synthetases, tRNA modification	AE000320	1788657
373	86333.3	56654.8	0.0252208	0.022304	0.0237624	-1.13078	-0.0533763	0.0602139	0.0530578	Field1:I21:4	grpE	b2614	phage lambda replication; host DNA synthesis; heat shock protein; protein repair	Phage, transposon, or plasmid	Phage-related functions and prophages	AE000347	1788967
2183	33695.4	23192.8	0.0100245	0.00886836	0.00944644	-1.13037	-0.05322	0.117788	0.130299	Field2:M18:3	gcvR	b2479	transcriptional regulation of gcv operon	Regulatory function	Central intermediary metabolism: Pool, multipurpose conversions	AE000335	1788824
1782	45330.1	30888.2	0.0136324	0.0120629	0.0128476	-1.13011	-0.0531215	0.0739862	0.0682308	Field2:K13:3	rplR	b3304	50S ribosomal subunit protein L18	Translation, post-translational modification	Ribosomal proteins - synthesis, modification	AE000408	1789700
1151	26044.3	17439.1	0.00760039	0.00672832	0.00716436	-1.12961	-0.0529297	0.13085	0.130449	Field1:N23:4	marA	b1531	multiple antibiotic resistance; transcriptional activator of defense systems	Regulatory function	Drug/analog sensitivity	AE000250	1787811
2650	45486.7	25714.3	0.0138203	0.0122367	0.0130285	-1.12941	-0.0528534	0.626433	0.48689	Field2:D15:4	ppdA	b2826	prepilin peptidase dependent protein A	Putative enzymes	Not classified	AE000366	1789190
2127	61723.9	41397.2	0.0184443	0.0163351	0.0173897	-1.12912	-0.0527414	0.0236024	0.0182236	Field2:M4:3	nagA	b0677	N-acetylglucosamine-6-phosphate deacetylase	Carbon compound catabolism	Central intermediary metabolism: Amino sugars	AE000171	1786892
4067	26574.1	17097.7	0.00773208	0.00684913	0.0072906	-1.12891	-0.052661	0.132039	0.122041	Field3:F9:3	yieI	b3716	orf, hypothetical protein	Hypothetical, unclassified, unknown	Unknown	AE000448	1790152
2907	26655.6	16680.1	0.00793526	0.00702951	0.00748239	-1.12885	-0.0526359	0.197823	0.197117	Field2:F8:3	ybiJ	b0802	orf, hypothetical protein	Hypothetical, unclassified, unknown	Unknown	AE000182	1787021
2924	85394.6	56961.2	0.0257167	0.0227825	0.0242496	-1.12879	-0.0526149	0.102978	0.0958159	Field2:H12:3	b0844	b0844	orf, hypothetical protein	Hypothetical, unclassified, unknown	Unknown	AE000186	1787067
2314	18561.2	11520.3	0.00548379	0.00485813	0.00517096	-1.12879	-0.0526116	0.268998	0.246778	Field2:D3:1	grxA	b0849	glutaredoxin1 redox coenzyme for glutathione-dependent ribonucleotide reductase	Biosynthesis of cofactors, prosthetic groups and carriers	Biosynthesis of cofactors, carriers: Thioredoxin, glutaredoxin, glutathione	AE000187	1787073
2332	68611.2	44375.5	0.0206274	0.0182752	0.0194513	-1.12871	-0.0525821	0.121765	0.122517	Field2:H7:1	ubiG	b2232	3-demethylubiquinone-9 3-methyltransferase and 2-octaprenyl-6-hydroxy phenol methylase	Biosynthesis of cofactors, prosthetic groups and carriers	Biosynthesis of cofactors, carriers: Menaquinone, ubiquinone	AE000313	1788564
2069	26808.3	17889.7	0.00787513	0.0069783	0.00742671	-1.12852	-0.0525079	0.0527789	0.0597879	Field2:I14:2	pssA	b2585	phosphatidylserine synthase; phospholipid synthesis	Fatty acid and phospholipid metabolism	Macromolecule synthesis, modification: Phospholipids	AE000345	1788940
4075	16664.6	10962.8	0.00490341	0.00434542	0.00462442	-1.12841	-0.0524658	0.00594272	0.00428813	Field3:F11:3	b3776	b3776	orf, hypothetical protein	Hypothetical, unclassified, unknown	Unknown	AE000454	2367279
2462	12453.8	8133.43	0.00370607	0.00320577	0.00345592	-1.12836	-0.0524469	0.138878	0.140669	Field2:L15:2	b1501	b1501	putative oxidoreductase, major subunit	Putative enzymes	Not classified	AE000247	1787778
874	19589.1	13779.5	0.00578649	0.00512889	0.00545769	-1.12821	-0.0523913	0.286286	0.272348	Field1:D3:2	corA	b3816	Mg2+ transport, system I	Transport and binding proteins	Transport of small molecules: Cations	AE000457	2367297
3595	47241.1	31978	0.0141106	0.0125075	0.0133091	-1.12817	-0.0523732	0.0184594	0.0190877	Field3:E12:2	b2390	b2390	orf, hypothetical protein	Hypothetical, unclassified, unknown	Unknown	AE000327	1788734
3995	359236	250418	0.107009	0.0948571	0.100933	-1.12811	-0.0523495	0.161554	0.164497	Field3:F15:2	yhiJ	b3488	orf, hypothetical protein	Hypothetical, unclassified, unknown	Unknown	AE000425	1789902
2399	39790	27137.8	0.0119982	0.0106368	0.0113175	-1.12799	-0.0523051	0.113217	0.105409	Field2:N23:1	citE	b0616	citrate lyase beta chain (acyl lyase subunit)	Central intermediary metabolism	Central intermediary metabolism: Pool, multipurpose conversions	AE000166	1786833
3660	101423	65617	0.0293342	0.0260104	0.0276723	-1.12779	-0.0522273	0.203473	0.20632	Field3:G4:3	b2595	b2595	orf, hypothetical protein	Hypothetical, unclassified, unknown	Unknown	AE000346	1788947
792	48121.2	31548.9	0.0150515	0.0133549	0.0142032	-1.12704	-0.0519395	0.543385	0.62386	Field1:P5:1	ascF	b2715	PTS system enzyme II ABC (asc), cryptic, transports specific beta-glucosides	Transport and binding proteins	Transport of small molecules: Carbohydrates, organic acids, alcohols	AE000355	1789069
2459	32361.5	20230.8	0.00977335	0.00867598	0.00922466	-1.12648	-0.0517251	0.335514	0.319569	Field2:F15:2	b1463	b1463	putative N-hydroxyarylamine O-acetyltransferase	Putative enzymes	Not classified	AE000243	1787736
1770	34611.1	22545	0.0102958	0.00914005	0.00971795	-1.12645	-0.0517134	0.0126326	0.015275	Field2:C11:3	degS	b3235	protease	Carbon compound catabolism	Degradation of proteins, peptides, glyco	AE000402	1789630
3340	26045.4	17782.3	0.00778722	0.00691344	0.00735033	-1.12639	-0.0516886	0.0707247	0.0816228	Field3:G19:3	b1777	b1777	orf, hypothetical protein	Hypothetical, unclassified, unknown	Unknown	AE000272	1788076
2367	50267.3	32749.1	0.0151388	0.0134402	0.0142895	-1.12638	-0.0516866	0.125324	0.125204	Field2:N15:1	menA	b3930	1,4-dihydroxy-2-naphthoate --> dimethylmenaquinone	Biosynthesis of cofactors, prosthetic groups and carriers	Biosynthesis of cofactors, carriers: Menaquinone, ubiquinone	AE000467	1790365
3077	176455	117547	0.0506065	0.0449318	0.0477691	-1.12629	-0.0516519	0.355679	0.373155	Field3:I1:1	ychM	b1206	orf, hypothetical protein	Hypothetical, unclassified, unknown	Unknown	AE000219	1787457
3985	17478.5	11536.9	0.00537659	0.00477479	0.00507569	-1.12604	-0.051552	0.393716	0.432599	Field3:B13:2	yhhF	b3465	orf, hypothetical protein	Hypothetical, unclassified, unknown	Unknown	AE000422	1789875
3371	29731.7	19620	0.00887289	0.00788073	0.00837681	-1.1259	-0.0514989	0.0164957	0.0148897	Field3:E3:4	yebH	b1822	putative enzyme	Putative enzymes	Not classified	AE000276	1788125
3010	28128.6	17786.1	0.00833391	0.00740248	0.00786819	-1.12583	-0.0514715	0.139777	0.150666	Field2:D10:4	b1085	b1085	orf, hypothetical protein	Hypothetical, unclassified, unknown	Unknown	AE000209	1787326
2558	620451	399836	0.182057	0.161739	0.171898	-1.12563	-0.0513945	0.0312898	0.0290168	Field2:L15:3	yqhC	b3010	putative ARAC-type regulatory protein	Putative regulatory proteins	Not classified	AE000383	1789385
2497	32038.3	20951.6	0.0096826	0.00860241	0.0091425	-1.12557	-0.0513719	0.170538	0.168576	Field2:B1:3	b2254	b2254	putative sugar transferase	Putative enzymes	Not classified	AE000315	1788588
1795	134801	93619.9	0.0402087	0.0357316	0.0379701	-1.1253	-0.0512681	0.154362	0.153491	Field2:E17:3	rplB	b3317	50S ribosomal subunit protein L2	Translation, post-translational modification	Ribosomal proteins - synthesis, modification	AE000408	1789713
1839	25552.6	17566.9	0.00763029	0.00678119	0.00720574	-1.12521	-0.0512352	0.132012	0.131477	Field2:M3:4	rpsR	b4202	30S ribosomal subunit protein S18	Translation, post-translational modification	Ribosomal proteins - synthesis, modification	AE000491	1790646
3100	71045.1	46877	0.0215249	0.0191312	0.020328	-1.12512	-0.0511981	0.196377	0.197626	Field3:G7:1	yciH	b1282	orf, hypothetical protein	Hypothetical, unclassified, unknown	Unknown	AE000226	1787538
2094	20955.9	13294.4	0.00636338	0.00565605	0.00600972	-1.12506	-0.0511747	0.353744	0.347349	Field2:K20:2	yafT	b0217	putative aminopeptidase	Putative enzymes	Not classified	AE000130	1786410
4149	31291	19844.7	0.00919273	0.00817125	0.00868199	-1.12501	-0.0511564	0.078941	0.081926	Field3:J5:4	yjbA	b4030	orf, hypothetical protein	Hypothetical, unclassified, unknown	Unknown	AE000476	1790462
2722	15761.5	10716.2	0.00480078	0.00426843	0.00453461	-1.12472	-0.0510438	0.332861	0.396629	Field2:D10:1	yi91a	b0255	IS911 hypothetical protein, variant (IS911A)	Phage, transposon, or plasmid	Transposon-related functions	AE000133	1786449
3124	60026.2	38504.2	0.0176939	0.0157323	0.0167131	-1.12468	-0.0510294	0.0414058	0.0461724	Field3:G13:1	ydaR	b1356	orf, hypothetical protein	Hypothetical, unclassified, unknown	Unknown	AE000233	1787619
3947	27911.1	16546.1	0.00803341	0.00714301	0.00758821	-1.12465	-0.0510184	0.426314	0.413796	Field3:F3:2	yheS	b3352	putative ATP-binding component of a transport system	Putative transport proteins	Not classified	AE000411	1789751
223	31921.9	21023.9	0.00954432	0.00848805	0.00901619	-1.12444	-0.0509373	0.035633	0.0310195	Field1:M7:3	ydhB	b1659	putative transcriptional regulator LYSR-type	Putative regulatory proteins	Not classified	AE000261	1787949
2304	116932	74591.4	0.0364694	0.0324486	0.034459	-1.12391	-0.0507322	0.564437	0.601906	Field2:O24:4	bioF	b0776	8-amino-7-oxononanoate synthase	Biosynthesis of cofactors, prosthetic groups and carriers	Biosynthesis of cofactors, carriers: Biotin	AE000180	1786993
1980	106794	74406.8	0.0330216	0.0293881	0.0312048	-1.12364	-0.0506265	0.441557	0.508504	Field2:G16:1	serB	b4388	3-phosphoserine phosphatase	Amino acid biosynthesis	Amino acid biosynthesis: Serine	AE000509	1790849
2878	35047.6	22922.1	0.0105177	0.00936076	0.00993921	-1.12359	-0.0506088	0.132742	0.121942	Field2:L24:2	ybfE	b0685	orf, hypothetical protein	Hypothetical, unclassified, unknown	Unknown	AE000172	1786901
2457	18324.3	12326	0.00548896	0.00488578	0.00518737	-1.12345	-0.0505555	0.100336	0.0924113	Field2:B15:2	yncB	b1449	putative oxidoreductase	Putative enzymes	Not classified	AE000242	1787721
2855	81326.6	52714.4	0.0236735	0.0210813	0.0223774	-1.12296	-0.0503638	0.119432	0.113809	Field2:N18:2	dcuC	b0621	transport of dicarboxylates	Transport and binding proteins	Transport of small molecules: Carbohydrates, organic acids, alcohols	AE000167	1786839
2840	151542	93225.5	0.0450784	0.0401478	0.0426131	-1.12281	-0.0503059	0.32527	0.299931	Field2:P14:2	ybcY	b0562	orf, hypothetical protein	Hypothetical, unclassified, unknown	Unknown	AE000161	1786775
531	40203.6	27312.8	0.0118753	0.0105781	0.0112267	-1.12264	-0.0502394	0.064105	0.076096	Field1:E14:2	glgP	b3428	glycogen phosphorylase	Cell processes	Macromolecule synthesis, modification: Polysaccharides - (cytoplasmic)	AE000419	2367228
2861	19842.6	12666.4	0.0060644	0.0054024	0.0057334	-1.12254	-0.0502012	0.411681	0.412027	Field2:J20:2	ybeD	b0631	orf, hypothetical protein	Hypothetical, unclassified, unknown	Unknown	AE000168	1786850
2264	21404.3	14071.5	0.0064261	0.00572465	0.00607538	-1.12253	-0.0501985	0.0810556	0.0820271	Field2:O14:4	phnK	b4097	ATP-binding component of phosphonate transport	Transport and binding proteins	Central intermediary metabolism: Phosphorus compounds	AE000482	1790535
2811	220308	142402	0.0664541	0.0592251	0.0628396	-1.12206	-0.0500161	0.206473	0.2066	Field2:F8:2	ybbC	b0498	orf, hypothetical protein	Hypothetical, unclassified, unknown	Unknown	AE000156	1786707
2121	34902.1	23128.7	0.0103784	0.00924944	0.00981391	-1.12206	-0.0500142	0.00285238	0.00228804	Field2:A4:3	ybdH	b0599	putative oxidoreductase	Putative enzymes	Not classified	AE000165	1786815
289	187748	125605	0.0563181	0.0501998	0.0532589	-1.12188	-0.0499461	0.0548159	0.047829	Field3:H2:2	yidY	b3710	putative transport protein	Putative transport proteins	Not classified	AE000448	1790146
2081	68677.8	45192.1	0.0207955	0.0185374	0.0196664	-1.12181	-0.0499212	0.222303	0.217734	Field2:A18:2	cdh	b3918	CDP-diacylglycerol phosphotidylhydrolase	Fatty acid and phospholipid metabolism	Fatty acid and phosphatidic acid biosynthesis	AE000466	1790352
2580	21243.2	14577.6	0.00640771	0.00571453	0.00606112	-1.1213	-0.0497228	0.150058	0.148644	Field2:H21:3	yheB	b3338	putative enzyme	Putative enzymes	Not classified	AE000410	1789736
2668	15612.8	10379.5	0.0044864	0.0040018	0.0042441	-1.12109	-0.0496418	0.344129	0.366601	Field2:H19:4	yabQ	b0057	orf, hypothetical protein	Hypothetical, unclassified, unknown	Unknown	AE000116	1786243
1799	66511.5	43807	0.0194476	0.0173495	0.0183986	-1.12093	-0.0495791	0.0636973	0.058772	Field2:M17:3	rpsJ	b3321	30S ribosomal subunit protein S10	Translation, post-translational modification	Ribosomal proteins - synthesis, modification	AE000408	1789717
376	70789.6	45177	0.021046	0.0187786	0.0199123	-1.12074	-0.049506	0.144279	0.145238	Field1:O21:4	yfjQ	b2633	orf, hypothetical protein	Hypothetical, unclassified, unknown	Unknown	AE000349	1788987
632	34193.3	23028.8	0.00960396	0.0085697	0.00908683	-1.12069	-0.0494849	0.578082	0.659675	Field1:O14:3	yaaJ	b0007	inner membrane transport protein	Putative transport proteins	Transport of small molecules: Amino acids, amines	AE000111	1786188
2823	271911	170653	0.0811703	0.0724321	0.0768012	-1.12064	-0.0494661	0.25989	0.250568	Field2:N10:2	ybcJ	b0528	orf, hypothetical protein	Hypothetical, unclassified, unknown	Unknown	AE000159	1786740
3335	27773.1	19420.9	0.00820303	0.00732099	0.00776201	-1.12048	-0.0494043	0.222413	0.220639	Field3:M17:3	ydjA	b1765	orf, hypothetical protein	Hypothetical, unclassified, unknown	Unknown	AE000271	1788063
171	83461.8	54594.6	0.0253142	0.0225927	0.0239535	-1.12046	-0.049396	0.245069	0.247662	Field1:E19:2	soxR	b4063	redox-sensing activator of soxS	Regulatory function	Global regulatory functions	AE000479	1790498
2745	61326	36903.1	0.0189953	0.0169551	0.0179752	-1.12033	-0.0493446	0.624443	0.560833	Field2:B16:1	ykgF	b0307	orf, hypothetical protein	Hypothetical, unclassified, unknown	Unknown	AE000137	1786498
200	52045.5	32623.6	0.0156765	0.0139944	0.0148354	-1.1202	-0.0492943	0.343602	0.322632	Field1:O1:3	ybhD	b0768	putative transcriptional regulator LYSR-type	Putative regulatory proteins	Not classified	AE000179	1786984
1686	36194.1	24469.9	0.0106546	0.00951277	0.0100837	-1.12003	-0.049231	0.0299237	0.0329834	Field2:K13:2	hha	b0460	haemolysin expression modulating protein	Regulatory function	Proteins - translation and modification	AE000152	1786665
3046	76738.5	48067.8	0.0217018	0.0193802	0.020541	-1.11979	-0.0491378	0.494922	0.592653	Field2:L18:4	b1152	b1152	orf, hypothetical protein	Hypothetical, unclassified, unknown	Unknown	AE000214	1787398
3415	26742.6	18114	0.00789547	0.00705126	0.00747337	-1.11972	-0.0491111	0.0244444	0.0284799	Field3:M13:4	yedD	b1928	orf, hypothetical protein	Hypothetical, unclassified, unknown	Unknown	AE000285	1788237
437	81681.8	56001	0.0242011	0.021614	0.0229075	-1.1197	-0.0491011	0.067389	0.074771	Field1:I14:1	ompX	b0814	outer membrane protein X	Cell structure	Outer membrane constituents	AE000183	1787034
2751	141607	93594.3	0.0431274	0.0385193	0.0408234	-1.11963	-0.0490743	0.292067	0.301823	Field2:N16:1	yahF	b0320	putative oxidoreductase subunit	Putative enzymes	Not classified	AE000139	1786513
607	144642	103481	0.0418332	0.0373762	0.0396047	-1.11925	-0.0489252	0.540685	0.450822	Field1:M8:3	yeeX	b2007	putative alpha helix protein	Hypothetical, unclassified, unknown	Not classified	AE000292	1788317
3038	27835.1	19161.6	0.00821684	0.00734317	0.00778001	-1.11898	-0.048821	0.119033	0.128893	Field2:L16:4	ymfI	b1143	orf, hypothetical protein	Hypothetical, unclassified, unknown	Unknown	AE000214	1787389
429	32711.8	22491.1	0.0095386	0.00852479	0.00903169	-1.11892	-0.0488009	0.230553	0.232314	Field1:I12:1	envY	b0566	envelope protein; thermoregulation of porin biosynthesis	Cell processes	Outer membrane constituents	AE000161	1786778
2802	188561	125957	0.0571246	0.0510555	0.05409	-1.11887	-0.0487811	0.205145	0.208418	Field2:D6:2	ylaC	b0458	orf, hypothetical protein	Hypothetical, unclassified, unknown	Unknown	AE000152	1786663
2480	184718	120060	0.0551457	0.0493007	0.0522232	-1.11856	-0.0486591	0.0747569	0.0804658	Field2:P19:2	wcaL	b2044	putative colanic acid biosynthesis glycosyl transferase	Putative enzymes	Not classified	AE000295	1788357
2107	33546.9	21757.4	0.0098597	0.00881477	0.00933724	-1.11854	-0.0486527	0.0338971	0.0342364	Field2:E24:2	tauB	b0366	taurine ATP-binding component of a transport system	Transport and binding proteins	Transport of small molecules: Amino acids, amines	AE000143	1786563
64	19568	12834.4	0.00583003	0.00521223	0.00552113	-1.11853	-0.0486469	0.0176635	0.0210551	Field1:O15:1	ascG	b2714	ascBF operon repressor	Regulatory function	Degradation of small molecules: Carbon compounds	AE000355	1789068
1683	102705	70767.4	0.0303347	0.0271436	0.0287391	-1.11756	-0.0482721	0.122467	0.123018	Field2:E13:2	clpP	b0437	ATP-dependent proteolytic subunit of clpA-clpP serine protease, heat shock protein F21.5	Cell processes	Degradation of proteins, peptides, glyco	AE000150	1786641
2824	152322	94973.9	0.0450338	0.0403002	0.042667	-1.11746	-0.0482318	0.26285	0.250824	Field2:P10:2	b0540	b0540	orf, hypothetical protein	Hypothetical, unclassified, unknown	Unknown	AE000160	1786752
1950	155756	113454	0.0466167	0.0417272	0.044172	-1.11718	-0.0481223	0.384192	0.348413	Field2:K8:1	ilvG_1	b3767	acetolactate synthase II, large subunit, cryptic, interrupted	Amino acid biosynthesis	Amino acid biosynthesis: Isoleucine, Valine	AE000453	1790203
961	245148	160629	0.0729011	0.0652571	0.0690791	-1.11714	-0.0481064	0.0520019	0.0624571	Field1:B1:3	ydcC	b1460	putative receptor	Putative factors	Not classified	AE000243	1787733
1698	147828	97374.6	0.0441766	0.0395613	0.0418689	-1.11666	-0.047922	0.0303181	0.0308632	Field2:C17:2	aat	b0885	leucyl, phenylalanyl-tRNA-protein transferase	Translation, post-translational modification	Aminoacyl tRNA synthetases, tRNA modification	AE000190	1787111
832	301423	206947	0.0833517	0.0746567	0.0790042	-1.11647	-0.0478459	0.683986	0.788188	Field1:P15:1	livM	b3456	high-affinity branched-chain amino acid transport	Transport and binding proteins	Transport of small molecules: Amino acids, amines	AE000421	1789865
78	260151	166991	0.0727661	0.0651759	0.068971	-1.11646	-0.0478421	0.587219	0.737613	Field1:K19:1	ygfF	b2902	putative oxidoreductase	Putative enzymes	Not classified	AE000373	2367175
2748	48256	32072.5	0.0143482	0.0128574	0.0136028	-1.11595	-0.0476454	0.0177138	0.01729	Field2:H16:1	yahA	b0315	orf, hypothetical protein	Hypothetical, unclassified, unknown	Unknown	AE000138	1786507
2369	46153.1	31625.5	0.0138188	0.0123836	0.0131012	-1.11589	-0.0476226	0.0479549	0.0450065	Field2:B17:1	coaA	b3974	pantothenate kinase	Biosynthesis of cofactors, prosthetic groups and carriers	Biosynthesis of cofactors, carriers: Pantothenate	AE000471	1790409
1996	18494.9	12587.6	0.00551375	0.00494191	0.00522783	-1.11571	-0.0475522	0.0747625	0.08881	Field2:G20:1	trxB	b0888	thioredoxin reductase	Nucleotide biosynthesis and metabolism	2'-Deoxyribonucleotide metabolism	AE000190	1787114
1411	45950.6	30596.3	0.0137486	0.0123232	0.0130359	-1.11567	-0.0475349	0.0388573	0.0359786	Field1:F18:3	hycB	b2724	probable small subunit of hydrogenase-3, iron-sulfur protein (part of formate hydrogenlyase (FHL) complex)	Putative enzymes	Energy metabolism, carbon: Fermentation	AE000356	1789079
1224	42734.6	28495.4	0.0129763	0.0116326	0.0123044	-1.11552	-0.0474761	0.262068	0.275275	Field1:P18:1	yhjX	b3547	putative resistance protein	Putative transport proteins	Drug/analog sensitivity	AE000432	1789969
3663	12548.2	8137.8	0.00369099	0.00331096	0.00350098	-1.11478	-0.0471885	0.13703	0.139452	Field3:M4:3	b2603	b2603	orf, hypothetical protein	Hypothetical, unclassified, unknown	Unknown	AE000346	1788955
871	94925.8	60352.3	0.0289445	0.0259682	0.0274563	-1.11462	-0.0471255	0.441344	0.427456	Field1:N1:2	rbsA	b3749	ATP-binding component of D-ribose high-affinity transport system	Transport and binding proteins	Transport of small molecules: Carbohydrates, organic acids, alcohols	AE000452	1790190
3315	34754.6	22588.4	0.0103007	0.00924168	0.00977121	-1.1146	-0.0471174	0.0662082	0.0769262	Field3:E13:3	b1726	b1726	orf, hypothetical protein	Hypothetical, unclassified, unknown	Unknown	AE000267	1788020
1921	25395.6	17872.2	0.00779732	0.00699614	0.00739673	-1.11452	-0.0470872	0.402061	0.448182	Field2:A2:1	tyrA	b2600	chorismate mutase-T and prephenate dehydrogenase	Amino acid biosynthesis	Amino acid biosynthesis: Tyrosine	AE000346	1788952
2905	25152.9	16121.7	0.00750331	0.00673249	0.0071179	-1.11449	-0.0470771	0.180436	0.182726	Field2:B8:3	ybiH	b0796	putative transcriptional regulator	Putative regulatory proteins	Not classified	AE000181	1787014
2088	195369	125144	0.0594949	0.0533859	0.0564404	-1.11443	-0.0470527	0.415569	0.407207	Field2:O18:2	speD	b0120	S-adenosylmethionine decarboxylase	Central intermediary metabolism	Central intermediary metabolism: Polyamine biosynthesis	AE000121	1786311
1294	88611.5	55821.2	0.0258275	0.0231757	0.0245016	-1.11442	-0.0470501	0.196731	0.196773	Field1:L12:2	b0872	b0872	putative enzyme	Putative enzymes	Not classified	AE000189	1787098
4033	24188.5	14775.7	0.0071011	0.00637228	0.00673669	-1.11437	-0.0470306	0.413308	0.357794	Field3:B1:3	yiaW	b3587	orf, hypothetical protein	Hypothetical, unclassified, unknown	Unknown	AE000436	1790013
2375	48159.1	32475	0.0144753	0.0129908	0.013733	-1.11428	-0.0469932	0.0945009	0.0872816	Field2:N17:1	hemE	b3997	uroporphyrinogen decarboxylase	Biosynthesis of cofactors, prosthetic groups and carriers	Biosynthesis of cofactors, carriers: Heme, porphyrin	AE000473	2367337
3748	15632.3	9792.57	0.00469098	0.00421045	0.00445071	-1.11413	-0.0469351	0.398879	0.382356	Field3:G2:4	b2809	b2809	orf, hypothetical protein	Hypothetical, unclassified, unknown	Unknown	AE000364	1789174
2945	90593.8	57369.1	0.0262751	0.0235862	0.0249306	-1.114	-0.046886	0.231406	0.230283	Field2:B18:3	mukE	b0923	orf, hypothetical protein	Cell processes	Unknown	AE000194	1787153
2746	12072.1	8014.66	0.00365848	0.00317687	0.00341768	-1.11387	-0.0468338	0.152922	0.153486	Field2:D16:1	b0309	b0309	orf, hypothetical protein	Hypothetical, unclassified, unknown	Unknown	AE000137	1786500
1633	71938.3	48971.1	0.0212206	0.0190559	0.0201382	-1.1136	-0.0467279	0.0311666	0.0358291	Field3:D6:2	baeS	b2078	sensor protein (for BaeR)	Transcription, RNA processing and degradation	RNA synthesis, modification, DNA transcription	AE000297	1788393
1200	19907.5	13749.4	0.00592399	0.00532091	0.00562245	-1.11334	-0.0466281	0.0725929	0.0808277	Field1:P12:1	ygdP	b2830	putative invasion protein	Putative factors	Not classified	AE000366	1789194
4162	35234.6	23236.7	0.0104039	0.00934724	0.00987556	-1.11304	-0.0465114	0.00365496	0.00433027	Field3:D9:4	yjcD	b4064	orf, hypothetical protein	Hypothetical, unclassified, unknown	Unknown	AE000479	1790499
1611	46169.1	31876.1	0.0139353	0.012522	0.0132286	-1.11287	-0.0464447	0.161446	0.159904	Field2:E19:1	dnaT	b4362	DNA biosynthesis; primosomal protein i	DNA replication, repair, restriction/modification	DNA - replication, repair, restriction/modification	AE000507	1790824
1548	224700	149639	0.0718035	0.0645213	0.0681624	-1.11287	-0.0464427	0.684972	0.838162	Field2:G3:1	ruvC	b1863	Holliday junction nuclease; resolution of structures; repair	DNA replication, repair, restriction/modification	DNA - replication, repair, restriction/modification	AE000280	1788170
104	45617.3	29375.6	0.0135155	0.0121451	0.0128303	-1.11284	-0.0464333	0.124558	0.129528	Field1:O1:2	mtlD	b3600	mannitol-1-phosphate dehydrogenase	Carbon compound catabolism	Degradation of small molecules: Carbon compounds	AE000438	1790028
683	17925.6	12540.7	0.00541231	0.00486358	0.00513794	-1.11283	-0.0464272	0.184007	0.182883	Field1:E4:4	b0829	b0829	putative ATP-binding component of a transport system	Putative transport proteins	Not classified	AE000185	1787051
1979	79822.8	51979.9	0.0241304	0.0216882	0.0229093	-1.1126	-0.0463407	0.275968	0.27566	Field2:E16:1	argI	b4254	ornithine carbamoyltransferase 1	Amino acid biosynthesis	Amino acid biosynthesis: Arginine	AE000496	1790703
4155	145547	92845	0.0412948	0.0371168	0.0392058	-1.11256	-0.0463253	0.490272	0.578098	Field3:F7:4	yjbN	b4049	orf, hypothetical protein	Hypothetical, unclassified, unknown	Unknown	AE000478	1790483
3780	110905	73307.3	0.0330696	0.0297245	0.031397	-1.11254	-0.0463142	0.0466173	0.0504436	Field3:G10:4	visC	b2906	orf, hypothetical protein	Hypothetical, unclassified, unknown	Unknown	AE000374	1789273
2331	50723	34869.3	0.0152004	0.013663	0.0144317	-1.11252	-0.0463092	0.0647227	0.0575197	Field2:F7:1	folE	b2153	GTP cyclohydrolase I	Biosynthesis of cofactors, prosthetic groups and carriers	Biosynthesis of cofactors, carriers: Folic acid	AE000304	1788476
2133	17317.3	11309.2	0.00520385	0.0046776	0.00494072	-1.1125	-0.0463015	0.172246	0.175567	Field2:I6:3	ybgQ	b0718	putative outer membrane protein	putative membrane protein	Not classified	AE000175	1786937
1788	111487	82077.9	0.0316931	0.0285032	0.0300982	-1.11191	-0.0460704	0.66409	0.573294	Field2:G15:3	rplN	b3310	50S ribosomal subunit protein L14	Translation, post-translational modification	Ribosomal proteins - synthesis, modification	AE000408	1789706
1209	29097	20646.2	0.00886143	0.00797085	0.00841614	-1.11173	-0.0459993	0.323526	0.333666	Field1:B16:1	ftsJ	b3179	cell division protein	Cell processes	Cell division	AE000398	1789569
3051	23642.8	15384.3	0.00708466	0.00637365	0.00672916	-1.11155	-0.0459303	0.153834	0.154991	Field2:F20:4	ycgW	b1160	orf, hypothetical protein	Hypothetical, unclassified, unknown	Unknown	AE000215	1787407
4097	25585.6	18118.8	0.00732693	0.006593	0.00695996	-1.11132	-0.045839	0.539508	0.509775	Field3:B17:3	yigU	b3839	orf, hypothetical protein	Hypothetical, unclassified, unknown	Unknown	AE000459	2367313
834	78486.2	54111.8	0.0225475	0.020296	0.0214217	-1.11093	-0.0456878	0.438186	0.443601	Field1:D17:1	livK	b3458	high-affinity leucine-specific transport system; periplasmic binding protein	Transport and binding proteins	Transport of small molecules: Amino acids, amines	AE000421	1789867
784	84958.8	54745.2	0.0258638	0.0232854	0.0245746	-1.11073	-0.0456086	0.414985	0.40848	Field1:P3:1	kgtP	b2587	alpha-ketoglutarate permease	Transport and binding proteins	Transport of small molecules: Carbohydrates, organic acids, alcohols	AE000345	1788942
3580	69954	47481.4	0.0209023	0.0188204	0.0198613	-1.11062	-0.0455651	0.0240909	0.0219921	Field3:G8:2	b2359	b2359	orf, hypothetical protein	Hypothetical, unclassified, unknown	Unknown	AE000324	1788701
3214	12607.2	8249.58	0.00378898	0.003412	0.00360049	-1.11049	-0.0455131	0.206439	0.199217	Field3:K11:2	ydfK	b1544	orf, hypothetical protein	Hypothetical, unclassified, unknown	Unknown	AE000252	1787826
3493	14473.7	9726.73	0.00425526	0.00383229	0.00404378	-1.11037	-0.0454675	0.0593292	0.051565	Field3:I10:1	yohL	b2105	orf, hypothetical protein	Hypothetical, unclassified, unknown	Unknown	AE000299	1788422
1701	328015	223576	0.0994837	0.0896115	0.0945476	-1.11017	-0.0453881	0.254687	0.262203	Field2:I17:2	mukF	b0922	mukF protein (killing factor KICB)	Cell processes	Cell killing	AE000194	1787152
929	198185	130085	0.0610878	0.0550404	0.0580641	-1.10987	-0.0452724	0.49541	0.528116	Field1:B17:2	ybbY	b0513	putative transport	Putative transport proteins	Not classified	AE000157	1786723
1738	69583.8	49138.5	0.0202437	0.0182419	0.0192428	-1.10974	-0.04522	0.404047	0.371557	Field2:C3:3	lepA	b2569	GTP-binding elongation factor, may be inner membrane protein	Translation, post-translational modification	Proteins - translation and modification	AE000343	1788922
1763	58465.8	42031.8	0.0169825	0.0153035	0.016143	-1.10972	-0.0452117	0.482993	0.430168	Field2:E9:3	infB	b3168	protein chain initiation factor IF-2	Translation, post-translational modification	Proteins - translation and modification	AE000397	1789559
1235	17495.3	11874.3	0.00524045	0.00472254	0.00498149	-1.10967	-0.0451931	0.0672204	0.0597189	Field1:F22:1	htrC	b3989	heat shock protein htrC	Cell processes	Adaptations, atypical conditions	AE000473	1790422
2036	15575.8	10598.1	0.00470616	0.00424425	0.0044752	-1.10883	-0.0448652	0.188816	0.186641	Field2:G6:2	deoC	b4381	2-deoxyribose-5-phosphate aldolase	Nucleotide biosynthesis and metabolism	Salvage of nucleosides and nucleotides	AE000508	1790841
2242	38054.8	26019.7	0.0110424	0.00995961	0.010501	-1.10872	-0.0448211	0.315387	0.302009	Field2:C10:4	glmS	b3729	L-glutamine:D-fructose-6-phosphate aminotransferase	Central intermediary metabolism	Central intermediary metabolism: Amino sugars	AE000450	1790167
3784	30703	20170.7	0.00917255	0.00827357	0.00872306	-1.10866	-0.0447971	0.124172	0.126644	Field3:O10:4	yggA	b2923	orf, hypothetical protein	Hypothetical, unclassified, unknown	Unknown	AE000375	1789290
720	17688	11100.2	0.00516394	0.0046582	0.00491107	-1.10857	-0.0447629	0.280366	0.268202	Field1:O12:4	tonB	b1252	energy transducer; uptake of iron, cyanocobalimin; sensitivity to phages, colicins	Transport and binding proteins	Transport of small molecules: Cations	AE000223	1787505
1670	85853.3	58770.1	0.0256561	0.0231467	0.0244014	-1.10841	-0.0447016	0.025558	0.0226898	Field2:K9:2	ileS	b0026	isoleucine tRNA synthetase	Translation, post-translational modification	Aminoacyl tRNA synthetases, tRNA modification	AE000113	2367096
3341	43451.6	29064.9	0.0128355	0.0115819	0.0122087	-1.10824	-0.0446336	0.0217518	0.0248928	Field3:I19:3	yeaA	b1778	orf, hypothetical protein	Hypothetical, unclassified, unknown	Unknown	AE000272	1788077
1816	313220	216811	0.0905378	0.0817038	0.0861208	-1.10812	-0.0445877	0.378523	0.374202	Field2:O21:3	rpmB	b3637	50S ribosomal subunit protein L28	Translation, post-translational modification	Ribosomal proteins - synthesis, modification	AE000441	1790068
1886	46013.3	29298.7	0.0139879	0.0126246	0.0133063	-1.10799	-0.0445354	0.459616	0.434817	Field2:K15:4	trpD	b1263	anthranilate synthase component II, glutamine amidotransferase and phosphoribosylanthranilate transferase	Amino acid biosynthesis	Amino acid biosynthesis: Tryptophan	AE000224	1787517
181	96791.4	64142.3	0.028931	0.0261188	0.0275249	-1.10767	-0.04441	0.0537777	0.0539176	Field1:I21:2	yagW	b0290	putative receptor	Putative factors	Not classified	AE000136	1786483
923	124546	88002.2	0.0379303	0.034244	0.0360871	-1.10765	-0.0444012	0.323663	0.342748	Field1:F15:2	tauA	b0365	taurine transport system periplasmic protein	Transport and binding proteins	Transport of small molecules: Amino acids, amines	AE000143	1786562
184	243715	163705	0.0720281	0.0650351	0.0685316	-1.10753	-0.0443545	0.00502509	0.00484559	Field1:O21:2	ykgD	b0305	putative ARAC-type regulatory protein	Putative regulatory proteins	Not classified	AE000137	1786496
1797	99894.3	69590.5	0.0297897	0.0268983	0.028344	-1.10749	-0.0443417	0.135947	0.129443	Field2:I17:3	rplD	b3319	50S ribosomal subunit protein L4, regulates expression of S10 operon	Translation, post-translational modification	Ribosomal proteins - synthesis, modification	AE000408	1789715
3209	19577.3	13424.6	0.00595087	0.00537397	0.00566242	-1.10735	-0.0442853	0.31991	0.348402	Field3:A11:2	ydeH	b1535	orf, hypothetical protein	Hypothetical, unclassified, unknown	Unknown	AE000251	1787816
2137	103571	67654.9	0.0308392	0.0278524	0.0293458	-1.10724	-0.0442405	0.09928	0.105253	Field2:A8:3	ybhC	b0772	putative pectinesterase	Hypothetical, unclassified, unknown	Not classified	AE000180	1786989
3799	27609.9	18319.5	0.00814803	0.00735894	0.00775348	-1.10723	-0.0442374	0.121142	0.120227	Field3:M14:4	yggL	b2959	orf, hypothetical protein	Hypothetical, unclassified, unknown	Unknown	AE000378	1789329
2279	30745.8	20343.2	0.00925358	0.00835876	0.00880617	-1.10705	-0.044168	0.174413	0.170978	Field2:M18:4	tbpA	b0068	thiamin-binding periplasmic protein	Putative transport proteins	Transport of small molecules: Other	AE000117	1786255
293	28532.9	18398.2	0.00843851	0.00762305	0.00803078	-1.10697	-0.0441373	0.153223	0.159377	Field1:I1:4	cpxR	b3912	transcriptional regulator in 2-component system	Putative regulatory proteins	Not classified	AE000466	2367329
3095	25030.7	17056.1	0.00702966	0.00635089	0.00669028	-1.10688	-0.0440998	0.618602	0.702896	Field3:M5:1	yciQ	b1268	orf, hypothetical protein	Hypothetical, unclassified, unknown	Unknown	AE000224	1787522
3013	125735	93035.1	0.0369226	0.0333618	0.0351422	-1.10674	-0.0440438	0.533271	0.446217	Field2:J10:4	yceD	b1088	orf, hypothetical protein	Hypothetical, unclassified, unknown	Unknown	AE000209	1787329
2730	79238.2	53615.2	0.0236256	0.0213492	0.0224874	-1.10663	-0.0440009	0.0130944	0.011053	Field2:D12:1	yagP	b0282	putative transcriptional regulator LYSR-type	Putative regulatory proteins	Not classified	AE000136	1786476
963	14698	9685.53	0.00450961	0.00407524	0.00429243	-1.10659	-0.0439863	0.523421	0.546241	Field1:F1:3	yddA	b1496	putative ATP-binding component of a transport system	Putative transport proteins	Not classified	AE000246	1787772
2167	17102.8	11548.4	0.00497667	0.00449771	0.00473719	-1.10649	-0.0439471	0.233877	0.232227	Field2:M14:3	cpsB	b2049	mannose-1-phosphate guanyltransferase	Central intermediary metabolism	Central intermediary metabolism: Sugar-nucleotide biosynthesis, conversions	AE000295	1788362
4052	50334.6	33606.5	0.0151964	0.0137365	0.0144664	-1.10628	-0.0438654	0.2075	0.207917	Field3:H5:3	yicP	b3665	probable adenine deaminase (synthesis xanthine)	Putative enzymes	Purine ribonucleotide biosynthesis	AE000444	1790098
2666	54746.5	36289	0.0164649	0.0148842	0.0156745	-1.1062	-0.0438347	0.164364	0.16158	Field2:D19:4	yabH	b0055	putative DNA binding protein	Hypothetical, unclassified, unknown	Not classified	AE000116	1786241
88	37524.7	25341.7	0.0112813	0.0101997	0.0107405	-1.10604	-0.0437706	0.115407	0.107995	Field1:O21:1	exuR	b3094	negative regulator of exu regulon, exuT, uxaAC, and uxuB	Regulatory function	Degradation of small molecules: Carbon compounds	AE000391	1789480
664	43543.4	30015.7	0.0128476	0.0116172	0.0122324	-1.10591	-0.0437192	0.075328	0.0802392	Field1:O22:3	fepB	b0592	ferric enterobactin (enterochelin) binding protein; periplasmic component	Transport and binding proteins	Transport of small molecules: Cations	AE000164	1786807
3724	38196.8	25607	0.0114457	0.0103524	0.010899	-1.10562	-0.0436051	0.0664942	0.0634268	Field3:G20:3	b2748	b2748	orf, hypothetical protein	Hypothetical, unclassified, unknown	Unknown	AE000358	1789105
1149	43904.9	29230.5	0.0124327	0.0112452	0.0118389	-1.1056	-0.0435984	0.537872	0.625691	Field1:J23:4	ydeA	b1528	putative resistance / regulatory protein	Putative transport proteins	Drug/analog sensitivity	AE000250	1787808
883	20640.9	14077.2	0.0060189	0.00544453	0.00573172	-1.10549	-0.0435567	0.238371	0.232016	Field1:F5:2	ptsA	b3947	PEP-protein phosphotransferase system enzyme I	Transport and binding proteins	Transport of small molecules: Carbohydrates, organic acids, alcohols	AE000468	1790383
2173	65882.4	42945.4	0.0200411	0.0181302	0.0190856	-1.1054	-0.0435184	0.408408	0.406321	Field2:I16:3	yfcG	b2302	putative S-transferase	Putative enzymes	Not classified	AE000319	1788640
3179	34111.7	22697.2	0.0102334	0.00925837	0.00974587	-1.10531	-0.0434834	0.120659	0.11908	Field3:E3:2	yddE	b1464	orf, hypothetical protein	Hypothetical, unclassified, unknown	Unknown	AE000243	1787737
3927	60587.9	42493.5	0.0177927	0.0160979	0.0169453	-1.10528	-0.0434719	0.244206	0.240428	Field3:N21:1	smg	b3284	orf, hypothetical protein	Hypothetical, unclassified, unknown	Unknown	AE000407	1789679
2968	16915	11274.7	0.00496775	0.00449458	0.00473117	-1.10528	-0.0434704	0.0930385	0.0956815	Field2:P22:3	sfa	b0991	suppresses fabA and ts growth mutation	Hypothetical, unclassified, unknown	Not classified	AE000201	1787225
2755	253280	162154	0.0770021	0.0696694	0.0733357	-1.10525	-0.0434608	0.452387	0.432108	Field2:F18:1	yahM	b0327	orf, hypothetical protein	Hypothetical, unclassified, unknown	Unknown	AE000140	1786521
3069	39601.3	26909.4	0.0122184	0.011055	0.0116367	-1.10524	-0.043456	0.482514	0.545788	Field2:J24:4	b1191	b1191	orf, hypothetical protein	Hypothetical, unclassified, unknown	Unknown	AE000217	1787440
2056	43121.5	30042.6	0.0129199	0.0116898	0.0123048	-1.10522	-0.0434504	0.0779284	0.0756723	Field2:O10:2	fabI	b1288	enoyl-[acyl-carrier-protein] reductase (NADH)	Fatty acid and phospholipid metabolism	Fatty acid and phosphatidic acid biosynthesis	AE000227	1787545
3291	109560	73208.5	0.0322435	0.0291828	0.0307132	-1.10488	-0.0433147	0.0224626	0.020313	Field3:E7:3	ynhG	b1678	orf, hypothetical protein	Hypothetical, unclassified, unknown	Unknown	AE000263	1787968
1794	96544.6	66859.8	0.0282064	0.02553	0.0268682	-1.10484	-0.0432975	0.218777	0.21707	Field2:C17:3	rpsS	b3316	30S ribosomal subunit protein S19	Translation, post-translational modification	Ribosomal proteins - synthesis, modification	AE000408	1789712
3842	53077	33682.2	0.0155253	0.0140568	0.0147911	-1.10448	-0.0431563	0.243128	0.240043	Field3:D1:1	ygjE	b3063	orf, hypothetical protein	Hypothetical, unclassified, unknown	Unknown	AE000388	1789444
3468	28581.1	19018.9	0.00841494	0.00762148	0.00801821	-1.10411	-0.0430117	0.0367424	0.0300776	Field3:G4:1	glf	b2036	UDP-galactopyranose mutase	Carbon compound catabolism	Degradation of small molecules: Carbon compounds	AE000294	1788348
177	84441.3	55035.1	0.0246216	0.022304	0.0234628	-1.10391	-0.0429326	0.144608	0.139915	Field1:A21:2	yafC	b0208	putative transcriptional regulator LYSR-type	Putative regulatory proteins	Not classified	AE000129	1786401
726	55418.7	33512.6	0.0158786	0.0143852	0.0151319	-1.10381	-0.0428959	0.509364	0.509549	Field1:K14:4	tyrR	b1323	transcriptional regulation of aroF, aroG, tyrA and aromatic amino acid transport	Regulatory function	Transport of small molecules: Amino acids, amines	AE000230	1787583
3161	121814	82385.2	0.0361379	0.0327396	0.0344387	-1.1038	-0.0428886	0.00292063	0.00235283	Field3:A23:1	b1428	b1428	orf, hypothetical protein	Hypothetical, unclassified, unknown	Unknown	AE000240	1787698
1599	151470	108612	0.0453833	0.0411329	0.0432581	-1.10333	-0.0427062	0.269404	0.26071	Field2:M15:1	hupA	b4000	DNA-binding protein HU-alpha (HU-2)	DNA replication, repair, restriction/modification	Basic proteins - synthesis, modification	AE000473	1790433
3833	36092.8	23686.8	0.0106859	0.00968984	0.0101879	-1.1028	-0.042496	0.115365	0.115655	Field3:P10:2	ygiB	b3037	orf, hypothetical protein	Hypothetical, unclassified, unknown	Unknown	AE000385	1789415
3438	22129.5	14147.9	0.00661684	0.00600074	0.00630879	-1.10267	-0.0424464	0.327949	0.308646	Field3:K19:4	yedW	b1969	putative 2-component transcriptional regulator	Putative regulatory proteins	Not classified	AE000288	1788280
2241	35343.2	23549.6	0.0104414	0.0094699	0.00995563	-1.10258	-0.0424116	0.0160286	0.0195971	Field2:A10:4	kbl	b3617	2-amino-3-ketobutyrate CoA ligase (glycine acetyltransferase)	Central intermediary metabolism	Central intermediary metabolism: Pool, multipurpose conversions	AE000439	1790046
4236	346513	229429	0.103744	0.0940944	0.0989194	-1.10256	-0.0424013	0.133699	0.135412	Field3:H4:1	yi21_6	b4272	IS2 hypothetical protein	Phage, transposon, or plasmid	Transposon-related functions	AE000498	1790723
2630	12877.6	8623.23	0.00381054	0.0034562	0.00363337	-1.10252	-0.0423869	0.00464156	0.0054381	Field2:L9:4	surA	b0053	survival protein	Cell processes	Not classified	AE000115	1786238
2182	39548.5	27000.1	0.0117281	0.0106383	0.0111832	-1.10243	-0.0423525	0.0126924	0.0111135	Field2:K18:3	talA	b2464	transaldolase A	Central intermediary metabolism	Central intermediary metabolism: Non-oxidative branch, pentose pathway	AE000333	1788807
256	47557.7	27221.4	0.0141652	0.01285	0.0135076	-1.10236	-0.0423218	0.668627	0.504531	Field1:O15:3	ygcP	b2768	putative anti-terminator regulatory protein	Putative regulatory proteins	Not classified	AE000360	1789127
1060	66452.7	46205.6	0.0195459	0.0177327	0.0186393	-1.10225	-0.0422812	0.164755	0.164965	Field1:H1:4	dnaK	b0014	chaperone Hsp70; DNA biosynthesis; autoregulated heat shock proteins	Cell processes	Chaperones	AE000112	1786196
2426	18926.4	12836.6	0.00561483	0.00509493	0.00535488	-1.10204	-0.0421982	0.0832588	0.0806542	Field2:D7:2	solA	b1059	sarcosine oxidase-like protein	Putative enzymes	Not classified	AE000207	1787298
2808	110035	71715.3	0.0330333	0.0299822	0.0315078	-1.10176	-0.0420887	0.251214	0.246886	Field2:P6:2	ybaQ	b0483	orf, hypothetical protein	Hypothetical, unclassified, unknown	Unknown	AE000154	1786690
968	42366.6	29185.9	0.0125191	0.0113632	0.0119412	-1.10173	-0.0420742	0.0796324	0.0916181	Field3:F4:2	b1592	b1592	putative chloride channel	Putative transport proteins	Not classified	AE000255	1787876
4043	78541.4	51700.3	0.0229819	0.0208782	0.02193	-1.10076	-0.0416925	0.13375	0.127461	Field3:F3:3	yibQ	b3614	orf, hypothetical protein	Hypothetical, unclassified, unknown	Unknown	AE000439	1790043
3854	300951	216324	0.0879512	0.0799227	0.083937	-1.10045	-0.0415714	0.432232	0.392797	Field3:L3:1	ygjT	b3088	putative transport protein	Putative transport proteins	Not classified	AE000391	1789472
2917	63943.3	39926.4	0.0192192	0.0174684	0.0183438	-1.10023	-0.041482	0.492893	0.434008	Field2:J10:3	ybiU	b0821	orf, hypothetical protein	Hypothetical, unclassified, unknown	Unknown	AE000184	1787042
2889	70789.7	46591.1	0.0210171	0.0191055	0.0200613	-1.10006	-0.0414154	0.0918035	0.0961044	Field2:B4:3	ybgO	b0716	orf, hypothetical protein	Hypothetical, unclassified, unknown	Unknown	AE000175	1786935
1026	27209.8	16487.2	0.00769648	0.00699804	0.00734726	-1.0998	-0.0413157	0.591374	0.656156	Field1:D17:3	yhiD	b3508	putative transport ATPase	Putative transport proteins	Not classified	AE000427	1789924
1205	16464.6	11197.9	0.00498481	0.00453284	0.00475883	-1.09971	-0.041278	0.300943	0.306618	Field1:J14:1	bacA	b3057	bacitracin resistance; possibly phosphorylates undecaprenol	Putative transport proteins	Drug/analog sensitivity	AE000387	1789437
123	48701.5	33147.8	0.0148889	0.0135404	0.0142146	-1.09959	-0.0412311	0.410601	0.442916	Field1:E7:2	treC	b4239	trehalase 6-P hydrolase	Carbon compound catabolism	Degradation of small molecules: Carbon compounds	AE000495	1790687
2178	29121.5	19535.2	0.00872373	0.00793476	0.00832924	-1.09943	-0.0411688	0.117025	0.11564	Field2:C18:3	xapR	b2405	regulator for xapA	Regulatory function	Central intermediary metabolism: Nucleotide interconversions	AE000328	2367136
2938	96933.6	64254.9	0.0292494	0.0266055	0.0279274	-1.09937	-0.0411458	0.261867	0.261127	Field2:D16:3	ycaL	b0909	putative heat shock protein	Putative factors	Not classified	AE000193	1787138
3889	37381.7	26407.9	0.0109414	0.00995301	0.0104472	-1.09931	-0.0411188	0.315735	0.30303	Field3:B13:1	yhbY	b3180	orf, hypothetical protein	Hypothetical, unclassified, unknown	Unknown	AE000398	1789570
1651	116808	83713.5	0.0339234	0.0308608	0.0323921	-1.09924	-0.041092	0.489882	0.451408	Field2:E5:2	nusA	b3169	transcription pausing; L factor	Transcription, RNA processing and degradation	RNA synthesis, modification, DNA transcription	AE000397	1789560
1677	85823.3	60147.1	0.0255698	0.023262	0.0244159	-1.09921	-0.0410817	0.0914377	0.0983059	Field2:I11:2	proS	b0194	proline tRNA synthetase	Translation, post-translational modification	Aminoacyl tRNA synthetases, tRNA modification	AE000128	1786392
3137	61692.7	41916.1	0.0186893	0.0170084	0.0178488	-1.09883	-0.0409297	0.27391	0.281678	Field3:A17:1	ydbH	b1381	orf, hypothetical protein	Hypothetical, unclassified, unknown	Unknown	AE000235	1787646
2019	171326	117669	0.0514109	0.0467937	0.0491023	-1.09867	-0.0408677	0.104222	0.0975526	Field2:E2:2	guaA	b2507	GMP synthetase (glutamine-hydrolyzing)	Nucleotide biosynthesis and metabolism	Purine ribonucleotide biosynthesis	AE000337	1788854
2272	22477.3	15237.5	0.00676845	0.00616115	0.0064648	-1.09857	-0.0408276	0.161456	0.158743	Field2:O16:4	cysQ	b4214	affects pool of 3'-phosphoadenosine-5'-phosphosulfate in pathway of sulfite synthesis	Central intermediary metabolism	Central intermediary metabolism: Sulfur metabolism	AE000492	1790659
3243	45673.1	31051.1	0.0134129	0.0122101	0.0128115	-1.09851	-0.0408051	0.0409927	0.0408789	Field3:E19:2	b1586	b1586	orf, hypothetical protein	Hypothetical, unclassified, unknown	Unknown	AE000254	1787869
3384	19281.2	13184.1	0.00579879	0.00527915	0.00553897	-1.09843	-0.0407736	0.157146	0.159085	Field3:O5:4	b1843	b1843	orf, hypothetical protein	Hypothetical, unclassified, unknown	Unknown	AE000278	1788148
1196	144683	107800	0.0425344	0.0387347	0.0406346	-1.0981	-0.04064	0.557661	0.465674	Field1:H12:1	b2639	b2639	putative pump protein	Putative transport proteins	Not classified	AE000349	1788992
1514	40664.3	27277.1	0.011844	0.0107865	0.0113152	-1.09803	-0.0406152	0.167666	0.165139	Field1:D20:4	ybeW	b0650	putative dnaK protein	Putative enzymes	Not classified	AE000169	1786870
2146	16547.9	10905.9	0.00490458	0.0044673	0.00468594	-1.09788	-0.0405567	0.112618	0.120121	Field2:C10:3	goaG	b1302	4-aminobutyrate aminotransferase	Central intermediary metabolism	Central intermediary metabolism: Pool, multipurpose conversions	AE000228	1787560
2009	154333	105898	0.0453025	0.0412653	0.0432839	-1.09784	-0.0405371	0.0671932	0.0676423	Field3:J6:2	amn	b1982	AMP nucleosidase	Nucleotide biosynthesis and metabolism	Salvage of nucleosides and nucleotides	AE000290	1788293
1898	17758.7	12207	0.00538825	0.00490831	0.00514828	-1.09778	-0.0405151	0.333075	0.345131	Field2:C19:4	sdaA	b1814	L-serine deaminase	Carbon compound catabolism	Degradation of small molecules: Amino acids	AE000275	1788116
3899	97624.7	64257.9	0.030129	0.0274464	0.0287877	-1.09774	-0.0404993	0.563731	0.593534	Field3:F15:1	yhbN	b3200	orf, hypothetical protein	Hypothetical, unclassified, unknown	Unknown	AE000399	1789592
2391	43434	29789.7	0.0131271	0.0119587	0.0125429	-1.0977	-0.0404841	0.224218	0.22758	Field2:N21:1	ybaS	b0485	putative glutaminase	Putative enzymes	Not classified	AE000155	1786693
3984	409730	259222	0.125341	0.114193	0.119767	-1.09762	-0.0404534	0.581071	0.540585	Field3:P11:2	yhhK	b3459	orf, hypothetical protein	Hypothetical, unclassified, unknown	Unknown	AE000422	1789869
3728	60149.7	38306.2	0.0185507	0.0169017	0.0177262	-1.09756	-0.0404296	0.616407	0.594769	Field3:O20:3	b2757	b2757	orf, hypothetical protein	Hypothetical, unclassified, unknown	Unknown	AE000359	1789115
3435	47754.9	32410.3	0.0144727	0.0131896	0.0138312	-1.09728	-0.040317	0.309166	0.32681	Field3:E19:4	b1966	b1966	putative outer membrane protein	putative membrane protein	Not classified	AE000288	1788277
3749	46109.2	31827	0.0138968	0.0126663	0.0132816	-1.09715	-0.0402657	0.179195	0.179677	Field3:I2:4	b2810	b2810	orf, hypothetical protein	Hypothetical, unclassified, unknown	Unknown	AE000364	1789175
3545	37605.7	25532.6	0.0114151	0.0104048	0.01091	-1.09709	-0.0402431	0.320468	0.33204	Field3:J10:2	b2250	b2250	orf, hypothetical protein	Hypothetical, unclassified, unknown	Unknown	AE000315	1788584
2168	19629.6	13501.8	0.0059773	0.00544898	0.00571314	-1.09696	-0.0401895	0.3516	0.378955	Field2:O14:3	udk	b2066	uridine/cytidine kinase	Nucleotide biosynthesis and metabolism	Central intermediary metabolism: Nucleotide interconversions	AE000296	1788380
4066	18543.8	12413.8	0.00551874	0.00503144	0.00527509	-1.09685	-0.0401474	0.0617351	0.063508	Field3:D9:3	yieF	b3713	orf, hypothetical protein	Hypothetical, unclassified, unknown	Unknown	AE000448	1790149
1068	1.86259e+06	1.27366e+06	0.558592	0.509378	0.533985	-1.09662	-0.0400549	0.0910477	0.0854998	Field1:H3:4	caiA	b0039	probable carnitine operon oxidoreductase	Putative enzymes	Central intermediary metabolism: Pool, multipurpose conversions	AE000114	1786223
3655	28484.3	19517.7	0.0084858	0.00773978	0.00811279	-1.09639	-0.0399646	0.0240456	0.0253305	Field3:M2:3	yfiF	b2581	orf, hypothetical protein	Hypothetical, unclassified, unknown	Unknown	AE000344	1788935
619	262913	188569	0.0711809	0.0649356	0.0680583	-1.09618	-0.0398806	0.803038	0.917706	Field1:E12:3	yggM	b2956	putative alpha helix chain	Hypothetical, unclassified, unknown	Not classified	AE000378	1789326
2317	23687.9	16915	0.00718764	0.00655704	0.00687234	-1.09617	-0.0398784	0.372144	0.377475	Field2:J3:1	pabC	b1096	4-amino-4-deoxychorismate lyase	Biosynthesis of cofactors, prosthetic groups and carriers	Biosynthesis of cofactors, carriers: Folic acid	AE000210	1787338
391	113101	72433.8	0.0341295	0.0311354	0.0326324	-1.09617	-0.0398761	0.453888	0.419807	Field1:M2:1	tra8_3	b4284	IS30 transposase	Phage, transposon, or plasmid	Transposon-related functions	AE000499	1790736
504	30930	20672.6	0.00934105	0.00852355	0.0089323	-1.09591	-0.0397748	0.286447	0.287454	Field1:O6:2	amiA	b2435	N-acetylmuramoyl-l-alanine amidase I	Cell structure	Murein sacculus, peptidoglycan	AE000331	1788776
3977	16293.8	10574.4	0.00496727	0.00453267	0.00474997	-1.09588	-0.0397634	0.498636	0.485189	Field3:B11:2	yhgN	b3434	orf, hypothetical protein	Hypothetical, unclassified, unknown	Unknown	AE000420	1789842
3310	30211.5	19866.9	0.00909021	0.00829624	0.00869322	-1.0957	-0.0396923	0.291997	0.286177	Field3:K11:3	b1720	b1720	orf, hypothetical protein	Hypothetical, unclassified, unknown	Unknown	AE000267	1788014
2276	56482	37035.2	0.0173897	0.0158714	0.0166305	-1.09567	-0.0396779	0.560472	0.576996	Field2:G18:4	mog	b0009	required for the efficient incorporation of molybdate into molybdoproteins	Biosynthesis of cofactors, prosthetic groups and carriers	Biosynthesis of cofactors, carriers: Molybdopterin	AE000111	1786190
1663	82026.4	55678.2	0.0244245	0.0222925	0.0233585	-1.09564	-0.0396664	0.00645261	0.00510621	Field2:M7:2	basS	b4112	sensor protein for basR	Transcription, RNA processing and degradation	RNA synthesis, modification, DNA transcription	AE000483	1790551
2273	81975.4	55281.4	0.0242299	0.0221162	0.0231731	-1.09557	-0.0396397	0.0409998	0.0435809	Field2:A18:4	ppa	b4226	inorganic pyrophosphatase	Central intermediary metabolism	Central intermediary metabolism: Pool, multipurpose conversions	AE000494	1790673
1681	272469	187505	0.0819579	0.0748141	0.078386	-1.09549	-0.0396073	0.147341	0.144564	Field2:A13:2	queA	b0405	synthesis of queuine in tRNA; probably S-adenosylmethionine:tRNA ribosyltransferase-isomerase	Translation, post-translational modification	Aminoacyl tRNA synthetases, tRNA modification	AE000147	1786606
1610	41590.1	26265.1	0.0131033	0.0119613	0.0125323	-1.09548	-0.0396032	0.724331	0.731238	Field2:C19:1	dnaC	b4361	chromosome replication; initiation and chain elongation	DNA replication, repair, restriction/modification	DNA - replication, repair, restriction/modification	AE000507	1790823
2181	14955.7	10305.6	0.00459211	0.00419208	0.00439209	-1.09543	-0.0395828	0.467348	0.522637	Field2:I18:3	b2463	b2463	putative multimodular enzyme	Putative enzymes	Not classified	AE000333	1788806
3250	51217.5	36179.9	0.0154197	0.0140777	0.0147487	-1.09533	-0.0395444	0.19221	0.191409	Field3:C21:2	b1600	b1600	possible chaperone	Putative factors	Not classified	AE000255	1787884
1538	35118.9	25144.4	0.0106493	0.00972415	0.0101867	-1.09514	-0.039469	0.354773	0.387737	Field2:C1:1	tus	b1610	DNA-binding protein; inhibition of replication at Ter sites	DNA replication, repair, restriction/modification	DNA - replication, repair, restriction/modification	AE000256	1787895
2274	75047.4	48519	0.0227591	0.0207873	0.0217732	-1.09486	-0.039358	0.47375	0.449882	Field2:C18:4	fbp	b4232	fructose-bisphosphatase	Central intermediary metabolism	Central intermediary metabolism: Gluconeogenesis	AE000494	1790679
2617	21078.4	14155.4	0.0062502	0.00570927	0.00597974	-1.09475	-0.0393132	0.0692683	0.0678044	Field2:B7:4	ytfL	b4218	putative transport protein	Putative transport proteins	Not classified	AE000493	1790664
817	29849.7	20032.6	0.00922499	0.0084267	0.00882585	-1.09473	-0.0393086	0.559215	0.61412	Field1:B13:1	pshM	b3334	putative general secretion	Putative transport proteins	Not classified	AE000409	1789731
934	15518.7	10671.7	0.0046231	0.00422305	0.00442307	-1.09473	-0.0393071	0.0395244	0.0426282	Field1:L17:2	ybdA	b0591	putative transport	Putative transport proteins	Not classified	AE000164	1786806
2815	224307	150349	0.0679868	0.0621074	0.0650471	-1.09467	-0.0392815	0.326207	0.333756	Field2:N8:2	b0502	b0502	orf, hypothetical protein	Hypothetical, unclassified, unknown	Unknown	AE000156	1786711
3462	50105.9	35030.5	0.0149351	0.0136452	0.0142902	-1.09453	-0.0392278	0.064323	0.0722582	Field3:K2:1	yeeE	b2013	putative transport system permease protein	Putative transport proteins	Not classified	AE000292	1788323
1217	107279	77557.1	0.0322182	0.0294362	0.0308272	-1.09451	-0.0392201	0.294452	0.289658	Field1:B18:1	ftsY	b3464	cell division membrane protein	Cell processes	Cell division	AE000422	1789874
2111	21923.8	15710	0.00645437	0.00589819	0.00617628	-1.0943	-0.0391357	0.504337	0.419474	Field2:M24:2	glnK	b0450	nitrogen regulatory protein P-II 2	Regulatory function	Central intermediary metabolism: Pool, multipurpose conversions	AE000151	1786655
2247	39210.1	26747.4	0.0115568	0.0105614	0.0110591	-1.09426	-0.0391188	0.00483777	0.00479864	Field2:M10:4	rffH	b3789	glucose-1-phosphate thymidylyltransferase	Central intermediary metabolism	Central intermediary metabolism: Sugar-nucleotide biosynthesis, conversions	AE000455	1790224
739	41069.5	26926.5	0.0121002	0.0110584	0.0115793	-1.09421	-0.0391011	0.145677	0.150574	Field1:E18:4	btuC	b1711	vitamin B12 transport permease protein	Transport and binding proteins	Transport of small molecules: Other	AE000266	1788004
710	37895	24419.9	0.0110514	0.0101023	0.0105768	-1.09395	-0.0389977	0.281921	0.273022	Field1:K10:4	chaA	b1216	sodium-calcium/proton antiporter	Transport and binding proteins	Transport of small molecules: Cations	AE000220	1787468
3883	377397	255103	0.113849	0.104123	0.108986	-1.09341	-0.0387821	0.226576	0.228937	Field3:F11:1	yhbP	b3154	orf, hypothetical protein	Hypothetical, unclassified, unknown	Unknown	AE000396	1789544
2285	37247.6	24991.1	0.0112304	0.0102717	0.010751	-1.09333	-0.0387523	0.239726	0.239971	Field2:I20:4	hemL	b0154	glutamate-1-semialdehyde aminotransferase (aminomutase)	Biosynthesis of cofactors, prosthetic groups and carriers	Biosynthesis of cofactors, carriers: Heme, porphyrin	AE000125	1786349
2583	40640.8	27179.3	0.0123794	0.0113228	0.0118511	-1.09332	-0.0387456	0.42335	0.43789	Field2:N21:3	yhfW	b3380	putative mutase	Putative enzymes	Not classified	AE000413	1789781
3719	101496	69603.7	0.0298045	0.0272645	0.0285345	-1.09316	-0.0386845	0.0499583	0.0489015	Field3:M18:3	b2737	b2737	orf, hypothetical protein	Hypothetical, unclassified, unknown	Unknown	AE000357	1789093
1654	135731	92522.3	0.0387379	0.0354373	0.0370876	-1.09314	-0.0386757	0.520531	0.577494	Field2:K5:2	rpoH	b3461	RNA polymerase, sigma(32) factor; regulation of proteins induced at high temperatures	Regulatory function	Global regulatory functions	AE000422	1789871
939	47143.3	31833.7	0.0140258	0.012831	0.0134284	-1.09312	-0.0386689	0.0303354	0.0349698	Field1:F19:2	ybhI	b0770	putative membrane pump protein	Hypothetical, unclassified, unknown	Not classified	AE000179	1786986
4181	69122.4	48080.4	0.0201109	0.018398	0.0192545	-1.0931	-0.0386598	0.297595	0.295085	Field3:J13:4	yjeI	b4144	orf, hypothetical protein	Hypothetical, unclassified, unknown	Unknown	AE000487	1790587
2740	47869.5	32888.7	0.0143759	0.0131525	0.0137642	-1.09302	-0.0386285	0.143602	0.137105	Field2:H14:1	b0298	b0298	putative factor	Putative factors	Not classified	AE000137	1786489
2271	20208.7	14100.3	0.00594127	0.00543635	0.00568881	-1.09288	-0.0385714	0.139344	0.14329	Field2:M16:4	aspA	b4139	aspartate ammonia-lyase (aspartase)	Central intermediary metabolism	Central intermediary metabolism: Pool, multipurpose conversions	AE000486	1790581
1105	80442.8	57388.5	0.0240773	0.0220356	0.0230564	-1.09265	-0.0384826	0.20094	0.204918	Field1:B13:4	nfnB	b0578	oxygen-insensitive NAD(P)H nitroreductase	Cell processes	Drug/analog sensitivity	AE000163	1786792
146	12185.3	7812.78	0.00358834	0.00299169	0.00329001	-1.09251	-0.0384267	0.0339446	0.0389967	Field1:C13:2	suhB	b2533	enhances synthesis of sigma32 in mutant; extragenic suppressor, may modulate RNAse III lethal action	Cell processes	Global regulatory functions	AE000339	1788882
101	36133.1	23165.3	0.0112545	0.0103015	0.010778	-1.09251	-0.0384255	0.679889	0.683299	Field1:I1:2	malS	b3571	alpha-amylase	Carbon compound catabolism	Degradation of polysaccharides	AE000434	1789995
2154	87795.6	55131.9	0.0260411	0.0238369	0.024939	-1.09247	-0.0384108	0.462568	0.408837	Field2:C12:3	ppsA	b1702	phosphoenolpyruvate synthase	Central intermediary metabolism	Central intermediary metabolism: Gluconeogenesis	AE000265	1787994
3590	96672.1	64591.9	0.0284383	0.0260321	0.0272352	-1.09243	-0.0383949	0.0334439	0.0323419	Field3:K10:2	ddg	b2378	putative heat shock protein	Putative factors	Not classified	AE000326	1788721
1873	43252.5	30258.2	0.0127777	0.0116972	0.0122375	-1.09238	-0.038372	0.13539	0.140611	Field2:A13:4	asnB	b0674	asparagine synthetase B	Amino acid biosynthesis	Amino acid biosynthesis: Asparagine	AE000171	1786889
3081	48586.3	33253.1	0.0143189	0.0131094	0.0137142	-1.09226	-0.0383252	0.00598351	0.00575458	Field3:A3:1	ychN	b1219	orf, hypothetical protein	Hypothetical, unclassified, unknown	Unknown	AE000220	1787471
3218	25337.5	17191.6	0.0076489	0.00700505	0.00732698	-1.09191	-0.0381878	0.280486	0.279592	Field3:C13:2	ydfO	b1549	orf, hypothetical protein	Hypothetical, unclassified, unknown	Unknown	AE000252	1787831
2623	68244	45574	0.0203132	0.0186115	0.0194623	-1.09143	-0.0379958	0.0872009	0.0904471	Field2:N7:4	sgcQ	b4303	putative nucleoside triphosphatase	Putative enzymes	Not classified	AE000501	1790757
3345	24014.8	15826.4	0.00715881	0.00655922	0.00685902	-1.09141	-0.0379885	0.219336	0.219916	Field3:A21:3	yeaH	b1784	orf, hypothetical protein	Hypothetical, unclassified, unknown	Unknown	AE000273	1788084
2540	78523.5	51849.6	0.024198	0.022172	0.023185	-1.09138	-0.0379751	0.582456	0.606801	Field2:H11:3	yqeA	b2874	putative kinase	Putative enzymes	Not classified	AE000370	1789238
3795	16421.8	10951.2	0.00491767	0.00450625	0.00471196	-1.0913	-0.0379441	0.183135	0.18835	Field3:E14:4	yqgF	b2949	orf, hypothetical protein	Hypothetical, unclassified, unknown	Unknown	AE000377	1789318
2918	39135.4	26662	0.0115977	0.0106276	0.0111126	-1.09128	-0.0379364	0.0269574	0.030056	Field2:L10:3	b0822	b0822	orf, hypothetical protein	Hypothetical, unclassified, unknown	Unknown	AE000184	1787043
2482	26745.7	18526.7	0.00806479	0.00739075	0.00772777	-1.0912	-0.037905	0.20535	0.205711	Field2:D21:2	gmd	b2053	GDP-D-mannose dehydratase	Central intermediary metabolism	Central intermediary metabolism: Sugar-nucleotide biosynthesis, conversions	AE000295	1788366
1850	33793.3	22484.8	0.00985658	0.00903296	0.00944477	-1.09118	-0.0378962	0.199057	0.197531	Field2:C7:4	sms	b4389	probable ATP-dependent protease	Putative enzymes	Degradation of proteins, peptides, glyco	AE000509	1790850
745	147423	102539	0.0406088	0.0372182	0.0389135	-1.0911	-0.0378654	0.753395	0.896623	Field1:A20:4	manZ	b1819	PTS enzyme IID, mannose-specific	Transport and binding proteins	Transport of small molecules: Carbohydrates, organic acids, alcohols	AE000276	1788122
553	30801.8	21016	0.00911667	0.00835604	0.00873635	-1.09103	-0.0378358	0.0938875	0.0885104	Field1:A20:2	rfaP	b3630	lipopolysaccharide core biosynthesis; phosphorylation of core heptose; attaches phosphate-containing substrate to LPS co	Cell structure	Macromolecule metabolism: Lipopolysaccharide	AE000440	1790060
498	33284.4	24251.4	0.00983232	0.00901202	0.00942217	-1.09102	-0.0378337	0.441766	0.396065	Field1:C6:2	b2253	b2253	putative enzyme	Putative enzymes	Not classified	AE000315	1788587
1730	136319	107828	0.0399372	0.0366074	0.0382723	-1.09096	-0.0378092	0.729488	0.535913	Field2:C1:3	rplY	b2185	50S ribosomal subunit protein L25	Translation, post-translational modification	Ribosomal proteins - synthesis, modification	AE000308	1788512
2803	173021	117190	0.052272	0.0479181	0.050095	-1.09086	-0.0377694	0.268375	0.272793	Field2:F6:2	ylaD	b0459	putative transferase	Putative enzymes	Not classified	AE000152	1786664
2353	49451.6	35361.5	0.0150129	0.0137631	0.014388	-1.09081	-0.0377505	0.335343	0.354056	Field2:B13:1	cysG	b3368	uroporphyrinogen III methylase; sirohaeme biosynthesis	Biosynthesis of cofactors, prosthetic groups and carriers	Biosynthesis of cofactors, carriers: Heme, porphyrin	AE000412	1789768
1708	258643	180809	0.076553	0.0701833	0.0733681	-1.09076	-0.0377284	0.0797706	0.0843527	Field2:G19:2	pepT	b1127	putative peptidase T	Putative enzymes	Not classified	AE000213	1787372
2952	28086	18567.7	0.00830651	0.00761599	0.00796125	-1.09067	-0.0376926	0.127987	0.128852	Field2:P18:3	b0947	b0947	orf, hypothetical protein	Hypothetical, unclassified, unknown	Unknown	AE000196	1787179
1533	25097.1	16328.5	0.00725205	0.00664944	0.00695075	-1.09063	-0.037676	0.382552	0.39505	Field1:J24:4	rnb	b1286	RNase II, mRNA degradation	Transcription, RNA processing and degradation	Degradation of RNA	AE000226	1787542
3394	51069.7	32434.6	0.0157047	0.0144013	0.015053	-1.0905	-0.0376254	0.639981	0.598396	Field3:C9:4	yebB	b1862	orf, hypothetical protein	Hypothetical, unclassified, unknown	Unknown	AE000280	1788169
1911	35126.2	23854.9	0.0103943	0.00953197	0.00996314	-1.09047	-0.0376129	0.00203361	0.00194386	Field2:M21:4	dsdA	b2366	D-serine dehydratase (deaminase)	Carbon compound catabolism	Degradation of small molecules: Amino acids	AE000324	1788708
3118	70523.3	48025.5	0.0210849	0.0193385	0.0202117	-1.09031	-0.0375491	0.0967101	0.0852199	Field3:K11:1	ydaO	b1344	orf, hypothetical protein	Hypothetical, unclassified, unknown	Unknown	AE000232	1787606
2004	36115.3	24857.4	0.010901	0.0099987	0.0104499	-1.09024	-0.0375238	0.253039	0.261095	Field2:G22:1	tdk	b1238	thymidine kinase	Nucleotide biosynthesis and metabolism	Salvage of nucleosides and nucleotides	AE000222	1787490
1702	71143.2	49447.4	0.0210839	0.0193415	0.0202127	-1.09008	-0.0374593	0.0496753	0.0567356	Field2:K17:2	asnS	b0930	asparagine tRNA synthetase	Translation, post-translational modification	Aminoacyl tRNA synthetases, tRNA modification	AE000195	1787161
1684	77928	56993.4	0.0232767	0.0213556	0.0223162	-1.08995	-0.0374078	0.387364	0.358304	Field2:G13:2	clpX	b0438	ATP-dependent specificity component of clpP serine protease, chaperone	Carbon compound catabolism	Degradation of proteins, peptides, glyco	AE000150	1786642
1503	14666.6	9585.86	0.00426291	0.0039112	0.00408706	-1.08992	-0.0373957	0.312561	0.312634	Field1:N16:4	dnaE	b0184	DNA polymerase III, alpha subunit	DNA replication, repair, restriction/modification	DNA - replication, repair, restriction/modification	AE000127	1786381
1577	56233.7	38354.2	0.0168291	0.0154422	0.0161357	-1.08981	-0.0373513	0.0770265	0.0721946	Field2:A11:1	pinO	b3322	calcium-binding protein required for initiation of chromosome replication	DNA replication, repair, restriction/modification	DNA - replication, repair, restriction/modification	AE000409	1789719
2512	57486	38412.6	0.0169387	0.0155432	0.016241	-1.08978	-0.0373408	0.0440899	0.0449678	Field2:P3:3	ucpA	b2426	putative oxidoreductase	Putative enzymes	Not classified	AE000330	1788766
3607	64257.5	43616.3	0.019063	0.0174933	0.0182782	-1.08973	-0.03732	0.0527564	0.0582439	Field3:M14:2	b2434	b2434	orf, hypothetical protein	Hypothetical, unclassified, unknown	Unknown	AE000330	1788774
2234	28457.6	19426.9	0.0084833	0.00778483	0.00813407	-1.08972	-0.037316	0.0259418	0.0258135	Field2:C8:4	prkB	b3355	probable phosphoribulokinase	Putative enzymes	Central intermediary metabolism: Miscellaneous glucose metabolism	AE000411	2367214
3718	39470.2	27338.4	0.0118342	0.0108612	0.0113477	-1.08959	-0.0372636	0.0997235	0.0940995	Field3:K18:3	ygbA	b2732	orf, hypothetical protein	Hypothetical, unclassified, unknown	Unknown	AE000357	1789088
1234	113643	79365.8	0.0332001	0.0304715	0.0318358	-1.08955	-0.0372461	0.258715	0.256567	Field1:D22:1	katG	b3942	catalase; hydroperoxidase HPI(I)	Cell processes	Detoxification	AE000468	1790378
2947	115658	78487.5	0.0349652	0.0320917	0.0335284	-1.08954	-0.0372434	0.284304	0.289131	Field2:F18:3	ycbL	b0927	orf, hypothetical protein	Hypothetical, unclassified, unknown	Unknown	AE000195	1787158
3279	18240.8	12828.8	0.00537131	0.00493003	0.00515067	-1.08951	-0.0372306	0.255905	0.245043	Field3:M3:3	b1657	b1657	putative transport protein	Putative transport proteins	Not classified	AE000261	1787947
2306	16564	11724.1	0.00499015	0.00458047	0.00478531	-1.08944	-0.0372031	0.304291	0.301237	Field2:D1:1	bioD	b0778	dethiobiotin synthetase	Biosynthesis of cofactors, prosthetic groups and carriers	Biosynthesis of cofactors, carriers: Biotin	AE000180	1786995
113	47199.6	32729.8	0.0131542	0.0120744	0.0126143	-1.08943	-0.0371988	0.716814	0.831338	Field1:A5:2	rhaS	b3905	positive regulator for rhaBAD operon	Regulatory function	Degradation of small molecules: Carbon compounds	AE000465	1790339
2435	37100.6	23770	0.0112099	0.01029	0.0107499	-1.0894	-0.0371862	0.528201	0.476584	Field2:F9:2	yciV	b1266	putative enzymes	Putative enzymes	Not classified	AE000224	1787520
2152	231005	153106	0.0685804	0.0629547	0.0657676	-1.08936	-0.0371717	0.137989	0.140808	Field2:O10:3	hdhA	b1619	NAD-dependent 7alpha-hydroxysteroid dehydrogenase, dehydroxylation of bile acids	Central intermediary metabolism	Central intermediary metabolism: Pool, multipurpose conversions	AE000257	1787905
615	101444	69977.7	0.0299911	0.0275309	0.028761	-1.08936	-0.0371715	0.0653154	0.0648633	Field1:M10:3	yfiB	b2605	putative outer membrane protein	putative membrane protein	Not classified	AE000346	1788957
1739	58940.1	42065.4	0.0175486	0.0161091	0.0168288	-1.08936	-0.0371713	0.264148	0.253008	Field2:E3:3	clpB	b2592	heat shock protein	Cell processes	Degradation of proteins, peptides, glyco	AE000345	1788943
2577	46444.8	32616.6	0.0137562	0.0126287	0.0131924	-1.08928	-0.0371397	0.12698	0.132123	Field2:B21:3	yhdG	b3260	putative dehydrogenase	Putative enzymes	Not classified	AE000405	1789660
3389	52005.3	35294	0.0153768	0.0141183	0.0147476	-1.08914	-0.0370829	0.0373509	0.0348978	Field3:I7:4	yebK	b1853	orf, hypothetical protein	Hypothetical, unclassified, unknown	Unknown	AE000279	1788159
2433	33989.9	23041.9	0.010357	0.00951154	0.00993429	-1.08889	-0.0369846	0.423797	0.44888	Field2:B9:2	b1199	b1199	putative dihydroxyacetone kinase (EC 2.7.1.2)	Putative enzymes	Not classified	AE000218	1787449
2479	77378.8	50727.2	0.0230023	0.0211249	0.0220636	-1.08887	-0.0369754	0.279064	0.273334	Field2:N19:2	wbbJ	b2033	putative O-acetyl transferase	Putative enzymes	Not classified	AE000294	1788345
2794	90369.1	61081	0.0274372	0.0252004	0.0263188	-1.08876	-0.0369336	0.382096	0.398183	Field2:D4:2	ybaV	b0442	orf, hypothetical protein	Hypothetical, unclassified, unknown	Unknown	AE000150	1786646
2779	52404.3	35514.1	0.0156279	0.0143552	0.0149915	-1.08866	-0.0368905	0.0439133	0.0472894	Field2:F24:1	yaiE	b0391	orf, hypothetical protein	Hypothetical, unclassified, unknown	Unknown	AE000145	1786590
1990	17771.7	13099.2	0.00534651	0.00491134	0.00512893	-1.0886	-0.0368701	0.434295	0.410158	Field2:K18:1	apt	b0469	adenine phosphoribosyltransferase	Nucleotide biosynthesis and metabolism	Salvage of nucleosides and nucleotides	AE000153	1786675
2965	31693.5	22300.7	0.00949288	0.00872039	0.00910664	-1.08858	-0.0368623	0.152004	0.155064	Field2:J22:3	ymcA	b0984	orf, hypothetical protein	Hypothetical, unclassified, unknown	Unknown	AE000200	1787219
4228	147925	105143	0.0421923	0.0387631	0.0404777	-1.08847	-0.0368154	0.608847	0.614471	Field3:H2:1	yjgK	b4252	orf, hypothetical protein	Hypothetical, unclassified, unknown	Unknown	AE000496	1790701
3484	30614	20273	0.0090221	0.00828886	0.00865548	-1.08846	-0.0368125	0.111367	0.112381	Field3:G8:1	b2083	b2083	orf, hypothetical protein	Hypothetical, unclassified, unknown	Unknown	AE000298	1788399
2777	516967	346844	0.150097	0.137901	0.143999	-1.08845	-0.0368068	0.266093	0.274179	Field2:B24:1	yaiI	b0387	orf, hypothetical protein	Hypothetical, unclassified, unknown	Unknown	AE000145	1786586
3063	76317.3	52680	0.022675	0.0208428	0.0217589	-1.0879	-0.0365903	0.00849396	0.00851451	Field2:N22:4	ycgJ	b1177	orf, hypothetical protein	Hypothetical, unclassified, unknown	Unknown	AE000216	1787425
2935	23670.6	15686.8	0.00724937	0.00666382	0.0069566	-1.08787	-0.0365769	0.541133	0.553517	Field2:N14:3	ycaK	b0901	orf, hypothetical protein	Hypothetical, unclassified, unknown	Unknown	AE000192	1787129
1849	517293	350518	0.153097	0.140738	0.146917	-1.08782	-0.0365552	0.0126874	0.0134902	Field2:A7:4	lplA	b4386	lipoate-protein ligase A	Cell structure	Macromolecule synthesis, modification: Lipoprotein	AE000508	1790846
2714	13539.8	9152.72	0.00406168	0.00373419	0.00389793	-1.0877	-0.0365094	0.352294	0.343225	Field2:D8:1	yafA	b0239	orf, hypothetical protein	Hypothetical, unclassified, unknown	Unknown	AE000132	1786434
2816	142163	91625.1	0.0423269	0.0389155	0.0406212	-1.08766	-0.0364938	0.388258	0.357403	Field2:P8:2	ybbT	b0505	orf, hypothetical protein	Hypothetical, unclassified, unknown	Unknown	AE000156	1786714
4182	48710.6	32783.2	0.0142514	0.013103	0.0136772	-1.08765	-0.0364878	0.153695	0.153517	Field3:L13:4	yjeJ	b4145	orf, hypothetical protein	Hypothetical, unclassified, unknown	Unknown	AE000487	1790588
3546	16549.3	11626.8	0.00493428	0.00453668	0.00473548	-1.08764	-0.0364856	0.128915	0.125655	Field3:C24:1	yfaO	b2251	orf, hypothetical protein	Hypothetical, unclassified, unknown	Unknown	AE000315	1788585
3177	12298.4	8049.83	0.00357173	0.0031753	0.00337351	-1.08746	-0.036412	0.17699	0.182412	Field3:A3:2	ydcE	b1461	orf, hypothetical protein	Hypothetical, unclassified, unknown	Unknown	AE000243	1787734
3358	37889.7	24913	0.0111415	0.0102475	0.0106945	-1.08724	-0.0363248	0.244488	0.254626	Field3:K23:3	yeaR	b1797	orf, hypothetical protein	Hypothetical, unclassified, unknown	Unknown	AE000274	1788098
3886	25514.9	17546.8	0.00740494	0.00681088	0.00710791	-1.08722	-0.0363185	0.310335	0.32129	Field3:L11:1	yhbT	b3157	orf, hypothetical protein	Hypothetical, unclassified, unknown	Unknown	AE000396	1789547
1695	173421	117155	0.0514492	0.0473236	0.0493864	-1.08718	-0.036301	0.0250138	0.0288012	Field2:M15:2	rimK	b0852	ribosomal protein S6 modification protein	Translation, post-translational modification	Ribosomes - maturation and modification	AE000187	1787076
338	84717.7	59469	0.0249747	0.0229746	0.0239746	-1.08706	-0.0362534	0.133882	0.139995	Field1:C13:4	tra5_3	b1026	IS3 putative transposase	Phage, transposon, or plasmid	Transposon-related functions	AE000204	1787263
2762	45007.7	29141.4	0.013638	0.0125488	0.0130934	-1.0868	-0.0361503	0.52164	0.486235	Field2:D20:1	b0359	b0359	putative transferase	Putative enzymes	Not classified	AE000143	1786556
3911	46754.5	31621.5	0.013627	0.0125428	0.0130849	-1.08644	-0.0360059	0.192733	0.192423	Field3:N17:1	yhcB	b3233	orf, hypothetical protein	Hypothetical, unclassified, unknown	Unknown	AE000402	1789628
2501	18198.2	12358.1	0.00539037	0.00496238	0.00517637	-1.08625	-0.0359284	0.0403951	0.0400741	Field2:J1:3	b2290	b2290	putative aminotransferase	Putative enzymes	Not classified	AE000318	1788627
2860	77548.6	53844.5	0.0233213	0.0214705	0.0223959	-1.0862	-0.0359112	0.21535	0.215177	Field2:H20:2	ybeF	b0629	putative transcriptional regulator LYSR-type	Putative regulatory proteins	Not classified	AE000167	1786847
2150	135663	95350.8	0.0409448	0.0376967	0.0393208	-1.08616	-0.035895	0.243546	0.250109	Field2:K10:3	pntB	b1602	pyridine nucleotide transhydrogenase, beta subunit	Central intermediary metabolism	Central intermediary metabolism: Pool, multipurpose conversions	AE000255	1787886
3891	68826.9	47060.4	0.0205832	0.0189524	0.0197678	-1.08604	-0.0358471	0.0662189	0.0634686	Field3:F13:1	yrbA	b3190	orf, hypothetical protein	Hypothetical, unclassified, unknown	Unknown	AE000399	1789581
2736	147114	104193	0.0444287	0.0409134	0.0426711	-1.08592	-0.0357974	0.268734	0.277314	Field2:P12:1	yagX	b0291	putative enzyme	Putative enzymes	Not classified	AE000136	1786484
2506	62810.3	43913.4	0.0186911	0.0172128	0.017952	-1.08588	-0.0357825	0.053833	0.0552459	Field2:D3:3	yfcB	b2330	putative adenine-specific methylase	Putative enzymes	Not classified	AE000321	1788670
3978	20371.6	13165.2	0.00609457	0.00561337	0.00585397	-1.08572	-0.0357197	0.462642	0.412442	Field3:D11:2	yhhW	b3439	orf, hypothetical protein	Hypothetical, unclassified, unknown	Unknown	AE000420	1789847
1159	102481	65111.4	0.0306826	0.0282656	0.0294741	-1.08551	-0.0356349	0.517765	0.456303	Field1:N2:1	sodB	b1656	superoxide dismutase, iron	Cell processes	Detoxification	AE000261	1787946
1676	41775	28962.1	0.0125011	0.0115165	0.0120088	-1.08549	-0.0356262	0.0702275	0.0654911	Field2:G11:2	frr	b0172	ribosome releasing factor	Translation, post-translational modification	Proteins - translation and modification	AE000126	1786368
2503	65659.6	44080.5	0.0197885	0.0182304	0.0190094	-1.08547	-0.0356169	0.313332	0.310884	Field2:N1:3	yfcC	b2298	putative S-transferase	Putative enzymes	Not classified	AE000319	1788636
2504	411715	263127	0.120025	0.110582	0.115304	-1.0854	-0.0355892	0.381301	0.367916	Field3:F8:2	b2304	b2304	putative sugar nucleotide epimerase	Putative enzymes	Not classified	AE000319	1788642
3370	19175.9	13147.6	0.00575616	0.00530332	0.00552974	-1.08539	-0.0355853	0.247161	0.235825	Field3:C3:4	b1821	b1821	orf, hypothetical protein	Hypothetical, unclassified, unknown	Unknown	AE000276	1788124
1551	117199	82741.1	0.035565	0.0327715	0.0341682	-1.08524	-0.0355265	0.44656	0.478242	Field2:M3:1	alkA	b2068	3-methyl-adenine DNA glycosylase II, inducible	DNA replication, repair, restriction/modification	DNA - replication, repair, restriction/modification	AE000297	1788383
2549	41507.1	28655.2	0.0123697	0.0113983	0.011884	-1.08522	-0.0355187	0.0165145	0.0142512	Field2:J13:3	ygfG	b2919	putative enzyme	Putative enzymes	Not classified	AE000375	1789286
3496	31907.7	21679	0.00952702	0.00877897	0.009153	-1.08521	-0.0355131	0.249096	0.25148	Field3:O10:1	yehB	b2109	putative outer membrane protein	putative membrane protein	Not classified	AE000300	1788427
2589	27824.9	18228.4	0.00821508	0.00757011	0.0078926	-1.0852	-0.0355097	0.305203	0.286089	Field2:J23:3	yhjM	b3531	putative endoglucanase	Putative enzymes	Not classified	AE000430	1789951
3040	55382.7	37095.1	0.0164697	0.0151774	0.0158235	-1.08514	-0.0354867	0.115965	0.119405	Field2:P16:4	b1146	b1146	orf, hypothetical protein	Hypothetical, unclassified, unknown	Unknown	AE000214	1787392
3828	13248.3	8540.44	0.00409377	0.00377275	0.00393326	-1.08509	-0.0354656	0.670249	0.65098	Field3:G22:4	b3027	b3027	orf, hypothetical protein	Hypothetical, unclassified, unknown	Unknown	AE000384	1789404
853	68562.9	46784.9	0.0209077	0.0192689	0.0200883	-1.08505	-0.0354488	0.450938	0.478366	Field1:J21:1	lldP	b3603	L-lactate permease	Transport and binding proteins	Transport of small molecules: Carbohydrates, organic acids, alcohols	AE000438	1790031
1881	36990.6	25233.6	0.0110468	0.0101811	0.0106139	-1.08503	-0.0354422	0.0927747	0.0865875	Field2:A15:4	dadA	b1189	D-amino acid dehydrogenase subunit	Carbon compound catabolism	Degradation of small molecules: Amino acids	AE000217	1787438
74	14278.5	9504.83	0.0042814	0.00394603	0.00411372	-1.08499	-0.0354254	0.30683	0.307245	Field1:C19:1	fucR	b2805	positive regulator of the fuc operon	Regulatory function	Degradation of small molecules: Carbon compounds	AE000364	1789170
2951	96917.7	64927.4	0.0289482	0.0266814	0.0278148	-1.08496	-0.035413	0.164312	0.166646	Field2:N18:3	ycbW	b0946	orf, hypothetical protein	Hypothetical, unclassified, unknown	Unknown	AE000196	1787178
935	90802.1	63912.7	0.0266246	0.0245408	0.0255827	-1.08491	-0.0353937	0.245417	0.237435	Field1:N17:2	ybeJ	b0655	putative periplasmic binding transport protein	Putative transport proteins	Not classified	AE000170	1786876
3717	83392	59338.8	0.0246506	0.0227255	0.023688	-1.08471	-0.0353126	0.221744	0.219389	Field3:I18:3	hycI	b2717	protease involved in processing C-terminal end of the large subunit of hydrogenase 3	Carbon compound catabolism	Degradation of proteins, peptides, glyco	AE000356	1789072
2552	46446.1	31034	0.0139211	0.0128344	0.0133778	-1.08467	-0.0352981	0.257523	0.255602	Field2:P13:3	b2972	b2972	putative peptidase	Putative enzymes	Not classified	AE000379	1789343
1869	95007.7	64792.3	0.0285086	0.0262839	0.0273962	-1.08464	-0.0352869	0.171186	0.169995	Field2:I11:4	argF	b0273	ornithine carbamoyltransferase 2, chain F	Amino acid biosynthesis	Amino acid biosynthesis: Arginine	AE000135	1786469
2570	65838.6	44210.8	0.0198047	0.0182653	0.019035	-1.08428	-0.0351414	0.289255	0.286622	Field2:D19:3	yhbW	b3160	putative enzyme	Putative enzymes	Not classified	AE000397	1789551
1546	52684	38581.6	0.0159315	0.0146946	0.015313	-1.08417	-0.0350992	0.501479	0.490444	Field2:C3:1	ruvB	b1860	Holliday junction helicase subunit A; branch migration; repair	DNA replication, repair, restriction/modification	DNA - replication, repair, restriction/modification	AE000280	1788167
3855	70047.2	49591.1	0.0204131	0.0188289	0.019621	-1.08414	-0.0350845	0.3711	0.360613	Field3:N3:1	ygjV	b3090	orf, hypothetical protein	Hypothetical, unclassified, unknown	Unknown	AE000391	1789474
2891	12003.9	6204.91	0.0035607	0.00236371	0.0029622	-1.0841	-0.0350685	0.00307474	0.00653174	Field2:F4:3	ybgE	b0735	orf, hypothetical protein	Hypothetical, unclassified, unknown	Unknown	AE000177	1786956
457	53856.1	37957.4	0.0160103	0.0147686	0.0153894	-1.08408	-0.0350599	0.0701564	0.0750669	Field1:A20:1	kdsA	b1215	2-dehydro-3-deoxyphosphooctulonate aldolase	Cell structure	Surface polysaccharides and antigens	AE000219	1787466
2424	20017.5	12725.9	0.00610078	0.00562786	0.00586432	-1.08403	-0.0350424	0.630103	0.565797	Field2:P5:2	b1011	b1011	putative synthetase	Putative enzymes	Not classified	AE000202	1787246
1590	16167.3	11697.5	0.00487803	0.00450002	0.00468903	-1.084	-0.0350297	0.332984	0.337196	Field2:K13:1	gidB	b3740	glucose-inhibited division; chromosome replication?	Hypothetical, unclassified, unknown	DNA - replication, repair, restriction/modification	AE000451	1790179
2933	26106.3	18535.8	0.00779075	0.00718723	0.00748899	-1.08397	-0.0350175	0.403908	0.350867	Field2:J14:3	yljA	b0881	orf, hypothetical protein	Hypothetical, unclassified, unknown	Unknown	AE000190	1787108
2798	201398	137474	0.0606354	0.055948	0.0582917	-1.08378	-0.0349418	0.237408	0.245736	Field2:L4:2	cof	b0446	orf, hypothetical protein	Hypothetical, unclassified, unknown	Unknown	AE000151	1786651
2946	57645.5	39264.6	0.0170896	0.0157687	0.0164291	-1.08377	-0.0349368	0.061169	0.0579523	Field2:D18:3	ycbK	b0926	orf, hypothetical protein	Hypothetical, unclassified, unknown	Unknown	AE000195	1787157
3588	34900.7	22981.9	0.0103724	0.00957073	0.00997157	-1.08376	-0.034934	0.288751	0.274873	Field3:G10:2	b2376	b2376	orf, hypothetical protein	Hypothetical, unclassified, unknown	Unknown	AE000326	2367134
3622	132360	88450.4	0.041135	0.037956	0.0395455	-1.08375	-0.0349306	0.656146	0.70989	Field3:K18:2	b2460	b2460	orf, hypothetical protein	Hypothetical, unclassified, unknown	Unknown	AE000332	1788802
3562	46676.4	31482.1	0.01371	0.0126543	0.0131821	-1.08343	-0.0348002	0.0440377	0.0402414	Field3:C4:2	yfcI	b2305	orf, hypothetical protein	Hypothetical, unclassified, unknown	Unknown	AE000319	1788643
1098	14636.2	10053.9	0.00432096	0.00398964	0.0041553	-1.08304	-0.0346457	0.117935	0.109356	Field1:D11:4	acrR	b0464	acrAB operon repressor	Regulatory function	Drug/analog sensitivity	AE000152	1786669
349	33174.9	22732.3	0.00947241	0.00874847	0.00911044	-1.08275	-0.034528	0.556194	0.62329	Field1:I15:4	pspE	b1308	phage shock protein	Phage, transposon, or plasmid	Phage-related functions and prophages	AE000229	1787567
600	41455.6	28759.2	0.0120689	0.0111473	0.0116081	-1.08268	-0.0345002	0.268976	0.27092	Field1:O6:3	yciF	b1258	putative structural proteins	Putative cell structure	Not classified	AE000224	1787512
868	25919.4	17460.4	0.00757967	0.00700435	0.00729201	-1.08214	-0.0342825	0.26713	0.257652	Field1:H1:2	pstS	b3728	high-affinity phosphate-specific transport system; periplasmic phosphate-binding protein	Transport and binding proteins	Transport of small molecules: Anions	AE000449	2367271
2756	96805.7	66222.8	0.0302645	0.0279674	0.0291159	-1.08213	-0.034281	0.67454	0.77661	Field2:H18:1	yahO	b0329	orf, hypothetical protein	Hypothetical, unclassified, unknown	Unknown	AE000140	1786523
1570	74148.4	52828.8	0.0222522	0.0205635	0.0214079	-1.08212	-0.0342752	0.206641	0.207687	Field2:C9:1	iciA	b2916	replication initiation inhibitor, binds to 13-mers at oriC	Regulatory function	DNA - replication, repair, restriction/modification	AE000375	1789283
2139	14992.9	10344.4	0.00449831	0.00415704	0.00432768	-1.0821	-0.0342654	0.179811	0.175004	Field2:E8:3	mipB	b0825	putative transaldolase	Putative enzymes	Not classified	AE000184	1787046
1636	19971.8	13757.1	0.00568655	0.00525516	0.00547086	-1.08209	-0.0342628	0.595337	0.675428	Field2:G1:2	evgA	b2369	putative positive transcription regulator (sensor EvgS)	Putative regulatory proteins	Not classified	AE000325	1788712
622	55105.8	37888.4	0.0165223	0.0152702	0.0158963	-1.082	-0.0342257	0.193856	0.182116	Field1:K12:3	yibH	b3597	putative membrane protein	putative membrane protein	Not classified	AE000437	1790024
2853	110513	75867.1	0.0332826	0.0307671	0.0320248	-1.08176	-0.03413	0.228872	0.231301	Field2:J18:2	citG	b0613	orf, hypothetical protein	Hypothetical, unclassified, unknown	Unknown	AE000166	1786830
1587	2.01064e+06	1.4795e+06	0.594232	0.549336	0.571784	-1.08173	-0.0341175	0.469822	0.419454	Field2:E13:1	dnaN	b3701	DNA polymerase III, beta-subunit	DNA replication, repair, restriction/modification	DNA - replication, repair, restriction/modification	AE000447	1790136
2627	60792.8	40537.9	0.0178138	0.0164684	0.0171411	-1.0817	-0.0341051	0.126789	0.126758	Field2:F9:4	yjjN	b4358	putative oxidoreductase	Putative enzymes	Not classified	AE000506	1790819
1666	89406.4	60895.1	0.026236	0.0242577	0.0252469	-1.08155	-0.0340485	0.0730684	0.0678739	Field2:C9:2	mcrC	b4345	component of McrBC 5-methylcytosine restriction system, expands range of sequences restricted	DNA replication, repair, restriction/modification	Degradation of DNA	AE000505	1790804
2327	50041.3	36528	0.0151972	0.0140516	0.0146244	-1.08153	-0.0340397	0.443043	0.459741	Field2:N5:1	pabB	b1812	p-aminobenzoate synthetase, component I	Biosynthesis of cofactors, prosthetic groups and carriers	Biosynthesis of cofactors, carriers: Folic acid	AE000275	1788114
2893	47727.9	35845.8	0.0143385	0.0132595	0.013799	-1.08138	-0.0339778	0.515258	0.46564	Field2:J4:3	ybgF	b0742	orf, hypothetical protein	Hypothetical, unclassified, unknown	Unknown	AE000177	1786963
4232	118829	84012.2	0.0353692	0.0327081	0.0340386	-1.08136	-0.0339696	0.0698923	0.0748644	Field3:P2:1	yjgN	b4257	orf, hypothetical protein	Hypothetical, unclassified, unknown	Unknown	AE000496	2367367
1638	75406.9	50835.5	0.0224472	0.0207589	0.021603	-1.08133	-0.0339581	0.154615	0.149171	Field2:K1:2	xseA	b2509	exonuclease VII, large subunit	DNA replication, repair, restriction/modification	Degradation of DNA	AE000337	1788856
2238	19618.7	13647.5	0.00585873	0.00541832	0.00563853	-1.08128	-0.0339389	0.124163	0.128695	Field2:K8:4	gntR	b3438	regulator of gluconate (gnt) operon	Regulatory function	Central intermediary metabolism: Entner-Douderoff	AE000420	1789846
3579	194936	139521	0.0573121	0.0530071	0.0551596	-1.08122	-0.0339125	0.312004	0.29962	Field3:E8:2	yfdO	b2358	orf, hypothetical protein	Hypothetical, unclassified, unknown	Unknown	AE000324	1788700
3705	32923.3	21700.6	0.00978066	0.00904846	0.00941456	-1.08092	-0.0337934	0.301766	0.290977	Field3:A16:3	b2670	b2670	orf, hypothetical protein	Hypothetical, unclassified, unknown	Unknown	AE000352	1789025
3754	73532.3	51507.1	0.0217841	0.0201585	0.0209713	-1.08064	-0.0336819	0.0439994	0.0466915	Field3:C4:4	b2834	b2834	orf, hypothetical protein	Hypothetical, unclassified, unknown	Unknown	AE000367	1789199
413	26037.9	18206.8	0.00764734	0.00707844	0.00736289	-1.08037	-0.0335732	0.195832	0.196511	Field1:I8:1	rcsF	b0196	regulator in colanic acid synthesis; interacts with RcsB	Regulatory function	Surface polysaccharides and antigens	AE000128	1786394
230	26576	18692.7	0.00792081	0.00733307	0.00762694	-1.08015	-0.033484	0.13331	0.137324	Field1:K9:3	yeeY	b2015	putative transcriptional regulator LYSR-type	Putative regulatory proteins	Not classified	AE000293	1788326
2126	119981	82727.6	0.0354038	0.0327777	0.0340907	-1.08012	-0.0334723	0.00811611	0.008118	Field2:K4:3	nagC	b0676	transcriptional repressor of nag (N-acetylglucosamine) operon	Regulatory function	Central intermediary metabolism: Amino sugars	AE000171	1786891
4105	45798.6	31152	0.0136933	0.012678	0.0131856	-1.08009	-0.0334591	0.152303	0.156139	Field3:B19:3	yihF	b3861	putative GTP-binding protein	Hypothetical, unclassified, unknown	Not classified	AE000461	2367319
3641	52424.6	37911.7	0.0156826	0.0145208	0.0151017	-1.08001	-0.0334279	0.273505	0.268658	Field3:L10:2	yfhE	b2527	orf, hypothetical protein	Hypothetical, unclassified, unknown	Unknown	AE000339	1788876
533	36784.8	26082.7	0.0107779	0.00998047	0.0103792	-1.0799	-0.0333833	0.324754	0.321371	Field1:I14:2	glgC	b3430	glucose-1-phosphate adenylyltransferase	Cell processes	Macromolecule synthesis, modification: Polysaccharides - (cytoplasmic)	AE000419	1789837
3426	24678.6	16737.4	0.00740128	0.00685436	0.00712782	-1.07979	-0.0333395	0.292752	0.2856	Field3:C17:4	b1955	b1955	orf, hypothetical protein	Hypothetical, unclassified, unknown	Unknown	AE000287	1788265
2937	199771	133055	0.0600431	0.0556116	0.0578274	-1.07969	-0.0332973	0.372075	0.362604	Field2:B16:3	ycaP	b0906	orf, hypothetical protein	Hypothetical, unclassified, unknown	Unknown	AE000193	1787135
2147	17707.4	12753	0.00518263	0.0048003	0.00499146	-1.07965	-0.0332823	0.456331	0.42026	Field2:E10:3	sfcA	b1479	NAD-linked malate dehydrogenase (malic enzyme)	Central intermediary metabolism	Central intermediary metabolism: Gluconeogenesis	AE000245	1787754
2180	80888.9	52492.5	0.0246712	0.0228528	0.023762	-1.07957	-0.0332494	0.612371	0.575308	Field2:G18:3	cysZ	b2413	required for sulfate transport	Transport and binding proteins	Transport of small molecules: Anions	AE000329	1788753
3897	75981.3	52247	0.0227656	0.0210883	0.0219269	-1.07954	-0.0332375	0.131138	0.131079	Field3:B15:1	yrbI	b3198	orf, hypothetical protein	Hypothetical, unclassified, unknown	Unknown	AE000399	2367202
4036	29006	19000	0.0085232	0.00789574	0.00820947	-1.07947	-0.0332095	0.295773	0.287344	Field3:H1:3	yibJ	b3595	orf, hypothetical protein	Hypothetical, unclassified, unknown	Unknown	AE000437	2367250
4059	21569.9	13417.7	0.00629761	0.00583538	0.00606649	-1.07921	-0.0331067	0.567324	0.503959	Field3:F7:3	yidS	b3690	orf, hypothetical protein	Hypothetical, unclassified, unknown	Unknown	AE000446	1790125
1715	85698.9	61193	0.0258079	0.0239174	0.0248627	-1.07904	-0.0330384	0.242479	0.246754	Field2:E21:2	tyrS	b1637	tyrosine tRNA synthetase	Translation, post-translational modification	Aminoacyl tRNA synthetases, tRNA modification	AE000259	1787925
1696	353769	235682	0.102916	0.0953839	0.09915	-1.07897	-0.0330087	0.282569	0.289692	Field2:O15:2	clpA	b0882	ATP-binding component of serine protease	Carbon compound catabolism	Degradation of proteins, peptides, glyco	AE000190	1787109
3956	55777.4	38179.7	0.0165666	0.0153567	0.0159616	-1.07879	-0.0329364	0.0153745	0.0186975	Field3:H5:2	yhfT	b3377	putative transport system permease protein	Putative transport proteins	Not classified	AE000413	2367218
2727	59519.9	42561.5	0.0180837	0.0167633	0.0174235	-1.07876	-0.0329267	0.42114	0.458991	Field2:N10:1	yagK	b0277	orf, hypothetical protein	Hypothetical, unclassified, unknown	Unknown	AE000135	1786473
2658	70033.2	48344.3	0.020564	0.0190641	0.0198141	-1.07868	-0.032892	0.0723636	0.0701622	Field2:D17:4	yaaH	b0010	orf, hypothetical protein	Hypothetical, unclassified, unknown	Unknown	AE000111	1786191
4231	32356.3	23520.2	0.00981886	0.00910432	0.00946159	-1.07848	-0.0328139	0.40928	0.428959	Field3:N2:1	b4256	b4256	orf, hypothetical protein	Hypothetical, unclassified, unknown	Unknown	AE000496	1790705
2806	242061	168189	0.0728527	0.0675623	0.0702075	-1.0783	-0.0327413	0.222246	0.22259	Field2:L6:2	ybaB	b0471	orf, hypothetical protein	Hypothetical, unclassified, unknown	Unknown	AE000153	1786677
1264	71824.3	51080.1	0.0215961	0.0200289	0.0208125	-1.07825	-0.0327198	0.266713	0.268533	Field1:P4:2	aceF	b0115	pyruvate dehydrogenase (dihydrolipoyltransacetylase component)	Central intermediary metabolism	Energy metabolism, carbon: Pyruvate dehydrogenase	AE000120	1786305
1555	162068	110990	0.0506461	0.0469729	0.0488095	-1.0782	-0.0326988	0.68808	0.787346	Field2:E5:1	gyrA	b2231	DNA gyrase, subunit A, type II topoisomerase	DNA replication, repair, restriction/modification	DNA - replication, repair, restriction/modification	AE000312	1788562
1851	72507.4	52799.2	0.0202878	0.0188189	0.0195534	-1.07806	-0.0326409	0.760641	0.7824	Field2:E7:4	thrL	b0001	thr operon leader peptide	Amino acid biosynthesis	Amino acid biosynthesis: Threonine	AE000111	1786182
3300	13265.3	8778.83	0.0038955	0.00361398	0.00375474	-1.0779	-0.0325778	0.279209	0.279321	Field3:G9:3	b1688	b1688	orf, hypothetical protein	Hypothetical, unclassified, unknown	Unknown	AE000264	1787979
3612	21299	14862.1	0.00632395	0.00586709	0.00609552	-1.07787	-0.0325651	0.0157225	0.0139205	Field3:G16:2	b2445	b2445	orf, hypothetical protein	Hypothetical, unclassified, unknown	Unknown	AE000331	1788786
3746	30652.4	21118.9	0.00922935	0.00856282	0.00889609	-1.07784	-0.0325547	0.251563	0.251625	Field3:C2:4	ygdE	b2806	orf, hypothetical protein	Hypothetical, unclassified, unknown	Unknown	AE000364	1789171
713	117604	82394.1	0.0351306	0.0326002	0.0338654	-1.07762	-0.0324653	0.0906166	0.0907698	Field1:A12:4	narK	b1223	nitrite extrusion protein	Transport and binding proteins	Transport of small molecules: Anions	AE000220	1787475
1403	311445	203583	0.0948874	0.0880545	0.0914709	-1.0776	-0.0324568	0.614534	0.575951	Field1:F16:3	trxC	b2582	putative thioredoxin-like protein	Putative enzymes	Not classified	AE000344	1788936
465	63936.1	45649.9	0.0191362	0.0177597	0.0184479	-1.07751	-0.0324207	0.178785	0.175857	Field1:A22:1	hipB	b1508	persistence to inhibition of murein or DNA biosynthesis; regulatory protein	Regulatory function	Murein sacculus, peptidoglycan	AE000248	1787786
2782	91588.1	64251.2	0.0279719	0.0259599	0.0269659	-1.0775	-0.0324182	0.476319	0.528513	Field2:L24:1	yajF	b0394	possible NAGC-like transcriptional regulator	Putative regulatory proteins	Not classified	AE000145	1786593
2604	12895.6	8544.03	0.00377007	0.00349949	0.00363478	-1.07732	-0.0323453	0.266225	0.266716	Field2:H3:4	yigZ	b3848	orf, hypothetical protein	Hypothetical, unclassified, unknown	Unknown	AE000460	1790283
3983	17049.1	11196.1	0.00512319	0.00475554	0.00493937	-1.07731	-0.0323406	0.501824	0.454046	Field3:N11:2	yhhA	b3448	orf, hypothetical protein	Hypothetical, unclassified, unknown	Unknown	AE000421	1789857
3751	53899.1	38045.9	0.0161423	0.0149852	0.0155637	-1.07722	-0.0323026	0.271855	0.259426	Field3:M2:4	ygdL	b2812	putative enzyme	Putative enzymes	Not classified	AE000364	1789177
1712	11939.8	8141.25	0.00353769	0.00321018	0.00337393	-1.07709	-0.0322528	0.100055	0.104771	Field2:O19:2	rimL	b1427	acetylation of N-terminal serine of 30S ribosomal subunit protein L7; acetyl transferase	Translation, post-translational modification	Ribosomes - maturation and modification	AE000240	1787697
2498	52116	35370.6	0.0155269	0.0144159	0.0149714	-1.07707	-0.0322421	0.176524	0.171109	Field2:D1:3	b2255	b2255	putative transformylase	Putative enzymes	Not classified	AE000315	1788589
2038	16187.2	11036.4	0.00479458	0.00445153	0.00462306	-1.07706	-0.0322407	0.0976704	0.0951155	Field2:K6:2	deoB	b4383	phosphopentomutase	Nucleotide biosynthesis and metabolism	Salvage of nucleosides and nucleotides	AE000508	1790843
3078	87316.1	59392.6	0.0254174	0.0235991	0.0245082	-1.07705	-0.0322358	0.275806	0.28397	Field3:K1:1	ychB	b1208	orf, hypothetical protein	Hypothetical, unclassified, unknown	Unknown	AE000219	1787459
1617	80273.5	56568.2	0.024151	0.0224264	0.0232887	-1.0769	-0.0321739	0.238329	0.244756	Field2:A21:1	yi22_1	b0361	IS2 hypothetical protein	Phage, transposon, or plasmid	Transposon-related functions	AE000143	1786558
2171	35523.8	24267.4	0.0106405	0.00988193	0.0102612	-1.07677	-0.0321212	0.240343	0.251324	Field2:E16:3	yejM	b2188	putative sulfatase	Putative enzymes	Not classified	AE000308	1788515
813	84834.9	57399.6	0.025286	0.0234858	0.0243859	-1.07665	-0.0320749	0.166036	0.166755	Field1:J11:1	trkA	b3290	transport of potassium	Transport and binding proteins	Transport of small molecules: Cations	AE000407	1789685
1767	71688.5	51286	0.0212306	0.0197211	0.0204758	-1.07654	-0.0320299	0.208787	0.206684	Field2:M9:3	rpsI	b3230	30S ribosomal subunit protein S9	Translation, post-translational modification	Ribosomal proteins - synthesis, modification	AE000402	1789625
1926	45470	32615.5	0.0139778	0.0129843	0.0134811	-1.07652	-0.0320225	0.562416	0.637673	Field2:K2:1	lysR	b2839	positive regulator for lys	Regulatory function	Amino acid biosynthesis: Lysine	AE000367	1789204
2931	27238.9	18664.1	0.00770247	0.00715518	0.00742883	-1.07649	-0.0320095	0.659507	0.778635	Field2:F14:3	ybjW	b0873	putative prismane	Hypothetical, unclassified, unknown	Not classified	AE000189	1787099
1832	64777.6	44492	0.0190413	0.01769	0.0183657	-1.07639	-0.0319701	0.102501	0.102278	Field2:O1:4	lysU	b4129	lysine tRNA synthetase, inducible; heat shock protein	Translation, post-translational modification	Aminoacyl tRNA synthetases, tRNA modification	AE000485	1790571
2629	67621.5	46274.9	0.0199204	0.0185083	0.0192143	-1.0763	-0.0319316	0.0479722	0.0469102	Field2:J9:4	yjjG	b4374	putative phosphatase	Putative enzymes	Not classified	AE000507	1790833
1934	11982.2	8337.83	0.00357669	0.00332315	0.00344992	-1.0763	-0.0319315	0.180733	0.177266	Field2:K4:1	argR	b3237	repressor of arg regulon; cer-mediated site specific recombination	Regulatory function	Amino acid biosynthesis: Arginine	AE000403	1789633
3312	54255.3	36185.9	0.0161469	0.0150027	0.0155748	-1.07627	-0.0319216	0.352543	0.349747	Field3:O11:3	b1722	b1722	orf, hypothetical protein	Hypothetical, unclassified, unknown	Unknown	AE000267	1788016
698	14872.4	10610.5	0.00435153	0.00404355	0.00419754	-1.07617	-0.0318793	0.393162	0.36918	Field1:C8:4	cydD	b0887	ATP-binding component of cytochrome-related transport, Zn sensitive	Transport and binding proteins	Not classified	AE000190	1787113
132	13544.9	9403.95	0.0040783	0.00378984	0.00393407	-1.07611	-0.0318583	0.255294	0.258063	Field1:G9:2	phoR	b0400	positive and negative sensor protein for pho regulon	Regulatory function	Global regulatory functions	AE000146	1786600
2407	17192.5	12503.8	0.00518888	0.00482296	0.00500592	-1.07587	-0.03176	0.401603	0.404136	Field2:N1:2	ybiP	b0815	putative enzyme	Putative enzymes	Not classified	AE000183	1787035
1883	56834.3	39868.3	0.0166065	0.0154355	0.016021	-1.07586	-0.0317567	0.269548	0.273316	Field2:E15:4	trpA	b1260	tryptophan synthase, alpha protein	Amino acid biosynthesis	Amino acid biosynthesis: Tryptophan	AE000224	1787514
3969	39540.4	25056.6	0.0124165	0.0115419	0.0119792	-1.07577	-0.0317213	0.777959	0.748325	Field3:B9:2	yhgG	b3410	orf, hypothetical protein	Hypothetical, unclassified, unknown	Unknown	AE000416	1789814
2003	32946.8	23821.6	0.00989424	0.00919787	0.00954605	-1.07571	-0.0316951	0.363783	0.363256	Field2:E22:1	purU	b1232	formyltetrahydrofolate deformylase; for purT-dependent FGAR synthesis	Nucleotide biosynthesis and metabolism	Purine ribonucleotide biosynthesis	AE000221	1787483
2106	47686.9	30162.1	0.0143199	0.0133122	0.0138161	-1.0757	-0.0316892	0.627307	0.533295	Field2:C24:2	yaiM	b0355	putative esterase (EC 3.1.1.1)	Putative enzymes	Not classified	AE000142	1786551
658	12932	8257.01	0.00382261	0.00355375	0.00368818	-1.07566	-0.0316731	0.531015	0.47478	Field1:C22:3	fepA	b0584	outer membrane receptor for ferric enterobactin (enterochelin) and colicins B and D	Transport and binding proteins	Transport of small molecules: Cations	AE000163	1786798
541	17937.9	12501.8	0.00537639	0.00499834	0.00518736	-1.07564	-0.0316652	0.134968	0.130314	Field1:I16:2	yibD	b3615	putative regulator	Putative regulatory proteins	Not classified	AE000439	1790044
2469	74832.1	53174.8	0.022639	0.0210494	0.0218442	-1.07552	-0.0316186	0.337815	0.359149	Field2:J17:2	b1695	b1695	putative oxidoreductase	Putative enzymes	Not classified	AE000264	1787986
1199	120729	82629.8	0.0360313	0.0335058	0.0347686	-1.07538	-0.0315602	0.0824729	0.0825006	Field1:N12:1	emrB	b2686	multidrug resistance; probably membrane translocase	Putative transport proteins	Drug/analog sensitivity	AE000353	1789042
3668	45786.2	29887.4	0.0137871	0.012821	0.013304	-1.07536	-0.031552	0.548244	0.497149	Field3:G6:3	yfjD	b2613	putative transport protein	Putative transport proteins	Not classified	AE000347	1788966
2416	35001.8	24536.9	0.0102408	0.00952559	0.00988319	-1.07508	-0.0314417	0.224016	0.222282	Field2:P3:2	ybjU	b0870	putative arylsulfatase	Putative enzymes	Not classified	AE000188	1787095
1793	46144.9	31920.9	0.0138458	0.0128795	0.0133626	-1.07503	-0.0314192	0.210088	0.212765	Field2:A17:3	rplV	b3315	50S ribosomal subunit protein L22	Translation, post-translational modification	Ribosomal proteins - synthesis, modification	AE000408	1789711
940	15147.3	10465.9	0.0046114	0.00428961	0.0044505	-1.07502	-0.0314146	0.496535	0.534915	Field1:H19:2	ybhF	b0794	putative ATP-binding component of a transport system	Putative transport proteins	Not classified	AE000181	1787012
2350	60699.6	43235.7	0.0183188	0.017045	0.0176819	-1.07474	-0.0313015	0.302665	0.310616	Field2:L11:1	folP	b3177	7,8-dihydropteroate synthase	Biosynthesis of cofactors, prosthetic groups and carriers	Biosynthesis of cofactors, carriers: Folic acid	AE000398	1789567
3706	27414.1	19219.4	0.0081382	0.00757252	0.00785536	-1.0747	-0.0312881	0.0887454	0.0923059	Field3:C16:3	ygaC	b2671	orf, hypothetical protein	Hypothetical, unclassified, unknown	Unknown	AE000352	1789026
1784	77778.1	55500.6	0.0231387	0.0215304	0.0223345	-1.0747	-0.0312874	0.132635	0.137206	Field2:O13:3	rpsH	b3306	30S ribosomal subunit protein S8, and regulator	Translation, post-translational modification	Ribosomal proteins - synthesis, modification	AE000408	1789702
665	31559.7	21282.5	0.00975481	0.00907848	0.00941665	-1.0745	-0.0312052	0.661485	0.701724	Field3:N2:2	gltL	b0652	ATP-binding protein of glutamate/aspartate transport system	Transport and binding proteins	Transport of small molecules: Amino acids, amines	AE000169	1786872
2343	36039.1	24690.7	0.0111614	0.0103876	0.0107745	-1.07449	-0.0312033	0.656899	0.72023	Field2:N9:1	pdxJ	b2564	pyridoxine biosynthesis	Biosynthesis of cofactors, prosthetic groups and carriers	Biosynthesis of cofactors, carriers: Pyridoxine	AE000343	1788917
627	24924	17474.4	0.00713557	0.00664088	0.00688823	-1.07449	-0.0312029	0.579989	0.623547	Field1:E14:3	yjeP	b4159	putative periplasmic binding protein	Putative transport proteins	Not classified	AE000488	2367355
3569	63843.2	44967.2	0.0189213	0.0176112	0.0182663	-1.07439	-0.0311606	0.0430832	0.0464957	Field3:A6:2	b2337	b2337	putative outer membrane protein	putative membrane protein	Not classified	AE000322	1788678
2922	94892.7	65333	0.0282437	0.0262891	0.0272664	-1.07435	-0.0311463	0.0929873	0.0909899	Field2:D12:3	ybjG	b0841	orf, hypothetical protein	Hypothetical, unclassified, unknown	Unknown	AE000186	1787064
361	27619.7	19781.4	0.00793544	0.00738756	0.0076615	-1.07416	-0.0310701	0.608231	0.610658	Field1:A19:4	insB_5	b1893	IS1 protein InsB	Phage, transposon, or plasmid	Transposon-related functions	AE000283	1788203
1007	24063.4	15720.5	0.00679998	0.00633077	0.00656538	-1.07412	-0.0310511	0.663897	0.794456	Field1:N11:3	yggT	b2952	putative resistance protein	Putative transport proteins	Drug/analog sensitivity	AE000378	1789322
3301	27123.5	18210	0.00818597	0.0076215	0.00790373	-1.07406	-0.0310299	0.442927	0.434326	Field3:I9:3	b1689	b1689	orf, hypothetical protein	Hypothetical, unclassified, unknown	Unknown	AE000264	1787980
2311	656822	472091	0.204947	0.190818	0.197883	-1.07404	-0.0310206	0.675535	0.812948	Field2:N1:1	moaE	b0785	molybdopterin converting factor, subunit 2	Biosynthesis of cofactors, prosthetic groups and carriers	Biosynthesis of cofactors, carriers: Molybdopterin	AE000181	1787003
3479	25569.3	17969.7	0.0076588	0.00713121	0.007395	-1.07398	-0.0309975	0.188309	0.190216	Field3:M6:1	b2073	b2073	orf, hypothetical protein	Hypothetical, unclassified, unknown	Unknown	AE000297	1788388
2381	234402	151242	0.0714383	0.0665193	0.0689788	-1.07395	-0.0309836	0.660753	0.601354	Field2:J19:1	yadF	b0126	putative carbonic anhdrase (EC 4.2.1.1)	Putative enzymes	Not classified	AE000122	1786318
1245	16556.2	11718.9	0.00490747	0.00456983	0.00473865	-1.07389	-0.0309585	0.249709	0.253038	Field1:J24:1	mdoB	b4359	phosphoglycerol transferase I	Cell processes	Osmotic adaptation	AE000507	1790821
542	147659	104988	0.0428982	0.0399522	0.0414252	-1.07374	-0.0308985	0.443681	0.441696	Field1:K16:2	rfaD	b3619	ADP-L-glycero-D-mannoheptose-6-epimerase	Cell structure	Surface polysaccharides and antigens	AE000440	1790049
3950	16164.1	11117.6	0.00475302	0.00442674	0.00458988	-1.07371	-0.0308861	0.0691087	0.0667381	Field3:L3:2	yhfA	b3356	orf, hypothetical protein	Hypothetical, unclassified, unknown	Unknown	AE000411	1789755
1787	162733	123456	0.047337	0.044091	0.045714	-1.07362	-0.0308512	0.686192	0.577754	Field2:E15:3	rplX	b3309	50S ribosomal subunit protein L24	Translation, post-translational modification	Ribosomal proteins - synthesis, modification	AE000408	1789705
2348	26464.1	18645.2	0.00794692	0.0074026	0.00767476	-1.07353	-0.0308141	0.250955	0.267699	Field2:H11:1	yggW	b2955	putative oxidase	Putative enzymes	Not classified	AE000378	1789325
1541	33539.2	24737.6	0.0101386	0.00944513	0.00979186	-1.07342	-0.0307695	0.480914	0.490866	Field2:I1:1	himA	b1712	integration host factor (IHF), alpha subunit; site specific recombination	DNA replication, repair, restriction/modification	DNA - replication, repair, restriction/modification	AE000266	1788005
1374	85481.7	59254.2	0.0254149	0.0236785	0.0245467	-1.07333	-0.0307343	0.278168	0.277463	Field1:L8:3	glpA	b2241	sn-glycerol-3-phosphate dehydrogenase (anaerobic), large subunit	Energy metabolism	Energy metabolism, carbon: Anaerobic respiration	AE000314	1788574
3303	61855.9	42323.3	0.0183625	0.0171131	0.0177378	-1.07301	-0.0306046	0.132162	0.127562	Field3:M9:3	b1696	b1696	putative ARAC-type regulatory protein	Putative regulatory proteins	Not classified	AE000264	1787987
2087	18786.5	12847.6	0.00577365	0.0053809	0.00557728	-1.07299	-0.0305948	0.611864	0.655697	Field2:M18:2	yjgI	b4249	putative oxidoreductase	Putative enzymes	Not classified	AE000495	2367365
2790	113183	76573.4	0.0335689	0.0312855	0.0324272	-1.07299	-0.0305945	0.134693	0.138279	Field2:L2:2	yajK	b0423	putative oxidoreductase	Putative enzymes	Not classified	AE000148	1786625
3893	64090	44085.5	0.0189606	0.0176711	0.0183159	-1.07298	-0.0305902	0.00340867	0.00414643	Field3:J13:1	yrbC	b3192	orf, hypothetical protein	Hypothetical, unclassified, unknown	Unknown	AE000399	1789583
2797	177576	123680	0.0537285	0.0500761	0.0519023	-1.07294	-0.0305737	0.37387	0.395582	Field2:J4:2	ybaE	b0445	orf, hypothetical protein	Hypothetical, unclassified, unknown	Unknown	AE000151	1786650
98	28736.7	18981.5	0.00876878	0.00817311	0.00847094	-1.07288	-0.0305518	0.626235	0.604932	Field1:C1:2	xylB	b3564	xylulokinase	Carbon compound catabolism	Degradation of small molecules: Carbon compounds	AE000433	1789987
4174	16075.8	11271.9	0.00471459	0.0043946	0.00455459	-1.07281	-0.0305241	0.250216	0.246013	Field3:L11:4	yjdB	b4114	orf, hypothetical protein	Hypothetical, unclassified, unknown	Unknown	AE000483	1790553
3278	80513.1	56069.5	0.0239061	0.0222888	0.0230975	-1.07256	-0.0304216	0.046268	0.0489721	Field3:K3:3	ydhO	b1655	putative lipoprotein	putative membrane protein	Not classified	AE000260	1787944
3039	28741.8	20354.8	0.00846678	0.00789522	0.008181	-1.07239	-0.0303541	0.263553	0.255996	Field2:N16:4	ymfJ	b1144	orf, hypothetical protein	Hypothetical, unclassified, unknown	Unknown	AE000214	1787390
2805	429253	299435	0.128492	0.119821	0.124157	-1.07237	-0.0303449	0.135329	0.127794	Field2:J6:2	ybaM	b0466	orf, hypothetical protein	Hypothetical, unclassified, unknown	Unknown	AE000153	1786672
3073	12058.3	8035.3	0.00365372	0.00340719	0.00353045	-1.07236	-0.0303389	0.549115	0.533366	Field3:B10:2	ymgE	b1195	orf, hypothetical protein	Hypothetical, unclassified, unknown	Unknown	AE000218	1787445
2653	12355.1	8115.18	0.00376479	0.00351077	0.00363778	-1.07236	-0.0303388	0.63341	0.607798	Field2:J15:4	sugE	b4148	suppresses groEL, may be chaperone	Putative factors	Not classified	AE000487	1790591
4001	64227.3	44292.3	0.0193244	0.0180219	0.0186731	-1.07227	-0.0303045	0.265502	0.266828	Field3:B17:2	yhiQ	b3497	orf, hypothetical protein	Hypothetical, unclassified, unknown	Unknown	AE000426	1789912
958	90581.6	63710.3	0.0259031	0.0241575	0.0250303	-1.07226	-0.0303006	0.608525	0.653475	Field1:L23:2	b1443	b1443	putative transport system permease protein	Putative transport proteins	Not classified	AE000241	1787714
2607	12369.7	8456.01	0.0036946	0.00344573	0.00357016	-1.07222	-0.0302854	0.162411	0.159716	Field2:N3:4	yihR	b3879	putative aldose-1-epimerase (EC 5.1.3.3)	Putative enzymes	Not classified	AE000463	1790311
991	39410.3	27571.9	0.011619	0.0108372	0.0112281	-1.07214	-0.0302523	0.031714	0.0334945	Field1:N7:3	yfdC	b2347	putative transport	Putative transport proteins	Not classified	AE000323	1788689
2701	24135.9	17102.3	0.0073586	0.00686365	0.00711112	-1.07211	-0.0302401	0.505067	0.540303	Field2:J4:1	gloB	b0212	probable hydroxyacylglutathione hydrolase	Putative enzymes	Central intermediary metabolism: Pool, multipurpose conversions	AE000130	1786406
1769	16211.9	11073.7	0.00482567	0.0045014	0.00466353	-1.07204	-0.0302102	0.107273	0.108374	Field2:A11:3	degQ	b3234	serine endoprotease	Carbon compound catabolism	Degradation of proteins, peptides, glyco	AE000402	1789629
3304	151737	103488	0.0454944	0.0424379	0.0439661	-1.07202	-0.0302044	0.2907	0.295262	Field3:O9:3	ydiS	b1699	flavoprotein; probably electron transport	Putative enzymes	Not classified	AE000265	1787991
3656	44563.5	30593.6	0.0133141	0.0124215	0.0128678	-1.07186	-0.0301394	0.129279	0.128669	Field3:O2:3	yfiP	b2583	orf, hypothetical protein	Hypothetical, unclassified, unknown	Unknown	AE000344	1788937
2763	380822	259867	0.115985	0.10821	0.112097	-1.07185	-0.0301349	0.526727	0.542514	Field2:F20:1	yi21_1	b0360	IS2 hypothetical protein	Phage, transposon, or plasmid	Transposon-related functions	AE000143	1786557
1641	67733.6	46837.7	0.0202607	0.0189038	0.0195823	-1.07178	-0.0301056	0.18604	0.176356	Field2:A3:2	rpoS	b2741	RNA polymerase, sigma S (sigma38) factor; synthesis of many growth phase related proteins	Regulatory function	Global regulatory functions	AE000358	1789098
3572	21735.4	15099.6	0.00653831	0.0061009	0.00631961	-1.0717	-0.0300715	0.256809	0.258831	Field3:G6:2	b2345	b2345	orf, hypothetical protein	Hypothetical, unclassified, unknown	Unknown	AE000323	1788687
942	79329.7	55150.8	0.0238259	0.0222333	0.0230296	-1.07163	-0.0300465	0.200877	0.20079	Field1:L19:2	cmr	b0842	proton motive force efflux pump	Transport and binding proteins	Transport of small molecules: Other	AE000186	1787065
3251	83996.8	59302.5	0.0251353	0.0234586	0.0242969	-1.07148	-0.0299821	0.106202	0.102622	Field3:E21:2	b1601	b1601	putative transport protein	Putative transport proteins	Not classified	AE000255	1787885
2212	24756.9	16481.8	0.00732422	0.00683608	0.00708015	-1.07141	-0.0299545	0.348706	0.337097	Field2:G2:4	gcvT	b2905	aminomethyltransferase (T protein; tetrahydrofolate-dependent) of glycine cleavage system	Amino acid biosynthesis	Central intermediary metabolism: Pool, multipurpose conversions	AE000374	1789272
3561	54828.2	38719.7	0.0165936	0.0154894	0.0160415	-1.07129	-0.0299078	0.372898	0.399025	Field3:A4:2	yfcF	b2301	orf, hypothetical protein	Hypothetical, unclassified, unknown	Unknown	AE000319	1788639
3041	174311	124990	0.0515361	0.0481302	0.0498332	-1.07076	-0.0296938	0.227065	0.225068	Field2:B18:4	ymfL	b1147	orf, hypothetical protein	Hypothetical, unclassified, unknown	Unknown	AE000214	1787393
2910	25920.2	18433	0.00770871	0.00719945	0.00745408	-1.07074	-0.0296826	0.109935	0.116896	Field2:L8:3	ybiN	b0807	orf, hypothetical protein	Hypothetical, unclassified, unknown	Unknown	AE000183	1787027
2942	252218	179425	0.0741131	0.069218	0.0716655	-1.07072	-0.0296756	0.259802	0.260579	Field2:L16:3	b0919	b0919	orf, hypothetical protein	Hypothetical, unclassified, unknown	Unknown	AE000194	1787149
2465	43318.9	31273.7	0.012909	0.0120592	0.0124841	-1.07047	-0.029574	0.217076	0.215366	Field2:B17:2	ydfG	b1539	putative oxidoreductase	Putative enzymes	Not classified	AE000251	1787820
3094	59094.8	40738.9	0.0175065	0.0163543	0.0169304	-1.07046	-0.0295688	0.0110078	0.0131669	Field3:K5:1	yciO	b1267	orf, hypothetical protein	Hypothetical, unclassified, unknown	Unknown	AE000224	1787521
569	57459.1	41446.3	0.0170168	0.0158972	0.016457	-1.07043	-0.0295594	0.306645	0.29244	Field3:L2:2	fimA	b4314	major type 1 subunit fimbrin (pilin)	Cell structure	Surface structures	AE000502	1790769
56	173065	115645	0.0495748	0.0463135	0.0479441	-1.07042	-0.0295532	0.565368	0.64068	Field1:O13:1	eutJ	b2454	ethanolamine utilization; homolog of Salmonella gene	Carbon compound catabolism	Degradation of small molecules: Amines	AE000332	1788796
1973	30524.6	21663.7	0.0091018	0.00850363	0.00880272	-1.07034	-0.0295228	0.197954	0.206476	Field2:I14:1	lysC	b4024	aspartokinase III, lysine sensitive	Amino acid biosynthesis	Amino acid biosynthesis: Lysine	AE000475	1790455
1501	101926	68410	0.0292598	0.0273384	0.0282991	-1.07028	-0.0294992	0.533488	0.59647	Field1:J16:4	dksA	b0145	dnaK suppressor protein	DNA replication, repair, restriction/modification	DNA - replication, repair, restriction/modification	AE000123	1786338
1202	23250.3	16558.9	0.00696108	0.006504	0.00673254	-1.07028	-0.0294957	0.204717	0.205774	Field1:D14:1	ygeA	b2840	putative resistance proteins	Putative transport proteins	Drug/analog sensitivity	AE000367	1789205
97	1.30494e+06	945571	0.392299	0.366557	0.379428	-1.07023	-0.0294753	0.29558	0.297223	Field3:D2:2	kdgK	b3526	ketodeoxygluconokinase	Carbon compound catabolism	Degradation of small molecules: Carbon compounds	AE000429	1789945
4186	22764.9	15661	0.0067252	0.00628424	0.00650472	-1.07017	-0.0294528	0.13662	0.130599	Field3:D15:4	yjeO	b4158	orf, hypothetical protein	Hypothetical, unclassified, unknown	Unknown	AE000488	1790602
2885	28191.2	19344.6	0.0083572	0.0078094	0.0080833	-1.07015	-0.0294433	0.138361	0.13652	Field2:J2:3	b0703	b0703	orf, hypothetical protein	Hypothetical, unclassified, unknown	Unknown	AE000174	1786921
4038	37146.5	23932.5	0.0111231	0.0103949	0.010759	-1.07005	-0.0294054	0.603265	0.527111	Field3:L1:3	yibI	b3598	orf, hypothetical protein	Hypothetical, unclassified, unknown	Unknown	AE000437	1790025
2634	65118.6	44285.7	0.0191797	0.0179247	0.0185522	-1.07001	-0.0293891	0.139433	0.134338	Field2:D11:4	pqiA	b0950	paraquat-inducible protein A	Cell processes	Not classified	AE000197	1787183
1796	61148.1	43948.3	0.0179892	0.0168153	0.0174022	-1.06981	-0.0293065	0.335782	0.322918	Field2:G17:3	rplW	b3318	50S ribosomal subunit protein L23	Translation, post-translational modification	Ribosomal proteins - synthesis, modification	AE000408	1789714
3592	121141	83024.1	0.0357229	0.0333925	0.0345577	-1.06979	-0.0292981	0.0704368	0.0627634	Field3:O10:2	b2384	b2384	orf, hypothetical protein	Hypothetical, unclassified, unknown	Unknown	AE000326	1788727
3498	106539	71793.9	0.0319247	0.0298425	0.0308836	-1.06977	-0.0292921	0.361583	0.349954	Field3:C12:1	yehI	b2118	putative regulator	Putative regulatory proteins	Not classified	AE000300	1788436
3017	52779.8	36254	0.0159218	0.0148887	0.0154052	-1.06939	-0.0291363	0.413018	0.429207	Field2:B12:4	ycfM	b1105	orf, hypothetical protein	Hypothetical, unclassified, unknown	Unknown	AE000211	1787348
2700	93957.7	70057.1	0.0286921	0.0268322	0.0277621	-1.06931	-0.0291052	0.560483	0.594535	Field2:H4:1	yafD	b0209	orf, hypothetical protein	Hypothetical, unclassified, unknown	Unknown	AE000130	1786403
1755	17380.3	11368.7	0.00497022	0.00464807	0.00480914	-1.06931	-0.0291031	0.599008	0.677612	Field2:E7:3	ygjD	b3064	putative O-sialoglycoprotein endopeptidase	Putative enzymes	Not classified	AE000388	1789445
1806	25810.5	18041.4	0.00776142	0.00725961	0.00751052	-1.06912	-0.0290279	0.318309	0.319658	Field2:K19:3	slyD	b3349	FKBP-type peptidyl-prolyl cis-trans isomerase (rotamase)	Translation, post-translational modification	Proteins - translation and modification	AE000411	1789748
3617	111656	78509.4	0.0321672	0.0300911	0.0311292	-1.06899	-0.0289745	0.535705	0.567923	Field3:A18:2	b2450	b2450	orf, hypothetical protein	Hypothetical, unclassified, unknown	Unknown	AE000332	1788792
3048	104441	70693.7	0.03116	0.029149	0.0301545	-1.06899	-0.0289744	0.281727	0.277277	Field2:P18:4	ycfK	b1154	orf, hypothetical protein	Hypothetical, unclassified, unknown	Unknown	AE000214	1787400
2528	89779.8	61755.1	0.0265496	0.0248417	0.0256957	-1.06875	-0.0288764	0.0286214	0.0303326	Field2:P7:3	b2710	b2710	putative flavodoxin	Putative enzymes	Not classified	AE000355	1789064
3108	256919	171971	0.076642	0.0717125	0.0741773	-1.06874	-0.028872	0.363805	0.345526	Field3:G9:1	ompG	b1319	outer membrane protein	Cell structure	Outer membrane constituents	AE000230	1787579
3021	67466.8	47326.4	0.0203334	0.0190257	0.0196795	-1.06873	-0.0288693	0.309271	0.327627	Field2:J12:4	ycfQ	b1111	orf, hypothetical protein	Hypothetical, unclassified, unknown	Unknown	AE000211	1787354
159	28848.3	20662.1	0.00854495	0.00799595	0.00827045	-1.06866	-0.0288393	0.205349	0.207092	Field1:M15:2	crp	b3357	cyclic AMP receptor protein	Regulatory function	Global regulatory functions	AE000411	1789756
2635	97515.4	67229.2	0.0284868	0.0266572	0.027572	-1.06864	-0.0288306	0.23653	0.240643	Field2:F11:4	pqiB	b0951	paraquat-inducible protein B	Cell processes	Not classified	AE000197	1787184
614	85538.7	58390.5	0.0252898	0.0236678	0.0244788	-1.06854	-0.0287888	0.1019	0.107734	Field1:K10:3	yfhG	b2555	putative alpha helix protein	Hypothetical, unclassified, unknown	Not classified	AE000341	1788906
1918	216182	152092	0.0668394	0.0625533	0.0646964	-1.06852	-0.028782	0.648695	0.740669	Field2:K23:4	glnB	b2553	regulatory protein P-II for glutamine synthetase	Regulatory function	Amino acid biosynthesis: Glutamine	AE000341	1788904
4073	42325.1	28705	0.0126212	0.0118134	0.0122173	-1.06838	-0.0287254	0.272977	0.264655	Field3:B11:3	yifA	b3762	orf, hypothetical protein	Hypothetical, unclassified, unknown	Unknown	AE000453	1790198
2380	109384	69209.2	0.0328789	0.0307756	0.0318272	-1.06834	-0.0287109	0.678516	0.572304	Field2:H19:1	yabF	b0046	putative NAD(P)H oxidoreductase	Putative enzymes	Not classified	AE000115	1786231
734	181950	123563	0.0537613	0.0503232	0.0520423	-1.06832	-0.0287013	0.138664	0.145994	Field1:K16:4	uidB	b1616	glucuronide permease	Transport and binding proteins	Transport of small molecules: Carbohydrates, organic acids, alcohols	AE000257	1787902
3302	166928	114501	0.0489355	0.0458068	0.0473711	-1.0683	-0.0286945	0.129096	0.126696	Field3:K9:3	ydiF	b1694	putative enzyme	Putative enzymes	Not classified	AE000264	1787985
198	34803.6	23180.6	0.0105908	0.00991396	0.0102524	-1.06827	-0.028683	0.614477	0.589883	Field1:K1:3	citB	b0620	sequence similarity to Shigella regulator	Putative regulatory proteins	Not classified	AE000167	1786838
47	82979.5	58298	0.0250681	0.0234689	0.0242685	-1.06814	-0.028628	0.352599	0.369052	Field1:M11:1	yeiI	b2160	putative kinase	Putative enzymes	Not classified	AE000305	1788484
1104	52642	33624.6	0.0153104	0.0143351	0.0148227	-1.06804	-0.0285856	0.568858	0.538436	Field1:P11:4	sfmF	b0534	putative fimbrial-like protein	Putative cell structure	Not classified	AE000159	1786746
564	744645	521595	0.220081	0.206092	0.213086	-1.06788	-0.0285209	0.00260042	0.00285295	Field1:G22:2	murB	b3972	UDP-N-acetylenolpyruvoylglucosamine reductase	Cell structure	Murein sacculus, peptidoglycan	AE000471	1790407
2547	102769	72439.3	0.0313454	0.0293556	0.0303505	-1.06778	-0.028483	0.509296	0.560921	Field2:F13:3	b2899	b2899	putative oxidoreductase	Putative enzymes	Not classified	AE000373	1789266
1949	14849.2	11310.3	0.00415342	0.0038909	0.00402216	-1.06747	-0.0283556	0.819269	0.754429	Field2:I8:1	ilvL	b3766	ilvGEDA operon leader peptide	Amino acid biosynthesis	Amino acid biosynthesis: Isoleucine, Valine	AE000453	1790202
3627	52822.8	37296.9	0.01579	0.0147927	0.0152913	-1.06741	-0.0283331	0.141757	0.138765	Field3:E20:2	yffB	b2471	orf, hypothetical protein	Hypothetical, unclassified, unknown	Unknown	AE000334	1788815
3397	24965.1	17482.5	0.00747498	0.00700293	0.00723895	-1.06741	-0.0283302	0.320385	0.33328	Field3:I9:4	yecE	b1868	orf, hypothetical protein	Hypothetical, unclassified, unknown	Unknown	AE000280	1788175
2307	21843.1	15700.6	0.00662274	0.00620517	0.00641395	-1.06729	-0.028284	0.507466	0.55747	Field2:F1:1	moaA	b0781	molybdopterin biosynthesis, protein A	Biosynthesis of cofactors, prosthetic groups and carriers	Biosynthesis of cofactors, carriers: Molybdopterin	AE000181	1786999
3666	39983.6	29147.5	0.0118341	0.0110884	0.0114613	-1.06725	-0.0282672	0.382388	0.363253	Field3:C6:3	b2611	b2611	orf, hypothetical protein	Hypothetical, unclassified, unknown	Unknown	AE000347	1788964
2812	143489	99239	0.043285	0.040559	0.041922	-1.06721	-0.0282502	0.378579	0.386965	Field2:H8:2	b0499	b0499	orf, hypothetical protein	Hypothetical, unclassified, unknown	Unknown	AE000156	1786708
3309	77996.7	54176.4	0.0231195	0.0216644	0.022392	-1.06717	-0.0282327	0.000820979	0.000751252	Field3:I11:3	b1707	b1707	orf, hypothetical protein	Hypothetical, unclassified, unknown	Unknown	AE000266	1788000
634	73274.4	51718	0.0219467	0.0205677	0.0212572	-1.06705	-0.0281845	0.160879	0.161479	Field1:C16:3	nhaR	b0020	transcriptional activator of nhaA	Regulatory function	Transport of small molecules: Cations	AE000112	1786202
937	62806.6	43885.1	0.018746	0.0175688	0.0181574	-1.067	-0.0281663	0.147114	0.149213	Field1:B19:2	abrB	b0715	putative transport protein	Putative transport proteins	Not classified	AE000174	1786933
2321	27420.6	19211.2	0.00822427	0.00770825	0.00796626	-1.06694	-0.0281419	0.232808	0.231359	Field2:B5:1	btuR	b1270	cob(I)alamin adenolsyltransferase	Biosynthesis of cofactors, prosthetic groups and carriers	Biosynthesis of cofactors, carriers: Cobalamin	AE000225	1787525
2354	200732	140159	0.0609007	0.0570797	0.0589902	-1.06694	-0.0281406	0.478355	0.499499	Field2:D13:1	bioH	b3412	biotin biosynthesis; reaction prior to pimeloyl CoA	Biosynthesis of cofactors, prosthetic groups and carriers	Biosynthesis of cofactors, carriers: Biotin	AE000417	1789817
1549	107812	79389.9	0.0322867	0.0302642	0.0312754	-1.06683	-0.0280941	0.405137	0.385106	Field2:I3:1	dcm	b1961	DNA cytosine methylase	DNA replication, repair, restriction/modification	DNA - replication, repair, restriction/modification	AE000287	1788271
3295	18996.8	13169.4	0.00554874	0.00520133	0.00537503	-1.06679	-0.0280802	0.34601	0.340108	Field3:M7:3	ynhE	b1683	orf, hypothetical protein	Hypothetical, unclassified, unknown	Unknown	AE000263	1787973
808	45297.5	31482.3	0.0137989	0.0129359	0.0133674	-1.06671	-0.0280461	0.522296	0.559106	Field1:P9:1	mtr	b3161	tryptophan-specific transport protein	Transport and binding proteins	Transport of small molecules: Amino acids, amines	AE000397	1789552
3139	43455.9	30023.8	0.0130676	0.0122515	0.0126595	-1.06661	-0.0280054	0.315153	0.317042	Field3:E17:1	ydbL	b1383	orf, hypothetical protein	Hypothetical, unclassified, unknown	Unknown	AE000235	1787648
3204	29120.9	20231.1	0.00865359	0.00811361	0.0083836	-1.06655	-0.0279819	0.0255407	0.0223028	Field3:G9:2	b1523	b1523	orf, hypothetical protein	Hypothetical, unclassified, unknown	Unknown	AE000250	1787803
2644	12791.4	8836.62	0.00386447	0.0036234	0.00374394	-1.06653	-0.0279744	0.423152	0.442143	Field2:H13:4	sseB	b2522	enhanced serine sensitivity	Putative factors	Not classified	AE000339	1788871
2356	64688.4	46104.1	0.0194947	0.0182794	0.018887	-1.06648	-0.0279546	0.306317	0.318555	Field2:H13:1	gor	b3500	glutathione oxidoreductase	Biosynthesis of cofactors, prosthetic groups and carriers	Biosynthesis of cofactors, carriers: Thioredoxin, glutaredoxin, glutathione	AE000426	1789915
2793	42692.3	29345.9	0.0129	0.0120967	0.0124984	-1.06641	-0.0279239	0.426461	0.435412	Field2:B4:2	yajQ	b0426	orf, hypothetical protein	Hypothetical, unclassified, unknown	Unknown	AE000149	1786629
143	219630	150395	0.0682342	0.0639866	0.0661104	-1.06638	-0.027913	0.709973	0.779542	Field1:M11:2	rspA	b1581	starvation sensing protein	Cell processes	Global regulatory functions	AE000254	1787864
3145	110226	74279.2	0.0323317	0.0303195	0.0313256	-1.06636	-0.0279055	0.203216	0.203191	Field3:A19:1	b1396	b1396	orf, hypothetical protein	Hypothetical, unclassified, unknown	Unknown	AE000236	1787662
2463	76837.5	51828.5	0.0226475	0.0212385	0.021943	-1.06634	-0.0278968	0.208829	0.210662	Field2:N15:2	yneH	b1524	putative glutaminase	Putative enzymes	Not classified	AE000250	1787804
2383	20321	14160.5	0.00605917	0.00568244	0.0058708	-1.0663	-0.0278785	0.0495186	0.0480251	Field2:N19:1	yafE	b0210	putative biotin synthesis protein	Putative enzymes	Not classified	AE000130	1786404
2374	130058	92826.4	0.0386485	0.0362473	0.0374479	-1.06625	-0.0278575	0.112427	0.118395	Field2:L17:1	thiC	b3994	thiamin biosynthesis, pyrimidine moiety	Biosynthesis of cofactors, prosthetic groups and carriers	Biosynthesis of cofactors, carriers: Thiamin	AE000473	1790427
1709	42092.4	29291	0.012645	0.0118596	0.0122523	-1.06623	-0.0278491	0.243779	0.245007	Field2:I19:2	pth	b1204	peptidyl-tRNA hydrolase	Translation, post-translational modification	Aminoacyl tRNA synthetases, tRNA modification	AE000219	1787455
2735	67600.5	47524.3	0.0204321	0.0191631	0.0197976	-1.06622	-0.0278472	0.402238	0.421295	Field2:N12:1	yagV	b0289	orf, hypothetical protein	Hypothetical, unclassified, unknown	Unknown	AE000136	1786482
3031	83363.4	57252.5	0.0248916	0.023346	0.0241188	-1.0662	-0.0278402	0.215299	0.211735	Field2:N14:4	ycfC	b1132	orf, hypothetical protein	Hypothetical, unclassified, unknown	Unknown	AE000213	1787377
3267	80077.8	54835.7	0.0235939	0.0221295	0.0228617	-1.06617	-0.0278285	0.118617	0.119041	Field3:E1:3	b1640	b1640	orf, hypothetical protein	Hypothetical, unclassified, unknown	Unknown	AE000259	1787928
2685	208687	142024	0.0629583	0.0590527	0.0610055	-1.06614	-0.0278133	0.459422	0.453841	Field2:J23:4	yadR	b0156	orf, hypothetical protein	Hypothetical, unclassified, unknown	Unknown	AE000125	1786351
2392	49283.5	33711.2	0.0150335	0.0141022	0.0145679	-1.06604	-0.0277738	0.580681	0.602083	Field2:P21:1	ybbO	b0493	putative oxidoreductase	Putative enzymes	Not classified	AE000155	1786701
1194	67887.8	48738.6	0.020208	0.0189576	0.0195828	-1.06595	-0.0277383	0.169635	0.16658	Field1:D12:1	hscA	b2526	heat shock protein, chaperone, member of Hsp70 protein family	Cell processes	Chaperones	AE000339	1788875
525	29026.8	20963.9	0.00810581	0.00760442	0.00785512	-1.06593	-0.02773	0.787347	0.853639	Field1:I12:2	nanA	b3225	N-acetylneuraminate lyase (aldolase); catabolism of sialic acid; not K-12?	Carbon compound catabolism	Surface polysaccharides and antigens	AE000402	1789620
1810	33097.9	23215.2	0.00987413	0.00926349	0.00956881	-1.06592	-0.0277243	0.125804	0.124537	Field2:C21:3	yhjS	b3536	putative protease	Putative enzymes	Not classified	AE000431	1789958
1836	78781.7	51965.1	0.0240499	0.0225629	0.0233064	-1.06591	-0.0277185	0.671233	0.637474	Field2:G3:4	hflK	b4174	protease specific for phage lambda cII repressor	Carbon compound catabolism	Degradation of proteins, peptides, glyco	AE000489	1790616
3024	91301.9	62534.5	0.0271919	0.0255118	0.0263519	-1.06585	-0.027698	0.196959	0.203454	Field2:P12:4	ycfT	b1115	orf, hypothetical protein	Hypothetical, unclassified, unknown	Unknown	AE000212	1787359
2370	67555.6	43402.5	0.0199943	0.0187619	0.0193781	-1.06569	-0.0276296	0.589134	0.51254	Field2:D17:1	thiH	b3990	thiamin biosynthesis, thiazole moiety	Biosynthesis of cofactors, prosthetic groups and carriers	Biosynthesis of cofactors, carriers: Thiamin	AE000473	1790423
718	138930	94767.5	0.0409699	0.0384462	0.039708	-1.06564	-0.027611	0.0954311	0.0974322	Field1:K12:4	oppF	b1247	homolog of Salmonella ATP-binding protein of oligopeptide ABC transport system	Putative transport proteins	Not classified	AE000223	1787500
2064	39700.2	26739.8	0.0119675	0.0112315	0.0115995	-1.06553	-0.0275664	0.506902	0.482675	Field2:O12:2	atoC	b2220	response regulator of ato, ornithine decarboxylase antizyme (sensor ATOS)	Regulatory function	Degradation of small molecules: Fatty acids	AE000311	1788550
4074	54068.4	34994.2	0.0162942	0.0152924	0.0157933	-1.06551	-0.0275558	0.66528	0.608337	Field3:D11:3	yifE	b3764	orf, hypothetical protein	Hypothetical, unclassified, unknown	Unknown	AE000453	2367277
2920	19311.1	13684.9	0.00540801	0.00507649	0.00524225	-1.0653	-0.0274736	0.762541	0.867962	Field2:P10:3	b0834	b0834	orf, hypothetical protein	Hypothetical, unclassified, unknown	Unknown	AE000185	1787056
3556	34114.8	24344.3	0.0100106	0.00939716	0.00970388	-1.06528	-0.0274633	0.270717	0.266752	Field3:G2:2	b2275	b2275	orf, hypothetical protein	Hypothetical, unclassified, unknown	Unknown	AE000317	1788611
2728	69661.9	49033.4	0.0210545	0.0197664	0.0204104	-1.06517	-0.0274178	0.402744	0.420615	Field2:P10:1	yagM	b0279	orf, hypothetical protein	Hypothetical, unclassified, unknown	Unknown	AE000135	2367101
2250	21381	14441	0.00648704	0.00609057	0.0062888	-1.0651	-0.0273884	0.569348	0.56154	Field2:C12:4	pldA	b3821	outer membrane phospholipase A	Fatty acid and phospholipid metabolism	Central intermediary metabolism: Phosphorus compounds	AE000458	2367300
3596	12715	8887.17	0.00378745	0.00355674	0.0036721	-1.06486	-0.0272943	0.188418	0.198371	Field3:G12:2	b2391	b2391	orf, hypothetical protein	Hypothetical, unclassified, unknown	Unknown	AE000327	1788735
3071	194108	131349	0.058828	0.0552524	0.0570402	-1.06471	-0.0272328	0.564946	0.563777	Field2:N24:4	mltE	b1193	murein transglycosylase E	Cell structure	Murein sacculus, peptidoglycan	AE000217	1787442
716	43310.6	30767.9	0.0128593	0.0120777	0.0124685	-1.06471	-0.0272313	0.167779	0.173724	Field1:G12:4	oppC	b1245	homolog of Salmonella oligopeptide transport permease protein	Putative transport proteins	Not classified	AE000223	1787498
1634	18584.3	12623.6	0.00546394	0.00513324	0.00529859	-1.06442	-0.0271144	0.25928	0.256761	Field2:C1:2	baeR	b2079	transcriptional response regulatory protein (sensor BaeS)	Regulatory function	RNA synthesis, modification, DNA transcription	AE000297	1788394
2654	79791.6	50882.7	0.0237977	0.0223578	0.0230777	-1.0644	-0.0271064	0.662575	0.56066	Field2:L15:4	chpS	b4224	suppressor of inhibitory function of ChpB, PemI-like, autoregulated	Cell processes	Not classified	AE000494	1790671
928	31834.2	21861.9	0.00943436	0.00886371	0.00914904	-1.06438	-0.0270966	0.124735	0.122647	Field1:P15:2	ybbW	b0511	putative transport protein	Putative transport proteins	Not classified	AE000157	1786721
155	33104	23475.5	0.00959832	0.00901885	0.00930858	-1.06425	-0.0270441	0.472056	0.484792	Field1:E15:2	rpoN	b3202	RNA polymerase, sigma(54 or 60) factor; nitrogen and fermentation regulation	Regulatory function	Global regulatory functions	AE000399	1789594
3894	40740.4	28604.9	0.0120391	0.0113152	0.0116771	-1.06398	-0.0269335	0.0429429	0.0401009	Field3:L13:1	yrbD	b3193	orf, hypothetical protein	Hypothetical, unclassified, unknown	Unknown	AE000399	1789584
4095	51756.6	36538.2	0.0152909	0.0143715	0.0148312	-1.06397	-0.026929	0.0266646	0.0282079	Field3:N15:3	b3837	b3837	putative histone	Putative factors	Not classified	AE000459	2367311
4123	42028.9	29862.9	0.0125701	0.0118148	0.0121925	-1.06393	-0.0269138	0.142383	0.137632	Field3:F23:3	yiiQ	b3920	orf, hypothetical protein	Hypothetical, unclassified, unknown	Unknown	AE000466	1790354
496	27366.6	20245.3	0.00831351	0.00781468	0.00806409	-1.06383	-0.0268732	0.537821	0.589071	Field1:O4:2	rcsB	b2217	positive response regulator for colanic capsule biosynthesis, (sensor, RcsC)	Regulatory function	Surface polysaccharides and antigens	AE000310	1788546
271	48605.4	33827.7	0.0144478	0.0135827	0.0140153	-1.0637	-0.026818	0.0384028	0.03739	Field1:M19:3	yhfR	b3375	putative transcriptional regulator	Putative regulatory proteins	Not classified	AE000413	1789776
3447	33528.1	23715.6	0.0100033	0.00940555	0.00970442	-1.06355	-0.0267586	0.243362	0.252932	Field3:M21:4	b1983	b1983	orf, hypothetical protein	Hypothetical, unclassified, unknown	Unknown	AE000290	1788294
4185	16983.8	11710.5	0.0050109	0.00471169	0.00486129	-1.0635	-0.0267394	0.14521	0.150428	Field3:B15:4	yjeN	b4157	orf, hypothetical protein	Hypothetical, unclassified, unknown	Unknown	AE000488	1790601
251	11579.6	7654.27	0.00349296	0.00325561	0.00337428	-1.06347	-0.026727	0.534455	0.505472	Field1:E15:3	oraA	b2698	regulator, OraA protein	Putative regulatory proteins	Not classified	AE000354	1789050
691	84489.5	62578.2	0.0249888	0.0235011	0.0242449	-1.0633	-0.0266572	0.496886	0.449936	Field1:E6:4	artJ	b0860	arginine 3rd transport system periplasmic binding protein	Transport and binding proteins	Transport of small molecules: Amino acids, amines	AE000188	1787085
2387	43605.4	29752.2	0.0132607	0.0124717	0.0128662	-1.06326	-0.0266391	0.572303	0.580165	Field2:F21:1	mhpD	b0350	2-keto-4-pentenoate hydratase	Carbon compound catabolism	Degradation of small molecules: Carbon compounds	AE000142	1786546
2157	36912.5	24975.4	0.0113088	0.0106384	0.0109736	-1.06302	-0.0265425	0.663336	0.672549	Field2:I12:3	eda	b1850	2-keto-3-deoxygluconate 6-phosphate aldolase and 2-keto-4-hydroxyglutarate aldolase	Central intermediary metabolism	Central intermediary metabolism: Entner-Douderoff	AE000279	1788156
3906	45588.5	32293.5	0.013436	0.0126397	0.0130378	-1.063	-0.026533	0.116695	0.118651	Field3:D17:1	yhcE	b3217	orf, hypothetical protein	Hypothetical, unclassified, unknown	Unknown	AE000401	1789611
3806	26413.3	18893.4	0.00774984	0.00729124	0.00752054	-1.0629	-0.0264917	0.292938	0.29099	Field3:K16:4	b2981	b2981	orf, hypothetical protein	Hypothetical, unclassified, unknown	Unknown	AE000381	1789354
2006	23351.4	16287.8	0.00679515	0.00639333	0.00659424	-1.06285	-0.0264719	0.348546	0.3633	Field2:K22:1	add	b1623	adenosine deaminase	Nucleotide biosynthesis and metabolism	Salvage of nucleosides and nucleotides	AE000258	1787910
99	31698.3	21450.5	0.00965762	0.00908726	0.00937244	-1.06277	-0.0264374	0.651378	0.655436	Field1:E1:2	xylA	b3565	D-xylose isomerase	Carbon compound catabolism	Degradation of small molecules: Carbon compounds	AE000433	1789988
3085	65389.7	44144.6	0.0193351	0.0181934	0.0187643	-1.06276	-0.0264337	0.287553	0.27663	Field3:I3:1	ychG	b1239	orf, hypothetical protein	Hypothetical, unclassified, unknown	Unknown	AE000222	1787491
747	13499.9	9399.23	0.00404174	0.00380308	0.00392241	-1.06275	-0.0264328	0.286091	0.299382	Field1:E20:4	araG	b1900	ATP-binding component of high-affinity L-arabinose transport system	Transport and binding proteins	Transport of small molecules: Carbohydrates, organic acids, alcohols	AE000283	1788210
2330	27433.3	19645.3	0.00814494	0.00766415	0.00790454	-1.06273	-0.0264239	0.32643	0.334719	Field2:D7:1	cobU	b1993	cobinamide kinase/cobinamide phosphate guanylyltransferase	Biosynthesis of cofactors, prosthetic groups and carriers	Biosynthesis of cofactors, carriers: Cobalamin	AE000291	1788302
3115	71483.4	50557.2	0.0213411	0.0200815	0.0207113	-1.06272	-0.0264194	0.10387	0.0982819	Field3:E11:1	ydaL	b1340	orf, hypothetical protein	Hypothetical, unclassified, unknown	Unknown	AE000232	1787602
1592	61570.6	44053.9	0.0185739	0.0174795	0.0180267	-1.06261	-0.0263753	0.352202	0.367753	Field2:O13:1	mioC	b3742	initiation of chromosome replication	DNA replication, repair, restriction/modification	DNA - replication, repair, restriction/modification	AE000451	1790181
1439	16055.3	11260.4	0.00484761	0.00456205	0.00470483	-1.06259	-0.0263676	0.445465	0.48601	Field1:N24:3	yhaI	b3104	putative cytochrome	Putative enzymes	Not classified	AE000392	1789491
3584	16047	10999.4	0.00495489	0.00466364	0.00480927	-1.06245	-0.0263093	0.700489	0.742728	Field3:O8:2	b2363	b2363	orf, hypothetical protein	Hypothetical, unclassified, unknown	Unknown	AE000324	1788705
1035	20736.7	14781.5	0.0061987	0.00583506	0.00601688	-1.06232	-0.026255	0.199981	0.191665	Field1:F19:3	yidE	b3685	putative transport protein	Putative transport proteins	Not classified	AE000445	1790119
2379	33338.3	23288.9	0.0100802	0.00949088	0.00978552	-1.06209	-0.0261609	0.447947	0.481235	Field2:F19:1	b0011	b0011	putative oxidoreductase	Putative enzymes	Not classified	AE000112	1786193
2227	26387.1	17947.7	0.00762501	0.00717927	0.00740214	-1.06209	-0.0261598	0.490777	0.533982	Field2:E6:4	agaC	b3139	PTS system N-acetylgalactosamine-specific IIC component 1	Transport and binding proteins	Central intermediary metabolism: Amino sugars	AE000395	1789528
1732	31332.5	22177.5	0.00922853	0.00868983	0.00895918	-1.06199	-0.0261212	0.0979158	0.0975145	Field2:G1:3	eco	b2209	ecotin, a serine protease inhibitor	Regulatory function	Degradation of proteins, peptides, glyco	AE000310	1788538
1371	519566	373933	0.144475	0.136044	0.14026	-1.06198	-0.0261143	0.80548	0.909067	Field1:F8:3	napG	b2205	ferredoxin-type protein: electron transfer	Energy metabolism	Energy metabolism, carbon: Electron transport	AE000309	1788533
2567	37311	25185.3	0.0112186	0.0105639	0.0108912	-1.06197	-0.026112	0.508533	0.483586	Field2:N17:3	yqjG	b3102	putative transferase	Putative enzymes	Not classified	AE000392	1789489
3337	139960	97367.5	0.0413983	0.0389845	0.0401914	-1.06192	-0.02609	0.00467453	0.00549668	Field3:A19:3	ydjE	b1769	putative transport protein	Putative transport proteins	Not classified	AE000272	1788068
2530	39483.4	26844.4	0.0117196	0.0110369	0.0113783	-1.06186	-0.026066	0.349824	0.320557	Field2:D9:3	b2736	b2736	putative dehydrogenase	Putative enzymes	Not classified	AE000357	1789092
1792	158536	113817	0.047285	0.0445364	0.0459107	-1.06171	-0.0260078	0.308633	0.288054	Field2:O15:3	rpsC	b3314	30S ribosomal subunit protein S3	Translation, post-translational modification	Ribosomal proteins - synthesis, modification	AE000408	1789710
1585	64092.1	45021.2	0.0191282	0.0180189	0.0185736	-1.06156	-0.0259445	0.121918	0.125493	Field2:A13:1	gyrB	b3699	DNA gyrase subunit B, type II topoisomerase, ATPase activity	DNA replication, repair, restriction/modification	DNA - replication, repair, restriction/modification	AE000447	1790134
733	61477.9	41973	0.017956	0.0169156	0.0174358	-1.06151	-0.0259225	0.278643	0.281759	Field1:I16:4	b1486	b1486	putative transport system permease protein	Putative transport proteins	Not classified	AE000245	1787761
1665	43521.3	29428.9	0.0128557	0.0121124	0.0124841	-1.06137	-0.0258653	0.288382	0.278794	Field2:A9:2	mcrD	b4344	inhibits McrE 5-methylcytosine restriction system	Regulatory function	Degradation of DNA	AE000505	1790803
933	85314.7	63511.4	0.0256766	0.0241926	0.0249346	-1.06134	-0.0258546	0.470424	0.458342	Field1:J17:2	ybdG	b0577	putative transport	Putative transport proteins	Not classified	AE000163	1786791
2620	63702.6	42738.2	0.0188308	0.017747	0.0182889	-1.06107	-0.0257436	0.37761	0.355026	Field2:H7:4	yjgB	b4269	putative oxidoreductase	Putative enzymes	Not classified	AE000497	1790720
2259	67226.8	45265.8	0.0201922	0.0190315	0.0196119	-1.06099	-0.0257097	0.510949	0.48397	Field2:E14:4	phnP	b4092	phosphonate metabolism	Central intermediary metabolism	Central intermediary metabolism: Phosphorus compounds	AE000482	1790530
3928	91936.8	63936.5	0.0284947	0.0268591	0.0276769	-1.0609	-0.0256734	0.710321	0.79065	Field3:P21:1	smf_2	b3285	orf, fragment 2	Hypothetical, unclassified, unknown	Unknown	AE000407	1789680
342	21597.5	15287	0.00645055	0.00608052	0.00626553	-1.06085	-0.025656	0.110918	0.110305	Field1:K13:4	b1157	b1157	putative tail fiber protein	Phage, transposon, or plasmid	Not classified	AE000214	1787403
3769	109115	74992.2	0.0331466	0.0312476	0.0321971	-1.06077	-0.0256216	0.573948	0.585479	Field3:A8:4	ygeW	b2870	putative carbamoyl transferase	Putative enzymes	Not classified	AE000370	1789234
2663	90481.2	61842.9	0.0266547	0.0251288	0.0258917	-1.06072	-0.0256007	0.138759	0.141382	Field2:N17:4	yaaF	b0030	orf, hypothetical protein	Hypothetical, unclassified, unknown	Unknown	AE000113	1786213
267	94058.4	63203	0.0272327	0.0256745	0.0264536	-1.06069	-0.0255887	0.478941	0.513474	Field1:E19:3	yhbM	b3163	putative control proteins	Putative regulatory proteins	Not classified	AE000397	1789554
279	61398.9	44301.2	0.0185138	0.0174563	0.017985	-1.06058	-0.0255415	0.371532	0.386138	Field1:M21:3	yhjB	b3520	putative regulator	Putative regulatory proteins	Not classified	AE000428	1789937
3665	50187.8	38542.4	0.0148216	0.0139763	0.014399	-1.06048	-0.025504	0.686812	0.576115	Field3:A6:3	yfjA	b2608	orf, hypothetical protein	Hypothetical, unclassified, unknown	Unknown	AE000346	1788960
227	24904.5	16316.1	0.00720334	0.00679303	0.00699818	-1.0604	-0.0254699	0.562701	0.571407	Field1:E9:3	uvrY	b1914	putative 2-component transcriptional regulator	Putative regulatory proteins	Not classified	AE000284	1788222
105	17217.7	11785.2	0.00524607	0.00494836	0.00509721	-1.06016	-0.0253732	0.633289	0.645263	Field1:A3:2	mtlR	b3601	repressor for mtl	Regulatory function	Degradation of small molecules: Carbon compounds	AE000438	1790029
1642	79850.5	54736.4	0.0239727	0.0226124	0.0232926	-1.06016	-0.0253703	0.407064	0.397265	Field2:C3:2	exo	b2798	5'-3' exonuclease	DNA replication, repair, restriction/modification	Degradation of DNA	AE000363	1789162
3878	23297.3	16187	0.00686047	0.00647159	0.00666603	-1.06009	-0.0253428	0.0772998	0.0776761	Field3:L9:1	yraN	b3148	orf, hypothetical protein	Hypothetical, unclassified, unknown	Unknown	AE000396	1789538
1923	43973	30606.6	0.0132216	0.0124749	0.0128483	-1.05986	-0.0252484	0.373391	0.382996	Field2:E2:1	sdaB	b2797	L-serine dehydratase (deaminase), L-SD2	Carbon compound catabolism	Degradation of small molecules: Amino acids	AE000363	1789161
1840	60203.6	45078.4	0.017873	0.0168647	0.0173688	-1.05979	-0.0252191	0.566714	0.505855	Field2:O3:4	rplI	b4203	50S ribosomal subunit protein L9	Translation, post-translational modification	Ribosomal proteins - synthesis, modification	AE000491	1790647
1933	90972.2	68164.2	0.0276198	0.0260625	0.0268411	-1.05975	-0.0252045	0.59184	0.623391	Field2:I4:1	argG	b3172	argininosuccinate synthetase	Amino acid biosynthesis	Amino acid biosynthesis: Arginine	AE000398	1789563
702	90582.9	56851.1	0.0260452	0.024577	0.0253111	-1.05974	-0.0251992	0.696157	0.670561	Field1:K8:4	msyB	b1051	acidic protein suppresses mutants lacking function of protein export	Cell processes	Protein, peptide secretion	AE000206	1787289
2165	132198	91872.2	0.0390034	0.0368059	0.0379046	-1.0597	-0.0251848	0.0637253	0.0645982	Field2:I14:3	galF	b2042	homolog of Salmonella UTP--glucose-1-P uridyltransferase, probably a UDP-gal transferase	Putative enzymes	Central intermediary metabolism: Sugar-nucleotide biosynthesis, conversions	AE000295	1788355
2624	72355.3	49122.8	0.0212727	0.0200747	0.0206737	-1.05968	-0.0251743	0.239091	0.235876	Field2:P7:4	yjhP	b4306	putative methyltransferase	Putative enzymes	Not classified	AE000501	1790760
729	111454	77427.2	0.0338418	0.031938	0.0328899	-1.05961	-0.0251461	0.534155	0.557743	Field1:A16:4	ansP	b1453	L-asparagine permease	Transport and binding proteins	Transport of small molecules: Amino acids, amines	AE000242	1787725
2535	1.26934e+06	865486	0.391734	0.369718	0.380726	-1.05955	-0.0251209	0.714876	0.750057	Field2:N9:3	ygeT	b2867	putative dehydrogenase	Putative enzymes	Not classified	AE000370	1789231
3507	26708.1	18309.4	0.00805873	0.00760672	0.00783272	-1.05942	-0.0250693	0.520537	0.508425	Field3:E14:1	yehV	b2127	putative transcriptional regulator	Putative regulatory proteins	Not classified	AE000302	1788448
2553	23834.3	16375.8	0.00711291	0.00671406	0.00691348	-1.05941	-0.0250626	0.272599	0.269852	Field2:B15:3	b2974	b2974	putative endoglucanase	Putative cell structure	Not classified	AE000380	1789346
3952	23434.5	16324.8	0.00697793	0.00658674	0.00678233	-1.05939	-0.025056	0.0897315	0.0874746	Field3:P3:2	yhfL	b3369	orf, hypothetical protein	Hypothetical, unclassified, unknown	Unknown	AE000413	1789770
2754	52467.9	35723.9	0.0159899	0.0150949	0.0155424	-1.05929	-0.0250144	0.634198	0.640145	Field2:D18:1	yahL	b0326	orf, hypothetical protein	Hypothetical, unclassified, unknown	Unknown	AE000139	1786519
149	16053.5	10961.5	0.00495712	0.00467998	0.00481855	-1.05922	-0.0249851	0.746995	0.7851	Field1:I13:2	rseB	b2571	regulates activity of sigma-E factor	Regulatory function	Global regulatory functions	AE000343	1788924
1204	107497	75074	0.0328801	0.0310429	0.0319615	-1.05918	-0.0249714	0.61663	0.668636	Field1:H14:1	tolC	b3035	outer membrane channel; specific tolerance to colicin E1; segregation of daughter chromosomes	Cell processes	Cell division	AE000385	1789413
4196	23296.7	16198.1	0.00689976	0.00651439	0.00670707	-1.05916	-0.0249603	0.203054	0.195504	Field3:H17:4	yjfI	b4181	orf, hypothetical protein	Hypothetical, unclassified, unknown	Unknown	AE000490	1790624
2804	213595	147443	0.0640064	0.0604336	0.06222	-1.05912	-0.0249452	0.32236	0.319867	Field2:H6:2	ybaJ	b0461	orf, hypothetical protein	Hypothetical, unclassified, unknown	Unknown	AE000152	1786666
1736	56513.8	39761.6	0.0166105	0.0156851	0.0161478	-1.059	-0.0248951	0.128146	0.125299	Field2:O1:3	b2490	b2490	putative protein processing element	Putative factors	Not classified	AE000335	1788835
3664	27372.2	19364.2	0.00815142	0.00769782	0.00792462	-1.05893	-0.0248657	0.0456608	0.0414209	Field3:O4:3	yfiN	b2604	orf, hypothetical protein	Hypothetical, unclassified, unknown	Unknown	AE000346	1788956
650	56793.9	39698.6	0.0169417	0.0159999	0.0164708	-1.05887	-0.0248412	0.156745	0.152346	Field1:C20:3	secF	b0409	protein secretion, membrane protein	Transport and binding proteins	Protein, peptide secretion	AE000147	1786610
2489	23360.3	16335.5	0.006983	0.00659517	0.00678908	-1.05881	-0.0248164	0.154241	0.151853	Field2:B23:2	yohF	b2137	putative oxidoreductase	Putative enzymes	Not classified	AE000303	1788459
3007	22701.3	16151.4	0.00681236	0.00643428	0.00662332	-1.05876	-0.0247971	0.251351	0.257059	Field2:N8:4	yceB	b1063	orf, hypothetical protein	Hypothetical, unclassified, unknown	Unknown	AE000207	1787302
547	34058.9	23726.5	0.00992295	0.00937264	0.0096478	-1.05872	-0.0247793	0.384036	0.397742	Field1:E18:2	rfaZ	b3624	lipopolysaccharide core biosynthesis	Cell structure	Macromolecule metabolism: Lipopolysaccharide	AE000440	1790054
2280	81072.6	56863.3	0.0241222	0.0227868	0.0234545	-1.0586	-0.0247332	0.042038	0.0380212	Field2:O18:4	nadC	b0109	quinolinate phosphoribosyltransferase	Biosynthesis of cofactors, prosthetic groups and carriers	Biosynthesis of cofactors, carriers: Pyridine nucleotide	AE000120	1786299
2476	11524.8	8255.28	0.00347684	0.00324211	0.00335948	-1.05857	-0.0247182	0.366659	0.374956	Field2:H19:2	b1971	b1971	putative reductase	Putative enzymes	Not classified	AE000288	1788282
2063	30176.7	19570.7	0.00908144	0.00857919	0.00883031	-1.05854	-0.0247084	0.688828	0.599667	Field2:M12:2	pgsA	b1912	phosphatidylglycerophosphate synthetase = CDP-1,2-diacyl-sn-glycero-3-phosphate phosphatidyl transferase	Fatty acid and phospholipid metabolism	Macromolecule synthesis, modification: Phospholipids	AE000284	1788220
1710	490739	329804	0.146332	0.138241	0.142287	-1.05853	-0.0247021	0.480385	0.447384	Field2:K19:2	prfA	b1211	peptide chain release factor RF-1	Translation, post-translational modification	Proteins - translation and modification	AE000219	1787462
4192	19328.6	12918.6	0.00575392	0.00543664	0.00559528	-1.05836	-0.0246333	0.50356	0.465183	Field3:P15:4	yjeT	b4176	orf, hypothetical protein	Hypothetical, unclassified, unknown	Unknown	AE000490	1790619
759	90784.2	63852.5	0.0269125	0.0254286	0.0261705	-1.05836	-0.0246331	0.00288447	0.00291587	Field1:M22:4	mglB	b2150	galactose-binding transport protein; receptor for galactose taxis	Transport and binding proteins	Transport of small molecules: Carbohydrates, organic acids, alcohols	AE000304	1788473
164	80275.9	58877.7	0.023733	0.0224248	0.0230789	-1.05834	-0.0246248	0.425833	0.401612	Field1:G17:2	gppA	b3779	guanosine pentaphosphatase; exopolyphosphatase	Regulatory function	Global regulatory functions	AE000454	1790213
3554	33053.2	23733.4	0.00970819	0.0091746	0.0094414	-1.05816	-0.0245511	0.288946	0.285288	Field3:C2:2	yfbN	b2273	orf, hypothetical protein	Hypothetical, unclassified, unknown	Unknown	AE000317	1788609
4072	41106	28512.8	0.0123846	0.0117053	0.0120449	-1.05803	-0.024498	0.493535	0.480979	Field3:P9:3	yieP	b3755	orf, hypothetical protein	Hypothetical, unclassified, unknown	Unknown	AE000452	1790196
3047	31197.6	19891.8	0.00917021	0.00866767	0.00891894	-1.05798	-0.0244765	0.663989	0.572223	Field2:N18:4	b1153	b1153	orf, hypothetical protein	Hypothetical, unclassified, unknown	Unknown	AE000214	1787399
1910	21142.5	14331	0.0063213	0.00597545	0.00614838	-1.05788	-0.0244361	0.501134	0.467147	Field2:K21:4	dsdC	b2364	D-serine dehydratase (deaminase) transcriptional activator	Regulatory function	Degradation of small molecules: Amino acids	AE000324	1788706
3454	15090	10788.7	0.00448974	0.00424431	0.00436703	-1.05783	-0.0244143	0.288002	0.293929	Field3:K23:4	b1998	b1998	orf, hypothetical protein	Hypothetical, unclassified, unknown	Unknown	AE000291	1788307
628	109409	76156.2	0.0325445	0.0307665	0.0316555	-1.05779	-0.0243999	0.0815889	0.0824722	Field1:G14:3	yjfJ	b4182	putative alpha helical protein	Hypothetical, unclassified, unknown	Not classified	AE000490	1790625
2796	172680	121592	0.0520064	0.0491677	0.0505871	-1.05773	-0.0243768	0.398682	0.427938	Field2:H4:2	ybaX	b0444	orf, hypothetical protein	Hypothetical, unclassified, unknown	Unknown	AE000150	1786648
2012	64134.5	45709.6	0.0190046	0.0179673	0.0184859	-1.05773	-0.0243759	0.199029	0.208588	Field2:G24:1	nrdA	b2234	ribonucleoside diphosphate reductase 1, alpha subunit, B1	Nucleotide biosynthesis and metabolism	2'-Deoxyribonucleotide metabolism	AE000313	2367133
3961	34187.3	23288.1	0.0103981	0.00983087	0.0101145	-1.0577	-0.0243612	0.626183	0.624107	Field3:B7:2	yrfA	b3392	orf, hypothetical protein	Hypothetical, unclassified, unknown	Unknown	AE000414	1789794
3876	373688	258310	0.116018	0.109691	0.112855	-1.05768	-0.0243541	0.740754	0.810948	Field3:H9:1	yhaV	b3130	orf, hypothetical protein	Hypothetical, unclassified, unknown	Unknown	AE000394	1789518
2164	392986	245213	0.119602	0.113086	0.116344	-1.05762	-0.0243303	0.794117	0.65028	Field2:G14:3	rfbB	b2041	dTDP-glucose 4,6 dehydratase	Central intermediary metabolism	Central intermediary metabolism: Sugar-nucleotide biosynthesis, conversions	AE000294	1788353
1606	58895.9	43141.9	0.0176899	0.0167272	0.0172086	-1.05755	-0.0243026	0.404599	0.406366	Field2:K17:1	holC	b4259	DNA polymerase III, chi subunit	DNA replication, repair, restriction/modification	DNA - replication, repair, restriction/modification	AE000496	1790709
814	228369	156361	0.0696781	0.0658888	0.0677834	-1.05751	-0.0242847	0.645298	0.654258	Field1:L11:1	hofF	b3327	putative general protein secretion protein	Putative transport proteins	Not classified	AE000409	1789724
262	32815.6	23206.4	0.00989455	0.00935649	0.00962552	-1.05751	-0.0242831	0.419416	0.435368	Field1:K17:3	ygiX	b3025	putative 2-component transcriptional regulator	Putative regulatory proteins	Not classified	AE000384	1789402
315	44293.9	31936.6	0.0131275	0.0124139	0.0127707	-1.05748	-0.0242736	0.198651	0.197338	Field1:E7:4	insB_2	b0264	IS1 protein InsB	Phage, transposon, or plasmid	Transposon-related functions	AE000134	1786459
2155	178234	116738	0.053198	0.0503082	0.0517531	-1.05744	-0.0242573	0.631589	0.557526	Field2:E12:3	b1757	b1757	putative thiosulfate sulfur transferase	Putative enzymes	Central intermediary metabolism: Sulfur metabolism	AE000270	1788054
3885	19060.9	13316.4	0.00571244	0.00540236	0.0055574	-1.0574	-0.0242378	0.311136	0.308253	Field3:J11:1	yhbS	b3156	orf, hypothetical protein	Hypothetical, unclassified, unknown	Unknown	AE000396	1789546
3831	74019.5	52228.6	0.0211561	0.0200089	0.0205825	-1.05733	-0.0242117	0.666433	0.735968	Field3:M22:4	yqiE	b3034	orf, hypothetical protein	Hypothetical, unclassified, unknown	Unknown	AE000385	1789412
280	30223.9	21012.3	0.00870469	0.00823288	0.00846879	-1.05731	-0.0242017	0.566888	0.627756	Field1:O21:3	yhjC	b3521	putative transcriptional regulator LYSR-type	Putative regulatory proteins	Not classified	AE000428	1789938
4017	14695.3	9642.78	0.00427887	0.00404731	0.00416309	-1.05721	-0.0241627	0.611263	0.607622	Field3:B21:2	yhjR	b3535	orf, hypothetical protein	Hypothetical, unclassified, unknown	Unknown	AE000430	1789956
1705	65714.3	46778.3	0.0195934	0.0185332	0.0190633	-1.05721	-0.0241604	0.223631	0.224473	Field2:A19:2	ycdV	b1031	putative ribosomal protein	Putative cell structure	Not classified	AE000205	1787269
3543	66150.9	46112.8	0.0198009	0.01873	0.0192655	-1.05717	-0.024146	0.287588	0.285313	Field3:M22:1	b2245	b2245	orf, hypothetical protein	Hypothetical, unclassified, unknown	Unknown	AE000314	1788578
3281	83827.2	58750.3	0.0247981	0.0234584	0.0241282	-1.05711	-0.0241197	0.0976312	0.0927765	Field3:A5:3	b1664	b1664	possible enzyme	Putative enzymes	Not classified	AE000261	1787954
3963	27861.9	18748.1	0.0084691	0.00801319	0.00824114	-1.05689	-0.0240317	0.676123	0.645049	Field3:F7:2	yrfC	b3394	orf, hypothetical protein	Hypothetical, unclassified, unknown	Unknown	AE000414	1789796
2176	23504.9	16331.4	0.00689164	0.00652114	0.00670639	-1.05681	-0.0239986	0.191352	0.188018	Field2:O16:3	b2379	b2379	putative aminotransferase	Putative enzymes	Not classified	AE000326	1788722
908	52268.4	38241.1	0.0154354	0.0146071	0.0150212	-1.0567	-0.0239532	0.403108	0.379991	Field1:H11:2	fecA	b4291	outer membrane receptor; citrate-dependent iron transport, outer membrane receptor	Transport and binding proteins	Transport of small molecules: Cations	AE000499	1790743
1595	33864.6	22973.9	0.0101114	0.00956996	0.0098407	-1.05658	-0.0239035	0.452319	0.426731	Field2:E15:1	uvrD	b3813	DNA-dependent ATPase I and helicase II	DNA replication, repair, restriction/modification	DNA - replication, repair, restriction/modification	AE000457	2367296
1658	100896	71267.4	0.0286633	0.0271301	0.0278967	-1.05652	-0.0238759	0.716602	0.799403	Field2:C7:2	rhoL	b3782	rho operon leader peptide	Transcription, RNA processing and degradation	RNA synthesis, modification, DNA transcription	AE000454	1790216
2600	13895.7	9493.98	0.00420672	0.00398282	0.00409477	-1.05622	-0.0237532	0.602339	0.583344	Field3:H8:2	yieL	b3719	putative xylanase	Putative enzymes	Not classified	AE000449	1790156
1678	19546.8	13261.3	0.00589015	0.00557732	0.00573373	-1.05609	-0.0237006	0.581024	0.550003	Field2:K11:2	prfH	b0236	probable peptide chain release factor	Translation, post-translational modification	Proteins - translation and modification	AE000132	1786431
4160	11661.4	8326.2	0.00357625	0.00338648	0.00348136	-1.05604	-0.02368	0.709117	0.796246	Field3:P7:4	yjcB	b4060	orf, hypothetical protein	Hypothetical, unclassified, unknown	Unknown	AE000479	1790495
3667	59263	42014.3	0.0174762	0.0165491	0.0170126	-1.05602	-0.023674	0.158573	0.166114	Field3:E6:3	ypjE	b2612	orf, hypothetical protein	Hypothetical, unclassified, unknown	Unknown	AE000347	1788965
1714	42684.6	30329.3	0.0127961	0.012119	0.0124575	-1.05586	-0.0236081	0.267984	0.270515	Field2:C21:2	dcp	b1538	dipeptidyl carboxypeptidase II	Carbon compound catabolism	Degradation of proteins, peptides, glyco	AE000251	1787819
2741	42568	30305.5	0.0128175	0.0121394	0.0124785	-1.05585	-0.0236041	0.374355	0.400253	Field2:J14:1	ykgB	b0301	orf, hypothetical protein	Hypothetical, unclassified, unknown	Unknown	AE000137	1786492
3273	49383.1	34022.2	0.0145109	0.0137448	0.0141278	-1.05574	-0.0235576	0.220791	0.216565	Field3:A3:3	b1647	b1647	orf, hypothetical protein	Hypothetical, unclassified, unknown	Unknown	AE000260	1787936
372	87183.6	59931.7	0.0254104	0.0240696	0.02474	-1.0557	-0.0235425	0.354812	0.369303	Field1:G21:4	b2442	b2442	putative prophage integrase	Phage, transposon, or plasmid	Not classified	AE000331	1788783
3087	49112.9	35158	0.0145193	0.0137534	0.0141363	-1.05569	-0.0235362	0.0969815	0.100217	Field3:M3:1	b1248	b1248	orf, hypothetical protein	Hypothetical, unclassified, unknown	Unknown	AE000223	1787501
1802	142919	102989	0.0427112	0.04046	0.0415856	-1.05564	-0.0235163	0.161	0.161848	Field2:C19:3	fusA	b3340	GTP-binding protein chain elongation factor EF-G	Translation, post-translational modification	Proteins - translation and modification	AE000410	1789738
1582	71963.5	51342.4	0.0221678	0.0210009	0.0215844	-1.05557	-0.0234852	0.679336	0.769148	Field2:K11:1	rph	b3643	RNase PH	Transcription, RNA processing and degradation	Degradation of RNA	AE000441	1790074
1112	61047.9	41812.2	0.0181869	0.0172305	0.0177087	-1.05551	-0.0234618	0.358267	0.346408	Field1:P13:4	cspD	b0880	cold shock protein	Cell processes	Not classified	AE000190	1787107
2467	14835.9	10240.6	0.00446077	0.00422622	0.00434349	-1.0555	-0.0234584	0.453998	0.451755	Field2:F17:2	b1680	b1680	orf, hypothetical protein	Hypothetical, unclassified, unknown	Unknown	AE000263	1787970
719	81870.2	57594	0.0241225	0.0228546	0.0234886	-1.05548	-0.0234482	0.0748551	0.0750535	Field1:M12:4	kch	b1250	putative potassium channel protein	Putative transport proteins	Not classified	AE000223	1787503
2743	11580.6	8017.88	0.00356789	0.00338054	0.00347422	-1.05542	-0.0234251	0.716606	0.761037	Field2:N14:1	ykgI	b0303	orf, hypothetical protein	Hypothetical, unclassified, unknown	Unknown	AE000137	1786494
4262	57267.2	40154.4	0.017102	0.016205	0.0166535	-1.05535	-0.0233975	0.168137	0.169691	Field3:L10:1	yjiK	b4333	orf, hypothetical protein	Hypothetical, unclassified, unknown	Unknown	AE000504	1790790
1141	20790.1	14323	0.00618516	0.00586101	0.00602309	-1.05531	-0.0233789	0.265645	0.258789	Field1:J21:4	osmB	b1283	osmotically inducible lipoprotein	Cell processes	Osmotic adaptation	AE000226	1787539
2975	132531	92783.4	0.0400788	0.0379784	0.0390286	-1.05531	-0.0233781	0.486577	0.506435	Field2:N24:3	b1008	b1008	putative enzyme	Putative enzymes	Not classified	AE000202	1787243
1904	37511.5	26050.3	0.0111818	0.0105959	0.0108889	-1.0553	-0.023376	0.19031	0.190877	Field2:O19:4	hisH	b2023	glutamine amidotransferase subunit of heterodimer with HisF = imidazole glycerol phosphate synthase holoenzyme	Amino acid biosynthesis	Amino acid biosynthesis: Histidine	AE000293	1788334
3586	30831.4	21375.5	0.00901247	0.00854053	0.0087765	-1.05526	-0.0233591	0.292541	0.304511	Field3:C10:2	b2374	b2374	putative enzyme	Putative enzymes	Not classified	AE000325	1788717
414	86956.1	59500.7	0.0255605	0.0242238	0.0248921	-1.05518	-0.0233267	0.448166	0.436671	Field1:K8:1	yaeC	b0197	putative lipoprotein	putative membrane protein	Not classified	AE000129	1786396
4085	73093.9	49935.7	0.0218319	0.0206943	0.0212631	-1.05498	-0.0232424	0.416257	0.397784	Field3:J13:3	rarD	b3819	orf, hypothetical protein	Hypothetical, unclassified, unknown	Unknown	AE000457	1790252
3306	63086.3	42655.2	0.018725	0.0177499	0.0182374	-1.05493	-0.0232252	0.452171	0.428224	Field3:C11:3	ydiA	b1703	orf, hypothetical protein	Hypothetical, unclassified, unknown	Unknown	AE000265	1787995
3881	17824.4	12225.7	0.00542129	0.00513912	0.0052802	-1.05491	-0.0232138	0.644755	0.64824	Field3:B11:1	yraR	b3152	orf, hypothetical protein	Hypothetical, unclassified, unknown	Unknown	AE000396	1789542
1543	24562.8	18354.9	0.00757501	0.00718097	0.00737799	-1.05487	-0.0232004	0.706204	0.82489	Field2:M1:1	rnd	b1804	RNase D, processes tRNA precursor	Transcription, RNA processing and degradation	Degradation of RNA	AE000274	1788105
2807	206599	143053	0.0619955	0.0587723	0.0603839	-1.05484	-0.0231873	0.387555	0.384531	Field2:N6:2	ybaK	b0481	orf, hypothetical protein	Hypothetical, unclassified, unknown	Unknown	AE000154	1786688
2724	11397.8	7866.45	0.00346448	0.00321074	0.00333761	-1.05481	-0.0231722	0.443955	0.48863	Field2:H10:1	yagB	b0266	orf, hypothetical protein	Hypothetical, unclassified, unknown	Unknown	AE000134	1786461
1844	105598	73825	0.0318598	0.0302066	0.0310332	-1.05473	-0.0231412	0.463189	0.475779	Field2:G5:4	valS	b4258	valine tRNA synthetase	Translation, post-translational modification	Aminoacyl tRNA synthetases, tRNA modification	AE000496	1790708
2030	81596.3	59369.6	0.024178	0.0229278	0.0235529	-1.05453	-0.0230591	0.370619	0.36326	Field2:K4:2	purA	b4177	adenylosuccinate synthetase	Nucleotide biosynthesis and metabolism	Purine ribonucleotide biosynthesis	AE000490	1790620
804	72666.5	45923.3	0.0212003	0.0201044	0.0206524	-1.05451	-0.0230527	0.707448	0.616919	Field1:H9:1	exbD	b3005	uptake of enterochelin; tonB-dependent uptake of B colicins	Transport and binding proteins	Transport of small molecules: Cations	AE000383	1789380
3034	18227.7	12574.6	0.00549632	0.00521233	0.00535433	-1.05449	-0.0230404	0.514588	0.51054	Field2:D16:4	ymfD	b1137	orf, hypothetical protein	Hypothetical, unclassified, unknown	Unknown	AE000214	1787383
670	82920.3	57899	0.0246534	0.0233845	0.024019	-1.05427	-0.0229499	0.192896	0.188995	Field1:K24:3	potE	b0692	putrescine transport protein	Transport and binding proteins	Transport of small molecules: Amino acids, amines	AE000172	1786908
260	211066	148745	0.0636217	0.0603541	0.0619879	-1.05414	-0.0228983	0.422119	0.43936	Field1:G17:3	ygfI	b2921	putative transcriptional regulator LYSR-type	Putative regulatory proteins	Not classified	AE000375	1789288
2053	135527	98474.1	0.0400954	0.0380367	0.039066	-1.05413	-0.0228926	0.295057	0.285346	Field2:I10:2	fadR	b1187	negative regulator for fad regulon, and positive activator of fabA	Regulatory function	Degradation of small molecules: Fatty acids	AE000217	1787436
2783	20092.4	14028	0.00611716	0.00580397	0.00596056	-1.05396	-0.0228253	0.610976	0.639253	Field2:N24:1	b0395	b0395	orf, hypothetical protein	Hypothetical, unclassified, unknown	Unknown	AE000145	1786594
1350	45937.1	31238.9	0.0139481	0.0132359	0.013592	-1.05381	-0.0227637	0.653311	0.636434	Field1:L2:3	b1758	b1758	putative cytochrome oxidase	Putative enzymes	Not classified	AE000270	1788055
3994	43076.2	30161	0.0127664	0.0121153	0.0124409	-1.05374	-0.0227331	0.115939	0.125226	Field3:D15:2	yhhJ	b3485	putative transporter	Putative transport proteins	Not classified	AE000424	1789897
2744	90125	64905.6	0.0273562	0.0259615	0.0266589	-1.05372	-0.0227264	0.527523	0.574846	Field2:P14:1	ykgE	b0306	putative dehydrogenase subunit	Putative enzymes	Not classified	AE000137	1786497
2021	37529.7	24988.8	0.0112839	0.0107087	0.0109963	-1.05372	-0.0227234	0.656609	0.593489	Field2:I2:2	ndk	b2518	nucleoside diphosphate kinase	Nucleotide biosynthesis and metabolism	Purine ribonucleotide biosynthesis	AE000338	1788866
2519	42760.5	29345.8	0.012727	0.0120789	0.012403	-1.05366	-0.0226997	0.335449	0.323384	Field2:N5:3	b2534	b2534	putative enzyme (3.4.-)	Putative enzymes	Not classified	AE000340	1788884
1578	65898.8	47598.2	0.0194316	0.0184432	0.0189374	-1.05359	-0.0226734	0.325565	0.327109	Field2:C11:1	dam	b3387	DNA adenine methylase	DNA replication, repair, restriction/modification	DNA - replication, repair, restriction/modification	AE000414	1789789
2351	70197.3	51480.6	0.0211859	0.0201086	0.0206472	-1.05357	-0.0226646	0.499028	0.520238	Field2:N11:1	ispB	b3187	octaprenyl diphosphate synthase	Biosynthesis of cofactors, prosthetic groups and carriers	Biosynthesis of cofactors, carriers: Menaquinone, ubiquinone	AE000399	1789578
554	11704.9	8506.89	0.00352825	0.00334961	0.00343893	-1.05333	-0.0225647	0.531956	0.558907	Field1:C20:2	rfaG	b3631	glucosyltransferase I; lipopolysaccharide core biosynthesis	Cell structure	Macromolecule metabolism: Lipopolysaccharide	AE000440	1790061
1987	51230.7	36942.3	0.0153024	0.0145288	0.0149156	-1.05325	-0.0225309	0.200225	0.201626	Field2:E18:1	hpt	b0125	hypoxanthine phosphoribosyltransferase	Nucleotide biosynthesis and metabolism	Salvage of nucleosides and nucleotides	AE000122	1786317
913	19461.8	13544.9	0.00583035	0.00553615	0.00568325	-1.05314	-0.0224863	0.363209	0.360667	Field1:B13:2	yabJ	b0066	putative ATP-binding component of a transport system	Putative transport proteins	Not classified	AE000117	1786253
2929	30369.8	22047.5	0.00902503	0.00857039	0.00879771	-1.05305	-0.0224479	0.270876	0.266147	Field2:B14:3	ybjO	b0858	orf, hypothetical protein	Hypothetical, unclassified, unknown	Unknown	AE000187	1787082
3339	152933	107456	0.0453092	0.043029	0.0441691	-1.05299	-0.0224255	0.0441651	0.0436139	Field3:E19:3	b1775	b1775	putative transport protein	Putative transport proteins	Not classified	AE000272	1788074
2934	32498.6	22654.8	0.00963209	0.00914923	0.00939066	-1.05278	-0.0223361	0.119226	0.118484	Field2:L14:3	ycaC	b0897	orf, hypothetical protein	Hypothetical, unclassified, unknown	Unknown	AE000191	1787124
2415	33228.8	23709.3	0.0100654	0.00956104	0.0098132	-1.05275	-0.0223236	0.558623	0.5965	Field2:N3:2	b0868	b0868	putative nucleotide di-P-sugar epimerase or dehydratase	Putative enzymes	Not classified	AE000188	1787093
1969	89955.1	65744.8	0.0272861	0.0259191	0.0266026	-1.05274	-0.0223222	0.521386	0.565997	Field2:A14:1	argB	b3959	acetylglutamate kinase	Amino acid biosynthesis	Amino acid biosynthesis: Arginine	AE000470	1790397
639	101462	70231.9	0.0303018	0.0287849	0.0295434	-1.0527	-0.0223026	0.334382	0.325719	Field1:M16:3	aroP	b0112	aromatic amino acid transport protein	Transport and binding proteins	Transport of small molecules: Amino acids, amines	AE000120	1786302
2784	22778.8	16678.3	0.00686831	0.00652469	0.0066965	-1.05266	-0.0222895	0.460909	0.479929	Field3:J8:2	proY	b0402	proline permease transport protein	Transport and binding proteins	Transport of small molecules: Amino acids, amines	AE000146	1786602
2914	82334.8	57529.4	0.0242191	0.0230123	0.0236157	-1.05244	-0.0221985	0.128976	0.128399	Field2:D10:3	b0817	b0817	putative toxin	Putative transport proteins	Not classified	AE000184	1787038
3307	16484.2	11089.3	0.00515899	0.00490202	0.00503051	-1.05242	-0.0221895	0.821254	0.853991	Field3:E11:3	ydiE	b1705	orf, hypothetical protein	Hypothetical, unclassified, unknown	Unknown	AE000266	1787998
2591	78780.5	53178	0.0235289	0.0223588	0.0229438	-1.05233	-0.0221537	0.551459	0.511384	Field2:N23:3	yiaK	b3575	putative dehydrogenase	Putative enzymes	Not classified	AE000435	1790000
1005	49947.1	35180.6	0.0145225	0.0138016	0.0141621	-1.05223	-0.0221093	0.456202	0.479925	Field1:J11:3	yggB	b2924	putative transport protein	Putative transport proteins	Not classified	AE000375	1789291
1653	59262.3	41964.7	0.0176711	0.0167956	0.0172334	-1.05213	-0.022069	0.158703	0.149777	Field2:I5:2	greB	b3406	transcription elongation factor and transcript cleavage	Regulatory function	RNA synthesis, modification, DNA transcription	AE000416	1789810
1867	65932.1	47109.3	0.0196178	0.018646	0.0191319	-1.05212	-0.0220663	0.135037	0.136393	Field2:E11:4	proA	b0243	gamma-glutamylphosphate reductase	Amino acid biosynthesis	Amino acid biosynthesis: Proline	AE000132	1786438
2333	51903.5	36605.6	0.0155815	0.0148116	0.0151966	-1.05198	-0.0220083	0.351852	0.359364	Field2:J7:1	menE	b2260	o-succinylbenzoate-CoA ligase	Biosynthesis of cofactors, prosthetic groups and carriers	Biosynthesis of cofactors, carriers: Menaquinone, ubiquinone	AE000316	1788595
346	124687	85273.9	0.039083	0.037152	0.0381175	-1.05198	-0.0220061	0.809438	0.877029	Field1:C15:4	pspB	b1305	phage shock protein	Phage, transposon, or plasmid	Phage-related functions and prophages	AE000228	1787563
1672	159857	106433	0.0487822	0.0463754	0.0475788	-1.0519	-0.0219738	0.739528	0.693846	Field2:O9:2	htrA	b0161	periplasmic serine protease Do; heat shock protein HtrA	Cell processes	Degradation of proteins, peptides, glyco	AE000125	1786356
274	12801.9	8865.74	0.0037089	0.00352603	0.00361747	-1.05186	-0.0219593	0.509387	0.550153	Field1:C21:3	yhhM	b3467	putative receptor	Putative factors	Not classified	AE000422	1789877
2023	85817.3	61040.9	0.0251262	0.0238881	0.0245072	-1.05183	-0.0219459	0.329635	0.331516	Field2:M2:2	thyA	b2827	thymidylate synthetase	Nucleotide biosynthesis and metabolism	2'-Deoxyribonucleotide metabolism	AE000366	1789191
194	31521.4	22370.7	0.00944381	0.00897948	0.00921165	-1.05171	-0.0218962	0.305415	0.307835	Field1:C1:3	ybcZ	b0570	putative 2-component sensor protein	Putative regulatory proteins	Not classified	AE000162	1786783
2508	44800.6	30443.9	0.0132275	0.0125781	0.0129028	-1.05163	-0.0218627	0.410365	0.392656	Field2:H3:3	b2373	b2373	putative enzyme	Putative enzymes	Not classified	AE000325	1788716
4195	82456	58707.9	0.0243512	0.0231567	0.0237539	-1.05159	-0.0218444	0.0519915	0.0546273	Field3:F17:4	yjfH	b4180	orf, hypothetical protein	Hypothetical, unclassified, unknown	Unknown	AE000490	1790623
2362	12665.1	9131.2	0.00372891	0.00354684	0.00363787	-1.05133	-0.0217406	0.300221	0.292455	Field2:D15:1	hemD	b3804	uroporphyrinogen III synthase	Biosynthesis of cofactors, prosthetic groups and carriers	Biosynthesis of cofactors, carriers: Heme, porphyrin	AE000456	1790236
3314	83481.9	58488.3	0.0244943	0.0233016	0.0238979	-1.05119	-0.0216793	0.186126	0.186921	Field3:C13:3	b1725	b1725	orf, hypothetical protein	Hypothetical, unclassified, unknown	Unknown	AE000267	1788019
2876	129311	92203.2	0.0388873	0.0369976	0.0379424	-1.05108	-0.0216342	0.351591	0.364404	Field2:H24:2	ybfM	b0681	orf, hypothetical protein	Hypothetical, unclassified, unknown	Unknown	AE000172	1786897
341	38266.5	26791	0.0112218	0.0106808	0.0109513	-1.05065	-0.0214591	0.235182	0.240444	Field1:I13:4	b1145	b1145	putative phage repressor	Phage, transposon, or plasmid	Not classified	AE000214	1787391
3206	13979.2	9744.08	0.00415852	0.00395809	0.00405831	-1.05064	-0.0214526	0.359429	0.34154	Field3:K9:2	ydeB	b1529	orf, hypothetical protein	Hypothetical, unclassified, unknown	Unknown	AE000250	1787809
760	98030.1	69809.2	0.0288228	0.0274347	0.0281288	-1.0506	-0.0214355	0.14597	0.144414	Field1:O22:4	cirA	b2155	outer membrane receptor for iron-regulated colicin I receptor; porin; requires tonB gene product	Transport and binding proteins	Outer membrane constituents	AE000304	1788478
4254	24638.5	18018.9	0.00721862	0.00687099	0.00704481	-1.0506	-0.0214354	0.512537	0.493517	Field3:L8:1	yjhT	b4310	orf, hypothetical protein	Hypothetical, unclassified, unknown	Unknown	AE000501	1790764
3212	20119.4	14579.2	0.0059066	0.0056223	0.00576445	-1.05057	-0.0214241	0.425121	0.417029	Field3:G11:2	ydfH	b1540	orf, hypothetical protein	Hypothetical, unclassified, unknown	Unknown	AE000251	1787821
1613	58291.4	42885.9	0.0176833	0.0168329	0.0172581	-1.05052	-0.0214045	0.548272	0.589526	Field2:I19:1	rob	b4396	right origin-binding protein	DNA replication, repair, restriction/modification	DNA - replication, repair, restriction/modification	AE000509	1790857
1874	64125.9	47469.6	0.0190525	0.0181364	0.0185945	-1.05051	-0.0214009	0.519358	0.467116	Field2:C13:4	aroG	b0754	3-deoxy-D-arabinoheptulosonate-7-phosphate synthase (DAHP synthetase, phenylalanine repressible)	Amino acid biosynthesis	Amino acid biosynthesis: Phenylalanine	AE000178	1786969
3229	29745.7	21123.2	0.00894209	0.00851241	0.00872725	-1.05048	-0.0213863	0.446744	0.474791	Field3:I15:2	relE	b1563	orf, hypothetical protein	Hypothetical, unclassified, unknown	Unknown	AE000253	1787846
2887	27921.7	19569.3	0.00831877	0.00791928	0.00811902	-1.05044	-0.0213732	0.183225	0.188478	Field2:N2:3	ybgA	b0707	orf, hypothetical protein	Hypothetical, unclassified, unknown	Unknown	AE000174	1786925
2568	113715	79478.2	0.033108	0.0315184	0.0323132	-1.05043	-0.0213683	0.414754	0.440168	Field2:P17:3	yhaE	b3125	putative dehydrogenase	Putative enzymes	Not classified	AE000394	1789513
2371	72820.1	49560	0.0216362	0.0206009	0.0211185	-1.05026	-0.0212961	0.468863	0.439145	Field2:F17:1	thiG	b3991	thiamin biosynthesis, thiazole moiety	Biosynthesis of cofactors, prosthetic groups and carriers	Biosynthesis of cofactors, carriers: Thiamin	AE000473	1790424
311	28333.3	19655	0.00798176	0.00760023	0.007791	-1.0502	-0.0212715	0.774178	0.918962	Field1:M5:4	yafZ	b0252	orf, hypothetical protein	Hypothetical, unclassified, unknown	Unknown	AE000133	1786446
1018	152689	112384	0.0439662	0.0418685	0.0429174	-1.0501	-0.0212313	0.70973	0.698064	Field1:D15:3	prlA	b3300	putative ATPase subunit of translocase	Putative transport proteins	Not classified	AE000408	1789696
2605	23200.9	16308.5	0.00655692	0.00624408	0.0064005	-1.0501	-0.0212313	0.766594	0.882409	Field2:J3:4	yihG	b3862	putative endonuclease	Putative enzymes	Not classified	AE000461	1790293
4087	41815.7	29130.3	0.0123876	0.0117995	0.0120936	-1.04984	-0.0211225	0.164377	0.163183	Field3:N13:3	yigJ	b3823	orf, hypothetical protein	Hypothetical, unclassified, unknown	Unknown	AE000458	2367302
3318	57387.7	40360.4	0.0170547	0.0162457	0.0166502	-1.0498	-0.0211047	0.178081	0.176181	Field3:K13:3	b1730	b1730	orf, hypothetical protein	Hypothetical, unclassified, unknown	Unknown	AE000268	1788025
2725	48702.1	34416.2	0.0145556	0.0138665	0.0142111	-1.0497	-0.0210642	0.307588	0.32139	Field2:J10:1	yagA	b0267	orf, hypothetical protein	Hypothetical, unclassified, unknown	Unknown	AE000134	1786462
3597	810998	579752	0.236799	0.225594	0.231197	-1.04967	-0.0210524	0.459052	0.486464	Field3:I12:2	b2392	b2392	putative transport system permease	Putative transport proteins	Not classified	AE000327	1788736
2336	48433.1	37502.4	0.0149008	0.0141961	0.0145484	-1.04964	-0.0210394	0.750875	0.80811	Field2:P7:1	menD	b2264	2-oxoglutarate decarboxylase; SHCHC synthase	Biosynthesis of cofactors, prosthetic groups and carriers	Biosynthesis of cofactors, carriers: Menaquinone, ubiquinone	AE000316	1788599
2122	27294.9	19254.7	0.00824663	0.00785685	0.00805174	-1.04961	-0.0210278	0.508658	0.529271	Field2:C4:3	ybdL	b0600	putative aminotransferase	Putative enzymes	Not classified	AE000165	1786816
3966	66953.2	47384.4	0.0194996	0.0185795	0.0190396	-1.04952	-0.0209927	0.435705	0.453966	Field3:L7:2	yrfH	b3400	orf, hypothetical protein	Hypothetical, unclassified, unknown	Unknown	AE000415	1789803
2373	45546.9	32557.8	0.0135763	0.012936	0.0132562	-1.0495	-0.0209837	0.0903057	0.0884954	Field2:J17:1	thiE	b3993	thiamin biosynthesis, thiazole moiety	Biosynthesis of cofactors, prosthetic groups and carriers	Biosynthesis of cofactors, carriers: Thiamin	AE000473	1790426
3682	126550	83551.8	0.0368529	0.035115	0.035984	-1.04949	-0.0209786	0.61464	0.590422	Field3:C10:3	b2636	b2636	orf, hypothetical protein	Hypothetical, unclassified, unknown	Unknown	AE000349	2367145
4009	816607	614600	0.240352	0.229035	0.234693	-1.04941	-0.0209462	0.643925	0.578378	Field3:B19:2	yhjD	b3522	orf, hypothetical protein	Hypothetical, unclassified, unknown	Unknown	AE000428	1789939
1210	59896.9	44903.4	0.0179038	0.0170611	0.0174825	-1.04939	-0.0209389	0.539794	0.511378	Field1:D16:1	cafA	b3247	bundles of cytoplasmic filaments	Cell processes	Cell division	AE000404	1789645
3619	26867.2	19069.9	0.00803974	0.00766141	0.00785057	-1.04938	-0.0209333	0.344205	0.355108	Field3:E18:2	cchB	b2456	detox protein	Hypothetical, unclassified, unknown	Not classified	AE000332	1788798
2859	12178.8	8874.01	0.00359108	0.00342386	0.00350747	-1.04884	-0.0207093	0.570103	0.598499	Field2:F20:2	ybeC	b0627	orf, hypothetical protein	Hypothetical, unclassified, unknown	Unknown	AE000167	1786845
337	38900.9	28697.4	0.0116164	0.0110757	0.011346	-1.04882	-0.0207003	0.398121	0.389844	Field1:A13:4	insB_4	b0988	IS1 protein InsB	Phage, transposon, or plasmid	Transposon-related functions	AE000200	1787223
4083	17017.4	11963.8	0.0050879	0.0048511	0.0049695	-1.04881	-0.0206984	0.446403	0.438895	Field3:F13:3	yigF	b3817	orf, hypothetical protein	Hypothetical, unclassified, unknown	Unknown	AE000457	1790250
1878	47905	35241.5	0.0143175	0.0136525	0.013985	-1.04871	-0.0206559	0.418255	0.405141	Field2:K13:4	aspC	b0928	aspartate aminotransferase	Amino acid biosynthesis	Amino acid biosynthesis: Aspartate	AE000195	1787159
2799	159059	113145	0.0479287	0.0457082	0.0468185	-1.04858	-0.0206014	0.447028	0.471429	Field2:N4:2	ybaZ	b0454	orf, hypothetical protein	Hypothetical, unclassified, unknown	Unknown	AE000151	1786659
2318	49556.9	36646.9	0.0151102	0.0144113	0.0147608	-1.04849	-0.020566	0.629632	0.695415	Field2:L3:1	hemM	b1209	an enzyme in main pathway of synthesis of 5-aminolevulinate, possibly glutamyl-tRNA dehydrogenase	Biosynthesis of cofactors, prosthetic groups and carriers	Biosynthesis of cofactors, carriers: Heme, porphyrin	AE000219	1787460
2791	61778.4	43469.7	0.0184652	0.0176121	0.0180387	-1.04844	-0.0205436	0.264545	0.265693	Field2:N2:2	thiJ	b0424	4-methyl-5(beta-hydroxyethyl)-thiazole monophosphate synthesis	Biosynthesis of cofactors, prosthetic groups and carriers	Biosynthesis of cofactors, carriers: Biotin	AE000148	1786626
3117	75568.6	54240.2	0.0228022	0.0217488	0.0222755	-1.04843	-0.0205411	0.465146	0.494162	Field3:I11:1	b1342	b1342	orf, hypothetical protein	Hypothetical, unclassified, unknown	Unknown	AE000232	1787604
1468	380324	253836	0.106604	0.101694	0.104149	-1.04829	-0.0204802	0.797475	0.977471	Field1:H8:4	fdoH	b3893	formate dehydrogenase-O, iron-sulfur subunit	Energy metabolism	Energy metabolism, carbon: Anaerobic respiration	AE000464	1790326
2245	36606.5	25904.8	0.0108239	0.0103258	0.0105748	-1.04824	-0.0204615	0.108618	0.10811	Field2:I10:4	wecC	b3787	UDP-N-acetyl-D-mannosaminuronic acid dehydrogenase; synthesis of enterobacterial common antigen (ECA)	Central intermediary metabolism	Central intermediary metabolism: Sugar-nucleotide biosynthesis, conversions	AE000455	2367284
1566	82375.2	63579.7	0.0241987	0.0230862	0.0236425	-1.04819	-0.02044	0.743948	0.632874	Field2:K7:1	recA	b2699	DNA strand exchange and renaturation, DNA-dependent ATPase, DNA- and ATP-dependent coprotease	DNA replication, repair, restriction/modification	DNA - replication, repair, restriction/modification	AE000354	1789051
1841	37638.1	24838.1	0.0111876	0.010675	0.0109313	-1.04802	-0.0203714	0.674011	0.592314	Field2:A5:4	fklB	b4207	FKBP-type 22KD peptidyl-prolyl cis-trans isomerase (rotamase)	Translation, post-translational modification	Proteins - translation and modification	AE000492	1790652
2510	49497.7	34155.1	0.0146205	0.0139509	0.0142857	-1.048	-0.0203613	0.40017	0.387314	Field2:L3:3	yfeH	b2410	putative cytochrome oxidase	Putative enzymes	Not classified	AE000328	1788749
2043	35472.6	24160.9	0.0106097	0.0101243	0.010367	-1.04794	-0.0203375	0.575577	0.529344	Field2:E8:2	tesB	b0452	acyl-CoA thioesterase II	Fatty acid and phospholipid metabolism	Fatty acid and phosphatidic acid biosynthesis	AE000151	1786657
1805	60418.8	44744.3	0.0176758	0.0168675	0.0172717	-1.04792	-0.0203286	0.601539	0.559681	Field2:I19:3	fkpA	b3347	FKBP-type peptidyl-prolyl cis-trans isomerase (rotamase)	Translation, post-translational modification	Proteins - translation and modification	AE000410	1789745
1486	892953	616808	0.254773	0.243148	0.24896	-1.04781	-0.0202822	0.71197	0.820503	Field1:L12:4	nrfE	b4074	formate-dependent nitrite reductase; possible assembly function	Energy metabolism	Energy metabolism, carbon: Anaerobic respiration	AE000481	1790511
2078	40893.8	28907.2	0.0121294	0.0115767	0.011853	-1.04774	-0.020255	0.153701	0.152467	Field2:K16:2	pssR	b3763	regulator of pssA	Regulatory function	Macromolecule synthesis, modification: Phospholipids	AE000453	1790199
2213	67005.2	46271.4	0.019916	0.0190089	0.0194624	-1.04772	-0.0202463	0.37276	0.361505	Field2:I2:4	epd	b2927	D-erythrose 4-phosphate dehydrogenase	Central intermediary metabolism	Central intermediary metabolism	AE000376	1789295
268	52349.1	37699	0.0153891	0.0146899	0.0150395	-1.0476	-0.020194	0.303157	0.30224	Field1:G19:3	yhcK	b3226	putative FADA-type transcriptional regulator	Putative regulatory proteins	Not classified	AE000402	1789621
2750	62127.4	44799.3	0.0187859	0.0179324	0.0183592	-1.04759	-0.020192	0.513059	0.548813	Field2:L16:1	yahE	b0319	orf, hypothetical protein	Hypothetical, unclassified, unknown	Unknown	AE000139	1786512
1581	96427.3	70387.8	0.0289453	0.0276317	0.0282885	-1.04754	-0.02017	0.417328	0.426319	Field2:I11:1	dfp	b3639	flavoprotein affecting synthesis of DNA and pantothenate metabolism	DNA replication, repair, restriction/modification	DNA - replication, repair, restriction/modification	AE000441	1790070
2572	27901.9	20371.4	0.00826568	0.00789059	0.00807813	-1.04754	-0.0201691	0.330684	0.322959	Field2:H19:3	yrbH	b3197	putative isomerase	Putative enzymes	Not classified	AE000399	1789588
3787	11362.8	7906.18	0.00344056	0.00322263	0.00333159	-1.04752	-0.0201628	0.503562	0.516161	Field3:E12:4	yggP	b2932	orf, hypothetical protein	Hypothetical, unclassified, unknown	Unknown	AE000376	1789300
2439	22713.7	16024.9	0.00686878	0.00655768	0.00671323	-1.04744	-0.0201299	0.609058	0.63816	Field2:N9:2	ycjL	b1298	probable amidotransferase subunit	Putative enzymes	Not classified	AE000228	1787556
374	27446.6	19646.2	0.00822619	0.00785431	0.00804025	-1.04735	-0.0200908	0.321603	0.326888	Field1:K21:4	intA	b2622	prophage CP4-57 integrase	Phage, transposon, or plasmid	Phage-related functions and prophages	AE000347	1788974
4050	18719	14542	0.00506499	0.00483622	0.0049506	-1.0473	-0.0200727	0.908722	0.926098	Field3:D5:3	yicN	b3663	orf, hypothetical protein	Hypothetical, unclassified, unknown	Unknown	AE000444	1790096
1316	69189.7	48980.2	0.0203628	0.019444	0.0199034	-1.04725	-0.0200511	0.13701	0.133829	Field1:H18:2	icdA	b1136	isocitrate dehydrogenase, specific for NADP+	Central intermediary metabolism	Energy metabolism, carbon: TCA cycle	AE000213	1787381
4002	18725.2	12865.1	0.00562631	0.00537271	0.00549951	-1.0472	-0.0200305	0.601898	0.573176	Field3:D17:2	yhiR	b3499	orf, hypothetical protein	Hypothetical, unclassified, unknown	Unknown	AE000426	1789914
1275	46310.6	32736.7	0.0132087	0.0126139	0.0129113	-1.04716	-0.0200112	0.727628	0.815939	Field1:F8:2	cyoB	b0431	cytochrome o ubiquinol oxidase subunit I	Energy metabolism	Energy metabolism, carbon: Aerobic respiration	AE000149	1786634
3343	122121	85676.6	0.0367492	0.035095	0.0359221	-1.04714	-0.0200028	0.483245	0.493774	Field3:M19:3	yeaF	b1782	orf, hypothetical protein	Hypothetical, unclassified, unknown	Unknown	AE000273	1788082
2195	100711	73832.8	0.0302683	0.0289067	0.0295875	-1.0471	-0.0199892	0.414936	0.428905	Field2:E22:3	yfhA	b2554	putative 2-component transcriptional regulator	Putative regulatory proteins	Not classified	AE000341	1788905
3037	46814.5	33011.3	0.0138304	0.0132083	0.0135194	-1.0471	-0.0199884	0.0516942	0.0526725	Field2:J16:4	ymfH	b1142	orf, hypothetical protein	Hypothetical, unclassified, unknown	Unknown	AE000214	1787388
4064	281807	186690	0.0901807	0.0861269	0.0881538	-1.04707	-0.0199745	0.878448	0.927952	Field3:P7:3	yidC	b3705	60 KD inner-membrane protein	Cell structure	Inner membrane	AE000447	1790140
54	84807.3	62193.4	0.0254364	0.0242944	0.0248654	-1.04701	-0.0199488	0.385268	0.387065	Field1:K13:1	eutH	b2452	ethanolamine utilization; homolog of Salmonella putative transport protein	Putative transport proteins	Degradation of small molecules: Amines	AE000332	1788794
84	19509.6	14367.1	0.00582627	0.00556504	0.00569565	-1.04694	-0.0199222	0.352645	0.34721	Field1:G21:1	ebgA	b3076	evolved beta-D-galactosidase, alpha subunit; cryptic gene	Carbon compound catabolism	Degradation of small molecules: Carbon compounds	AE000389	1789457
818	47964.5	33378.4	0.0142243	0.0135869	0.0139056	-1.04691	-0.0199102	0.289888	0.285959	Field1:D13:1	bfr	b3336	bacterioferrin, an iron storage homoprotein	Transport and binding proteins	Transport of small molecules: Cations	AE000409	1789733
2049	60223.5	43438.7	0.017848	0.0170499	0.017449	-1.04681	-0.0198686	0.0997602	0.103859	Field2:A10:2	fabD	b1092	malonyl-CoA-[acyl-carrier-protein] transacylase	Fatty acid and phospholipid metabolism	Fatty acid and phosphatidic acid biosynthesis	AE000210	1787334
2185	151194	105359	0.0447124	0.0427162	0.0437143	-1.04673	-0.019836	0.24571	0.24773	Field2:A20:3	hyfR	b2491	putative 2-component regulator, interaction with sigma 54	Putative regulatory proteins	Not classified	AE000335	1788836
1208	26704.5	18821.5	0.00792191	0.00756846	0.00774518	-1.0467	-0.0198221	0.106622	0.111306	Field1:P14:1	hflB	b3178	degrades sigma32, integral membrane peptidase, cell division protein	Carbon compound catabolism	Degradation of proteins, peptides, glyco	AE000398	1789568
3193	25427.1	18139.5	0.00755057	0.00721382	0.00738219	-1.04668	-0.0198144	0.0268584	0.0287641	Field3:A7:2	b1504	b1504	putative fimbrial-like protein	Putative cell structure	Not classified	AE000247	1787781
1017	22938.7	16358.5	0.00697268	0.00666297	0.00681783	-1.04648	-0.0197319	0.612401	0.659893	Field1:B15:3	yhdZ	b3271	putative ATP-binding component of a transport system	Putative transport proteins	Not classified	AE000406	1789672
803	108081	78481.8	0.032613	0.0311658	0.0318894	-1.04643	-0.0197117	0.504054	0.529905	Field1:F9:1	pitB	b2987	low-affinity phosphate transport	Transport and binding proteins	Transport of small molecules: Anions	AE000381	1789360
3967	51196.8	35684.9	0.0153228	0.0146439	0.0149834	-1.04636	-0.0196827	0.44822	0.43239	Field3:N7:2	yrfI	b3401	orf, hypothetical protein	Hypothetical, unclassified, unknown	Unknown	AE000415	1789804
4133	149609	100782	0.0436367	0.0417042	0.0426704	-1.04634	-0.0196721	0.548284	0.540754	Field3:J1:4	yijC	b3963	orf, hypothetical protein	Hypothetical, unclassified, unknown	Unknown	AE000470	1790401
959	98648.1	70077.1	0.0293336	0.0280356	0.0286846	-1.0463	-0.0196566	0.135421	0.135218	Field1:N23:2	b1451	b1451	putative outer membrane receptor for iron transport	Putative transport proteins	Not classified	AE000242	1787723
1862	43885.5	32874.2	0.0130485	0.0124728	0.0127606	-1.04615	-0.0195936	0.563581	0.52239	Field2:K9:4	ilvI	b0077	acetolactate synthase III, valine sensitive, large subunit	Amino acid biosynthesis	Amino acid biosynthesis: Isoleucine, Valine	AE000118	1786265
3020	36564.5	25408.1	0.0108371	0.0103596	0.0105984	-1.04609	-0.0195693	0.351899	0.33461	Field2:H12:4	ycfJ	b1110	orf, hypothetical protein	Hypothetical, unclassified, unknown	Unknown	AE000211	1787353
708	65120.6	44571.3	0.0178583	0.0170717	0.017465	-1.04607	-0.0195628	0.863979	0.890007	Field1:G10:4	potA	b1126	ATP-binding component of spermidine/putrescine transport	Transport and binding proteins	Transport of small molecules: Amino acids, amines	AE000212	1787370
4058	25754.2	18152.9	0.00766589	0.00732866	0.00749727	-1.04602	-0.019538	0.278051	0.267049	Field3:D7:3	yidR	b3689	orf, hypothetical protein	Hypothetical, unclassified, unknown	Unknown	AE000446	1790124
1809	283987	204735	0.0846568	0.0809359	0.0827964	-1.04597	-0.019521	0.168508	0.165259	Field2:A21:3	prlC	b3498	oligopeptidase A	Carbon compound catabolism	Degradation of proteins, peptides, glyco	AE000426	1789913
2606	42640.1	29308	0.0125337	0.0119838	0.0122588	-1.04588	-0.0194821	0.357056	0.348548	Field2:L3:4	yihQ	b3878	putative glycosidase	Putative enzymes	Not classified	AE000463	2367323
2619	55499.5	39123.4	0.0163417	0.0156264	0.015984	-1.04577	-0.0194373	0.148016	0.146398	Field2:F7:4	idnD	b4267	L-idonate dehydrogenase	Carbon compound catabolism	Degradation of small molecules: Carbon compounds	AE000497	1790718
255	38341.7	28210.5	0.011351	0.0108544	0.0111027	-1.04575	-0.0194267	0.41041	0.390686	Field1:M15:3	ygbI	b2735	putative DEOR-type transcriptional regulator	Putative regulatory proteins	Not classified	AE000357	1789091
2347	41396.2	29884.1	0.0122978	0.011761	0.0120294	-1.04564	-0.0193831	0.128671	0.135923	Field2:F11:1	gshB	b2947	glutathione synthetase	Biosynthesis of cofactors, prosthetic groups and carriers	Biosynthesis of cofactors, carriers: Thioredoxin, glutaredoxin, glutathione	AE000377	1789316
2578	44781.4	29825	0.0137555	0.0131557	0.0134556	-1.04559	-0.0193611	0.802895	0.754888	Field2:D21:3	yhdJ	b3262	putative methyltransferase	Putative enzymes	Not classified	AE000405	1789662
3902	41177.3	29104.3	0.0123226	0.0117855	0.012054	-1.04557	-0.0193532	0.359208	0.356721	Field3:L15:1	yrbL	b3207	orf, hypothetical protein	Hypothetical, unclassified, unknown	Unknown	AE000400	1789600
1671	60247.7	39924.2	0.0180388	0.0172526	0.0176457	-1.04557	-0.0193517	0.717129	0.630429	Field2:M9:2	yadB	b0144	putative tRNA synthetase	Putative enzymes	Aminoacyl tRNA synthetases, tRNA modification	AE000123	1786337
1253	69145.7	43951.9	0.021136	0.0202171	0.0206765	-1.04545	-0.0193027	0.840639	0.725955	Field1:J2:2	yfcS	b2336	putative chaperone	Putative factors	Not classified	AE000322	1788677
767	61961	43429.5	0.0184205	0.01762	0.0180202	-1.04543	-0.0192947	0.22783	0.226053	Field1:M24:4	hisM	b2307	histidine transport, membrane protein M	Transport and binding proteins	Transport of small molecules: Amino acids, amines	AE000319	1788645
2434	26133.5	17146.9	0.00799827	0.00765071	0.00782449	-1.04543	-0.019294	0.80925	0.730615	Field2:D9:2	b1200	b1200	putative dihydroxyacetone kinase (EC 2.7.1.2)	Putative enzymes	Not classified	AE000218	1787450
2886	48987.9	34037.4	0.0144843	0.0138554	0.0141699	-1.04539	-0.0192785	0.252539	0.249574	Field2:L2:3	ybfC	b0704	orf, hypothetical protein	Hypothetical, unclassified, unknown	Unknown	AE000174	1786922
430	15158.8	10788	0.00461413	0.00441396	0.00451404	-1.04535	-0.0192614	0.649746	0.696462	Field1:K12:1	ybdS	b0612	putative a membrane protein	putative membrane protein	Not classified	AE000166	1786829
1488	163606	110409	0.0483885	0.0462896	0.047339	-1.04534	-0.0192586	0.563217	0.515663	Field1:P12:4	nrfG	b4076	part of formate-dependent nitrite reductase complex	Energy metabolism	Energy metabolism, carbon: Anaerobic respiration	AE000481	1790513
1399	421105	269991	0.123811	0.118449	0.12113	-1.04527	-0.0192288	0.751186	0.642861	Field1:N14:3	hyfI	b2489	hydrogenase 4 Fe-S subunit	Energy metabolism	Energy metabolism, carbon: Anaerobic respiration	AE000335	1788834
2614	118300	82801.5	0.0348523	0.0333435	0.0340979	-1.04525	-0.01922	0.138755	0.138506	Field2:L5:4	yjcP	b4080	putative enzyme	Hypothetical, unclassified, unknown	Not classified	AE000481	2367348
4090	79088.3	55444.4	0.0233249	0.0223165	0.0228207	-1.04518	-0.0191926	0.0927958	0.0947077	Field3:D15:3	yigM	b3827	orf, hypothetical protein	Hypothetical, unclassified, unknown	Unknown	AE000458	1790261
2455	41621.3	30332.9	0.0124546	0.0119178	0.0121862	-1.04505	-0.0191363	0.297868	0.307108	Field2:N13:2	ydcP	b1435	putative collagenase	Putative enzymes	Not classified	AE000240	1787705
3830	15270.5	10789.7	0.00455021	0.00435408	0.00445215	-1.04505	-0.0191355	0.418605	0.406024	Field3:K22:4	yqiA	b3031	orf, hypothetical protein	Hypothetical, unclassified, unknown	Unknown	AE000385	1789409
2731	54915.8	41302.7	0.0167402	0.0160196	0.0163799	-1.04498	-0.0191085	0.659103	0.720546	Field2:F12:1	yagQ	b0283	orf, hypothetical protein	Hypothetical, unclassified, unknown	Unknown	AE000136	1786477
1762	833702	574837	0.241482	0.231114	0.236298	-1.04486	-0.0190582	0.608918	0.65311	Field2:C9:3	rbfA	b3167	ribosome-binding factor A	Translation, post-translational modification	Proteins - translation and modification	AE000397	1789558
2277	71115.2	54860.2	0.0194983	0.0186632	0.0190808	-1.04474	-0.0190089	0.898533	0.903374	Field2:I18:4	folA	b0048	dihydrofolate reductase type I; trimethoprim resistance	Biosynthesis of cofactors, prosthetic groups and carriers	Biosynthesis of cofactors, carriers: Folic acid	AE000115	1786233
3126	55132.2	38914.7	0.0164455	0.0157413	0.0160934	-1.04474	-0.0190075	0.257156	0.258863	Field3:K13:1	ydaT	b1358	orf, hypothetical protein	Hypothetical, unclassified, unknown	Unknown	AE000233	1787621
778	81173.7	55761.2	0.0237059	0.022691	0.0231985	-1.04473	-0.0190022	0.437774	0.446981	Field1:D3:1	cysW	b2423	sulfate transport system permease W protein	Transport and binding proteins	Transport of small molecules: Anions	AE000329	1788762
2261	83332.4	52791.8	0.0254674	0.0243774	0.0249224	-1.04471	-0.0189969	0.841811	0.701354	Field2:I14:4	phnN	b4094	ATP-binding component of phosphonate transport	Transport and binding proteins	Central intermediary metabolism: Phosphorus compounds	AE000482	1790532
2246	53621.7	38822.7	0.015994	0.0153096	0.0156518	-1.0447	-0.0189909	0.20256	0.200913	Field2:K10:4	rffG	b3788	dTDP-glucose 4,6-dehydratase	Central intermediary metabolism	Central intermediary metabolism: Sugar-nucleotide biosynthesis, conversions	AE000455	1790223
2539	121909	83787.4	0.0370559	0.0354719	0.0362639	-1.04466	-0.0189732	0.718758	0.709716	Field2:F11:3	ygeY	b2872	putative deacetylase	Putative enzymes	Not classified	AE000370	1789236
2709	45518.5	30376.4	0.0138651	0.0132747	0.0135699	-1.04448	-0.0188983	0.780039	0.725017	Field2:J6:1	dinP	b0231	damage-inducible protein P; putative tRNA synthetase	Putative enzymes	Not classified	AE000131	1786425
3651	35858.5	24458	0.010631	0.0101802	0.0104056	-1.04428	-0.0188179	0.553514	0.517553	Field3:E2:3	yfhH	b2561	orf, hypothetical protein	Hypothetical, unclassified, unknown	Unknown	AE000342	1788913
15	140760	101695	0.042404	0.0406061	0.0415051	-1.04427	-0.0188146	0.53578	0.595772	Field1:M3:1	mhpF	b0351	acetaldehyde dehydrogenase	Carbon compound catabolism	Degradation of small molecules: Carbon compounds	AE000142	1786547
3628	61163.2	43202.7	0.0178775	0.0171208	0.0174991	-1.04419	-0.0187807	0.380911	0.393757	Field3:G20:2	ypfH	b2473	orf, hypothetical protein	Hypothetical, unclassified, unknown	Unknown	AE000334	1788817
2683	116541	83992.7	0.03455	0.0330877	0.0338189	-1.04419	-0.0187807	0.122766	0.12537	Field2:F23:4	yadD	b0132	orf, hypothetical protein	Hypothetical, unclassified, unknown	Unknown	AE000122	1786324
3067	110069	77199.9	0.0330714	0.031673	0.0323722	-1.04415	-0.0187636	0.497467	0.495447	Field2:F24:4	hlyE	b1182	hemolysin E	Hypothetical, unclassified, unknown	Not classified	AE000216	1787430
1612	29399.6	20427.8	0.00875568	0.00838572	0.0085707	-1.04412	-0.0187496	0.416848	0.402494	Field2:G19:1	holD	b4372	DNA polymerase III, psi subunit	DNA replication, repair, restriction/modification	DNA - replication, repair, restriction/modification	AE000507	1790831
1011	31366	22695.4	0.00946804	0.00906819	0.00926811	-1.04409	-0.0187396	0.508496	0.546257	Field1:F13:3	yrbF	b3195	putative ATP-binding component of a transport system	Putative transport proteins	Not classified	AE000399	1789586
1576	41505.4	30911.2	0.0126071	0.0120751	0.0123411	-1.04405	-0.0187219	0.636732	0.675944	Field2:O9:1	yrdD	b3283	putative DNA topoisomerase	Putative enzymes	Not classified	AE000406	1789677
3014	84008.3	59877.9	0.0251055	0.0240466	0.0245761	-1.04404	-0.0187156	0.236014	0.235539	Field2:L10:4	ycfH	b1100	orf, hypothetical protein	Hypothetical, unclassified, unknown	Unknown	AE000210	1787342
2054	22575.6	15958.3	0.00678998	0.00650446	0.00664722	-1.0439	-0.0186574	0.475265	0.484716	Field2:K10:2	cls	b1249	cardiolipin synthase, a major membrane phospholipid; novobiocin sensitivity	Fatty acid and phospholipid metabolism	Macromolecule synthesis, modification: Phospholipids	AE000223	1787502
2664	33007.6	22644.3	0.00980216	0.00939053	0.00959634	-1.04383	-0.0186318	0.509755	0.477937	Field2:P17:4	fixC	b0043	flavoprotein; electron transport	Putative enzymes	Energy metabolism, carbon: Electron transport	AE000114	1786227
2571	22826	16735.9	0.00674776	0.00646481	0.00660629	-1.04377	-0.018604	0.396129	0.384345	Field2:F19:3	yhbX	b3173	putative alkaline phosphatase I	Putative enzymes	Not classified	AE000398	1789564
2769	42905.4	30648.5	0.0126755	0.0121442	0.0124098	-1.04375	-0.0185962	0.244657	0.243953	Field2:B22:1	b0373	b0373	putative factor	Putative factors	Not classified	AE000144	1786571
447	14980.4	10611.5	0.00452893	0.00433918	0.00443406	-1.04373	-0.0185876	0.608915	0.624237	Field1:M16:1	b0943	b0943	putative fimbrial-like protein	Putative cell structure	Not classified	AE000196	1787175
2411	35060.8	24881.4	0.0103735	0.00993923	0.0101563	-1.04369	-0.0185709	0.323585	0.313174	Field2:F3:2	yliJ	b0838	putative transferase	Putative enzymes	Not classified	AE000186	1787061
659	221154	152787	0.0667255	0.0639336	0.0653296	-1.04367	-0.0185629	0.638162	0.621598	Field1:E22:3	fes	b0585	enterochelin esterase	Transport and binding proteins	Transport of small molecules: Cations	AE000163	1786799
846	111522	79041.5	0.0334824	0.0320826	0.0327825	-1.04363	-0.0185473	0.427828	0.432627	Field1:L19:1	dppC	b3542	dipeptide transport system permease protein 2	Transport and binding proteins	Protein, peptide secretion	AE000431	1789964
3570	23511.7	16835	0.00702607	0.00673248	0.00687927	-1.04361	-0.0185376	0.22888	0.227178	Field3:C6:2	b2340	b2340	orf, hypothetical protein	Hypothetical, unclassified, unknown	Unknown	AE000322	1788681
2548	55289.8	37368.7	0.0167344	0.0160376	0.016386	-1.04344	-0.0184683	0.732769	0.682283	Field2:H13:3	ygfA	b2912	putative ligase	Putative enzymes	Not classified	AE000374	1789278
2221	19791.7	13776	0.00580905	0.00556742	0.00568823	-1.0434	-0.0184513	0.351082	0.359329	Field2:I4:4	agaV	b3133	PTS system, cytoplasmic, N-acetylgalactosamine-specific IIB component 2 (EIIB-AGA)	Transport and binding proteins	Central intermediary metabolism: Amino sugars	AE000394	1789521
680	27923.3	18368.5	0.00830437	0.0079591	0.00813173	-1.04338	-0.0184427	0.728636	0.63389	Field1:O2:4	glnQ	b0809	ATP-binding component of glutamine high-affinity transport system	Transport and binding proteins	Transport of small molecules: Amino acids, amines	AE000183	1787029
4100	26679.2	19005.3	0.00794606	0.00761608	0.00778107	-1.04333	-0.01842	0.262121	0.271841	Field3:H17:3	yigC	b3843	putative oxidoreductase	Putative enzymes	Not classified	AE000459	1790277
2447	26287.2	18526.3	0.00788454	0.00755726	0.0077209	-1.04331	-0.0184123	0.489135	0.476104	Field2:N11:2	ydaJ	b1338	putative aminohydrolase (EC 3.5.1.14)	Putative enzymes	Not classified	AE000231	1787599
1679	240332	158244	0.0694117	0.0665307	0.0679712	-1.0433	-0.0184106	0.701088	0.701882	Field2:M11:2	pepD	b0237	aminoacyl-histidine dipeptidase (peptidase D)	Carbon compound catabolism	Degradation of proteins, peptides, glyco	AE000132	1786432
3330	57610.1	40519.7	0.0172017	0.0164884	0.016845	-1.04326	-0.0183928	0.440993	0.4161	Field3:C17:3	ynjA	b1753	orf, hypothetical protein	Hypothetical, unclassified, unknown	Unknown	AE000270	1788050
2525	33774.9	23708.6	0.00992797	0.00951665	0.00972231	-1.04322	-0.0183761	0.447986	0.458723	Field2:J7:3	sfhB	b2594	suppressor of ftsH mutation	Cell processes	Not classified	AE000346	1788946
3974	50571.4	34991.6	0.0149349	0.0143164	0.0146257	-1.0432	-0.0183686	0.394103	0.380526	Field3:L9:2	rtcA	b3420	RNA 3'-terminal phosphate cyclase	Transcription, RNA processing and degradation	RNA synthesis, modification, DNA transcription	AE000418	1789826
3413	42379.5	30555.8	0.0125675	0.0120472	0.0123073	-1.04319	-0.0183633	0.17034	0.164793	Field3:I13:4	yecS	b1918	putative transport system permease protein (former yecC)	Putative transport proteins	Not classified	AE000284	1788226
2138	131216	89700.8	0.0391884	0.0375728	0.0383806	-1.043	-0.0182846	0.603014	0.561435	Field2:C8:3	ybhO	b0789	putative synthetase	Hypothetical, unclassified, unknown	Not classified	AE000181	1787007
4187	66085.6	46644.2	0.0194374	0.0186369	0.0190371	-1.04295	-0.0182651	0.257349	0.267485	Field3:F15:4	yjeQ	b4161	orf, hypothetical protein	Hypothetical, unclassified, unknown	Unknown	AE000488	1790605
1152	45514.7	32402.4	0.013602	0.0130421	0.013322	-1.04293	-0.0182546	0.332469	0.341609	Field1:P23:4	marB	b1532	multiple antibiotic resistance protein	Putative transport proteins	Drug/analog sensitivity	AE000250	1787812
672	222315	158419	0.0674065	0.0646405	0.0660235	-1.04279	-0.0181969	0.627817	0.664618	Field1:O24:3	kdpB	b0697	ATPase of high-affinity potassium transport system, B chain	Transport and binding proteins	Transport of small molecules: Cations	AE000173	1786914
3110	47785.6	34006.7	0.0142746	0.0136893	0.013982	-1.04276	-0.0181831	0.282895	0.277992	Field3:K9:1	b1327	b1327	orf, hypothetical protein	Hypothetical, unclassified, unknown	Unknown	AE000230	1787587
287	52646	38473.4	0.0157333	0.0150922	0.0154127	-1.04248	-0.0180687	0.28466	0.285088	Field1:M23:3	dgoA	b3692	2-oxo-3-deoxygalactonate 6-phosphate aldolase and galactonate dehydratase	Carbon compound catabolism	Degradation of small molecules: Carbon compounds	AE000446	2367262
3593	24922.2	17501.9	0.00750152	0.00719589	0.00734871	-1.04247	-0.0180651	0.584276	0.568661	Field3:A12:2	b2386	b2386	putative transport protein	Putative transport proteins	Not classified	AE000326	1788729
3187	32549.9	22288.1	0.00955378	0.00916538	0.00935958	-1.04238	-0.0180249	0.459868	0.44676	Field3:E5:2	b1491	b1491	orf, hypothetical protein	Hypothetical, unclassified, unknown	Unknown	AE000246	1787767
646	62555.5	44540.8	0.0182917	0.0175505	0.0179211	-1.04224	-0.017966	0.386542	0.397714	Field1:K18:3	cynX	b0341	cyanate transport	Transport and binding proteins	Transport of small molecules: Anions	AE000141	1786536
3070	94746.9	67552.6	0.0288034	0.0276369	0.0282201	-1.04221	-0.0179545	0.64624	0.692467	Field2:L24:4	b1192	b1192	orf, hypothetical protein	Hypothetical, unclassified, unknown	Unknown	AE000217	1787441
3993	12675.6	8931.74	0.00385534	0.00369923	0.00377729	-1.0422	-0.0179515	0.693489	0.725024	Field3:B15:2	yhhH	b3483	orf, hypothetical protein	Hypothetical, unclassified, unknown	Unknown	AE000424	1789895
2338	18762.9	13642.3	0.00563477	0.00540672	0.00552075	-1.04218	-0.0179424	0.42495	0.441428	Field2:D9:1	folX	b2303	D-erythro-7,8-dihydroneopterin tri P epimerase	Central intermediary metabolism	Central intermediary metabolism: Pool, multipurpose conversions	AE000319	1788641
3032	32222	23433.8	0.00962547	0.00923621	0.00943084	-1.04215	-0.0179283	0.457657	0.440722	Field2:P14:4	ycfB	b1133	orf, hypothetical protein	Hypothetical, unclassified, unknown	Unknown	AE000213	1787378
1661	59814.5	45573.7	0.0177335	0.0170166	0.0173751	-1.04213	-0.017922	0.691824	0.622241	Field2:I7:2	rpoB	b3987	RNA polymerase, beta subunit	Transcription, RNA processing and degradation	RNA synthesis, modification, DNA transcription	AE000472	1790419
460	49815.8	36404.2	0.0149805	0.0143752	0.0146778	-1.04211	-0.0179131	0.4629	0.478601	Field1:G20:1	ydcG	b1424	putative glycoprotein	Putative cell structure	Not classified	AE000239	1787693
4046	14204.7	10357.7	0.00413392	0.00396714	0.00405053	-1.04204	-0.0178842	0.629462	0.622083	Field3:L3:3	yicG	b3646	orf, hypothetical protein	Hypothetical, unclassified, unknown	Unknown	AE000442	1790078
2400	56753.5	42219.8	0.0170898	0.0164004	0.0167451	-1.04204	-0.0178827	0.524675	0.534751	Field2:P23:1	citC	b0618	citrate lyase synthetase (citrate (pro-3S)-lyase ligase	Central intermediary metabolism	Central intermediary metabolism: Pool, multipurpose conversions	AE000166	1786835
3605	63829.7	46078.6	0.0189251	0.0181628	0.0185439	-1.04197	-0.0178561	0.169065	0.173997	Field3:I14:2	b2432	b2432	orf, hypothetical protein	Hypothetical, unclassified, unknown	Unknown	AE000330	1788772
1306	501942	369365	0.142297	0.136569	0.139433	-1.04194	-0.0178428	0.81581	0.857259	Field1:D16:2	appC	b0978	probable third cytochrome oxidase, subunit I	Putative enzymes	Energy metabolism, carbon: Electron transport	AE000199	1787212
4099	34649.7	24705.6	0.0103455	0.00992908	0.0101373	-1.04194	-0.0178423	0.242042	0.241489	Field3:F17:3	yigW_2	b3841	orf, hypothetical protein	Hypothetical, unclassified, unknown	Unknown	AE000459	1790275
3283	39421.5	27582	0.0115774	0.011113	0.0113452	-1.0418	-0.0177824	0.298452	0.297695	Field3:E5:3	b1668	b1668	orf, hypothetical protein	Hypothetical, unclassified, unknown	Unknown	AE000262	1787957
359	417924	311132	0.11101	0.106557	0.108783	-1.04179	-0.0177795	0.923189	0.86573	Field1:M17:4	nohA	b1548	homolog of Qin prophage packaging protein NU1	Phage, transposon, or plasmid	Phage-related functions and prophages	AE000252	1787830
1914	25763.9	18213.9	0.00787966	0.00756384	0.00772175	-1.04175	-0.0177652	0.724018	0.775089	Field2:C23:4	yffG	b2468	putative oxidoreductase, Fe-S subunit	Putative enzymes	Not classified	AE000333	1788811
3274	14093.2	9787.89	0.00425858	0.00408806	0.00417332	-1.04171	-0.017748	0.688093	0.664146	Field3:C3:3	b1648	b1648	orf, hypothetical protein	Hypothetical, unclassified, unknown	Unknown	AE000260	1787937
620	298497	225994	0.0856455	0.0822177	0.0839316	-1.04169	-0.0177393	0.806475	0.75695	Field1:G12:3	b3051	b3051	putative membrane protein	putative membrane protein	Not classified	AE000386	1789430
3652	75553.7	51381.4	0.0239892	0.0230314	0.0235103	-1.04158	-0.0176947	0.87933	0.96778	Field3:G2:3	yfhL	b2562	orf, hypothetical protein	Hypothetical, unclassified, unknown	Unknown	AE000342	1788914
1391	255574	182781	0.0680207	0.0653064	0.0666635	-1.04156	-0.0176853	0.91673	0.792702	Field1:N12:3	tktB	b2465	transketolase 2 isozyme	Central intermediary metabolism	Central intermediary metabolism: Non-oxidative branch, pentose pathway	AE000333	1788808
1882	40453.3	27391.4	0.0121099	0.0116277	0.0118688	-1.04147	-0.0176461	0.683181	0.621474	Field2:C15:4	dadX	b1190	alanine racemase 2, catabolic	Carbon compound catabolism	Degradation of small molecules: Amino acids	AE000217	1787439
2136	44095.9	31438.2	0.013003	0.0124863	0.0127446	-1.04138	-0.0176083	0.131322	0.131648	Field2:O6:3	ybhE	b0767	putative isomerase	Hypothetical, unclassified, unknown	Not classified	AE000179	1786983
1689	19062.7	13499.9	0.00568771	0.00546175	0.00557473	-1.04137	-0.0176054	0.272164	0.277149	Field2:A15:2	ybcM	b0546	putative ARAC-type regulatory protein	Putative regulatory proteins	Not classified	AE000160	1786758
2625	61873.3	44317.9	0.0181558	0.0174357	0.0177957	-1.0413	-0.0175748	0.308286	0.313479	Field2:B9:4	yjhR	b4308	putative frameshift suppressor	Putative regulatory proteins	Not classified	AE000501	1790762
1759	32396.3	23527.7	0.0096149	0.00923381	0.00942436	-1.04127	-0.0175639	0.173575	0.173834	Field2:M7:3	yhbU	b3158	putative collagenase	Hypothetical, unclassified, unknown	Not classified	AE000396	1789548
676	88420.1	61954	0.0256672	0.0246499	0.0251585	-1.04127	-0.0175633	0.551997	0.595576	Field1:G2:4	modE	b0761	molybdate uptake regulatory protein	Regulatory function	Transport of small molecules: Anions	AE000178	1786976
1201	26368.7	19361.9	0.00807029	0.0077507	0.0079105	-1.04123	-0.0175478	0.701623	0.790979	Field1:B14:1	ygeD	b2835	putative resistance proteins	Putative factors	Drug/analog sensitivity	AE000367	1789200
3113	121730	87794	0.0356197	0.0342104	0.0349151	-1.0412	-0.017533	0.433914	0.440672	Field3:A11:1	ydaA	b1333	orf, hypothetical protein	Hypothetical, unclassified, unknown	Unknown	AE000231	1787594
2613	89102.8	63640.3	0.0261191	0.0250889	0.025604	-1.04106	-0.0174777	0.322041	0.326213	Field2:J5:4	udhA	b3962	putative oxidoreductase	Putative enzymes	Not classified	AE000470	1790400
2174	13802	10161.7	0.00410088	0.00393927	0.00402007	-1.04103	-0.0174612	0.442136	0.443107	Field2:K16:3	hisQ	b2308	histidine transport system permease protein	Transport and binding proteins	Transport of small molecules: Amino acids, amines	AE000319	1788646
3781	39660	29717.3	0.0117407	0.0112781	0.0115094	-1.04102	-0.0174571	0.599097	0.545155	Field3:I10:4	ygfB	b2909	orf, hypothetical protein	Hypothetical, unclassified, unknown	Unknown	AE000374	1789276
2696	186960	145579	0.0559533	0.0537535	0.0548534	-1.04092	-0.0174192	0.745543	0.662869	Field2:P2:1	yaeQ	b0190	orf, hypothetical protein	Hypothetical, unclassified, unknown	Unknown	AE000128	1786388
3602	17286.4	13051.1	0.0052853	0.00507758	0.00518144	-1.04091	-0.0174129	0.744504	0.813665	Field3:C14:2	b2420	b2420	orf, hypothetical protein	Hypothetical, unclassified, unknown	Unknown	AE000329	1788760
3353	28689.4	20735.6	0.00841065	0.00808127	0.00824596	-1.04076	-0.0173501	0.447555	0.436466	Field3:A23:3	yeaO	b1792	orf, hypothetical protein	Hypothetical, unclassified, unknown	Unknown	AE000274	1788093
3011	61657.1	42174	0.0181187	0.0174103	0.0177645	-1.04069	-0.0173213	0.498319	0.477338	Field2:F10:4	yceC	b1086	orf, hypothetical protein	Hypothetical, unclassified, unknown	Unknown	AE000209	1787327
1044	28156.8	19929	0.0084418	0.0081124	0.0082771	-1.0406	-0.0172854	0.453621	0.461705	Field1:H21:3	yjcV	b4086	putative transport system permease protein	Putative transport proteins	Not classified	AE000482	1790524
2208	28684	20109.3	0.0085459	0.00821291	0.00837941	-1.04054	-0.0172604	0.395849	0.386421	Field2:O24:3	gcvA	b2808	positive regulator of gcv operon	Regulatory function	Central intermediary metabolism: Pool, multipurpose conversions	AE000364	1789173
365	92012	65748.8	0.0271546	0.0260998	0.0266272	-1.04042	-0.0172069	0.0520711	0.0520298	Field1:I19:4	tra5_4	b2089	IS3 putative transposase	Phage, transposon, or plasmid	Transposon-related functions	AE000298	1788405
2579	66082.8	48544.8	0.0198633	0.0190925	0.0194779	-1.04037	-0.0171875	0.502991	0.505154	Field2:F21:3	yrdA	b3279	putative transferase	Putative enzymes	Not classified	AE000406	1789673
2592	23454.8	16889.5	0.0070719	0.00679763	0.00693477	-1.04035	-0.017179	0.543608	0.566114	Field2:P23:3	yiaL	b3576	putative lipase	Putative enzymes	Not classified	AE000435	1790001
591	50489.4	35787.5	0.0146199	0.0140538	0.0143368	-1.04028	-0.0171505	0.614902	0.665413	Field1:M4:3	yaeH	b0163	putative structural protein	Putative cell structure	Not classified	AE000126	1786359
1974	59958.8	43628.7	0.0179165	0.0172228	0.0175697	-1.04028	-0.0171487	0.384678	0.382495	Field2:K14:1	alr	b4053	alanine racemase 1	Amino acid biosynthesis	Amino acid biosynthesis: Alanine	AE000478	1790487
638	18095.1	12947.9	0.00538032	0.0051728	0.00527656	-1.04012	-0.0170823	0.334947	0.329826	Field1:K16:3	secA	b0098	preprotein translocase; secretion protein	Transport and binding proteins	Protein, peptide secretion	AE000119	1786287
604	238913	175598	0.0720085	0.0692316	0.07062	-1.04011	-0.0170794	0.505493	0.536827	Field1:G8:3	yebU	b1835	putative nucleolar proteins	Putative cell structure	Not classified	AE000278	1788140
4251	11454.8	7653.56	0.00341594	0.00306528	0.00324061	-1.04003	-0.0170441	0.119152	0.118626	Field3:F8:1	sgcX	b4305	putative lyase/synthase	Putative enzymes	Not classified	AE000501	2367373
2680	190463	138916	0.0561975	0.0540427	0.0551201	-1.03987	-0.0169793	0.334225	0.327091	Field2:P21:4	yacK	b0123	orf, hypothetical protein	Hypothetical, unclassified, unknown	Unknown	AE000121	1786314
1706	521480	347649	0.157407	0.151382	0.154395	-1.0398	-0.0169499	0.775263	0.691911	Field2:C19:2	rimJ	b1066	acetylation of N-terminal alanine of 30S ribosomal subunit protein S5	Translation, post-translational modification	Ribosomes - maturation and modification	AE000207	1787305
1890	186597	129132	0.0550539	0.0529471	0.0540005	-1.03979	-0.0169464	0.435717	0.412038	Field2:C17:4	tynA	b1386	copper amine oxidase (tyramine oxidase)	Central intermediary metabolism	Degradation of small molecules: Amines	AE000235	1787651
2055	30818.4	21291.9	0.00926738	0.00891335	0.00909036	-1.03972	-0.0169162	0.66125	0.630656	Field2:M10:2	pgpB	b1278	non-essential phosphatidylglycerophosphate phosphatase, membrane bound	Fatty acid and phospholipid metabolism	Macromolecule synthesis, modification: Phospholipids	AE000226	1787534
3603	84820.1	61535.4	0.0250091	0.0240544	0.0245318	-1.03969	-0.0169033	0.303572	0.306874	Field3:E14:2	yfeT	b2427	orf, hypothetical protein	Hypothetical, unclassified, unknown	Unknown	AE000330	1788767
724	29195	20500.4	0.00870651	0.00837423	0.00854037	-1.03968	-0.0168995	0.431097	0.412693	Field1:G14:4	sapB	b1293	homolog of Salmonella peptide transport permease protein	Putative transport proteins	Not classified	AE000227	1787550
2233	21609.8	15316.8	0.00641135	0.00616773	0.00628954	-1.0395	-0.0168247	0.185178	0.185527	Field2:A8:4	gltF	b3214	regulator of gltBDF operon, induction of Ntr enzymes	Regulatory function	Central intermediary metabolism: Pool, multipurpose conversions	AE000401	1789608
2726	34237.4	24881.8	0.0102529	0.00986357	0.0100582	-1.03947	-0.0168113	0.419214	0.431942	Field2:L10:1	yagJ	b0276	orf, hypothetical protein	Hypothetical, unclassified, unknown	Unknown	AE000135	1786472
3352	190893	122957	0.0579807	0.055782	0.0568813	-1.03942	-0.0167893	0.841563	0.70973	Field3:O21:3	yeaN	b1791	putative amino acid/amine transport protein	Putative transport proteins	Not classified	AE000274	1788092
1096	129126	90905.7	0.0373414	0.0359272	0.0366343	-1.03936	-0.0167676	0.634559	0.695943	Field1:P9:4	tig	b0436	trigger factor; a molecular chaperone involved in cell division	Cell processes	Cell division	AE000150	1786640
2495	68593.6	47652	0.0208801	0.0200915	0.0204858	-1.03925	-0.0167204	0.740854	0.742674	Field2:N23:2	atoB	b2224	acetyl-CoA acetyltransferase	Fatty acid and phospholipid metabolism	Degradation of small molecules: Fatty acids	AE000311	1788554
924	52947.2	37725.2	0.0150655	0.014497	0.0147813	-1.03922	-0.016706	0.783709	0.883819	Field1:H15:2	tauC	b0367	taurine transport system permease protein	Transport and binding proteins	Transport of small molecules: Amino acids, amines	AE000143	1786564
2363	58307.5	38351.7	0.0169356	0.0162975	0.0166165	-1.03916	-0.0166812	0.726461	0.688747	Field2:F15:1	hemC	b3805	porphobilinogen deaminase = hydroxymethylbilane synthase	Biosynthesis of cofactors, prosthetic groups and carriers	Biosynthesis of cofactors, carriers: Heme, porphyrin	AE000456	2367293
3395	28584.3	20012.2	0.00844824	0.00812995	0.0082891	-1.03915	-0.0166781	0.304158	0.301381	Field3:E9:4	yebC	b1864	orf, hypothetical protein	Hypothetical, unclassified, unknown	Unknown	AE000280	1788171
2775	40559.3	29550.2	0.0121081	0.011652	0.01188	-1.03915	-0.0166767	0.205817	0.206134	Field2:N22:1	yaiB	b0382	orf, hypothetical protein	Hypothetical, unclassified, unknown	Unknown	AE000145	1786581
1002	26873.4	18617.1	0.00777004	0.00747789	0.00762397	-1.03907	-0.0166441	0.659247	0.717061	Field1:D11:3	ygfO	b2882	putative transport protein	Putative transport proteins	Not classified	AE000372	1789248
1930	24215.5	17751.5	0.00734278	0.00706671	0.00720475	-1.03907	-0.0166431	0.624753	0.676416	Field2:C4:1	tdcB	b3117	threonine dehydratase, catabolic	Carbon compound catabolism	Degradation of small molecules: Amino acids	AE000393	1789505
2328	185779	141793	0.0582078	0.05602	0.0571139	-1.03905	-0.016638	0.82857	0.994252	Field2:P5:1	cobT	b1991	nicotinate-nucleotide dimethylbenzimidazole-P phophoribosyl transferase	Biosynthesis of cofactors, prosthetic groups and carriers	Biosynthesis of cofactors, carriers: Cobalamin	AE000291	1788300
2979	12295.1	8973.04	0.00343923	0.00331	0.00337461	-1.03904	-0.0166338	0.862736	0.952596	Field2:F2:4	b1016	b1016	orf, hypothetical protein	Hypothetical, unclassified, unknown	Unknown	AE000203	1787252
2179	33824.5	23559.1	0.0103036	0.00991711	0.0101104	-1.03897	-0.0166041	0.749592	0.748862	Field2:E18:3	xapA	b2407	xanthosine phosphorylase	Central intermediary metabolism	Central intermediary metabolism: Nucleotide interconversions	AE000328	1788746
2070	30333.1	20785.1	0.00912998	0.00878836	0.00895917	-1.03887	-0.0165615	0.711302	0.656191	Field2:K14:2	lgt	b2828	phosphatidylglycerol-prolipoprotein diacylglyceryl transferase; a major membrane phospholipid	Fatty acid and phospholipid metabolism	Macromolecule synthesis, modification: Phospholipids	AE000366	1789192
2719	48820	35742.1	0.0150033	0.0144432	0.0147233	-1.03878	-0.0165231	0.74859	0.848831	Field2:N8:1	ykfB	b0250	orf, hypothetical protein	Hypothetical, unclassified, unknown	Unknown	AE000133	1786444
1574	104673	81685.2	0.0306116	0.029477	0.0300443	-1.03849	-0.0164031	0.809875	0.684615	Field2:K9:1	dnaG	b3066	DNA biosynthesis; DNA primase	DNA replication, repair, restriction/modification	DNA - replication, repair, restriction/modification	AE000388	1789447
1423	81206.5	56948.4	0.0244631	0.0235579	0.0240105	-1.03842	-0.0163739	0.623696	0.615882	Field1:N20:3	ygfS	b2886	putative oxidoreductase, Fe-S subunit	Putative enzymes	Not classified	AE000372	1789252
1332	34668.7	24107	0.0104713	0.0100841	0.0102777	-1.0384	-0.0163651	0.689919	0.676601	Field1:H22:2	narV	b1465	cryptic nitrate reductase 2, gamma subunit	Energy metabolism	Energy metabolism, carbon: Anaerobic respiration	AE000243	1787738
3178	46152.8	32741.9	0.0136944	0.0131883	0.0134413	-1.03838	-0.0163558	0.103074	0.10487	Field3:C3:2	b1462	b1462	orf, hypothetical protein	Hypothetical, unclassified, unknown	Unknown	AE000243	1787735
1048	41751.2	29601.4	0.0125393	0.0120764	0.0123079	-1.03833	-0.0163338	0.538555	0.554775	Field1:P21:3	yjdL	b4130	putative peptide transporter	Putative transport proteins	Not classified	AE000485	1790572
838	363579	266771	0.10813	0.104139	0.106135	-1.03832	-0.016331	0.277355	0.273844	Field1:L17:1	nikC	b3478	transport of nickel, membrane protein	Transport and binding proteins	Transport of small molecules: Cations	AE000423	1789889
3609	72332.7	51097.7	0.0212624	0.0204777	0.0208701	-1.03832	-0.0163297	0.218304	0.217299	Field3:A16:2	b2439	b2439	orf, hypothetical protein	Hypothetical, unclassified, unknown	Unknown	AE000331	1788780
1250	53680.7	39891.6	0.0166819	0.0160691	0.0163755	-1.03814	-0.0162543	0.809483	0.945501	Field1:D2:2	ycbF	b0944	putative chaperone	Putative factors	Not classified	AE000196	1787176
1342	27952.7	20394.4	0.00853657	0.00822381	0.00838019	-1.03803	-0.01621	0.710974	0.796273	Field1:L24:2	b1590	b1590	putative DMSO reductase anchor subunit	Putative enzymes	Degradation of small molecules: Carbon compounds	AE000254	1787873
2419	29293.4	20765.7	0.00885396	0.00853031	0.00869214	-1.03794	-0.0161727	0.627244	0.64642	Field2:F5:2	ycbB	b0925	putative amidase	Putative enzymes	Not classified	AE000194	1787155
3134	81488.1	57102.1	0.0241797	0.0232983	0.023739	-1.03783	-0.0161271	0.357578	0.346264	Field3:K15:1	b1371	b1371	orf, hypothetical protein	Hypothetical, unclassified, unknown	Unknown	AE000234	1787635
3083	22784.4	15925.7	0.00672895	0.00648404	0.00660649	-1.03777	-0.0161015	0.468228	0.465033	Field3:E3:1	ychJ	b1233	orf, hypothetical protein	Hypothetical, unclassified, unknown	Unknown	AE000221	1787484
4113	57022.5	40278.1	0.0169498	0.0163349	0.0166423	-1.03764	-0.0160472	0.334864	0.329476	Field3:B21:3	yihZ	b3887	orf, hypothetical protein	Hypothetical, unclassified, unknown	Unknown	AE000464	1790320
3080	71702.7	51092.8	0.0211707	0.0204034	0.020787	-1.03761	-0.0160336	0.226706	0.221902	Field3:O1:1	ychA	b1214	orf, hypothetical protein	Hypothetical, unclassified, unknown	Unknown	AE000219	1787465
3299	68011.2	47436.6	0.0200932	0.0193671	0.0197302	-1.03749	-0.015985	0.45733	0.444707	Field3:E9:3	ydiJ	b1687	putative oxidase	Putative enzymes	Not classified	AE000263	1787977
999	43045.3	31246.8	0.0127442	0.012284	0.0125141	-1.03747	-0.0159757	0.249922	0.25065	Field1:N9:3	yqcE	b2775	putative transport protein	Putative transport proteins	Not classified	AE000361	2367161
3107	222328	164080	0.0649661	0.0626208	0.0637935	-1.03745	-0.0159684	0.623997	0.601808	Field3:E9:1	ycjU	b1317	putative beta-phosphoglucomutase	Putative enzymes	Not classified	AE000229	1787576
3555	14490.4	10195.1	0.00421188	0.00406032	0.0041361	-1.03733	-0.0159157	0.564582	0.605468	Field3:E2:2	b2274	b2274	orf, hypothetical protein	Hypothetical, unclassified, unknown	Unknown	AE000317	1788610
612	91415.9	66619.1	0.0272621	0.0262812	0.0267716	-1.03732	-0.0159142	0.394979	0.388829	Field1:G10:3	b2438	b2438	orf, hypothetical protein	Hypothetical, unclassified, unknown	Unknown	AE000331	1788779
4117	89158.7	64676.1	0.0264234	0.025473	0.0259482	-1.03731	-0.015908	0.115396	0.118778	Field3:J21:3	frvX	b3898	frv operon protein	Putative transport proteins	Transport of small molecules: Carbohydrates, organic acids, alcohols	AE000465	1790332
943	28086	20102.2	0.00847637	0.00817197	0.00832417	-1.03725	-0.0158831	0.60781	0.628737	Field1:N19:2	ybjZ	b0879	putative ATP-binding component of a transport system	Putative transport proteins	Not classified	AE000189	1787105
517	26740.1	19697.4	0.00760628	0.00733416	0.00747022	-1.0371	-0.0158218	0.823398	0.860062	Field1:I10:2	glgS	b3049	glycogen biosynthesis, rpoS dependent	Cell processes	Macromolecule synthesis, modification: Polysaccharides - (cytoplasmic)	AE000386	1789428
3626	42340.7	29909.9	0.0125701	0.012121	0.0123455	-1.03705	-0.0157985	0.273336	0.269129	Field3:C20:2	yffH	b2467	orf, hypothetical protein	Hypothetical, unclassified, unknown	Unknown	AE000333	1788810
1989	41831.8	30102.6	0.0126114	0.0121611	0.0123863	-1.03703	-0.0157901	0.560965	0.586652	Field2:I18:1	codA	b0337	cytosine deaminase	Nucleotide biosynthesis and metabolism	Salvage of nucleosides and nucleotides	AE000140	1786531
1772	25987.5	19199.9	0.00772333	0.00744769	0.00758551	-1.03701	-0.0157832	0.416454	0.406246	Field2:G11:3	def	b3287	peptide deformylase	Translation, post-translational modification	Proteins - translation and modification	AE000407	1789682
1431	75123.7	55268.4	0.0222066	0.0214145	0.0218106	-1.03699	-0.0157726	0.413489	0.398277	Field1:N22:3	hybE	b2992	member of hyb operon	Energy metabolism	Energy metabolism, carbon: Anaerobic respiration	AE000382	1789366
3613	77709.3	53677.2	0.0238433	0.0229939	0.0234186	-1.03694	-0.0157527	0.804111	0.81111	Field3:I16:2	b2446	b2446	orf, hypothetical protein	Hypothetical, unclassified, unknown	Unknown	AE000331	1788787
195	62808.3	43101.8	0.0182689	0.0176257	0.0179473	-1.0365	-0.0155673	0.684254	0.715577	Field1:E1:3	ylcA	b0571	putative 2-component transcriptional regulator	Putative regulatory proteins	Not classified	AE000162	1786784
1573	83756.9	63290.7	0.0249484	0.0240702	0.0245093	-1.03649	-0.0155634	0.625812	0.583552	Field2:I9:1	parE	b3030	DNA topoisomerase IV subunit B	DNA replication, repair, restriction/modification	DNA - replication, repair, restriction/modification	AE000385	1789408
1107	62748.4	44837.7	0.0183836	0.017737	0.0180603	-1.03646	-0.0155508	0.372262	0.382969	Field1:F13:4	ahpF	b0606	alkyl hydroperoxide reductase, F52a subunit; detoxification of hydroperoxides	Cell processes	Detoxification	AE000166	1786823
1580	30807	22484.3	0.00921906	0.00889559	0.00905733	-1.03636	-0.0155119	0.487449	0.4873	Field2:G11:1	mutM	b3635	formamidopyrimidine DNA glycosylase	DNA replication, repair, restriction/modification	DNA - replication, repair, restriction/modification	AE000441	1790066
2477	39479.3	28338.7	0.0117509	0.0113419	0.0115464	-1.03606	-0.0153834	0.166528	0.168573	Field2:J19:2	b2016	b2016	putative enzyme of sugar metabolism	Putative enzymes	Not classified	AE000293	1788327
2203	102302	76218.1	0.0307256	0.0296581	0.0301919	-1.03599	-0.0153573	0.517272	0.525773	Field2:E24:3	cysH	b2762	3'-phosphoadenosine 5'-phosphosulfate reductase	Central intermediary metabolism	Central intermediary metabolism: Sulfur metabolism	AE000360	1789121
2323	43980.6	33461.5	0.0131815	0.0127239	0.0129527	-1.03597	-0.0153455	0.651971	0.616424	Field2:F5:1	gst	b1635	glutathionine S-transferase	Biosynthesis of cofactors, prosthetic groups and carriers	Biosynthesis of cofactors, carriers: Thioredoxin, glutaredoxin, glutathione	AE000259	1787923
3286	26608.2	18976.2	0.00791772	0.00764379	0.00778076	-1.03584	-0.0152913	0.34241	0.339701	Field3:K5:3	b1671	b1671	putative oxidoreductase, Fe-S subunit	Putative enzymes	Not classified	AE000262	1787960
3649	11410.7	7896.23	0.00340213	0.00317032	0.00328622	-1.03582	-0.0152842	0.0927616	0.0907369	Field3:A2:3	yphG	b2549	orf, hypothetical protein	Hypothetical, unclassified, unknown	Unknown	AE000341	1788900
2800	50185.8	34515.4	0.0151016	0.014581	0.0148413	-1.03571	-0.0152378	0.725588	0.690912	Field2:P4:2	ybaA	b0456	orf, hypothetical protein	Hypothetical, unclassified, unknown	Unknown	AE000152	1786661
[truncated: 2,956 more rows]
