# Supplementary material for: Characterization of Escherichia coli MG1655 grown in a low-shear modeled microgravity environment
Source: BMC Microbiol. 2007 Mar 7;7:15. doi: 10.1186/1471-2180-7-15 (PMC1852313; doi:10.1186/1471-2180-7-15)
Supplement: Additional file 11 — MOPS replicate 2. Detailed data and analysis for MOPS replicate 2 [file 1471-2180-7-15-S11.xls]

## Sheet: crunched data
SPOT No.	ControlVol	ControlPct	SPOT No.	TestVol	TestPct
1	53890.6	0.018952	1	59797.2	0.0223279
2	25045	0.00884785	2	24164.2	0.00912425
3	186119	0.0657825	3	172892	0.0638132
4	18957.4	0.00677377	4	19080.7	0.00710998
5	44156.3	0.0164272	5	44773	0.0171297
6	10534.4	0.00381538	6	10304.9	0.00389113
7	20984.6	0.00772244	7	21041.3	0.00794165
8	3410.36	0.00122381	8	3594.31	0.00130797
9	13167.5	0.00466463	9	12725.5	0.00480912
10	3244.36	0.00115945	10	3143.68	0.00119648
11	1562.74	0.000556747	11	1784.21	0.000658896
12	5539.17	0.00200096	12	5090.17	0.00187576
13	7542.93	0.00269957	13	8573.16	0.00339773
14	2238.23	0.000810033	14	2411.05	0.000903021
15	64571.7	0.0224878	15	67308.7	0.0254307
16	39805.4	0.0139179	16	38142.3	0.0143748
17	19895.7	0.00709195	17	24606.1	0.00932078
18	9332.58	0.0033922	18	9434.74	0.00356789
19	35908.3	0.0130048	19	37785.3	0.0141059
20	32076.1	0.0113681	20	30637.1	0.0115705
21	2510.23	0.000915406	21	2517.24	0.000948538
22	44080.7	0.0159137	22	47477.9	0.0189683
23	88883.8	0.0317981	23	83728.1	0.0314149
24	7167.75	0.00260159	24	6300.86	0.00243868
25	108286	0.0370226	25	106379	0.0388789
26	33002	0.0118414	26	41709.7	0.0159415
27	156112	0.0548666	27	134884	0.0513858
28	38466.2	0.0136088	28	36150.4	0.0139615
29	2300.01	0.000843052	29	2189.09	0.000837501
30	96224.4	0.0340666	30	86305.5	0.0332833
31	66983.1	0.0237079	31	61994.6	0.0236419
32	2646.62	0.000956991	32	2381.19	0.000913742
33	47311.4	0.0167591	33	45722.4	0.017312
34	2580.24	0.000939507	34	2825.76	0.00109206
35	8668.08	0.00306593	35	7719.9	0.00292198
36	3327.64	0.00119761	36	3327.34	0.00129595
37	2741.83	0.000993257	37	2645.72	0.00102275
38	15206.6	0.00549798	38	18607.1	0.00724651
39	184644	0.0661473	39	158488	0.0597235
40	4325.46	0.00156695	40	4495.45	0.00172621
41	33559.1	0.0120091	41	33089.1	0.0123011
42	15070.7	0.0054729	42	12417.1	0.00487652
43	145900	0.0536558	43	101414	0.0395906
44	274481	0.0985996	44	207627	0.0795924
45	7454.68	0.00268632	45	7249.09	0.00285275
46	43925.8	0.0158333	46	39020.7	0.0146495
47	43559.7	0.0155905	47	38241.5	0.0146119
48	48636.2	0.0172613	48	39151.7	0.0147947
49	17412.2	0.00630017	49	16942.3	0.00626178
50	23450.6	0.00848484	50	20791.5	0.00812619
51	31665.9	0.0114003	51	27037.9	0.0103795
52	50507.8	0.0181442	52	43126.2	0.0163771
53	34841.2	0.012532	53	29238.8	0.0112819
54	45479.6	0.0163233	54	40186	0.0152425
55	76726.8	0.0274589	55	68763.7	0.0260575
56	154922	0.0534915	56	127174	0.048231
57	25891.6	0.00918077	57	23229.9	0.00890598
58	6172.93	0.00215283	58	5316.91	0.00202492
59	39428.4	0.014182	59	35512.9	0.013538
60	65595.3	0.0240377	60	59045.5	0.0228475
61	11153	0.00411812	61	10060.9	0.00390555
62	17641.8	0.00644099	62	15472.7	0.00603543
63	5731.22	0.00214482	63	5261.26	0.00206508
64	9700.75	0.00352839	64	9008.19	0.00352496
65	4765.48	0.00172412	65	4171.83	0.00160135
66	3583.06	0.00131441	66	3039.81	0.00119537
67	8111.29	0.00296129	67	8427.17	0.0032743
68	5238.35	0.0019054	68	5015.35	0.00189245
69	7427.65	0.00276478	69	6044.37	0.00228674
70	10869.5	0.00398858	70	8632.63	0.00333804
71	11250.7	0.00402373	71	12329.2	0.00471566
72	62634.3	0.0224426	72	55385.2	0.0215376
73	11315	0.00425186	73	8295.4	0.00319423
74	9615.64	0.00346011	74	8017.86	0.00309041
75	21427.9	0.00778058	75	18498.2	0.00713374
76	5000.94	0.0018235	76	4395.51	0.00170116
77	154210	0.055271	77	144965	0.0548075
78	191336	0.0688042	78	181673	0.0705628
79	9584.55	0.00337066	79	8526.54	0.00330333
80	4424.18	0.00159771	80	3908.17	0.00155649
81	15482.8	0.00569078	81	15882.6	0.00630324
82	10041.3	0.00368031	82	9198.02	0.00365707
83	31461.4	0.0113097	83	28587.5	0.0114216
84	14465.6	0.00516373	84	12130.1	0.00487258
85	27790.8	0.00994094	85	23457.7	0.00916334
86	26327.4	0.00951034	86	22730.7	0.00882782
87	5147.77	0.00194063	87	4877.58	0.00180732
88	29924.7	0.0108575	88	25558.5	0.0100445
89	4869.28	0.00172694	89	4613.69	0.00188737
90	11246.6	0.00400939	90	9279.63	0.00358055
91	3673.11	0.00135367	91	3603.18	0.00140416
92	36814.7	0.0136279	92	31051.7	0.012637
93	10892.9	0.0040052	93	7977.18	0.0031604
94	43093.4	0.0156338	94	35747.8	0.0139061
95	31008.4	0.0116672	95	19057.8	0.00765929
96	29534.9	0.0104354	96	25319	0.0098405
97	1.38463e+06	0.488109	97	1.34878e+06	0.494884
98	17221.3	0.00603601	98	13135.8	0.00489322
99	15242.6	0.00538249	99	13420.7	0.00492365
100	7567.85	0.00272031	100	7611.63	0.0028009
101	12752.7	0.00452357	101	12941.1	0.00468854
102	38948.8	0.0139485	102	33838.1	0.0128248
103	18327.3	0.0065574	103	17128	0.00620792
104	35772.8	0.013096	104	27696.6	0.0100335
105	15458	0.0055532	105	14305.6	0.00533678
106	7918.52	0.00277684	106	7249.23	0.00274834
107	9858.01	0.00347334	107	9713.86	0.00362453
108	9069.31	0.00320128	108	8401.38	0.0031971
109	97360.9	0.0351811	109	91182.9	0.0355055
110	13051	0.00464369	110	13040.5	0.00493266
111	5263.49	0.00189086	111	5034.01	0.0019153
112	27837.1	0.00974058	112	26895.9	0.00993156
113	42289.7	0.0147488	113	42397	0.0152632
114	2188.18	0.000810092	114	2062.8	0.000758318
115	8281.73	0.00299432	115	7865.68	0.00292806
116	15877.3	0.00591593	116	15205	0.00611839
117	3441.19	0.00125275	117	3490.13	0.00134779
118	33890.2	0.0121944	118	35716.4	0.0141497
119	17525.9	0.00627941	119	18876.9	0.00694505
120	27392.6	0.00999298	120	24953.2	0.00961632
121	34099.5	0.0120664	121	37324.8	0.0140565
122	3544.98	0.00127119	122	3666.61	0.00138756
123	24834.1	0.00872275	123	21598.8	0.00812554
124	15683.8	0.00570462	124	15317.5	0.00597352
125	7418.17	0.00265441	125	7412.89	0.00292613
126	22785.4	0.00809938	126	21092.9	0.00814053
127	30712.2	0.0109468	127	28736.3	0.0110446
128	15817	0.00564523	128	15251.4	0.00577579
129	17959.3	0.00645293	129	19063.5	0.00730197
130	19863.4	0.00705387	130	19001.7	0.00725755
131	4830.07	0.00177229	131	4111.21	0.0015873
132	7430.54	0.00268482	132	7007.35	0.00261898
133	28167.2	0.0101457	133	25468.5	0.00974376
134	75827.8	0.0277152	134	62850.8	0.0249674
135	7698.83	0.00282542	135	7359.1	0.00282304
136	27550.9	0.00986378	136	25083.6	0.00946783
137	66678.1	0.0242742	137	64200	0.0236958
138	32246.4	0.0114985	138	27581.5	0.0105221
139	89310.7	0.0317498	139	78249.7	0.029389
140	29620.1	0.0108309	140	24039.6	0.00932497
141	110584	0.0383207	141	132260	0.0498371
142	3581.48	0.00130477	142	3291.72	0.00123073
143	77990.6	0.0278647	143	76639.9	0.0297179
144	32729.4	0.0118468	144	30205.2	0.0117582
145	18816.8	0.006779	145	19998.6	0.00738518
146	12123.8	0.00436054	146	10171.9	0.00399951
147	52487.5	0.0187435	147	46737.1	0.0174045
148	38630.1	0.0142719	148	37461.8	0.0144764
149	9741.37	0.00351108	149	8632.18	0.0033926
150	89143.8	0.0321437	150	58421.3	0.02296
151	14146.4	0.00517863	151	12099.4	0.00456327
152	99159.5	0.0359278	152	86038.3	0.0332344
153	115138	0.0421635	153	102872	0.0399442
154	39722.2	0.0140799	154	37877.7	0.0145346
155	33363.1	0.012423	155	29073	0.0111677
156	10069.8	0.00374846	156	9442.45	0.00360952
157	11500.4	0.00423395	157	12107.6	0.00467419
158	27094.1	0.00994233	158	27190.7	0.0104635
159	33698.4	0.0126676	159	31792.4	0.0123431
160	52439.9	0.0188068	160	55240.6	0.0211074
161	45174.9	0.0160604	161	40665.2	0.0153505
162	11544.9	0.00418615	162	10596.9	0.00421601
163	448556	0.159558	163	434403	0.163266
164	49481.4	0.0179449	164	45766.9	0.0175773
165	24423.8	0.0090285	165	24399.5	0.00931213
166	8276.01	0.00302893	166	6365.76	0.00244004
167	48233.2	0.0174905	167	40469.7	0.0155853
168	23436.4	0.00854188	168	21080.6	0.00828198
169	59454.1	0.0214702	169	62744.3	0.0229184
170	12402.4	0.00459872	170	7819.7	0.00300609
171	41242.2	0.0147491	171	35600.9	0.0133327
172	9722.14	0.0035508	172	8603.94	0.00326764
173	97452	0.0345451	173	75980.8	0.0300282
174	29244.2	0.0109714	174	23978.6	0.00966339
175	23386.2	0.00867791	175	24189.4	0.00947145
176	27977.3	0.010024	176	24750.6	0.00976594
177	48931.5	0.0175467	177	47178.1	0.0177885
178	28983.6	0.010448	178	28106.1	0.0106189
179	101758	0.0372592	179	91227.4	0.0364243
180	14667.8	0.00533107	180	14519	0.00581354
181	56149.1	0.0200669	181	49247.7	0.0190067
182	2865.94	0.00106227	182	2996.35	0.00117097
183	43284.2	0.0156843	183	46858.3	0.0172219
184	299217	0.105961	184	260082	0.0975648
185	43833.1	0.0156616	185	39388.1	0.0155025
186	8547.66	0.00307105	186	8284.4	0.00323838
187	6276.78	0.00228275	187	5624.73	0.00223819
188	81378.7	0.0292058	188	69709.9	0.0275861
189	27738.4	0.0101872	189	25550.7	0.0101005
190	33338.5	0.012191	190	28749	0.0114737
191	4218.53	0.00156996	191	3547.39	0.00146781
192	129708	0.0467584	192	105612	0.0421914
193	8940.36	0.00322471	193	9040.25	0.00334361
194	20338.6	0.00720243	194	14919.3	0.0055774
195	32774.3	0.0116376	195	28364.7	0.0106685
196	2676.32	0.000974098	196	2643.68	0.000994518
197	12848	0.00458701	197	12412.1	0.00460006
198	14221.4	0.00505365	198	14135.5	0.00519838
199	473288	0.163339	199	491675	0.178308
200	19830.9	0.00724546	200	20779.8	0.00734441
201	11616.5	0.00410149	201	11473.8	0.00429971
202	94773.9	0.0329913	202	48914.5	0.018328
203	41206.9	0.0148378	203	30536.3	0.0111631
204	8882.27	0.00317275	204	7722.67	0.00292665
205	7596.6	0.00269507	205	8778.23	0.00336382
206	12985.3	0.0045677	206	13838	0.00522564
207	36397.4	0.0127642	207	36439.6	0.0136748
208	26776.9	0.00939673	208	25100.7	0.00951286
209	33684.6	0.0120243	209	36188.5	0.0133925
210	23762.4	0.00855661	210	27776.6	0.0102697
211	32904.8	0.0116882	211	32703.3	0.0119307
212	15011.1	0.00535592	212	13607.4	0.00518127
213	5258.79	0.00192654	213	5215.46	0.00201125
214	7065.78	0.00256881	214	6952.93	0.00265096
215	6890.36	0.00245803	215	6581.55	0.00245075
216	3420.83	0.00126043	216	3422.28	0.00130813
217	12587.3	0.00451231	217	12314.7	0.00468151
218	37492.4	0.0131824	218	38909.2	0.0144311
219	409435	0.139722	219	363925	0.13714
220	6348.06	0.00229371	220	6189.45	0.0024403
221	101234	0.0356521	221	101542	0.038792
222	11239.2	0.00400455	222	10144.2	0.00398232
223	16003.1	0.00567499	223	14507.4	0.0054899
224	4962.27	0.0017808	224	5088.25	0.00193834
225	7873.16	0.00283047	225	7607.77	0.00283531
226	35017.9	0.0125224	226	28063.3	0.0110652
227	18937.2	0.0068689	227	17426	0.00675227
228	22674.5	0.00809747	228	22015.2	0.00849075
229	10002.1	0.00359671	229	9231.18	0.00353833
230	15686.3	0.00564442	230	14123.8	0.00531044
231	8749.32	0.0031799	231	7744.49	0.00297626
232	7497.12	0.00268999	232	7120.79	0.00273383
233	4840.39	0.0017872	233	4601.59	0.00172331
234	8314.22	0.00296112	234	8035.49	0.00296185
235	30807	0.0112221	235	23416.8	0.00909239
236	16016.6	0.00581769	236	13669.3	0.00522666
237	21782.4	0.00800173	237	19095.6	0.00729884
238	4263.17	0.00159568	238	3679.37	0.00145315
239	3651.71	0.00133818	239	3643.21	0.00136192
240	24995.9	0.00884601	240	24620.4	0.00947491
241	11134.1	0.00410443	241	10545.8	0.00396616
242	6490.47	0.00237527	242	5663.69	0.00221377
243	6039.68	0.0022331	243	5491.15	0.0020761
244	6256.88	0.00225467	244	6018.24	0.00237404
245	37675.2	0.013408	245	34639.8	0.0134603
246	6536.8	0.00237881	246	5990.96	0.00231602
247	9061.32	0.00326065	247	8692.84	0.00332356
248	12653.9	0.00448472	248	11358.4	0.00437281
249	4147.17	0.00152284	249	4217.41	0.00165369
250	139861	0.0504367	250	133392	0.0522111
251	8249.55	0.00303864	251	5761.58	0.00221975
252	20178.4	0.00732558	252	18029.6	0.00694495
253	15763.6	0.00571336	253	13176.1	0.00495812
254	22903.5	0.00828225	254	20317	0.00768795
255	25210.1	0.00923292	255	22421.5	0.00859497
256	36486.1	0.0127571	256	30912.1	0.0117932
257	16932.3	0.00599735	257	15147.8	0.00573059
258	11209.5	0.00403954	258	10888.4	0.00408152
259	22795.1	0.00811605	259	21095.1	0.0080884
260	99482.7	0.0348967	260	99480.1	0.0371448
261	63450.7	0.0232564	261	57781.7	0.0220857
262	18862	0.00684097	262	16645.8	0.00632303
263	3956.77	0.00147424	263	4756.77	0.001841
264	32984.6	0.0121082	264	31114.5	0.0123482
265	29412.3	0.0109584	265	25253.5	0.00954354
266	79159.9	0.0287475	266	77738.7	0.0289632
267	113080	0.0411716	267	111024	0.042945
268	35994.6	0.0131418	268	31522.2	0.0123342
269	499155	0.181815	269	440826	0.175375
270	161002	0.0559427	270	134478	0.0518129
271	35874.6	0.0129689	271	30024	0.0116496
272	18877.5	0.00675479	272	17206.2	0.00678979
273	17090.8	0.00628913	273	14628.9	0.00584555
274	12469.7	0.00459054	274	9800.4	0.0038169
275	60849.2	0.0208073	275	50621.9	0.0192769
276	20568.5	0.00754635	276	20884.3	0.00832583
277	9861.25	0.00363881	277	9478.66	0.00371422
278	36042.1	0.0131936	278	34417.6	0.0133002
279	39247.6	0.0140302	279	33015	0.0128402
280	17117	0.00626243	280	16827.8	0.00658202
281	61331.3	0.0219855	281	49099.9	0.0193686
282	98063.3	0.0343486	282	82880.2	0.0309814
283	59716.4	0.0208427	283	55626.2	0.0217931
284	38996.3	0.0139593	284	34756.4	0.0134976
285	27797.3	0.0101575	285	26427.2	0.0104952
286	23341.6	0.00866372	286	19182	0.00773069
287	39013.2	0.0141172	287	34815.8	0.0137836
288	13545.2	0.00498826	288	11684.5	0.0046786
289	140798	0.0500165	289	127850	0.0466928
290	14151.9	0.00502238	290	15041.9	0.00562814
291	21107.1	0.0074869	291	21968.8	0.00809709
292	14951.8	0.00532369	292	14641.8	0.00531348
293	23121.9	0.00834713	293	17662.1	0.00644309
294	14823.3	0.00528724	294	12713.8	0.00488012
295	10667.7	0.00384877	295	8684.08	0.00318963
296	9047.33	0.00325169	296	8804.63	0.00320762
297	19358.1	0.00687104	297	21432.8	0.00801154
298	24668.4	0.00877834	298	23101.7	0.00864397
299	612809	0.211534	299	718195	0.253028
300	270509	0.0929936	300	229016	0.0833372
301	27250.2	0.00969504	301	25766.2	0.00966787
302	10713.4	0.0038334	302	10148.7	0.0037803
303	26433.8	0.0095161	303	24147.1	0.00889164
304	41793.1	0.01471	304	49125.9	0.0178275
305	40517.6	0.0142723	305	36638.2	0.0135983
306	7189.76	0.00260332	306	7295.51	0.00268435
307	14328.2	0.00510138	307	13906.3	0.005052
308	20758.3	0.00749887	308	19427	0.00765253
309	28445.5	0.0104805	309	27858.9	0.0107316
310	54442.8	0.0197649	310	60040.5	0.0238189
311	12024.6	0.00434885	311	11782.3	0.0043938
312	36179.9	0.0131626	312	34132.8	0.0128182
313	14817.3	0.00543094	313	15050.9	0.00572329
314	244868	0.0882799	314	230926	0.0883826
315	34188.4	0.0120983	315	32210.8	0.0124469
316	59646.9	0.0213823	316	65074.8	0.0255536
317	36555.1	0.0130965	317	36592.5	0.0142357
318	46995.4	0.016936	318	50333.8	0.0193456
319	8496.96	0.00310138	319	7604.37	0.00287691
320	42206.3	0.015282	320	39911.3	0.014995
321	25751.3	0.00921528	321	25194.9	0.00958292
322	6352.81	0.00229449	322	5841.33	0.00223582
323	40397.4	0.014339	323	38758	0.0145278
324	5841.86	0.00205058	324	6171.86	0.00234729
325	27345.5	0.00984971	325	26098.5	0.00961276
326	181753	0.067714	326	158711	0.0595921
327	178288	0.0655866	327	144871	0.0552029
328	9174.58	0.00332101	328	8589.01	0.00318922
329	67360.7	0.0242718	329	59590.1	0.0223447
330	14462.5	0.00514064	330	15885.5	0.00569673
331	22152.7	0.00794921	331	19787.8	0.00746666
332	250505	0.092918	332	205747	0.079443
333	27626.1	0.00992126	333	26563.3	0.00995311
334	10498.2	0.0038033	334	9220.47	0.00348168
335	209343	0.0760568	335	164111	0.062358
336	62285.5	0.0229347	336	63267.6	0.0242194
337	29343	0.0105931	337	28028.5	0.0105593
338	55869.3	0.0200596	338	52245.2	0.0196669
339	10396.5	0.00378544	339	9188.02	0.00347051
340	95893.5	0.0335708	340	70109.9	0.025888
341	40749.9	0.0146412	341	32034.2	0.0122431
342	15574.3	0.00562361	342	12515.3	0.00465316
343	17896.5	0.00649293	343	15858.3	0.00595931
344	16319.7	0.00591889	344	15999.2	0.0060335
345	61296.9	0.0217841	345	43229	0.0166502
346	77533.3	0.0268791	346	75079.2	0.0287859
347	5246.69	0.00192229	347	4593.67	0.00174459
348	23883.4	0.00856647	348	17359.2	0.00664678
349	21615.9	0.00792022	349	19120.6	0.00722483
350	342801	0.128228	350	310193	0.116773
351	21075.8	0.00781394	351	22122.7	0.00834634
352	7046.41	0.00255989	352	7278.67	0.00275786
353	13468	0.00479641	353	13021.1	0.00501972
354	5205.44	0.00193291	354	4655.16	0.00180615
355	161639	0.0600385	355	144962	0.0548622
356	4889.82	0.00180402	356	4220.48	0.00160014
357	16458.6	0.00601758	357	14835.9	0.00559531
358	40306	0.0149837	358	39288.1	0.0150348
359	285391	0.104634	359	306872	0.116418
360	6473.02	0.00235805	360	6030.51	0.00230087
361	26595.9	0.00979891	361	26976.3	0.0103306
362	47270.5	0.0171571	362	46555.2	0.0178097
363	344874	0.125926	363	346120	0.135579
364	18491.2	0.00686691	364	16180.3	0.00656755
365	68333.1	0.0246708	365	60724.3	0.0235065
366	332617	0.124339	366	290966	0.114588
367	13671.2	0.00496113	367	11972.1	0.00468333
368	26709.3	0.00987697	368	23944.5	0.00927982
369	45900	0.017076	369	45241.6	0.0180035
370	46225.7	0.0168694	370	41062.8	0.0158891
371	18188.8	0.00648604	371	15045.6	0.00591526
372	62694	0.0226003	372	56622.8	0.0222326
373	88623.6	0.0324849	373	73765.2	0.028502
374	22399.6	0.00824732	374	21253.4	0.00818096
375	3994.41	0.00147195	375	4125.13	0.00161214
376	36832.3	0.0133429	376	32444.5	0.0125818
377	72150	0.0260815	377	50180.3	0.0198607
378	53176	0.0192401	378	45767.6	0.017619
379	240079	0.0877617	379	219696	0.0861937
380	347584	0.131992	380	283796	0.11368
381	208793	0.0761131	381	208287	0.0830763
382	28006	0.0103501	382	23547.9	0.00920077
383	305847	0.118101	383	199220	0.0810275
384	83716.5	0.0306198	384	80071.9	0.0315335
385	36089.4	0.0127072	385	36298.1	0.0140453
386	186830	0.0653761	386	193859	0.0744949
387	7691.59	0.00275288	387	6993.41	0.00266434
388	49328.8	0.0173155	388	53792.5	0.0201055
389	33571.6	0.0117864	389	30762.1	0.011718
390	33190.5	0.011609	390	30286.9	0.0115337
391	43022.2	0.0150439	391	43354.4	0.0165809
392	184447	0.0628199	392	157138	0.0571442
393	34490.8	0.0123709	393	38753.3	0.0148306
394	10182.5	0.00361187	394	10431	0.00400268
395	134326	0.0479089	395	134752	0.0520384
396	27663.3	0.0097911	396	26099.6	0.00993235
397	47756.7	0.0172785	397	51703.6	0.0195407
398	46014.1	0.0162908	398	41626.2	0.0158687
399	30516.4	0.0110173	399	31056	0.0114439
400	34291.2	0.0118699	400	43015.2	0.0157692
401	46771.1	0.0164632	401	43732.9	0.0167811
402	25370.7	0.00908548	402	27006.5	0.0103183
403	40296.5	0.0142149	403	42809.8	0.0161282
404	133816	0.0472343	404	142508	0.0538031
405	3871.92	0.00140104	405	3654.71	0.0014477
406	58529.8	0.0208966	406	56940.4	0.0219075
407	17991.2	0.00645116	407	17715.9	0.00681487
408	28700	0.0101576	408	25245.3	0.00954287
409	58481.5	0.0210009	409	77339.5	0.0301133
410	70118.2	0.024956	410	84260.6	0.0327321
411	24527.7	0.00870305	411	21608.7	0.0083646
412	52807.3	0.0183482	412	51176.9	0.0192264
413	25530.6	0.0092626	413	23924.8	0.00943219
414	70338.9	0.0256867	414	75462.9	0.0302299
415	41048.6	0.0149156	415	37402.3	0.0146029
416	17381.9	0.00623097	416	17595.5	0.00673829
417	18067.9	0.00629831	417	17520	0.00664404
418	31119.2	0.0108108	418	28196.7	0.0106261
419	3959.48	0.00144605	419	4005.77	0.00153895
420	21689.2	0.00766432	420	20985.3	0.00789542
421	26643.6	0.00950039	421	23829.2	0.00901152
422	43673.4	0.0155388	422	38097.9	0.0143031
423	4844.18	0.00182177	423	4234.62	0.00161191
424	28900.7	0.0104934	424	27893	0.010768
425	2315.44	0.000856328	425	2419.43	0.000923482
426	3008.08	0.00111351	426	3249.02	0.00125794
427	7845.66	0.00283215	427	6841.7	0.00274663
428	1.40407e+06	0.503688	428	1.11414e+06	0.439964
429	22982.1	0.00823749	429	20365.6	0.00773622
430	9416.78	0.00344115	430	8567.07	0.00329658
431	21734.7	0.00789343	431	21454.7	0.00832873
432	5098.42	0.00182038	432	4959.98	0.00190414
433	43576.5	0.0156949	433	42667.3	0.0161601
434	78198.8	0.0284029	434	72691.6	0.0285492
435	79125.9	0.028569	435	72696.8	0.0291893
436	168884	0.0592879	436	162176	0.0601929
437	88745.5	0.0319171	437	76225.3	0.0293944
438	132855	0.0492353	438	107663	0.0420316
439	92215.6	0.0327388	439	75757.9	0.0291891
440	32265.6	0.0118982	440	29959	0.0118289
441	6525.03	0.00237715	441	5978.12	0.00230565
442	420479	0.148766	442	490145	0.199142
443	2842.17	0.00103205	443	3076.83	0.00117246
444	10066.6	0.00368306	444	10791	0.00410925
445	35854.8	0.0128765	445	32242.6	0.0122216
446	4995.62	0.00184417	446	4440.69	0.00172416
447	8611.47	0.00307616	447	7801.73	0.00299395
448	453431	0.168854	448	442361	0.175956
449	9408.9	0.00340365	449	10316.2	0.00383527
450	18000.3	0.00646807	450	17051.1	0.00658164
451	7973.13	0.00287478	451	7922.84	0.00303455
452	7731.49	0.00283643	452	7292.6	0.00291179
453	11724	0.00437379	453	12265.4	0.00467744
454	3025.8	0.00112108	454	3097.62	0.00118124
455	8712.22	0.00322593	455	8360.92	0.00339375
456	12565.5	0.00458964	456	11175.6	0.00443689
457	49177	0.0180049	457	51793.9	0.0193695
458	39631.2	0.0142821	458	28920.4	0.011351
459	7334.35	0.00265758	459	6702.92	0.00253125
460	43485.7	0.0155673	460	41426.3	0.0162466
461	44024.6	0.0160655	461	41886.4	0.0165036
462	12933.6	0.00463267	462	11643.4	0.00461992
463	10151.3	0.00363297	463	9563.39	0.00377978
464	45803.4	0.016281	464	43800.3	0.0173352
465	39599	0.0140225	465	33016.1	0.0130836
466	241685	0.0886661	466	300347	0.115559
467	10471.1	0.00368966	467	13430.5	0.00543969
468	25254.4	0.0092664	468	24548	0.0102725
469	46215	0.0170879	469	44836.4	0.0175641
470	65262.3	0.0240979	470	101762	0.040977
471	407290	0.154289	471	598782	0.237264
472	96172.8	0.0351026	472	166838	0.0674457
473	44525.8	0.0160773	473	61608.2	0.0236327
474	44110.4	0.0157976	474	55182.3	0.0217735
475	50506.3	0.0186314	475	52445.8	0.0196402
476	68804.8	0.024714	476	75801.7	0.0300998
477	61046.2	0.0221513	477	67768.7	0.02666
478	33821.2	0.0124136	478	39921.6	0.0155656
479	31215	0.011553	479	49628.6	0.019796
480	121365	0.0437725	480	118277	0.0461343
481	9611.5	0.00343178	481	13822.6	0.0052934
482	5509.98	0.00195772	482	6284.14	0.00240811
483	4787.95	0.00169712	483	5095.04	0.00188174
484	3205.91	0.00114097	484	3801.2	0.00143778
485	6638.15	0.0023534	485	7842.65	0.003068
486	12652.2	0.00448172	486	10896.6	0.00414104
487	52045.3	0.0184033	487	47329.9	0.0180401
488	8407.18	0.00298915	488	7412.29	0.0028981
489	8255.05	0.00295297	489	9440.54	0.00349194
490	25784.2	0.00902686	490	25708.1	0.0100101
491	82470.2	0.0291268	491	85087.4	0.0312649
492	4035.33	0.00147472	492	4206.06	0.00158842
493	11940.3	0.00424536	493	10046.3	0.00375474
494	51285.1	0.0182126	494	55698.5	0.0220729
495	506058	0.18351	495	335727	0.127257
496	49296.2	0.0175788	496	46318.9	0.017683
497	6870.22	0.00247971	497	6440.2	0.00249518
498	33123.8	0.0120807	498	37315	0.0141446
499	68608.9	0.0236387	499	63235.2	0.0232278
500	3922.93	0.00138433	500	3512.7	0.00134842
501	6135.09	0.00216075	501	6290.22	0.00241277
502	3756.22	0.00134855	502	3641.43	0.00140302
503	26389.1	0.0093241	503	25680.7	0.00991701
504	24121.5	0.0086238	504	20070	0.00761124
505	3578.57	0.00130486	505	3827.1	0.00144474
506	27171.2	0.00973161	506	24278.2	0.00928752
507	10846.5	0.00391697	507	9749.37	0.00367674
508	26256.5	0.00945531	508	22351.4	0.0086454
509	41765.6	0.0148158	509	38579.9	0.0148062
510	20652.9	0.00741705	510	20124.4	0.00792269
511	942548	0.334991	511	995321	0.378553
512	330315	0.118431	512	325675	0.123093
513	32088.9	0.0114585	513	32280.6	0.0122475
514	3641.66	0.00131771	514	3579.78	0.00134744
515	7789.32	0.00277385	515	7820.8	0.00294034
516	27221.1	0.00957807	516	25648.2	0.00947362
517	55597	0.0201054	517	35342	0.013551
518	4656.36	0.00170145	518	4842.99	0.00184055
519	5516.03	0.00203896	519	5661.99	0.00215573
520	33561.5	0.011963	520	32618.1	0.01229
521	15655.9	0.00574902	521	14372.7	0.00530232
522	48924.9	0.0174777	522	43071.9	0.0163576
523	17413.6	0.00622625	523	15053.8	0.00592514
524	69424.5	0.0247686	524	65691.6	0.0257915
525	15631	0.00553384	525	14805.7	0.00570663
526	17442.8	0.00645355	526	15322.1	0.00592858
527	552973	0.204272	527	491880	0.192928
528	80049.7	0.0293888	528	75417.1	0.0293419
529	14071.5	0.00508281	529	13106.2	0.00505129
530	39774.7	0.01415	530	32944.3	0.0127272
531	57899.7	0.0208409	531	34722.7	0.0136132
532	17679.2	0.0063461	532	16184.8	0.00623969
533	42100.6	0.0151608	533	28092.2	0.010872
534	22637.4	0.00825931	534	17075.5	0.00664965
535	65345.5	0.0241285	535	55111.3	0.0212371
536	7797.05	0.0027932	536	11040.2	0.00432962
537	12961.4	0.00458074	537	11729.4	0.00447779
538	10407.8	0.00378094	538	10419.4	0.00408966
539	29614	0.010452	539	29726.5	0.0112856
540	64355.1	0.0232705	540	58549	0.0226102
541	11975.1	0.00436487	541	12156	0.00464308
542	115508	0.0428111	542	114623	0.04387
543	98883.8	0.0360687	543	93644.7	0.0362833
544	31534.5	0.0113597	544	29309.2	0.0111822
545	12196.9	0.00444296	545	11084.2	0.00424581
546	6360.32	0.00230889	546	5377.92	0.00213757
547	20020.8	0.00724421	547	18494.4	0.00700977
548	93218	0.0331971	548	93907.6	0.0354258
549	8090.14	0.00300125	549	6680.62	0.00255497
550	3463.26	0.00124499	550	3549.53	0.0013534
551	39798.3	0.0139911	551	34462.8	0.0132837
552	6462.28	0.00230933	552	6047.49	0.00235724
553	26428.6	0.00981002	553	23906	0.00911883
554	11213.9	0.00417203	554	10132.2	0.00385553
555	93095.8	0.032763	555	83293.1	0.0325403
556	131877	0.0477618	556	121642	0.0480463
557	9589.95	0.00349488	557	8992.8	0.00354521
558	14813.6	0.00534689	558	13142.3	0.00519677
559	18555.1	0.00689317	559	16404.2	0.00651514
560	80359.4	0.0297854	560	73638.3	0.0296523
561	80841.3	0.0282541	561	78963.6	0.030879
562	30392.3	0.010885	562	26216.6	0.0103609
563	11756.2	0.00421143	563	10628.2	0.00429741
564	700829	0.250879	564	530415	0.211368
565	29442.8	0.0108338	565	26054.9	0.0102348
566	32541.6	0.0120704	566	29171.9	0.0114352
567	17267.4	0.0063515	567	18476.7	0.00750569
568	39615.9	0.0141825	568	33785.8	0.01327
569	62505.2	0.0221967	569	66321.2	0.0254197
570	30404.2	0.0112048	570	27723.3	0.0108116
571	46205.2	0.0171527	571	38112.4	0.0145254
572	7262.08	0.00245281	572	3592.4	0.00140994
573	5563.93	0.00205598	573	5278.36	0.00217886
574	9300.95	0.00350462	574	8154.41	0.0032143
575	7593.73	0.00279287	575	6520.58	0.00258468
576	23844.6	0.00875299	576	16484.4	0.00646406
577	58747.5	0.0205399	577	51377.3	0.0196905
578	14607.3	0.00511852	578	14443.3	0.00554586
579	19670	0.00700597	579	20829.3	0.00794567
580	49856.7	0.0176389	580	43404.2	0.0164242
581	5812.93	0.00206544	581	5499.67	0.00211297
582	4507.09	0.00159815	582	3892.13	0.00148051
583	15649	0.00543993	583	15407.2	0.00568316
584	101444	0.0354992	584	87283.2	0.0338342
585	26239.3	0.00945804	585	25574.1	0.00971217
586	19096.2	0.00684918	586	21226.1	0.00808042
587	94813.5	0.0340802	587	101503	0.037928
588	205378	0.0744271	588	212072	0.0816912
589	24224.5	0.00864029	589	25155.8	0.00945853
590	48961	0.0172399	590	44109.2	0.0168856
591	40254.4	0.0145616	591	32779.5	0.0120991
592	37757.1	0.0140335	592	39908.6	0.0153374
593	47171.7	0.0171456	593	24104.8	0.00913601
594	3726.81	0.00135689	594	3681.71	0.00141467
595	8537.53	0.00302649	595	10004.1	0.00377196
596	14256.3	0.00511884	596	12468.2	0.00483098
597	8865.38	0.0032181	597	8712.36	0.00337418
598	27129.3	0.00993019	598	28175.6	0.0112038
599	40932.7	0.0144795	599	40837.4	0.0154923
600	31381.9	0.0112607	600	24125.3	0.00914225
601	29022.8	0.0103766	601	25767.9	0.00981156
602	57268.4	0.0206192	602	39255.9	0.0153212
603	2340.78	0.000829323	603	2329.75	0.000909685
604	97279.1	0.0344098	604	90146.3	0.0344775
605	6227.36	0.00221568	605	5682.99	0.00215534
606	49467.8	0.0179385	606	44898.7	0.0174733
607	213077	0.078954	607	151000	0.0591924
608	382363	0.135372	608	311903	0.118057
609	12704.8	0.00456255	609	12592.2	0.00475372
610	17927.3	0.00638734	610	17434.8	0.00663106
611	151222	0.054122	611	143463	0.054102
612	37144.8	0.0131475	612	33565.9	0.0126124
613	35100.5	0.0125239	613	31414.2	0.0118677
614	73389.5	0.0268789	614	43302.7	0.0160596
615	85967.3	0.0314139	615	64428.6	0.024494
616	59464.2	0.0212931	616	56252.5	0.0212305
617	33905	0.0122925	617	27490.6	0.0105161
618	57087.4	0.0206271	618	53234.3	0.0205713
619	144348	0.0505238	619	142554	0.0544471
620	327536	0.117583	620	281090	0.107751
621	40798.8	0.0146295	621	34177.7	0.0128166
622	29599.8	0.0106824	622	25563.9	0.00967033
623	22576	0.0082997	623	21891.4	0.00852608
624	6826.59	0.00245768	624	6235.57	0.00241781
625	992775	0.356213	625	827469	0.315267
626	24996.8	0.00889181	626	32499	0.0126168
627	9233.82	0.003364	627	8591.51	0.00324354
628	51985.1	0.0186418	628	46514.5	0.0173633
629	34980.1	0.0125139	629	29151.9	0.010769
630	48939.4	0.0177248	630	41024.1	0.0158614
631	44881.6	0.0160614	631	38402	0.0147588
632	23412.8	0.0082996	632	20472.5	0.00757121
633	18753.8	0.00666468	633	16397.3	0.00633335
634	34561.2	0.0122429	634	30831	0.011876
635	16889.1	0.00608661	635	15108.2	0.00579037
636	325023	0.116507	636	328821	0.123245
637	21049.7	0.00759917	637	20251.1	0.00763564
638	11484.5	0.00421695	638	11396.3	0.00439833
639	59950.2	0.0218172	639	55398.4	0.0208992
640	19893.1	0.00713184	640	18216.4	0.00694428
641	35194.5	0.0126461	641	36487.6	0.0137224
642	45556.2	0.0161706	642	31044.6	0.0118794
643	28548	0.0105943	643	29404.5	0.011638
644	3464.24	0.00125586	644	3451.74	0.00132562
645	6612.93	0.00242085	645	6828.66	0.00259531
646	35651.2	0.0128488	646	31645.3	0.0122047
647	6680.74	0.0023507	647	5390.16	0.00216386
648	10478.6	0.00380766	648	10939.8	0.00429047
649	45153	0.0167998	649	42151.2	0.0161174
650	32584.3	0.0118766	650	30660.3	0.0113448
651	221537	0.0794909	651	185551	0.0713505
652	37379.3	0.01346	652	37194.3	0.0143616
653	11065.2	0.00401802	653	12058	0.00481128
654	44967.8	0.0161654	654	46077.7	0.018111
655	72398.9	0.0271167	655	22212.4	0.0088766
656	7965.86	0.00290117	656	6074.51	0.00231637
657	5440.99	0.00199213	657	5585.12	0.00226236
658	7591.12	0.00274015	658	7301.79	0.00280776
659	107450	0.0378216	659	88195.4	0.0349925
660	27076.4	0.00969724	660	21463.7	0.00866404
661	20222.5	0.00735226	661	19113.4	0.0075303
662	63784.1	0.0231673	662	59233.1	0.0226504
663	83170.9	0.0304411	663	74880.5	0.0289563
664	35328.8	0.0126803	664	24795.2	0.00966393
665	12258.5	0.00431372	665	13432.1	0.00518096
666	4423.4	0.00163712	666	3970.34	0.00153039
667	74656.7	0.0266245	667	76170.8	0.0291339
668	47789.8	0.0171438	668	40865.6	0.0158277
669	34239	0.0124056	669	30994.7	0.0122878
670	52184.8	0.0187917	670	42507.1	0.0166487
671	29357	0.0106713	671	25150.9	0.0099144
672	103433	0.0370264	672	90844.8	0.0354305
673	330755	0.113477	673	285361	0.107861
674	22431.9	0.00786073	674	19823.5	0.00747755
675	36437	0.0129296	675	32068.8	0.0119286
676	60355.3	0.0211614	676	51849.5	0.0190746
677	10153.6	0.00355867	677	10618.9	0.00404874
678	57441.4	0.0200277	678	56381.1	0.0213767
679	95052.5	0.0340722	679	36224	0.0135631
680	10243.2	0.00366533	680	10933.7	0.00412398
681	32545.7	0.0117207	681	33331.1	0.0125353
682	148411	0.0529542	682	152469	0.057814
683	13560.7	0.00484378	683	16604.2	0.00628399
684	94722.8	0.0333499	684	83850.9	0.0313426
685	26325	0.00945496	685	28518.5	0.0109889
686	3742.65	0.00135175	686	4200.52	0.00160379
687	30394.5	0.0108369	687	30285.4	0.0108546
688	31512.3	0.0115046	688	27658.8	0.0101125
689	104191	0.0362167	689	82929	0.0309215
690	25598.5	0.00916672	690	22524	0.00821756
691	122362	0.0439868	691	97481.4	0.0376913
692	86024.2	0.0304729	692	75757	0.0290346
693	57051.2	0.020062	693	59885.4	0.0223716
694	33568.1	0.0121028	694	29666.3	0.011782
695	34926.7	0.0125776	695	28061.1	0.0109634
696	20691.2	0.00738171	696	20817.7	0.00766811
697	29678.2	0.0105097	697	27858.9	0.0106269
698	15694.4	0.00563886	698	13133.8	0.0051427
699	77970.5	0.0280027	699	77260.8	0.0300819
700	28283.4	0.0101745	700	27195.7	0.0101369
701	10666.9	0.00386231	701	10291.4	0.00393514
702	43711.6	0.0154184	702	43750.9	0.0165896
703	12360.2	0.0045127	703	9724.94	0.00364716
704	78204.1	0.02792	704	66935.7	0.0245194
705	56465.6	0.020178	705	55160.4	0.0209096
706	62882.3	0.022276	706	51569	0.0194737
707	45254	0.0161274	707	37569.8	0.0136989
708	29314.6	0.0107128	708	26930.6	0.0104771
709	36813.5	0.0131521	709	31220.1	0.0117646
710	30393.7	0.0110734	710	21131.3	0.00782882
711	6454.15	0.00238765	711	6359.61	0.00237247
712	23159.8	0.00835778	712	21265.7	0.00797223
713	67481.3	0.02434	713	53522.8	0.0194624
714	751548	0.268658	714	691570	0.272943
715	29993.1	0.0106623	715	27120.7	0.0102519
716	31562.2	0.0113903	716	29154	0.0109212
717	38723.5	0.0139918	717	37867	0.0145495
718	86639.1	0.031452	718	80190.3	0.030367
719	54182.8	0.0198226	719	48485.1	0.018283
720	12460.9	0.00454545	720	9864.89	0.00371661
721	32087.9	0.0116579	721	25951.2	0.00982823
722	46116.5	0.0166864	722	42210.5	0.0161319
723	6584.14	0.00239273	723	6700.63	0.00255224
724	19610.7	0.00704892	724	14410.7	0.00540615
725	39098.3	0.0141344	725	35118	0.013256
726	39092.1	0.0141558	726	24748.2	0.00932276
727	7220.63	0.00269467	727	7158.18	0.00275679
728	5723.86	0.00210379	728	5274.54	0.00204746
729	53515.6	0.0185036	729	42484.4	0.0161587
730	37898.6	0.0135721	730	35269.6	0.0134826
731	45150.3	0.0164241	731	37963.7	0.0145303
732	46727.2	0.0166431	732	42022	0.0159672
733	38630.5	0.0139805	733	30135.8	0.0112673
734	117898	0.04286	734	93149.6	0.0346602
735	15392.3	0.00562456	735	14335.5	0.00546975
736	169469	0.0606888	736	179185	0.067377
737	13793.6	0.00509848	737	12996.5	0.00492179
738	13229.3	0.00476757	738	11116.1	0.00421541
739	26581.5	0.00951157	739	19876.7	0.0075128
740	6044.23	0.00221844	740	5528.54	0.00208676
741	12791.9	0.00463139	741	12527.4	0.00483182
742	16106.8	0.00579936	742	11995.9	0.00460584
743	86317	0.0317796	743	48855.7	0.0187761
744	122610	0.0451281	744	71906.3	0.0277811
745	171187	0.0635827	745	130664	0.0492054
746	11308.3	0.00408055	746	9496.67	0.0037254
747	12026.7	0.00435797	747	10545.3	0.00417464
748	30011.9	0.0107214	748	22958	0.00882282
749	666012	0.25318	749	619623	0.247626
750	69456.2	0.0247646	750	55007.8	0.0213185
751	56808.5	0.0214196	751	37121.1	0.0144006
752	126071	0.0459125	752	82340.9	0.0320983
753	221316	0.0807966	753	129637	0.0536053
754	24410.8	0.00863773	754	17662.2	0.00693652
755	36290.1	0.0130948	755	32784.8	0.0129411
756	16006.2	0.00574681	756	14064.9	0.00546466
757	45287.3	0.0163245	757	36378.4	0.0138018
758	7071.48	0.0025874	758	5922.34	0.00228762
759	54068.1	0.019481	759	41564.3	0.0157964
760	71700.4	0.025716	760	55545.9	0.0212903
761	45758	0.016038	761	41719.2	0.015986
762	51408.4	0.0185314	762	38926.2	0.0148314
763	33998.2	0.0121462	763	27477.3	0.0105781
764	36170.7	0.0130947	764	29383.9	0.011358
765	219906	0.0796763	765	198699	0.0774239
766	35908.1	0.0129069	766	29433.3	0.0114165
767	44194.5	0.0160718	767	35523.2	0.0133394
768	87029.7	0.0327051	768	72019.3	0.027775
769	17192	0.00599541	769	15999.6	0.00590661
770	22759	0.00802063	770	20122.5	0.00741442
771	23890.7	0.00837527	771	22087.7	0.00822888
772	22327.3	0.00792547	772	22893.6	0.00840464
773	31234.8	0.0112108	773	29388	0.0109427
774	108568	0.0385662	774	90703.9	0.035069
775	239435	0.0857423	775	182244	0.0695476
776	127230	0.0468725	776	98101.6	0.0382676
777	61926.3	0.0219069	777	58804	0.0222006
778	27014.2	0.00957492	778	31468.6	0.0117368
779	104176	0.0364929	779	112322	0.041715
780	47323.4	0.0165076	780	53943.7	0.0205531
781	56654.4	0.0199107	781	62332.4	0.0238439
782	15237.9	0.00536358	782	14437.4	0.00559018
783	52690.2	0.0185601	783	45617.1	0.0171636
784	52908.3	0.0183239	784	59044.9	0.0222085
785	14077.1	0.00494562	785	16016.6	0.00587508
786	34084	0.0121814	786	35730.3	0.0132398
787	615634	0.213718	787	544837	0.199477
788	26060.5	0.00936779	788	27226.7	0.0100275
789	81761.9	0.0292843	789	95042.6	0.0367829
790	40759.1	0.014481	790	35398.1	0.0133252
791	9093.68	0.00324999	791	8461.55	0.00317337
792	25500	0.00890445	792	24957.2	0.00923247
793	53941.7	0.0190756	793	46844.3	0.0176436
794	17200.8	0.00615779	794	15606.5	0.00598187
795	47604.1	0.0167282	795	44391.8	0.0171927
796	16587.1	0.00582889	796	15247.4	0.00577555
797	14837.8	0.00532949	797	14116.9	0.00549128
798	66309.7	0.0229801	798	88642.4	0.0325822
799	27719.2	0.00971691	799	26827	0.0100933
800	1.6219e+06	0.560519	800	1.36742e+06	0.51435
801	435844	0.151131	801	544563	0.20718
802	52642.9	0.0186464	802	44864.6	0.0170771
803	49280	0.0173381	803	41693.8	0.0157018
804	20286.6	0.00718175	804	18012.4	0.0068237
805	28118.6	0.0100912	805	22647.5	0.00848646
806	73419.3	0.0267302	806	63190.4	0.0242238
807	41933.1	0.0149194	807	35571.4	0.0135144
808	25860.2	0.00922333	808	22011.6	0.00818228
809	211196	0.0769609	809	195669	0.0730548
810	1.93738e+06	0.674526	810	2.11245e+06	0.753424
811	9005.07	0.00327935	811	8773.78	0.00333667
812	61238.3	0.0217422	812	50955	0.0193871
813	38087	0.0136285	813	32930.8	0.0124591
814	136166	0.048826	814	116687	0.0433758
815	47197.7	0.0168847	815	35854.3	0.0136593
816	82269.7	0.0288165	816	85428.4	0.0314298
817	9875.41	0.00358181	817	9514.3	0.00349636
818	20471.4	0.00738481	818	18865.7	0.00716633
819	20653.1	0.0075962	819	20891.8	0.00811406
820	12428.5	0.00436839	820	10240.8	0.00384764
821	25066	0.00879619	821	19380.1	0.00741694
822	7802.33	0.00284918	822	5461.13	0.00208625
823	36992.2	0.0132596	823	31597.4	0.0122038
824	5938.24	0.00215522	824	5444.4	0.00204226
825	34601.4	0.0121194	825	29707	0.0114526
826	102221	0.0359279	826	91131.2	0.0343899
827	24941.1	0.0089748	827	22135.4	0.00865609
828	5656.91	0.00201652	828	5142.94	0.00194244
829	10378.7	0.0037558	829	9753.09	0.00371512
830	1.16689e+06	0.41372	830	1.08199e+06	0.394982
831	31214.5	0.011304	831	32902.5	0.012498
832	116065	0.041933	832	124945	0.0473654
833	69144.2	0.0251182	833	65680	0.0261509
834	61207.9	0.0223047	834	63132.3	0.0243777
835	287249	0.104496	835	324574	0.124511
836	42676.7	0.0153114	836	40762.6	0.0157471
837	31059	0.0112551	837	28998.5	0.0112418
838	132669	0.0467934	838	127297	0.0469657
839	112280	0.0395339	839	103249	0.0392454
840	11966.5	0.00428738	840	12099.2	0.00459899
841	18245.5	0.00672223	841	17320.7	0.00639174
842	25766.9	0.00936372	842	26635.2	0.0101263
843	21409.8	0.00777194	843	20093.1	0.00767709
844	46220.9	0.0166877	844	45550.5	0.0178361
845	56868.6	0.020227	845	56352	0.0216168
846	68094.1	0.0243036	846	59056.2	0.0228787
847	11158.1	0.00399985	847	11085.7	0.00433922
848	283906	0.104249	848	320772	0.128163
849	57658.6	0.0205635	849	55686.5	0.0208565
850	7803.89	0.00286488	850	7032.88	0.00270552
851	184457	0.0666974	851	152645	0.0612018
852	315817	0.110612	852	278250	0.108301
853	38848.8	0.0137607	853	31074.6	0.0122355
854	71379.9	0.0260942	854	62747.1	0.0242779
855	31020.9	0.0112565	855	26585.2	0.0103577
856	57122.9	0.0206308	856	59353	0.0236369
857	300910	0.11144	857	259922	0.103721
858	38702.3	0.0137569	858	33781.7	0.0135335
859	13024.7	0.00478561	859	13195.3	0.00528131
860	37095.2	0.0132919	860	38958.8	0.0163019
861	10390.7	0.00378117	861	10125.7	0.00393808
862	287241	0.104203	862	266052	0.10148
863	5188.91	0.00190696	863	4742.66	0.00187932
864	27070.7	0.00995477	864	21478.2	0.00856755
865	25593.3	0.00910327	865	22897	0.00873439
866	13562.2	0.00479394	866	13246.7	0.00496911
867	199781	0.0688281	867	269567	0.0947331
868	15210.6	0.00543512	868	13630.8	0.00500699
869	11313.2	0.00403951	869	11410.3	0.00424928
870	65986	0.0239068	870	66109	0.0268283
871	36801.1	0.0131521	871	35146.4	0.0127293
872	23384.7	0.00834028	872	23300	0.00914764
873	37900.2	0.0136222	873	28719.7	0.0110451
874	22466.1	0.00836447	874	21670.2	0.0079889
875	11396.8	0.00401078	875	11735.5	0.00436291
876	7012.08	0.0024629	876	6534.54	0.00253514
877	48449.4	0.0168826	877	41449.8	0.0160182
878	5574.66	0.00198187	878	6005.62	0.00228142
879	10649.4	0.00376397	879	10389.5	0.00387052
880	35151.7	0.0125213	880	40129.9	0.0147877
881	25528.2	0.00919611	881	28554.3	0.0109881
882	36782.4	0.0134253	882	32695.1	0.0121719
883	10542.8	0.00379898	883	10152.6	0.00387141
884	27673	0.00998537	884	31770.4	0.0122374
885	42943.3	0.0155374	885	46923.9	0.019124
886	85311	0.0300284	886	71460	0.0267382
887	46933.8	0.0166459	887	46728.2	0.0176334
888	28251.7	0.0101758	888	28444.4	0.0107342
889	18569.9	0.00670506	889	9510.84	0.00367597
890	9896.07	0.00355681	890	7533.37	0.00284183
891	28727.8	0.0101531	891	20650.1	0.00799875
892	89791.7	0.0316729	892	94939.8	0.036304
893	18923.2	0.00674229	893	17886.7	0.00680955
894	35451.2	0.012475	894	37794.1	0.014166
895	32666.9	0.0116667	895	33970.1	0.01288
896	227183	0.0823242	896	199665	0.0769628
897	10629	0.00383505	897	10614.7	0.00401991
898	23512	0.00838452	898	22659	0.00858842
899	6288.27	0.00222475	899	5890.97	0.0022407
900	40940.9	0.0147761	900	35046.3	0.0133622
901	41520.2	0.0150661	901	39309.6	0.014873
902	15231.4	0.00545342	902	14872.7	0.00559795
903	34819	0.0123701	903	31444	0.0119655
904	26726.9	0.00954788	904	24866.6	0.00928312
905	4131.11	0.00152893	905	4091.44	0.00152724
906	33112.7	0.0115883	906	38738.3	0.013938
907	40510.2	0.0145933	907	35176.1	0.0133281
908	34556.4	0.0124508	908	30695.1	0.011614
909	30599.2	0.0110421	909	25658.3	0.00959787
910	13353.4	0.00484548	910	12809.6	0.00488353
911	24284.8	0.00867919	911	21517.2	0.00810116
912	17562.9	0.0063293	912	15582.2	0.00593571
913	11110.7	0.00410332	913	10103.2	0.00383127
914	133207	0.047884	914	147870	0.0558959
915	66198.7	0.0238175	915	55146.3	0.0206548
916	19909.6	0.00717664	916	16036.3	0.00630387
917	44841	0.0157537	917	36479.5	0.0136513
918	26812	0.00996068	918	22170.4	0.00860296
919	44887.5	0.016101	919	37704.9	0.0143622
920	7325.11	0.00265395	920	6998.3	0.0026591
921	19433.5	0.00689655	921	16479.2	0.00638475
922	39903.6	0.0143977	922	34580.5	0.0132455
923	60764.5	0.0217353	923	49708.4	0.0189921
924	48577.3	0.0174854	924	41851.8	0.0158303
925	14805.7	0.00536893	925	9071.11	0.0034803
926	26297.3	0.00941388	926	24640.6	0.00941735
927	27554.1	0.00991652	927	25714.7	0.00972781
928	16261.1	0.00587089	928	15594.4	0.00594228
929	107869	0.0382753	929	92388.3	0.0348453
930	331414	0.121317	930	97464.5	0.0374023
931	78859.4	0.0288149	931	28553.7	0.0109959
932	48306.4	0.0178597	932	14551.7	0.00561734
933	62363.9	0.0222743	933	62940.9	0.0235689
934	9607.74	0.00344045	934	8764.96	0.00334125
935	51523.2	0.0187614	935	42242.9	0.0164778
936	225183	0.0803268	936	222463	0.084631
937	35479.2	0.0131574	937	34501.3	0.0126625
938	35106.8	0.0128158	938	25008.5	0.00941524
939	30490.5	0.0110116	939	25973	0.00992055
940	11542.8	0.00419472	940	10244.1	0.00403595
941	48057.8	0.017308	941	43046.3	0.0168467
942	52294.2	0.018548	942	40522.4	0.0159907
943	19228	0.00691911	943	16333.5	0.00640894
944	17039.1	0.00626067	944	18027.5	0.00683268
945	24372.1	0.00877274	945	22195.1	0.00839584
946	28894.8	0.0103748	946	20278.7	0.00793053
947	28321.4	0.0101958	947	26307.5	0.0103928
948	95158.4	0.0357301	948	26392.7	0.0104507
949	14757.8	0.00535779	949	10181.9	0.00398014
950	39790.8	0.0145369	950	39355.8	0.0153677
951	18274.8	0.0064632	951	16808.8	0.00658758
952	76836	0.0274257	952	76517.2	0.0299069
953	70403.8	0.0255843	953	68288.1	0.0265328
954	10936.5	0.00389929	954	10013.4	0.00396934
955	4483.55	0.00163347	955	3482.96	0.00134242
956	53711.6	0.0194547	956	48667.2	0.0192853
957	41225.7	0.0149075	957	35267.9	0.0139621
958	45243.2	0.0162662	958	40008	0.0156355
959	65207.8	0.0235801	959	55885	0.0216382
960	56971.2	0.0203388	960	44891	0.0175076
961	141750	0.0485892	961	159751	0.0578468
962	11381.9	0.00399399	962	10913.7	0.00408981
963	6413.34	0.00229389	963	6550.73	0.00240198
964	25298	0.00901783	964	25251.8	0.00934881
965	31894.1	0.0111131	965	34620.8	0.01253
966	8023.55	0.00288997	966	8644.38	0.00318901
967	9295.76	0.00333168	967	9601	0.00348133
968	32487.1	0.0116636	968	31930.3	0.0120914
969	12166.8	0.00432821	969	11284.4	0.00429452
970	19030.6	0.00674891	970	18417.3	0.0068188
971	10333.5	0.00364881	971	9773.91	0.00371315
972	36156.2	0.0127453	972	39024	0.0151026
973	9876.63	0.00347406	973	8862.32	0.0034183
974	39667.1	0.0138235	974	35340.2	0.0134139
975	32197.3	0.0114289	975	27436.8	0.0103774
976	36305.4	0.0129043	976	33040.3	0.0122974
977	75099.3	0.0266864	977	69801.7	0.0260604
978	32507.6	0.0117157	978	30271.5	0.0112806
979	5880.14	0.00208504	979	5594.04	0.00213354
980	20370.8	0.00740342	980	19483.1	0.00739386
981	45280	0.0157106	981	56414.5	0.0212621
982	125490	0.0447074	982	145325	0.0545022
983	20259.5	0.00726061	983	18819.5	0.00690881
984	27254.6	0.00977781	984	25123.9	0.00943217
985	21745.7	0.00785677	985	20281.3	0.00781981
986	27003.3	0.00949965	986	23002.1	0.00855005
987	32071.3	0.0113915	987	28097.6	0.0108429
988	29506.3	0.0103912	988	26661.4	0.0101396
989	21498.2	0.00766517	989	19383.5	0.00747497
990	23060.8	0.0080688	990	20100.2	0.007616
991	29028.1	0.0103304	991	24176.1	0.00908844
992	49726.7	0.0175296	992	40874.2	0.0152092
993	7393.13	0.00262951	993	6521.67	0.00248091
994	16975.6	0.00605964	994	14653.9	0.00560839
995	18832.8	0.00674397	995	17119	0.00643986
996	19719.9	0.00706579	996	17458.6	0.00655482
997	18347.1	0.0066333	997	17457.9	0.00654692
998	4587.29	0.00165577	998	3952.95	0.00150903
999	26662.7	0.00957334	999	25404.9	0.00949639
1000	8597.58	0.00317377	1000	8394.38	0.00323821
1001	6268.06	0.00229271	1001	5866.1	0.002198
1002	13952.1	0.0049789	1002	13843.4	0.0051983
1003	29626.8	0.0104782	1003	25842.9	0.00981795
1004	22513.6	0.00804585	1004	19865.3	0.00753837
1005	46188.4	0.0169403	1005	39173.4	0.0149174
1006	73746.1	0.0265716	1006	74561.7	0.0282987
1007	17910.1	0.00642114	1007	17249.9	0.00662094
1008	30631.7	0.0110959	1008	27061.9	0.010483
1009	28812.3	0.0104745	1009	25493.4	0.00937303
1010	37357.2	0.013521	1010	38691.9	0.0150675
1011	17867.3	0.00640035	1011	16035	0.0060933
1012	9061.85	0.00323092	1012	7779.07	0.00310053
1013	5070.85	0.00182343	1013	4604.27	0.00177344
1014	15774.1	0.00568901	1014	14614.6	0.00552803
1015	42114.7	0.0151678	1015	37443.5	0.0142832
1016	25948.7	0.00936373	1016	22558.3	0.00856598
1017	14002.5	0.00491663	1017	11975.2	0.00466766
1018	139103	0.0510599	1018	139519	0.0535394
1019	3865.32	0.00141917	1019	3749.02	0.00146509
1020	24066.5	0.00866025	1020	21275.1	0.00809684
1021	24286.9	0.00877006	1021	21529.3	0.00816202
1022	34736.7	0.0124726	1022	31113.4	0.0117565
1023	7727.13	0.0028196	1023	6464.39	0.00252218
1024	40292.4	0.014239	1024	38463.7	0.0146051
1025	84404.9	0.0301082	1025	77838.9	0.0298805
1026	18214	0.00651813	1026	16176.3	0.0062206
1027	9815.77	0.00361439	1027	8765.94	0.00336344
1028	16824.7	0.00619356	1028	19254.4	0.00729674
1029	24558.6	0.00897623	1029	27491.7	0.0105989
1030	19831.9	0.00710068	1030	18505.7	0.00710704
1031	45696.6	0.0163691	1031	42492.3	0.0165071
1032	17386.2	0.00616554	1032	18329.9	0.00676777
1033	31181	0.0117196	1033	32704	0.012433
1034	8892.07	0.00329396	1034	8850.79	0.00340472
1035	17175.9	0.00622382	1035	15580.2	0.00599596
1036	8612.05	0.00312792	1036	8069.65	0.00314543
1037	54565.6	0.0196845	1037	50031.8	0.0199323
1038	178827	0.0665858	1038	154743	0.0622733
1039	60887	0.0214905	1039	54660.3	0.0213491
1040	89405.2	0.0324262	1040	95055.3	0.0368506
1041	18340.7	0.00681128	1041	16779.3	0.00660374
1042	9420.78	0.00335437	1042	8946.03	0.00359442
1043	28779.5	0.0102459	1043	26809.8	0.0104501
1044	19714	0.00710644	1044	16967.1	0.00663129
1045	14171.4	0.00527168	1045	11331.7	0.00450926
1046	18722.8	0.0067935	1046	15523.4	0.00594001
1047	9720.01	0.00353208	1047	10011.4	0.00391032
1048	25518.5	0.00915906	1048	22772.5	0.00889896
1049	27994.6	0.0100785	1049	23079.9	0.00899716
1050	19632.2	0.00695527	1050	18587.4	0.00734994
1051	30664.7	0.0108482	1051	30052.9	0.0119332
1052	33627.2	0.0121453	1052	28770	0.0113863
1053	19693.9	0.00707883	1053	16869.5	0.00665847
1054	17973.1	0.0064578	1054	15308.3	0.00590759
1055	30158.4	0.0108292	1055	27137.9	0.0105498
1056	60159.4	0.0215966	1056	51559.5	0.0202708
1057	27435.5	0.00958984	1057	34016.2	0.0123248
1058	6955.77	0.00247455	1058	9069.34	0.00338549
1059	9228.78	0.00331945	1059	9527.3	0.00353459
1060	66775.5	0.0240842	1060	70744.8	0.0263436
1061	34155	0.0123072	1061	34855.3	0.0128444
1062	4943.33	0.00175439	1062	4582.44	0.00170628
1063	26324.8	0.00946333	1063	23506.2	0.00839796
1064	1.13579e+06	0.391422	1064	1.1352e+06	0.417319
1065	36416.2	0.0128322	1065	46525	0.017151
1066	4391.52	0.00163006	1066	4706.07	0.00172893
1067	5830.81	0.00205213	1067	5847.97	0.00216062
1068	776139	0.272871	1068	732336	0.271953
1069	29595.2	0.0103002	1069	33846.5	0.0126579
1070	31193.8	0.0112256	1070	29696.5	0.0110275
1071	56735.6	0.019947	1071	56987	0.0208797
1072	47919.9	0.0168269	1072	47983.8	0.0175346
1073	80251.5	0.0284685	1073	93810.8	0.0346497
1074	13611.1	0.00488985	1074	14132.6	0.00523251
1075	97299	0.0352467	1075	89987	0.0345685
1076	39765.6	0.0146239	1076	35535.9	0.0139195
1077	29134.2	0.0106791	1077	28081.9	0.0108245
1078	52123.9	0.0187503	1078	60665.3	0.0223143
1079	75220.8	0.0265845	1079	81213.5	0.0293806
1080	10918.4	0.00389037	1080	10825	0.00398716
1081	18861.6	0.00661611	1081	21741.8	0.00824642
1082	12175.7	0.00432216	1082	11887.7	0.00449835
1083	6473.73	0.00228526	1083	6134.15	0.00232523
1084	6337.86	0.00226286	1084	5819.5	0.00221151
1085	5859.41	0.00212493	1085	5585.81	0.00215275
1086	31253.5	0.0112626	1086	29600.7	0.0111473
1087	23685.5	0.00852696	1087	21889.5	0.00826132
1088	17477	0.00639601	1088	14532.3	0.00538564
1089	4125.16	0.00148724	1089	4242.88	0.00160902
1090	26924.2	0.00968216	1090	26774.5	0.0100803
1091	7731.72	0.00282115	1091	8735.95	0.00334077
1092	10702.8	0.00391065	1092	11560.3	0.00429172
1093	16770.9	0.00601854	1093	17903.9	0.00659758
1094	7576.75	0.00278116	1094	7176.26	0.00265648
1095	8060.75	0.00296168	1095	7707.08	0.00290799
1096	88980.3	0.0331719	1096	88832.6	0.0334496
1097	18220.9	0.00656701	1097	19474.3	0.00734657
1098	13863.4	0.00505303	1098	11601.1	0.00443972
1099	55897.2	0.0203507	1099	53336.4	0.0204226
1100	8411.13	0.00309491	1100	8044.17	0.00309337
1101	20958.1	0.0076786	1101	18242.4	0.00691237
1102	6026.64	0.00219498	1102	5612.56	0.0021044
1103	37198.4	0.0134158	1103	32079.9	0.0120538
1104	30987.4	0.0114696	1104	27881.1	0.0102901
1105	85768.5	0.030983	1105	74209.7	0.0284755
1106	181679	0.0665089	1106	178045	0.0696848
1107	43587	0.0161325	1107	37684.4	0.014109
1108	9844.54	0.00351682	1108	9373.44	0.0035065
1109	66630.7	0.0242113	1109	37948.3	0.0147244
1110	47315.2	0.0171854	1110	43268.6	0.0160505
1111	119367	0.0419697	1111	109263	0.041409
1112	47742.6	0.0173579	1112	37802.6	0.0145679
1113	14706.7	0.00524843	1113	14434.6	0.00556025
1114	18794.4	0.00696195	1114	17540.3	0.0067727
1115	18161	0.006567	1115	16618.1	0.0062853
1116	15406.7	0.0056118	1116	14535	0.00551134
1117	31913.5	0.0115857	1117	29785.4	0.0113659
1118	38249.3	0.0142463	1118	35567.2	0.0136352
1119	20548.7	0.00765283	1119	21991.3	0.0083821
1120	13185.8	0.00490394	1120	13972.2	0.00536214
1121	12450.4	0.00451925	1121	12934.9	0.00496671
1122	6379.98	0.00233598	1122	6652.23	0.00252844
1123	69294.7	0.0252711	1123	97603.5	0.03789
1124	198795	0.0708719	1124	217750	0.0802345
1125	16207.9	0.00597485	1125	25113	0.00962737
1126	49976.3	0.0187039	1126	113925	0.0451079
1127	30208.2	0.0111555	1127	57396.4	0.0221604
1128	84562.2	0.0314945	1128	167442	0.0653968
1129	68254.7	0.0249067	1129	145769	0.0575347
1130	33948.2	0.012419	1130	53196.7	0.0203073
1131	41867.3	0.0153681	1131	74083.4	0.0285767
1132	30195.1	0.0110554	1132	39790.3	0.0152484
1133	568606	0.202176	1133	562272	0.21594
1134	68245.8	0.0247374	1134	58879.1	0.0228564
1135	35433.3	0.0131002	1135	62651.3	0.024564
1136	53155.7	0.0194947	1136	79925.8	0.0309997
1137	191866	0.0699187	1137	171361	0.0662959
1138	263547	0.0920203	1138	188365	0.0724502
1139	63108.7	0.0232267	1139	56742.6	0.0221317
1140	145771	0.0527361	1140	157589	0.0601213
1141	18422.1	0.00671131	1141	13071.6	0.00518718
1142	82557.2	0.0314261	1142	63271.6	0.0242416
1143	8864.33	0.00321729	1143	8098.29	0.00316877
1144	43246.6	0.0157001	1144	48113	0.0188246
1145	24660.2	0.00882573	1145	21557.5	0.00835293
1146	25899.3	0.00942536	1146	23866.2	0.00918981
1147	39754.9	0.0144343	1147	38656.6	0.0152709
1148	31833.2	0.0115595	1148	29032.2	0.011586
1149	28806.2	0.0107554	1149	28626.4	0.0112995
1150	14692.2	0.0054148	1150	12934.8	0.00501611
1151	28315.8	0.0104968	1151	23154.6	0.00900056
1152	32628.6	0.0116772	1152	29785.2	0.0117456
1153	3937.73	0.00136336	1153	3661.53	0.00141869
1154	2630.57	0.0009408	1154	2761.79	0.00103691
1155	6215.69	0.00215329	1155	5912.65	0.0022522
1156	18379.9	0.00654919	1156	17228.7	0.00663254
1157	3522.52	0.00125543	1157	3559.9	0.00142816
1158	35968.5	0.0126581	1158	31911.4	0.0120749
1159	85625.1	0.0302794	1159	67626	0.0260764
1160	21963.3	0.00778691	1160	24959	0.00937583
1161	24305.8	0.00876584	1161	24845.5	0.00944953
1162	40408.5	0.0146316	1162	17713.2	0.00673518
1163	21328.3	0.00757836	1163	20401.8	0.00769995
1164	17653.6	0.00631743	1164	16695	0.00635438
1165	21921.5	0.00790893	1165	23690	0.00905736
1166	43490.7	0.0153555	1166	55198.2	0.0204071
1167	19472.3	0.00694204	1167	34361.1	0.012642
1168	19921.2	0.00702635	1168	36047.5	0.0133393
1169	22969.5	0.0081665	1169	26617.5	0.0100235
1170	17820.4	0.00645491	1170	23402.6	0.00884004
1171	43070.6	0.0154348	1171	54574.7	0.0207651
1172	75272.9	0.0271244	1172	123013	0.0488571
1173	88214.9	0.0312245	1173	109536	0.0428348
1174	38888.3	0.0136459	1174	59530.7	0.0237399
1175	38728	0.0136986	1175	53475	0.0208292
1176	62087.2	0.0223474	1176	74434	0.0285815
1177	12926.5	0.00459622	1177	13432.4	0.00517138
1178	9397.44	0.00336578	1178	9936.92	0.00388496
1179	6753.95	0.0024443	1179	6478.16	0.00249466
1180	226937	0.081498	1180	289712	0.114982
1181	11912.1	0.0042539	1181	13585.6	0.00525733
1182	16634.8	0.00603043	1182	19110.2	0.00733857
1183	29322.6	0.0105304	1183	36991.3	0.014452
1184	14071.4	0.00508838	1184	13972.8	0.00536685
1185	13340.5	0.00476552	1185	12973.8	0.00493101
1186	21971.5	0.00790453	1186	23302.4	0.0089021
1187	8891.42	0.00319032	1187	8058.06	0.00313629
1188	12156.8	0.00434956	1188	10778.3	0.00412124
1189	21098.1	0.00763089	1189	19961.3	0.00776626
1190	37948.6	0.0139406	1190	37249.5	0.0143976
1191	22249.1	0.00800369	1191	21236.6	0.00798643
1192	18960.2	0.00676729	1192	20030.3	0.00742101
1193	2805.44	0.00104371	1193	2564.81	0.000979847
1194	45983.8	0.0163366	1194	44126.4	0.0167097
1195	33396.5	0.0118151	1195	28439.3	0.0111064
1196	137188	0.0488677	1196	121202	0.0461695
1197	7336.58	0.00261075	1197	6366.3	0.00246187
1198	7984.96	0.00291108	1198	7986.19	0.00309391
1199	57408.8	0.0204647	1199	53557.3	0.0202981
1200	18103.5	0.00654272	1200	16906.1	0.00653127
1201	15589.5	0.00557077	1201	14816.9	0.00555208
1202	19647.7	0.00703177	1202	16969.5	0.00654218
1203	39518.9	0.0141744	1203	37560.6	0.014581
1204	103882	0.0367511	1204	75157.6	0.029777
1205	11197.4	0.00403855	1205	10038.1	0.00392726
1206	89307.5	0.0318787	1206	80191.3	0.0306778
1207	15802.1	0.00570452	1207	15042.6	0.00583911
1208	21022.9	0.00771904	1208	19199.6	0.00740344
1209	24179.2	0.00854241	1209	18036.5	0.00704836
1210	43209.1	0.0155625	1210	39203.1	0.014971
1211	4630.3	0.00168192	1211	4004.06	0.00152505
1212	39582.2	0.0142228	1212	35524.8	0.0135221
1213	4957.91	0.00181437	1213	4113.52	0.00159055
1214	152516	0.052627	1214	159122	0.058085
1215	111142	0.0398843	1215	107527	0.0408926
1216	68623	0.024963	1216	66400.2	0.0254515
1217	77263.9	0.0275987	1217	70431.4	0.0268652
1218	246621	0.0870857	1218	214541	0.0843156
1219	5140.03	0.0018595	1219	4766.86	0.00185509
1220	24934.2	0.00911848	1220	20995.3	0.00814293
1221	50339.9	0.0180865	1221	48111.7	0.0182355
1222	53122.7	0.0187221	1222	48981.7	0.0187501
1223	8355.52	0.0030077	1223	8944.24	0.00344866
1224	19814.3	0.00704002	1224	17509.5	0.00668152
1225	25774.1	0.00956158	1225	28682.4	0.0110542
1226	40396.5	0.0146392	1226	36467.7	0.0137123
1227	35733.5	0.0128237	1227	36388.3	0.0143092
1228	21387.4	0.00787284	1228	11839.9	0.00480562
1229	128942	0.0483779	1229	108703	0.0439658
1230	75313.5	0.0270061	1230	65181.5	0.0257148
1231	150829	0.0551304	1231	116043	0.0462829
1232	49293.4	0.0177468	1232	44895.6	0.0177891
1233	32908.2	0.011927	1233	22043.5	0.00887173
1234	181798	0.0640321	1234	115483	0.045832
1235	15643.3	0.0056063	1235	13292.8	0.00533195
1236	32351.8	0.0116537	1236	26429.4	0.0104925
1237	24374.4	0.0088781	1237	21575.6	0.00832805
1238	33729.8	0.0124415	1238	27824.3	0.0107678
1239	150401	0.055025	1239	128189	0.0496445
1240	182475	0.0666344	1240	196010	0.0778985
1241	25030.2	0.008997	1241	21160.9	0.00841389
1242	195794	0.0721008	1242	154673	0.0625576
1243	39209.3	0.0141564	1243	24019.9	0.00947647
1244	77568.7	0.0277051	1244	97545.3	0.0384187
1245	17524.6	0.00656762	1245	13755.5	0.00557793
1246	17745	0.00645379	1246	17301	0.0067205
1247	22751.2	0.00818113	1247	23760.8	0.0093379
1248	48627.8	0.0171307	1248	50241.8	0.01911
1249	5226.26	0.00184209	1249	5017.41	0.0018852
1250	13161.2	0.00452781	1250	14325.4	0.00547379
1251	32453.3	0.0112662	1251	32761.7	0.0121176
1252	14056.8	0.00492828	1252	12595.1	0.00480568
1253	30329.5	0.0103665	1253	28838.6	0.0112008
1254	9998.58	0.00353432	1254	9608.66	0.00375195
1255	7169.46	0.00253124	1255	7207.03	0.00271715
1256	111557	0.039299	1256	98237.5	0.0391487
1257	4044.15	0.00143689	1257	4073.34	0.00152013
1258	11889.4	0.00427575	1258	11665.4	0.00436088
1259	4738.25	0.00167491	1259	4704.16	0.00173681
1260	1896.13	0.000673679	1260	1826.09	0.000684872
1261	23083.1	0.00836513	1261	22991.1	0.008964
1262	24365.9	0.00876611	1262	27234.7	0.0103349
1263	45441.9	0.0163728	1263	56336.6	0.0210055
1264	61066.8	0.0218418	1264	80074.4	0.0302287
1265	138867	0.0495851	1265	179003	0.0683944
1266	17156	0.0060203	1266	17821.9	0.00660849
1267	3578.31	0.0012593	1267	3298.33	0.00126057
1268	50874.3	0.0185766	1268	42372.5	0.0170434
1269	35791.7	0.0127622	1269	35844.6	0.0136289
1270	1.74464e+06	0.599407	1270	2.07927e+06	0.770266
1271	54578.4	0.0193823	1271	34879.1	0.0131014
1272	523652	0.18383	1272	517157	0.192767
1273	8224.63	0.00295711	1273	10583.7	0.00400697
1274	4174.48	0.00149694	1274	4113.38	0.00159991
1275	33082.6	0.0118367	1275	35157.3	0.0134474
1276	26977.4	0.00969062	1276	27778.3	0.0109074
1277	34550.7	0.0126184	1277	32345.2	0.0126887
1278	28604.4	0.0101727	1278	28420.5	0.0107328
1279	39782.8	0.0139214	1279	38238	0.0144381
1280	49271.8	0.0181368	1280	42300.6	0.0169095
1281	104586	0.0381726	1281	74324.9	0.0283214
1282	29557.7	0.0106589	1282	24176.4	0.00914526
1283	31196.4	0.0115667	1283	27937.4	0.011038
1284	33885.1	0.0121497	1284	32690.8	0.0125704
1285	21660.2	0.00793752	1285	19447.9	0.00746857
1286	19779.2	0.00726096	1286	20759	0.00800354
1287	15905.4	0.00580036	1287	15686.3	0.00606467
1288	967474	0.337228	1288	1.04206e+06	0.377764
1289	25744.3	0.00928763	1289	26331.9	0.0102561
1290	18551	0.00659353	1290	16122.5	0.00620548
1291	97467.8	0.0347043	1291	80991.4	0.0311504
1292	56390.6	0.0203654	1292	41668.6	0.0161832
1293	62069.9	0.0223558	1293	43290.7	0.0167884
1294	51937.1	0.0184419	1294	51560.5	0.0192314
1295	22402.2	0.00814785	1295	20660.3	0.00800835
1296	82078.4	0.0291547	1296	82617.5	0.0313958
1297	23312.7	0.0085076	1297	21015.3	0.00809352
1298	19076.2	0.0067299	1298	16450.5	0.00649578
1299	726944	0.266927	1299	573905	0.225864
1300	47726.6	0.0169212	1300	46372.7	0.0179068
1301	70208.8	0.0252306	1301	67695.1	0.0259747
1302	8550.51	0.00306413	1302	11789.1	0.00450844
1303	124363	0.044844	1303	131131	0.048956
1304	22178	0.00801636	1304	22066.6	0.00834569
1305	125101	0.0430836	1305	129533	0.0503702
1306	382478	0.133993	1306	402491	0.14944
1307	14533.8	0.00523091	1307	14813.8	0.00566016
1308	14297.5	0.00524503	1308	11184.9	0.00429321
1309	20199.3	0.00735878	1309	18653.3	0.00720848
1310	16134.7	0.00585742	1310	14803.9	0.005581
1311	28827.4	0.010355	1311	26993.7	0.0103518
1312	3569.88	0.00133443	1312	3044.46	0.00115161
1313	18923.3	0.00692845	1313	17094.3	0.00652141
1314	6253.1	0.00235214	1314	4686.17	0.00175405
1315	36122.6	0.0131353	1315	32229.7	0.0123268
1316	86246.8	0.0321951	1316	94338.8	0.0364498
1317	57109.1	0.0211139	1317	49478.6	0.0195793
1318	47748	0.0171541	1318	44669	0.0172545
1319	10503.7	0.00375432	1319	9210.44	0.00365487
1320	66390.7	0.0237961	1320	71714.2	0.0273432
1321	156827	0.058236	1321	160617	0.0600813
1322	15159.7	0.00552782	1322	15125.6	0.0057426
1323	519776	0.189729	1323	334576	0.131689
1324	9102.89	0.00334567	1324	8268.1	0.00326238
1325	22367.9	0.00796687	1325	21571.7	0.00854714
1326	547221	0.194514	1326	459771	0.177675
1327	20547.8	0.00729305	1327	18797.1	0.00735451
1328	17608	0.00626049	1328	16505.5	0.00628418
1329	15721.5	0.00584526	1329	15484.6	0.0062765
1330	20401.2	0.00733453	1330	18596.1	0.00735757
1331	23011.4	0.00829036	1331	20232.4	0.00813787
1332	21076.1	0.00755886	1332	17306.1	0.00682695
1333	55649.9	0.0196772	1333	62469.2	0.0241741
1334	118516	0.0422479	1334	133027	0.0493123
1335	3576.67	0.00130697	1335	3455.59	0.00137426
1336	22033.2	0.0078965	1336	20932.9	0.00799491
1337	10678.1	0.00386535	1337	9348.06	0.00368021
1338	279574	0.100109	1338	260450	0.100678
1339	17200.1	0.00599739	1339	11142.2	0.00435832
1340	22573.2	0.00818578	1340	18961.5	0.00756897
1341	43598.4	0.0166053	1341	37100.8	0.0151365
1342	18808.4	0.00684365	1342	15807.8	0.00623904
1343	8012.95	0.00291538	1343	7389.85	0.0028627
1344	15237.3	0.00547812	1344	17667.1	0.00691343
1345	13011.8	0.00453306	1345	11157.3	0.00423236
1346	97510.6	0.0340527	1346	101903	0.0396526
1347	15465	0.00549825	1347	13961.4	0.00520793
1348	11705	0.00411944	1348	11786.6	0.00459249
1349	23148.4	0.00822411	1349	19052.3	0.00746731
1350	20212.2	0.0070825	1350	19515.2	0.00727268
1351	9817.15	0.00349051	1351	9055.15	0.00338459
1352	541036	0.192012	1352	376644	0.150638
1353	32106.2	0.0114351	1353	33611.1	0.0127035
1354	72688.9	0.0260996	1354	60959	0.0230715
1355	4099.76	0.00142968	1355	4321.27	0.00160515
1356	45152.6	0.0162219	1356	52014.8	0.0203214
1357	19184.2	0.00681898	1357	21410.5	0.00821362
1358	19420.1	0.0069235	1358	15384.1	0.00571561
1359	35787.7	0.0128097	1359	38856.4	0.0142126
1360	67198.7	0.0243288	1360	66835.8	0.0247366
1361	45068.8	0.01605	1361	55096.5	0.0207244
1362	63810.7	0.02264	1362	65128	0.0242218
1363	3549.04	0.001267	1363	3206.01	0.00121823
1364	8719.17	0.00310876	1364	7908.54	0.00310037
1365	12310.2	0.00438511	1365	11666.1	0.00457824
1366	173975	0.0593181	1366	201626	0.0742657
1367	1.47968e+06	0.508156	1367	1.42124e+06	0.514406
1368	33185	0.0116658	1368	33034.2	0.0124017
1369	2763.07	0.000996637	1369	2692.3	0.00104443
1370	6305.14	0.00224226	1370	6015.88	0.00232684
1371	380530	0.131223	1371	387980	0.145453
1372	6166.95	0.00224085	1372	5695.91	0.00220362
1373	9829.44	0.00354612	1373	8521.04	0.00331128
1374	106217	0.0391174	1374	87219.4	0.0336271
1375	83793.6	0.0303676	1375	69781.8	0.0268699
1376	146236	0.0541019	1376	102997	0.0406998
1377	10114.5	0.00365556	1377	8199.61	0.00308996
1378	21317.6	0.00761899	1378	18459.8	0.00710405
1379	18067	0.00665051	1379	15483.7	0.00605795
1380	10811.3	0.00395292	1380	9722.19	0.00379376
1381	48056.7	0.0171795	1381	53917.5	0.0198149
1382	16714.1	0.00614712	1382	14584.4	0.00558062
1383	24212.4	0.00871831	1383	20792.6	0.00786266
1384	40767.9	0.014442	1384	41566.9	0.0153003
1385	22733.4	0.00816682	1385	21124.9	0.00805474
1386	51697.2	0.0184939	1386	38776.4	0.0152452
1387	29346.4	0.0105421	1387	23523.5	0.00919894
1388	20848.4	0.00756583	1388	16234.9	0.00640863
1389	43007.5	0.0155415	1389	30200.9	0.011457
1390	136926	0.0510398	1390	124562	0.0487294
1391	513913	0.183382	1391	404599	0.156009
1392	56059.8	0.0199933	1392	59285.6	0.023075
1393	13638.4	0.0049655	1393	11887.8	0.0045099
1394	2233.9	0.000850235	1394	2312.31	0.000885043
1395	15813	0.00567954	1395	15215.6	0.00615859
1396	203468	0.0708952	1396	183472	0.0680842
1397	26213.6	0.00953702	1397	23016.6	0.00879886
1398	40534.8	0.0143392	1398	36351.1	0.0139872
1399	412135	0.141539	1399	410797	0.151435
1400	55454	0.0200472	1400	57759.2	0.0223685
1401	13206.6	0.00468385	1401	11522.5	0.00446183
1402	232667	0.0847722	1402	219961	0.0839816
1403	256848	0.0888107	1403	212092	0.0806666
1404	35993.8	0.0131302	1404	37430.8	0.0142885
1405	11092.3	0.00408947	1405	11092.1	0.00431003
1406	18385.4	0.00662716	1406	16183.5	0.00616932
1407	12596.8	0.00459147	1407	11409.3	0.00436459
1408	47909.6	0.0174063	1408	41372.5	0.0157899
1409	3275.48	0.00123749	1409	3254.4	0.0012613
1410	3092.7	0.00119166	1410	2570.3	0.000969591
1411	25360.5	0.00912682	1411	21681.1	0.00837159
1412	26984.8	0.00976868	1412	26563.9	0.0101667
1413	43095.2	0.0154534	1413	41967.8	0.0164204
1414	77932.2	0.0276744	1414	74384.2	0.0289065
1415	14142	0.00504721	1415	11554.8	0.00454667
1416	217930	0.0769518	1416	196262	0.0752973
1417	24834.4	0.00932402	1417	24746.8	0.0090648
1418	4822.02	0.00177586	1418	4488.78	0.00170834
1419	53491.4	0.0194838	1419	36383	0.0142231
1420	14477.1	0.005421	1420	13965.7	0.00571815
1421	20980	0.00747654	1421	18023.8	0.00705447
1422	356688	0.13382	1422	235087	0.0945317
1423	44383.6	0.0158578	1423	36874.3	0.0145467
1424	17188.5	0.00627102	1424	16135.6	0.00623797
1425	45944.5	0.0167821	1425	35216.5	0.01415
1426	138006	0.0487783	1426	113597	0.0455712
1427	236624	0.087264	1427	170021	0.0679602
1428	202498	0.074042	1428	179356	0.0709857
1429	8961.11	0.00322817	1429	8225.04	0.0032408
1430	11838.2	0.00429942	1430	10483.6	0.00404819
1431	38666.2	0.0137267	1431	35984.2	0.0138727
1432	348524	0.12267	1432	421730	0.15737
1433	40421.9	0.0147629	1433	39139.7	0.0153172
1434	37872.9	0.0134419	1434	33864.1	0.0132155
1435	100379	0.0355819	1435	86357.8	0.0346383
1436	36274.3	0.0130013	1436	31508.7	0.0125574
1437	11639.9	0.00421682	1437	9577.08	0.00373037
1438	31876.7	0.0115163	1438	24446.1	0.00956415
1439	11475.3	0.00412661	1439	9731.43	0.00376971
1440	86751.3	0.0313826	1440	81858.5	0.0319645
1441	11557.6	0.00409693	1441	11226.2	0.00424307
1442	28921.7	0.0103292	1442	29191	0.011042
1443	21684.6	0.00760805	1443	17196.5	0.00654118
1444	14069.7	0.00497631	1444	9592.84	0.00378573
1445	12627.6	0.0044683	1445	9362.86	0.00359955
1446	25508.8	0.00890929	1446	25917.9	0.00996268
1447	19280.7	0.00684655	1447	18589.3	0.00701772
1448	91150.2	0.0325373	1448	99071.5	0.0369498
1449	51555.4	0.0179495	1449	49539.8	0.0185749
1450	63819.5	0.0229891	1450	58963.3	0.0221892
1451	9920.34	0.00356976	1451	8677.1	0.00325246
1452	6884.42	0.00247443	1452	6413.93	0.00238866
1453	25417.1	0.00908849	1453	26086.4	0.00994895
1454	160999	0.0565882	1454	185214	0.0673134
1455	191020	0.0686029	1455	195223	0.070616
1456	115551	0.041178	1456	133541	0.0506673
1457	55245.7	0.0197972	1457	54679.6	0.0208373
1458	3.10679e+06	1.06796	1458	3.34083e+06	1.22345
1459	62942.6	0.0229626	1459	57752.4	0.0222688
1460	56812	0.0208254	1460	62740.2	0.0246368
1461	64377.4	0.0231486	1461	75916.6	0.0309002
1462	53968.6	0.0196805	1462	50812.7	0.020196
1463	146900	0.0537567	1463	134246	0.0514716
1464	114165	0.0419426	1464	104412	0.0398624
1465	12034.7	0.00426157	1465	11312.6	0.00427573
1466	107469	0.037357	1466	103528	0.0383781
1467	26870.5	0.00963122	1467	25309.7	0.00958104
1468	108765	0.0384625	1468	127939	0.0473166
1469	8480.84	0.00309332	1469	6979.28	0.00278857
1470	82224.5	0.0307542	1470	77018.7	0.0303456
1471	135661	0.0500451	1471	93034.8	0.0363589
1472	152179	0.055768	1472	129399	0.0496748
1473	22110.8	0.00792112	1473	20935.6	0.00800113
1474	15344.1	0.00553532	1474	12087.9	0.00458015
1475	4638.76	0.00167622	1475	4462.89	0.00167625
1476	7900.47	0.00289726	1476	8117.13	0.00307338
1477	102188	0.0381397	1477	126999	0.0496391
1478	27140.5	0.00992024	1478	22564.7	0.00848762
1479	25351.9	0.00922359	1479	22634.4	0.00849462
1480	43977.8	0.0163582	1480	39485.2	0.0151441
1481	14146.8	0.00511993	1481	11381.9	0.00434043
1482	11429.3	0.00408351	1482	12086.8	0.00471439
1483	8284.05	0.00296762	1483	8959.52	0.00353745
1484	15873.5	0.00575615	1484	15715.6	0.005852
1485	98819.6	0.0357683	1485	95093.1	0.0358578
1486	420869	0.150867	1486	477120	0.177534
1487	101650	0.0363506	1487	103209	0.0386751
1488	95842.6	0.0347805	1488	87290.9	0.0330246
1489	26014.8	0.00934424	1489	24130	0.00908161
1490	11028.6	0.00392755	1490	10262.6	0.00388826
1491	178063	0.0641519	1491	139857	0.0538897
1492	14144.6	0.00506327	1492	15031.5	0.00556596
1493	11811.5	0.00435277	1493	8012	0.00313773
1494	13587.4	0.00499791	1494	10053.2	0.00389118
1495	51682.2	0.0191722	1495	46504	0.0179561
1496	65614.1	0.0240079	1496	58723.6	0.0223809
1497	11893.5	0.00426036	1497	9694.92	0.0038248
1498	13557.3	0.00489574	1498	12329.4	0.00469564
1499	52454	0.0191765	1499	53805	0.0204066
1500	21278	0.00774837	1500	19803.7	0.00747221
1501	107575	0.0407318	1501	91562.1	0.0349913
1502	13609.2	0.00499658	1502	13105.4	0.00506655
1503	14115.5	0.00519929	1503	13690.6	0.00531565
1504	11019.3	0.00404968	1504	10832.5	0.00408411
1505	22141.8	0.00784928	1505	22244.2	0.0083714
1506	6120.89	0.00222058	1506	5708.5	0.00212041
1507	44922.3	0.0163319	1507	44261.3	0.0168994
1508	115753	0.0427876	1508	136618	0.0515149
1509	9769.03	0.00358163	1509	8144.77	0.00313875
1510	22337.5	0.00816296	1510	20075.6	0.00793025
1511	33451.4	0.0122511	1511	29328.4	0.0113458
1512	24738.3	0.00903433	1512	21005.2	0.00822576
1513	115797	0.0415726	1513	95873.5	0.0364134
1514	29001.6	0.0105913	1514	29534.6	0.0109827
1515	45257.9	0.0166849	1515	41365.1	0.0161396
1516	41130	0.014782	1516	43440.2	0.0168642
1517	405890	0.147131	1517	405340	0.159393
1518	57515.5	0.0210376	1518	56133.8	0.021569
1519	14333.8	0.00526471	1519	13286	0.00522704
1520	13747.9	0.00504073	1520	11808.4	0.00446385
1521	60191.8	0.0219024	1521	45547.3	0.0180184
1522	248539	0.0901073	1522	169819	0.069405
1523	110186	0.0393009	1523	99855.3	0.0393993
1524	17794.1	0.00662076	1524	16978.5	0.00672877
1525	27690.8	0.0102153	1525	27064.7	0.0103767
1526	11589.4	0.00432871	1526	9886.39	0.00397224
1527	5493.91	0.00199244	1527	5084.14	0.00200025
1528	22107.4	0.00792167	1528	21291.9	0.00820574
1529	2579.14	0.000959236	1529	2615.79	0.00106818
1530	9562.38	0.00352106	1530	7686.36	0.00300041
1531	296783	0.112797	1531	161112	0.0661967
1532	28881	0.0106348	1532	25976.6	0.01045
1533	25527.1	0.00983108	1533	22759.9	0.00909288
1534	15423.3	0.00572249	1534	14121.3	0.0054817
1535	4596.16	0.00167801	1535	4127.45	0.00161067
1536	16970.7	0.00611081	1536	16921.6	0.00638832
1537	68007.1	0.0251038	1537	69748	0.0271632
1538	20885.9	0.00758005	1538	21497.6	0.00794492
1539	47601.9	0.0177423	1539	49087.5	0.0185654
1540	4124.9	0.00149587	1540	3917.07	0.00146845
1541	33134.5	0.0119873	1541	35597.8	0.0131506
1542	140480	0.0501113	1542	159701	0.058643
1543	14596.6	0.00520042	1543	15043.1	0.00554069
1544	35966.7	0.012932	1544	34883.1	0.0124692
1545	62116.3	0.0216992	1545	56038.8	0.0215958
1546	37244.3	0.013278	1546	31513.7	0.012172
1547	30580.8	0.0109384	1547	27182.3	0.0103194
1548	156530	0.0540301	1548	168488	0.0624164
1549	76419.9	0.0275827	1549	72631.3	0.0272934
1550	30935.1	0.0111094	1550	31303.4	0.0118532
1551	78193.3	0.0276119	1551	74899.7	0.0283314
1552	31229.1	0.0110445	1552	29589.3	0.0114676
1553	24421.9	0.00857778	1553	22358.9	0.00862457
1554	53642.4	0.0187977	1554	49662.5	0.018912
1555	84126	0.0294771	1555	82344.8	0.0313714
1556	5743.56	0.00206107	1556	5625.82	0.00216248
1557	11753.1	0.00420983	1557	13763.5	0.00504766
1558	28619.3	0.0103105	1558	26397.2	0.0100485
1559	29081.2	0.0102125	1559	25295.6	0.00984382
1560	34686.7	0.0122405	1560	29704.2	0.0116971
1561	20133	0.00737434	1561	16992.7	0.00669391
1562	27369.9	0.00993404	1562	25136.6	0.00972144
1563	23179.8	0.00831028	1563	21014.9	0.00790668
1564	7657.17	0.00278093	1564	6758.06	0.00252012
1565	53934.3	0.0193058	1565	72673	0.0276202
1566	91875.4	0.0334875	1566	94314.3	0.0351881
1567	33193.5	0.0116355	1567	30531.7	0.011521
1568	75227.2	0.0272143	1568	70281.5	0.0271987
1569	111742	0.0407938	1569	101873	0.0396351
1570	45321.9	0.0164564	1570	40811.1	0.0156708
1571	46228.3	0.0167073	1571	41142.7	0.0156911
1572	368474	0.130911	1572	392653	0.149415
1573	63179.1	0.0225876	1573	59417.7	0.0230695
1574	60410.6	0.0217321	1574	61608.1	0.0238563
1575	104154	0.0379833	1575	120657	0.0473634
1576	32624.5	0.0117065	1576	32556.9	0.0127085
1577	33953.9	0.0122765	1577	29958.9	0.0113649
1578	41071.8	0.0149005	1578	35708.3	0.0138731
1579	16151.5	0.00583644	1579	14516.4	0.00561642
1580	16908.1	0.00607213	1580	15361.5	0.00593016
1581	74636.8	0.0268451	1581	67170.5	0.0258982
1582	44019.7	0.0159467	1582	42911.9	0.0165204
1583	27870.8	0.00994221	1583	24036.7	0.00942989
1584	39861.7	0.0137615	1584	32555.9	0.0127537
1585	37367.4	0.0134789	1585	33242	0.0129269
1586	12469	0.00454473	1586	11293	0.00435659
1587	1.15075e+06	0.414066	1587	949438	0.366087
1588	33527.3	0.0122425	1588	31023.9	0.0120754
1589	60986.5	0.0223798	1589	58986.6	0.0230511
1590	15223.6	0.00553447	1590	14426.6	0.00563679
1591	38279.3	0.0137235	1591	37142.8	0.0146257
1592	42755.4	0.0152793	1592	36569.6	0.0143595
1593	9995.23	0.00372704	1593	9160.27	0.00360079
1594	98883	0.036041	1594	96508.3	0.037738
1595	25066.9	0.00917532	1595	23621.1	0.00922247
1596	104595	0.0377485	1596	100112	0.0381061
1597	40551.4	0.0141519	1597	37634.4	0.0136992
1598	15959.4	0.00586877	1598	13560.6	0.00530402
1599	236793	0.0863118	1599	190062	0.0762696
1600	127058	0.0455899	1600	115197	0.0446708
1601	4621.95	0.00171464	1601	4565.37	0.00179753
1602	39439	0.0142683	1602	31790.6	0.0124916
1603	143241	0.0517041	1603	100077	0.038844
1604	21561.9	0.00777423	1604	21219.7	0.00812646
1605	113015	0.0411251	1605	122587	0.0480929
1606	57797.5	0.0209232	1606	54262.3	0.0215469
1607	15405.4	0.00565269	1607	14429.1	0.00571263
1608	38796.7	0.0135066	1608	37535.8	0.0140241
1609	28681	0.0105743	1609	25833.2	0.0100941
1610	18558.3	0.00666579	1610	18377.9	0.00715053
1611	35250.7	0.0126787	1611	29828.8	0.01166
1612	20558.3	0.00751554	1612	18680.8	0.0072533
1613	55977.5	0.0206311	1613	51376.9	0.0205594
1614	12098.1	0.00443188	1614	11519.1	0.00438968
1615	70409.5	0.0259595	1615	69555.5	0.0267908
1616	10131.6	0.00366427	1616	10130.3	0.00393798
1617	61760.6	0.0220636	1617	52277.9	0.0207848
1618	18272.5	0.00672192	1618	15268.9	0.00618972
1619	149702	0.0537004	1619	127445	0.0509056
1620	70099	0.0256613	1620	56207.1	0.0227141
1621	24848.6	0.00895901	1621	22078.8	0.00919937
1622	34888.8	0.0126497	1622	29412.3	0.0121244
1623	27862	0.00992026	1623	24583.6	0.00954539
1624	69020.1	0.0247793	1624	60711	0.0239415
1625	49522.2	0.017885	1625	45510.3	0.0180709
1626	4150.91	0.00153409	1626	3675.72	0.00146649
1627	14945.6	0.00546817	1627	10372	0.00431136
1628	30104.8	0.0107054	1628	25093.5	0.0102261
1629	55128.8	0.0196636	1629	45194.4	0.0186206
1630	11940.4	0.00443209	1630	9623.22	0.00404836
1631	28417.5	0.0101791	1631	24315.2	0.0100183
1632	150557	0.053626	1632	121481	0.0494727
1633	49893.8	0.0179422	1633	46509.9	0.0178566
1634	12694.1	0.00457476	1634	14545.1	0.00528205
1635	20516.6	0.00758533	1635	21731.9	0.00783782
1636	16610.4	0.00598742	1636	21286.6	0.0077581
1637	6722.31	0.00247974	1637	7745.24	0.0028401
1638	44630.9	0.0165766	1638	44293.3	0.0159677
1639	337825	0.123966	1639	320320	0.12158
1640	1.45896e+06	0.528443	1640	328584	0.125035
1641	50816.1	0.0181444	1641	45959.9	0.0170869
1642	36537.8	0.0131239	1642	34021.8	0.0126056
1643	8446.28	0.00306589	1643	8558	0.00322536
1644	5944.76	0.00213758	1644	7191.43	0.00270211
1645	4184.59	0.00151123	1645	5519.06	0.00206547
1646	24935.3	0.00912507	1646	26609.5	0.00987575
1647	354614	0.125565	1647	472943	0.173891
1648	119046	0.0427279	1648	117952	0.0443482
1649	51555.3	0.0185343	1649	45836.1	0.0176203
1650	46137.8	0.0164687	1650	49467.4	0.0187221
1651	111144	0.0405692	1651	129212	0.0485186
1652	260964	0.0930926	1652	299540	0.110456
1653	41643.4	0.0148996	1653	40428.6	0.0152408
1654	67353.1	0.0248324	1654	54670.5	0.0203535
1655	31703.6	0.0117132	1655	32211.9	0.0121416
1656	62736.9	0.022432	1656	60934.7	0.0231286
1657	85900.8	0.0317876	1657	77582.9	0.0305052
1658	65002.3	0.0238838	1658	66348.7	0.0260403
1659	160438	0.0582453	1659	154758	0.0581703
1660	112920	0.0412562	1660	111774	0.0429558
1661	54469.6	0.0195867	1661	58265.7	0.0219785
1662	32908.6	0.0121908	1662	35510.4	0.0133502
1663	57363.4	0.0207574	1663	52378.8	0.0196765
1664	272465	0.100697	1664	259781	0.0986105
1665	16443.6	0.00597091	1665	15941.7	0.00601318
1666	55368.3	0.0199235	1666	50687.7	0.0189577
1667	11200.8	0.00410631	1667	10666	0.00393992
1668	17101.3	0.00618662	1668	15709.7	0.00592979
1669	133419	0.0487055	1669	137972	0.0540003
1670	48432	0.0177649	1670	46455.7	0.0176634
1671	25228.5	0.00915917	1671	22931.9	0.00857594
1672	113324	0.0408431	1672	62632.5	0.0236829
1673	40518.4	0.0148134	1673	34924.6	0.0135009
1674	124570	0.0461862	1674	121149	0.0474873
1675	88526.2	0.0322628	1675	86590.4	0.0334841
1676	30350.5	0.0110386	1676	29481	0.01123
1677	66937.6	0.0243971	1677	63043.5	0.0239701
1678	10608.7	0.00382515	1678	9524.24	0.00369698
1679	72402.7	0.0264445	1679	69285.5	0.0271083
1680	188459	0.0653533	1680	233315	0.0890591
1681	187765	0.065662	1681	184573	0.0687309
1682	156748	0.0570375	1682	119636	0.0455063
1683	68607.5	0.0247431	1683	61882.2	0.02361
1684	57347.1	0.0211449	1684	49198.6	0.0191496
1685	41180	0.0152034	1685	40678.8	0.0155987
1686	48910.8	0.0177945	1686	31934.5	0.0122725
1687	96078.7	0.0352137	1687	83921.8	0.0336066
1688	28829.3	0.0104439	1688	29265.1	0.0111184
1689	11104.1	0.00399837	1689	10176.6	0.00390203
1690	42958.4	0.0155716	1690	41259.9	0.0159977
1691	6787.88	0.00243065	1691	6823.14	0.00255288
1692	36953.1	0.0135482	1692	31234.8	0.0120022
1693	4.05263e+06	1.43127	1693	3.76108e+06	1.38774
1694	364952	0.131346	1694	349815	0.131891
1695	106491	0.0384624	1695	99346.4	0.038048
1696	285955	0.103556	1696	232057	0.0896935
1697	54327.2	0.0198877	1697	49823.1	0.0196808
1698	88213.5	0.0313136	1698	78295	0.0304243
1699	93730.1	0.034001	1699	88532.3	0.0338198
1700	283229	0.104976	1700	258986	0.100654
1701	364088	0.128979	1701	305752	0.115972
1702	56716.7	0.0207295	1702	48448.5	0.0189907
1703	58747.6	0.0215673	1703	54146.5	0.0210924
1704	9.38709e+06	3.32748	1704	7.69761e+06	2.92902
1705	41931	0.0151698	1705	41637.8	0.0161815
1706	366945	0.130834	1706	408997	0.155443
1707	273427	0.0978927	1707	289086	0.111721
1708	150287	0.0541371	1708	141938	0.0539134
1709	25199.6	0.00916853	1709	23671.2	0.00918324
1710	256537	0.0931674	1710	237511	0.0889324
1711	240903	0.0881199	1711	223171	0.084742
1712	13009.8	0.00479624	1712	11131.2	0.00445486
1713	255472	0.0903417	1713	213014	0.0860724
1714	43323.1	0.0157512	1714	38734.5	0.0155137
1715	96681.9	0.0352799	1715	77432.9	0.0313738
1716	203248	0.0744193	1716	175102	0.0715552
1717	192530	0.0673934	1717	156162	0.0627511
1718	7119.27	0.00257944	1718	6384.57	0.00262155
1719	399380	0.142299	1719	322939	0.124813
1720	174244	0.0630819	1720	160145	0.0650905
1721	645189	0.243931	1721	523727	0.216842
1722	48302.3	0.0183959	1722	36025.8	0.0149493
1723	74595.8	0.0263664	1723	65010.1	0.0258617
1724	49495.7	0.0176091	1724	46356.1	0.0186546
1725	28283.5	0.0103731	1725	25015.4	0.010148
1726	7871.34	0.0029052	1726	6968.45	0.00286941
1727	184093	0.0662259	1727	166435	0.0666313
1728	86169.4	0.0310318	1728	70537.1	0.0282391
1729	66917.5	0.0229995	1729	65881.7	0.0256276
1730	242310	0.0854286	1730	304211	0.111238
1731	6955.45	0.00255253	1731	7569.95	0.00283924
1732	19640.3	0.00722802	1732	20035.8	0.00730453
1733	15280.9	0.00563424	1733	14796	0.00541378
1734	7627.61	0.00279374	1734	10377	0.00373407
1735	5821.76	0.00211	1735	7835.43	0.00273568
1736	39071.9	0.0143283	1736	38418.5	0.0139044
1737	35792.4	0.0130288	1737	36625.2	0.0138147
1738	53392.8	0.0194367	1738	57135.4	0.0211194
1739	76679.6	0.0275165	1739	70419.4	0.0263697
1740	117409	0.0425628	1740	178080	0.0667248
1741	276002	0.101773	1741	403217	0.15542
1742	48208.2	0.0176802	1742	58689.9	0.0224312
1743	19165.6	0.00699021	1743	21166.4	0.00772861
1744	63301.9	0.0230862	1744	76554.6	0.0289948
1745	8506.39	0.00307199	1745	8983.57	0.00339911
1746	49465.5	0.0177077	1746	50924.3	0.0194114
1747	21497.3	0.00773392	1747	21475.2	0.00801926
1748	25403.7	0.00908192	1748	25793.1	0.00964377
1749	68083.9	0.0243968	1749	78495.9	0.029366
1750	46924.3	0.0173535	1750	56505.3	0.0213155
1751	26903.9	0.00965813	1751	24599.2	0.00933936
1752	34595.8	0.012409	1752	37655.2	0.0142497
1753	29843.7	0.0109698	1753	28008.4	0.0107262
1754	18526.7	0.00667042	1754	18172	0.00676919
1755	9026.68	0.00327502	1755	8644.35	0.00327954
1756	68012.6	0.0249108	1756	64330.5	0.024628
1757	48215.9	0.0173631	1757	52086	0.0193809
1758	42358.4	0.0154472	1758	47470.7	0.0175903
1759	21681.8	0.00788519	1759	22237.2	0.00834876
1760	87351.2	0.0321365	1760	82722.4	0.0307423
1761	34715.8	0.0126711	1761	37466.4	0.0142227
1762	225296	0.0809606	1762	269390	0.0983168
1763	34668.9	0.0128208	1763	40922.5	0.0153562
1764	21842.1	0.00794394	1764	22822.3	0.00867909
1765	75141.6	0.027411	1765	74639.4	0.0280932
1766	144772	0.053517	1766	148039	0.057318
1767	66807.7	0.0244327	1767	71422.6	0.0272832
1768	114886	0.0421454	1768	125577	0.0484434
1769	12260.2	0.00449034	1769	10775.2	0.00410546
1770	22162.8	0.0080318	1770	21462.1	0.00824801
1771	51826.2	0.0187507	1771	52027.7	0.0196267
1772	31691.3	0.0116991	1772	28934.6	0.0109698
1773	23667.6	0.00869146	1773	21348.5	0.0080816
1774	95029.2	0.035782	1774	108807	0.0418851
1775	145544	0.0535876	1775	155286	0.0619199
1776	78623.3	0.0282803	1776	75273.1	0.0291984
1777	11397.4	0.00418816	1777	12209.9	0.00463424
1778	77930.3	0.0276827	1778	79014.1	0.0300402
1779	38294.8	0.0138951	1779	39252.2	0.0149577
1780	118094	0.0430318	1780	129508	0.0505234
1781	186659	0.0699716	1781	175740	0.0681814
1782	35315	0.0130654	1782	36889.3	0.0143427
1783	103556	0.0376248	1783	110914	0.0434758
1784	70976.4	0.0259653	1784	70274.3	0.0275302
1785	130785	0.0487446	1785	125722	0.047931
1786	103092	0.0379915	1786	93135.4	0.0366328
1787	304057	0.112895	1787	334715	0.131753
1788	153226	0.0582909	1788	159900	0.0613103
1789	108005	0.0390601	1789	121537	0.0465798
1790	108594	0.0396794	1790	130909	0.0504018
1791	186323	0.0673148	1791	208719	0.0833621
1792	127449	0.046734	1792	138055	0.0550821
1793	52119.2	0.0189118	1793	58422.6	0.0235087
1794	117216	0.0428556	1794	141075	0.0553188
1795	127716	0.0471376	1795	132075	0.0516122
1796	45791.1	0.0168253	1796	50844	0.019726
1797	92032.1	0.0338295	1797	109326	0.0423675
1798	95136.9	0.0350736	1798	110108	0.0427673
1799	63142.1	0.0237755	1799	64912.4	0.025827
1800	60857.7	0.0216342	1800	57874.8	0.0206554
1801	1.44167e+06	0.536353	1801	1.26125e+06	0.498444
1802	128294	0.0469931	1802	130018	0.0504273
1803	37031.4	0.0136763	1803	35473.6	0.0138315
1804	62167.3	0.0226448	1804	57543.3	0.0225273
1805	52465.8	0.0194593	1805	51143.6	0.0198386
1806	24013.9	0.0088909	1806	21225.1	0.00846126
1807	62869.7	0.0235381	1807	39090.1	0.0155008
1808	23559.2	0.00865335	1808	22575.3	0.00906389
1809	194144	0.069925	1809	184629	0.0714903
1810	32382.9	0.0118429	1810	28807.5	0.0113816
1811	37278.1	0.0136814	1811	32798.9	0.0132569
1812	55272.5	0.0201876	1812	47801	0.0197768
1813	66890.5	0.0238765	1813	63096.7	0.0252706
1814	33966.2	0.0123315	1814	33606.3	0.0134799
1815	269996	0.0970003	1815	236119	0.0923543
1816	435810	0.161626	1816	356804	0.145797
1817	57051.5	0.0211357	1817	43656.1	0.0178201
1818	4516.42	0.00167676	1818	4416.71	0.00174343
1819	20264.7	0.00735346	1819	18339.8	0.00750696
1820	860838	0.301702	1820	793478	0.314338
1821	73315.3	0.0271598	1821	33575	0.0139152
1822	59404.9	0.0220837	1822	49915.8	0.0206452
1823	74748.3	0.0274226	1823	66200.5	0.0267564
1824	127594	0.0479136	1824	102247	0.0418162
1825	70520.9	0.0242699	1825	66807.9	0.0252155
1826	28068.2	0.00984258	1826	31040.3	0.0110197
1827	120578	0.0444036	1827	159990	0.0588767
1828	46916.1	0.0170317	1828	54329.4	0.0205345
1829	495962	0.181301	1829	499373	0.19146
1830	480535	0.176058	1830	561830	0.209754
1831	22760.5	0.00823144	1831	21911.6	0.00791696
1832	39496.1	0.0145244	1832	38060.7	0.0137386
1833	14523	0.00535583	1833	14715.7	0.00541178
1834	57059.4	0.0209449	1834	39125	0.0142654
1835	54714.8	0.019807	1835	50941	0.0188604
1836	56052.9	0.0201408	1836	55048.3	0.0203569
1837	31252.5	0.011378	1837	33216.2	0.01235
1838	168502	0.0607747	1838	206876	0.0795019
1839	44919	0.016091	1839	46001.1	0.017677
1840	103368	0.0374973	1840	113621	0.0438518
1841	23767.9	0.00854703	1841	24888.7	0.00934195
1842	19847.3	0.0071956	1842	18546.5	0.00709137
1843	35580.1	0.0124892	1843	36314.3	0.0134629
1844	67355.1	0.0240794	1844	68433.8	0.02553
1845	28129.2	0.010051	1845	30192.5	0.0114716
1846	79850	0.0287969	1846	111318	0.0387273
1847	10966.2	0.00396146	1847	10810.4	0.00405163
1848	345239	0.126145	1848	347836	0.135381
1849	444775	0.155266	1849	460725	0.168878
1850	21780	0.00794329	1850	20153.5	0.00753396
1851	79459	0.0287908	1851	77330	0.0287874
1852	50656.8	0.0184348	1852	64353.2	0.0243363
1853	242326	0.0864395	1853	255171	0.0954194
1854	36421.1	0.0131574	1854	39178.5	0.0146388
1855	37563.6	0.0138842	1855	34852.8	0.0130932
1856	105912	0.0393238	1856	135281	0.051341
1857	36587.8	0.0134736	1857	45688.3	0.0175252
1858	25715.6	0.00938992	1858	33682.9	0.0129289
1859	147752	0.0547999	1859	189615	0.0725057
1860	30317.4	0.0109922	1860	33973.9	0.0131597
1861	3808.54	0.00139278	1861	3937.96	0.00147211
1862	46403.8	0.0171074	1862	53529.4	0.0205246
1863	49721.6	0.018054	1863	46825.7	0.0177863
1864	61762.5	0.0222545	1864	59238.8	0.0223033
1865	22681.1	0.00831264	1865	20041	0.00775394
1866	90991	0.0322946	1866	88373.9	0.0328875
1867	39465.6	0.0143338	1867	40828.2	0.0154955
1868	4751.55	0.00174778	1868	4428.09	0.00169254
1869	50919.8	0.0185901	1869	53010.3	0.0201668
1870	44733.1	0.0163746	1870	52490.7	0.0199115
1871	35577.9	0.01303	1871	35836.8	0.0142894
1872	85252	0.0307826	1872	81193.5	0.0316584
1873	31331.2	0.0113296	1873	27754	0.0105277
1874	46183.4	0.0168988	1874	49407.9	0.0192062
1875	21808.3	0.00786982	1875	24911.4	0.00950908
1876	26876.8	0.00992392	1876	28530.2	0.010926
1877	89078.2	0.0325415	1877	90710	0.0344722
1878	47790.8	0.017609	1878	48438.2	0.0189368
1879	63342.5	0.0232179	1879	47540	0.018953
1880	4940.97	0.00182816	1880	4740.34	0.00188472
1881	24209.2	0.00874463	1881	20735.2	0.00779045
1882	23066.3	0.00836532	1882	20236.1	0.00770148
1883	36326.7	0.0132546	1883	37804	0.0142873
1884	7742.42	0.00281974	1884	7959.73	0.00308254
1885	29499.3	0.0107779	1885	28180.8	0.0106678
1886	26004.6	0.00947547	1886	23881.9	0.00922073
1887	22711	0.00838331	1887	20574.1	0.00813986
1888	3668.55	0.00133103	1888	4098.02	0.0016345
1889	25915.5	0.00930958	1889	26564	0.0101376
1890	86753.6	0.030377	1890	89344.6	0.0342119
1891	5345.97	0.00193437	1891	5786.77	0.00225459
1892	16149.9	0.00594228	1892	14911	0.00590226
1893	11467	0.00425372	1893	9911.33	0.00385234
1894	4528.41	0.00168319	1894	3956.11	0.00153134
1895	124553	0.0460269	1895	121558	0.0482702
1896	30798.5	0.011124	1896	28600.4	0.0109397
1897	16953.3	0.00625458	1897	19612.3	0.00723813
1898	16066.3	0.00584952	1898	11630.8	0.00454828
1899	12027.1	0.00442438	1899	12105	0.00477991
1900	39993.6	0.0147191	1900	43956.6	0.0177979
1901	35783.4	0.0132403	1901	37256.6	0.0144456
1902	53421.4	0.0196174	1902	54851.3	0.0208629
1903	40641.3	0.0150138	1903	37957.5	0.0147976
1904	25965	0.00951636	1904	26757.9	0.0104826
1905	29928.8	0.0108	1905	26569.9	0.0105196
1906	124243	0.0429494	1906	115903	0.0453816
1907	41504.9	0.0149384	1907	38204.9	0.0152697
1908	58553.5	0.0198337	1908	54354.3	0.0216649
1909	27836	0.0102517	1909	23784.6	0.00959913
1910	14500.1	0.00522051	1910	12571.4	0.00501217
1911	32045.6	0.0116557	1911	27285.5	0.0106856
1912	248328	0.0917465	1912	248015	0.101834
1913	49492.7	0.0184748	1913	58781.7	0.0234682
1914	13968.3	0.00498613	1914	12378.3	0.0049001
1915	15969.5	0.00580267	1915	14783.8	0.00594882
1916	51856.3	0.0188052	1916	46774.3	0.0184416
1917	171810	0.0630483	1917	159366	0.0652692
1918	145271	0.0519721	1918	141644	0.0565291
1919	3233.09	0.00118474	1919	2744.54	0.00109287
1920	132878	0.0488272	1920	43936.4	0.0178491
1921	17243.4	0.00609971	1921	16785.4	0.00643804
1922	20012.6	0.007271	1922	21226.2	0.00814775
1923	32037.9	0.0116703	1923	26301.3	0.00950641
1924	30310.2	0.0109243	1924	34758.3	0.0130275
1925	21782	0.00795597	1925	24712.5	0.00942136
1926	25878.6	0.00931018	1926	24785.4	0.00921793
1927	350124	0.127138	1927	367267	0.141435
1928	40713.2	0.0146109	1928	33615.3	0.0128732
1929	25246.9	0.00902058	1929	29649.7	0.0112435
1930	17630.4	0.00622344	1930	13722.4	0.00525293
1931	7136.81	0.00249247	1931	7979.55	0.00302996
1932	2221.45	0.000800495	1932	2448.06	0.000921204
1933	115408	0.0416265	1933	136436	0.0522512
1934	15070.9	0.00557029	1934	14428.2	0.00551324
1935	56182.5	0.0201858	1935	52647.7	0.0208241
1936	485282	0.167029	1936	505233	0.191789
1937	66255.1	0.0233044	1937	54411.8	0.0206494
1938	27967.7	0.0103327	1938	25824.4	0.0101797
1939	136598	0.0501968	1939	97622	0.0387629
1940	34673.8	0.0124976	1940	37665.8	0.0142642
1941	12576.7	0.00460183	1941	12797.9	0.0048669
1942	6090.04	0.00219277	1942	5526.81	0.00211157
1943	3665.42	0.00132212	1943	3957.89	0.00156472
1944	25427.8	0.00897637	1944	26609.7	0.0104712
1945	1894.23	0.000717798	1945	1870.93	0.000726756
1946	3639.56	0.00135284	1946	3127.65	0.00119899
1947	12029	0.00433481	1947	10942.8	0.00410579
1948	13127.8	0.00470757	1948	15903.1	0.00608377
1949	22883.8	0.00804096	1949	23858.3	0.00911708
1950	99651.8	0.0356231	1950	105909	0.0407683
1951	23114.9	0.00842639	1951	33341.7	0.0125431
1952	71721.3	0.0262094	1952	82360.7	0.0324889
1953	49150.6	0.0177554	1953	46260.3	0.0179126
1954	257519	0.0930241	1954	234299	0.0891145
1955	13061.8	0.00473279	1955	14346.4	0.00560138
1956	7912.88	0.00293676	1956	7335.69	0.00285903
1957	222596	0.0810172	1957	240355	0.0917619
1958	5903.01	0.00219108	1958	6154.93	0.00240258
1959	17784.5	0.00644621	1959	18189.9	0.00706405
1960	197372	0.0709716	1960	199172	0.0783023
1961	16184.2	0.00581378	1961	15266	0.00587573
1962	10045.1	0.00357694	1962	9954.2	0.00379183
1963	100762	0.0368898	1963	86483.5	0.0337702
1964	48952.1	0.0174438	1964	46182.8	0.0177154
1965	11469.5	0.00419535	1965	11990.9	0.00459672
1966	9132.98	0.00330662	1966	11854.7	0.00469185
1967	19000.8	0.00694914	1967	18096.6	0.00718732
1968	26322.2	0.00949394	1968	25842.7	0.0101904
1969	84898	0.0307336	1969	73363.9	0.0284604
1970	25157.8	0.00933872	1970	24514.3	0.00959942
1971	62329.4	0.0225098	1971	67091.9	0.0261533
1972	27921.1	0.0101782	1972	27645.7	0.010682
1973	39409.5	0.0144221	1973	30360.6	0.0119203
1974	38525.2	0.0139205	1974	34788.7	0.0134695
1975	171705	0.062789	1975	150675	0.0603333
1976	6850.55	0.00247468	1976	6802.92	0.00263191
1977	3486.46	0.00128645	1977	3305.71	0.00131011
1978	15993.4	0.0057581	1978	15222.4	0.0058352
1979	61359.7	0.0223415	1979	63655.3	0.0245883
1980	70902.1	0.0252163	1980	72180.9	0.0283234
1981	18993.4	0.00679966	1981	17701.9	0.00682042
1982	125114	0.0459387	1982	111954	0.0452374
1983	55893.8	0.0205053	1983	54959.6	0.0219143
1984	102255	0.0350867	1984	97512.6	0.0374661
1985	6135.97	0.00223246	1985	6308.13	0.00252635
1986	69185.4	0.0253013	1986	64541.7	0.0252987
1987	31757.8	0.0116385	1987	30970.1	0.0119899
1988	67816.7	0.0252391	1988	65971.8	0.0263222
1989	33016.8	0.0120821	1989	34433.4	0.0133271
1990	28586.7	0.01033	1990	28276.6	0.0110325
1991	181255	0.0657914	1991	178921	0.0716015
1992	17548.7	0.00625142	1992	18041.6	0.00685702
1993	67535.3	0.0239485	1993	70450.1	0.0280497
1994	28287.9	0.0104341	1994	26296.1	0.0104056
1995	471240	0.164569	1995	480860	0.184706
1996	17778.7	0.00651677	1996	17578.8	0.00711422
1997	43502.6	0.0155541	1997	39632.6	0.0158155
1998	48035.6	0.0176815	1998	51737.8	0.0213652
1999	150026	0.0542435	1999	162171	0.0622926
[truncated: 2,576 more rows]

## Sheet: DataAnalysis
MOPS RNA Replicate Set 2 (LSMMG vs. control) EXCEL Data and Analysis
SPOT No.	ControlVol	TestVol	ControlPct	TestPct	Tot pct	Test/Control	log ratio	PRAW	PLN	Array Coordinate	Gene	b#	gene product	Original Functional Group	Revised Functional Categories (46 Groups)	Accession# (na)	Accession# (aa)
2843	1.19109e+06	244223	0.438665	0.0969231	0.267794	-4.52591	-0.655706	0.00111141	4.02506e-06	Field2:F16:2	ylcC	b0573	orf, hypothetical protein	Hypothetical, unclassified, unknown	Unknown	AE000162	1786786
1640	1.45896e+06	328584	0.528443	0.125035	0.326739	-4.22637	-0.625967	8.97293e-05	1.2586e-07	Field2:O1:2	yfiA	b2597	putative yhbH sigma 54 modulator	Putative regulatory proteins	Not classified	AE000346	1788949
4120	66439.7	14677.4	0.024462	0.00584281	0.0151524	-4.18669	-0.621871	0.00135177	8.51119e-06	Field3:P21:3	b3913	b3913	orf, hypothetical protein	Hypothetical, unclassified, unknown	Unknown	AE000466	2367330
2842	393595	94898	0.143592	0.0370438	0.0903178	-3.87627	-0.588414	0.000307084	7.2952e-07	Field2:D16:2	ybcH	b0567	orf, hypothetical protein	Hypothetical, unclassified, unknown	Unknown	AE000161	1786779
4121	133922	35799.5	0.0497654	0.0144801	0.0321228	-3.43681	-0.536156	0.00346381	0.000113098	Field3:B23:3	b3914	b3914	orf, hypothetical protein	Hypothetical, unclassified, unknown	Unknown	AE000466	2367331
948	95158.4	26392.7	0.0357301	0.0104507	0.0230904	-3.41891	-0.533888	0.00906152	0.000625293	Field1:H21:2	yccA	b0970	putative carrier/transport protein	Putative transport proteins	Not classified	AE000199	1787205
930	331414	97464.5	0.121317	0.0374023	0.0793598	-3.24358	-0.511025	0.000904943	0.000115065	Field1:D17:2	ylcB	b0572	putative resistance protein	Putative transport proteins	Drug/analog sensitivity	AE000162	1786785
932	48306.4	14551.7	0.0178597	0.00561734	0.0117385	-3.17939	-0.502344	0.00300544	0.000294458	Field1:H17:2	ybdE	b0575	putative inner membrane component for iron transport	Putative transport proteins	Not classified	AE000162	1786788
2834	276745	85475.1	0.10076	0.0325696	0.0666648	-3.09368	-0.490475	0.000305028	4.4885e-06	Field2:D14:2	ybcR	b0554	orf, hypothetical protein	Hypothetical, unclassified, unknown	Unknown	AE000161	1786767
655	72398.9	22212.4	0.0271167	0.0088766	0.0179967	-3.05486	-0.484991	0.00849873	0.000448797	Field1:M20:3	ybaR	b0484	putative ATPase	Putative enzymes	Not classified	AE000154	1786691
2844	220273	68447.6	0.0801436	0.0265431	0.0533433	-3.01937	-0.479917	0.000237997	3.39442e-06	Field2:H16:2	ybdF	b0579	orf, hypothetical protein	Hypothetical, unclassified, unknown	Unknown	AE000163	1786793
3386	40106.4	12434.6	0.0145537	0.00486136	0.00970751	-2.99374	-0.476214	4.25749e-05	7.75653e-07	Field3:C7:4	yebE	b1846	orf, hypothetical protein	Hypothetical, unclassified, unknown	Unknown	AE000278	1788151
2075	166365	52456.8	0.0607324	0.020387	0.0405597	-2.97898	-0.474067	0.000439474	4.14967e-06	Field2:E16:2	accB	b3255	acetylCoA carboxylase, BCCP subunit; carrier of biotin	Fatty acid and phospholipid metabolism	Biosynthesis of cofactors, carriers: biotin carboxyl carrier protein (BCCP)	AE000404	1789653
2836	327507	108204	0.119921	0.0413304	0.0806259	-2.90153	-0.462626	0.00110363	0.000170832	Field2:H14:2	ybcT	b0556	bacteriophage lambda endopeptidase homolog	Phage, transposon, or plasmid	Phage-related functions and prophages	AE000161	1786769
4140	419734	136058	0.149332	0.0524655	0.100899	-2.84628	-0.454278	0.000164178	8.41522e-07	Field3:H3:4	yjaI	b4002	orf, hypothetical protein	Hypothetical, unclassified, unknown	Unknown	AE000473	1790435
2851	284604	95727.6	0.104266	0.0371378	0.0707017	-2.80753	-0.448325	0.00110107	5.46075e-05	Field2:F18:2	ybdQ	b0607	orf, hypothetical protein	Hypothetical, unclassified, unknown	Unknown	AE000166	1786824
1920	132878	43936.4	0.0488272	0.0178491	0.0333381	-2.73556	-0.437046	0.000351773	0.000556843	Field2:O23:4	pheA	b2599	chorismate mutase-P and prephenate dehydratase	Amino acid biosynthesis	Amino acid biosynthesis: Phenylalanine	AE000346	1788951
2835	261143	92987.6	0.0950251	0.0356878	0.0653564	-2.66268	-0.425319	0.00039981	6.3318e-05	Field2:F14:2	ybcS	b0555	bacteriophage lambda lysozyme homolog	Phage, transposon, or plasmid	Phage-related functions and prophages	AE000161	1786768
931	78859.4	28553.7	0.0288149	0.0109959	0.0199054	-2.62052	-0.418388	0.00100805	3.93637e-05	Field1:F17:2	ylcD	b0574	putative resistance protein	Putative transport proteins	Drug/analog sensitivity	AE000162	1786787
679	95052.5	36224	0.0340722	0.0135631	0.0238177	-2.51212	-0.400041	1.56945e-06	0.000185287	Field1:M2:4	modC	b0765	ATP-binding component of molybdate transport	Transport and binding proteins	Transport of small molecules: Anions	AE000179	1786981
2826	137426	54852.8	0.0496792	0.0209891	0.0353341	-2.36691	-0.374181	4.89365e-05	2.16194e-06	Field2:D12:2	emrE	b0543	methylviologen resistance	Cell processes	Drug/analog sensitivity	AE000160	1786755
3209	32905.5	13845	0.0120793	0.00529089	0.0086851	-2.28304	-0.358514	0.0031187	0.000200484	Field3:A11:2	ydeH	b1535	orf, hypothetical protein	Hypothetical, unclassified, unknown	Unknown	AE000251	1787816
2841	134603	56688	0.0485166	0.0218116	0.0351641	-2.22435	-0.347203	2.5596e-05	1.80516e-06	Field2:B16:2	ylcE	b0563	orf, hypothetical protein	Hypothetical, unclassified, unknown	Unknown	AE000161	2367110
2825	47866.2	20434.5	0.0172996	0.00780416	0.0125519	-2.21672	-0.34571	1.39651e-05	6.35207e-08	Field2:B12:2	b0542	b0542	orf, hypothetical protein	Hypothetical, unclassified, unknown	Unknown	AE000160	1786754
1162	40408.5	17713.2	0.0146316	0.00673518	0.0106834	-2.17241	-0.336941	6.95936e-05	2.2563e-06	Field1:D4:1	htpX	b1829	heat shock protein, integral membrane protein	Cell processes	Adaptations, atypical conditions	AE000277	1788133
4139	34124.1	15528.4	0.0125901	0.00586075	0.00922543	-2.14821	-0.332077	0.00753563	0.00114415	Field3:F3:4	yjaH	b4001	orf, hypothetical protein	Hypothetical, unclassified, unknown	Unknown	AE000473	1790434
2817	27743.8	12782.7	0.0100536	0.00486278	0.00745817	-2.06745	-0.315436	7.20572e-05	1.25573e-06	Field2:B10:2	ybbV	b0510	orf, hypothetical protein	Hypothetical, unclassified, unknown	Unknown	AE000157	1786720
2852	49402.5	23122.9	0.0181559	0.00885799	0.013507	-2.04967	-0.311683	0.00398469	0.00128896	Field2:H18:2	b0609	b0609	orf, hypothetical protein	Hypothetical, unclassified, unknown	Unknown	AE000166	1786826
2833	130103	60238.9	0.046947	0.0234331	0.0351901	-2.00345	-0.301778	2.1119e-07	3.86564e-06	Field2:B14:2	ybcQ	b0551	orf, hypothetical protein	Hypothetical, unclassified, unknown	Unknown	AE000160	1786763
1821	73315.3	33575	0.0271598	0.0139152	0.0205375	-1.95181	-0.290437	0.0081079	0.0103881	Field2:I23:3	dsbA	b3860	protein disulfide isomerase I, essential for cytochrome c synthesis and formate-dependent reduction	Translation, post-translational modification	Proteins - translation and modification	AE000461	1790291
2850	264498	129470	0.0952681	0.0497737	0.0725209	-1.91402	-0.281947	3.8048e-07	1.23164e-09	Field2:D18:2	ybdN	b0602	orf, hypothetical protein	Hypothetical, unclassified, unknown	Unknown	AE000165	1786818
593	47171.7	24104.8	0.0171456	0.00913601	0.0131408	-1.87671	-0.273397	0.000140187	3.183e-05	Field1:A6:3	yaiN	b0357	putative alpha helix chain	Hypothetical, unclassified, unknown	Not classified	AE000142	1786553
4218	15378.4	5411.72	0.00563523	0.00222158	0.00392841	-1.86255	-0.270107	0.00089455	0.00496485	Field3:D23:4	ytfK	b4217	orf, hypothetical protein	Hypothetical, unclassified, unknown	Unknown	AE000493	1790663
2236	38519.7	20489.8	0.0140946	0.00769293	0.0108937	-1.83214	-0.26296	0.000986021	0.000157885	Field2:G8:4	pckA	b3403	phosphoenolpyruvate carboxykinase	Central intermediary metabolism	Central intermediary metabolism: Gluconeogenesis	AE000416	1789807
2865	20352.9	9996.95	0.00730102	0.00398573	0.00564338	-1.83179	-0.262876	0.00149283	0.00379936	Field2:B22:2	ybeQ	b0644	orf, hypothetical protein	Hypothetical, unclassified, unknown	Unknown	AE000169	1786864
889	18569.9	9510.84	0.00670506	0.00367597	0.00519051	-1.82402	-0.26103	4.8646e-06	4.06812e-07	Field1:B7:2	malE	b4034	periplasmic maltose-binding protein; substrate recognition for transport and chemotaxis	Transport and binding proteins	Transport of small molecules: Carbohydrates, organic acids, alcohols	AE000476	1790466
2858	70077.1	35635.6	0.0251181	0.013892	0.0195051	-1.8081	-0.257222	6.88748e-06	3.66207e-05	Field2:D20:2	ybeH	b0625	orf, hypothetical protein	Hypothetical, unclassified, unknown	Unknown	AE000167	1786843
202	94773.9	48914.5	0.0329913	0.018328	0.0256597	-1.80005	-0.255285	0.0142271	0.00394467	Field1:C3:3	b0836	b0836	putative receptor	Putative factors	Not classified	AE000186	1787059
1672	113324	62632.5	0.0408431	0.0236829	0.032263	-1.72458	-0.236684	2.77559e-06	5.51978e-05	Field2:O9:2	htrA	b0161	periplasmic serine protease Do; heat shock protein HtrA	Cell processes	Degradation of proteins, peptides, glyco	AE000125	1786356
1531	296783	161112	0.112797	0.0661967	0.0894967	-1.70396	-0.23146	0.0664938	0.042965	Field1:F24:4	hns	b1237	DNA-binding protein HLP-II (HU, BH2, HD, NS); pleiotropic regulator	Regulatory function	Basic proteins - synthesis, modification	AE000222	1787489
743	86317	48855.7	0.0317796	0.0187761	0.0252779	-1.69256	-0.228544	0.00927111	0.0047433	Field1:M18:4	manX	b1817	PTS enzyme IIAB, mannose-specific	Transport and binding proteins	Transport of small molecules: Carbohydrates, organic acids, alcohols	AE000276	1788120
2828	189177	107362	0.0681766	0.0406549	0.0544157	-1.67696	-0.224523	1.86246e-06	3.96576e-05	Field2:H12:2	ybcL	b0545	orf, hypothetical protein	Hypothetical, unclassified, unknown	Unknown	AE000160	1786757
614	73389.5	43302.7	0.0268789	0.0160596	0.0214692	-1.6737	-0.223678	0.00122969	0.00124364	Field1:K10:3	yfhG	b2555	putative alpha helix protein	Hypothetical, unclassified, unknown	Not classified	AE000341	1788906
2879	85806.3	46961.1	0.0309569	0.0185853	0.0247711	-1.66567	-0.221588	0.000297137	0.00185361	Field2:N24:2	ybfF	b0686	orf, hypothetical protein	Hypothetical, unclassified, unknown	Unknown	AE000172	1786902
3023	45960.5	26355.8	0.0166756	0.0100273	0.0133515	-1.66302	-0.220897	0.000181916	1.57346e-05	Field2:N12:4	ycfS	b1113	orf, hypothetical protein	Hypothetical, unclassified, unknown	Unknown	AE000211	1787356
1109	66630.7	37948.3	0.0242113	0.0147244	0.0194679	-1.6443	-0.215981	0.00118311	0.000165516	Field1:J13:4	dps	b0812	global regulator, starvation conditions	Regulatory function	Global regulatory functions	AE000183	1787032
1228	21387.4	11839.9	0.00787284	0.00480562	0.00633923	-1.63826	-0.214382	0.00567443	0.00945383	Field1:H20:1	ibpB	b3686	heat shock protein	Cell processes	Adaptations, atypical conditions	AE000445	1790120
744	122610	71906.3	0.0451281	0.0277811	0.0364546	-1.62442	-0.210697	0.00959259	0.00413646	Field1:O18:4	manY	b1818	PTS enzyme IIC, mannose-specific	Transport and binding proteins	Transport of small molecules: Carbohydrates, organic acids, alcohols	AE000276	1788121
3243	62111.8	36559.4	0.023025	0.0146196	0.0188223	-1.57494	-0.197264	0.0162818	0.00848406	Field3:E19:2	b1586	b1586	orf, hypothetical protein	Hypothetical, unclassified, unknown	Unknown	AE000254	1787869
2857	48911.3	29002.3	0.0175496	0.0112537	0.0144016	-1.55946	-0.192973	3.07764e-06	4.50729e-05	Field2:B20:2	crcB	b0624	orf, hypothetical protein	Hypothetical, unclassified, unknown	Unknown	AE000167	1786842
925	14805.7	9071.11	0.00536893	0.0034803	0.00442462	-1.54266	-0.188271	0.000436569	5.70779e-05	Field1:J15:2	ybaT	b0486	putative amino acid/amine transport protein	Putative transport proteins	Not classified	AE000155	1786694
2809	30259.9	19269.4	0.0109367	0.00714268	0.00903971	-1.53118	-0.185026	0.00220523	0.00677499	Field2:B8:2	ybbJ	b0488	orf, hypothetical protein	Hypothetical, unclassified, unknown	Unknown	AE000155	1786696
531	57899.7	34722.7	0.0208409	0.0136132	0.017227	-1.53092	-0.184954	8.07072e-05	0.0004154	Field1:E14:2	glgP	b3428	glycogen phosphorylase	Cell processes	Macromolecule synthesis, modification: Polysaccharides - (cytoplasmic)	AE000419	2367228
2838	255616	156219	0.0919861	0.0601874	0.0760867	-1.52833	-0.184216	1.60398e-08	2.6406e-07	Field2:L14:2	ybcW	b0559	orf, hypothetical protein	Hypothetical, unclassified, unknown	Unknown	AE000161	1786772
95	31008.4	19057.8	0.0116672	0.00765929	0.00966323	-1.52327	-0.182777	0.0843395	0.0530478	Field1:M23:1	malT	b3418	positive regulator of mal regulon	Regulatory function	Degradation of small molecules: Carbon compounds	AE000418	2367223
2045	20439.6	13026.9	0.00746166	0.00490385	0.00618275	-1.52159	-0.182298	0.00141711	0.000527128	Field2:I8:2	tesA	b0494	acyl-CoA thioesterase I; also functions as protease I	Fatty acid and phospholipid metabolism	Fatty acid and phosphatidic acid biosynthesis	AE000155	1786702
170	12402.4	7819.7	0.00459872	0.00300609	0.00380241	-1.51996	-0.181832	0.0295178	0.0177497	Field1:C19:2	soxS	b4062	regulation of superoxide response regulon	Regulatory function	Global regulatory functions	AE000479	1790497
1807	62869.7	39090.1	0.0235381	0.0155008	0.0195194	-1.51851	-0.181417	0.0502623	0.0300157	Field2:M19:3	ppiA	b3363	peptidyl-prolyl cis-trans isomerase A (rotamase A)	Translation, post-translational modification	Proteins - translation and modification	AE000412	1789763
726	39092.1	24748.2	0.0141558	0.00932276	0.0117393	-1.51841	-0.181389	6.5867e-05	0.000318268	Field1:K14:4	tyrR	b1323	transcriptional regulation of aroF, aroG, tyrA and aromatic amino acid transport	Regulatory function	Transport of small molecules: Amino acids, amines	AE000230	1787583
2818	171662	107110	0.0620876	0.0410212	0.0515544	-1.51355	-0.179996	6.41294e-05	1.92646e-05	Field2:D10:2	ybbZ	b0514	orf, hypothetical protein	Hypothetical, unclassified, unknown	Unknown	AE000157	1786724
753	221316	129637	0.0807966	0.0536053	0.067201	-1.50725	-0.178185	0.024889	0.0454202	Field1:A22:4	gatA	b2094	galactitol-specific enzyme IIA of phosphotransferase system	Transport and binding proteins	Transport of small molecules: Carbohydrates, organic acids, alcohols	AE000298	1788410
2827	186638	119173	0.0667113	0.0445103	0.0556108	-1.49878	-0.175739	0.000980144	0.00347411	Field2:F12:2	ybcK	b0544	orf, hypothetical protein	Hypothetical, unclassified, unknown	Unknown	AE000160	1786756
1243	39209.3	24019.9	0.0141564	0.00947647	0.0118164	-1.49385	-0.174306	0.000590487	0.00185193	Field1:F24:1	yjiY	b4354	putative carbon starvation protein	Hypothetical, unclassified, unknown	Not classified	AE000506	1790814
2271	37057.4	22700.7	0.0134544	0.00902196	0.0112382	-1.49129	-0.173563	0.00131026	0.00434554	Field2:M16:4	aspA	b4139	aspartate ammonia-lyase (aspartase)	Central intermediary metabolism	Central intermediary metabolism: Pool, multipurpose conversions	AE000486	1790581
751	56808.5	37121.1	0.0214196	0.0144006	0.0179101	-1.48741	-0.17243	0.0880082	0.0670487	Field1:M20:4	gatC	b2092	PTS system galactitol-specific enzyme IIC	Transport and binding proteins	Transport of small molecules: Carbohydrates, organic acids, alcohols	AE000298	1788408
3635	29800.1	18896.3	0.011105	0.00747865	0.00929185	-1.4849	-0.171697	0.0504048	0.0276683	Field3:E22:2	b2504	b2504	orf, hypothetical protein	Hypothetical, unclassified, unknown	Unknown	AE000337	1788851
517	55597	35342	0.0201054	0.013551	0.0168282	-1.48369	-0.171343	0.000175521	3.1007e-05	Field1:I10:2	glgS	b3049	glycogen biosynthesis, rpoS dependent	Cell processes	Macromolecule synthesis, modification: Polysaccharides - (cytoplasmic)	AE000386	1789428
1271	54578.4	34879.1	0.0193823	0.0131014	0.0162419	-1.4794	-0.170087	0.00526223	0.00767614	Field1:N6:2	adhC	b0356	alcohol dehydrogenase class III; formaldehyde dehydrogenase, glutathione-dependent	Energy metabolism	Energy metabolism, carbon: Fermentation	AE000142	1786552
1834	57059.4	39125	0.0209449	0.0142654	0.0176052	-1.46822	-0.166792	0.0192049	0.0263569	Field2:C3:4	miaA	b4171	delta(2)-isopentenylpyrophosphate tRNA-adenosine transferase	Translation, post-translational modification	Aminoacyl tRNA synthetases, tRNA modification	AE000489	1790613
2747	17904.8	11402.7	0.00658347	0.00449791	0.00554069	-1.46367	-0.165444	0.104846	0.0621189	Field2:F16:1	ykgH	b0310	orf, hypothetical protein	Hypothetical, unclassified, unknown	Unknown	AE000138	1786502
383	305847	199220	0.118101	0.0810275	0.0995641	-1.45754	-0.163621	0.210796	0.220805	Field1:M23:4	trs5_10	b3218	IS5 transposase	Phage, transposon, or plasmid	Transposon-related functions	AE000401	1789612
2561	13452.6	8624.44	0.00498833	0.00342907	0.0042087	-1.45472	-0.162779	0.0344487	0.0194647	Field2:B17:3	ygiC	b3038	putative synthetase/amidase	Putative enzymes	Not classified	AE000385	1789416
1686	48910.8	31934.5	0.0177945	0.0122725	0.0150335	-1.44995	-0.161354	0.00347184	0.0017962	Field2:K13:2	hha	b0460	haemolysin expression modulating protein	Regulatory function	Proteins - translation and modification	AE000152	1786665
495	506058	335727	0.18351	0.127257	0.155384	-1.44204	-0.158978	0.0478476	0.068567	Field1:M4:2	ompC	b2215	outer membrane protein 1b (Ib;c)	Cell structure	Outer membrane constituents	AE000310	1788544
1323	519776	334576	0.189729	0.131689	0.160709	-1.44073	-0.158583	0.00690107	0.00298952	Field1:F20:2	adhE	b1241	CoA-linked acetaldehyde dehydrogenase and iron-dependent alcohol dehydrogenase; pyruvate-formate-lyase deactivase	Energy metabolism	Energy metabolism, carbon: Fermentation	AE000222	1787493
752	126071	82340.9	0.0459125	0.0320983	0.0390054	-1.43037	-0.155449	0.00676819	0.0020528	Field1:O20:4	gatB	b2093	galactitol-specific enzyme IIB of phosphotransferase system	Transport and binding proteins	Transport of small molecules: Carbohydrates, organic acids, alcohols	AE000298	1788409
3384	22297.4	14700.3	0.00808681	0.00569772	0.00689227	-1.41931	-0.152076	0.00177457	0.00193908	Field3:O5:4	b1843	b1843	orf, hypothetical protein	Hypothetical, unclassified, unknown	Unknown	AE000278	1788148
1422	356688	235087	0.13382	0.0945317	0.114176	-1.41561	-0.150945	0.0914073	0.0737345	Field1:L20:3	eno	b2779	enolase	Central intermediary metabolism	Energy metabolism, carbon: Glycolysis	AE000361	1789141
710	30393.7	21131.3	0.0110734	0.00782882	0.00945113	-1.41445	-0.150586	0.00458032	0.00807832	Field1:K10:4	chaA	b1216	sodium-calcium/proton antiporter	Transport and binding proteins	Transport of small molecules: Cations	AE000220	1787468
2810	99679.1	68560.6	0.035722	0.0252943	0.0305082	-1.41226	-0.149913	0.0115736	0.0192941	Field2:D8:2	rhsD	b0497	rhsD protein in rhs element	Hypothetical, unclassified, unknown	Transposon-related functions	AE000156	1786706
3323	41605.2	27489.3	0.0150983	0.0107497	0.012924	-1.40453	-0.147532	0.000270651	0.00030797	Field3:E15:3	spy	b1743	periplasmic protein related to spheroblast formation	Hypothetical, unclassified, unknown	Not classified	AE000269	1788039
150	89143.8	58421.3	0.0321437	0.02296	0.0275519	-1.39999	-0.146124	0.000569405	0.00174759	Field1:K13:2	rseA	b2572	sigma-E factor, negative regulatory protein	Regulatory function	Global regulatory functions	AE000343	1788925
1234	181798	115483	0.0640321	0.045832	0.0549321	-1.39711	-0.145229	0.00963878	0.0115012	Field1:D22:1	katG	b3942	catalase; hydroperoxidase HPI(I)	Cell processes	Detoxification	AE000468	1790378
533	42100.6	28092.2	0.0151608	0.010872	0.0130164	-1.39448	-0.144411	0.00362046	0.00145631	Field1:I14:2	glgC	b3430	glucose-1-phosphate adenylyltransferase	Cell processes	Macromolecule synthesis, modification: Polysaccharides - (cytoplasmic)	AE000419	1789837
2972	36876.2	24829.7	0.013674	0.00981374	0.0117439	-1.39335	-0.14406	0.0395326	0.028748	Field2:H24:3	yccJ	b1003	orf, hypothetical protein	Hypothetical, unclassified, unknown	Unknown	AE000202	1787238
3832	33153.6	22897.4	0.0126149	0.00905509	0.010835	-1.39313	-0.143991	0.168378	0.15963	Field3:O22:4	ygiA	b3036	orf, hypothetical protein	Hypothetical, unclassified, unknown	Unknown	AE000385	1789414
2802	109089	74506.1	0.0387414	0.0279095	0.0333254	-1.38811	-0.142424	0.0011294	0.00214803	Field2:D6:2	ylaC	b0458	orf, hypothetical protein	Hypothetical, unclassified, unknown	Unknown	AE000152	1786663
1493	11811.5	8012	0.00435277	0.00313773	0.00374525	-1.38724	-0.14215	0.023218	0.0126396	Field1:J14:4	frdD	b4151	fumarate reductase, anaerobic, membrane anchor polypeptide	Energy metabolism	Energy metabolism, carbon: Anaerobic respiration	AE000487	1790594
3930	16909.1	10619.9	0.00592627	0.00427654	0.0051014	-1.38576	-0.141689	0.228545	0.184158	Field3:D23:1	sun	b3289	orf, hypothetical protein	Hypothetical, unclassified, unknown	Unknown	AE000407	2367212
2846	111552	75338.1	0.0403889	0.0291581	0.0347735	-1.38517	-0.141503	0.000114629	3.37135e-05	Field2:L16:2	ybdK	b0581	orf, hypothetical protein	Hypothetical, unclassified, unknown	Unknown	AE000163	1786795
2393	11427	7519.42	0.00418091	0.0029257	0.00355331	-1.38187	-0.140466	0.00577268	0.00224859	Field2:B23:1	ybbP	b0496	putative oxidoreductase	Putative enzymes	Not classified	AE000155	1786704
2845	260956	178256	0.0930188	0.0673536	0.0801862	-1.38105	-0.14021	0.000186283	0.000314967	Field2:J16:2	ybdJ	b0580	orf, hypothetical protein	Hypothetical, unclassified, unknown	Unknown	AE000163	1786794
1471	135661	93034.8	0.0500451	0.0363589	0.043202	-1.37642	-0.138751	0.028206	0.0166228	Field1:N8:4	pfkA	b3916	6-phosphofructokinase I	Central intermediary metabolism	Energy metabolism, carbon: Glycolysis	AE000466	1790350
1339	17200.1	11142.2	0.00599739	0.00435832	0.00517786	-1.37608	-0.138643	0.0445761	0.0328943	Field1:F24:2	fdnI	b1476	formate dehydrogenase-N, nitrate-inducible, cytochrome B556(Fdn) gamma subunit	Energy metabolism	Energy metabolism, carbon: Anaerobic respiration	AE000244	1787750
4028	47317.1	31538.6	0.0175693	0.0127887	0.015179	-1.37381	-0.137927	0.0620295	0.0616522	Field3:H23:2	bax	b3570	putative ATP-binding protein	Hypothetical, unclassified, unknown	Not classified	AE000434	1789994
3181	63171.3	43907.6	0.0227656	0.0165734	0.0196695	-1.37362	-0.137865	0.000374734	0.00117973	Field3:I3:2	yddG	b1473	orf, hypothetical protein	Hypothetical, unclassified, unknown	Unknown	AE000244	1787747
3064	31596.1	21341.1	0.0118865	0.00866829	0.0102774	-1.37127	-0.137122	0.128534	0.116028	Field2:P22:4	ycgK	b1178	orf, hypothetical protein	Hypothetical, unclassified, unknown	Unknown	AE000216	1787426
1419	53491.4	36383	0.0194838	0.0142231	0.0168535	-1.36987	-0.13668	0.010329	0.00556859	Field1:F20:3	ygbE	b2749	putative cytochrome oxidase subunit	Putative enzymes	Not classified	AE000358	1789106
642	45556.2	31044.6	0.0161706	0.0118794	0.014025	-1.36123	-0.133932	0.00988647	0.00505014	Field1:C18:3	fhuB	b0153	hydroxamate-dependent iron uptake, cytoplasmic membrane component	Transport and binding proteins	Transport of small molecules: Cations	AE000124	1786347
938	35106.8	25008.5	0.0128158	0.00941524	0.0111155	-1.36117	-0.133914	0.0083996	0.00414862	Field1:D19:2	ybgR	b0752	putative transport system permease protein	Putative transport proteins	Not classified	AE000177	1786966
1389	43007.5	30200.9	0.0155415	0.011457	0.0134992	-1.35651	-0.132422	6.37129e-05	0.000168489	Field1:J12:3	lrhA	b2289	NADH dehydrogenase transcriptional regulator, LysR family	Regulatory function	Energy metabolism, carbon: Aerobic respiration	AE000318	1788626
43	145900	101414	0.0536558	0.0395906	0.0466232	-1.35526	-0.132024	0.0206689	0.01173	Field1:E11:1	gatZ	b2095	putative tagatose 6-phosphate kinase 1	Putative enzymes	Not classified	AE000298	1788411
2252	107120	75472.1	0.0389238	0.0287414	0.0338326	-1.35427	-0.131707	0.0034376	0.00130035	Field2:G12:4	glpK	b3926	glycerol kinase	Central intermediary metabolism	Central intermediary metabolism: Pool, multipurpose conversions	AE000467	1790361
576	23844.6	16484.4	0.00875299	0.00646406	0.00760852	-1.3541	-0.131651	0.0137717	0.00816801	Field1:O24:2	slt	b4392	soluble lytic murein transglycosylase	Cell structure	Murein sacculus, peptidoglycan	AE000509	1790853
2819	100629	71271.1	0.0362187	0.0267636	0.0314912	-1.35328	-0.131388	0.0022972	0.0053963	Field2:F10:2	ylbA	b0515	orf, hypothetical protein	Hypothetical, unclassified, unknown	Unknown	AE000157	1786725
2016	109274	72560.4	0.0405931	0.0300839	0.0353385	-1.34933	-0.130118	0.142399	0.13751	Field2:O24:1	upp	b2498	uracil phosphoribosyltransferase	Nucleotide biosynthesis and metabolism	Salvage of nucleosides and nucleotides	AE000336	1788844
1281	104586	74324.9	0.0381726	0.0283214	0.033247	-1.34784	-0.129637	0.0117302	0.00554068	Field1:B10:2	gltA	b0720	citrate synthase	Central intermediary metabolism	Energy metabolism, carbon: TCA cycle	AE000175	1786939
949	14757.8	10181.9	0.00535779	0.00398014	0.00466896	-1.34613	-0.129087	0.00127086	0.000973294	Field1:J21:2	ychE	b1242	putative channel protein	Putative transport proteins	Not classified	AE000222	1787494
602	57268.4	39255.9	0.0206192	0.0153212	0.0179702	-1.34579	-0.128978	0.00295903	0.00537071	Field1:C8:3	ynaF	b1376	putative filament protein	Putative cell structure	Not classified	AE000234	1787640
1233	32908.2	22043.5	0.011927	0.00887173	0.0103994	-1.34439	-0.128524	0.0239146	0.0373878	Field1:B22:1	ftsN	b3933	essential cell division protein	Cell processes	Cell division	AE000467	1790368
4125	14386.6	9862.08	0.00540925	0.00403343	0.00472134	-1.3411	-0.127462	0.158605	0.154574	Field3:J23:3	yiiS	b3922	orf, hypothetical protein	Hypothetical, unclassified, unknown	Unknown	AE000467	1790357
2880	16521.4	11463.8	0.00593893	0.00444962	0.00519428	-1.33471	-0.125386	0.00080672	0.00156811	Field3:L8:2	ybfG	b0690	orf, hypothetical protein	Hypothetical, unclassified, unknown	Unknown	AE000172	1786906
607	213077	151000	0.078954	0.0591924	0.0690732	-1.33385	-0.125108	0.0540001	0.0388807	Field1:M8:3	yeeX	b2007	putative alpha helix protein	Hypothetical, unclassified, unknown	Not classified	AE000292	1788317
3571	34199.8	23088.1	0.0121744	0.00913789	0.0106561	-1.33229	-0.1246	0.00571088	0.0102985	Field3:E6:2	b2343	b2343	orf, hypothetical protein	Hypothetical, unclassified, unknown	Unknown	AE000323	1788685
1293	62069.9	43290.7	0.0223558	0.0167884	0.0195721	-1.33162	-0.124382	0.000217735	9.43229e-05	Field1:J12:2	gpmA	b0755	phosphoglyceromutase 1	Central intermediary metabolism	Energy metabolism, carbon: Glycolysis	AE000178	1786970
73	11315	8295.4	0.00425186	0.00319423	0.00372304	-1.3311	-0.124212	0.145785	0.130864	Field1:A19:1	fucU	b2804	protein of fucose operon	Carbon compound catabolism	Degradation of small molecules: Carbon compounds	AE000364	1789169
1603	143241	100077	0.0517041	0.038844	0.0452741	-1.33107	-0.124202	3.60298e-05	5.52902e-05	Field2:E17:1	mutL	b4170	enzyme in methyl-directed mismatch repair	DNA replication, repair, restriction/modification	DNA - replication, repair, restriction/modification	AE000489	1790612
3417	12440.9	8813.48	0.00454924	0.00342062	0.00398493	-1.32995	-0.123834	0.0120211	0.00674179	Field3:A15:4	yedF	b1930	orf, hypothetical protein	Hypothetical, unclassified, unknown	Unknown	AE000285	1788239
1376	146236	102997	0.0541019	0.0406998	0.0474009	-1.32929	-0.12362	0.0511735	0.0379375	Field1:P8:3	glpC	b2243	sn-glycerol-3-phosphate dehydrogenase (anaerobic), K-small subunit	Energy metabolism	Energy metabolism, carbon: Anaerobic respiration	AE000314	1788576
203	41206.9	30536.3	0.0148378	0.0111631	0.0130004	-1.32919	-0.123586	0.0424085	0.0549871	Field1:E3:3	ybjN	b0853	putative sensory transduction regulator	Putative regulatory proteins	Not classified	AE000187	1787077
3727	23727.8	16721	0.00867536	0.0065569	0.00761613	-1.32309	-0.121589	0.0101948	0.00620687	Field3:M20:3	b2756	b2756	orf, hypothetical protein	Hypothetical, unclassified, unknown	Unknown	AE000359	1789114
4222	45124.2	32813.7	0.0175516	0.0132844	0.015418	-1.32122	-0.120975	0.346946	0.419494	Field3:L23:4	yjfA	b4223	orf, hypothetical protein	Hypothetical, unclassified, unknown	Unknown	AE000493	1790669
2030	89817.2	69121.5	0.0337637	0.025642	0.0297028	-1.31673	-0.119498	0.151309	0.141639	Field2:K4:2	purA	b4177	adenylosuccinate synthetase	Nucleotide biosynthesis and metabolism	Purine ribonucleotide biosynthesis	AE000490	1790620
3006	13284.8	9854.71	0.00485088	0.00368603	0.00426846	-1.31602	-0.119261	0.00790821	0.00760185	Field2:L8:4	yceP	b1060	orf, hypothetical protein	Hypothetical, unclassified, unknown	Unknown	AE000207	1787299
2391	37117.1	25509.9	0.013327	0.0101362	0.0117316	-1.31479	-0.118856	0.0152519	0.0225415	Field2:N21:1	ybaS	b0485	putative glutaminase	Putative enzymes	Not classified	AE000155	1786693
1444	14069.7	9592.84	0.00497631	0.00378573	0.00438102	-1.31449	-0.118757	0.016978	0.0189255	Field1:H2:4	nirD	b3366	nitrite reductase (NAD(P)H) subunit	Energy metabolism	Energy metabolism, carbon: Anaerobic respiration	AE000412	1789766
377	72150	50180.3	0.0260815	0.0198607	0.0229711	-1.31322	-0.118337	0.00650092	0.0117761	Field1:A23:4	emrR	b2684	regulator of plasmid mcrB operon (microcin B17 synthesis)	Regulatory function	Plasmid-related functions	AE000353	1789040
2434	19514.6	14096.1	0.00713253	0.00543152	0.00628203	-1.31317	-0.118323	0.0166104	0.00940591	Field2:D9:2	b1200	b1200	putative dihydroxyacetone kinase (EC 2.7.1.2)	Putative enzymes	Not classified	AE000218	1787450
3438	18344.6	13165.9	0.0067621	0.00515143	0.00595676	-1.31267	-0.118154	0.0403253	0.0283262	Field3:K19:4	yedW	b1969	putative 2-component transcriptional regulator	Putative regulatory proteins	Not classified	AE000288	1788280
664	35328.8	24795.2	0.0126803	0.00966393	0.0111721	-1.31213	-0.117977	0.000190458	0.00053743	Field1:O22:3	fepB	b0592	ferric enterobactin (enterochelin) binding protein; periplasmic component	Transport and binding proteins	Transport of small molecules: Cations	AE000164	1786807
4221	52785.1	37346.5	0.020393	0.0155579	0.0179754	-1.31078	-0.117531	0.347769	0.378932	Field3:J23:4	ytfP	b4222	orf, hypothetical protein	Hypothetical, unclassified, unknown	Unknown	AE000493	1790668
3227	82341.2	57755.4	0.0294597	0.0225168	0.0259882	-1.30835	-0.116723	0.000275357	0.000811959	Field3:E15:2	b1560	b1560	orf, hypothetical protein	Hypothetical, unclassified, unknown	Unknown	AE000253	1787843
345	61296.9	43229	0.0217841	0.0166502	0.0192171	-1.30834	-0.11672	0.00321113	0.00165797	Field1:A15:4	pspA	b1304	phage shock protein, inner membrane protein	Phage, transposon, or plasmid	Phage-related functions and prophages	AE000228	2367118
946	28894.8	20278.7	0.0103748	0.00793053	0.00915267	-1.30821	-0.116678	0.000746162	0.00190488	Field1:D21:2	ycbM	b0934	putative transport system permease protein	Putative transport proteins	Not classified	AE000195	1787165
3353	36624.5	26382.8	0.0138994	0.0106366	0.012268	-1.30675	-0.116193	0.224505	0.231167	Field3:A23:3	yeaO	b1792	orf, hypothetical protein	Hypothetical, unclassified, unknown	Unknown	AE000274	1788093
104	35772.8	27696.6	0.013096	0.0100335	0.0115647	-1.30523	-0.115688	0.0754653	0.0900351	Field1:O1:2	mtlD	b3600	mannitol-1-phosphate dehydrogenase	Carbon compound catabolism	Degradation of small molecules: Carbon compounds	AE000438	1790028
724	19610.7	14410.7	0.00704892	0.00540615	0.00622753	-1.30387	-0.115234	0.0093378	0.0142251	Field1:G14:4	sapB	b1293	homolog of Salmonella peptide transport permease protein	Putative transport proteins	Not classified	AE000227	1787550
2308	30782.4	22599.3	0.0111786	0.00860035	0.0098895	-1.29979	-0.113873	0.0189587	0.0129089	Field2:H1:1	moaB	b0782	molybdopterin biosynthesis, protein B	Biosynthesis of cofactors, prosthetic groups and carriers	Biosynthesis of cofactors, carriers: Molybdopterin	AE000181	1787000
3406	37406.3	26791.1	0.0137749	0.0106026	0.0121887	-1.2992	-0.113677	0.0374022	0.0339501	Field3:K11:4	yecI	b1902	ferritin-like protein	Putative transport proteins	Transport of small molecules: Cations	AE000283	1788212
1522	248539	169819	0.0901073	0.069405	0.0797561	-1.29828	-0.113369	0.0814348	0.0948865	Field1:D22:4	himD	b0912	integration host factor (IHF), beta subunit; site-specific recombination	DNA replication, repair, restriction/modification	DNA - replication, repair, restriction/modification	AE000193	1787141
4220	24605.7	17881.1	0.00917335	0.00706909	0.00812122	-1.29767	-0.113164	0.108048	0.0932949	Field3:H23:4	ytfN	b4221	orf, hypothetical protein	Hypothetical, unclassified, unknown	Unknown	AE000493	1790667
340	95893.5	70109.9	0.0335708	0.025888	0.0297294	-1.29677	-0.112864	0.0781687	0.0656301	Field1:G13:4	intE	b1140	prophage e14 integrase	Phage, transposon, or plasmid	Phage-related functions and prophages	AE000214	1787386
3643	51721.4	36722.3	0.0194783	0.0150238	0.017251	-1.2965	-0.112772	0.210885	0.216576	Field3:E24:2	b2529	b2529	orf, hypothetical protein	Hypothetical, unclassified, unknown	Unknown	AE000339	1788878
1142	82557.2	63271.6	0.0314261	0.0242416	0.0278339	-1.29637	-0.11273	0.24442	0.264938	Field1:L21:4	tpx	b1324	thiol peroxidase	Cell processes	Detoxification	AE000230	1787584
2820	109394	80591.5	0.0391382	0.030198	0.0346681	-1.29605	-0.112623	0.00707645	0.0112915	Field2:H10:2	ylbE	b0519	orf, hypothetical protein	Hypothetical, unclassified, unknown	Unknown	AE000158	1786730
293	23121.9	17662.1	0.00834713	0.00644309	0.00739511	-1.29552	-0.112443	0.0646413	0.0768693	Field1:I1:4	cpxR	b3912	transcriptional regulator in 2-component system	Putative regulatory proteins	Not classified	AE000466	2367329
1939	136598	97622	0.0501968	0.0387629	0.0444798	-1.29497	-0.11226	0.0311825	0.0281261	Field2:E6:1	asd	b3433	aspartate-semialdehyde dehydrogenase	Amino acid biosynthesis	Amino acid biosynthesis: Lysine	AE000420	1789841
1141	18422.1	13071.6	0.00671131	0.00518718	0.00594924	-1.29383	-0.111876	0.0116206	0.0171777	Field1:J21:4	osmB	b1283	osmotically inducible lipoprotein	Cell processes	Osmotic adaptation	AE000226	1787539
2172	61159.6	44488.7	0.0224565	0.0173618	0.0199092	-1.29344	-0.111748	0.026705	0.017744	Field2:G16:3	glpQ	b2239	glycerophosphodiester phosphodiesterase, periplasmic	Central intermediary metabolism	Central intermediary metabolism: Pool, multipurpose conversions	AE000314	1788572
745	171187	130664	0.0635827	0.0492054	0.0563941	-1.29219	-0.111326	0.089876	0.0771352	Field1:A20:4	manZ	b1819	PTS enzyme IID, mannose-specific	Transport and binding proteins	Transport of small molecules: Carbohydrates, organic acids, alcohols	AE000276	1788122
3246	49962	35389.8	0.0185914	0.0143888	0.0164901	-1.29208	-0.111289	0.126416	0.123886	Field3:K19:2	b1593	b1593	orf, hypothetical protein	Hypothetical, unclassified, unknown	Unknown	AE000255	1787877
194	20338.6	14919.3	0.00720243	0.0055774	0.00638992	-1.29136	-0.111047	0.0126562	0.0146233	Field1:C1:3	ybcZ	b0570	putative 2-component sensor protein	Putative regulatory proteins	Not classified	AE000162	1786783
3753	32232.2	23556.3	0.0118353	0.00916633	0.0105008	-1.29117	-0.110982	0.0294334	0.0191838	Field3:A4:4	b2833	b2833	orf, hypothetical protein	Hypothetical, unclassified, unknown	Unknown	AE000367	1789198
348	23883.4	17359.2	0.00856647	0.00664678	0.00760663	-1.28881	-0.11019	0.000447309	0.000392681	Field1:G15:4	pspD	b1307	phage shock protein	Phage, transposon, or plasmid	Phage-related functions and prophages	AE000228	1787565
2395	52897.1	36077.7	0.0191098	0.0148503	0.01698	-1.28683	-0.109521	0.109313	0.123104	Field2:F23:1	ylbB	b0516	putative hydantoin utilization protein	Putative enzymes	Not classified	AE000157	1786726
1898	16066.3	11630.8	0.00584952	0.00454828	0.0051989	-1.28609	-0.109272	0.0041303	0.00294321	Field2:C19:4	sdaA	b1814	L-serine deaminase	Carbon compound catabolism	Degradation of small molecules: Amino acids	AE000275	1788116
3833	42144	31080.7	0.0157331	0.0122489	0.013991	-1.28445	-0.108718	0.125022	0.111308	Field3:P10:2	ygiB	b3037	orf, hypothetical protein	Hypothetical, unclassified, unknown	Unknown	AE000385	1789415
1494	13587.4	10053.2	0.00499791	0.00389118	0.00444455	-1.28442	-0.108707	0.0376874	0.0278397	Field1:L14:4	frdC	b4152	fumarate reductase, anaerobic, membrane anchor polypeptide	Energy metabolism	Energy metabolism, carbon: Anaerobic respiration	AE000487	1790595
2024	33863.7	26473.1	0.0123198	0.00959183	0.0109558	-1.2844	-0.108701	0.0847811	0.102367	Field2:O2:2	dut	b3640	deoxyuridinetriphosphatase	Nucleotide biosynthesis and metabolism	2'-Deoxyribonucleotide metabolism	AE000441	1790071
1427	236624	170021	0.087264	0.0679602	0.0776121	-1.28405	-0.10858	0.0764325	0.0766594	Field1:F22:3	pgk	b2926	phosphoglycerate kinase	Central intermediary metabolism	Energy metabolism, carbon: Glycolysis	AE000376	1789294
615	85967.3	64428.6	0.0314139	0.024494	0.027954	-1.28251	-0.108061	0.0143309	0.00847771	Field1:M10:3	yfiB	b2605	putative outer membrane protein	putative membrane protein	Not classified	AE000346	1788957
2794	51129.1	37431.7	0.0178891	0.0139754	0.0159322	-1.28004	-0.107224	0.0551312	0.0446321	Field2:D4:2	ybaV	b0442	orf, hypothetical protein	Hypothetical, unclassified, unknown	Unknown	AE000150	1786646
2375	36753.1	26676.3	0.0134101	0.0104958	0.0119529	-1.27766	-0.106417	0.01058	0.0109618	Field2:N17:1	hemE	b3997	uroporphyrinogen decarboxylase	Biosynthesis of cofactors, prosthetic groups and carriers	Biosynthesis of cofactors, carriers: Heme, porphyrin	AE000473	2367337
2293	10823.9	7698.69	0.00388709	0.00304828	0.00346768	-1.27518	-0.10557	0.0843287	0.115508	Field2:I22:4	entF	b0586	ATP-dependent serine activating enzyme (may be part of enterobactin synthase as component F)	Biosynthesis of cofactors, prosthetic groups and carriers	Biosynthesis of cofactors, carriers: Enterochelin	AE000164	1786801
1352	541036	376644	0.192012	0.150638	0.171325	-1.27465	-0.105392	0.0308267	0.041441	Field1:P2:3	gapA	b1779	glyceraldehyde-3-phosphate dehydrogenase A	Central intermediary metabolism	Energy metabolism, carbon: Glycolysis	AE000273	1788079
2577	57473.3	41856.4	0.0212578	0.0167123	0.018985	-1.27199	-0.104484	0.0885344	0.0810855	Field2:B21:3	yhdG	b3260	putative dehydrogenase	Putative enzymes	Not classified	AE000405	1789660
3340	49627	34545.3	0.0179981	0.014156	0.0160771	-1.27141	-0.104286	0.113291	0.130842	Field3:G19:3	b1777	b1777	orf, hypothetical protein	Hypothetical, unclassified, unknown	Unknown	AE000272	1788076
1138	263547	188365	0.0920203	0.0724502	0.0822352	-1.27012	-0.103844	0.0780528	0.0662461	Field1:D21:4	minD	b1175	cell division inhibitor, a membrane ATPase, activates minC	Cell processes	Cell division	AE000216	1787423
891	28727.8	20650.1	0.0101531	0.00799875	0.00907591	-1.26933	-0.103575	0.0189647	0.0134326	Field1:F7:2	lamB	b4036	phage lambda receptor protein; maltose high-affinity receptor	Transport and binding proteins	Transport of small molecules: Carbohydrates, organic acids, alcohols	AE000477	1790469
1627	14945.6	10372	0.00546817	0.00431136	0.00488976	-1.26832	-0.103228	0.181241	0.176358	Field2:E23:1	hrpA	b1413	helicase, ATP-dependent	DNA replication, repair, restriction/modification	DNA - replication, repair, restriction/modification	AE000238	1787681
93	10892.9	7977.18	0.0040052	0.0031604	0.0035828	-1.26731	-0.102882	0.041926	0.0370391	Field1:I23:1	malQ	b3416	4-alpha-glucanotransferase (amylomaltase)	Carbon compound catabolism	Degradation of polysaccharides	AE000417	1789821
739	26581.5	19876.7	0.00951157	0.0075128	0.00851218	-1.26605	-0.10245	0.00122211	0.00258494	Field1:E18:4	btuC	b1711	vitamin B12 transport permease protein	Transport and binding proteins	Transport of small molecules: Other	AE000266	1788004
3856	72643.8	53532.1	0.0257785	0.0203787	0.0230786	-1.26497	-0.102082	0.0111029	0.00738638	Field3:P3:1	yqjA	b3095	orf, hypothetical protein	Hypothetical, unclassified, unknown	Unknown	AE000391	1789481
2106	33490.5	24934.3	0.012305	0.00973546	0.0110202	-1.26394	-0.101726	0.0402603	0.0300217	Field2:C24:2	yaiM	b0355	putative esterase (EC 3.1.1.1)	Putative enzymes	Not classified	AE000142	1786551
2314	12356.5	9481.79	0.00447767	0.00355258	0.00401512	-1.2604	-0.100508	0.0338682	0.0358569	Field2:D3:1	grxA	b0849	glutaredoxin1 redox coenzyme for glutathione-dependent ribonucleotide reductase	Biosynthesis of cofactors, prosthetic groups and carriers	Biosynthesis of cofactors, carriers: Thioredoxin, glutaredoxin, glutathione	AE000187	1787073
742	16106.8	11995.9	0.00579936	0.00460584	0.0052026	-1.25913	-0.100072	0.00623304	0.00390166	Field1:K18:4	celA	b1738	PEP-dependent phosphotransferase enzyme IV for cellobiose, arbutin, and salicin	Transport and binding proteins	Transport of small molecules: Carbohydrates, organic acids, alcohols	AE000269	1788034
1292	56390.6	41668.6	0.0203654	0.0161832	0.0182743	-1.25843	-0.0998286	0.000200458	0.000256088	Field1:H12:2	cydB	b0734	cytochrome d terminal oxidase polypeptide subunit II	Energy metabolism	Energy metabolism, carbon: Electron transport	AE000176	1786954
2847	70908.5	53220.9	0.0256594	0.0203907	0.023025	-1.25839	-0.0998145	0.000712839	0.000307769	Field2:N16:2	ybdB	b0597	orf, hypothetical protein	Hypothetical, unclassified, unknown	Unknown	AE000165	1786813
458	39631.2	28920.4	0.0142821	0.011351	0.0128166	-1.25823	-0.0997604	0.0229233	0.0162744	Field1:C20:1	yciD	b1256	putative outer membrane protein	putative membrane protein	Not classified	AE000224	1787510
4104	13232.2	9782.3	0.00479408	0.00382377	0.00430892	-1.25376	-0.0982138	0.0142833	0.0135333	Field3:P17:3	yihE	b3859	orf, hypothetical protein	Hypothetical, unclassified, unknown	Unknown	AE000461	1790290
1682	156748	119636	0.0570375	0.0455063	0.0512719	-1.2534	-0.0980889	0.00615659	0.00341637	Field2:C13:2	tgt	b0406	tRNA-guanine transglycosylase	Translation, post-translational modification	Aminoacyl tRNA synthetases, tRNA modification	AE000147	1786607
3825	42569.1	30320.2	0.0155768	0.0124335	0.0140052	-1.2528	-0.097883	0.133791	0.146984	Field3:A22:4	b3022	b3022	orf, hypothetical protein	Hypothetical, unclassified, unknown	Unknown	AE000384	1789399
3450	400840	287085	0.148446	0.118508	0.133477	-1.25263	-0.0978215	0.192938	0.192657	Field3:C23:4	trs5_6	b1994	IS5 transposase	Phage, transposon, or plasmid	Transposon-related functions	AE000291	1788303
713	67481.3	53522.8	0.02434	0.0194624	0.0219012	-1.25061	-0.0971231	0.0985362	0.112285	Field1:A12:4	narK	b1223	nitrite extrusion protein	Transport and binding proteins	Transport of small molecules: Anions	AE000220	1787475
762	51408.4	38926.2	0.0185314	0.0148314	0.0166814	-1.24948	-0.0967279	0.00651126	0.00426056	Field1:C24:4	fruB	b2169	PTS system, fructose-specific IIA/fpr component	Transport and binding proteins	Transport of small molecules: Carbohydrates, organic acids, alcohols	AE000306	1788494
3640	412353	318179	0.156636	0.125596	0.141116	-1.24714	-0.0959143	0.286677	0.316699	Field3:O22:2	yfhJ	b2524	orf, hypothetical protein	Hypothetical, unclassified, unknown	Unknown	AE000339	1788873
754	24410.8	17662.2	0.00863773	0.00693652	0.00778712	-1.24525	-0.0952579	0.018417	0.0176072	Field1:C22:4	molR_1	b2115	molybdate metabolism regulator, first fragment	Regulatory function	Biosynthesis of cofactors, carriers: Molybdopterin	AE000300	1788433
3097	21738.9	16501	0.0078463	0.00631003	0.00707816	-1.24346	-0.0946332	0.00127922	0.000692115	Field3:A7:1	yciN	b1273	orf, hypothetical protein	Hypothetical, unclassified, unknown	Unknown	AE000225	1787528
534	22637.4	17075.5	0.00825931	0.00664965	0.00745448	-1.24207	-0.0941448	0.0137185	0.00931914	Field1:K14:2	glgX	b3431	part of glycogen operon, a glycosyl hydrolase, debranching enzyme	Cell processes	Macromolecule synthesis, modification: Polysaccharides - (cytoplasmic)	AE000419	2367229
1445	12627.6	9362.86	0.0044683	0.00359955	0.00403392	-1.24135	-0.0938948	0.0160906	0.0108572	Field1:J2:4	nirC	b3367	nitrite reductase activity	Energy metabolism	Energy metabolism, carbon: Anaerobic respiration	AE000412	1789767
733	38630.5	30135.8	0.0139805	0.0112673	0.0126239	-1.2408	-0.0937009	0.0115944	0.016333	Field1:I16:4	b1486	b1486	putative transport system permease protein	Putative transport proteins	Not classified	AE000245	1787761
44	274481	207627	0.0985996	0.0795924	0.089096	-1.23881	-0.0930032	0.000290967	0.000119391	Field1:G11:1	gatY	b2096	tagatose-bisphosphate aldolase 1	Carbon compound catabolism	Degradation of small molecules: Carbon compounds	AE000298	1788412
703	12360.2	9724.94	0.0045127	0.00364716	0.00407993	-1.23732	-0.0924816	0.0393337	0.0398081	Field1:M8:4	ptsG	b1101	PTS system, glucose-specific IIBC component	Transport and binding proteins	Transport of small molecules: Carbohydrates, organic acids, alcohols	AE000210	1787343
734	117898	93149.6	0.04286	0.0346602	0.0387601	-1.23658	-0.0922211	0.0248477	0.0341924	Field1:K16:4	uidB	b1616	glucuronide permease	Transport and binding proteins	Transport of small molecules: Carbohydrates, organic acids, alcohols	AE000257	1787902
815	47197.7	35854.3	0.0168847	0.0136593	0.015272	-1.23614	-0.092066	0.000222082	0.000264001	Field1:N11:1	hofG	b3328	putative general protein secretion protein	Putative transport proteins	Not classified	AE000409	1789725
3644	41987.6	32334.9	0.0157647	0.0127617	0.0142632	-1.23532	-0.0917785	0.228622	0.231383	Field3:G24:2	b2531	b2531	orf, hypothetical protein	Hypothetical, unclassified, unknown	Unknown	AE000339	1788880
2688	24558	17731.6	0.00903088	0.00731295	0.00817191	-1.23491	-0.091637	0.459263	0.404842	Field2:P23:4	pfs	b0159	orf, hypothetical protein	Nucleotide biosynthesis and metabolism	Unknown	AE000125	1786354
3165	134657	99085.4	0.0491907	0.0398399	0.0445153	-1.23471	-0.0915653	0.0916957	0.0997067	Field3:I23:1	b1436	b1436	orf, hypothetical protein	Hypothetical, unclassified, unknown	Unknown	AE000241	1787707
235	30807	23416.8	0.0112221	0.00909239	0.0101573	-1.23424	-0.0913979	0.0113016	0.00706815	Field1:E11:3	yeiE	b2157	putative transcriptional regulator LYSR-type	Putative regulatory proteins	Not classified	AE000305	1788481
1204	103882	75157.6	0.0367511	0.029777	0.033264	-1.23421	-0.091389	0.0266923	0.0298688	Field1:H14:1	tolC	b3035	outer membrane channel; specific tolerance to colicin E1; segregation of daughter chromosomes	Cell processes	Cell division	AE000385	1789413
98	17221.3	13135.8	0.00603601	0.00489322	0.00546462	-1.23354	-0.0911545	0.0973925	0.0959662	Field1:C1:2	xylB	b3564	xylulokinase	Carbon compound catabolism	Degradation of small molecules: Carbon compounds	AE000433	1789987
873	37900.2	28719.7	0.0136222	0.0110451	0.0123337	-1.23332	-0.0910755	0.00256676	0.00134377	Field1:B3:2	rbsB	b3751	D-ribose periplasmic binding protein	Transport and binding proteins	Transport of small molecules: Carbohydrates, organic acids, alcohols	AE000452	1790192
759	54068.1	41564.3	0.019481	0.0157964	0.0176387	-1.23325	-0.0910519	0.000346253	0.000308225	Field1:M22:4	mglB	b2150	galactose-binding transport protein; receptor for galactose taxis	Transport and binding proteins	Transport of small molecules: Carbohydrates, organic acids, alcohols	AE000304	1788473
775	239435	182244	0.0857423	0.0695476	0.077645	-1.23286	-0.0909133	0.0668082	0.0758258	Field1:N1:1	ptsI	b2416	PEP-protein phosphotransferase system enzyme I	Transport and binding proteins	Transport of small molecules: Carbohydrates, organic acids, alcohols	AE000329	1788756
4224	1.57966e+06	1.20043e+06	0.614119	0.498229	0.556174	-1.23261	-0.090824	0.478857	0.549059	Field3:P23:4	yjgG	b4247	orf, hypothetical protein	Hypothetical, unclassified, unknown	Unknown	AE000495	1790695
600	31381.9	24125.3	0.0112607	0.00914225	0.0102015	-1.23172	-0.0905108	0.000904836	0.00184516	Field1:O6:3	yciF	b1258	putative structural proteins	Putative cell structure	Not classified	AE000224	1787512
1722	48302.3	36025.8	0.0183959	0.0149493	0.0166726	-1.23055	-0.0900998	0.383994	0.398988	Field2:C23:2	thrS	b1719	threonine tRNA synthetase	Translation, post-translational modification	Aminoacyl tRNA synthetases, tRNA modification	AE000267	1788013
2247	31972.4	24507.3	0.011629	0.00946308	0.0105461	-1.22889	-0.0895113	0.0126996	0.00856629	Field2:M10:4	rffH	b3789	glucose-1-phosphate thymidylyltransferase	Central intermediary metabolism	Central intermediary metabolism: Sugar-nucleotide biosynthesis, conversions	AE000455	1790224
1923	32037.9	26301.3	0.0116703	0.00950641	0.0105884	-1.22763	-0.0890671	0.159513	0.167382	Field2:E2:1	sdaB	b2797	L-serine dehydratase (deaminase), L-SD2	Carbon compound catabolism	Degradation of small molecules: Amino acids	AE000363	1789161
2254	14553.7	11472	0.00530306	0.00432531	0.00481418	-1.22605	-0.0885089	0.0259856	0.0187025	Field2:K12:4	gldA	b3945	glycerol dehydrogenase, (NAD)	Central intermediary metabolism	Central intermediary metabolism: Pool, multipurpose conversions	AE000468	1790381
1879	63342.5	47540	0.0232179	0.018953	0.0210854	-1.22502	-0.0881449	0.0778619	0.0757582	Field2:M13:4	wrbA	b1004	trp repressor binding protein; affects association of trp repressor and operator	Regulatory function	Amino acid biosynthesis: Tryptophan	AE000202	1787239
2777	620203	486893	0.225366	0.183986	0.204676	-1.22491	-0.0881049	0.0319416	0.0333765	Field2:B24:1	yaiI	b0387	orf, hypothetical protein	Hypothetical, unclassified, unknown	Unknown	AE000145	1786586
776	127230	98101.6	0.0468725	0.0382676	0.0425701	-1.22486	-0.0880874	0.0805871	0.0657202	Field3:B4:2	crr	b2417	PTS system, glucose-specific IIA component	Transport and binding proteins	Transport of small molecules: Carbohydrates, organic acids, alcohols	AE000329	1788757
720	12460.9	9864.89	0.00454545	0.00371661	0.00413103	-1.22301	-0.0874301	0.0184373	0.0168365	Field1:O12:4	tonB	b1252	energy transducer; uptake of iron, cyanocobalimin; sensitivity to phages, colicins	Transport and binding proteins	Transport of small molecules: Cations	AE000223	1787505
1308	14297.5	11184.9	0.00524503	0.00429321	0.00476912	-1.2217	-0.0869657	0.0523837	0.0427689	Field1:H16:2	torS	b0993	sensor protein torS (regulator TorR)	Energy metabolism	Energy metabolism, carbon: Anaerobic respiration	AE000201	1787227
1654	67353.1	54670.5	0.0248324	0.0203535	0.022593	-1.22006	-0.0863802	0.0905979	0.0840364	Field2:K5:2	rpoH	b3461	RNA polymerase, sigma(32) factor; regulation of proteins induced at high temperatures	Regulatory function	Global regulatory functions	AE000422	1789871
2110	24764.7	19487.1	0.00919812	0.00753986	0.00836899	-1.21993	-0.0863358	0.141869	0.133575	Field2:K24:2	yajO	b0419	putative NAD(P)H-dependent xylose reductase	Putative enzymes	Not classified	AE000148	1786621
335	209343	164111	0.0760568	0.062358	0.0692074	-1.21968	-0.0862457	0.0107318	0.00826901	Field1:M11:4	tolA	b0739	membrane spanning protein, required for outer membrane integrity	Cell processes	Colicin-related functions	AE000177	1786960
2376	44456.9	33034.9	0.0161601	0.0132693	0.0147147	-1.21786	-0.0855969	0.0828001	0.0942415	Field2:P17:1	ubiC	b4039	chorismate lyase	Biosynthesis of cofactors, prosthetic groups and carriers	Biosynthesis of cofactors, carriers: Menaquinone, ubiquinone	AE000477	1790472
2068	30413.6	23924.9	0.0110668	0.00909101	0.0100789	-1.21734	-0.0854116	0.00938947	0.00648024	Field2:G14:2	acpS	b2563	CoA:apo-[acyl-carrier-protein] pantetheinephosphotransferase	Fatty acid and phospholipid metabolism	Fatty acid and phosphatidic acid biosynthesis	AE000343	1788916
2854	33288.9	25891	0.0121398	0.00998038	0.0110601	-1.21636	-0.0850627	0.0205924	0.0151885	Field2:L18:2	ybdU	b0614	orf, hypothetical protein	Hypothetical, unclassified, unknown	Unknown	AE000166	1786831
1521	60191.8	45547.3	0.0219024	0.0180184	0.0199604	-1.21556	-0.0847765	0.0334024	0.0438456	Field1:B22:4	ycaJ	b0892	putative polynucleotide enzyme	Putative enzymes	Not classified	AE000191	1787119
748	30011.9	22958	0.0107214	0.00882282	0.00977209	-1.21518	-0.0846419	0.000482056	0.000230384	Field1:G20:4	araF	b1901	L-arabinose-binding periplasmic protein	Transport and binding proteins	Transport of small molecules: Carbohydrates, organic acids, alcohols	AE000283	1788211
1386	51697.2	38776.4	0.0184939	0.0152452	0.0168696	-1.2131	-0.0838958	0.0399413	0.0337853	Field1:D12:3	nuoE	b2285	NADH dehydrogenase I chain E	Energy metabolism	Energy metabolism, carbon: Aerobic respiration	AE000317	1788621
2872	78767	57184.3	0.0293804	0.0242403	0.0268104	-1.21205	-0.0835194	0.372333	0.336818	Field2:P22:2	b0663	b0663	putative RNA	Hypothetical, unclassified, unknown	Not classified	AE000170	1786884
1209	24179.2	18036.5	0.00854241	0.00704836	0.00779539	-1.21197	-0.0834923	0.0364279	0.0320084	Field1:B16:1	ftsJ	b3179	cell division protein	Cell processes	Cell division	AE000398	1789569
1358	19420.1	15384.1	0.0069235	0.00571561	0.00631956	-1.21133	-0.0832633	0.0405718	0.0525062	Field1:L4:3	fruK	b2168	fructose-1-phosphate kinase	Central intermediary metabolism	Energy metabolism, carbon: Glycolysis	AE000306	1788493
1973	39409.5	30360.6	0.0144221	0.0119203	0.0131712	-1.20987	-0.0827405	0.039975	0.037049	Field2:I14:1	lysC	b4024	aspartokinase III, lysine sensitive	Amino acid biosynthesis	Amino acid biosynthesis: Lysine	AE000475	1790455
2248	19471	14741.9	0.00682759	0.00564458	0.00623609	-1.20958	-0.0826354	0.112329	0.0938696	Field2:O10:4	aslB	b3800	putative arylsulfatase regulator	Regulatory function	Not classified	AE000456	2367292
342	15574.3	12515.3	0.00562361	0.00465316	0.00513838	-1.20856	-0.0822669	0.0377848	0.0480751	Field1:K13:4	b1157	b1157	putative tail fiber protein	Phage, transposon, or plasmid	Not classified	AE000214	1787403
1474	15344.1	12087.9	0.00553532	0.00458015	0.00505773	-1.20855	-0.0822632	0.00117449	0.00196039	Field1:D10:4	talC	b3946	putative transaldolase	Putative enzymes	Not classified	AE000468	1790382
760	71700.4	55545.9	0.025716	0.0212903	0.0235031	-1.20787	-0.0820219	0.00184208	0.00115303	Field1:O22:4	cirA	b2155	outer membrane receptor for iron-regulated colicin I receptor; porin; requires tonB gene product	Transport and binding proteins	Outer membrane constituents	AE000304	1788478
3779	28380.3	21496.7	0.0103159	0.00854245	0.00942917	-1.2076	-0.081924	0.0398563	0.0492251	Field3:E10:4	yqfB	b2900	orf, hypothetical protein	Hypothetical, unclassified, unknown	Unknown	AE000373	1789267
295	10667.7	8684.08	0.00384877	0.00318963	0.0035192	-1.20665	-0.0815818	0.124395	0.130184	Field1:M1:4	yijO	b3954	putative ARAC-type regulatory protein	Putative regulatory proteins	Not classified	AE000469	1790391
4113	47056.4	35707.6	0.0170118	0.0141077	0.0155597	-1.20585	-0.0812921	0.023076	0.0311698	Field3:B21:3	yihZ	b3887	orf, hypothetical protein	Hypothetical, unclassified, unknown	Unknown	AE000464	1790320
767	44194.5	35523.2	0.0160718	0.0133394	0.0147056	-1.20484	-0.0809293	0.0203506	0.0228628	Field1:M24:4	hisM	b2307	histidine transport, membrane protein M	Transport and binding proteins	Transport of small molecules: Amino acids, amines	AE000319	1788645
2633	112679	88916.2	0.0413756	0.0343451	0.0378603	-1.2047	-0.0808785	0.0788311	0.0736338	Field2:B11:4	cspE	b0623	cold shock protein	Cell processes	Not classified	AE000167	1786841
1438	31876.7	24446.1	0.0115163	0.00956415	0.0105402	-1.20412	-0.0806683	0.00618865	0.00753511	Field1:L24:3	yhaH	b3103	putative cytochrome	Putative enzymes	Not classified	AE000392	2367196
4278	11262.5	8786.17	0.00423062	0.00351497	0.0038728	-1.2036	-0.0804829	0.287274	0.298165	Field3:L14:1	yjjI	b4380	orf, hypothetical protein	Hypothetical, unclassified, unknown	Unknown	AE000508	1790840
591	40254.4	32779.5	0.0145616	0.0120991	0.0133303	-1.20353	-0.0804567	0.07403	0.086083	Field1:M4:3	yaeH	b0163	putative structural protein	Putative cell structure	Not classified	AE000126	1786359
274	12469.7	9800.4	0.00459054	0.0038169	0.00420372	-1.20269	-0.0801526	0.122986	0.104869	Field1:C21:3	yhhM	b3467	putative receptor	Putative factors	Not classified	AE000422	1789877
2342	12207.8	9705.6	0.00439655	0.00365599	0.00402627	-1.20256	-0.0801071	0.00892278	0.0128877	Field2:L9:1	hemF	b2436	coproporphyrinogen III oxidase	Biosynthesis of cofactors, prosthetic groups and carriers	Biosynthesis of cofactors, carriers: Heme, porphyrin	AE000331	1788777
2866	58119.4	42913.8	0.020561	0.0170977	0.0188293	-1.20256	-0.0801061	0.0608239	0.068644	Field2:D22:2	ybeR	b0645	orf, hypothetical protein	Hypothetical, unclassified, unknown	Unknown	AE000169	1786865
2562	22601.2	17451.3	0.0081497	0.00677903	0.00746436	-1.20219	-0.079974	0.000431652	0.000840844	Field2:D17:3	b3050	b3050	putative oxidoreductase	Putative enzymes	Not classified	AE000386	1789429
4254	18926.5	15045.7	0.00679013	0.00566997	0.00623005	-1.19756	-0.0782972	0.00740209	0.0108275	Field3:L8:1	yjhT	b4310	orf, hypothetical protein	Hypothetical, unclassified, unknown	Unknown	AE000501	1790764
2141	23680.4	19609.2	0.00858912	0.00717921	0.00788416	-1.19639	-0.0778721	0.138576	0.152788	Field2:I8:3	yccK	b0969	putative sulfite reductase (EC 1.8.-.-)	Hypothetical, unclassified, unknown	Not classified	AE000199	1787204
2968	24608.4	18966.6	0.00916435	0.00766049	0.00841242	-1.19631	-0.0778455	0.264275	0.259143	Field2:P22:3	sfa	b0991	suppresses fabA and ts growth mutation	Hypothetical, unclassified, unknown	Not classified	AE000201	1787225
2111	13876.7	10787	0.00492384	0.00411698	0.00452041	-1.19598	-0.0777253	0.220483	0.198251	Field2:M24:2	glnK	b0450	nitrogen regulatory protein P-II 2	Regulatory function	Central intermediary metabolism: Pool, multipurpose conversions	AE000151	1786655
341	40749.9	32034.2	0.0146412	0.0122431	0.0134421	-1.19587	-0.0776854	0.00110945	0.00203872	Field1:I13:4	b1145	b1145	putative phage repressor	Phage, transposon, or plasmid	Not classified	AE000214	1787391
70	10869.5	8632.63	0.00398858	0.00333804	0.00366331	-1.19489	-0.0773265	0.121705	0.0980386	Field1:K17:1	fucA	b2800	L-fuculose-1-phosphate aldolase	Carbon compound catabolism	Degradation of small molecules: Carbon compounds	AE000363	1789164
3260	13471	10791.3	0.00500577	0.0041919	0.00459884	-1.19415	-0.0770604	0.228502	0.230082	Field3:G23:2	b1628	b1628	orf, hypothetical protein	Hypothetical, unclassified, unknown	Unknown	AE000258	1787915
4047	12679.8	9295.04	0.00416889	0.00349171	0.0038303	-1.19394	-0.0769815	0.67621	0.843595	Field3:N3:3	yicH	b3655	orf, hypothetical protein	Hypothetical, unclassified, unknown	Unknown	AE000443	1790088
4127	144563	117175	0.0541711	0.0453778	0.0497745	-1.19378	-0.0769245	0.288561	0.300486	Field3:N23:3	yiiU	b3928	orf, hypothetical protein	Hypothetical, unclassified, unknown	Unknown	AE000467	1790363
3437	12551.9	9961.43	0.00460937	0.00386577	0.00423757	-1.19236	-0.0764057	0.136279	0.126706	Field3:I19:4	yedV	b1968	putative 2-component sensor protein	Putative regulatory proteins	Not classified	AE000288	1788279
2591	57586.8	43311.7	0.0207193	0.0173774	0.0190484	-1.19231	-0.0763901	0.102977	0.113097	Field2:N23:3	yiaK	b3575	putative dehydrogenase	Putative enzymes	Not classified	AE000435	1790000
1112	47742.6	37802.6	0.0173579	0.0145679	0.0159629	-1.19152	-0.0760999	0.0254121	0.0214933	Field1:P13:4	cspD	b0880	cold shock protein	Cell processes	Not classified	AE000190	1787107
1231	150829	116043	0.0551304	0.0462829	0.0507066	-1.19116	-0.0759711	0.0889966	0.0933365	Field1:N20:1	sodA	b3908	superoxide dismutase, manganese	Cell processes	Detoxification	AE000465	1790342
4206	13605.2	10561.5	0.0050435	0.00423412	0.00463881	-1.19116	-0.075969	0.200261	0.198498	Field3:L19:4	sgaH	b4196	probable hexulose-6-phosphate synthase	Putative enzymes	Central intermediary metabolism: Pool, multipurpose conversions	AE000491	1790640
1491	178063	139857	0.0641519	0.0538897	0.0590208	-1.19043	-0.0757036	0.0312544	0.0285397	Field1:F14:4	rpiR	b4089	transcriptional repressor of rpiB expression	Regulatory function	Central intermediary metabolism: Non-oxidative branch, pentose pathway	AE000482	1790527
2746	9960.85	7434.19	0.00360101	0.00288183	0.00324142	-1.1902	-0.0756199	0.0156002	0.00996629	Field2:D16:1	b0309	b0309	orf, hypothetical protein	Hypothetical, unclassified, unknown	Unknown	AE000137	1786500
805	28118.6	22647.5	0.0100912	0.00848646	0.00928881	-1.18909	-0.0752145	0.0290701	0.0382934	Field1:J9:1	exbB	b3006	uptake of enterochelin; tonB-dependent uptake of B colicins	Transport and binding proteins	Transport of small molecules: Cations	AE000383	1789381
2066	69321.8	55828.7	0.0256106	0.0215473	0.023579	-1.18858	-0.0750266	0.131521	0.123872	Field2:C14:2	fabB	b2323	3-oxoacyl-[acyl-carrier-protein] synthase I	Fatty acid and phospholipid metabolism	Fatty acid and phosphatidic acid biosynthesis	AE000321	1788663
327	178288	144871	0.0655866	0.0552029	0.0603948	-1.1881	-0.0748536	0.0975952	0.0860731	Field1:M9:4	nmpC	b0553	outer membrane porin protein; locus of qsr prophage	Phage, transposon, or plasmid	Phage-related functions and prophages	AE000160	1786765
1088	17477	14532.3	0.00639601	0.00538564	0.00589083	-1.1876	-0.0746717	0.122773	0.135726	Field1:P7:4	mbhA	b0230	putative motility protein	Putative cell structure	Not classified	AE000131	1786424
564	700829	530415	0.250879	0.211368	0.231123	-1.18693	-0.074425	0.0708543	0.0805981	Field1:G22:2	murB	b3972	UDP-N-acetylenolpyruvoylglucosamine reductase	Cell structure	Murein sacculus, peptidoglycan	AE000471	1790407
721	32087.9	25951.2	0.0116579	0.00982823	0.0107431	-1.18616	-0.0741439	0.0722156	0.0719245	Field1:A14:4	sapF	b1290	putative ATP-binding protein of peptide transport system	Putative transport proteins	Not classified	AE000227	1787547
1817	57051.5	43656.1	0.0211357	0.0178201	0.0194779	-1.18606	-0.074105	0.270688	0.266523	Field2:A23:3	rpmH	b3703	50S ribosomal subunit protein L34	Translation, post-translational modification	Ribosomal proteins - synthesis, modification	AE000447	1790138
1425	45944.5	35216.5	0.0167821	0.01415	0.015466	-1.18601	-0.0740887	0.129044	0.140067	Field1:B22:3	rpiA	b2914	ribosephosphate isomerase, constitutive	Central intermediary metabolism	Central intermediary metabolism: Non-oxidative branch, pentose pathway	AE000374	1789280
821	25066	19380.1	0.00879619	0.00741694	0.00810656	-1.18596	-0.0740697	0.0970687	0.0883834	Field1:J13:1	feoA	b3408	ferrous iron transport protein A	Transport and binding proteins	Transport of small molecules: Cations	AE000416	1789812
2039	28291.4	22677.5	0.0103806	0.00875415	0.00956739	-1.1858	-0.0740102	0.0704273	0.0603493	Field2:M6:2	deoD	b4384	purine-nucleoside phosphorylase	Nucleotide biosynthesis and metabolism	Salvage of nucleosides and nucleotides	AE000508	1790844
2679	19820.4	15259.4	0.00728637	0.00614546	0.00671592	-1.18565	-0.073957	0.168238	0.174172	Field2:N21:4	yacL	b0119	orf, hypothetical protein	Hypothetical, unclassified, unknown	Unknown	AE000121	1786310
1930	17630.4	13722.4	0.00622344	0.00525293	0.00573818	-1.18476	-0.073629	0.0455812	0.0377668	Field2:C4:1	tdcB	b3117	threonine dehydratase, catabolic	Carbon compound catabolism	Degradation of small molecules: Amino acids	AE000393	1789505
4103	43176.3	33330.5	0.0157805	0.0133289	0.0145547	-1.18393	-0.0733257	0.108553	0.115039	Field3:N17:3	yihD	b3858	orf, hypothetical protein	Hypothetical, unclassified, unknown	Unknown	AE000461	1790289
3931	11862.7	9607.13	0.00447878	0.00378362	0.0041312	-1.18373	-0.0732523	0.342641	0.383203	Field3:F23:1	yhdN	b3293	orf, hypothetical protein	Hypothetical, unclassified, unknown	Unknown	AE000407	1789688
1377	10114.5	8199.61	0.00365556	0.00308996	0.00337276	-1.18304	-0.0730008	0.035139	0.0363825	Field1:B10:3	nuoN	b2276	NADH dehydrogenase I chain N	Energy metabolism	Energy metabolism, carbon: Aerobic respiration	AE000317	1788612
757	45287.3	36378.4	0.0163245	0.0138018	0.0150631	-1.18278	-0.0729048	0.00318048	0.00528185	Field1:I22:4	mglC	b2148	methyl-galactoside transport and galactose taxis	Transport and binding proteins	Transport of small molecules: Carbohydrates, organic acids, alcohols	AE000304	1788471
1299	726944	573905	0.266927	0.225864	0.246395	-1.1818	-0.0725457	0.181674	0.194551	Field1:F14:2	pflB	b0903	formate acetyltransferase 1	Energy metabolism	Energy metabolism, carbon: Anaerobic respiration	AE000192	1787131
2889	48360.1	40062.9	0.0174401	0.014761	0.0161006	-1.1815	-0.0724334	0.117494	0.131378	Field2:B4:3	ybgO	b0716	orf, hypothetical protein	Hypothetical, unclassified, unknown	Unknown	AE000175	1786935
571	46205.2	38112.4	0.0171527	0.0145254	0.015839	-1.18088	-0.0722068	0.196153	0.198755	Field1:E24:2	fimC	b4316	periplasmic chaperone, required for type 1 fimbriae	Cell processes	Surface structures	AE000502	1790771
1388	20848.4	16234.9	0.00756583	0.00640863	0.00698723	-1.18057	-0.0720914	0.0419545	0.0469741	Field1:H12:3	nuoA	b2288	NADH dehydrogenase I chain A	Energy metabolism	Energy metabolism, carbon: Aerobic respiration	AE000318	1788625
1481	14146.8	11381.9	0.00511993	0.00434043	0.00473018	-1.17959	-0.0717307	0.00789876	0.00469687	Field1:B12:4	qor	b4051	quinone oxidoreductase	Energy metabolism	Energy metabolism, carbon: Electron transport	AE000478	1790485
2262	17820.1	14358.7	0.0064705	0.00548918	0.00597984	-1.17877	-0.0714308	0.0522978	0.0512249	Field2:K14:4	phnM	b4095	phosphonate metabolism	Central intermediary metabolism	Central intermediary metabolism: Phosphorus compounds	AE000482	1790533
2785	30568.7	24660.7	0.0111281	0.00944787	0.010288	-1.17784	-0.0710853	0.02095	0.0169578	Field2:B2:2	yajC	b0407	orf, hypothetical protein	Hypothetical, unclassified, unknown	Unknown	AE000147	1786608
768	87029.7	72019.3	0.0327051	0.027775	0.0302401	-1.1775	-0.0709606	0.309718	0.346679	Field1:O24:4	hisJ	b2309	histidine-binding periplasmic protein of high-affinity histidine transport system	Transport and binding proteins	Transport of small molecules: Amino acids, amines	AE000320	1788648
1245	17524.6	13755.5	0.00656762	0.00557793	0.00607278	-1.17743	-0.0709349	0.346713	0.358455	Field1:J24:1	mdoB	b4359	phosphoglycerol transferase I	Cell processes	Osmotic adaptation	AE000507	1790821
707	45254	37569.8	0.0161274	0.0136989	0.0149132	-1.17728	-0.0708804	0.180919	0.182496	Field1:E10:4	potB	b1125	spermidine/putrescine transport system permease	Transport and binding proteins	Transport of small molecules: Amino acids, amines	AE000212	1787369
3454	24331.6	19594.4	0.00923821	0.00785127	0.00854474	-1.17665	-0.0706481	0.434178	0.53124	Field3:K23:4	b1998	b1998	orf, hypothetical protein	Hypothetical, unclassified, unknown	Unknown	AE000291	1788307
2080	95877.7	78218.7	0.0342629	0.0291345	0.0316987	-1.17602	-0.0704165	0.053011	0.0633889	Field2:O16:2	fadB	b3846	4-enzyme protein: 3-hydroxyacyl-CoA dehydrogenase; 3-hydroxybutyryl-CoA epimerase; delta(3)-cis-delta(2)-trans-enoyl-CoA isomerase; enoyl-CoA hydratase	Fatty acid and phospholipid metabolism	Degradation of small molecules: Fatty acids	AE000460	1790281
890	9896.07	7533.37	0.00355681	0.00284183	0.00319932	-1.17559	-0.0702553	0.0172571	0.0269241	Field1:D7:2	malK	b4035	ATP-binding component of transport system for maltose	Transport and binding proteins	Transport of small molecules: Carbohydrates, organic acids, alcohols	AE000476	1790467
1391	513913	404599	0.183382	0.156009	0.169696	-1.17546	-0.0702072	0.00213576	0.00129061	Field1:N12:3	tktB	b2465	transketolase 2 isozyme	Central intermediary metabolism	Central intermediary metabolism: Non-oxidative branch, pentose pathway	AE000333	1788808
2954	21520.3	17330.5	0.00793924	0.00675447	0.00734686	-1.17541	-0.0701876	0.264309	0.239172	Field2:D20:3	ymbA	b0952	orf, hypothetical protein	Hypothetical, unclassified, unknown	Unknown	AE000197	1787185
2302	16791.3	13238.7	0.00611243	0.00521326	0.00566284	-1.17248	-0.0691043	0.0446416	0.0484437	Field2:K24:4	bioA	b0774	7,8-diaminopelargonic acid synthetase	Biosynthesis of cofactors, prosthetic groups and carriers	Biosynthesis of cofactors, carriers: Biotin	AE000180	1786991
4123	41928.9	33037.3	0.0154166	0.0131602	0.0142884	-1.17146	-0.0687265	0.15284	0.148754	Field3:F23:3	yiiQ	b3920	orf, hypothetical protein	Hypothetical, unclassified, unknown	Unknown	AE000466	1790354
438	132855	107663	0.0492353	0.0420316	0.0456334	-1.17139	-0.0687002	0.193542	0.195937	Field1:K14:1	dacC	b0839	D-alanyl-D-alanine carboxypeptidase; penicillin-binding protein 6	Cell structure	Murein sacculus, peptidoglycan	AE000186	1787062
689	104191	82929	0.0362167	0.0309215	0.0335691	-1.17125	-0.0686482	0.237047	0.239463	Field1:A6:4	potH	b0856	putrescine transport protein; permease	Transport and binding proteins	Transport of small molecules: Amino acids, amines	AE000187	1787080
2419	28263.6	23387.7	0.0100909	0.00862448	0.00935769	-1.17003	-0.0681968	0.118547	0.12701	Field2:F5:2	ycbB	b0925	putative amidase	Putative enzymes	Not classified	AE000194	1787155
332	250505	205747	0.092918	0.079443	0.0861805	-1.16962	-0.0680442	0.203449	0.208755	Field1:G11:4	trs5_3	b0656	IS5 transposase	Phage, transposon, or plasmid	Transposon-related functions	AE000170	1786877
2367	31622.1	24717.3	0.0113298	0.00968695	0.0105084	-1.16959	-0.0680338	0.0327423	0.040521	Field2:N15:1	menA	b3930	1,4-dihydroxy-2-naphthoate --> dimethylmenaquinone	Biosynthesis of cofactors, prosthetic groups and carriers	Biosynthesis of cofactors, carriers: Menaquinone, ubiquinone	AE000467	1790365
1045	14171.4	11331.7	0.00527168	0.00450926	0.00489047	-1.16908	-0.0678434	0.322558	0.340231	Field1:J21:3	yjcW	b4087	putative ATP-binding component of a transport system	Putative transport proteins	Not classified	AE000482	1790525
617	33905	27490.6	0.0122925	0.0105161	0.0114043	-1.16892	-0.0677855	0.00992981	0.00721152	Field1:A12:3	yggE	b2922	putative actin	Hypothetical, unclassified, unknown	Not classified	AE000375	1789289
1478	27140.5	22564.7	0.00992024	0.00848762	0.00920393	-1.16879	-0.0677362	0.060405	0.0583301	Field1:L10:4	hydH	b4003	sensor kinase for HydG, hydrogenase 3 activity	Energy metabolism	Energy metabolism, carbon: Fermentation	AE000473	1790436
3342	33130.7	25671.8	0.0122113	0.0104563	0.0113338	-1.16785	-0.0673853	0.278966	0.272549	Field3:K19:3	yeaD	b1780	orf, hypothetical protein	Hypothetical, unclassified, unknown	Unknown	AE000273	1788080
691	122362	97481.4	0.0439868	0.0376913	0.0408391	-1.16703	-0.0670816	0.000244361	0.000214995	Field1:E6:4	artJ	b0860	arginine 3rd transport system periplasmic binding protein	Transport and binding proteins	Transport of small molecules: Amino acids, amines	AE000188	1787085
48	48636.2	39151.7	0.0172613	0.0147947	0.016028	-1.16672	-0.0669679	0.0217871	0.0194328	Field1:O11:1	fruA	b2167	PTS system, fructose-specific transport protein	Regulatory function	Degradation of small molecules: Carbon compounds	AE000306	1788492
2390	94480.9	71569.2	0.0352774	0.0302479	0.0327627	-1.16628	-0.0668012	0.47336	0.419729	Field2:L21:1	yajG	b0434	putative polymerase/proteinase	Putative enzymes	Not classified	AE000149	1786637
1151	28315.8	23154.6	0.0104968	0.00900056	0.00974868	-1.16624	-0.066788	0.209104	0.208379	Field1:N23:4	marA	b1531	multiple antibiotic resistance; transcriptional activator of defense systems	Regulatory function	Drug/analog sensitivity	AE000250	1787811
1282	29557.7	24176.4	0.0106589	0.00914526	0.00990207	-1.16551	-0.0665158	0.011488	0.0141992	Field1:D10:2	sdhC	b0721	succinate dehydrogenase, cytochrome b556	Central intermediary metabolism	Energy metabolism, carbon: TCA cycle	AE000175	1786940
4272	19099.2	15799.9	0.00715919	0.00614957	0.00665438	-1.16418	-0.0660189	0.32641	0.355428	Field3:P12:1	yjiX	b4353	orf, hypothetical protein	Hypothetical, unclassified, unknown	Unknown	AE000506	1790813
2241	20455.2	17160.7	0.0074631	0.00641127	0.00693718	-1.16406	-0.0659754	0.100505	0.0957189	Field2:A10:4	kbl	b3617	2-amino-3-ketobutyrate CoA ligase (glycine acetyltransferase)	Central intermediary metabolism	Central intermediary metabolism: Pool, multipurpose conversions	AE000439	1790046
1501	107575	91562.1	0.0407318	0.0349913	0.0378615	-1.16406	-0.0659739	0.404882	0.475136	Field1:J16:4	dksA	b0145	dnaK suppressor protein	DNA replication, repair, restriction/modification	DNA - replication, repair, restriction/modification	AE000123	1786338
1530	9562.38	7686.36	0.00352106	0.00300041	0.00326073	-1.16377	-0.0658683	0.135336	0.128936	Field1:D24:4	hnr	b1235	Hnr protein	Regulatory function	Basic proteins - synthesis, modification	AE000222	1787487
2821	124675	103670	0.0446402	0.0383583	0.0414992	-1.16377	-0.0658669	0.107718	0.116323	Field2:J10:2	ybbF	b0524	orf, hypothetical protein	Hypothetical, unclassified, unknown	Unknown	AE000158	1786735
1374	106217	87219.4	0.0391174	0.0336271	0.0363722	-1.16327	-0.0656805	0.136248	0.129876	Field1:L8:3	glpA	b2241	sn-glycerol-3-phosphate dehydrogenase (anaerobic), large subunit	Energy metabolism	Energy metabolism, carbon: Anaerobic respiration	AE000314	1788574
2832	73493.5	59108.4	0.0263437	0.0226478	0.0244958	-1.16319	-0.0656494	0.000561222	0.00106622	Field2:P12:2	rus	b0550	endodeoxyribonuclease RUS (Holliday junction resolvase)	DNA replication, repair, restriction/modification	Degradation of DNA	AE000160	1786762
1443	21684.6	17196.5	0.00760805	0.00654118	0.00707461	-1.1631	-0.0656171	0.180799	0.162309	Field1:F2:4	nirB	b3365	nitrite reductase (NAD(P)H) subunit	Energy metabolism	Energy metabolism, carbon: Anaerobic respiration	AE000412	1789765
629	34980.1	29151.9	0.0125139	0.010769	0.0116415	-1.16203	-0.0652167	0.121924	0.131295	Field1:I14:3	yjgA	b4234	putative alpha helix protein	Hypothetical, unclassified, unknown	Not classified	AE000494	1790681
864	27070.7	21478.2	0.00995477	0.00856755	0.00926116	-1.16192	-0.0651747	0.182344	0.183163	Field1:P23:1	bglF	b3722	PTS system beta-glucosides, enzyme II, cryptic	Transport and binding proteins	Transport of small molecules: Carbohydrates, organic acids, alcohols	AE000449	1790159
960	56971.2	44891	0.0203388	0.0175076	0.0189232	-1.16171	-0.0650985	0.0267861	0.0334057	Field1:P23:2	b1452	b1452	putative receptor	Putative factors	Not classified	AE000242	1787724
750	69456.2	55007.8	0.0247646	0.0213185	0.0230416	-1.16165	-0.0650753	0.0146414	0.0134894	Field1:K20:4	tyrP	b1907	tyrosine-specific transport system	Transport and binding proteins	Transport of small molecules: Amino acids, amines	AE000284	1788218
140	29620.1	24039.6	0.0108309	0.00932497	0.0100779	-1.16149	-0.0650167	0.0666313	0.0578058	Field1:G11:2	fnr	b1334	transcriptional regulation of aerobic, anaerobic respiration, osmotic balance	Regulatory function	Global regulatory functions	AE000231	1787595
1159	85625.1	67626	0.0302794	0.0260764	0.0281779	-1.16118	-0.0649006	0.0686998	0.0641951	Field1:N2:1	sodB	b1656	superoxide dismutase, iron	Cell processes	Detoxification	AE000261	1787946
380	347584	283796	0.131992	0.11368	0.122836	-1.16109	-0.0648647	0.457763	0.5249	Field1:G23:4	trs5_9	b2982	IS5 transposase	Phage, transposon, or plasmid	Transposon-related functions	AE000381	1789355
942	52294.2	40522.4	0.018548	0.0159907	0.0172693	-1.15993	-0.0644307	0.0663755	0.0724796	Field1:L19:2	cmr	b0842	proton motive force efflux pump	Transport and binding proteins	Transport of small molecules: Other	AE000186	1787065
2489	17165.2	13936.6	0.00624498	0.00538558	0.00581528	-1.15957	-0.0642983	0.0371608	0.0308357	Field2:B23:2	yohF	b2137	putative oxidoreductase	Putative enzymes	Not classified	AE000303	1788459
918	26812	22170.4	0.00996068	0.00860296	0.00928182	-1.15782	-0.0636413	0.238247	0.247056	Field1:L13:2	yadQ	b0155	putative channel transporter	Putative transport proteins	Not classified	AE000125	1786350
2291	34882.2	26894.7	0.0125748	0.0108723	0.0117235	-1.15659	-0.0631807	0.232594	0.229679	Field2:E22:4	folD	b0529	5,10-methylene-tetrahydrofolate dehydrogenase; 5,10-methylene-tetrahydrofolate cyclohydrolase	Biosynthesis of cofactors, prosthetic groups and carriers	Biosynthesis of cofactors, carriers: Folic acid	AE000159	1786741
2353	30894.1	25032.2	0.0111194	0.00962169	0.0103706	-1.15566	-0.0628315	0.00404278	0.00284145	Field2:B13:1	cysG	b3368	uroporphyrinogen III methylase; sirohaeme biosynthesis	Biosynthesis of cofactors, prosthetic groups and carriers	Biosynthesis of cofactors, carriers: Heme, porphyrin	AE000412	1789768
1238	33729.8	27824.3	0.0124415	0.0107678	0.0116047	-1.15544	-0.0627455	0.171537	0.165624	Field1:L22:1	cutA	b4137	divalent cation tolerance protein; cytochrome c biogenesis	Cell processes	Adaptations, atypical conditions	AE000486	1790579
3817	9736.71	7180.22	0.00349506	0.00287956	0.00318731	-1.15518	-0.0626496	0.0908198	0.0991746	Field3:A20:4	b3007	b3007	orf, hypothetical protein	Hypothetical, unclassified, unknown	Unknown	AE000383	1789382
1696	285955	232057	0.103556	0.0896935	0.0966249	-1.15456	-0.0624155	0.0041227	0.00281203	Field2:O15:2	clpA	b0882	ATP-binding component of serine protease	Carbon compound catabolism	Degradation of proteins, peptides, glyco	AE000190	1787109
4097	30743.8	24356	0.0111858	0.00968848	0.0104371	-1.15455	-0.0624118	0.109649	0.116677	Field3:B17:3	yigU	b3839	orf, hypothetical protein	Hypothetical, unclassified, unknown	Unknown	AE000459	2367313
2104	355451	275733	0.131784	0.114158	0.122971	-1.1544	-0.062358	0.406403	0.377438	Field2:O22:2	cynT	b0339	carbonic anhydrase	Central intermediary metabolism	Central intermediary metabolism: Pool, multipurpose conversions	AE000141	1786534
3546	13205.5	10588.4	0.00486418	0.00421446	0.00453932	-1.15417	-0.0622682	0.217283	0.219214	Field3:C24:1	yfaO	b2251	orf, hypothetical protein	Hypothetical, unclassified, unknown	Unknown	AE000315	1788585
917	44841	36479.5	0.0157537	0.0136513	0.0147025	-1.154	-0.0622067	0.142939	0.14052	Field1:J13:2	yadG	b0127	putative ATP-binding component of a transport system	Putative transport proteins	Not classified	AE000122	1786319
3355	17651.8	14461.1	0.00664396	0.00575795	0.00620096	-1.15388	-0.0621589	0.395072	0.43587	Field3:E23:3	yeaP	b1794	orf, hypothetical protein	Hypothetical, unclassified, unknown	Unknown	AE000274	1788095
915	66198.7	55146.3	0.0238175	0.0206548	0.0222361	-1.15312	-0.0618756	0.0555666	0.0606477	Field1:F13:2	yabM	b0070	putative transport protein	Putative transport proteins	Not classified	AE000117	1786257
764	36170.7	29383.9	0.0130947	0.011358	0.0122264	-1.15291	-0.0617941	0.0177354	0.0167832	Field1:G24:4	yejF	b2180	putative ATP-binding component of a transport system	Putative transport proteins	Not classified	AE000307	1788506
2386	67752.6	53261.2	0.024346	0.021119	0.0227325	-1.1528	-0.0617544	0.0780096	0.087027	Field2:D21:1	yahK	b0325	putative oxidoreductase	Putative enzymes	Not classified	AE000139	1786518
992	49726.7	40874.2	0.0175296	0.0152092	0.0163694	-1.15257	-0.0616655	0.155482	0.153349	Field1:P7:3	dsdX	b2365	transport system permease (serine?)	Putative transport proteins	Not classified	AE000324	1788707
1242	195794	154673	0.0721008	0.0625576	0.0673292	-1.15255	-0.0616602	0.303802	0.296165	Field1:D24:1	treR	b4241	repressor of treA,B,C	Regulatory function	Osmotic adaptation	AE000495	1790689
4172	42619.2	34174.7	0.0157975	0.0137076	0.0147525	-1.15246	-0.0616259	0.313295	0.312154	Field3:H11:4	phnA	b4108	orf, hypothetical protein	Hypothetical, unclassified, unknown	Unknown	AE000483	1790547
253	15763.6	13176.1	0.00571336	0.00495812	0.00533574	-1.15232	-0.061575	0.0840379	0.0782977	Field1:I15:3	hypF	b2712	transcriptional regulatory protein	Regulatory function	Energy metabolism, carbon: Anaerobic respiration	AE000355	2367152
2730	47257.3	38605.5	0.0169986	0.0147532	0.0158759	-1.1522	-0.0615287	6.26676e-05	6.0569e-05	Field2:D12:1	yagP	b0282	putative transcriptional regulator LYSR-type	Putative regulatory proteins	Not classified	AE000136	1786476
2458	24592	20457.2	0.00886995	0.00770922	0.00828958	-1.15056	-0.0609108	0.0186396	0.023469	Field2:D15:2	b1454	b1454	putative transferase	Putative enzymes	Not classified	AE000242	1787726
909	30599.2	25658.3	0.0110421	0.00959787	0.01032	-1.15047	-0.0608764	0.0583429	0.0657486	Field1:J11:2	fecR	b4292	regulator for fec operon, periplasmic	Regulatory function	Transport of small molecules: Cations	AE000500	1790745
173	97452	75980.8	0.0345451	0.0300282	0.0322866	-1.15042	-0.060857	0.0766462	0.0813015	Field1:I19:2	creC	b4399	catabolite repression sensor kinase for PhoB; alternative sensor for pho regulon	Regulatory function	Global regulatory functions	AE000510	1790861
3161	115978	91342.6	0.041609	0.0361746	0.0388918	-1.15023	-0.060783	0.0878204	0.0931358	Field3:A23:1	b1428	b1428	orf, hypothetical protein	Hypothetical, unclassified, unknown	Unknown	AE000240	1787698
2543	14479.3	11789.4	0.0051521	0.00448384	0.00481797	-1.14904	-0.0603338	0.0459193	0.0461623	Field2:N11:3	b2881	b2881	putative dehydrogenase	Putative enzymes	Not classified	AE000371	1789246
2830	292142	236475	0.104404	0.0909196	0.0976618	-1.14831	-0.0600598	0.00176921	0.00112541	Field2:L12:2	ninE	b0548	similar to phage 82 and lambda proteins	Phage, transposon, or plasmid	Phage-related functions and prophages	AE000160	1786760
265	29412.3	25253.5	0.0109584	0.00954354	0.010251	-1.14826	-0.0600386	0.359301	0.373514	Field1:A19:3	yhaJ	b3105	putative transcriptional regulator LYSR-type	Putative regulatory proteins	Not classified	AE000392	1789492
763	33998.2	27477.3	0.0121462	0.0105781	0.0113621	-1.14824	-0.0600338	0.00365573	0.00249021	Field1:E24:4	yejE	b2179	putative transport system permease protein	Putative transport proteins	Not classified	AE000307	1788505
695	34926.7	28061.1	0.0125776	0.0109634	0.0117705	-1.14723	-0.0596518	0.0197162	0.0255897	Field1:M6:4	artP	b0864	ATP-binding component of 3rd arginine transport system	Transport and binding proteins	Transport of small molecules: Amino acids, amines	AE000188	1787089
2399	34026.9	26222.6	0.0122213	0.0106577	0.0114395	-1.14671	-0.0594523	0.29261	0.264034	Field2:N23:1	citE	b0616	citrate lyase beta chain (acyl lyase subunit)	Central intermediary metabolism	Central intermediary metabolism: Pool, multipurpose conversions	AE000166	1786833
608	382363	311903	0.135372	0.118057	0.126715	-1.14666	-0.0594353	0.0764541	0.073766	Field1:O8:3	spr	b2175	putative lipoprotein	putative membrane protein	Not classified	AE000307	1788501
2206	14515.3	11741.8	0.00540254	0.00471233	0.00505743	-1.14647	-0.0593622	0.343632	0.352463	Field2:K24:3	ygcM	b2765	putative 6-pyruvoyl tetrahydrobiopterin synthase	Putative enzymes	Not classified	AE000360	1789124
2829	395977	322638	0.139317	0.121552	0.130434	-1.14615	-0.0592416	0.135466	0.128389	Field2:J12:2	ybcN	b0547	orf, hypothetical protein	Hypothetical, unclassified, unknown	Unknown	AE000160	1786759
4027	21689.6	17429.4	0.00802629	0.00700359	0.00751494	-1.14602	-0.0591937	0.299511	0.296311	Field3:F23:2	yiaB	b3563	orf, hypothetical protein	Hypothetical, unclassified, unknown	Unknown	AE000433	1789986
1387	29346.4	23523.5	0.0105421	0.00919894	0.00987052	-1.14601	-0.0591893	0.100047	0.0948178	Field1:F12:3	nuoB	b2287	NADH dehydrogenase I chain B	Energy metabolism	Energy metabolism, carbon: Aerobic respiration	AE000318	1788624
2188	93709.7	76766.1	0.0337912	0.0294902	0.0316407	-1.14584	-0.0591258	0.00181546	0.00107174	Field2:G20:3	sseA	b2521	putative thiosulfate sulfurtransferase	Putative enzymes	Not classified	AE000338	1788869
1824	127594	102247	0.0479136	0.0418162	0.0448649	-1.14581	-0.0591141	0.46429	0.467921	Field2:O23:3	rpmE	b3936	50S ribosomal subunit protein L31	Translation, post-translational modification	Ribosomal proteins - synthesis, modification	AE000467	1790371
729	53515.6	42484.4	0.0185036	0.0161587	0.0173312	-1.14511	-0.0588482	0.330675	0.36457	Field1:A16:4	ansP	b1453	L-asparagine permease	Transport and binding proteins	Transport of small molecules: Amino acids, amines	AE000242	1787725
428	1.40407e+06	1.11414e+06	0.503688	0.439964	0.471826	-1.14484	-0.0587438	0.101847	0.10596	Field1:G12:1	ompT	b0565	outer membrane protein 3b (a), protease VII	Cell structure	Outer membrane constituents	AE000161	1786777
3836	42510.3	36250.3	0.0162617	0.0142075	0.0152346	-1.14459	-0.0586504	0.522411	0.646378	Field3:G24:4	b3042	b3042	orf, hypothetical protein	Hypothetical, unclassified, unknown	Unknown	AE000386	1789421
923	60764.5	49708.4	0.0217353	0.0189921	0.0203637	-1.14444	-0.0585923	0.00250329	0.00274392	Field1:F15:2	tauA	b0365	taurine transport system periplasmic protein	Transport and binding proteins	Transport of small molecules: Amino acids, amines	AE000143	1786562
2559	48009.3	39511.9	0.0175497	0.0153391	0.0164444	-1.14411	-0.0584686	0.0903647	0.0850969	Field2:N15:3	yqhD	b3011	putative oxidoreductase	Putative enzymes	Not classified	AE000383	1789386
706	62882.3	51569	0.022276	0.0194737	0.0208749	-1.1439	-0.058388	0.0624282	0.0602671	Field1:C10:4	potC	b1124	spermidine/putrescine transport system permease	Transport and binding proteins	Transport of small molecules: Amino acids, amines	AE000212	1787368
1046	18722.8	15523.4	0.0067935	0.00594001	0.00636675	-1.14369	-0.058307	0.0390474	0.030057	Field1:L21:3	yjcX	b4088	putative LACI-type transcriptional regulator	Putative regulatory proteins	Not classified	AE000482	1790526
1107	43587	37684.4	0.0161325	0.014109	0.0151207	-1.14342	-0.0582052	0.242794	0.245884	Field1:F13:4	ahpF	b0606	alkyl hydroperoxide reductase, F52a subunit; detoxification of hydroperoxides	Cell processes	Detoxification	AE000166	1786823
4042	87256.1	73333.9	0.0315663	0.0276093	0.0295878	-1.14332	-0.0581669	0.0267031	0.0306552	Field3:D3:3	yibO	b3612	putative 2,3-bisphosphoglycerate-independent phosphoglycerate mutase	Putative enzymes	Not classified	AE000439	1790041
1602	39439	31790.6	0.0142683	0.0124916	0.01338	-1.14223	-0.057755	0.0370356	0.0439266	Field2:C17:1	ssb	b4059	ssDNA-binding protein	DNA replication, repair, restriction/modification	DNA - replication, repair, restriction/modification	AE000479	1790494
1513	115797	95873.5	0.0415726	0.0364134	0.038993	-1.14168	-0.057546	0.0152458	0.0204045	Field1:B20:4	holA	b0640	DNA polymerase III, delta subunit	DNA replication, repair, restriction/modification	DNA - replication, repair, restriction/modification	AE000168	1786859
621	40798.8	34177.7	0.0146295	0.0128166	0.013723	-1.14145	-0.0574577	0.0543424	0.0618108	Field1:I12:3	yhfK	b3358	orf, hypothetical protein	Hypothetical, unclassified, unknown	Unknown	AE000411	1789757
1509	9769.03	8144.77	0.00358163	0.00313875	0.00336019	-1.1411	-0.0573249	0.117049	0.108022	Field1:J18:4	priC	b0467	primosomal replication protein N''	DNA replication, repair, restriction/modification	DNA - replication, repair, restriction/modification	AE000153	1786673
3002	11130.6	9683.97	0.00418345	0.00366635	0.0039249	-1.14104	-0.0573007	0.397094	0.456137	Field2:D8:4	yceA	b1055	orf, hypothetical protein	Hypothetical, unclassified, unknown	Unknown	AE000207	1787294
1719	399380	322939	0.142299	0.124813	0.133556	-1.1401	-0.056943	0.0216467	0.0177074	Field2:M21:2	rplT	b1716	50S ribosomal subunit protein L20, and regulator	Translation, post-translational modification	Ribosomal proteins - synthesis, modification	AE000266	1788009
3633	37764.6	30766.6	0.0140517	0.0123278	0.0131898	-1.13984	-0.0568422	0.348185	0.3581	Field3:A22:2	b2494	b2494	orf, hypothetical protein	Hypothetical, unclassified, unknown	Unknown	AE000336	1788840
373	88623.6	73765.2	0.0324849	0.028502	0.0304935	-1.13974	-0.0568069	0.117642	0.109125	Field1:I21:4	grpE	b2614	phage lambda replication; host DNA synthesis; heat shock protein; protein repair	Phage, transposon, or plasmid	Phage-related functions and prophages	AE000347	1788967
2176	18837.8	15392.9	0.00682354	0.0059872	0.00640537	-1.13969	-0.0567858	0.0153471	0.014298	Field2:O16:3	b2379	b2379	putative aminotransferase	Putative enzymes	Not classified	AE000326	1788722
3218	19603.5	15925.6	0.0070485	0.0061848	0.00661665	-1.13965	-0.0567709	0.012909	0.0123236	Field3:C13:2	ydfO	b1549	orf, hypothetical protein	Hypothetical, unclassified, unknown	Unknown	AE000252	1787831
704	78204.1	66935.7	0.02792	0.0245194	0.0262197	-1.13869	-0.0564062	0.235958	0.228283	Field1:O8:4	fhuE	b1102	outer membrane receptor for ferric iron uptake	Transport and binding proteins	Transport of small molecules: Cations	AE000210	1787344
935	51523.2	42242.9	0.0187614	0.0164778	0.0176196	-1.13859	-0.0563663	0.0593527	0.0564889	Field1:N17:2	ybeJ	b0655	putative periplasmic binding transport protein	Putative transport proteins	Not classified	AE000170	1786876
2457	11587.7	9756.85	0.00425226	0.0037349	0.00399358	-1.13852	-0.0563408	0.15212	0.147207	Field2:B15:2	yncB	b1449	putative oxidoreductase	Putative enzymes	Not classified	AE000242	1787721
916	19909.6	16036.3	0.00717664	0.00630387	0.00674026	-1.13845	-0.0563141	0.0697746	0.0722042	Field1:H13:2	yacC	b0122	orf, hypothetical protein	Hypothetical, unclassified, unknown	Unknown	AE000121	1786313
1098	13863.4	11601.1	0.00505303	0.00443972	0.00474638	-1.13814	-0.0561961	0.0757276	0.072606	Field1:D11:4	acrR	b0464	acrAB operon repressor	Regulatory function	Drug/analog sensitivity	AE000152	1786669
688	31512.3	27658.8	0.0115046	0.0101125	0.0108085	-1.13766	-0.0560134	0.277561	0.264212	Field1:O4:4	potG	b0855	ATP-binding component of putrescine transport system	Transport and binding proteins	Transport of small molecules: Amino acids, amines	AE000187	1787079
2001	100737	78351.4	0.0359992	0.0316554	0.0338273	-1.13722	-0.0558443	0.241337	0.232798	Field2:A22:1	purB	b1131	adenylosuccinate lyase	Nucleotide biosynthesis and metabolism	Purine ribonucleotide biosynthesis	AE000213	1787376
991	29028.1	24176.1	0.0103304	0.00908844	0.00970941	-1.13665	-0.0556274	0.0497649	0.0542334	Field1:N7:3	yfdC	b2347	putative transport	Putative transport proteins	Not classified	AE000323	1788689
326	181753	158711	0.067714	0.0595921	0.063653	-1.13629	-0.0554898	0.328791	0.353314	Field1:K9:4	trs5_2	b0552	IS5 transposase	Phage, transposon, or plasmid	Transposon-related functions	AE000160	1786764
2383	15338.2	12719.6	0.00555645	0.00489043	0.00522344	-1.13619	-0.0554504	0.0198304	0.0201592	Field2:N19:1	yafE	b0210	putative biotin synthesis protein	Putative enzymes	Not classified	AE000130	1786404
535	65345.5	55111.3	0.0241285	0.0212371	0.0226828	-1.13615	-0.055435	0.213912	0.216366	Field1:M14:2	glgB	b3432	1,4-alpha-glucan branching enzyme	Cell processes	Macromolecule synthesis, modification: Polysaccharides - (cytoplasmic)	AE000419	1789839
1704	9.38709e+06	7.69761e+06	3.32748	2.92902	3.12825	-1.13604	-0.0553926	0.0418641	0.0354954	Field2:O17:2	rmf	b0953	ribosome modulation factor	Translation, post-translational modification	Ribosomes - maturation and modification	AE000197	1787186
3061	25110.2	19147.8	0.00903926	0.00795686	0.00849806	-1.13603	-0.0553911	0.422362	0.364315	Field2:J22:4	b1172	b1172	orf, hypothetical protein	Hypothetical, unclassified, unknown	Unknown	AE000216	1787420
1005	46188.4	39173.4	0.0169403	0.0149174	0.0159289	-1.13561	-0.0552288	0.156976	0.162771	Field1:J11:3	yggB	b2924	putative transport protein	Putative transport proteins	Not classified	AE000375	1789291
174	29244.2	23978.6	0.0109714	0.00966339	0.0103174	-1.13536	-0.0551337	0.441424	0.46566	Field1:K19:2	arcA	b4401	negative response regulator of genes in aerobic pathways, (sensors, ArcB and CpxA)	Regulatory function	Global regulatory functions	AE000510	1790863
820	12428.5	10240.8	0.00436839	0.00384764	0.00410801	-1.13534	-0.0551273	0.167002	0.163399	Field1:H13:1	hofQ	b3391	putative transport portein	Putative transport proteins	Not classified	AE000414	1789793
281	61331.3	49099.9	0.0219855	0.0193686	0.020677	-1.13511	-0.0550389	0.103434	0.108452	Field1:A23:3	yiaJ	b3574	putative regulator	Putative regulatory proteins	Not classified	AE000435	1789999
1928	40713.2	33615.3	0.0146109	0.0128732	0.013742	-1.13499	-0.0549906	0.0473608	0.0450083	Field2:O2:1	ansB	b2957	periplasmic L-asparaginase II	Carbon compound catabolism	Degradation of small molecules: Amino acids	AE000378	1789327
151	14146.4	12099.4	0.00517863	0.00456327	0.00487095	-1.13485	-0.0549391	0.193483	0.18412	Field1:M13:2	rpoE	b2573	RNA polymerase, sigma-E factor; heat shock and oxidative stress	Regulatory function	Global regulatory functions	AE000343	1788926
2327	39228.2	30456.2	0.0137041	0.0120793	0.0128917	-1.13451	-0.0548072	0.281775	0.290434	Field2:N5:1	pabB	b1812	p-aminobenzoate synthetase, component I	Biosynthesis of cofactors, prosthetic groups and carriers	Biosynthesis of cofactors, carriers: Folic acid	AE000275	1788114
2586	26455.1	20934	0.00957058	0.00844622	0.0090084	-1.13312	-0.054276	0.250022	0.242207	Field2:D23:3	yhhN	b3468	putative enzyme	Putative enzymes	Not classified	AE000422	1789878
504	24121.5	20070	0.0086238	0.00761124	0.00811752	-1.13304	-0.0542434	0.019218	0.0200024	Field1:O6:2	amiA	b2435	N-acetylmuramoyl-l-alanine amidase I	Cell structure	Murein sacculus, peptidoglycan	AE000331	1788776
2952	21540.2	18145.2	0.00787807	0.00696121	0.00741964	-1.13171	-0.053735	0.10285	0.0958407	Field2:P18:3	b0947	b0947	orf, hypothetical protein	Hypothetical, unclassified, unknown	Unknown	AE000196	1787179
226	35017.9	28063.3	0.0125224	0.0110652	0.0117938	-1.13169	-0.0537267	0.0750658	0.0821598	Field1:C9:3	b1827	b1827	putative regulator	Putative regulatory proteins	Not classified	AE000277	1788131
1599	236793	190062	0.0863118	0.0762696	0.0812907	-1.13167	-0.0537188	0.226572	0.223772	Field2:M15:1	hupA	b4000	DNA-binding protein HU-alpha (HU-2)	DNA replication, repair, restriction/modification	Basic proteins - synthesis, modification	AE000473	1790433
1354	72688.9	60959	0.0260996	0.0230715	0.0245855	-1.13125	-0.0535593	0.018188	0.0229174	Field1:D4:3	pykA	b1854	pyruvate kinase II, glucose stimulated	Central intermediary metabolism	Energy metabolism, carbon: Glycolysis	AE000279	1788160
1587	1.15075e+06	949438	0.414066	0.366087	0.390076	-1.13106	-0.0534854	0.000754491	0.000612801	Field2:E13:1	dnaN	b3701	DNA polymerase III, beta-subunit	DNA replication, repair, restriction/modification	DNA - replication, repair, restriction/modification	AE000447	1790136
738	13229.3	11116.1	0.00476757	0.00421541	0.00449149	-1.13099	-0.0534572	0.0191309	0.0232251	Field1:C18:4	btuE	b1710	vitamin B12 transport	Transport and binding proteins	Transport of small molecules: Other	AE000266	1788003
2366	38865.1	31583.5	0.0142397	0.0125914	0.0134156	-1.1309	-0.0534248	0.210506	0.209651	Field2:L15:1	menG	b3929	menaquinone biosynthesis, unknown	Biosynthesis of cofactors, prosthetic groups and carriers	Biosynthesis of cofactors, carriers: Menaquinone, ubiquinone	AE000467	1790364
493	11940.3	10046.3	0.00424536	0.00375474	0.00400005	-1.13067	-0.053335	0.106953	0.117863	Field1:I4:2	yehD	b2111	putative fimbrial-like protein	Putative cell structure	Not classified	AE000300	1788429
766	35908.1	29433.3	0.0129069	0.0114165	0.0121617	-1.13055	-0.053291	0.00633245	0.00603393	Field1:K24:4	hisP	b2306	ATP-binding component of histidine transport	Transport and binding proteins	Transport of small molecules: Amino acids, amines	AE000319	1788644
1437	11639.9	9577.08	0.00421682	0.00373037	0.00397359	-1.1304	-0.0532331	0.0192547	0.019293	Field1:J24:3	ttdB	b3062	L-tartrate dehydratase, subunit B	Energy metabolism	Energy metabolism, carbon: Fermentation	AE000388	1789443
731	45150.3	37963.7	0.0164241	0.0145303	0.0154772	-1.13033	-0.0532053	0.0483385	0.0424389	Field1:E16:4	b1484	b1484	putative ATP-binding component of a transport system	Putative transport proteins	Not classified	AE000245	1787759
1375	83793.6	69781.8	0.0303676	0.0268699	0.0286187	-1.13017	-0.0531443	0.01151	0.0088352	Field1:N8:3	glpB	b2242	sn-glycerol-3-phosphate dehydrogenase (anaerobic), membrane anchor subunit	Energy metabolism	Energy metabolism, carbon: Anaerobic respiration	AE000314	1788575
2811	106715	90276.2	0.0377185	0.0333778	0.0355482	-1.13005	-0.0530968	0.209282	0.209994	Field2:F8:2	ybbC	b0498	orf, hypothetical protein	Hypothetical, unclassified, unknown	Unknown	AE000156	1786707
2394	10556.9	8275	0.00372522	0.00329655	0.00351089	-1.13004	-0.0530924	0.268277	0.250228	Field2:D23:1	ybbQ	b0509	putative oxidoreductase	Putative enzymes	Not classified	AE000157	1786719
2585	231184	187426	0.0867409	0.0767651	0.081753	-1.12995	-0.0530603	0.519741	0.540941	Field2:B23:3	yrfG	b3399	putative phosphatase	Putative enzymes	Not classified	AE000415	1789802
2548	26247.3	22201.7	0.0095292	0.00843345	0.00898133	-1.12993	-0.0530509	0.0613072	0.0698217	Field2:H13:3	ygfA	b2912	putative ligase	Putative enzymes	Not classified	AE000374	1789278
625	992775	827469	0.356213	0.315267	0.33574	-1.12988	-0.0530322	0.0062074	0.00747201	Field1:A14:3	yjbB	b4020	putative alpha helix protein	Hypothetical, unclassified, unknown	Not classified	AE000475	1790451
3426	16736.2	13900.3	0.00601287	0.00532177	0.00566732	-1.12986	-0.0530261	0.0144968	0.0122448	Field3:C17:4	b1955	b1955	orf, hypothetical protein	Hypothetical, unclassified, unknown	Unknown	AE000287	1788265
1620	70099	56207.1	0.0256613	0.0227141	0.0241877	-1.12975	-0.052982	0.342873	0.3162	Field2:G21:1	nusB	b0416	transcription termination; L factor	Transcription, RNA processing and degradation	RNA synthesis, modification, DNA transcription	AE000148	1786618
2592	19345.2	15498.9	0.00696873	0.00616842	0.00656858	-1.12974	-0.0529795	0.174311	0.170882	Field2:P23:3	yiaL	b3576	putative lipase	Putative enzymes	Not classified	AE000435	1790001
1520	13747.9	11808.4	0.00504073	0.00446385	0.00475229	-1.12923	-0.0527835	0.14479	0.13967	Field1:P20:4	dinG	b0799	probably ATP-dependent helicase	DNA replication, repair, restriction/modification	DNA - replication, repair, restriction/modification	AE000182	1787018
3829	58946.1	46522.2	0.0219343	0.0194292	0.0206818	-1.12893	-0.0526675	0.580176	0.537548	Field3:I22:4	ygiN	b3029	orf, hypothetical protein	Hypothetical, unclassified, unknown	Unknown	AE000385	1789407
1692	36953.1	31234.8	0.0135482	0.0120022	0.0127752	-1.12881	-0.0526211	0.16899	0.173497	Field2:G15:2	ybeK	b0651	putative tRNA synthetase	Hypothetical, unclassified, unknown	Not classified	AE000169	1786871
670	52184.8	42507.1	0.0187917	0.0166487	0.0177202	-1.12872	-0.0525859	0.0957121	0.0933254	Field1:K24:3	potE	b0692	putrescine transport protein	Transport and binding proteins	Transport of small molecules: Amino acids, amines	AE000172	1786908
1937	66255.1	54411.8	0.0233044	0.0206494	0.0219769	-1.12858	-0.0525315	0.162166	0.155539	Field2:A6:1	aroB	b3389	3-dehydroquinate synthase	Amino acid biosynthesis	Amino acid biosynthesis: Chorismate	AE000414	1789791
2766	89015.5	71853.2	0.032336	0.0286593	0.0304977	-1.12829	-0.0524197	0.193941	0.189006	Field2:L20:1	tauD	b0368	taurine dioxygenase, 2-oxoglutarate-dependent	Putative enzymes	Not classified	AE000143	1786565
2074	408718	340864	0.145844	0.129362	0.137603	-1.12741	-0.0520812	0.0106481	0.0109339	Field2:C16:2	plsC	b3018	1-acyl-sn-glycerol-3-phosphate acyltransferase	Fatty acid and phospholipid metabolism	Macromolecule synthesis, modification: Phospholipids	AE000384	1789395
808	25860.2	22011.6	0.00922333	0.00818228	0.0087028	-1.12723	-0.0520132	0.138543	0.143568	Field1:P9:1	mtr	b3161	tryptophan-specific transport protein	Transport and binding proteins	Transport of small molecules: Amino acids, amines	AE000397	1789552
1063	26324.8	23506.2	0.00946333	0.00839796	0.00893065	-1.12686	-0.0518702	0.443556	0.380895	Field1:N1:4	caiF	b0034	transcriptional regulator of cai operon	Regulatory function	Central intermediary metabolism: Pool, multipurpose conversions	AE000114	1786218
814	136166	116687	0.048826	0.0433758	0.0461009	-1.12565	-0.0514035	0.140561	0.144863	Field1:L11:1	hofF	b3327	putative general protein secretion protein	Putative transport proteins	Not classified	AE000409	1789724
1721	645189	523727	0.243931	0.216842	0.230387	-1.12492	-0.0511233	0.575949	0.580744	Field2:A23:2	infC	b1718	protein chain initiation factor IF-3	Translation, post-translational modification	Proteins - translation and modification	AE000267	1788012
382	28006	23547.9	0.0103501	0.00920077	0.00977542	-1.12491	-0.0511186	0.262214	0.270142	Field1:K23:4	yi22_5	b3045	IS2 hypothetical protein	Phage, transposon, or plasmid	Transposon-related functions	AE000386	1789424
3262	21208.4	17959.3	0.00812148	0.00721995	0.00767071	-1.12487	-0.0511014	0.587917	0.697396	Field3:K23:2	ydgO	b1630	orf, hypothetical protein	Hypothetical, unclassified, unknown	Unknown	AE000258	1787917
2680	153001	125279	0.0552861	0.0491494	0.0522177	-1.12486	-0.0510973	0.0506998	0.056189	Field2:P21:4	yacK	b0123	orf, hypothetical protein	Hypothetical, unclassified, unknown	Unknown	AE000121	1786314
853	38848.8	31074.6	0.0137607	0.0122355	0.0129981	-1.12465	-0.0510176	0.122802	0.121244	Field1:J21:1	lldP	b3603	L-lactate permease	Transport and binding proteins	Transport of small molecules: Carbohydrates, organic acids, alcohols	AE000438	1790031
2426	15721.1	13540.7	0.00580059	0.00515799	0.00547929	-1.12458	-0.050992	0.236966	0.240786	Field2:D7:2	solA	b1059	sarcosine oxidase-like protein	Putative enzymes	Not classified	AE000207	1787298
1715	96681.9	77432.9	0.0352799	0.0313738	0.0333268	-1.1245	-0.0509608	0.325359	0.308458	Field2:E21:2	tyrS	b1637	tyrosine tRNA synthetase	Translation, post-translational modification	Aminoacyl tRNA synthetases, tRNA modification	AE000259	1787925
2290	26700.8	21101.2	0.00962221	0.00855778	0.00909	-1.12438	-0.0509136	0.309778	0.289592	Field2:C22:4	hemH	b0475	ferrochelatase: final enzyme of heme biosynthesis	Biosynthesis of cofactors, prosthetic groups and carriers	Biosynthesis of cofactors, carriers: Heme, porphyrin	AE000153	1786681
2335	29099.8	24299	0.0105161	0.00935288	0.00993449	-1.12437	-0.0509094	0.0394112	0.0474684	Field2:N7:1	menB	b2262	dihydroxynaphtoic acid synthetase	Biosynthesis of cofactors, prosthetic groups and carriers	Biosynthesis of cofactors, carriers: Menaquinone, ubiquinone	AE000316	1788597
94	43093.4	35747.8	0.0156338	0.0139061	0.0147699	-1.12424	-0.0508608	0.0727989	0.0697059	Field1:K23:1	malP	b3417	maltodextrin phosphorylase	Carbon compound catabolism	Degradation of small molecules: Carbon compounds	AE000417	2367221
3175	15524.9	13098.8	0.00554692	0.00493643	0.00524168	-1.12367	-0.0506393	0.061255	0.0628934	Field3:M1:2	b1458	b1458	orf, hypothetical protein	Hypothetical, unclassified, unknown	Unknown	AE000243	1787731
2345	927969	781520	0.33195	0.29548	0.313715	-1.12343	-0.0505444	0.022593	0.0273846	Field2:B11:1	gshA	b2688	gamma-glutamate-cysteine ligase	Biosynthesis of cofactors, prosthetic groups and carriers	Biosynthesis of cofactors, carriers: Thioredoxin, glutaredoxin, glutathione	AE000353	1789044
886	85311	71460	0.0300284	0.0267382	0.0283833	-1.12305	-0.0503993	0.200497	0.200888	Field1:L5:2	xylE	b4031	xylose-proton symport	Transport and binding proteins	Transport of small molecules: Carbohydrates, organic acids, alcohols	AE000476	1790463
1472	152179	129399	0.055768	0.0496748	0.0527214	-1.12266	-0.0502488	0.142471	0.138598	Field1:P8:4	tpiA	b3919	triosephosphate isomerase	Central intermediary metabolism	Energy metabolism, carbon: Glycolysis	AE000466	1790353
1881	24209.2	20735.2	0.00874463	0.00779045	0.00826754	-1.12248	-0.050179	0.0915405	0.0920609	Field2:A15:4	dadA	b1189	D-amino acid dehydrogenase subunit	Carbon compound catabolism	Degradation of small molecules: Amino acids	AE000217	1787438
42	15070.7	12417.1	0.0054729	0.00487652	0.00517471	-1.12229	-0.0501069	0.101193	0.103085	Field1:C11:1	gatD	b2091	galactitol-1-phosphate dehydrogenase	Carbon compound catabolism	Degradation of small molecules: Carbon compounds	AE000298	1788407
167	48233.2	40469.7	0.0174905	0.0155853	0.0165379	-1.12224	-0.0500875	0.0240044	0.0206027	Field1:M17:2	cytR	b3934	regulator for deo operon, udp, cdd, tsx, nupC, and nupG	Regulatory function	Global regulatory functions	AE000467	1790369
2036	11989.5	10419.5	0.00431311	0.00384439	0.00407875	-1.12192	-0.0499625	0.235303	0.222872	Field2:G6:2	deoC	b4381	2-deoxyribose-5-phosphate aldolase	Nucleotide biosynthesis and metabolism	Salvage of nucleosides and nucleotides	AE000508	1790841
439	92215.6	75757.9	0.0327388	0.0291891	0.0309639	-1.12161	-0.0498421	0.0532851	0.0457498	Field1:M14:1	ybjT	b0869	putative dTDP-glucose enzyme	Putative enzymes	Not classified	AE000188	1787094
812	61238.3	50955	0.0217422	0.0193871	0.0205646	-1.12147	-0.049789	0.0451771	0.0413192	Field1:H11:1	panF	b3258	sodium/pantothenate symporter	Transport and binding proteins	Transport of small molecules: Cations	AE000404	1789656
919	44887.5	37704.9	0.016101	0.0143622	0.0152316	-1.12106	-0.0496296	0.0108388	0.0136991	Field1:N13:2	yaeM	b0173	putative ATP-binding component of a transport system	Putative transport proteins	Not classified	AE000126	1786369
3934	75045.2	64153.1	0.0282837	0.0252296	0.0267567	-1.12105	-0.0496265	0.48545	0.56693	Field3:L23:1	yheF	b3325	putative general protein secretion protein	Putative transport proteins	Not classified	AE000409	1789722
286	23341.6	19182	0.00866372	0.00773069	0.00819721	-1.12069	-0.0494861	0.433946	0.437318	Field1:K23:3	yidP	b3684	putative transcriptional regulator	Putative regulatory proteins	Not classified	AE000445	1790118
3113	135355	113632	0.0498126	0.0444637	0.0471382	-1.1203	-0.0493334	0.224511	0.227238	Field3:A11:1	ydaA	b1333	orf, hypothetical protein	Hypothetical, unclassified, unknown	Unknown	AE000231	1787594
1049	27994.6	23079.9	0.0100785	0.00899716	0.00953784	-1.12019	-0.0492908	0.0319845	0.0402705	Field1:B23:3	yjeH	b4141	putative transport	Putative transport proteins	Not classified	AE000487	1790584
3354	49366.8	39779.4	0.0180184	0.0160872	0.0170528	-1.12005	-0.0492364	0.334472	0.320175	Field3:C23:3	yoaF	b1793	orf, hypothetical protein	Hypothetical, unclassified, unknown	Unknown	AE000274	1788094
1220	24934.2	20995.3	0.00911848	0.00814293	0.00863071	-1.1198	-0.0491414	0.139168	0.139378	Field1:H18:1	arsB	b3502	arsenical pump membrane protein	Cell processes	Drug/analog sensitivity	AE000426	1789917
90	11246.6	9279.63	0.00400939	0.00358055	0.00379497	-1.11977	-0.0491289	0.0421988	0.0360592	Field1:C23:1	agaZ	b3132	putative tagatose 6-phosphate kinase 2	Putative enzymes	Not classified	AE000394	1789520
74	9615.64	8017.86	0.00346011	0.00309041	0.00327526	-1.11963	-0.0490733	0.0170006	0.0195912	Field1:C19:1	fucR	b2805	positive regulator of the fuc operon	Regulatory function	Degradation of small molecules: Carbon compounds	AE000364	1789170
660	27076.4	21463.7	0.00969724	0.00866404	0.00918064	-1.11925	-0.0489278	0.385505	0.35664	Field1:G22:3	fepE	b0587	ferric enterobactin (enterochelin) transport	Transport and binding proteins	Transport of small molecules: Cations	AE000164	1786802
3034	11643.4	9893.05	0.00418152	0.00373813	0.00395982	-1.11861	-0.0486803	0.0523324	0.0530044	Field2:D16:4	ymfD	b1137	orf, hypothetical protein	Hypothetical, unclassified, unknown	Unknown	AE000214	1787383
2425	12753.9	10914.7	0.00463819	0.00414642	0.00439231	-1.1186	-0.0486756	0.0554138	0.0516535	Field2:B7:2	ycdW	b1033	putative dehydrogenase	Putative enzymes	Not classified	AE000205	1787270
2803	86263	72764.7	0.0302659	0.0270689	0.0286674	-1.1181	-0.048482	0.274068	0.275552	Field2:F6:2	ylaD	b0459	putative transferase	Putative enzymes	Not classified	AE000152	1786664
709	36813.5	31220.1	0.0131521	0.0117646	0.0124583	-1.11794	-0.0484182	0.0694401	0.0782739	Field1:I10:4	nhaB	b1186	Na+/H+ antiporter, pH independent	Transport and binding proteins	Transport of small molecules: Cations	AE000217	1787435
3415	28613	24019.6	0.0106453	0.00952537	0.0100853	-1.11757	-0.0482741	0.391673	0.414432	Field3:M13:4	yedD	b1928	orf, hypothetical protein	Hypothetical, unclassified, unknown	Unknown	AE000285	1788237
1009	28812.3	25493.4	0.0104745	0.00937303	0.00992378	-1.11752	-0.0482545	0.276545	0.266042	Field1:B13:3	yghK	b2975	putative permease	Putative transport proteins	Not classified	AE000380	1789347
630	48939.4	41024.1	0.0177248	0.0158614	0.0167931	-1.11748	-0.0482399	0.0218431	0.0230735	Field1:K14:3	yjjA	b4360	putative glycoprotein/receptor	Putative factors	Not classified	AE000507	1790822
2590	56678.7	45224.2	0.0207249	0.0185548	0.0196398	-1.11696	-0.0480378	0.442585	0.402277	Field2:L23:3	yiaE	b3553	putative dehydrogenase	Putative enzymes	Not classified	AE000432	2367243
3452	53869.4	44094.5	0.0195568	0.0175108	0.0185338	-1.11685	-0.047993	0.232271	0.21339	Field3:G23:4	yi22_3	b1996	IS2 hypothetical protein	Phage, transposon, or plasmid	Transposon-related functions	AE000291	1788305
2467	10401.5	8896.64	0.00380428	0.00340742	0.00360585	-1.11647	-0.0478478	0.136137	0.129017	Field2:F17:2	b1680	b1680	orf, hypothetical protein	Hypothetical, unclassified, unknown	Unknown	AE000263	1787970
300	270509	229016	0.0929936	0.0833372	0.0881654	-1.11587	-0.0476142	0.536376	0.560553	Field1:G3:4	yjfQ	b4191	putative DEOR-type transcriptional regulator	Putative regulatory proteins	Not classified	AE000491	1790635
3995	743394	603940	0.262895	0.235674	0.249284	-1.1155	-0.0474714	0.103461	0.0986234	Field3:F15:2	yhiJ	b3488	orf, hypothetical protein	Hypothetical, unclassified, unknown	Unknown	AE000425	1789902
690	25598.5	22524	0.00916672	0.00821756	0.00869214	-1.1155	-0.0474707	0.340009	0.314639	Field1:C6:4	potI	b0857	putrescine transport protein; permease	Transport and binding proteins	Transport of small molecules: Amino acids, amines	AE000187	1787081
2530	21626.3	18894.4	0.00780766	0.00699952	0.00740359	-1.11546	-0.0474525	0.201796	0.201022	Field2:D9:3	b2736	b2736	putative dehydrogenase	Putative enzymes	Not classified	AE000357	1789092
1104	30987.4	27881.1	0.0114696	0.0102901	0.0108798	-1.11463	-0.04713	0.378501	0.383833	Field1:P11:4	sfmF	b0534	putative fimbrial-like protein	Putative cell structure	Not classified	AE000159	1786746
651	221537	185551	0.0794909	0.0713505	0.0754207	-1.11409	-0.0469201	9.56119e-05	5.79493e-05	Field1:E20:3	tsx	b0411	nucleoside channel; receptor of phage T6 and colicin K	Transport and binding proteins	Transport of small molecules: Nucleosides, purines, pyrimidines	AE000147	1786612
1291	97467.8	80991.4	0.0347043	0.0311504	0.0329274	-1.11409	-0.0469196	0.019937	0.0165136	Field1:F12:2	cydA	b0733	cytochrome d terminal oxidase, polypeptide subunit I	Energy metabolism	Energy metabolism, carbon: Electron transport	AE000176	1786953
1497	11893.5	9694.92	0.00426036	0.0038248	0.00404258	-1.11388	-0.0468376	0.14659	0.152251	Field1:B16:4	cybC	b4236	cytochrome b(562)	Energy metabolism	Energy metabolism, carbon: Electron transport	AE000495	1790684
3381	10684.7	9035.25	0.00386909	0.00347461	0.00367185	-1.11353	-0.0467027	0.165743	0.164004	Field3:I5:4	pphA	b1838	protein phosphatase 1 modulates phosphoproteins, signals protein misfolding	Regulatory function	Not classified	AE000278	1788143
3025	60769.2	51871.2	0.0219903	0.0197522	0.0208713	-1.11331	-0.0466161	0.00829164	0.00718321	Field2:B14:4	ycfU	b1116	orf, hypothetical protein	Hypothetical, unclassified, unknown	Unknown	AE000212	1787360
2330	24983.4	21214.9	0.00911427	0.008187	0.00865064	-1.11326	-0.0465969	0.183996	0.172387	Field2:D7:1	cobU	b1993	cobinamide kinase/cobinamide phosphate guanylyltransferase	Biosynthesis of cofactors, prosthetic groups and carriers	Biosynthesis of cofactors, carriers: Cobalamin	AE000291	1788302
271	35874.6	30024	0.0129689	0.0116496	0.0123093	-1.11325	-0.0465931	0.00936467	0.0100141	Field1:M19:3	yhfR	b3375	putative transcriptional regulator	Putative regulatory proteins	Not classified	AE000413	1789776
3110	28978	24704.7	0.0103968	0.00934022	0.00986849	-1.11312	-0.0465407	0.046944	0.052075	Field3:K9:1	b1327	b1327	orf, hypothetical protein	Hypothetical, unclassified, unknown	Unknown	AE000230	1787587
236	16016.6	13669.3	0.00581769	0.00522666	0.00552218	-1.11308	-0.0465261	0.0830617	0.0810505	Field1:G11:3	yeiL	b2163	putative transcriptional regulator	Putative regulatory proteins	Not classified	AE000305	1788487
1103	37198.4	32079.9	0.0134158	0.0120538	0.0127348	-1.11299	-0.0464926	0.0697961	0.0768983	Field1:N11:4	sfmH	b0533	involved in fimbrial asembly	Cell processes	Not classified	AE000159	1786745
155	33363.1	29073	0.012423	0.0111677	0.0117954	-1.11241	-0.0462633	0.381275	0.423428	Field1:E15:2	rpoN	b3202	RNA polymerase, sigma(54 or 60) factor; nitrogen and fermentation regulation	Regulatory function	Global regulatory functions	AE000399	1789594
1701	364088	305752	0.128979	0.115972	0.122475	-1.11216	-0.0461659	0.0784592	0.0731545	Field2:I17:2	mukF	b0922	mukF protein (killing factor KICB)	Cell processes	Cell killing	AE000194	1787152
3167	49236.5	42136.1	0.0183656	0.0165162	0.0174409	-1.11198	-0.0460959	0.432535	0.480905	Field3:M23:1	b1438	b1438	orf, hypothetical protein	Hypothetical, unclassified, unknown	Unknown	AE000241	1787709
2607	9189.05	7486.45	0.00336386	0.00278561	0.00307473	-1.11181	-0.0460324	0.0641936	0.0702442	Field2:N3:4	yihR	b3879	putative aldose-1-epimerase (EC 5.1.3.3)	Putative enzymes	Not classified	AE000463	1790311
530	39774.7	32944.3	0.01415	0.0127272	0.0134386	-1.11179	-0.0460237	0.0377152	0.0350021	Field1:C14:2	mrcA	b3396	peptidoglycan synthetase; penicillin-binding protein 1A	Cell structure	Murein sacculus, peptidoglycan	AE000415	1789799
3302	106386	93155.7	0.0386785	0.0347965	0.0367375	-1.11157	-0.045935	0.170039	0.176578	Field3:K9:3	ydiF	b1694	putative enzyme	Putative enzymes	Not classified	AE000264	1787985
2892	11652.6	10126.3	0.00431138	0.00387912	0.00409525	-1.11143	-0.0458827	0.388902	0.419581	Field2:H4:3	ybgC	b0736	orf, hypothetical protein	Hypothetical, unclassified, unknown	Unknown	AE000177	1786957
2963	11768.1	9604.56	0.00428612	0.00385743	0.00407178	-1.11114	-0.0457671	0.360833	0.35906	Field2:F22:3	b0968	b0968	orf, hypothetical protein	Hypothetical, unclassified, unknown	Unknown	AE000199	1787203
3352	113978	93062.2	0.0410156	0.0369139	0.0389647	-1.11112	-0.0457591	0.171273	0.171202	Field3:O21:3	yeaN	b1791	putative amino acid/amine transport protein	Putative transport proteins	Not classified	AE000274	1788092
986	27003.3	23002.1	0.00949965	0.00855005	0.00902485	-1.11106	-0.0457394	0.461074	0.441896	Field1:D7:3	yeiO	b2170	putative transport	Hypothetical, unclassified, unknown	Not classified	AE000306	1788495
1101	20958.1	18242.4	0.0076786	0.00691237	0.00729549	-1.11085	-0.0456552	0.194531	0.197539	Field1:J11:4	ybbI	b0487	putative transcriptional regulator	Putative transport proteins	Not classified	AE000155	1786695
53	34841.2	29238.8	0.012532	0.0112819	0.011907	-1.11081	-0.0456393	0.000722648	0.000879793	Field1:I13:1	eutB	b2441	ethanolamine ammonia-lyase, heavy chain	Central intermediary metabolism	Degradation of small molecules: Amines	AE000331	1788782
1236	32351.8	26429.4	0.0116537	0.0104925	0.0110731	-1.11067	-0.0455851	0.1816	0.181853	Field1:H22:1	yjcR	b4082	putative membrane protein	putative membrane protein	Not classified	AE000481	1790519
2326	69054.7	58785.3	0.0250029	0.0225212	0.023762	-1.11019	-0.0453986	0.0293405	0.0294053	Field2:L5:1	nadE	b1740	NAD synthetase, prefers NH3 over glutamine	Biosynthesis of cofactors, prosthetic groups and carriers	Biosynthesis of cofactors, carriers: Pyridine nucleotide	AE000269	1788036
1415	14142	11554.8	0.00504721	0.00454667	0.00479694	-1.11009	-0.0453585	0.0993569	0.106198	Field1:N18:3	hypC	b2728	pleiotrophic effects on 3 hydrogenase isozymes	Energy metabolism	Energy metabolism, carbon: Anaerobic respiration	AE000356	1789083
134	75827.8	62850.8	0.0277152	0.0249674	0.0263413	-1.11005	-0.045344	0.237607	0.237102	Field1:K9:2	fur	b0683	negative regulator	Regulatory function	Global regulatory functions	AE000172	1786899
939	30490.5	25973	0.0110116	0.00992055	0.0104661	-1.10998	-0.0453144	0.0136044	0.0127045	Field1:F19:2	ybhI	b0770	putative membrane pump protein	Hypothetical, unclassified, unknown	Not classified	AE000179	1786986
676	60355.3	51849.5	0.0211614	0.0190746	0.020118	-1.1094	-0.0450897	0.38633	0.380568	Field1:G2:4	modE	b0761	molybdate uptake regulatory protein	Regulatory function	Transport of small molecules: Anions	AE000178	1786976
56	154922	127174	0.0534915	0.048231	0.0508612	-1.10907	-0.0449586	0.452857	0.516586	Field1:O13:1	eutJ	b2454	ethanolamine utilization; homolog of Salmonella gene	Carbon compound catabolism	Degradation of small molecules: Amines	AE000332	1788796
1383	24212.4	20792.6	0.00871831	0.00786266	0.00829048	-1.10882	-0.0448627	0.0299387	0.0332508	Field1:N10:3	nuoH	b2282	NADH dehydrogenase I chain H	Energy metabolism	Energy metabolism, carbon: Aerobic respiration	AE000317	1788618
282	98063.3	82880.2	0.0343486	0.0309814	0.032665	-1.10868	-0.0448075	0.35477	0.354833	Field1:C23:3	yiaU	b3585	putative transcriptional regulator LYSR-type	Putative regulatory proteins	Not classified	AE000436	1790011
1816	435810	356804	0.161626	0.145797	0.153712	-1.10857	-0.0447628	0.499068	0.476449	Field2:O21:3	rpmB	b3637	50S ribosomal subunit protein L28	Translation, post-translational modification	Ribosomal proteins - synthesis, modification	AE000441	1790068
1239	150401	128189	0.055025	0.0496445	0.0523347	-1.10838	-0.0446889	0.185409	0.183925	Field1:N22:1	mopB	b4142	GroES, 10 Kd chaperone binds to Hsp60 in pres. Mg-ATP, suppressing its ATPase activity	Cell processes	Chaperones	AE000487	1790585
192	129708	105612	0.0467584	0.0421914	0.0444749	-1.10825	-0.044636	0.239874	0.233862	Field1:O23:2	ybbU	b0506	putative regulator	Putative regulatory proteins	Not classified	AE000156	1786715
2924	53873.1	46453.5	0.0194315	0.0175359	0.0184837	-1.1081	-0.0445783	0.0558812	0.0602492	Field2:H12:3	b0844	b0844	orf, hypothetical protein	Hypothetical, unclassified, unknown	Unknown	AE000186	1787067
3446	9616.94	8463.57	0.00356129	0.00321411	0.0033877	-1.10802	-0.0445475	0.348492	0.372604	Field3:K21:4	b1980	b1980	orf, hypothetical protein	Hypothetical, unclassified, unknown	Unknown	AE000290	1788291
52	50507.8	43126.2	0.0181442	0.0163771	0.0172606	-1.1079	-0.0445012	0.0177625	0.0186333	Field1:G13:1	eutC	b2440	ethanolamine ammonia-lyase, light chain	Central intermediary metabolism	Degradation of small molecules: Amines	AE000331	1788781
3624	136688	114868	0.0488163	0.0440673	0.0464418	-1.10777	-0.0444486	0.0373585	0.0393577	Field3:O18:2	b2462	b2462	orf, hypothetical protein	Hypothetical, unclassified, unknown	Unknown	AE000332	1788804
39	184644	158488	0.0661473	0.0597235	0.0629354	-1.10756	-0.044367	0.0693529	0.0757779	Field1:M9:1	wcaK	b2045	putative galactokinase (EC 2.7.1.6).	Putative enzymes	Not classified	AE000295	1788358
4122	113919	93616.6	0.0412272	0.0372331	0.0392302	-1.10727	-0.0442542	0.261464	0.265793	Field3:D23:3	yiiP	b3915	putative transport system permease protein	Putative transport proteins	Not classified	AE000466	1790349
3550	12385.9	10420.1	0.00472376	0.00426631	0.00449504	-1.10722	-0.0442352	0.64227	0.714394	Field3:K24:1	elaA	b2267	orf, hypothetical protein	Hypothetical, unclassified, unknown	Unknown	AE000316	1788602
1332	21076.1	17306.1	0.00755886	0.00682695	0.00719291	-1.10721	-0.0442292	0.270325	0.267262	Field1:H22:2	narV	b1465	cryptic nitrate reductase 2, gamma subunit	Energy metabolism	Energy metabolism, carbon: Anaerobic respiration	AE000243	1787738
2169	39937.7	34263.8	0.0146379	0.0132245	0.0139312	-1.10688	-0.0440991	0.187922	0.185303	Field2:A16:3	mrp	b2113	putative ATPase	Putative enzymes	Not classified	AE000300	1788431
3060	17454.2	13953.9	0.0064128	0.00579401	0.00610341	-1.1068	-0.0440686	0.54155	0.474666	Field2:H22:4	b1171	b1171	orf, hypothetical protein	Hypothetical, unclassified, unknown	Unknown	AE000216	1787419
1598	15959.4	13560.6	0.00586877	0.00530402	0.00558639	-1.10648	-0.0439418	0.282715	0.291146	Field2:K15:1	priA	b3935	primosomal protein N'(= factor Y)(putative helicase)	DNA replication, repair, restriction/modification	DNA - replication, repair, restriction/modification	AE000467	1790370
4219	9500.32	8341.89	0.00363468	0.00328555	0.00346011	-1.10626	-0.0438581	0.620883	0.770528	Field3:F23:4	ytfM	b4220	orf, hypothetical protein	Hypothetical, unclassified, unknown	Unknown	AE000493	1790666
171	41242.2	35600.9	0.0147491	0.0133327	0.0140409	-1.10623	-0.0438472	0.118075	0.122938	Field1:E19:2	soxR	b4063	redox-sensing activator of soxS	Regulatory function	Global regulatory functions	AE000479	1790498
3743	30838.2	26157.1	0.0115981	0.0104859	0.011042	-1.10607	-0.0437832	0.541266	0.590505	Field3:M24:3	syd	b2793	interacts with secY	Hypothetical, unclassified, unknown	Unknown function	AE000363	1789157
900	40940.9	35046.3	0.0147761	0.0133622	0.0140692	-1.10582	-0.0436835	0.0183261	0.0173799	Field1:H9:2	dcuA	b4138	anaerobic dicarboxylate transport	Transport and binding proteins	Transport of small molecules: Carbohydrates, organic acids, alcohols	AE000486	1790580
3495	11378.2	9454.3	0.00413107	0.0037372	0.00393413	-1.10539	-0.0435165	0.172083	0.172808	Field3:M10:1	b2107	b2107	orf, hypothetical protein	Hypothetical, unclassified, unknown	Unknown	AE000299	1788424
2062	19947	17208.1	0.00718393	0.0065027	0.00684331	-1.10476	-0.0432687	0.0507335	0.0542044	Field2:K12:2	fadD	b1805	acyl-CoA synthetase, long-chain-fatty-acid--CoA ligase	Fatty acid and phospholipid metabolism	Degradation of small molecules: Fatty acids	AE000275	1788107
4128	65590.7	57734.5	0.0245398	0.0222128	0.0233763	-1.10476	-0.0432677	0.462046	0.528669	Field3:P23:3	yiiX	b3937	orf, hypothetical protein	Hypothetical, unclassified, unknown	Unknown	AE000467	1790372
622	29599.8	25563.9	0.0106824	0.00967033	0.0101764	-1.10465	-0.0432263	0.0508246	0.0534303	Field1:K12:3	yibH	b3597	putative membrane protein	putative membrane protein	Not classified	AE000437	1790024
924	48577.3	41851.8	0.0174854	0.0158303	0.0166578	-1.10455	-0.0431863	0.0525986	0.0556774	Field1:H15:2	tauC	b0367	taurine transport system permease protein	Transport and binding proteins	Transport of small molecules: Amino acids, amines	AE000143	1786564
3164	76039.8	64296.1	0.0278642	0.0252295	0.0265468	-1.10443	-0.0431378	0.227408	0.226719	Field3:G23:1	ydcN	b1434	orf, hypothetical protein	Hypothetical, unclassified, unknown	Unknown	AE000240	1787704
803	49280	41693.8	0.0173381	0.0157018	0.0165199	-1.10421	-0.0430533	0.26399	0.260023	Field1:F9:1	pitB	b2987	low-affinity phosphate transport	Transport and binding proteins	Transport of small molecules: Anions	AE000381	1789360
1684	57347.1	49198.6	0.0211449	0.0191496	0.0201472	-1.1042	-0.0430476	0.290688	0.304233	Field2:G13:2	clpX	b0438	ATP-dependent specificity component of clpP serine protease, chaperone	Carbon compound catabolism	Degradation of proteins, peptides, glyco	AE000150	1786642
1893	11467	9911.33	0.00425372	0.00385234	0.00405303	-1.10419	-0.0430437	0.371434	0.408467	Field2:I17:4	aroH	b1704	3-deoxy-D-arabinoheptulosonate-7-phosphate synthase (DAHP synthetase, tryptophan repressible)	Amino acid biosynthesis	Amino acid biosynthesis: Tryptophan	AE000265	1787996
2171	24120.4	20797.3	0.00875221	0.00792684	0.00833952	-1.10412	-0.0430178	0.047793	0.0423022	Field2:E16:3	yejM	b2188	putative sulfatase	Putative enzymes	Not classified	AE000308	1788515
807	41933.1	35571.4	0.0149194	0.0135144	0.0142169	-1.10396	-0.0429549	0.0442917	0.0408201	Field1:N9:1	tdcC	b3116	anaerobically inducible L-threonine, L-serine permease	Transport and binding proteins	Transport of small molecules: Amino acids, amines	AE000393	1789504
806	73419.3	63190.4	0.0267302	0.0242238	0.025477	-1.10347	-0.0427606	0.0946973	0.0884356	Field1:L9:1	exuT	b3093	transport of hexuronates	Transport and binding proteins	Transport of small molecules: Carbohydrates, organic acids, alcohols	AE000391	2367193
2414	14782.1	13023.2	0.00541964	0.00491151	0.00516558	-1.10346	-0.0427551	0.231494	0.236507	Field2:L3:2	ybjP	b0865	putative enzyme	Putative enzymes	Not classified	AE000188	1787090
3166	30753.6	24460.2	0.0116167	0.0105305	0.0110736	-1.10315	-0.0426354	0.706922	0.628723	Field3:K23:1	b1437	b1437	orf, hypothetical protein	Hypothetical, unclassified, unknown	Unknown	AE000241	1787708
2576	44078.7	36993.3	0.0162345	0.0147167	0.0154756	-1.10314	-0.0426295	0.359907	0.357685	Field2:P19:3	yhdH	b3253	putative dehydrogenase	Putative enzymes	Not classified	AE000404	1789651
882	36782.4	32695.1	0.0134253	0.0121719	0.0127986	-1.10297	-0.0425656	0.261247	0.264042	Field1:D5:2	glpF	b3927	facilitated diffusion of glycerol	Transport and binding proteins	Transport of small molecules: Carbohydrates, organic acids, alcohols	AE000467	1790362
2657	20046.9	16871.6	0.0072209	0.00654886	0.00688488	-1.10262	-0.0424253	0.0247856	0.0268225	Field2:B17:4	yaaA	b0006	orf, hypothetical protein	Hypothetical, unclassified, unknown	Unknown	AE000111	1786187
1408	47909.6	41372.5	0.0174063	0.0157899	0.0165981	-1.10237	-0.0423266	0.0654863	0.0620096	Field1:P16:3	hycE	b2721	large subunit of hydrogenase 3 (part of FHL complex)	Energy metabolism	Energy metabolism, carbon: Fermentation	AE000356	1789076
2250	12794.3	11206.7	0.00463315	0.00420362	0.00441839	-1.10218	-0.0422532	0.197176	0.19887	Field2:C12:4	pldA	b3821	outer membrane phospholipase A	Fatty acid and phospholipid metabolism	Central intermediary metabolism: Phosphorus compounds	AE000458	2367300
3642	41728.4	33866.5	0.0152394	0.0138266	0.014533	-1.10218	-0.0422529	0.469389	0.429881	Field3:C24:2	yfhF	b2528	putative regulator	Putative regulatory proteins	Not classified	AE000339	1788877
3015	34038.5	28409.3	0.0120344	0.0109204	0.0114774	-1.10201	-0.0421867	0.158776	0.151627	Field2:N10:4	ycfF	b1103	orf, hypothetical protein	Hypothetical, unclassified, unknown	Unknown	AE000211	1787346
3273	37513.7	33284.8	0.0137005	0.0124342	0.0130674	-1.10184	-0.0421167	0.258118	0.255103	Field3:A3:3	b1647	b1647	orf, hypothetical protein	Hypothetical, unclassified, unknown	Unknown	AE000260	1787936
2397	26577.1	21275.8	0.00952643	0.00864645	0.00908644	-1.10177	-0.0420925	0.446997	0.39107	Field2:J23:1	ylbF	b0520	putative carboxylase	Putative enzymes	Not classified	AE000158	1786731
3558	57657.9	49297.1	0.020653	0.018747	0.0197	-1.10167	-0.0420511	0.0587365	0.0557	Field3:K2:2	b2294	b2294	orf, hypothetical protein	Hypothetical, unclassified, unknown	Unknown	AE000318	1788631
1561	20133	16992.7	0.00737434	0.00669391	0.00703413	-1.10165	-0.0420432	0.319559	0.313711	Field2:A7:1	ung	b2580	uracil-DNA-glycosylase	DNA replication, repair, restriction/modification	DNA - replication, repair, restriction/modification	AE000344	1788934
3801	20600.6	17312.5	0.00757111	0.00687317	0.00722214	-1.10155	-0.0420027	0.350197	0.339279	Field3:A16:4	yggX	b2962	orf, hypothetical protein	Hypothetical, unclassified, unknown	Unknown	AE000378	1789332
1382	16714.1	14584.4	0.00614712	0.00558062	0.00586387	-1.10151	-0.0419895	0.270701	0.275538	Field1:L10:3	nuoI	b2281	NADH dehydrogenase I chain I	Energy metabolism	Energy metabolism, carbon: Aerobic respiration	AE000317	1788617
3216	22041.7	19109.6	0.00805165	0.00730981	0.00768073	-1.10149	-0.0419787	0.149627	0.146935	Field3:O11:2	ydfM	b1546	orf, hypothetical protein	Hypothetical, unclassified, unknown	Unknown	AE000252	2367120
2005	14474.4	11378.2	0.00520844	0.004729	0.00496872	-1.10138	-0.0419385	0.537901	0.450071	Field2:I22:1	pyrF	b1281	orotidine-5'-phosphate decarboxylase	Nucleotide biosynthesis and metabolism	Pyrimidine ribonucleotide biosynthesis	AE000226	1787537
1349	23148.4	19052.3	0.00822411	0.00746731	0.00784571	-1.10135	-0.0419247	0.138213	0.131803	Field1:J2:3	pfkB	b1723	6-phosphofructokinase II; suppressor of pfkA	Central intermediary metabolism	Energy metabolism, carbon: Glycolysis	AE000267	1788017
975	32197.3	27436.8	0.0114289	0.0103774	0.0109031	-1.10133	-0.0419191	0.0852023	0.0824052	Field1:N3:3	yeeF	b2014	putative amino acid/amine transport protein	Putative transport proteins	Not classified	AE000293	1788325
1393	13638.4	11887.8	0.0049655	0.0045099	0.0047377	-1.10102	-0.041796	0.115577	0.110234	Field1:B14:3	hyfA	b2481	hydrogenase 4 Fe-S subunit	Putative enzymes	Energy metabolism, carbon: Anaerobic respiration	AE000335	1788826
2737	31972.2	26845.3	0.0113499	0.0103088	0.0108294	-1.10099	-0.0417839	0.10905	0.11136	Field2:B14:1	yagY	b0292	orf, hypothetical protein	Hypothetical, unclassified, unknown	Unknown	AE000136	1786485
1403	256848	212092	0.0888107	0.0806666	0.0847387	-1.10096	-0.0417715	0.469413	0.535347	Field1:F16:3	trxC	b2582	putative thioredoxin-like protein	Putative enzymes	Not classified	AE000344	1788936
1229	128942	108703	0.0483779	0.0439658	0.0461719	-1.10035	-0.041532	0.561798	0.590942	Field1:J20:1	ibpA	b3687	heat shock protein	Cell processes	Adaptations, atypical conditions	AE000446	1790122
2571	25923.9	22324.7	0.00960841	0.00873387	0.00917114	-1.10013	-0.041445	0.378227	0.407896	Field2:F19:3	yhbX	b3173	putative alkaline phosphatase I	Putative enzymes	Not classified	AE000398	1789564
3276	41826.1	37503.5	0.015286	0.0138964	0.0145912	-1.1	-0.0413931	0.310728	0.303358	Field3:G3:3	gloA	b1651	lactoylglutathione lyase	Central intermediary metabolism	Central intermediary metabolism: Pool, multipurpose conversions	AE000260	1787940
774	108568	90703.9	0.0385662	0.035069	0.0368176	-1.09972	-0.0412837	0.208382	0.217844	Field1:L1:1	ptsH	b2415	PTS system protein HPr	Transport and binding proteins	Transport of small molecules: Carbohydrates, organic acids, alcohols	AE000329	1788755
3592	78757.6	68399.8	0.0289724	0.0263462	0.0276593	-1.09968	-0.0412656	0.265723	0.274415	Field3:O10:2	b2384	b2384	orf, hypothetical protein	Hypothetical, unclassified, unknown	Unknown	AE000326	1788727
4009	1.47651e+06	1.22777e+06	0.511942	0.465667	0.488805	-1.09937	-0.0411455	0.443589	0.495822	Field3:B19:2	yhjD	b3522	orf, hypothetical protein	Hypothetical, unclassified, unknown	Unknown	AE000428	1789939
3493	19463	16225.3	0.00711638	0.00647316	0.00679477	-1.09937	-0.041143	0.356003	0.349162	Field3:I10:1	yohL	b2105	orf, hypothetical protein	Hypothetical, unclassified, unknown	Unknown	AE000299	1788422
392	184447	157138	0.0628199	0.0571442	0.0599821	-1.09932	-0.0411252	0.63994	0.705714	Field1:O2:1	b4285	b4285	putative transposase	Phage, transposon, or plasmid	Not classified	AE000499	1790737
1728	86169.4	70537.1	0.0310318	0.0282391	0.0296354	-1.0989	-0.040957	0.299399	0.281607	Field2:O23:2	argS	b1876	arginine tRNA synthetase	Translation, post-translational modification	Aminoacyl tRNA synthetases, tRNA modification	AE000281	1788184
2299	12766.5	11075.2	0.00473121	0.00430597	0.00451859	-1.09876	-0.040901	0.400118	0.441797	Field2:E24:4	lipB	b0630	protein of lipoate biosynthesis	Biosynthesis of cofactors, prosthetic groups and carriers	Biosynthesis of cofactors, carriers: Lipoate	AE000167	1786848
4124	30400	25721.9	0.0111745	0.0101703	0.0106724	-1.09874	-0.040894	0.366263	0.386745	Field3:H23:3	yiiR	b3921	orf, hypothetical protein	Hypothetical, unclassified, unknown	Unknown	AE000466	1790355
3024	57769.5	49303.4	0.0209111	0.0190334	0.0199722	-1.09865	-0.0408604	0.0262568	0.0223781	Field2:P12:4	ycfT	b1115	orf, hypothetical protein	Hypothetical, unclassified, unknown	Unknown	AE000212	1787359
2938	57846.8	49729	0.0208091	0.0189412	0.0198751	-1.09862	-0.0408457	0.0147034	0.0134361	Field2:D16:3	ycaL	b0909	putative heat shock protein	Putative factors	Not classified	AE000193	1787138
929	107869	92388.3	0.0382753	0.0348453	0.0365603	-1.09844	-0.0407752	0.11408	0.114257	Field1:B17:2	ybbY	b0513	putative transport	Putative transport proteins	Not classified	AE000157	1786723
51	31665.9	27037.9	0.0114003	0.0103795	0.0108899	-1.09835	-0.0407418	0.00315661	0.00408823	Field1:E13:1	glk	b2388	glucokinase	Carbon compound catabolism	Degradation of small molecules: Carbon compounds	AE000327	1788732
1512	24738.3	21005.2	0.00903433	0.00822576	0.00863005	-1.0983	-0.0407201	0.212417	0.206465	Field1:P18:4	rna	b0611	RNase I, cleaves phosphodiester bond between any two nucleotides	Transcription, RNA processing and degradation	Degradation of RNA	AE000166	1786828
350	342801	310193	0.128228	0.116773	0.122501	-1.0981	-0.0406416	0.49119	0.555319	Field1:K15:4	trs5_4	b1331	IS5 transposase	Phage, transposon, or plasmid	Transposon-related functions	AE000231	1787592
1379	18067	15483.7	0.00665051	0.00605795	0.00635423	-1.09782	-0.0405297	0.306099	0.315046	Field1:F10:3	nuoL	b2278	NADH dehydrogenase I chain L	Energy metabolism	Energy metabolism, carbon: Aerobic respiration	AE000317	1788614
2584	23710.4	19953.6	0.00869398	0.00791954	0.00830676	-1.09779	-0.0405184	0.354827	0.353677	Field2:P21:3	yrfF	b3398	putative dehydrogenase	Putative enzymes	Not classified	AE000415	1789801
2256	33598.6	28116.2	0.0121586	0.011077	0.0116178	-1.09765	-0.040464	0.185963	0.180791	Field2:O12:4	aceA	b4015	isocitrate lyase	Central intermediary metabolism	Central intermediary metabolism: Glyoxylate bypass	AE000474	1790445
2379	20422.3	17282.5	0.0073751	0.00671908	0.00704709	-1.09763	-0.0404579	0.139364	0.14461	Field2:F19:1	b0011	b0011	putative oxidoreductase	Putative enzymes	Not classified	AE000112	1786193
1451	9920.34	8677.1	0.00356976	0.00325246	0.00341111	-1.09756	-0.0404274	0.349244	0.326691	Field1:F4:4	yhjA	b3518	putative cytochrome C peroxidase (EC 1.11.1)	Putative enzymes	Not classified	AE000428	1789935
2449	26219.2	22450.7	0.00942059	0.00858509	0.00900284	-1.09732	-0.0403334	0.0074985	0.00687315	Field2:B13:2	feaB	b1385	phenylacetaldehyde dehydrogenase	Carbon compound catabolism	Degradation of small molecules: Carbon compounds	AE000235	1787650
3040	37793.8	32028.5	0.0136824	0.0124697	0.0130761	-1.09726	-0.0403081	0.0614481	0.0597943	Field2:P16:4	b1146	b1146	orf, hypothetical protein	Hypothetical, unclassified, unknown	Unknown	AE000214	1787392
1673	40518.4	34924.6	0.0148134	0.0135009	0.0141571	-1.09722	-0.0402923	0.245334	0.273088	Field2:A11:2	map	b0168	methionine aminopeptidase	Translation, post-translational modification	Proteins - translation and modification	AE000126	1786364
1341	43598.4	37100.8	0.0166053	0.0151365	0.0158709	-1.09703	-0.0402195	0.65808	0.727503	Field1:J24:2	b1588	b1588	putative oxidoreductase, major subunit	Putative enzymes	Not classified	AE000254	1787871
1342	18808.4	15807.8	0.00684365	0.00623904	0.00654135	-1.09691	-0.0401699	0.232286	0.227156	Field1:L24:2	b1590	b1590	putative DMSO reductase anchor subunit	Putative enzymes	Degradation of small molecules: Carbon compounds	AE000254	1787873
371	18188.8	15045.6	0.00648604	0.00591526	0.00620065	-1.09649	-0.0400058	0.166688	0.177964	Field1:E21:4	b2430	b2430	putative beta-lactamase	Putative enzymes	Not classified	AE000330	1788770
698	15694.4	13133.8	0.00563886	0.0051427	0.00539078	-1.09648	-0.0400004	0.0832936	0.0892122	Field1:C8:4	cydD	b0887	ATP-binding component of cytochrome-related transport, Zn sensitive	Transport and binding proteins	Not classified	AE000190	1787113
237	21782.4	19095.6	0.00800173	0.00729884	0.00765028	-1.0963	-0.03993	0.261442	0.267273	Field1:I11:3	yojN	b2216	putative 2-component sensor protein	Putative regulatory proteins	Not classified	AE000310	1788545
349	21615.9	19120.6	0.00792022	0.00722483	0.00757252	-1.09625	-0.0399092	0.264031	0.272226	Field1:I15:4	pspE	b1308	phage shock protein	Phage, transposon, or plasmid	Phage-related functions and prophages	AE000229	1787567
632	23412.8	20472.5	0.0082996	0.00757121	0.00793541	-1.0962	-0.0398917	0.319139	0.30291	Field1:O14:3	yaaJ	b0007	inner membrane transport protein	Putative transport proteins	Transport of small molecules: Amino acids, amines	AE000111	1786188
3439	8909.86	3743.99	0.00331544	0.00147534	0.00239539	-1.09581	-0.0397367	0.00866165	0.00117032	Field3:M19:4	b1970	b1970	orf, hypothetical protein	Hypothetical, unclassified, unknown	Unknown	AE000288	1788281
2721	27597.7	23573.3	0.00999883	0.00912458	0.0095617	-1.09581	-0.0397362	0.0694117	0.0697931	Field2:B10:1	ykfA	b0253	putative GTP-binding protein	Hypothetical, unclassified, unknown	Not classified	AE000133	1786447
2280	54480.4	47641.7	0.0199801	0.0182373	0.0191087	-1.09556	-0.0396364	0.223954	0.228505	Field2:O18:4	nadC	b0109	quinolinate phosphoribosyltransferase	Biosynthesis of cofactors, prosthetic groups and carriers	Biosynthesis of cofactors, carriers: Pyridine nucleotide	AE000120	1786299
746	11308.3	9496.67	0.00408055	0.0037254	0.00390297	-1.09533	-0.039546	0.10007	0.104086	Field1:C20:4	araH_2	b1898	high-affinity L-arabinose transport system; membrane protein, fragment 2	Transport and binding proteins	Transport of small molecules: Carbohydrates, organic acids, alcohols	AE000283	1788208
2783	11662.9	9697.77	0.0041531	0.00379174	0.00397242	-1.0953	-0.0395343	0.197508	0.184545	Field2:N24:1	b0395	b0395	orf, hypothetical protein	Hypothetical, unclassified, unknown	Unknown	AE000145	1786594
2432	84649.6	75214.1	0.030955	0.0282622	0.0296086	-1.09528	-0.0395245	0.216828	0.217332	Field2:P7:2	ycgC	b1198	putative PTS system enzyme I	Putative transport proteins	Not classified	AE000218	1787448
907	40510.2	35176.1	0.0145933	0.0133281	0.0139607	-1.09493	-0.0393861	0.0912384	0.102491	Field1:F11:2	fecB	b4290	citrate-dependent iron transport, periplasmic protein	Transport and binding proteins	Transport of small molecules: Cations	AE000499	1790742
1630	11940.4	9623.22	0.00443209	0.00404836	0.00424023	-1.09479	-0.0393295	0.648579	0.563418	Field2:K23:1	uvrC	b1913	excinuclease ABC, subunit C; repair of UV damage to DNA	DNA replication, repair, restriction/modification	Degradation of DNA	AE000284	1788221
1326	547221	459771	0.194514	0.177675	0.186095	-1.09477	-0.0393241	0.05631	0.0508374	Field1:L20:2	ldhA	b1380	fermentative D-lactate dehydrogenase, NAD-dependent	Energy metabolism	Energy metabolism, carbon: Fermentation	AE000235	1787645
1439	11475.3	9731.43	0.00412661	0.00376971	0.00394816	-1.09468	-0.0392857	0.115538	0.119277	Field1:N24:3	yhaI	b3104	putative cytochrome	Putative enzymes	Not classified	AE000392	1789491
4091	33332.9	28514.7	0.0122223	0.0111665	0.0116944	-1.09455	-0.0392352	0.34863	0.349421	Field3:F15:3	ubiE	b3833	2-octaprenyl-6-methoxy-1,4-benzoquinone --> 2-octaprenyl-3-methyl-6-methoxy-1,4-benzoquinone	Biosynthesis of cofactors, prosthetic groups and carriers	Biosynthesis of cofactors, carriers: Menaquinone, ubiquinone	AE000459	2367307
355	161639	144962	0.0600385	0.0548622	0.0574504	-1.09435	-0.0391566	0.426861	0.471771	Field1:E17:4	trs5_5	b1370	IS5 transposase	Phage, transposon, or plasmid	Transposon-related functions	AE000234	1787634
2294	20516.6	16454.9	0.00733791	0.00670634	0.00702212	-1.09417	-0.0390867	0.476741	0.418949	Field2:K22:4	entC	b0593	isochorismate hydroxymutase 2, enterochelin biosynthesis	Biosynthesis of cofactors, prosthetic groups and carriers	Biosynthesis of cofactors, carriers: Enterochelin	AE000165	1786809
813	38087	32930.8	0.0136285	0.0124591	0.0130438	-1.09386	-0.0389625	0.0458668	0.049968	Field1:J11:1	trkA	b3290	transport of potassium	Transport and binding proteins	Transport of small molecules: Cations	AE000407	1789685
1769	12260.2	10775.2	0.00449034	0.00410546	0.0042979	-1.09375	-0.0389179	0.232067	0.241041	Field2:A11:3	degQ	b3234	serine endoprotease	Carbon compound catabolism	Degradation of proteins, peptides, glyco	AE000402	1789629
508	26256.5	22351.4	0.00945531	0.0086454	0.00905035	-1.09368	-0.0388904	0.0092917	0.0106478	Field1:G8:2	smpA	b2617	small membrane protein A	Hypothetical, unclassified, unknown	Inner membrane	AE000347	1788970
2369	35973	30064.3	0.0129506	0.0118441	0.0123973	-1.09342	-0.0387879	0.157432	0.159602	Field2:B17:1	coaA	b3974	pantothenate kinase	Biosynthesis of cofactors, prosthetic groups and carriers	Biosynthesis of cofactors, carriers: Pantothenate	AE000471	1790409
99	15242.6	13420.7	0.00538249	0.00492365	0.00515307	-1.09319	-0.0386959	0.436447	0.414687	Field1:E1:2	xylA	b3565	D-xylose isomerase	Carbon compound catabolism	Degradation of small molecules: Carbon compounds	AE000433	1789988
3932	337477	287786	0.118632	0.108522	0.113577	-1.09315	-0.0386814	0.327123	0.331317	Field3:H23:1	yheD	b3323	putative export protein A for general secretion pathway (GSP)	Putative transport proteins	Not classified	AE000409	1789720
1054	17973.1	15308.3	0.0064578	0.00590759	0.0061827	-1.09314	-0.0386742	0.0339055	0.032868	Field1:L23:3	ytfS	b4229	putative ATP-binding component of a transport system	Putative transport proteins	Not classified	AE000494	1790676
1016	25948.7	22558.3	0.00936373	0.00856598	0.00896486	-1.09313	-0.0386717	0.0221525	0.0241736	Field1:P13:3	yhdY	b3270	putative transport system permease protein	Putative transport proteins	Not classified	AE000406	1789671
2055	20147.3	17320.8	0.00733393	0.00670925	0.00702159	-1.09311	-0.0386623	0.125113	0.125087	Field2:M10:2	pgpB	b1278	non-essential phosphatidylglycerophosphate phosphatase, membrane bound	Fatty acid and phospholipid metabolism	Macromolecule synthesis, modification: Phospholipids	AE000226	1787534
138	32246.4	27581.5	0.0114985	0.0105221	0.0110103	-1.09279	-0.0385378	0.109955	0.114656	Field1:C11:2	phoP	b1130	transcriptional regulatory protein	Regulatory function	Global regulatory functions	AE000213	1787375
279	39247.6	33015	0.0140302	0.0128402	0.0134352	-1.09268	-0.0384921	0.0373546	0.0406218	Field1:M21:3	yhjB	b3520	putative regulator	Putative regulatory proteins	Not classified	AE000428	1789937
1963	100762	86483.5	0.0368898	0.0337702	0.03533	-1.09238	-0.0383726	0.237027	0.241654	Field2:E12:1	glnA	b3870	glutamine synthetase	Amino acid biosynthesis	Amino acid biosynthesis: Glutamine	AE000462	1790301
334	10498.2	9220.47	0.0038033	0.00348168	0.00364249	-1.09237	-0.0383707	0.106582	0.103732	Field1:K11:4	tolR	b0738	putative inner membrane protein, involved in the tonB-independent uptake of group A colicins	Phage, transposon, or plasmid	Not classified	AE000177	1786959
2570	38228.1	32843.2	0.0137679	0.0126041	0.013186	-1.09234	-0.0383569	0.00794999	0.00686621	Field2:D19:3	yhbW	b3160	putative enzyme	Putative enzymes	Not classified	AE000397	1789551
3564	21552.7	18896	0.00802813	0.00734973	0.00768893	-1.0923	-0.0383428	0.469208	0.523465	Field3:G4:2	dedA	b2317	orf, hypothetical protein	Hypothetical, unclassified, unknown	Unknown	AE000320	1788656
2336	32349.2	26752.6	0.011434	0.0104687	0.0109513	-1.09221	-0.0383048	0.329297	0.353736	Field2:P7:1	menD	b2264	2-oxoglutarate decarboxylase; SHCHC synthase	Biosynthesis of cofactors, prosthetic groups and carriers	Biosynthesis of cofactors, carriers: Menaquinone, ubiquinone	AE000316	1788599
3105	59375.5	51285.6	0.0211653	0.0193799	0.0202726	-1.09213	-0.0382727	0.0651849	0.0680012	Field3:A9:1	b1310	b1310	putative transport periplasmic protein	Putative transport proteins	Not classified	AE000229	1787569
378	53176	45767.6	0.0192401	0.017619	0.0184296	-1.09201	-0.0382256	0.0195288	0.0175894	Field1:C23:4	yi22_4	b2860	IS2 hypothetical protein	Phage, transposon, or plasmid	Transposon-related functions	AE000369	1789224
802	52642.9	44864.6	0.0186464	0.0170771	0.0178618	-1.09189	-0.0381794	0.126053	0.122187	Field1:D9:1	b2970	b2970	putative general secretion pathway for protein export (GSP)	Putative transport proteins	Not classified	AE000379	1789341
3251	77039.8	65403.3	0.0278662	0.0255284	0.0266973	-1.09158	-0.0380544	0.0546382	0.0582758	Field3:E21:2	b1601	b1601	putative transport protein	Putative transport proteins	Not classified	AE000255	1787885
1702	56716.7	48448.5	0.0207295	0.0189907	0.0198601	-1.09156	-0.0380474	0.215027	0.215025	Field2:K17:2	asnS	b0930	asparagine tRNA synthetase	Translation, post-translational modification	Aminoacyl tRNA synthetases, tRNA modification	AE000195	1787161
620	327536	281090	0.117583	0.107751	0.112667	-1.09125	-0.0379232	0.0188559	0.0184464	Field1:G12:3	b3051	b3051	putative membrane protein	putative membrane protein	Not classified	AE000386	1789430
3449	22593.3	19086.5	0.008359	0.00766033	0.00800967	-1.09121	-0.0379069	0.498508	0.502553	Field3:A23:4	erfK	b1990	orf, hypothetical protein	Hypothetical, unclassified, unknown	Unknown	AE000291	1788299
2493	27888.9	23068.8	0.0100756	0.0092339	0.00965475	-1.09115	-0.0378854	0.331607	0.311409	Field2:J23:2	atoD	b2221	acetyl-CoA:acetoacetyl-CoA transferase alpha subunit	Fatty acid and phospholipid metabolism	Degradation of small molecules: Fatty acids	AE000311	1788551
3130	40664.5	34315.3	0.0141498	0.0129683	0.0135591	-1.0911	-0.0378665	0.436462	0.477856	Field3:C15:1	b1365	b1365	orf, hypothetical protein	Hypothetical, unclassified, unknown	Unknown	AE000233	1787628
1546	37244.3	31513.7	0.013278	0.012172	0.012725	-1.09087	-0.0377717	0.142527	0.145471	Field2:C3:1	ruvB	b1860	Holliday junction helicase subunit A; branch migration; repair	DNA replication, repair, restriction/modification	DNA - replication, repair, restriction/modification	AE000280	1788167
195	32774.3	28364.7	0.0116376	0.0106685	0.011153	-1.09083	-0.0377575	0.146137	0.147653	Field1:E1:3	ylcA	b0571	putative 2-component transcriptional regulator	Putative regulatory proteins	Not classified	AE000162	1786784
1911	32045.6	27285.5	0.0116557	0.0106856	0.0111707	-1.09079	-0.037742	0.151903	0.153894	Field2:M21:4	dsdA	b2366	D-serine dehydratase (deaminase)	Carbon compound catabolism	Degradation of small molecules: Amino acids	AE000324	1788708
339	10396.5	9188.02	0.00378544	0.00347051	0.00362797	-1.09075	-0.0377232	0.145272	0.143047	Field1:E13:4	lit	b1139	phage T4 late gene expression; at locus of e14 element	Phage, transposon, or plasmid	Phage-related functions and prophages	AE000214	1787385
75	21427.9	18498.2	0.00778058	0.00713374	0.00745716	-1.09067	-0.0376946	0.0735959	0.0669143	Field1:E19:1	galR	b2837	repressor of galETK operon	Regulatory function	Degradation of small molecules: Carbon compounds	AE000367	1789202
3657	9113.19	7927.66	0.00330936	0.00303434	0.00317185	-1.09064	-0.0376802	0.120265	0.1167	Field3:A4:3	yfiQ	b2584	orf, hypothetical protein	Hypothetical, unclassified, unknown	Unknown	AE000344	1788938
3029	30734.8	26617.1	0.011041	0.0101236	0.0105823	-1.09062	-0.0376749	0.0180112	0.0202725	Field2:J14:4	ymfA	b1122	orf, hypothetical protein	Hypothetical, unclassified, unknown	Unknown	AE000212	1787366
574	9300.95	8154.41	0.00350462	0.0032143	0.00335946	-1.09032	-0.037554	0.581096	0.673469	Field1:K24:2	fimG	b4319	fimbrial morphology	Cell structure	Surface structures	AE000502	1790774
2289	62800.6	52303.5	0.0228946	0.0209987	0.0219466	-1.09029	-0.0375419	0.396334	0.371862	Field2:A22:4	ispA	b0421	geranyltranstransferase (farnesyldiphosphate synthase)	Biosynthesis of cofactors, prosthetic groups and carriers	Biosynthesis of cofactors, carriers: Menaquinone, ubiquinone	AE000148	1786623
146	12123.8	10171.9	0.00436054	0.00399951	0.00418003	-1.09027	-0.0375333	0.13106	0.135333	Field1:C13:2	suhB	b2533	enhances synthesis of sigma32 in mutant; extragenic suppressor, may modulate RNAse III lethal action	Cell processes	Global regulatory functions	AE000339	1788882
1411	25360.5	21681.1	0.00912682	0.00837159	0.00874921	-1.09021	-0.0375115	0.00324393	0.0027297	Field1:F18:3	hycB	b2724	probable small subunit of hydrogenase-3, iron-sulfur protein (part of formate hydrogenlyase (FHL) complex)	Putative enzymes	Energy metabolism, carbon: Fermentation	AE000356	1789079
1423	44383.6	36874.3	0.0158578	0.0145467	0.0152022	-1.09013	-0.0374778	0.18985	0.186278	Field1:N20:3	ygfS	b2886	putative oxidoreductase, Fe-S subunit	Putative enzymes	Not classified	AE000372	1789252
1268	50874.3	42372.5	0.0185766	0.0170434	0.01781	-1.08996	-0.0374107	0.423028	0.399786	Field1:H6:2	dniR	b0211	transcriptional regulator for nitrite reductase (cytochrome c552)	Regulatory function	Energy metabolism, carbon: Anaerobic respiration	AE000130	1786405
851	184457	152645	0.0666974	0.0612018	0.0639496	-1.08979	-0.0373445	0.350107	0.327692	Field1:F21:1	xylH	b3568	putative xylose transport, membrane component	Putative transport proteins	Not classified	AE000434	1789992
800	1.6219e+06	1.36742e+06	0.560519	0.51435	0.537435	-1.08976	-0.0373316	0.520144	0.588013	Field1:P7:1	nupG	b2964	transport of nucleosides, permease protein	Transport and binding proteins	Transport of small molecules: Nucleosides, purines, pyrimidines	AE000379	1789336
959	65207.8	55885	0.0235801	0.0216382	0.0226091	-1.08975	-0.037325	0.030864	0.0348487	Field1:N23:2	b1451	b1451	putative outer membrane receptor for iron transport	Putative transport proteins	Not classified	AE000242	1787723
1526	11589.4	9886.39	0.00432871	0.00397224	0.00415047	-1.08974	-0.0373233	0.566458	0.588261	Field1:L22:4	mfd	b1114	transcription-repair coupling factor; mutation frequency decline	DNA replication, repair, restriction/modification	DNA - replication, repair, restriction/modification	AE000211	1787357
343	17896.5	15858.3	0.00649293	0.00595931	0.00622612	-1.08954	-0.037245	0.175783	0.182433	Field1:M13:4	pin	b1158	inversion of adjacent DNA; at locus of e14 element	Phage, transposon, or plasmid	Phage-related functions and prophages	AE000214	1787404
2579	57685	47863.6	0.0206549	0.0189599	0.0198074	-1.0894	-0.0371862	0.231665	0.226969	Field2:F21:3	yrdA	b3279	putative transferase	Putative enzymes	Not classified	AE000406	1789673
4201	21788.3	18491.8	0.00789264	0.00724745	0.00757005	-1.08902	-0.0370371	0.125053	0.127366	Field3:B19:4	yjfO	b4189	orf, hypothetical protein	Hypothetical, unclassified, unknown	Unknown	AE000491	1790633
2878	26045.4	22106.9	0.00959709	0.0088132	0.00920514	-1.08895	-0.0370062	0.434442	0.436868	Field2:L24:2	ybfE	b0685	orf, hypothetical protein	Hypothetical, unclassified, unknown	Unknown	AE000172	1786901
2137	98124.4	84717.8	0.034998	0.0321442	0.0335711	-1.08878	-0.0369415	0.0610378	0.0593232	Field2:A8:3	ybhC	b0772	putative pectinesterase	Hypothetical, unclassified, unknown	Not classified	AE000180	1786989
2648	18937.4	16138	0.0069905	0.00642077	0.00670563	-1.08873	-0.036921	0.439304	0.445714	Field2:P13:4	ppdC	b2823	prepilin peptidase dependent protein C	Putative enzymes	Not classified	AE000366	1789187
526	17442.8	15322.1	0.00645355	0.00592858	0.00619107	-1.08855	-0.0368475	0.430406	0.465287	Field1:K12:2	mreD	b3249	rod shape-determining protein	Cell processes	Murein sacculus, peptidoglycan	AE000404	1789647
2542	214035	190431	0.0778745	0.0715403	0.0747074	-1.08854	-0.0368443	0.182948	0.183605	Field2:L11:3	b2878	b2878	putative oxidoreductase, Fe-S subunit	Putative enzymes	Not classified	AE000371	1789243
631	44881.6	38402	0.0160614	0.0147588	0.0154101	-1.08826	-0.0367346	0.0148247	0.0136581	Field1:M14:3	yjjP	b4364	putative structural protein	Putative cell structure	Not classified	AE000507	1790826
1105	85768.5	74209.7	0.030983	0.0284755	0.0297292	-1.08806	-0.0366528	0.0980709	0.0877563	Field1:B13:4	nfnB	b0578	oxygen-insensitive NAD(P)H nitroreductase	Cell processes	Drug/analog sensitivity	AE000163	1786792
102	38948.8	33838.1	0.0139485	0.0128248	0.0133867	-1.08762	-0.036478	0.0664919	0.0680873	Field1:K1:2	lyxK	b3580	L-xylulose kinase, cryptic	Carbon compound catabolism	Degradation of small molecules: Carbon compounds	AE000435	1790005
1611	35250.7	29828.8	0.0126787	0.01166	0.0121694	-1.08737	-0.0363765	0.120136	0.119124	Field2:E19:1	dnaT	b4362	DNA biosynthesis; primosomal protein i	DNA replication, repair, restriction/modification	DNA - replication, repair, restriction/modification	AE000507	1790824
3257	19165.5	16526.4	0.00707555	0.00650747	0.00679151	-1.0873	-0.0363482	0.423397	0.449421	Field3:A23:2	b1625	b1625	orf, hypothetical protein	Hypothetical, unclassified, unknown	Unknown	AE000258	1787912
3253	122469	104260	0.0454172	0.041778	0.0435976	-1.08711	-0.0362727	0.53051	0.540426	Field3:I21:2	ydgB	b1606	putative oxidoreductase	Putative enzymes	Not classified	AE000256	1787891
922	39903.6	34580.5	0.0143977	0.0132455	0.0138216	-1.08699	-0.0362262	0.0104718	0.0100832	Field1:D15:2	mhpT	b0353	putative transport protein	Putative transport proteins	Not classified	AE000142	1786549
855	31020.9	26585.2	0.0112565	0.0103577	0.0108071	-1.08677	-0.0361394	0.098374	0.0960405	Field1:N21:1	gltS	b3653	glutamate transport	Transport and binding proteins	Transport of small molecules: Amino acids, amines	AE000442	1790085
790	40759.1	35398.1	0.014481	0.0133252	0.0139031	-1.08674	-0.0361255	0.160907	0.16243	Field1:L5:1	srlE	b2703	PTS system, glucitol/sorbitol-specific IIB component and second of two IIC components	Transport and binding proteins	Transport of small molecules: Carbohydrates, organic acids, alcohols	AE000354	1789055
172	9722.14	8603.94	0.0035508	0.00326764	0.00340922	-1.08665	-0.0360915	0.224883	0.230238	Field1:G19:2	creB	b4398	catabolic regulation response regulator	Regulatory function	Global regulatory functions	AE000510	1790860
2681	64611.7	54017.1	0.0246139	0.022652	0.023633	-1.08661	-0.0360737	0.730559	0.741861	Field2:B23:4	yadH	b0128	orf, hypothetical protein	Hypothetical, unclassified, unknown	Unknown	AE000122	1786320
823	36992.2	31597.4	0.0132596	0.0122038	0.0127317	-1.08651	-0.0360335	0.00315861	0.00286185	Field1:N13:1	gntT	b3415	high-affinity transport of gluconate / gluconate permease	Transport and binding proteins	Transport of small molecules: Carbohydrates, organic acids, alcohols	AE000417	1789820
422	43673.4	38097.9	0.0155388	0.0143031	0.014921	-1.08639	-0.0359875	0.167766	0.169867	Field1:K10:1	bolA	b0435	possible regulator of murein genes	Cell processes	Murein sacculus, peptidoglycan	AE000149	1786638
2316	37738.9	32937.9	0.0136784	0.0125912	0.0131348	-1.08634	-0.0359662	0.159393	0.160821	Field2:H3:1	grxB	b1064	glutaredoxin 2	Biosynthesis of cofactors, prosthetic groups and carriers	Biosynthesis of cofactors, carriers: Thioredoxin, glutaredoxin, glutathione	AE000207	1787303
329	67360.7	59590.1	0.0242718	0.0223447	0.0233082	-1.08624	-0.0359271	0.183852	0.182758	Field1:A11:4	nfrA	b0568	bacteriophage N4 receptor, outer membrane protein	Phage, transposon, or plasmid	Phage-related functions and prophages	AE000161	1786780
1882	23066.3	20236.1	0.00836532	0.00770148	0.0080334	-1.0862	-0.0359085	0.0801681	0.0766241	Field2:C15:4	dadX	b1190	alanine racemase 2, catabolic	Carbon compound catabolism	Degradation of small molecules: Amino acids	AE000217	1787439
184	299217	260082	0.105961	0.0975648	0.101763	-1.08606	-0.0358522	0.263791	0.254697	Field1:O21:2	ykgD	b0305	putative ARAC-type regulatory protein	Putative regulatory proteins	Not classified	AE000137	1786496
3730	24081.3	20670.3	0.00878049	0.00808496	0.00843273	-1.08603	-0.0358408	0.204857	0.20333	Field3:C22:3	ygcK	b2759	orf, hypothetical protein	Hypothetical, unclassified, unknown	Unknown	AE000359	1789117
1618	18272.5	15268.9	0.00672192	0.00618972	0.00645582	-1.08598	-0.0358226	0.516397	0.484634	Field2:C21:1	sbcC	b0397	ATP-dependent dsDNA exonuclease	DNA replication, repair, restriction/modification	Degradation of DNA	AE000146	1786597
437	88745.5	76225.3	0.0319171	0.0293944	0.0306558	-1.08582	-0.0357598	0.0192853	0.0211921	Field1:I14:1	ompX	b0814	outer membrane protein X	Cell structure	Outer membrane constituents	AE000183	1787034
1479	25351.9	22634.4	0.00922359	0.00849462	0.0088591	-1.08582	-0.0357559	0.240099	0.243904	Field1:N10:4	hydG	b4004	response regulator of hydrogenase 3 activity (sensor HydH)	Regulatory function	Energy metabolism, carbon: Fermentation	AE000473	1790437
868	15210.6	13630.8	0.00543512	0.00500699	0.00522105	-1.08551	-0.0356321	0.432023	0.403885	Field1:H1:2	pstS	b3728	high-affinity phosphate-specific transport system; periplasmic phosphate-binding protein	Transport and binding proteins	Transport of small molecules: Anions	AE000449	2367271
2658	51330.8	44289	0.0185833	0.0171237	0.0178535	-1.08524	-0.0355276	0.0389615	0.03673	Field2:D17:4	yaaH	b0010	orf, hypothetical protein	Hypothetical, unclassified, unknown	Unknown	AE000111	1786191
3646	33547.9	29622.9	0.0124663	0.0114881	0.0119772	-1.08516	-0.035492	0.476152	0.522127	Field3:K24:2	yphA	b2543	orf, hypothetical protein	Hypothetical, unclassified, unknown	Unknown	AE000340	1788893
3839	37823.2	33663.2	0.0143505	0.0132248	0.0137877	-1.08512	-0.0354781	0.652262	0.764693	Field3:M24:4	ygiM	b3055	orf, hypothetical protein	Hypothetical, unclassified, unknown	Unknown	AE000387	1789435
366	332617	290966	0.124339	0.114588	0.119463	-1.0851	-0.0354694	0.539598	0.604467	Field1:K19:4	trs5_8	b2192	IS5 transposase	Phage, transposon, or plasmid	Transposon-related functions	AE000308	1788518
85	27790.8	23457.7	0.00994094	0.00916334	0.00955214	-1.08486	-0.0353737	0.0843812	0.0900354	Field1:I21:1	ebgC	b3077	evolved beta-D-galactosidase, beta subunit; cryptic gene	Carbon compound catabolism	Degradation of small molecules: Carbon compounds	AE000389	1789458
2245	29664	26817	0.010819	0.00997307	0.010396	-1.08482	-0.0353588	0.38034	0.371593	Field2:I10:4	wecC	b3787	UDP-N-acetyl-D-mannosaminuronic acid dehydrogenase; synthesis of enterobacterial common antigen (ECA)	Central intermediary metabolism	Central intermediary metabolism: Sugar-nucleotide biosynthesis, conversions	AE000455	2367284
3849	15734.6	13922.6	0.00569734	0.00525326	0.0054753	-1.08453	-0.0352435	0.136231	0.142943	Field3:B3:1	ygjN	b3083	orf, hypothetical protein	Hypothetical, unclassified, unknown	Unknown	AE000390	1789465
3927	80179	68587.3	0.029619	0.027315	0.028467	-1.08435	-0.0351689	0.482934	0.490653	Field3:N21:1	smg	b3284	orf, hypothetical protein	Hypothetical, unclassified, unknown	Unknown	AE000407	1789679
521	15655.9	14372.7	0.00574902	0.00530232	0.00552567	-1.08425	-0.035128	0.457872	0.43907	Field1:A12:2	dacB	b3182	D-alanyl-D-alanine carboxypeptidase, fraction B; penicillin-binding protein 4	Cell structure	Murein sacculus, peptidoglycan	AE000399	1789573
719	54182.8	48485.1	0.0198226	0.018283	0.0190528	-1.08421	-0.0351128	0.25232	0.255575	Field1:M12:4	kch	b1250	putative potassium channel protein	Putative transport proteins	Not classified	AE000223	1787503
3840	29805.9	26615.7	0.0111964	0.0103286	0.0107625	-1.08402	-0.035036	0.595649	0.699744	Field3:O24:4	ygiG	b3058	putative kinase	Putative enzymes	Not classified	AE000387	1789438
1632	150557	121481	0.053626	0.0494727	0.0515493	-1.08395	-0.0350099	0.519537	0.458948	Field2:O23:1	sbcB	b2011	exonuclease I, 3' --> 5' specific; deoxyribophosphodiesterase	DNA replication, repair, restriction/modification	Degradation of DNA	AE000292	1788321
675	36437	32068.8	0.0129296	0.0119286	0.0124291	-1.08391	-0.0349937	0.337085	0.324627	Field1:E2:4	pnuC	b0751	required for NMN transport	Transport and binding proteins	Transport of small molecules: Nucleosides, purines, pyrimidines	AE000177	1786965
1397	26213.6	23016.6	0.00953702	0.00879886	0.00916794	-1.08389	-0.0349864	0.118586	0.11541	Field1:J14:3	hyfG	b2487	hydrogenase 4 subunit	Energy metabolism	Energy metabolism, carbon: Anaerobic respiration	AE000335	1788832
2384	22498.1	19216.3	0.0081277	0.00749901	0.00781336	-1.08384	-0.0349634	0.106357	0.104135	Field2:P19:1	yahI	b0323	putative kinase (EC 2.7.2.2).	Putative enzymes	Not classified	AE000139	1786516
2323	40105.4	34940.5	0.0144191	0.0133051	0.0138621	-1.08373	-0.0349208	0.0114587	0.0133132	Field2:F5:1	gst	b1635	glutathionine S-transferase	Biosynthesis of cofactors, prosthetic groups and carriers	Biosynthesis of cofactors, carriers: Thioredoxin, glutaredoxin, glutathione	AE000259	1787923
294	14823.3	12713.8	0.00528724	0.00488012	0.00508368	-1.08342	-0.034798	0.119762	0.110518	Field1:K1:4	yiiT	b3923	putative regulator	Putative regulatory proteins	Not classified	AE000467	1790358
2417	27929.7	24726.8	0.0102077	0.00942328	0.00981547	-1.08324	-0.0347237	0.219057	0.218393	Field2:B5:2	ybjX	b0877	putative enzyme	Putative enzymes	Not classified	AE000189	1787103
668	47789.8	40865.6	0.0171438	0.0158277	0.0164858	-1.08316	-0.0346912	0.210534	0.201432	Field1:G24:3	lnt	b0657	apolipoprotein N-acyltransferase, copper homeostasis protein, inner membrane	Transport and binding proteins	Transport of small molecules: Cations	AE000170	1786878
3866	32212	28178.1	0.0117283	0.0108292	0.0112788	-1.08302	-0.0346353	0.12908	0.125046	Field3:D7:1	yhaN	b3109	orf, hypothetical protein	Hypothetical, unclassified, unknown	Unknown	AE000392	1789496
3268	64495.1	57974	0.0234574	0.0216648	0.0225611	-1.08274	-0.034526	0.34895	0.325071	Field3:G1:3	slyB	b1641	putative outer membrane protein	putative membrane protein	Not classified	AE000259	1787929
2303	37710.3	31882.1	0.0135931	0.0125585	0.0130758	-1.08238	-0.0343795	0.219834	0.217566	Field2:M24:4	bioB	b0775	biotin synthesis, sulfur insertion?	Biosynthesis of cofactors, prosthetic groups and carriers	Biosynthesis of cofactors, carriers: Biotin	AE000180	1786992
2362	14285.3	12404.1	0.00522324	0.00482572	0.00502448	-1.08237	-0.0343776	0.253266	0.254956	Field2:D15:1	hemD	b3804	uroporphyrinogen III synthase	Biosynthesis of cofactors, prosthetic groups and carriers	Biosynthesis of cofactors, carriers: Heme, porphyrin	AE000456	1790236
2447	14274.7	12220	0.0051448	0.00475333	0.00494906	-1.08236	-0.0343704	0.0763503	0.0732808	Field2:N11:2	ydaJ	b1338	putative aminohydrolase (EC 3.5.1.14)	Putative enzymes	Not classified	AE000231	1787599
1134	68245.8	58879.1	0.0247374	0.0228564	0.0237969	-1.0823	-0.0343462	0.0650359	0.0618908	Field1:L19:4	flgJ	b1081	flagellar biosynthesis	Cell processes	Surface structures	AE000208	1787321
486	12652.2	10896.6	0.00448172	0.00414104	0.00431138	-1.08227	-0.034336	0.296939	0.310861	Field1:K2:2	rcsA	b1951	positive regulator for ctr capsule biosynthesis, positive transcription factor	Regulatory function	Surface polysaccharides and antigens	AE000287	1788262
554	11213.9	10132.2	0.00417203	0.00385553	0.00401378	-1.08209	-0.0342632	0.51543	0.592557	Field1:C20:2	rfaG	b3631	glucosyltransferase I; lipopolysaccharide core biosynthesis	Cell structure	Macromolecule metabolism: Lipopolysaccharide	AE000440	1790061
262	18862	16645.8	0.00684097	0.00632303	0.006582	-1.08191	-0.0341918	0.12364	0.126622	Field1:K17:3	ygiX	b3025	putative 2-component transcriptional regulator	Putative regulatory proteins	Not classified	AE000384	1789402
770	22759	20122.5	0.00802063	0.00741442	0.00771753	-1.08176	-0.034131	0.493445	0.491557	Field1:D1:1	fadL	b2344	transport of long-chain fatty acids; sensitivity to phage T2	Transport and binding proteins	Transport of small molecules: Carbohydrates, organic acids, alcohols	AE000323	1788686
256	36486.1	30912.1	0.0127571	0.0117932	0.0122752	-1.08174	-0.0341224	0.416372	0.457034	Field1:O15:3	ygcP	b2768	putative anti-terminator regulatory protein	Putative regulatory proteins	Not classified	AE000360	1789127
3019	92805.6	81325.2	0.0335015	0.0309723	0.0322369	-1.08166	-0.0340916	0.0230842	0.0230932	Field2:F12:4	ycfP	b1108	orf, hypothetical protein	Hypothetical, unclassified, unknown	Unknown	AE000211	1787351
2729	35851.8	30834	0.0132531	0.0122526	0.0127529	-1.08165	-0.0340883	0.483987	0.501739	Field2:B12:1	yagN	b0280	orf, hypothetical protein	Hypothetical, unclassified, unknown	Unknown	AE000135	2367102
1340	22573.2	18961.5	0.00818578	0.00756897	0.00787738	-1.08149	-0.0340232	0.370541	0.350928	Field1:H24:2	b1587	b1587	putative oxidoreductase, major subunit	Putative enzymes	Not classified	AE000254	1787870
783	52690.2	45617.1	0.0185601	0.0171636	0.0178618	-1.08136	-0.0339712	0.344196	0.353393	Field1:N3:1	lepB	b2568	leader peptidase (signal peptidase I)	Cell processes	Protein, peptide secretion	AE000343	1788921
2502	20318.6	18767.4	0.00743788	0.00687839	0.00715814	-1.08134	-0.0339626	0.505375	0.465302	Field2:L1:3	yfbT	b2293	putative phosphatase	Putative enzymes	Not classified	AE000318	1788630
1533	25527.1	22759.9	0.00983108	0.00909288	0.00946198	-1.08118	-0.0338998	0.727125	0.888469	Field1:J24:4	rnb	b1286	RNase II, mRNA degradation	Transcription, RNA processing and degradation	Degradation of RNA	AE000226	1787542
793	53941.7	46844.3	0.0190756	0.0176436	0.0183596	-1.08116	-0.0338914	0.242258	0.241937	Field1:B7:1	sdaC	b2796	probable serine transporter	Putative transport proteins	Transport of small molecules: Amino acids, amines	AE000363	1789160
152	99159.5	86038.3	0.0359278	0.0332344	0.0345811	-1.08104	-0.0338431	0.0840687	0.0823882	Field1:O13:2	csrA	b2696	carbon storage regulator; controls glycogen synthesis, gluconeogenesis, cell size and surface properties	Regulatory function	Global regulatory functions	AE000353	1789047
88	29924.7	25558.5	0.0108575	0.0100445	0.010451	-1.08094	-0.0338019	0.223487	0.218383	Field1:O21:1	exuR	b3094	negative regulator of exu regulon, exuT, uxaAC, and uxuB	Regulatory function	Degradation of small molecules: Carbon compounds	AE000391	1789480
2661	14175.6	11993.7	0.00495049	0.00457993	0.00476521	-1.08091	-0.0337897	0.426683	0.468535	Field2:J17:4	b0024	b0024	orf, hypothetical protein	Hypothetical, unclassified, unknown	Unknown	AE000113	1786207
2441	19689.6	17680.6	0.00712026	0.00658739	0.00685383	-1.08089	-0.0337829	0.392371	0.352135	Field2:B11:2	ycjM	b1309	putative polysaccharide hydrolase	Putative enzymes	Not classified	AE000229	1787568
659	107450	88195.4	0.0378216	0.0349925	0.036407	-1.08085	-0.0337647	0.411294	0.409118	Field1:E22:3	fes	b0585	enterochelin esterase	Transport and binding proteins	Transport of small molecules: Cations	AE000163	1786799
46	43925.8	39020.7	0.0158333	0.0146495	0.0152414	-1.08081	-0.0337483	0.211954	0.205167	Field1:K11:1	galS	b2151	mgl repressor, galactose operon inducer	Regulatory function	Degradation of small molecules: Carbon compounds	AE000304	1788474
2251	29569.7	26159.1	0.01069	0.00989278	0.0102914	-1.08059	-0.0336598	0.194412	0.182037	Field2:E12:4	pldB	b3825	lysophospholipase L(2)	Fatty acid and phospholipid metabolism	Central intermediary metabolism: Phosphorus compounds	AE000458	2367303
3634	15553.5	13873.8	0.00577525	0.00534503	0.00556014	-1.08049	-0.0336204	0.484656	0.536035	Field3:C22:2	b2503	b2503	putative cytochrome C-type biogenesis protein	Putative enzymes	Not classified	AE000336	1788849
994	16975.6	14653.9	0.00605964	0.00560839	0.00583402	-1.08046	-0.0336081	0.0341048	0.0323573	Field1:D9:3	focB	b2492	probable formate transporter (formate channel 2)	Putative transport proteins	Transport of small molecules: Carbohydrates, organic acids, alcohols	AE000335	1788837
139	89310.7	78249.7	0.0317498	0.029389	0.0305694	-1.08033	-0.0335573	0.208365	0.211244	Field1:E11:2	ycjW	b1320	putative LACI-type transcriptional regulator	Putative regulatory proteins	Not classified	AE000230	1787580
1577	33953.9	29958.9	0.0122765	0.0113649	0.0118207	-1.08021	-0.0335087	0.146622	0.146405	Field2:A11:1	pinO	b3322	calcium-binding protein required for initiation of chromosome replication	DNA replication, repair, restriction/modification	DNA - replication, repair, restriction/modification	AE000409	1789719
4110	10544.9	9240.72	0.00390692	0.00361687	0.0037619	-1.08019	-0.0335012	0.47451	0.518004	Field3:L19:3	yshA	b3875	orf, hypothetical protein	Hypothetical, unclassified, unknown	Unknown	AE000463	1790307
1480	43977.8	39485.2	0.0163582	0.0151441	0.0157512	-1.08017	-0.0334915	0.509256	0.589218	Field1:P10:4	pgi	b4025	glucosephosphate isomerase	Central intermediary metabolism	Energy metabolism, carbon: Glycolysis	AE000476	1790457
921	19433.5	16479.2	0.00689655	0.00638475	0.00664065	-1.08016	-0.0334882	0.148935	0.145914	Field1:B15:2	ykgG	b0308	putative transporter	Putative transport proteins	Not classified	AE000137	1786499
3341	36573.4	31169.8	0.0133074	0.0123202	0.0128138	-1.08013	-0.0334753	0.295106	0.289311	Field3:I19:3	yeaA	b1778	orf, hypothetical protein	Hypothetical, unclassified, unknown	Unknown	AE000272	1788077
1969	84898	73363.9	0.0307336	0.0284604	0.029597	-1.07987	-0.0333731	0.0472086	0.0450917	Field2:A14:1	argB	b3959	acetylglutamate kinase	Amino acid biosynthesis	Amino acid biosynthesis: Arginine	AE000470	1790397
1511	33451.4	29328.4	0.0122511	0.0113458	0.0117984	-1.07979	-0.0333398	0.267866	0.278118	Field1:N18:4	recR	b0472	recombination and repair	DNA replication, repair, restriction/modification	DNA - replication, repair, restriction/modification	AE000153	1786678
270	161002	134478	0.0559427	0.0518129	0.0538778	-1.07971	-0.0333053	0.492677	0.556073	Field1:K19:3	yhdM	b3292	putative transcriptional regulator	Putative regulatory proteins	Not classified	AE000407	1789687
2822	118855	103833	0.0422064	0.0390916	0.040649	-1.07968	-0.0332944	0.212305	0.210967	Field2:L10:2	ybcI	b0527	orf, hypothetical protein	Hypothetical, unclassified, unknown	Unknown	AE000158	1786738
943	19228	16333.5	0.00691911	0.00640894	0.00666402	-1.0796	-0.0332638	0.185774	0.186638	Field1:N19:2	ybjZ	b0879	putative ATP-binding component of a transport system	Putative transport proteins	Not classified	AE000189	1787105
1150	14692.2	12934.8	0.0054148	0.00501611	0.00521546	-1.07948	-0.0332153	0.39663	0.421342	Field1:L23:4	marR	b1530	multiple antibiotic resistance protein; repressor of mar operon	Regulatory function	Drug/analog sensitivity	AE000250	1787810
275	60849.2	50621.9	0.0208073	0.0192769	0.0200421	-1.07939	-0.0331783	0.638856	0.770696	Field1:E21:3	yhhI	b3484	putative receptor	Putative factors	Not classified	AE000424	1789896
3716	17508.5	14779.8	0.00632475	0.00586067	0.00609271	-1.07919	-0.0330964	0.399957	0.397636	Field3:G18:3	ygaD	b2700	orf, hypothetical protein	Hypothetical, unclassified, unknown	Unknown	AE000354	1789052
1584	39861.7	32555.9	0.0137615	0.0127537	0.0132576	-1.07902	-0.0330287	0.595841	0.678156	Field2:O11:1	recG	b3652	DNA helicase, resolution of Holliday junctions, branch migration	DNA replication, repair, restriction/modification	DNA - replication, repair, restriction/modification	AE000442	2367254
2165	90447.1	79030	0.0325423	0.0301607	0.0313515	-1.07896	-0.0330064	0.0369272	0.0364046	Field2:I14:3	galF	b2042	homolog of Salmonella UTP--glucose-1-P uridyltransferase, probably a UDP-gal transferase	Putative enzymes	Central intermediary metabolism: Sugar-nucleotide biosynthesis, conversions	AE000295	1788355
2398	36719.1	29559.6	0.0132224	0.0122586	0.0127405	-1.07863	-0.032871	0.629595	0.525065	Field2:L23:1	citF	b0615	citrate lyase alpha chain	Central intermediary metabolism	Central intermediary metabolism: Pool, multipurpose conversions	AE000166	1786832
3416	14245.8	12911.7	0.00531699	0.00492956	0.00512328	-1.07859	-0.0328571	0.545196	0.616201	Field3:O13:4	yedE	b1929	putative transport system permease protein	Putative transport proteins	Not classified	AE000285	1788238
92	36814.7	31051.7	0.0136279	0.012637	0.0131325	-1.07841	-0.032784	0.621768	0.615236	Field1:G23:1	gph	b3385	phosphoglycolate phosphatase	Carbon compound catabolism	Degradation of small molecules: Carbon compounds	AE000414	1789787
1317	57109.1	49478.6	0.0211139	0.0195793	0.0203466	-1.07838	-0.032772	0.479548	0.500466	Field1:J18:2	narL	b1221	pleiotrophic regulation of anaerobic respiration: response regulator for nar, frd, dms and tor genes	Regulatory function	Energy metabolism, carbon: Anaerobic respiration	AE000220	1787473
2272	15715.7	13804.5	0.00574041	0.0053243	0.00553236	-1.07815	-0.0326809	0.236815	0.246227	Field2:O16:4	cysQ	b4214	affects pool of 3'-phosphoadenosine-5'-phosphosulfate in pathway of sulfite synthesis	Central intermediary metabolism	Central intermediary metabolism: Sulfur metabolism	AE000492	1790659
2655	26279.1	22695.5	0.0095803	0.0088873	0.0092338	-1.07798	-0.0326095	0.277064	0.270239	Field2:N15:4	chpB	b4225	probable growth inhibitor, PemK-like, autoregulated	Putative factors	Not classified	AE000494	1790672
996	19719.9	17458.6	0.00706579	0.00655482	0.00681031	-1.07795	-0.0325997	0.233162	0.222024	Field1:H9:3	yphE	b2547	putative ATP-binding component of a transport system	Putative transport proteins	Not classified	AE000340	1788897
2685	142918	120210	0.0513839	0.0476682	0.049526	-1.07795	-0.032598	0.289652	0.277404	Field2:J23:4	yadR	b0156	orf, hypothetical protein	Hypothetical, unclassified, unknown	Unknown	AE000125	1786351
3168	32175.6	28358.5	0.0118261	0.0109756	0.0114008	-1.07749	-0.0324152	0.343377	0.362552	Field3:O23:1	b1445	b1445	orf, hypothetical protein	Hypothetical, unclassified, unknown	Unknown	AE000241	1787716
2178	20768.7	17879.1	0.00747846	0.00694117	0.00720982	-1.07741	-0.0323796	0.0625293	0.0643675	Field2:C18:3	xapR	b2405	regulator for xapA	Regulatory function	Central intermediary metabolism: Nucleotide interconversions	AE000328	2367136
86	26327.4	22730.7	0.00951034	0.00882782	0.00916908	-1.07731	-0.0323425	0.208586	0.199817	Field1:K21:1	uxaA	b3091	altronate hydrolase	Carbon compound catabolism	Degradation of small molecules: Carbon compounds	AE000391	1789475
254	22903.5	20317	0.00828225	0.00768795	0.0079851	-1.0773	-0.0323379	0.123253	0.128027	Field1:K15:3	pphB	b2734	protein phosphatase 2	Putative regulatory proteins	Not classified	AE000357	1789090
2750	36523.8	31143.8	0.0131093	0.0121696	0.0126395	-1.07721	-0.0323023	0.0966301	0.100925	Field2:L16:1	yahE	b0319	orf, hypothetical protein	Hypothetical, unclassified, unknown	Unknown	AE000139	1786512
2329	29107.8	25245.4	0.0104741	0.00972387	0.010099	-1.07715	-0.0322761	0.104032	0.0997745	Field2:B7:1	cobS	b1992	cobalamin 5'-phosphate synthase	Biosynthesis of cofactors, prosthetic groups and carriers	Biosynthesis of cofactors, carriers: Cobalamin	AE000291	1788301
147	52487.5	46737.1	0.0187435	0.0174045	0.018074	-1.07694	-0.0321897	0.29666	0.286247	Field1:E13:2	era	b2566	GTP-binding protein	Regulatory function	Global regulatory functions	AE000343	1788919
2740	28318.6	24465.7	0.0102491	0.0095177	0.00988341	-1.07685	-0.0321552	0.235055	0.224636	Field2:H14:1	b0298	b0298	putative factor	Putative factors	Not classified	AE000137	1786489
1712	13009.8	11131.2	0.00479624	0.00445486	0.00462555	-1.07663	-0.0320668	0.528082	0.530245	Field2:O19:2	rimL	b1427	acetylation of N-terminal serine of 30S ribosomal subunit protein L7; acetyl transferase	Translation, post-translational modification	Ribosomes - maturation and modification	AE000240	1787697
2849	599523	502602	0.211739	0.19669	0.204215	-1.07651	-0.032019	0.291432	0.29852	Field2:B18:2	ybdM	b0601	orf, hypothetical protein	Hypothetical, unclassified, unknown	Unknown	AE000165	1786817
3738	54097.5	45747.3	0.0195881	0.0181987	0.0188934	-1.07635	-0.0319528	0.367462	0.351827	Field3:C24:3	ygcG	b2778	orf, hypothetical protein	Hypothetical, unclassified, unknown	Unknown	AE000361	1789140
671	29357	25150.9	0.0106713	0.0099144	0.0102929	-1.07635	-0.0319523	0.31485	0.315655	Field1:M24:3	kdpC	b0696	high-affinity potassium transport system	Transport and binding proteins	Transport of small molecules: Cations	AE000173	1786913
1873	31331.2	27754	0.0113296	0.0105277	0.0109287	-1.07617	-0.0318816	0.10395	0.101604	Field2:A13:4	asnB	b0674	asparagine synthetase B	Amino acid biosynthesis	Amino acid biosynthesis: Asparagine	AE000171	1786889
1801	1.44167e+06	1.26125e+06	0.536353	0.498444	0.517399	-1.07605	-0.0318343	0.553103	0.597586	Field2:A19:3	tufA	b3339	protein chain elongation factor EF-Tu (duplicate of tufB)	Translation, post-translational modification	Proteins - translation and modification	AE000410	1789737
273	17090.8	14628.9	0.00628913	0.00584555	0.00606734	-1.07588	-0.0317651	0.490276	0.483557	Field1:A21:3	yhhX	b3440	putative regulator	Putative regulatory proteins	Not classified	AE000420	1789848
3021	41304.6	36380.6	0.0148627	0.0138155	0.0143391	-1.0758	-0.0317333	0.0848262	0.0861275	Field2:J12:4	ycfQ	b1111	orf, hypothetical protein	Hypothetical, unclassified, unknown	Unknown	AE000211	1787354
553	26428.6	23906	0.00981002	0.00911883	0.00946443	-1.0758	-0.0317306	0.511189	0.576035	Field1:A20:2	rfaP	b3630	lipopolysaccharide core biosynthesis; phosphorylation of core heptose; attaches phosphate-containing substrate to LPS co	Cell structure	Macromolecule metabolism: Lipopolysaccharide	AE000440	1790060
2499	12722.9	12335.6	0.00469794	0.00436774	0.00453284	-1.0756	-0.0316509	0.700715	0.602546	Field2:F1:3	yfbB	b2263	putative enzyme	Putative enzymes	Not classified	AE000316	1788598
3977	11034.7	9446.54	0.00393472	0.00365836	0.00379654	-1.07554	-0.0316271	0.25213	0.261524	Field3:B11:2	yhgN	b3434	orf, hypothetical protein	Hypothetical, unclassified, unknown	Unknown	AE000420	1789842
357	16458.6	14835.9	0.00601758	0.00559531	0.00580644	-1.07547	-0.0315974	0.321618	0.331748	Field1:I17:4	b1374	b1374	putative transposon resolvase	Phage, transposon, or plasmid	Not classified	AE000234	1787638
1773	23667.6	21348.5	0.00869146	0.0080816	0.00838653	-1.07546	-0.0315952	0.373439	0.38953	Field2:I11:3	fmt	b3288	10-formyltetrahydrofolate:L-methionyl-tRNA(fMet) N-formyltransferase	Translation, post-translational modification	Aminoacyl tRNA synthetases, tRNA modification	AE000407	1789683
2873	35351.7	31726.2	0.0134804	0.0125388	0.0130096	-1.0751	-0.0314473	0.713479	0.8523	Field2:B24:2	b0667	b0667	putative RNA	Hypothetical, unclassified, unknown	Not classified	AE000170	1786885
1202	19647.7	16969.5	0.00703177	0.00654218	0.00678698	-1.07484	-0.0313422	0.0560127	0.0564618	Field1:D14:1	ygeA	b2840	putative resistance proteins	Putative transport proteins	Drug/analog sensitivity	AE000367	1789205
854	71379.9	62747.1	0.0260942	0.0242779	0.025186	-1.07481	-0.031332	0.33327	0.345428	Field1:L21:1	secB	b3609	protein export; molecular chaperone; may bind to signel sequence	Transport and binding proteins	Protein, peptide secretion	AE000439	1790038
1027	9815.77	8765.94	0.00361439	0.00336344	0.00348892	-1.07461	-0.031251	0.417176	0.453825	Field1:F17:3	yhjE	b3523	putative transport protein	Putative transport proteins	Not classified	AE000429	1789941
1021	24286.9	21529.3	0.00877006	0.00816202	0.00846604	-1.0745	-0.031205	0.101878	0.1032	Field1:J15:3	yhfN	b3371	putative transport protein	Putative transport proteins	Not classified	AE000413	1789772
857	300910	259922	0.11144	0.103721	0.10758	-1.07443	-0.0311769	0.553112	0.561872	Field1:B23:1	uhpC	b3667	regulator of uhpT	Regulatory function	Transport of small molecules: Carbohydrates, organic acids, alcohols	AE000444	2367260
2451	15246.2	13384.6	0.00552532	0.00514337	0.00533434	-1.07426	-0.0311097	0.0880771	0.0869347	Field2:F13:2	b1394	b1394	putative enzyme	Putative enzymes	Not classified	AE000236	1787660
255	25210.1	22421.5	0.00923292	0.00859497	0.00891394	-1.07422	-0.0310945	0.301904	0.315137	Field1:M15:3	ygbI	b2735	putative DEOR-type transcriptional regulator	Putative regulatory proteins	Not classified	AE000357	1789091
1406	18385.4	16183.5	0.00662716	0.00616932	0.00639824	-1.07421	-0.0310904	0.0555041	0.0512274	Field1:L16:3	hycG	b2719	hydrogenase activity	Energy metabolism	Energy metabolism, carbon: Fermentation	AE000356	1789074
3551	45733.3	40133.6	0.01694	0.0157704	0.0163552	-1.07416	-0.0310705	0.511813	0.553529	Field3:M24:1	elaC	b2268	orf, hypothetical protein	Hypothetical, unclassified, unknown	Unknown	AE000316	1788603
1578	41071.8	35708.3	0.0149005	0.0138731	0.0143868	-1.07406	-0.0310273	0.106491	0.10517	Field2:C11:1	dam	b3387	DNA adenine methylase	DNA replication, repair, restriction/modification	DNA - replication, repair, restriction/modification	AE000414	1789789
1717	192530	156162	0.0673934	0.0627511	0.0650722	-1.07398	-0.0309963	0.554974	0.543151	Field2:I21:2	pheS	b1714	phenylalanine tRNA synthetase, alpha-subunit	Translation, post-translational modification	Aminoacyl tRNA synthetases, tRNA modification	AE000266	1788007
580	49856.7	43404.2	0.0176389	0.0164242	0.0170316	-1.07396	-0.0309881	0.242604	0.244566	Field1:G2:3	ybhL	b0786	orf, hypothetical protein	Hypothetical, unclassified, unknown	Unknown	AE000181	1787004
628	51985.1	46514.5	0.0186418	0.0173633	0.0180025	-1.07363	-0.0308554	0.302428	0.297036	Field1:G14:3	yjfJ	b4182	putative alpha helical protein	Hypothetical, unclassified, unknown	Not classified	AE000490	1790625
123	24834.1	21598.8	0.00872275	0.00812554	0.00842414	-1.0735	-0.0308009	0.472805	0.486731	Field1:E7:2	treC	b4239	trehalase 6-P hydrolase	Carbon compound catabolism	Degradation of small molecules: Carbon compounds	AE000495	1790687
3090	60176.3	52668.9	0.0216449	0.0201632	0.020904	-1.07349	-0.0307968	0.00739145	0.00916554	Field3:C5:1	yciB	b1254	orf, hypothetical protein	Hypothetical, unclassified, unknown	Unknown	AE000223	1787507
2257	363947	312843	0.133045	0.123957	0.128501	-1.07331	-0.0307245	0.390174	0.382303	Field2:A14:4	aceK	b4016	isocitrate dehydrogenase kinase/phosphatase	Central intermediary metabolism	Central intermediary metabolism: Glyoxylate bypass	AE000474	1790446
2038	12892.3	11522.5	0.0047067	0.00438558	0.00454614	-1.07322	-0.0306894	0.259968	0.264185	Field2:K6:2	deoB	b4383	phosphopentomutase	Nucleotide biosynthesis and metabolism	Salvage of nucleosides and nucleotides	AE000508	1790843
4200	30051.6	26189.5	0.0110502	0.0102967	0.0106734	-1.07318	-0.0306717	0.458432	0.470669	Field3:P17:4	yjfN	b4188	orf, hypothetical protein	Hypothetical, unclassified, unknown	Unknown	AE000490	1790631
4182	30323.1	26862.3	0.0110678	0.0103145	0.0106912	-1.07303	-0.0306133	0.263298	0.273363	Field3:L13:4	yjeJ	b4145	orf, hypothetical protein	Hypothetical, unclassified, unknown	Unknown	AE000487	1790588
2418	35319.4	30810.9	0.0125412	0.0116895	0.0121154	-1.07286	-0.030543	0.16162	0.162914	Field2:D5:2	ycaH	b0915	putative EC 1.2 enzyme	Putative enzymes	Not classified	AE000193	1787144
3065	17414.1	15065	0.0064409	0.00600368	0.00622229	-1.07283	-0.0305289	0.54787	0.561864	Field2:B24:4	ycgL	b1179	orf, hypothetical protein	Hypothetical, unclassified, unknown	Unknown	AE000216	1787427
2975	82133.5	69934.8	0.0294259	0.0274288	0.0284274	-1.07281	-0.0305228	0.265829	0.253129	Field2:N24:3	b1008	b1008	putative enzyme	Putative enzymes	Not classified	AE000202	1787243
1496	65614.1	58723.6	0.0240079	0.0223809	0.0231944	-1.07269	-0.0304756	0.308928	0.313387	Field1:P14:4	frdA	b4154	fumarate reductase, anaerobic, flavoprotein subunit	Energy metabolism	Energy metabolism, carbon: Anaerobic respiration	AE000487	1790597
1280	49271.8	42300.6	0.0181368	0.0169095	0.0175232	-1.07258	-0.0304296	0.518532	0.514744	Field1:P8:2	fldA	b0684	flavodoxin 1	Energy metabolism	Energy metabolism, carbon: Electron transport	AE000172	1786900
2682	32946.9	27721.2	0.0119133	0.0111079	0.0115106	-1.0725	-0.0303981	0.460648	0.420078	Field2:D23:4	yadE	b0130	orf, hypothetical protein	Hypothetical, unclassified, unknown	Unknown	AE000122	1786322
1378	21317.6	18459.8	0.00761899	0.00710405	0.00736152	-1.07248	-0.0303908	0.0394925	0.0363513	Field1:D10:3	nuoM	b2277	NADH dehydrogenase I chain M	Energy metabolism	Energy metabolism, carbon: Aerobic respiration	AE000317	1788613
2801	38816.2	34673.1	0.0139257	0.0129868	0.0134562	-1.0723	-0.0303153	0.256763	0.254803	Field2:B6:2	ylaB	b0457	orf, hypothetical protein	Hypothetical, unclassified, unknown	Unknown	AE000152	1786662
1865	22681.1	20041	0.00831264	0.00775394	0.00803329	-1.07205	-0.0302165	0.369331	0.395472	Field2:A11:4	glnD	b0167	protein PII; uridylyltransferase acts on regulator of glnA	Regulatory function	Amino acid biosynthesis: Glutamine	AE000126	1786363
908	34556.4	30695.1	0.0124508	0.011614	0.0120324	-1.07205	-0.0302158	0.105984	0.11278	Field1:H11:2	fecA	b4291	outer membrane receptor; citrate-dependent iron transport, outer membrane receptor	Transport and binding proteins	Transport of small molecules: Cations	AE000499	1790743
4188	30265	26460	0.01105	0.0103081	0.0106791	-1.07198	-0.0301851	0.262246	0.267465	Field3:H15:4	yjeR	b4162	orf, hypothetical protein	Hypothetical, unclassified, unknown	Unknown	AE000488	1790606
3606	46850.6	40509.7	0.0169624	0.0158254	0.0163939	-1.07185	-0.0301321	0.189811	0.195072	Field3:K14:2	b2433	b2433	orf, hypothetical protein	Hypothetical, unclassified, unknown	Unknown	AE000330	1788773
465	39599	33016.1	0.0140225	0.0130836	0.013553	-1.07177	-0.0301008	0.387023	0.378865	Field1:A22:1	hipB	b1508	persistence to inhibition of murein or DNA biosynthesis; regulatory protein	Regulatory function	Murein sacculus, peptidoglycan	AE000248	1787786
3156	9648.5	8557.21	0.00354246	0.00330547	0.00342397	-1.07169	-0.030071	0.369958	0.400967	Field3:G21:1	ydcA	b1419	orf, hypothetical protein	Hypothetical, unclassified, unknown	Unknown	AE000239	1787688
1044	19714	16967.1	0.00710644	0.00663129	0.00686887	-1.07165	-0.0300542	0.164358	0.166099	Field1:H21:3	yjcV	b4086	putative transport system permease protein	Putative transport proteins	Not classified	AE000482	1790524
787	615634	544837	0.213718	0.199477	0.206598	-1.07139	-0.0299494	0.634325	0.640991	Field1:F5:1	proV	b2677	ATP-binding component of transport system for glycine, betaine and proline	Transport and binding proteins	Transport of small molecules: Amino acids, amines	AE000352	1789032
911	24284.8	21517.2	0.00867919	0.00810116	0.00839017	-1.07135	-0.029932	0.185768	0.18835	Field1:N11:2	sgcC	b4304	putative PTS system enzyme IIC component	Putative transport proteins	Not classified	AE000501	1790758
2480	90517.8	79173.6	0.0329878	0.0307955	0.0318916	-1.07119	-0.0298665	0.263931	0.261984	Field2:P19:2	wcaL	b2044	putative colanic acid biosynthesis glycosyl transferase	Putative enzymes	Not classified	AE000295	1788357
289	140798	127850	0.0500165	0.0466928	0.0483547	-1.07118	-0.0298632	0.536066	0.482891	Field3:H2:2	yidY	b3710	putative transport protein	Putative transport proteins	Not classified	AE000448	1790146
1345	13011.8	11157.3	0.00453306	0.00423236	0.00438271	-1.07105	-0.0298089	0.519687	0.572895	Field1:B2:3	nemA	b1650	N-ethylmaleimide reductase	Central intermediary metabolism	Central intermediary metabolism: Pool, multipurpose conversions	AE000260	1787939
913	11110.7	10103.2	0.00410332	0.00383127	0.00396729	-1.07101	-0.0297928	0.461017	0.500335	Field1:B13:2	yabJ	b0066	putative ATP-binding component of a transport system	Putative transport proteins	Not classified	AE000117	1786253
1373	9829.44	8521.04	0.00354612	0.00331128	0.0034287	-1.07092	-0.0297578	0.191281	0.18666	Field1:J8:3	napF	b2208	ferredoxin-type protein: electron transfer	Energy metabolism	Energy metabolism, carbon: Electron transport	AE000309	1788536
54	45479.6	40186	0.0163233	0.0152425	0.0157829	-1.07091	-0.0297523	0.0733759	0.0750984	Field1:K13:1	eutH	b2452	ethanolamine utilization; homolog of Salmonella putative transport protein	Putative transport proteins	Degradation of small molecules: Amines	AE000332	1788794
2839	12006.1	10598.1	0.00438493	0.0040951	0.00424001	-1.07078	-0.0296986	0.305505	0.323982	Field2:N14:2	ybcX	b0561	orf, hypothetical protein	Hypothetical, unclassified, unknown	Unknown	AE000161	1786774
1110	47315.2	43268.6	0.0171854	0.0160505	0.0166179	-1.07071	-0.0296702	0.400798	0.381337	Field1:L13:4	mdaA	b0851	modulator of drug activity A	Cell processes	Not classified	AE000187	1787075
1426	138006	113597	0.0487783	0.0455712	0.0471748	-1.07038	-0.029537	0.514848	0.487871	Field1:D22:3	fba	b2925	fructose-bisphosphate aldolase, class II	Central intermediary metabolism	Energy metabolism, carbon: Glycolysis	AE000376	1789293
303	26433.8	24147.1	0.0095161	0.00889164	0.00920387	-1.07023	-0.0294769	0.480866	0.43231	Field1:M3:4	sgcR	b4300	putative DEOR-type transcriptional regulator	Putative regulatory proteins	Not classified	AE000500	1790753
3022	8922.07	7959.17	0.00327226	0.00305761	0.00316494	-1.0702	-0.0294656	0.361704	0.377619	Field2:L12:4	ycfR	b1112	orf, hypothetical protein	Hypothetical, unclassified, unknown	Unknown	AE000211	1787355
3348	48847.4	43212.3	0.017841	0.0166729	0.017257	-1.07006	-0.0294084	0.255886	0.261965	Field3:G21:3	yeaK	b1787	orf, hypothetical protein	Hypothetical, unclassified, unknown	Unknown	AE000273	1788087
2672	45622.8	38775.8	0.0170099	0.0158994	0.0164547	-1.06984	-0.0293202	0.682594	0.659955	Field2:P19:4	yabB	b0081	orf, hypothetical protein	Hypothetical, unclassified, unknown	Unknown	AE000118	1786269
1822	59404.9	49915.8	0.0220837	0.0206452	0.0213645	-1.06968	-0.029252	0.707284	0.659547	Field2:K23:3	yihK	b3871	putative GTP-binding factor	Putative factors	Not classified	AE000462	1790302
896	227183	199665	0.0823242	0.0769628	0.0796435	-1.06966	-0.0292463	0.133526	0.126483	Field1:P7:2	proP	b4111	low-affinity transport system; proline permease II	Transport and binding proteins	Transport of small molecules: Amino acids, amines	AE000483	1790550
1020	24066.5	21275.1	0.00866025	0.00809684	0.00837855	-1.06958	-0.0292147	0.0435125	0.0439966	Field1:H15:3	yhfM	b3370	putative amino acid/amine transport protein	Putative transport proteins	Not classified	AE000413	2367216
4126	58233.6	52570.2	0.0218099	0.0203937	0.0211018	-1.06944	-0.0291562	0.627906	0.718646	Field3:L23:3	glpX	b3925	unknown function in glycerol metabolism	Hypothetical, unclassified, unknown	Not classified	AE000467	1790360
1241	25030.2	21160.9	0.008997	0.00841389	0.00870545	-1.0693	-0.0291006	0.457565	0.42089	Field1:B24:1	ampC	b4150	beta-lactamase; penicillin resistance	Cell processes	Drug/analog sensitivity	AE000487	1790593
1038	178827	154743	0.0665858	0.0622733	0.0644295	-1.06925	-0.0290797	0.631264	0.64741	Field1:L19:3	yieO	b3754	putative transport protein	Putative transport proteins	Not classified	AE000452	1790195
3356	15628.6	14193.1	0.00579087	0.00541712	0.00560399	-1.069	-0.0289758	0.514784	0.572043	Field3:G23:3	yeaQ	b1795	orf, hypothetical protein	Hypothetical, unclassified, unknown	Unknown	AE000274	1788096
2064	22508	19647.9	0.0081435	0.00761879	0.00788115	-1.06887	-0.0289254	0.102409	0.103998	Field2:O12:2	atoC	b2220	response regulator of ato, ornithine decarboxylase antizyme (sensor ATOS)	Regulatory function	Degradation of small molecules: Fatty acids	AE000311	1788550
568	39615.9	33785.8	0.0141825	0.01327	0.0137262	-1.06877	-0.0288834	0.211207	0.208103	Field1:O22:2	fimE	b4313	recombinase involved in phase variation; regulator for fimA	Regulatory function	Surface structures	AE000502	1790768
2465	37384.6	32527.6	0.0135947	0.0127228	0.0131587	-1.06853	-0.0287858	0.249159	0.244269	Field2:B17:2	ydfG	b1539	putative oxidoreductase	Putative enzymes	Not classified	AE000251	1787820
522	48924.9	43071.9	0.0174777	0.0163576	0.0169177	-1.06847	-0.0287625	0.0835228	0.0846407	Field1:C12:2	murA	b3189	first step in murein biosynthesis;UDP-N-glucosamine 1-carboxyvinyltransferase	Cell structure	Murein sacculus, peptidoglycan	AE000399	1789580
3063	68579.4	57235.6	0.0245149	0.0229508	0.0237328	-1.06815	-0.028632	0.47667	0.432236	Field2:N22:4	ycgJ	b1177	orf, hypothetical protein	Hypothetical, unclassified, unknown	Unknown	AE000216	1787425
1671	25228.5	22931.9	0.00915917	0.00857594	0.00886756	-1.06801	-0.0285742	0.328068	0.322243	Field2:M9:2	yadB	b0144	putative tRNA synthetase	Putative enzymes	Aminoacyl tRNA synthetases, tRNA modification	AE000123	1786337
1909	27836	23784.6	0.0102517	0.00959913	0.0099254	-1.06798	-0.0285634	0.590147	0.563424	Field2:I21:4	aroC	b2329	chorismate synthase	Amino acid biosynthesis	Amino acid biosynthesis: Chorismate	AE000321	1788669
2285	20036.8	17178.2	0.00722193	0.00676225	0.00699209	-1.06798	-0.028562	0.252525	0.248224	Field2:I20:4	hemL	b0154	glutamate-1-semialdehyde aminotransferase (aminomutase)	Biosynthesis of cofactors, prosthetic groups and carriers	Biosynthesis of cofactors, carriers: Heme, porphyrin	AE000125	1786349
4262	40600.7	35650.1	0.0147122	0.0137762	0.0142442	-1.06794	-0.0285464	0.108612	0.110525	Field3:L10:1	yjiK	b4333	orf, hypothetical protein	Hypothetical, unclassified, unknown	Unknown	AE000504	1790790
27	156112	134884	0.0548666	0.0513858	0.0531262	-1.06774	-0.0284644	0.411913	0.43189	Field1:E7:1	ycfN	b1106	putative beta-glucosidase (EC 3.2.1.21)	Putative enzymes	Not classified	AE000211	1787349
1495	51682.2	46504	0.0191722	0.0179561	0.0185641	-1.06772	-0.0284582	0.556968	0.621955	Field1:N14:4	frdB	b4153	fumarate reductase, anaerobic, iron-sulfur protein subunit	Energy metabolism	Energy metabolism, carbon: Anaerobic respiration	AE000487	1790596
957	41225.7	35267.9	0.0149075	0.0139621	0.0144348	-1.06771	-0.0284534	0.366482	0.346363	Field1:J23:2	b1442	b1442	putative transport system permease protein	Putative transport proteins	Not classified	AE000241	1787713
1226	40396.5	36467.7	0.0146392	0.0137123	0.0141757	-1.06759	-0.0284055	0.319547	0.308705	Field1:D20:1	radC	b3638	DNA repair protein	DNA replication, repair, restriction/modification	Not classified	AE000441	1790069
3242	9594.22	8198.25	0.00346982	0.00325037	0.00336009	-1.06752	-0.0283742	0.414061	0.401531	Field3:C19:2	ynfC	b1585	orf, hypothetical protein	Hypothetical, unclassified, unknown	Unknown	AE000254	1787868
1004	22513.6	19865.3	0.00804585	0.00753837	0.00779211	-1.06732	-0.0282944	0.0703658	0.0730252	Field1:H11:3	ygfD	b2918	putative nucleotide-binding protein	Putative transport proteins	Not classified	AE000375	1789285
1003	29626.8	25842.9	0.0104782	0.00981795	0.0101481	-1.06725	-0.028265	0.319202	0.341486	Field1:F11:3	ygfU	b2888	putative permease	Putative transport proteins	Not classified	AE000372	1789254
62	17641.8	15472.7	0.00644099	0.00603543	0.00623821	-1.0672	-0.0282445	0.469021	0.503065	Field1:K15:1	srlR	b2707	regulator for gut (srl), glucitol operon	Regulatory function	Degradation of small molecules: Carbon compounds	AE000354	1789059
47	43559.7	38241.5	0.0155905	0.0146119	0.0151012	-1.06697	-0.0281529	0.0140092	0.014275	Field1:M11:1	yeiI	b2160	putative kinase	Putative enzymes	Not classified	AE000305	1788484
2211	34959.4	32281.4	0.0125942	0.0118045	0.0121993	-1.0669	-0.0281234	0.556192	0.501367	Field2:E2:4	gcvH	b2904	in glycine cleavage complex, carrier of aminomethyl moiety via covalently bound lipoyl cofactor	Amino acid biosynthesis	Central intermediary metabolism: Pool, multipurpose conversions	AE000374	1789271
2097	572018	467382	0.206483	0.193548	0.200016	-1.06683	-0.0280945	0.66535	0.557233	Field2:A22:2	yafJ	b0223	putative amidotransferase	Putative enzymes	Not classified	AE000131	1786417
1052	33627.2	28770	0.0121453	0.0113863	0.0117658	-1.06666	-0.0280258	0.350667	0.339164	Field1:H23:3	ytfQ	b4227	putative LACI-type transcriptional regulator	Putative regulatory proteins	Not classified	AE000494	1790674
1772	31691.3	28934.6	0.0116991	0.0109698	0.0113345	-1.06648	-0.0279537	0.491933	0.53079	Field2:G11:3	def	b3287	peptide deformylase	Translation, post-translational modification	Proteins - translation and modification	AE000407	1789682
3713	29702.9	25861.2	0.0109983	0.0103132	0.0106558	-1.06643	-0.0279312	0.580991	0.597795	Field3:A18:3	ygaG	b2687	orf, hypothetical protein	Hypothetical, unclassified, unknown	Unknown	AE000353	1789043
912	17562.9	15582.2	0.0063293	0.00593571	0.00613251	-1.06631	-0.0278832	0.165908	0.158329	Field1:P11:2	gntP	b4321	gluconate transport system permease 3	Transport and binding proteins	Transport of small molecules: Carbohydrates, organic acids, alcohols	AE000502	1790776
725	39098.3	35118	0.0141344	0.013256	0.0136952	-1.06627	-0.027866	0.166211	0.168596	Field1:I14:4	sapA	b1294	homolog of Salmonella peptide transport periplasmic protein	Putative transport proteins	Not classified	AE000227	1787551
288	13545.2	11684.5	0.00498826	0.0046786	0.00483343	-1.06619	-0.0278332	0.579832	0.580173	Field1:O23:3	b3694	b3694	putative FADA-type transcriptional regulator	Putative regulatory proteins	Not classified	AE000446	2367263
3847	253717	232846	0.0907154	0.0850843	0.0878998	-1.06618	-0.0278319	0.553465	0.491887	Field3:N1:1	ygjK	b3080	putative isomerase	Putative enzymes	Not classified	AE000390	1789462
1237	24374.4	21575.6	0.0088781	0.00832805	0.00860308	-1.06605	-0.0277763	0.268858	0.280252	Field1:J22:1	yjcT	b4084	putative NAGC-like transcriptional regulator	Putative regulatory proteins	Not classified	AE000482	1790522
2282	95525.8	83487.2	0.0348013	0.0326467	0.033724	-1.066	-0.0277555	0.296637	0.303484	Field2:C20:4	panC	b0133	pantothenate synthetase	Biosynthesis of cofactors, prosthetic groups and carriers	Biosynthesis of cofactors, carriers: Pantothenate	AE000122	1786325
2490	23672.7	19794.4	0.00849383	0.00796816	0.008231	-1.06597	-0.0277453	0.523662	0.476883	Field2:D23:2	b2146	b2146	putative oxidoreductase	Putative enzymes	Not classified	AE000303	1788468
2503	36103	33675.6	0.0130523	0.0122462	0.0126492	-1.06582	-0.0276845	0.59306	0.520335	Field2:N1:3	yfcC	b2298	putative S-transferase	Putative enzymes	Not classified	AE000319	1788636
3258	19381	16016.9	0.00711136	0.00667356	0.00689246	-1.0656	-0.0275952	0.707186	0.604315	Field3:C23:2	b1626	b1626	orf, hypothetical protein	Hypothetical, unclassified, unknown	Unknown	AE000258	1787913
1315	36122.6	32229.7	0.0131353	0.0123268	0.0127311	-1.0656	-0.0275926	0.172712	0.170668	Field1:F18:2	ndh	b1109	respiratory NADH dehydrogenase	Energy metabolism	Energy metabolism, carbon: Aerobic respiration	AE000211	1787352
268	35994.6	31522.2	0.0131418	0.0123342	0.012738	-1.06547	-0.0275425	0.353871	0.350273	Field1:G19:3	yhcK	b3226	putative FADA-type transcriptional regulator	Putative regulatory proteins	Not classified	AE000402	1789621
2081	45821.3	39490.7	0.0164146	0.0154063	0.0159105	-1.06545	-0.027532	0.169131	0.165278	Field2:A18:2	cdh	b3918	CDP-diacylglycerol phosphotidylhydrolase	Fatty acid and phospholipid metabolism	Fatty acid and phosphatidic acid biosynthesis	AE000466	1790352
1056	60159.4	51559.5	0.0215966	0.0202708	0.0209337	-1.0654	-0.0275143	0.242351	0.237739	Field1:P23:3	yjfF	b4231	putative transport system permease protein	Putative transport proteins	Not classified	AE000494	1790678
507	10846.5	9749.37	0.00391697	0.00367674	0.00379685	-1.06534	-0.0274872	0.207454	0.207784	Field1:E8:2	pbpC	b2519	putative peptidoglycan enzyme	Putative enzymes	Not classified	AE000338	1788867
3389	38894.7	33493.5	0.0139477	0.0130944	0.013521	-1.06517	-0.0274181	0.213752	0.206393	Field3:I7:4	yebK	b1853	orf, hypothetical protein	Hypothetical, unclassified, unknown	Unknown	AE000279	1788159
2003	46712	39307.5	0.0171978	0.0161458	0.0166718	-1.06516	-0.0274131	0.675373	0.609097	Field2:E22:1	purU	b1232	formyltetrahydrofolate deformylase; for purT-dependent FGAR synthesis	Nucleotide biosynthesis and metabolism	Purine ribonucleotide biosynthesis	AE000221	1787483
2856	44195.3	39715.7	0.0162082	0.01522	0.0157141	-1.06493	-0.0273209	0.371064	0.391779	Field2:P18:2	crcA	b0622	orf, hypothetical protein	Hypothetical, unclassified, unknown	Unknown	AE000167	1786840
2456	49148.4	43524.2	0.0178806	0.0167908	0.0173357	-1.0649	-0.0273096	0.209033	0.208077	Field2:P13:2	b1444	b1444	putative aldehyde dehydrogenase	Putative enzymes	Not classified	AE000241	1787715
2949	12314.7	11356.6	0.0044662	0.00419441	0.0043303	-1.0648	-0.0272674	0.653226	0.669268	Field2:J18:3	ycbO	b0936	orf, hypothetical protein	Hypothetical, unclassified, unknown	Unknown	AE000195	1787167
429	22982.1	20365.6	0.00823749	0.00773622	0.00798686	-1.0648	-0.0272662	0.0554993	0.0593227	Field1:I12:1	envY	b0566	envelope protein; thermoregulation of porin biosynthesis	Cell processes	Outer membrane constituents	AE000161	1786778
3744	35326.4	31447.1	0.0131907	0.0123881	0.0127894	-1.06479	-0.0272632	0.647071	0.710514	Field3:O24:3	yqcD	b2794	orf, hypothetical protein	Hypothetical, unclassified, unknown	Unknown	AE000363	1789158
2428	12210.4	11098.8	0.0044082	0.00414005	0.00427412	-1.06477	-0.0272555	0.343393	0.328279	Field2:H7:2	ycfW	b1118	putative kinase	Putative enzymes	Not classified	AE000212	1787362
1571	46228.3	41142.7	0.0167073	0.0156911	0.0161992	-1.06477	-0.0272544	0.0387091	0.0384193	Field2:E9:1	mutY	b2961	adenine glycosylase; G.C --> T.A transversions	DNA replication, repair, restriction/modification	DNA - replication, repair, restriction/modification	AE000378	1789331
331	22152.7	19787.8	0.00794921	0.00746666	0.00770793	-1.06463	-0.0271977	0.187658	0.188939	Field1:E11:4	yi81_2	b0582	IS186 hypothetical protein	Phage, transposon, or plasmid	Transposon-related functions	AE000163	1786796
408	28700	25245.3	0.0101576	0.00954287	0.00985024	-1.06442	-0.0271121	0.372095	0.38592	Field1:O6:1	fhuA	b0150	outer membrane protein receptor for ferrichrome, colicin M, and phages T1, T5, and phi80	Cell structure	Outer membrane constituents	AE000124	1786344
368	26709.3	23944.5	0.00987697	0.00927982	0.0095784	-1.06435	-0.0270843	0.524143	0.566631	Field1:O19:4	cvpA	b2313	membrane protein required for colicin V production	Cell processes	Colicin-related functions	AE000320	1788652
1592	42755.4	36569.6	0.0152793	0.0143595	0.0148194	-1.06405	-0.0269636	0.24196	0.237205	Field2:O13:1	mioC	b3742	initiation of chromosome replication	DNA replication, repair, restriction/modification	DNA - replication, repair, restriction/modification	AE000451	1790181
684	94722.8	83850.9	0.0333499	0.0313426	0.0323462	-1.06404	-0.0269588	0.468071	0.470237	Field1:G4:4	b0830	b0830	putative transport protein	Putative transport proteins	Not classified	AE000185	1787052
2908	14823.1	13161	0.00506508	0.00476069	0.00491288	-1.06394	-0.0269161	0.755699	0.789128	Field2:H8:3	ybiI	b0803	orf, hypothetical protein	Hypothetical, unclassified, unknown	Unknown	AE000182	1787022
1195	33396.5	28439.3	0.0118151	0.0111064	0.0114607	-1.0638	-0.0268609	0.336728	0.333914	Field1:F12:1	yfjN	b2630	putative cell division protein	Hypothetical, unclassified, unknown	Not classified	AE000348	1788983
2800	23208.9	20216.3	0.00819691	0.00770575	0.00795133	-1.06374	-0.0268352	0.324872	0.334438	Field2:P4:2	ybaA	b0456	orf, hypothetical protein	Hypothetical, unclassified, unknown	Unknown	AE000152	1786661
3371	20267.5	18257.2	0.00727672	0.00684357	0.00706015	-1.06329	-0.0266529	0.281095	0.274537	Field3:E3:4	yebH	b1822	putative enzyme	Putative enzymes	Not classified	AE000276	1788125
3070	59333.7	50686.2	0.021294	0.0200294	0.0206617	-1.06314	-0.0265893	0.373319	0.343641	Field2:L24:4	b1192	b1192	orf, hypothetical protein	Hypothetical, unclassified, unknown	Unknown	AE000217	1787441
1053	19693.9	16869.5	0.00707883	0.00665847	0.00686865	-1.06313	-0.0265875	0.381437	0.37127	Field1:J23:3	ytfR	b4228	putative ATP-binding component of a transport system	Putative transport proteins	Not classified	AE000494	1790675
230	15686.3	14123.8	0.00564442	0.00531044	0.00547743	-1.06289	-0.0264889	0.338671	0.320165	Field1:K9:3	yeeY	b2015	putative transcriptional regulator LYSR-type	Putative regulatory proteins	Not classified	AE000293	1788326
1285	21660.2	19447.9	0.00793752	0.00746857	0.00770304	-1.06279	-0.0264472	0.372787	0.393237	Field1:J10:2	sdhB	b0724	succinate dehydrogenase, iron sulfur protein	Central intermediary metabolism	Energy metabolism, carbon: TCA cycle	AE000175	1786943
1290	18551	16122.5	0.00659353	0.00620548	0.0063995	-1.06253	-0.0263425	0.166896	0.165923	Field1:D12:2	farR	b0730	transcriptional regulator of succinylCoA synthetase operon	Regulatory function	Energy metabolism, carbon: TCA cycle	AE000176	1786950
190	33338.5	28749	0.012191	0.0114737	0.0118324	-1.06252	-0.0263364	0.531167	0.51472	Field1:K23:2	ybaO	b0447	putative LRP-like transcriptional regulator	Putative regulatory proteins	Not classified	AE000151	1786652
1313	18923.3	17094.3	0.00692845	0.00652141	0.00672493	-1.06241	-0.0262941	0.45367	0.462221	Field1:B18:2	torD	b0998	part of trimethylamine-N-oxide oxidoreductase	Energy metabolism	Energy metabolism, carbon: Anaerobic respiration	AE000201	1787232
846	68094.1	59056.2	0.0243036	0.0228787	0.0235912	-1.06228	-0.0262398	0.114869	0.117732	Field1:L19:1	dppC	b3542	dipeptide transport system permease protein 2	Transport and binding proteins	Protein, peptide secretion	AE000431	1789964
2958	110543	98925.7	0.0408275	0.0384409	0.0396342	-1.06209	-0.0261601	0.511817	0.55833	Field2:L20:3	mgsA	b0963	methylglyoxal synthase	Central intermediary metabolism	Central intermediary metabolism: Pool, multipurpose conversions	AE000198	1787197
1430	11838.2	10483.6	0.00429942	0.00404819	0.0041738	-1.06206	-0.0261494	0.196474	0.199151	Field1:L22:3	hybF	b2991	may modulate levels of hydrogenease-2	Regulatory function	Energy metabolism, carbon: Anaerobic respiration	AE000382	1789365
1015	42114.7	37443.5	0.0151678	0.0142832	0.0147255	-1.06194	-0.026098	0.0286879	0.0293292	Field1:N13:3	yhdX	b3269	putative transport system permease protein	Putative transport proteins	Not classified	AE000405	1789669
2313	683002	606431	0.246979	0.232584	0.239781	-1.0619	-0.0260817	0.111085	0.101569	Field2:B3:1	moeA	b0827	molybdopterin biosynthesis	Biosynthesis of cofactors, prosthetic groups and carriers	Biosynthesis of cofactors, carriers: Molybdopterin	AE000185	1787049
3335	40204.2	34395.7	0.0147271	0.0138688	0.0142979	-1.06189	-0.0260798	0.591465	0.552557	Field3:M17:3	ydjA	b1765	orf, hypothetical protein	Hypothetical, unclassified, unknown	Unknown	AE000271	1788063
1641	50816.1	45959.9	0.0181444	0.0170869	0.0176156	-1.06189	-0.0260794	0.498997	0.461024	Field2:A3:2	rpoS	b2741	RNA polymerase, sigma S (sigma38) factor; synthesis of many growth phase related proteins	Regulatory function	Global regulatory functions	AE000358	1789098
370	46225.7	41062.8	0.0168694	0.0158891	0.0163793	-1.06169	-0.0259996	0.290197	0.296368	Field1:C21:4	yi81_3	b2394	IS186 hypothetical protein	Phage, transposon, or plasmid	Transposon-related functions	AE000327	1788738
3593	16541.8	14713.6	0.00606086	0.00570933	0.0058851	-1.06157	-0.0259485	0.426951	0.438621	Field3:A12:2	b2386	b2386	putative transport protein	Putative transport proteins	Not classified	AE000326	1788729
1617	61760.6	52277.9	0.0220636	0.0207848	0.0214242	-1.06153	-0.0259303	0.422905	0.395605	Field2:A21:1	yi22_1	b0361	IS2 hypothetical protein	Phage, transposon, or plasmid	Transposon-related functions	AE000143	1786558
2553	16370.5	14672.7	0.00594642	0.00560179	0.0057741	-1.06152	-0.0259283	0.415727	0.410654	Field2:B15:3	b2974	b2974	putative endoglucanase	Putative cell structure	Not classified	AE000380	1789346
3804	10804.5	9667.49	0.00392649	0.00369946	0.00381298	-1.06137	-0.0258662	0.290413	0.304743	Field3:G16:4	b2971	b2971	orf, hypothetical protein	Hypothetical, unclassified, unknown	Unknown	AE000379	1789342
2344	31682.2	25568.2	0.0107957	0.0101716	0.0104837	-1.06135	-0.0258602	0.754059	0.875255	Field2:P9:1	nadB	b2574	quinolinate synthetase, B protein	Biosynthesis of cofactors, prosthetic groups and carriers	Biosynthesis of cofactors, carriers: Pyridine nucleotide	AE000344	1788928
4193	33520.8	29171.3	0.0122598	0.011553	0.0119064	-1.06118	-0.0257887	0.482782	0.473269	Field3:B17:4	yjeB	b4178	orf, hypothetical protein	Hypothetical, unclassified, unknown	Unknown	AE000490	1790621
3071	104527	89645.2	0.0374946	0.0353368	0.0364157	-1.06106	-0.0257415	0.344758	0.326354	Field2:N24:4	mltE	b1193	murein transglycosylase E	Cell structure	Murein sacculus, peptidoglycan	AE000217	1787442
3582	15808	13997.5	0.00569773	0.00537016	0.00553395	-1.061	-0.0257151	0.0534777	0.056679	Field3:K8:2	b2361	b2361	orf, hypothetical protein	Hypothetical, unclassified, unknown	Unknown	AE000324	1788703
4108	26560.5	23313.2	0.0096581	0.0091034	0.00938075	-1.06093	-0.0256878	0.283366	0.279151	Field3:H19:3	yihL	b3872	putative transcriptional regulator	Putative regulatory proteins	Not classified	AE000463	1790304
1022	34736.7	31113.4	0.0124726	0.0117565	0.0121146	-1.06091	-0.0256769	0.162531	0.161693	Field1:L15:3	yhgE	b3402	putative transport	Putative transport proteins	Not classified	AE000415	1789805
3455	19704.4	18436.9	0.00760345	0.00716823	0.00738584	-1.06072	-0.0255987	0.788402	0.992301	Field3:M23:4	flu	b2000	outer membrane fluffing protein, similar to adhesin	Cell structure	Outer membrane constituents	AE000291	1788309
376	36832.3	32444.5	0.0133429	0.0125818	0.0129623	-1.0605	-0.0255088	0.176532	0.172503	Field1:O21:4	yfjQ	b2633	orf, hypothetical protein	Hypothetical, unclassified, unknown	Unknown	AE000349	1788987
3749	33924.8	30461.7	0.0122445	0.0115461	0.0118953	-1.06049	-0.025506	0.140363	0.139214	Field3:I2:4	b2810	b2810	orf, hypothetical protein	Hypothetical, unclassified, unknown	Unknown	AE000364	1789175
96	29534.9	25319	0.0104354	0.0098405	0.010138	-1.06045	-0.0254917	0.38259	0.399399	Field1:O23:1	treF	b3519	cytoplasmic trehalase	Carbon compound catabolism	Degradation of small molecules: Carbon compounds	AE000428	1789936
1855	37563.6	34852.8	0.0138842	0.0130932	0.0134887	-1.06041	-0.0254746	0.549074	0.587715	Field2:M7:4	dapB	b0031	dihydrodipicolinate reductase	Amino acid biosynthesis	Amino acid biosynthesis: Lysine	AE000113	1786214
3345	17579.6	15079.9	0.00637725	0.00601431	0.00619578	-1.06035	-0.0254475	0.473204	0.441872	Field3:A21:3	yeaH	b1784	orf, hypothetical protein	Hypothetical, unclassified, unknown	Unknown	AE000273	1788084
3033	87624	76267.8	0.0310806	0.0293125	0.0301966	-1.06032	-0.0254364	0.223874	0.22352	Field2:B16:4	ymfC	b1135	orf, hypothetical protein	Hypothetical, unclassified, unknown	Unknown	AE000213	1787380
2208	18563.5	15685.3	0.00660826	0.00623425	0.00642125	-1.05999	-0.0253034	0.499687	0.482847	Field2:O24:3	gcvA	b2808	positive regulator of gcv operon	Regulatory function	Central intermediary metabolism: Pool, multipurpose conversions	AE000364	1789173
1547	30580.8	27182.3	0.0109384	0.0103194	0.0106289	-1.05999	-0.0253016	0.204894	0.206875	Field2:E3:1	ruvA	b1861	Holliday junction helicase subunit B; branch migration; repair	DNA replication, repair, restriction/modification	DNA - replication, repair, restriction/modification	AE000280	1788168
2937	118336	105133	0.0422795	0.0398877	0.0410836	-1.05996	-0.0252908	0.11951	0.12137	Field2:B16:3	ycaP	b0906	orf, hypothetical protein	Hypothetical, unclassified, unknown	Unknown	AE000193	1787135
1421	20980	18023.8	0.00747654	0.00705447	0.00726551	-1.05983	-0.025236	0.407532	0.415923	Field1:J20:3	ygcR	b2770	putative transport protein	Putative transport proteins	Not classified	AE000360	2367158
3830	15751.7	14636.2	0.00597611	0.00563906	0.00580759	-1.05977	-0.0252119	0.73126	0.888482	Field3:K22:4	yqiA	b3031	orf, hypothetical protein	Hypothetical, unclassified, unknown	Unknown	AE000385	1789409
84	14465.6	12130.1	0.00516373	0.00487258	0.00501816	-1.05975	-0.0252046	0.538511	0.487374	Field1:G21:1	ebgA	b3076	evolved beta-D-galactosidase, alpha subunit; cryptic gene	Carbon compound catabolism	Degradation of small molecules: Carbon compounds	AE000389	1789457
596	14256.3	12468.2	0.00511884	0.00483098	0.00497491	-1.05959	-0.0251368	0.272752	0.266015	Field1:G6:3	ybeL	b0643	putative alpha helical protein	Hypothetical, unclassified, unknown	Not classified	AE000169	1786863
2581	17593.6	15047.7	0.00638441	0.00602545	0.00620493	-1.05957	-0.0251313	0.552469	0.512248	Field2:J21:3	yhfQ	b3374	putative kinase	Putative enzymes	Not classified	AE000413	1789775
990	23060.8	20100.2	0.0080688	0.007616	0.0078424	-1.05945	-0.0250818	0.539698	0.579675	Field1:L7:3	b2322	b2322	putative transport protein	Putative transport proteins	Not classified	AE000321	1788662
367	13671.2	11972.1	0.00496113	0.00468333	0.00482223	-1.05932	-0.0250252	0.294724	0.294881	Field1:M19:4	yfbS	b2292	putative transport protein	Putative transport proteins	Not classified	AE000318	1788629
2238	14051.4	13003	0.00516783	0.00487887	0.00502335	-1.05922	-0.0249882	0.526775	0.543619	Field2:K8:4	gntR	b3438	regulator of gluconate (gnt) operon	Regulatory function	Central intermediary metabolism: Entner-Douderoff	AE000420	1789846
3217	17104.6	15200.3	0.00624992	0.00590247	0.0060762	-1.05887	-0.0248407	0.345626	0.356799	Field3:A13:2	b1547	b1547	orf, hypothetical protein	Hypothetical, unclassified, unknown	Unknown	AE000252	1787829
527	552973	491880	0.204272	0.192928	0.1986	-1.0588	-0.0248142	0.549808	0.590356	Field1:M12:2	mreC	b3250	rod shape-determining protein	Cell processes	Murein sacculus, peptidoglycan	AE000404	1789648
188	81378.7	69709.9	0.0292058	0.0275861	0.028396	-1.05871	-0.0247789	0.392282	0.371105	Field1:G23:2	mhpR	b0346	transcriptional regulator for mhp operon	Regulatory function	Not classified	AE000141	1786541
565	29442.8	26054.9	0.0108338	0.0102348	0.0105343	-1.05853	-0.0247025	0.517164	0.538037	Field1:I22:2	amiB	b4169	N-acetylmuramoyl-l-alanine amidase II; a murein hydrolase	Cell structure	Murein sacculus, peptidoglycan	AE000489	1790611
1008	30631.7	27061.9	0.0110959	0.010483	0.0107895	-1.05846	-0.0246764	0.134883	0.132879	Field1:P11:3	yqgA	b2966	putative transport protein	Putative transport proteins	Not classified	AE000379	1789338
1196	137188	121202	0.0488677	0.0461695	0.0475186	-1.05844	-0.0246661	0.113403	0.110113	Field1:H12:1	b2639	b2639	putative pump protein	Putative transport proteins	Not classified	AE000349	1788992
2084	17824	15693.4	0.00639577	0.00604369	0.00621973	-1.05826	-0.0245906	0.0638231	0.0613789	Field2:G18:2	dgkA	b4042	diacylglycerol kinase	Fatty acid and phospholipid metabolism	Fatty acid and phosphatidic acid biosynthesis	AE000477	1790475
825	34601.4	29707	0.0121194	0.0114526	0.011786	-1.05822	-0.0245752	0.519136	0.559221	Field1:B15:1	gntU_1	b3436	low-affinity gluconate transport permease protein, interrupted	Transport and binding proteins	Transport of small molecules: Carbohydrates, organic acids, alcohols	AE000420	1789844
3030	22755.3	20473.3	0.00837242	0.00791213	0.00814228	-1.05817	-0.0245575	0.470807	0.509751	Field2:L14:4	ycfD	b1128	orf, hypothetical protein	Hypothetical, unclassified, unknown	Unknown	AE000213	1787373
559	18555.1	16404.2	0.00689317	0.00651514	0.00670415	-1.05802	-0.0244946	0.638336	0.676841	Field1:M20:2	wzzE	b3785	putative transport protein	Putative transport proteins	Not classified	AE000454	2367281
2365	50054.9	44118.6	0.0183689	0.0173616	0.0178653	-1.05802	-0.0244937	0.490185	0.505555	Field2:J15:1	hemN	b3867	O2-independent coproporphyrinogen III oxidase	Biosynthesis of cofactors, prosthetic groups and carriers	Biosynthesis of cofactors, carriers: Heme, porphyrin	AE000462	1790298
3540	10825.9	10098.3	0.00409675	0.00387305	0.0039849	-1.05776	-0.0243861	0.735887	0.864984	Field3:G22:1	yfaE	b2236	orf, hypothetical protein	Hypothetical, unclassified, unknown	Unknown	AE000313	1788568
601	29022.8	25767.9	0.0103766	0.00981156	0.0100941	-1.05759	-0.0243169	0.128584	0.123772	Field1:A8:3	b1368	b1368	putative alpha helix protein	Hypothetical, unclassified, unknown	Not classified	AE000233	1787631
3638	64691.4	57051.9	0.0245419	0.0232094	0.0238756	-1.05741	-0.0242439	0.777645	0.837742	Field3:K22:2	gcpE	b2515	orf, hypothetical protein	Hypothetical, unclassified, unknown	Unknown	AE000338	1788863
2195	93994.7	78882.6	0.0331738	0.0313742	0.032274	-1.05736	-0.0242231	0.536407	0.527497	Field2:E22:3	yfhA	b2554	putative 2-component transcriptional regulator	Putative regulatory proteins	Not classified	AE000341	1788905
1832	39496.1	38060.7	0.0145244	0.0137386	0.0141315	-1.05719	-0.024154	0.709746	0.644644	Field2:O1:4	lysU	b4129	lysine tRNA synthetase, inducible; heat shock protein	Translation, post-translational modification	Aminoacyl tRNA synthetases, tRNA modification	AE000485	1790571
3178	30009.9	27645.1	0.0108475	0.010263	0.0105553	-1.05695	-0.0240544	0.500541	0.46672	Field3:C3:2	b1462	b1462	orf, hypothetical protein	Hypothetical, unclassified, unknown	Unknown	AE000243	1787735
4284	33178	29395.2	0.0120619	0.0114146	0.0117382	-1.05671	-0.0239567	0.265777	0.269558	Field3:H16:1	creA	b4397	orf, hypothetical protein	Putative regulatory proteins	Unknown	AE000510	1790859
3648	53555.2	48350.3	0.019688	0.0186315	0.0191598	-1.05671	-0.0239539	0.529763	0.55647	Field3:O24:2	yphF	b2548	putative LACI-type transcriptional regulator	Putative regulatory proteins	Not classified	AE000340	1788898
1145	24660.2	21557.5	0.00882573	0.00835293	0.00858933	-1.0566	-0.0239119	0.069001	0.0753311	Field1:B23:4	tehA	b1429	tellurite resistance	Cell processes	Drug/analog sensitivity	AE000240	1787699
2660	19334.5	17163.6	0.0069853	0.00661232	0.00679881	-1.05641	-0.0238315	0.054874	0.0509385	Field2:H17:4	yi82_1	b0017	IS186 & IS421 hypothetical protein	Phage, transposon, or plasmid	Transposon-related functions	AE000112	1786199
103	18327.3	17128	0.0065574	0.00620792	0.00638266	-1.0563	-0.0237855	0.662955	0.56899	Field1:M1:2	aldB	b3588	aldehyde dehydrogenase B (lactaldehyde dehydrogenase)	Carbon compound catabolism	Degradation of small molecules: Carbon compounds	AE000436	1790014
2705	348562	300084	0.125303	0.118631	0.121967	-1.05624	-0.0237639	0.397718	0.380392	Field2:B6:1	yafK	b0224	orf, hypothetical protein	Hypothetical, unclassified, unknown	Unknown	AE000131	1786418
1629	55128.8	45194.4	0.0196636	0.0186206	0.0191421	-1.05601	-0.0236676	0.705513	0.604128	Field2:I23:1	xthA	b1749	exonuclease III	DNA replication, repair, restriction/modification	Degradation of DNA	AE000270	1788046
3544	66901.6	60177.6	0.024574	0.0232733	0.0239236	-1.05589	-0.0236181	0.47294	0.508506	Field3:O22:1	b2249	b2249	orf, hypothetical protein	Hypothetical, unclassified, unknown	Unknown	AE000315	1788583
181	56149.1	49247.7	0.0200669	0.0190067	0.0195368	-1.05578	-0.0235752	0.0791622	0.0807547	Field1:I21:2	yagW	b0290	putative receptor	Putative factors	Not classified	AE000136	1786483
1947	12029	10942.8	0.00433481	0.00410579	0.0042203	-1.05578	-0.0235741	0.361102	0.354952	Field2:E8:1	asnC	b3743	regulator for asnA, asnC and gidA	Regulatory function	Amino acid biosynthesis: Asparagine	AE000451	1790182
3443	33001.7	29245.2	0.0120553	0.0114186	0.011737	-1.05576	-0.023567	0.432283	0.44368	Field3:E21:4	b1976	b1976	orf, hypothetical protein	Hypothetical, unclassified, unknown	Unknown	AE000289	1788287
1347	15465	13961.4	0.00549825	0.00520793	0.00535309	-1.05575	-0.0235596	0.467097	0.451537	Field1:F2:3	ydiQ	b1697	putative transport protein	Putative transport proteins	Not classified	AE000265	2367123
3329	79307.3	70346.2	0.0288784	0.0273564	0.0281174	-1.05564	-0.023515	0.345189	0.344684	Field3:A17:3	ydjZ	b1752	orf, hypothetical protein	Hypothetical, unclassified, unknown	Unknown	AE000270	1788049
153	115138	102872	0.0421635	0.0399442	0.0410538	-1.05556	-0.0234832	0.416189	0.435525	Field1:A15:2	relA	b2784	(p)ppGpp synthetase I (GTP pyrophosphokinase); regulation of RNA synthesis; stringent factor	Regulatory function	Global regulatory functions	AE000362	1789147
2876	79388.7	68461.7	0.0284413	0.0269446	0.0276929	-1.05554	-0.0234764	0.398842	0.379569	Field2:H24:2	ybfM	b0681	orf, hypothetical protein	Hypothetical, unclassified, unknown	Unknown	AE000172	1786897
566	32541.6	29171.9	0.0120704	0.0114352	0.0117528	-1.05554	-0.0234761	0.641405	0.688945	Field1:K22:2	yjfG	b4233	putative ligase	Putative enzymes	Not classified	AE000494	1790680
1188	12156.8	10778.3	0.00434956	0.00412124	0.0042354	-1.0554	-0.0234171	0.12922	0.120927	Field1:H10:1	pmrD	b2259	polymyxin resistance protein B	Putative transport proteins	Drug/analog sensitivity	AE000315	1788593
2143	46424.8	41989.5	0.0168234	0.0159418	0.0163826	-1.0553	-0.0233769	0.216705	0.216634	Field2:M8:3	agp	b1002	periplasmic glucose-1-phosphatase	Central intermediary metabolism	Central intermediary metabolism: Pool, multipurpose conversions	AE000202	1787237
613	35100.5	31414.2	0.0125239	0.0118677	0.0121958	-1.0553	-0.0233741	0.223797	0.225798	Field1:I10:3	b2506	b2506	putative membrane protein	putative membrane protein	Not classified	AE000337	1788853
3986	10970.3	9503.18	0.00402794	0.00381707	0.00392251	-1.05524	-0.0233525	0.640342	0.622742	Field3:D13:2	yhhL	b3466	orf, hypothetical protein	Hypothetical, unclassified, unknown	Unknown	AE000422	1789876
2160	11516.1	10377	0.00415609	0.00393895	0.00404752	-1.05513	-0.023304	0.374596	0.388785	Field2:O12:3	bisZ	b1872	biotin sulfoxide reductase 2	Central intermediary metabolism	Central intermediary metabolism	AE000281	1788180
4192	19000	16133.3	0.00683519	0.00647812	0.00665666	-1.05512	-0.0233014	0.573032	0.512219	Field3:P15:4	yjeT	b4176	orf, hypothetical protein	Hypothetical, unclassified, unknown	Unknown	AE000490	1790619
3870	26471.6	22771.5	0.00893755	0.00847091	0.00870423	-1.05509	-0.0232882	0.796632	0.967786	Field3:L7:1	tdcE	b3114	probable formate acetyltransferase 3	Putative enzymes	Energy metabolism, carbon: Anaerobic respiration	AE000393	1789502
1663	57363.4	52378.8	0.0207574	0.0196765	0.020217	-1.05493	-0.0232248	0.324651	0.315633	Field2:M7:2	basS	b4112	sensor protein for basR	Transcription, RNA processing and degradation	RNA synthesis, modification, DNA transcription	AE000483	1790551
1619	149702	127445	0.0537004	0.0509056	0.052303	-1.0549	-0.0232121	0.520538	0.475596	Field2:E21:1	sbcD	b0398	ATP-dependent dsDNA exonuclease	DNA replication, repair, restriction/modification	Degradation of DNA	AE000146	1786598
3586	20680.8	18289	0.00741901	0.00703308	0.00722604	-1.05487	-0.0232003	0.155816	0.157627	Field3:C10:2	b2374	b2374	putative enzyme	Putative enzymes	Not classified	AE000325	1788717
252	20178.4	18029.6	0.00732558	0.00694495	0.00713527	-1.05481	-0.0231729	0.239093	0.241503	Field1:G15:3	ygaA	b2709	putative 2-component transcriptional regulator	Putative regulatory proteins	Not classified	AE000354	2367150
1137	191866	171361	0.0699187	0.0662959	0.0681073	-1.05465	-0.0231066	0.430806	0.437398	Field1:B21:4	minE	b1174	cell division topological specificity factor, reverses MinC inhibition of ftsZ ring formation	Cell processes	Cell division	AE000216	1787422
2463	48547.6	43416.9	0.017542	0.0166335	0.0170878	-1.05462	-0.023095	0.0543605	0.0545085	Field2:N15:2	yneH	b1524	putative glutaminase	Putative enzymes	Not classified	AE000250	1787804
61	11153	10060.9	0.00411812	0.00390555	0.00401184	-1.05443	-0.023016	0.562752	0.60648	Field1:I15:1	gutM	b2706	glucitol operon activator	Regulatory function	Degradation of small molecules: Carbon compounds	AE000354	1789058
1850	21780	20153.5	0.00794329	0.00753396	0.00773862	-1.05433	-0.0229775	0.483993	0.486847	Field2:C7:4	sms	b4389	probable ATP-dependent protease	Putative enzymes	Degradation of proteins, peptides, glyco	AE000509	1790850
1583	27870.8	24036.7	0.00994221	0.00942989	0.00968605	-1.05433	-0.0229764	0.334952	0.329165	Field2:M11:1	dinD	b3645	DNA-damage-inducible protein	DNA replication, repair, restriction/modification	DNA - replication, repair, restriction/modification	AE000441	1790076
421	26643.6	23829.2	0.00950039	0.00901152	0.00925595	-1.05425	-0.022943	0.280354	0.268239	Field1:I10:1	yajB	b0404	putative glycoprotein	Hypothetical, unclassified, unknown	Not classified	AE000147	1786605
877	48449.4	41449.8	0.0168826	0.0160182	0.0164504	-1.05397	-0.0228262	0.616414	0.692352	Field1:J3:2	frvB	b3899	PTS system, fructose-like enzyme IIBC component	Transport and binding proteins	Transport of small molecules: Carbohydrates, organic acids, alcohols	AE000465	1790333
55	76726.8	68763.7	0.0274589	0.0260575	0.0267582	-1.05378	-0.0227499	0.139237	0.141932	Field1:M13:1	eutG	b2453	ethanolamine utilization; homolog of Salmonella enzyme, similar to iron-containing alcohol dehydrogenase	Carbon compound catabolism	Degradation of small molecules: Amines	AE000332	1788795
2264	12607	11246.5	0.00461813	0.0043828	0.00450046	-1.05369	-0.0227147	0.51849	0.538081	Field2:O14:4	phnK	b4097	ATP-binding component of phosphonate transport	Transport and binding proteins	Central intermediary metabolism: Phosphorus compounds	AE000482	1790535
1224	19814.3	17509.5	0.00704002	0.00668152	0.00686077	-1.05366	-0.0226988	0.267101	0.269504	Field1:P18:1	yhjX	b3547	putative resistance protein	Putative transport proteins	Drug/analog sensitivity	AE000432	1789969
2632	15421.5	13924.5	0.00566993	0.00538119	0.00552556	-1.05366	-0.0226988	0.501577	0.542718	Field2:P9:4	dinJ	b0226	damage-inducible protein J	Cell processes	Not classified	AE000131	1786420
445	35854.8	32242.6	0.0128765	0.0122216	0.0125491	-1.05358	-0.0226687	0.13222	0.134471	Field1:I16:1	b0941	b0941	homolog of Salmonella FimH protein	Putative cell structure	Not classified	AE000196	1787173
2877	12508.8	11135.2	0.00458271	0.00435003	0.00446637	-1.05349	-0.0226308	0.551254	0.584479	Field2:J24:2	ybfN	b0682	orf, hypothetical protein	Hypothetical, unclassified, unknown	Unknown	AE000172	1786898
809	211196	195669	0.0769609	0.0730548	0.0750078	-1.05347	-0.0226217	0.478432	0.466447	Field1:B11:1	secG	b3175	protein export - membrane protein	Transport and binding proteins	Protein, peptide secretion	AE000398	1789565
3928	61152.9	53791.2	0.0222078	0.0210816	0.0216447	-1.05342	-0.0226015	0.386567	0.381681	Field3:P21:1	smf_2	b3285	orf, fragment 2	Hypothetical, unclassified, unknown	Unknown	AE000407	1789680
1017	14002.5	11975.2	0.00491663	0.00466766	0.00479214	-1.05334	-0.0225686	0.51102	0.544513	Field1:B15:3	yhdZ	b3271	putative ATP-binding component of a transport system	Putative transport proteins	Not classified	AE000406	1789672
551	39798.3	34462.8	0.0139911	0.0132837	0.0136374	-1.05325	-0.0225305	0.51005	0.549066	Field1:M18:2	rfaB	b3628	UDP-D-galactose:(glucosyl)lipopolysaccharide-1,6-D-galactosyltransferase	Cell structure	Surface polysaccharides and antigens	AE000440	1790058
1488	95842.6	87290.9	0.0347805	0.0330246	0.0339026	-1.05317	-0.0224987	0.292629	0.295466	Field1:P12:4	nrfG	b4076	part of formate-dependent nitrite reductase complex	Energy metabolism	Energy metabolism, carbon: Anaerobic respiration	AE000481	1790513
2212	13289.7	12675.3	0.00483181	0.00458842	0.00471012	-1.05304	-0.0224467	0.693971	0.600662	Field2:G2:4	gcvT	b2905	aminomethyltransferase (T protein; tetrahydrofolate-dependent) of glycine cleavage system	Amino acid biosynthesis	Central intermediary metabolism: Pool, multipurpose conversions	AE000374	1789272
261	63450.7	57781.7	0.0232564	0.0220857	0.022671	-1.05301	-0.022432	0.448269	0.47737	Field1:I17:3	yggD	b2929	putative transcriptional regulator	Putative regulatory proteins	Not classified	AE000376	1789297
3587	40532.2	35058.2	0.0143989	0.013676	0.0140374	-1.05286	-0.0223715	0.345373	0.343098	Field3:E10:2	b2375	b2375	orf, hypothetical protein	Hypothetical, unclassified, unknown	Unknown	AE000326	1788719
646	35651.2	31645.3	0.0128488	0.0122047	0.0125267	-1.05278	-0.022338	0.0263642	0.026323	Field1:K18:3	cynX	b0341	cyanate transport	Transport and binding proteins	Transport of small molecules: Anions	AE000141	1786536
3306	40100.4	35131.4	0.0144942	0.0137682	0.0141312	-1.05273	-0.0223164	0.351631	0.333925	Field3:C11:3	ydiA	b1703	orf, hypothetical protein	Hypothetical, unclassified, unknown	Unknown	AE000265	1787995
4277	38747.9	34211.4	0.0141773	0.0134673	0.0138223	-1.05272	-0.0223121	0.49656	0.50425	Field3:J14:1	yjjV	b4378	orf, hypothetical protein	Hypothetical, unclassified, unknown	Unknown	AE000508	1790838
804	20286.6	18012.4	0.00718175	0.0068237	0.00700273	-1.05247	-0.0222101	0.424999	0.427972	Field1:H9:1	exbD	b3005	uptake of enterochelin; tonB-dependent uptake of B colicins	Transport and binding proteins	Transport of small molecules: Cations	AE000383	1789380
3360	114466	105096	0.042484	0.0403684	0.0414262	-1.05241	-0.0221836	0.625176	0.704728	Field3:O23:3	yeaW	b1802	orf, hypothetical protein	Hypothetical, unclassified, unknown	Unknown	AE000274	1788103
2307	17244.3	16083.1	0.00624961	0.00593857	0.00609409	-1.05238	-0.0221709	0.642025	0.571753	Field2:F1:1	moaA	b0781	molybdopterin biosynthesis, protein A	Biosynthesis of cofactors, prosthetic groups and carriers	Biosynthesis of cofactors, carriers: Molybdopterin	AE000181	1786999
2771	77811.7	64636.2	0.0273728	0.0260115	0.0266922	-1.05233	-0.0221527	0.654723	0.621563	Field2:F22:1	yaiH	b0376	putative enzyme	Putative enzymes	Not classified	AE000144	1786574
633	18753.8	16397.3	0.00666468	0.00633335	0.00649902	-1.05232	-0.0221463	0.272386	0.269054	Field1:A16:3	nhaA	b0019	Na+/H antiporter, pH dependent	Transport and binding proteins	Transport of small molecules: Cations	AE000112	1786201
1464	114165	104412	0.0419426	0.0398624	0.0409025	-1.05218	-0.0220917	0.493429	0.530777	Field1:P6:4	atpI	b3739	membrane-bound ATP synthase, dispensable protein, affects expression of atpB	Energy metabolism	ATP-proton motive force interconversion	AE000450	1790177
3806	28517.9	24561.1	0.0103246	0.00981269	0.0100686	-1.05217	-0.0220855	0.569381	0.531062	Field3:K16:4	b2981	b2981	orf, hypothetical protein	Hypothetical, unclassified, unknown	Unknown	AE000381	1789354
4271	45914.7	41445.8	0.0168104	0.0159778	0.0163941	-1.05211	-0.0220622	0.418738	0.443745	Field3:N12:1	yjiA	b4352	orf, hypothetical protein	Hypothetical, unclassified, unknown	Unknown	AE000506	1790812
60	65595.3	59045.5	0.0240377	0.0228475	0.0234426	-1.05209	-0.0220537	0.45634	0.480844	Field1:G15:1	srlD	b2705	glucitol (sorbitol)-6-phosphate dehydrogenase	Carbon compound catabolism	Degradation of small molecules: Carbon compounds	AE000354	1789057
673	330755	285361	0.113477	0.107861	0.110669	-1.05207	-0.0220434	0.738908	0.867942	Field1:A2:4	kdpA	b0698	ATPase of high-affinity potassium transport system, A chain	Transport and binding proteins	Transport of small molecules: Cations	AE000173	1786915
1407	12596.8	11409.3	0.00459147	0.00436459	0.00447803	-1.05198	-0.0220081	0.32456	0.333482	Field1:N16:3	hycF	b2720	probable iron-sulfur protein of hydrogenase 3 (part of FHL complex)	Putative enzymes	Energy metabolism, carbon: Fermentation	AE000356	1789075
1649	51555.3	45836.1	0.0185343	0.0176203	0.0180773	-1.05187	-0.0219626	0.00820462	0.00872161	Field2:A5:2	deaD	b3162	inducible ATP-independent RNA helicase	Transcription, RNA processing and degradation	RNA synthesis, modification, DNA transcription	AE000397	1789553
1212	39582.2	35524.8	0.0142228	0.0135221	0.0138724	-1.05182	-0.0219417	0.144649	0.141059	Field1:H16:1	acrF	b3266	integral transmembrane protein; acridine resistance	Cell processes	Drug/analog sensitivity	AE000405	1789666
841	18245.5	17320.7	0.00672223	0.00639174	0.00655698	-1.05171	-0.0218944	0.683597	0.67612	Field1:B19:1	pitA	b3493	low-affinity phosphate transport	Transport and binding proteins	Transport of small molecules: Anions	AE000425	1789907
756	16006.2	14064.9	0.00574681	0.00546466	0.00560574	-1.05163	-0.0218635	0.149827	0.149985	Field1:G22:4	molR_3	b2117	molybdate metabolism regulator, third fragment	Regulatory function	Biosynthesis of cofactors, carriers: Molybdopterin	AE000300	1788435
1235	15643.3	13292.8	0.0056063	0.00533195	0.00546912	-1.05145	-0.0217904	0.591178	0.539167	Field1:F22:1	htrC	b3989	heat shock protein htrC	Cell processes	Adaptations, atypical conditions	AE000473	1790422
3031	56281.5	50481.5	0.0204893	0.0194869	0.0199881	-1.05144	-0.0217855	0.310242	0.323039	Field2:N14:4	ycfC	b1132	orf, hypothetical protein	Hypothetical, unclassified, unknown	Unknown	AE000213	1787377
2787	45194.5	43419.5	0.0165436	0.0157362	0.0161399	-1.05131	-0.0217302	0.713826	0.641205	Field2:F2:2	yajI	b0412	orf, hypothetical protein	Hypothetical, unclassified, unknown	Unknown	AE000147	1786613
663	83170.9	74880.5	0.0304411	0.0289563	0.0296987	-1.05128	-0.0217171	0.446897	0.473327	Field1:M22:3	fepD	b0590	ferric enterobactin (enterochelin) transport	Transport and binding proteins	Transport of small molecules: Cations	AE000164	1786805
2056	62875.3	55369.8	0.0224365	0.0213422	0.0218893	-1.05128	-0.0217164	0.26626	0.262992	Field2:O10:2	fabI	b1288	enoyl-[acyl-carrier-protein] reductase (NADH)	Fatty acid and phospholipid metabolism	Fatty acid and phosphatidic acid biosynthesis	AE000227	1787545
674	22431.9	19823.5	0.00786073	0.00747755	0.00766914	-1.05124	-0.0217033	0.595195	0.641105	Field1:C2:4	ybgH	b0709	putative transport protein	Putative transport proteins	Not classified	AE000174	1786927
1297	23312.7	21015.3	0.0085076	0.00809352	0.00830056	-1.05116	-0.0216697	0.412554	0.424656	Field1:B14:2	dmsC	b0896	anaerobic dimethyl sulfoxide reductase subunit C	Energy metabolism	Energy metabolism, carbon: Anaerobic respiration	AE000191	1787123
635	16889.1	15108.2	0.00608661	0.00579037	0.00593849	-1.05116	-0.0216694	0.120138	0.119913	Field1:E16:3	lspA	b0027	prolipoprotein signal peptidase (SPase II)	Cell processes	Protein, peptide secretion	AE000113	1786210
1563	23179.8	21014.9	0.00831028	0.00790668	0.00810848	-1.05104	-0.0216212	0.30362	0.2958	Field2:E7:1	yfjH	b2623	putative histone	Putative factors	Not classified	AE000348	1788976
231	8749.32	7744.49	0.0031799	0.00297626	0.00307808	-1.05101	-0.021608	0.184645	0.184593	Field1:M9:3	wcaD	b2056	putative colanic acid polymerase	Putative enzymes	Phage-related functions and prophages	AE000295	1788369
1666	55368.3	50687.7	0.0199235	0.0189577	0.0194406	-1.05094	-0.0215796	0.40762	0.383715	Field2:C9:2	mcrC	b4345	component of McrBC 5-methylcytosine restriction system, expands range of sequences restricted	DNA replication, repair, restriction/modification	Degradation of DNA	AE000505	1790804
983	20259.5	18819.5	0.00726061	0.00690881	0.00708471	-1.05092	-0.0215702	0.619639	0.556759	Field1:N5:3	yohK	b2142	putative seritonin transporter	Putative transport proteins	Not classified	AE000303	1788464
523	17413.6	15053.8	0.00622625	0.00592514	0.0060757	-1.05082	-0.0215279	0.437838	0.424682	Field1:E12:2	mtgA	b3208	putative peptidoglycan enzyme	Putative enzymes	Not classified	AE000400	1789601
2614	75116.2	67996.5	0.0269434	0.0256406	0.026292	-1.05081	-0.0215237	0.322654	0.311155	Field2:L5:4	yjcP	b4080	putative enzyme	Hypothetical, unclassified, unknown	Not classified	AE000481	2367348
1806	24013.9	21225.1	0.0088909	0.00846126	0.00867608	-1.05078	-0.0215106	0.676327	0.692495	Field2:K19:3	slyD	b3349	FKBP-type peptidyl-prolyl cis-trans isomerase (rotamase)	Translation, post-translational modification	Proteins - translation and modification	AE000411	1789748
1076	39765.6	35535.9	0.0146239	0.0139195	0.0142717	-1.05061	-0.0214407	0.550777	0.580413	Field1:H5:4	ftsA	b0094	ATP-binding cell division protein, septation process, complexes with FtsZ, associated with junctions of inner and outer membranes	Cell processes	Cell division	AE000118	1786282
987	32071.3	28097.6	0.0113915	0.0108429	0.0111172	-1.05059	-0.0214327	0.271412	0.27554	Field1:F7:3	yojI	b2211	putative ATP-binding component of a transport system	Putative transport proteins	Not classified	AE000310	1788540
562	30392.3	26216.6	0.010885	0.0103609	0.010623	-1.05058	-0.0214312	0.502098	0.476362	Field1:C22:2	rfaH	b3842	transcriptional activator affecting biosynthesis of lipopolysaccharide core, F pilin, and haemolysin	Regulatory function	Macromolecule metabolism: Lipopolysaccharide	AE000459	1790276
2459	15360.6	14072.5	0.00556254	0.00529473	0.00542864	-1.05058	-0.0214291	0.366014	0.357627	Field2:F15:2	b1463	b1463	putative N-hydroxyarylamine O-acetyltransferase	Putative enzymes	Not classified	AE000243	1787736
3819	93234	82889.6	0.0345752	0.0329122	0.0337437	-1.05053	-0.0214075	0.669305	0.705961	Field3:E20:4	yqhE	b3012	orf, hypothetical protein	Hypothetical, unclassified, unknown	Unknown	AE000383	1789387
1011	17867.3	16035	0.00640035	0.0060933	0.00624683	-1.05039	-0.0213517	0.320987	0.328925	Field1:F13:3	yrbF	b3195	putative ATP-binding component of a transport system	Putative transport proteins	Not classified	AE000399	1789586
2275	18217.1	16437.6	0.00662379	0.0063062	0.00646499	-1.05036	-0.021339	0.335591	0.340131	Field2:E18:4	nrdG	b4237	anaerobic ribonucleotide reductase activating protein	Nucleotide biosynthesis and metabolism	Central intermediary metabolism: Nucleotide interconversions	AE000495	1790685
1337	10678.1	9348.06	0.00386535	0.00368021	0.00377278	-1.05031	-0.0213167	0.447834	0.441874	Field1:B24:2	fdnG	b1474	formate dehydrogenase-N, nitrate-inducible, alpha subunit	Energy metabolism	Energy metabolism, carbon: Anaerobic respiration	AE000244	1787748
1815	269996	236119	0.0970003	0.0923543	0.0946773	-1.05031	-0.021316	0.262964	0.259125	Field2:M21:3	rpmG	b3636	50S ribosomal subunit protein L33	Translation, post-translational modification	Ribosomal proteins - synthesis, modification	AE000441	1790067
1230	75313.5	65181.5	0.0270061	0.0257148	0.0263605	-1.05022	-0.021279	0.458223	0.423386	Field1:L20:1	thdF	b3706	GTP-binding protein in thiophene and furan oxidation	Putative enzymes	Detoxification	AE000447	2367268
1835	54714.8	50941	0.019807	0.0188604	0.0193337	-1.05019	-0.0212663	0.567212	0.520151	Field2:E3:4	hflX	b4173	GTP - binding subunit of protease specific for phage lambda cII repressor	Carbon compound catabolism	Degradation of proteins, peptides, glyco	AE000489	1790615
1570	45321.9	40811.1	0.0164564	0.0156708	0.0160636	-1.05013	-0.0212444	0.22129	0.225352	Field2:C9:1	iciA	b2916	replication initiation inhibitor, binds to 13-mers at oriC	Regulatory function	DNA - replication, repair, restriction/modification	AE000375	1789283
2792	96845.2	91035.9	0.0355987	0.0339003	0.0347495	-1.0501	-0.0212311	0.602541	0.608287	Field2:P2:2	apbA	b0425	involved in thiamin biosynthesis, alternative pyrimidine biosynthesis	Biosynthesis of cofactors, prosthetic groups and carriers	Not classified	AE000148	1786627
3848	72987.4	63972.4	0.0259521	0.0247146	0.0253333	-1.05007	-0.0212195	0.23939	0.237753	Field3:B12:2	ygjM	b3082	orf, hypothetical protein	Hypothetical, unclassified, unknown	Unknown	AE000390	1789464
4167	10838.5	9464.29	0.00404099	0.00384938	0.00394518	-1.04978	-0.0210968	0.773303	0.758399	Field3:N9:4	yjcO	b4078	orf, hypothetical protein	Hypothetical, unclassified, unknown	Unknown	AE000481	1790515
2540	32850.5	29902.4	0.0117656	0.0112078	0.0114867	-1.04977	-0.0210945	0.384423	0.370012	Field2:H11:3	yqeA	b2874	putative kinase	Putative enzymes	Not classified	AE000370	1789238
1401	13206.6	11522.5	0.00468385	0.00446183	0.00457284	-1.04976	-0.0210897	0.291629	0.297271	Field1:B16:3	hmpA	b2552	dihydropteridine reductase, ferrisiderophore reductase activity	Energy metabolism	Energy metabolism, carbon: Electron transport	AE000341	1788903
1713	255472	213014	0.0903417	0.0860724	0.088207	-1.0496	-0.0210246	0.701332	0.685427	Field2:A21:2	rpsV	b1480	30S ribosomal subunit protein S22	Putative cell structure	Ribosomal proteins - synthesis, modification	AE000245	1787755
305	40517.6	36638.2	0.0142723	0.0135983	0.0139353	-1.04957	-0.0210105	0.612817	0.598855	Field1:A5:4	yjiR	b4340	putative regulator	Putative regulatory proteins	Not classified	AE000504	1790797
692	86024.2	75757	0.0304729	0.0290346	0.0297537	-1.04954	-0.0209978	0.330003	0.343069	Field1:G6:4	artM	b0861	arginine 3rd transport system permease protein	Transport and binding proteins	Transport of small molecules: Amino acids, amines	AE000188	1787086
365	68333.1	60724.3	0.0246708	0.0235065	0.0240887	-1.04953	-0.0209955	0.131814	0.135352	Field1:I19:4	tra5_4	b2089	IS3 putative transposase	Phage, transposon, or plasmid	Transposon-related functions	AE000298	1788405
1310	16134.7	14803.9	0.00585742	0.005581	0.00571921	-1.04953	-0.0209944	0.411003	0.406691	Field1:L16:2	torR	b0995	response transcriptional regulator for torA (sensor TorS)	Regulatory function	Energy metabolism, carbon: Anaerobic respiration	AE000201	1787229
1139	63108.7	56742.6	0.0232267	0.0221317	0.0226792	-1.04948	-0.0209728	0.558097	0.597059	Field1:F21:4	minC	b1176	cell division inhibitor, inhibits ftsZ ring formation	Cell processes	Cell division	AE000216	1787424
2735	35486.3	30504	0.0125082	0.0119193	0.0122137	-1.04941	-0.0209435	0.549556	0.562738	Field2:N12:1	yagV	b0289	orf, hypothetical protein	Hypothetical, unclassified, unknown	Unknown	AE000136	1786482
976	36305.4	33040.3	0.0129043	0.0122974	0.0126008	-1.04935	-0.0209214	0.517531	0.490979	Field1:P3:3	b2074	b2074	putative membrane protein	putative membrane protein	Not classified	AE000297	1788389
2089	240230	208055	0.0868472	0.0827636	0.0848054	-1.04934	-0.0209163	0.530103	0.492589	Field2:A20:2	speE	b0121	spermidine synthase = putrescine aminopropyltransferase	Central intermediary metabolism	Central intermediary metabolism: Polyamine biosynthesis	AE000121	1786312
584	101444	87283.2	0.0354992	0.0338342	0.0346667	-1.04921	-0.0208633	0.591516	0.637527	Field1:O2:3	nlpC	b1708	lipoprotein	Cell structure	Macromolecule synthesis, modification: Lipoprotein	AE000266	1788001
4066	13886.1	12476.3	0.00501421	0.00477991	0.00489706	-1.04902	-0.0207822	0.0884455	0.083919	Field3:D9:3	yieF	b3713	orf, hypothetical protein	Hypothetical, unclassified, unknown	Unknown	AE000448	1790149
2627	36169.4	33777.3	0.0131708	0.012558	0.0128644	-1.0488	-0.0206914	0.546696	0.52222	Field2:F9:4	yjjN	b4358	putative oxidoreductase	Putative enzymes	Not classified	AE000506	1790819
3137	34495.8	30434.1	0.0124487	0.0118696	0.0121592	-1.04879	-0.0206875	0.239906	0.238829	Field3:A17:1	ydbH	b1381	orf, hypothetical protein	Hypothetical, unclassified, unknown	Unknown	AE000235	1787646
2301	95801	84917.1	0.0358162	0.034152	0.0349841	-1.04873	-0.0206626	0.749757	0.783366	Field2:I24:4	nadA	b0750	quinolinate synthetase, A protein	Biosynthesis of cofactors, prosthetic groups and carriers	Biosynthesis of cofactors, carriers: Pyridine nucleotide	AE000177	1786964
204	8882.27	7722.67	0.00317275	0.00292665	0.0030497	-1.04865	-0.0206307	0.308903	0.305366	Field1:G3:3	ycaN	b0900	putative transcriptional regulator LYSR-type	Putative regulatory proteins	Not classified	AE000192	1787128
3617	82118.4	72165	0.0300257	0.0286364	0.029331	-1.04851	-0.0205741	0.569971	0.556413	Field3:A18:2	b2450	b2450	orf, hypothetical protein	Hypothetical, unclassified, unknown	Unknown	AE000332	1788792
3067	62986.7	54968.1	0.0226342	0.0215871	0.0221106	-1.04851	-0.0205722	0.360874	0.341455	Field2:F24:4	hlyE	b1182	hemolysin E	Hypothetical, unclassified, unknown	Not classified	AE000216	1787430
712	23159.8	21265.7	0.00835778	0.00797223	0.008165	-1.04836	-0.020511	0.407803	0.389776	Field1:O10:4	chaC	b1218	cation transport regulator	Transport and binding proteins	Transport of small molecules: Cations	AE000220	1787470
1158	35968.5	31911.4	0.0126581	0.0120749	0.0123665	-1.0483	-0.0204862	0.513463	0.541625	Field1:L2:1	sodC	b1646	superoxide dismutase precursor (Cu-Zn)	Cell processes	Detoxification	AE000259	1787934
4052	27507.1	24906.2	0.00983989	0.00938759	0.00961374	-1.04818	-0.0204357	0.448988	0.447241	Field3:H5:3	yicP	b3665	probable adenine deaminase (synthesis xanthine)	Putative enzymes	Purine ribonucleotide biosynthesis	AE000444	1790098
2933	23505.5	21152.7	0.00857877	0.00818459	0.00838168	-1.04816	-0.0204276	0.411964	0.425757	Field2:J14:3	yljA	b0881	orf, hypothetical protein	Hypothetical, unclassified, unknown	Unknown	AE000190	1787108
1683	68607.5	61882.2	0.0247431	0.02361	0.0241766	-1.048	-0.0203593	0.0908553	0.0919749	Field2:E13:2	clpP	b0437	ATP-dependent proteolytic subunit of clpA-clpP serine protease, heat shock protein F21.5	Cell processes	Degradation of proteins, peptides, glyco	AE000150	1786641
1283	31196.4	27937.4	0.0115667	0.011038	0.0113024	-1.0479	-0.0203178	0.678324	0.724253	Field1:F10:2	sdhD	b0722	succinate dehydrogenase, hydrophobic subunit	Central intermediary metabolism	Energy metabolism, carbon: TCA cycle	AE000175	1786941
1026	18214	16176.3	0.00651813	0.0062206	0.00636936	-1.04783	-0.0202905	0.307732	0.302376	Field1:D17:3	yhiD	b3508	putative transport ATPase	Putative transport proteins	Not classified	AE000427	1789924
1687	96078.7	83921.8	0.0352137	0.0336066	0.0344101	-1.04782	-0.0202875	0.656163	0.622377	Field2:M13:2	ppiB	b0525	peptidyl-prolyl cis-trans isomerase B (rotamase B)	Translation, post-translational modification	Proteins - translation and modification	AE000158	1786736
506	27171.2	24278.2	0.00973161	0.00928752	0.00950957	-1.04782	-0.0202851	0.318549	0.311454	Field1:C8:2	yfgA	b2516	putative membrane protein	putative membrane protein	Not classified	AE000338	1788864
2754	20350.6	18205.5	0.00724314	0.00691304	0.00707809	-1.04775	-0.0202575	0.273322	0.27456	Field2:D18:1	yahL	b0326	orf, hypothetical protein	Hypothetical, unclassified, unknown	Unknown	AE000139	1786519
3900	95959.9	82403.5	0.0346936	0.0331157	0.0339047	-1.04765	-0.0202152	0.617202	0.556802	Field3:H15:1	yhbH	b3203	probable sigma-54 modulation protein	Putative regulatory proteins	Global regulatory functions	AE000399	1789595
1710	256537	237511	0.0931674	0.0889324	0.0910499	-1.04762	-0.0202038	0.477124	0.460725	Field2:K19:2	prfA	b1211	peptide chain release factor RF-1	Translation, post-translational modification	Proteins - translation and modification	AE000219	1787462
1609	28681	25833.2	0.0105743	0.0100941	0.0103342	-1.04757	-0.0201844	0.596663	0.643089	Field2:A19:1	mrr	b4351	restriction of methylated adenine	DNA replication, repair, restriction/modification	DNA - replication, repair, restriction/modification	AE000506	1790811
59	39428.4	35512.9	0.014182	0.013538	0.01386	-1.04757	-0.020182	0.0689942	0.0685535	Field1:E15:1	yphH	b2550	putative NAGC-like transcriptional regulator	Putative regulatory proteins	Not classified	AE000341	1788901
830	1.16689e+06	1.08199e+06	0.41372	0.394982	0.404351	-1.04744	-0.0201292	0.684076	0.615076	Field1:L15:1	livF	b3454	ATP-binding component of leucine transport	Transport and binding proteins	Transport of small molecules: Amino acids, amines	AE000421	1789863
2552	26061.5	23356.8	0.00947101	0.00904211	0.00925656	-1.04743	-0.0201267	0.297803	0.301311	Field2:P13:3	b2972	b2972	putative peptidase	Putative enzymes	Not classified	AE000379	1789343
1390	136926	124562	0.0510398	0.0487294	0.0498846	-1.04741	-0.0201181	0.714473	0.818879	Field1:L12:3	ackA	b2296	acetate kinase	Energy metabolism	Energy metabolism, carbon: Electron transport	AE000318	1788633
1800	60857.7	57874.8	0.0216342	0.0206554	0.0211448	-1.04739	-0.0201066	0.885913	0.943664	Field2:O17:3	hofD	b3335	leader peptidase, integral membrane protein	Carbon compound catabolism	Degradation of proteins, peptides, glyco	AE000409	1789732
4114	30481.4	27226.1	0.011101	0.0106004	0.0108507	-1.04723	-0.0200427	0.40157	0.406491	Field3:D21:3	yiiE	b3889	orf, hypothetical protein	Hypothetical, unclassified, unknown	Unknown	AE000464	1790322
995	18832.8	17119	0.00674397	0.00643986	0.00659192	-1.04722	-0.0200389	0.419654	0.413474	Field1:F9:3	yphD	b2546	putative transport system permease protein	Putative transport proteins	Not classified	AE000340	1788896
4076	522005	461197	0.19041	0.181829	0.186119	-1.0472	-0.0200281	0.521712	0.50883	Field3:H11:3	yifN	b3777	orf, hypothetical protein	Hypothetical, unclassified, unknown	Unknown	AE000454	2367280
3163	27493.5	24309.3	0.0100633	0.00961041	0.00983685	-1.04712	-0.0199973	0.607899	0.618845	Field3:E23:1	b1432	b1432	putative virulence protein	Putative factors	Not classified	AE000240	1787702
2270	30248.9	27622.3	0.011153	0.0106514	0.0109022	-1.04709	-0.0199841	0.607297	0.65796	Field2:K16:4	dsbD	b4136	thiol:disulfide interchange protein; copper tolerance	Putative enzymes	Central intermediary metabolism: Sulfur metabolism	AE000486	1790578
874	22466.1	21670.2	0.00836447	0.0079889	0.00817669	-1.04701	-0.0199514	0.735894	0.764277	Field1:D3:2	corA	b3816	Mg2+ transport, system I	Transport and binding proteins	Transport of small molecules: Cations	AE000457	2367297
650	32584.3	30660.3	0.0118766	0.0113448	0.0116107	-1.04688	-0.0198955	0.644627	0.618631	Field1:C20:3	secF	b0409	protein secretion, membrane protein	Transport and binding proteins	Protein, peptide secretion	AE000147	1786610
1628	30104.8	25093.5	0.0107054	0.0102261	0.0104657	-1.04686	-0.0198905	0.708633	0.619957	Field2:G23:1	nth	b1633	endonuclease III; specific for apurinic and/or apyrimidinic sites	DNA replication, repair, restriction/modification	Degradation of DNA	AE000258	1787920
2446	43926.1	40239	0.0162591	0.0155313	0.0158952	-1.04686	-0.0198898	0.639582	0.703133	Field2:L11:2	ycjI	b1326	putative carboxypeptidase	Putative enzymes	Not classified	AE000230	1787586
2683	72492.4	60888.7	0.0256944	0.0245449	0.0251197	-1.04683	-0.0198777	0.67299	0.615005	Field2:F23:4	yadD	b0132	orf, hypothetical protein	Hypothetical, unclassified, unknown	Unknown	AE000122	1786324
3433	9840.81	8753.01	0.00355738	0.00339824	0.00347781	-1.04683	-0.0198758	0.212268	0.218434	Field3:A19:4	b1964	b1964	putative outer membrane protein	putative membrane protein	Not classified	AE000288	1788275
2707	44130.7	38719.4	0.0155362	0.014843	0.0151896	-1.0467	-0.0198206	0.502245	0.538197	Field2:F6:1	yafL	b0227	putative lipoprotein	putative membrane protein	Not classified	AE000131	1786421
2495	39344	33762.7	0.0140079	0.0133836	0.0136957	-1.04664	-0.0197994	0.53171	0.501097	Field2:N23:2	atoB	b2224	acetyl-CoA acetyltransferase	Fatty acid and phospholipid metabolism	Degradation of small molecules: Fatty acids	AE000311	1788554
257	16932.3	15147.8	0.00599735	0.00573059	0.00586397	-1.04655	-0.0197601	0.425711	0.433232	Field1:A17:3	yqeI	b2847	putative sensory transducer	Putative regulatory proteins	Not classified	AE000368	1789213
3049	921374	809352	0.338633	0.323582	0.331107	-1.04652	-0.0197457	0.668675	0.655366	Field2:B20:4	b1155	b1155	orf, hypothetical protein	Hypothetical, unclassified, unknown	Unknown	AE000214	1787401
2481	8954.17	7880.56	0.00323405	0.00309044	0.00316224	-1.04647	-0.0197261	0.516932	0.515376	Field2:B21:2	wcaJ	b2047	putative colanic acid biosynthsis UDP-glucose lipid carrier transferase	Putative enzymes	Not classified	AE000295	1788360
1560	34686.7	29704.2	0.0122405	0.0116971	0.0119688	-1.04646	-0.0197215	0.636175	0.630008	Field2:O5:1	rnc	b2567	RNase III, ds RNA	Transcription, RNA processing and degradation	Degradation of RNA	AE000343	1788920
545	12196.9	11084.2	0.00444296	0.00424581	0.00434439	-1.04643	-0.0197119	0.389977	0.396734	Field1:A18:2	rfaL	b3622	O-antigen ligase; lipopolysaccharide core biosynthesis	Cell structure	Macromolecule metabolism: Lipopolysaccharide	AE000440	1790052
161	45174.9	40665.2	0.0160604	0.0153505	0.0157054	-1.04625	-0.0196343	0.491019	0.459237	Field1:A17:2	ompR	b3405	response regulator (sensor, EnvZ) affecting transcription of ompC and ompF: outer membrane protein synthesis	Regulatory function	Global regulatory functions	AE000416	1789809
3304	78073.2	71736.1	0.0284915	0.0272334	0.0278624	-1.0462	-0.0196129	0.458061	0.471127	Field3:O9:3	ydiS	b1699	flavoprotein; probably electron transport	Putative enzymes	Not classified	AE000265	1787991
2626	30484	27875.8	0.0110859	0.0105974	0.0108416	-1.04609	-0.0195698	0.338663	0.34265	Field2:D9:4	yjiL	b4334	putative enzyme	Putative enzymes	Not classified	AE000504	1790791
3155	59428.3	52044.9	0.0214221	0.0204818	0.0209519	-1.0459	-0.0194919	0.411181	0.393294	Field3:E21:1	ydcF	b1414	orf, hypothetical protein	Hypothetical, unclassified, unknown	Unknown	AE000239	1787683
2620	35813.4	32648.7	0.0129957	0.0124289	0.0127123	-1.04561	-0.0193683	0.270793	0.276683	Field2:H7:4	yjgB	b4269	putative oxidoreductase	Putative enzymes	Not classified	AE000497	1790720
364	18491.2	16180.3	0.00686691	0.00656755	0.00671723	-1.04558	-0.0193585	0.757168	0.743852	Field1:G19:4	ogrK	b2082	prophage P2 ogr protein	Phage, transposon, or plasmid	Phage-related functions and prophages	AE000298	1788398
1760	87351.2	82722.4	0.0321365	0.0307423	0.0314394	-1.04535	-0.0192624	0.659953	0.659655	Field2:O7:3	rpsO	b3165	30S ribosomal subunit protein S15	Translation, post-translational modification	Ribosomal proteins - synthesis, modification	AE000397	1789556
2788	143862	131497	0.0520613	0.0498029	0.0509321	-1.04535	-0.0192607	0.331303	0.332959	Field2:H2:2	ybaD	b0413	orf, hypothetical protein	Hypothetical, unclassified, unknown	Unknown	AE000148	1786615
672	103433	90844.8	0.0370264	0.0354305	0.0362284	-1.04504	-0.0191338	0.509762	0.486426	Field1:O24:3	kdpB	b0697	ATPase of high-affinity potassium transport system, B chain	Transport and binding proteins	Transport of small molecules: Cations	AE000173	1786914
3399	9467.09	8516.29	0.00345426	0.00330583	0.00338004	-1.0449	-0.0190748	0.602431	0.641001	Field3:M9:4	yecO	b1870	orf, hypothetical protein	Hypothetical, unclassified, unknown	Unknown	AE000280	1788177
3498	60242.6	54202.9	0.0216942	0.0207621	0.0212281	-1.04489	-0.0190719	0.13809	0.137665	Field3:C12:1	yehI	b2118	putative regulator	Putative regulatory proteins	Not classified	AE000300	1788436
945	24372.1	22195.1	0.00877274	0.00839584	0.00858429	-1.04489	-0.019071	0.284962	0.283242	Field1:B21:2	b0899	b0899	putative transport	Putative transport proteins	Not classified	AE000192	1787127
4023	9054.13	8167.6	0.00334611	0.00320256	0.00327433	-1.04482	-0.0190434	0.675139	0.704925	Field3:N21:2	yiaG	b3555	orf, hypothetical protein	Hypothetical, unclassified, unknown	Unknown	AE000433	1789978
1115	18161	16618.1	0.006567	0.0062853	0.00642615	-1.04482	-0.0190407	0.284049	0.28156	Field1:F15:4	sulA	b0958	suppressor of lon; inhibits cell division and ftsZ ring formation	Cell processes	Cell division	AE000198	1787192
1118	38249.3	35567.2	0.0142463	0.0136352	0.0139407	-1.04481	-0.0190384	0.696451	0.792108	Field1:L15:4	mdoG	b1048	periplasmic glucans biosynthesis protein	Cell processes	Osmotic adaptation	AE000206	1787286
826	102221	91131.2	0.0359279	0.0343899	0.0351589	-1.04472	-0.0190008	0.575059	0.61014	Field1:D15:1	ugpC	b3450	ATP-binding component of sn-glycerol 3-phosphate transport system	Transport and binding proteins	Transport of small molecules: Carbohydrates, organic acids, alcohols	AE000421	1789859
2448	32946.6	28820.9	0.0122452	0.0117222	0.0119837	-1.04462	-0.0189563	0.768262	0.750563	Field2:P11:2	ydbK	b1378	putative oxidoreductase, Fe-S subunit	Putative enzymes	Not classified	AE000234	1787642
2864	92107.1	82618.9	0.0330132	0.0316033	0.0323082	-1.04461	-0.0189549	0.158067	0.155235	Field2:P20:2	ybeN	b0639	orf, hypothetical protein	Hypothetical, unclassified, unknown	Unknown	AE000168	1786858
1463	146900	134246	0.0537567	0.0514716	0.0526141	-1.0444	-0.0188655	0.544264	0.575065	Field1:N6:4	atpB	b3738	membrane-bound ATP synthase, F0 sector, subunit a	Energy metabolism	ATP-proton motive force interconversion	AE000450	1790176
3721	26517.2	23512.8	0.00969468	0.00928287	0.00948878	-1.04436	-0.018851	0.564941	0.563299	Field3:A20:3	ygbO	b2745	putative hydrogenase subunit	Putative enzymes	Not classified	AE000358	1789102
2213	39711.9	38115.8	0.0145138	0.0138982	0.014206	-1.04429	-0.0188213	0.717701	0.650616	Field2:I2:4	epd	b2927	D-erythrose 4-phosphate dehydrogenase	Central intermediary metabolism	Central intermediary metabolism	AE000376	1789295
3295	15661.7	13889.5	0.0055904	0.00535349	0.00547194	-1.04425	-0.0188063	0.28338	0.275219	Field3:M7:3	ynhE	b1683	orf, hypothetical protein	Hypothetical, unclassified, unknown	Unknown	AE000263	1787973
50	23450.6	20791.5	0.00848484	0.00812619	0.00830551	-1.04414	-0.0187567	0.40361	0.402258	Field1:C13:1	pta	b2297	phosphotransacetylase	Energy metabolism	Degradation of small molecules: Carbon compounds	AE000319	1788635
2392	27541.2	23339.7	0.00981456	0.0094008	0.00960768	-1.04401	-0.0187061	0.671219	0.610745	Field2:P21:1	ybbO	b0493	putative oxidoreductase	Putative enzymes	Not classified	AE000155	1786701
3636	12778.5	11499.2	0.00475157	0.00455127	0.00465142	-1.04401	-0.0187039	0.720139	0.776663	Field3:G22:2	b2510	b2510	orf, hypothetical protein	Hypothetical, unclassified, unknown	Unknown	AE000337	1788857
1534	15423.3	14121.3	0.00572249	0.0054817	0.0056021	-1.04393	-0.0186697	0.704771	0.798703	Field1:L24:4	ogt	b1335	O-6-alkylguanine-DNA/cysteine-protein methyltransferase	DNA replication, repair, restriction/modification	DNA - replication, repair, restriction/modification	AE000231	1787596
639	59950.2	55398.4	0.0218172	0.0208992	0.0213582	-1.04392	-0.0186681	0.424067	0.425461	Field1:M16:3	aroP	b0112	aromatic amino acid transport protein	Transport and binding proteins	Transport of small molecules: Amino acids, amines	AE000120	1786302
747	12026.7	10545.3	0.00435797	0.00417464	0.00426631	-1.04391	-0.0186648	0.546789	0.517674	Field1:E20:4	araG	b1900	ATP-binding component of high-affinity L-arabinose transport system	Transport and binding proteins	Transport of small molecules: Carbohydrates, organic acids, alcohols	AE000283	1788210
1954	257519	234299	0.0930241	0.0891145	0.0910693	-1.04387	-0.0186472	0.149338	0.152032	Field2:C10:1	ilvD	b3771	dihydroxyacid dehydratase	Amino acid biosynthesis	Amino acid biosynthesis: Isoleucine, Valine	AE000453	1790206
430	9416.78	8567.07	0.00344115	0.00329658	0.00336887	-1.04386	-0.0186409	0.469311	0.492512	Field1:K12:1	ybdS	b0612	putative a membrane protein	putative membrane protein	Not classified	AE000166	1786829
3798	21736.3	19547.5	0.0079777	0.00764315	0.00781043	-1.04377	-0.0186056	0.581332	0.600351	Field3:K14:4	yggN	b2958	orf, hypothetical protein	Hypothetical, unclassified, unknown	Unknown	AE000378	1789328
2946	64034.3	57907.4	0.0236377	0.0226503	0.023144	-1.04359	-0.0185315	0.638483	0.688021	Field2:D18:3	ycbK	b0926	orf, hypothetical protein	Hypothetical, unclassified, unknown	Unknown	AE000195	1787157
1739	76679.6	70419.4	0.0275165	0.0263697	0.0269431	-1.04349	-0.0184887	0.48669	0.470456	Field2:E3:3	clpB	b2592	heat shock protein	Cell processes	Degradation of proteins, peptides, glyco	AE000345	1788943
2050	78158.8	70117.2	0.0290612	0.0278534	0.0284573	-1.04336	-0.0184357	0.735623	0.782298	Field2:C10:2	fabG	b1093	3-oxoacyl-[acyl-carrier-protein] reductase	Fatty acid and phospholipid metabolism	Fatty acid and phosphatidic acid biosynthesis	AE000210	1787335
1622	34888.8	29412.3	0.0126497	0.0121244	0.0123871	-1.04333	-0.0184198	0.769167	0.660076	Field2:K21:1	uvrB	b0779	DNA repair; excision nuclease subunit B	DNA replication, repair, restriction/modification	Degradation of DNA	AE000180	1786996
1668	17101.3	15709.7	0.00618662	0.00592979	0.0060582	-1.04331	-0.0184143	0.587145	0.580842	Field2:G9:2	hsdR	b4350	host restriction; endonuclease R	DNA replication, repair, restriction/modification	Degradation of DNA	AE000505	1790809
1586	12469	11293	0.00454473	0.00435659	0.00445066	-1.04318	-0.0183608	0.472881	0.48145	Field2:C13:1	recF	b3700	ssDNA and dsDNA binding, ATP binding	Regulatory function	DNA - replication, repair, restriction/modification	AE000447	1790135
577	58747.5	51377.3	0.0205399	0.0196905	0.0201152	-1.04314	-0.0183418	0.63673	0.70399	Field1:A2:3	yaeE	b0198	putative transport system permease protein	Putative transport proteins	Not classified	AE000129	1786397
1428	202498	179356	0.074042	0.0709857	0.0725138	-1.04305	-0.0183069	0.642997	0.640869	Field1:H22:3	tktA	b2935	transketolase 1 isozyme	Central intermediary metabolism	Central intermediary metabolism: Non-oxidative branch, pentose pathway	AE000376	2367177
2628	35906.6	32948.5	0.0130657	0.0125268	0.0127963	-1.04302	-0.0182915	0.369496	0.376614	Field2:H9:4	yjjT	b4371	putative enzyme	Putative enzymes	Not classified	AE000507	1790830
2088	127199	114083	0.0460514	0.0441526	0.045102	-1.043	-0.0182863	0.202974	0.202301	Field2:O18:2	speD	b0120	S-adenosylmethionine decarboxylase	Central intermediary metabolism	Central intermediary metabolism: Polyamine biosynthesis	AE000121	1786311
716	31562.2	29154	0.0113903	0.0109212	0.0111558	-1.04295	-0.0182625	0.498007	0.478625	Field1:G12:4	oppC	b1245	homolog of Salmonella oligopeptide transport permease protein	Putative transport proteins	Not classified	AE000223	1787498
1700	283229	258986	0.104976	0.100654	0.102815	-1.04294	-0.0182587	0.673329	0.742971	Field2:G17:2	rpsA	b0911	30S ribosomal subunit protein S1	Translation, post-translational modification	Ribosomal proteins - synthesis, modification	AE000193	1787140
2407	14905.4	14771.2	0.00546612	0.00524172	0.00535392	-1.04281	-0.0182052	0.818861	0.685873	Field2:N1:2	ybiP	b0815	putative enzyme	Putative enzymes	Not classified	AE000183	1787035
1585	37367.4	33242	0.0134789	0.0129269	0.0132029	-1.0427	-0.0181596	0.255058	0.259097	Field2:A13:1	gyrB	b3699	DNA gyrase subunit B, type II topoisomerase, ATPase activity	DNA replication, repair, restriction/modification	DNA - replication, repair, restriction/modification	AE000447	1790134
2224	26485.8	24079.1	0.00947799	0.00909025	0.00928412	-1.04265	-0.0181404	0.317714	0.313528	Field2:O4:4	agaS	b3136	putative tagatose-6-phosphate aldose/ketose isomerase	Putative enzymes	Not classified	AE000395	1789525
1208	21022.9	19199.6	0.00771904	0.00740344	0.00756124	-1.04263	-0.01813	0.570901	0.625024	Field1:P14:1	hflB	b3178	degrades sigma32, integral membrane peptidase, cell division protein	Carbon compound catabolism	Degradation of proteins, peptides, glyco	AE000398	1789568
1498	13557.3	12329.4	0.00489574	0.00469564	0.00479569	-1.04261	-0.018124	0.335344	0.346299	Field1:D16:4	yjjW	b4379	putative activating enzyme	Putative enzymes	Not classified	AE000508	1790839
3118	40282.7	36468.7	0.014617	0.0140207	0.0143189	-1.04253	-0.0180877	0.363027	0.369606	Field3:K11:1	ydaO	b1344	orf, hypothetical protein	Hypothetical, unclassified, unknown	Unknown	AE000232	1787606
612	37144.8	33565.9	0.0131475	0.0126124	0.0128799	-1.04243	-0.0180476	0.544983	0.546658	Field1:G10:3	b2438	b2438	orf, hypothetical protein	Hypothetical, unclassified, unknown	Unknown	AE000331	1788779
2273	84030.9	74982.4	0.0309019	0.0296451	0.0302735	-1.0424	-0.018033	0.649669	0.660277	Field2:A18:4	ppa	b4226	inorganic pyrophosphatase	Central intermediary metabolism	Central intermediary metabolism: Pool, multipurpose conversions	AE000494	1790673
649	45153	42151.2	0.0167998	0.0161174	0.0164586	-1.04234	-0.0180077	0.750554	0.841951	Field1:A20:3	secD	b0408	protein secretion; membrane protein, part of the channel	Transport and binding proteins	Protein, peptide secretion	AE000147	1786609
732	46727.2	42022	0.0166431	0.0159672	0.0163051	-1.04233	-0.018005	0.333878	0.34081	Field1:G16:4	b1485	b1485	putative transport protein	Putative transport proteins	Not classified	AE000245	1787760
2602	9476.6	8921.92	0.00345925	0.00331881	0.00338903	-1.04232	-0.0179997	0.626227	0.607592	Field2:D3:4	yigB	b3812	putative phosphatase	Putative enzymes	Not classified	AE000457	2367295
865	25593.3	22897	0.00910327	0.00873439	0.00891883	-1.04223	-0.017965	0.521049	0.520385	Field1:B1:2	pstB	b3725	ATP-binding component of high-affinity phosphate-specific transport system	Transport and binding proteins	Transport of small molecules: Anions	AE000449	1790162
1667	11200.8	10666	0.00410631	0.00393992	0.00402311	-1.04223	-0.0179641	0.698741	0.663499	Field2:E9:2	mcrB	b4346	component of McrBC 5-methylcytosine restriction system	DNA replication, repair, restriction/modification	Degradation of DNA	AE000505	1790805
3048	63901.1	58294.3	0.023244	0.0223033	0.0227736	-1.04218	-0.0179419	0.342033	0.353763	Field2:P18:4	ycfK	b1154	orf, hypothetical protein	Hypothetical, unclassified, unknown	Unknown	AE000214	1787400
2649	8624.07	7479.51	0.00315303	0.00285031	0.00300167	-1.04213	-0.0179239	0.23813	0.232489	Field2:B15:4	ppdB	b2825	prepilin peptidase dependent protein B	Putative enzymes	Not classified	AE000366	1789189
1012	9061.85	7779.07	0.00323092	0.00310053	0.00316573	-1.04206	-0.0178908	0.625611	0.581113	Field1:H13:3	yhbG	b3201	putative ATP-binding component of a transport system	Putative transport proteins	Not classified	AE000399	1789593
1657	85900.8	77582.9	0.0317876	0.0305052	0.0311464	-1.04204	-0.0178834	0.68067	0.730063	Field2:A7:2	rhlB	b3780	putative ATP-dependent RNA helicase	Putative enzymes	Not classified	AE000454	1790214
72	62634.3	55385.2	0.0224426	0.0215376	0.0219901	-1.04202	-0.0178769	0.189944	0.189326	Field1:O17:1	fucK	b2803	L-fuculokinase	Carbon compound catabolism	Degradation of small molecules: Carbon compounds	AE000364	1789168
1380	10811.3	9722.19	0.00395292	0.00379376	0.00387334	-1.04195	-0.017848	0.563707	0.597385	Field1:H10:3	nuoK	b2279	NADH dehydrogenase I chain K	Energy metabolism	Energy metabolism, carbon: Aerobic respiration	AE000317	1788615
136	27550.9	25083.6	0.00986378	0.00946783	0.00966581	-1.04182	-0.017793	0.336579	0.32706	Field1:O9:2	kdpD	b0695	sensor for high-affinity potassium transport system	Regulatory function	Global regulatory functions	AE000173	1786912
2042	17773	16591.9	0.00668517	0.00641728	0.00655122	-1.04174	-0.017761	0.77915	0.894226	Field2:C8:2	accA	b0185	acetylCoA carboxylase, carboxytransferase component, alpha subunit	Fatty acid and phospholipid metabolism	Fatty acid and phosphatidic acid biosynthesis	AE000127	1786382
2031	50152.8	44797.9	0.0174117	0.0167157	0.0170637	-1.04164	-0.0177172	0.735245	0.792393	Field2:M4:2	cpdB	b4213	2':3'-cyclic-nucleotide 2'-phosphodiesterase	Nucleotide biosynthesis and metabolism	Salvage of nucleosides and nucleotides	AE000492	1790658
1910	14500.1	12571.4	0.00522051	0.00501217	0.00511634	-1.04157	-0.017687	0.624404	0.569767	Field2:K21:4	dsdC	b2364	D-serine dehydratase (deaminase) transcriptional activator	Regulatory function	Degradation of small molecules: Amino acids	AE000324	1788706
3837	28424.7	25630.6	0.0106131	0.0101908	0.0104019	-1.04144	-0.0176336	0.77229	0.833088	Field3:I24:4	yqiI	b3048	orf, hypothetical protein	Hypothetical, unclassified, unknown	Unknown	AE000386	1789427
328	9174.58	8589.01	0.00332101	0.00318922	0.00325512	-1.04132	-0.0175854	0.675285	0.613138	Field1:O9:4	nohB	b0560	bacteriophage DNA packaging protein	Phage, transposon, or plasmid	Phage-related functions and prophages	AE000161	1786773
1396	203468	183472	0.0708952	0.0680842	0.0694897	-1.04129	-0.0175705	0.727587	0.757625	Field1:H14:3	hyfF	b2486	hydrogenase 4 membrane subunit	Energy metabolism	Energy metabolism, carbon: Anaerobic respiration	AE000335	1788831
133	28167.2	25468.5	0.0101457	0.00974376	0.00994475	-1.04125	-0.0175569	0.0800574	0.0853748	Field1:I9:2	lon	b0439	DNA-binding, ATP-dependent protease La; heat shock K-protein	Regulatory function	Global regulatory functions	AE000150	1786643
2051	341859	298237	0.124628	0.119692	0.12216	-1.04125	-0.017553	0.689866	0.644264	Field2:E10:2	acpP	b1094	acyl carrier protein	Fatty acid and phospholipid metabolism	Fatty acid and phosphatidic acid biosynthesis	AE000210	1787336
2181	11458	10385	0.0042113	0.00404492	0.00412811	-1.04113	-0.0175065	0.614454	0.645026	Field2:I18:3	b2463	b2463	putative multimodular enzyme	Putative enzymes	Not classified	AE000333	1788806
1642	36537.8	34021.8	0.0131239	0.0126056	0.0128647	-1.04111	-0.0174973	0.619943	0.571424	Field2:C3:2	exo	b2798	5'-3' exonuclease	DNA replication, repair, restriction/modification	Degradation of DNA	AE000363	1789162
3496	13661.4	12792	0.00503616	0.00483736	0.00493676	-1.0411	-0.0174912	0.651007	0.701087	Field3:O10:1	yehB	b2109	putative outer membrane protein	putative membrane protein	Not classified	AE000300	1788427
3724	41045.4	35887.4	0.0148434	0.0142583	0.0145509	-1.04103	-0.0174636	0.609279	0.574658	Field3:G20:3	b2748	b2748	orf, hypothetical protein	Hypothetical, unclassified, unknown	Unknown	AE000358	1789105
3859	12492.3	11490.1	0.00450561	0.00432868	0.00441715	-1.04087	-0.0173983	0.471352	0.464947	Field3:F5:1	yqjD	b3098	orf, hypothetical protein	Hypothetical, unclassified, unknown	Unknown	AE000392	1789485
2351	38917.5	33568.5	0.0139287	0.0133819	0.0136553	-1.04086	-0.0173939	0.608794	0.56179	Field2:N11:1	ispB	b3187	octaprenyl diphosphate synthase	Biosynthesis of cofactors, prosthetic groups and carriers	Biosynthesis of cofactors, carriers: Menaquinone, ubiquinone	AE000399	1789578
2073	56003.2	50511.3	0.0199114	0.0191323	0.0195218	-1.04072	-0.0173358	0.369969	0.370683	Field2:A16:2	sbm	b2917	methylmalonyl-CoA mutase (MCM)	Fatty acid and phospholipid metabolism	Degradation of small molecules: Fatty acids	AE000375	1789284
1733	15280.9	14796	0.00563424	0.00541378	0.00552401	-1.04072	-0.0173346	0.763015	0.727996	Field2:I1:3	truA	b2318	pseudouridylate synthase I	Translation, post-translational modification	Aminoacyl tRNA synthetases, tRNA modification	AE000320	1788657
1975	171705	150675	0.062789	0.0603333	0.0615612	-1.0407	-0.0173266	0.689053	0.656991	Field2:M14:1	tyrB	b4054	tyrosine aminotransferase, tyrosine repressible	Amino acid biosynthesis	Amino acid biosynthesis: Tyrosine	AE000478	1790488
2356	42042.4	38010.3	0.0153131	0.0147145	0.0150138	-1.04068	-0.0173191	0.410116	0.421072	Field2:H13:1	gor	b3500	glutathione oxidoreductase	Biosynthesis of cofactors, prosthetic groups and carriers	Biosynthesis of cofactors, carriers: Thioredoxin, glutaredoxin, glutathione	AE000426	1789915
105	15458	14305.6	0.0055532	0.00533678	0.00544499	-1.04055	-0.0172645	0.589794	0.566058	Field1:A3:2	mtlR	b3601	repressor for mtl	Regulatory function	Degradation of small molecules: Carbon compounds	AE000438	1790029
1810	32382.9	28807.5	0.0118429	0.0113816	0.0116122	-1.04053	-0.0172563	0.609871	0.606099	Field2:C21:3	yhjS	b3536	putative protease	Putative enzymes	Not classified	AE000431	1789958
2014	72771.2	64673.4	0.0270196	0.0259672	0.0264934	-1.04053	-0.0172547	0.760433	0.774591	Field2:K24:1	purF	b2312	amidophosphoribosyltransferase = PRPP amidotransferase	Nucleotide biosynthesis and metabolism	Purine ribonucleotide biosynthesis	AE000320	1788651
411	24527.7	21608.7	0.00870305	0.0083646	0.00853382	-1.04046	-0.0172264	0.441295	0.458928	Field1:E8:1	lpxA	b0181	UDP-N-acetylglucosamine acetyltransferase; lipid A biosynthesis	Cell structure	Surface polysaccharides and antigens	AE000127	1786378
958	45243.2	40008	0.0162662	0.0156355	0.0159508	-1.04034	-0.0171762	0.443271	0.443377	Field1:L23:2	b1443	b1443	putative transport system permease protein	Putative transport proteins	Not classified	AE000241	1787714
3732	11877.8	10729.8	0.00439522	0.00422497	0.0043101	-1.0403	-0.0171567	0.699239	0.745976	Field3:G22:3	ygcB	b2761	orf, hypothetical protein	Hypothetical, unclassified, unknown	Unknown	AE000359	1789119
3051	16200	14404	0.00583761	0.0056118	0.0057247	-1.04024	-0.0171327	0.409849	0.413881	Field2:F20:4	ycgW	b1160	orf, hypothetical protein	Hypothetical, unclassified, unknown	Unknown	AE000215	1787407
2460	9446.09	8437.98	0.00347349	0.00333931	0.0034064	-1.04018	-0.0171095	0.671788	0.683464	Field2:H15:2	adhP	b1478	alcohol dehydrogenase	Energy metabolism	Energy metabolism, carbon: Anaerobic respiration	AE000245	1787753
715	29993.1	27120.7	0.0106623	0.0102519	0.0104571	-1.04003	-0.0170459	0.436912	0.435577	Field1:E12:4	oppB	b1244	oligopeptide transport permease protein	Transport and binding proteins	Protein, peptide secretion	AE000223	1787497
1716	203248	175102	0.0744193	0.0715552	0.0729872	-1.04003	-0.0170445	0.774977	0.690207	Field2:G21:2	pheT	b1713	phenylalanine tRNA synthetase, beta-subunit	Translation, post-translational modification	Aminoacyl tRNA synthetases, tRNA modification	AE000266	1788006
2239	8538.19	7879.83	0.00314665	0.00296187	0.00305426	-1.04002	-0.0170436	0.531127	0.554993	Field2:M8:4	ugpQ	b3449	glycerophosphodiester phosphodiesterase, cytosolic	Central intermediary metabolism	Central intermediary metabolism: Pool, multipurpose conversions	AE000421	1789858
2199	20690.1	18313.5	0.00753057	0.00724099	0.00738578	-1.03999	-0.0170297	0.580366	0.562039	Field2:M22:3	nrdF	b2676	ribonucleoside-diphosphate reductase 2, beta chain, frag	Nucleotide biosynthesis and metabolism	Central intermediary metabolism: Nucleotide interconversions	AE000352	1789031
1711	240903	223171	0.0881199	0.084742	0.086431	-1.03986	-0.0169755	0.527503	0.553151	Field2:M19:2	sohB	b1272	putative protease	Putative enzymes	Not classified	AE000225	1787527
4026	14454.9	12483.2	0.00514444	0.00494789	0.00504616	-1.03972	-0.0169182	0.762258	0.816488	Field3:D23:2	yiaA	b3562	orf, hypothetical protein	Hypothetical, unclassified, unknown	Unknown	AE000433	1789985
1831	22760.5	21911.6	0.00823144	0.00791696	0.0080742	-1.03972	-0.0169173	0.766822	0.659985	Field2:M1:4	pepE	b4021	peptidase E, a dipeptidase where amino-terminal residue is aspartate	Carbon compound catabolism	Degradation of proteins, peptides, glyco	AE000475	1790452
3567	50312.3	43994.9	0.0179811	0.0172961	0.0176386	-1.03961	-0.016869	0.572836	0.573893	Field3:M4:2	b2332	b2332	orf, hypothetical protein	Hypothetical, unclassified, unknown	Unknown	AE000322	1788673
1210	43209.1	39203.1	0.0155625	0.014971	0.0152667	-1.03951	-0.0168286	0.0866583	0.0856691	Field1:D16:1	cafA	b3247	bundles of cytoplasmic filaments	Cell processes	Cell division	AE000404	1789645
2185	98749.8	89732.8	0.0358946	0.0345315	0.035213	-1.03947	-0.0168139	0.345093	0.354333	Field2:A20:3	hyfR	b2491	putative 2-component regulator, interaction with sigma 54	Putative regulatory proteins	Not classified	AE000335	1788836
2898	12825.4	11961.1	0.00465214	0.00447586	0.004564	-1.03938	-0.0167763	0.544877	0.524777	Field2:D6:3	ybhB	b0773	orf, hypothetical protein	Hypothetical, unclassified, unknown	Unknown	AE000180	1786990
940	11542.8	10244.1	0.00419472	0.00403595	0.00411533	-1.03934	-0.0167571	0.551629	0.534678	Field1:H19:2	ybhF	b0794	putative ATP-binding component of a transport system	Putative transport proteins	Not classified	AE000181	1787012
1623	27862	24583.6	0.00992026	0.00954539	0.00973282	-1.03927	-0.0167291	0.452151	0.460515	Field2:M21:1	rhlE	b0797	putative ATP-dependent RNA helicase	Putative enzymes	Not classified	AE000182	1787016
1579	16151.5	14516.4	0.00583644	0.00561642	0.00572643	-1.03917	-0.0166881	0.23152	0.231755	Field2:E11:1	tag	b3549	3-methyl-adenine DNA glycosylase I, constitutive	DNA replication, repair, restriction/modification	DNA - replication, repair, restriction/modification	AE000432	1789971
120	27392.6	24953.2	0.00999298	0.00961632	0.00980465	-1.03917	-0.0166862	0.576803	0.604406	Field1:O5:2	melR	b4118	regulator of melibiose operon	Regulatory function	Degradation of small molecules: Carbon compounds	AE000484	1790559
1206	89307.5	80191.3	0.0318787	0.0306778	0.0312783	-1.03914	-0.0166751	0.159754	0.161477	Field1:L14:1	aer	b3072	aerotaxis sensor receptor, flavoprotein	Regulatory function	Degradation of small molecules: Carbon compounds	AE000389	1789453
937	35479.2	34501.3	0.0131574	0.0126625	0.01291	-1.03909	-0.0166517	0.786329	0.791444	Field1:B19:2	abrB	b0715	putative transport protein	Putative transport proteins	Not classified	AE000174	1786933
3754	47446.2	42638.3	0.0169614	0.0163244	0.0166429	-1.03902	-0.0166256	0.328748	0.319667	Field3:C4:4	b2834	b2834	orf, hypothetical protein	Hypothetical, unclassified, unknown	Unknown	AE000367	1789199
978	32507.6	30271.5	0.0117157	0.0112806	0.0114982	-1.03858	-0.0164384	0.565732	0.525502	Field1:D5:3	yegT	b2098	putative nucleoside permease protein	Putative transport proteins	Not classified	AE000299	1788415
3337	91844.6	82422.2	0.0333674	0.0321305	0.0327489	-1.0385	-0.0164046	0.415756	0.419601	Field3:A19:3	ydjE	b1769	putative transport protein	Putative transport proteins	Not classified	AE000272	1788068
156	10069.8	9442.45	0.00374846	0.00360952	0.00367899	-1.03849	-0.0164042	0.73394	0.82657	Field1:G15:2	arcB	b3210	aerobic respiration sensor-response protein; histidine protein kinase/phosphatase, sensor for arcA	Regulatory function	Global regulatory functions	AE000400	1789603
2043	16076.1	15048.4	0.00581688	0.00560138	0.00570913	-1.03847	-0.0163952	0.623045	0.590025	Field2:E8:2	tesB	b0452	acyl-CoA thioesterase II	Fatty acid and phospholipid metabolism	Fatty acid and phosphatidic acid biosynthesis	AE000151	1786657
2482	13665.4	11912	0.00485745	0.00467871	0.00476808	-1.0382	-0.0162823	0.586082	0.585796	Field2:D21:2	gmd	b2053	GDP-D-mannose dehydratase	Central intermediary metabolism	Central intermediary metabolism: Sugar-nucleotide biosynthesis, conversions	AE000295	1788366
1638	44630.9	44293.3	0.0165766	0.0159677	0.0162722	-1.03813	-0.0162517	0.819414	0.774744	Field2:K1:2	xseA	b2509	exonuclease VII, large subunit	DNA replication, repair, restriction/modification	Degradation of DNA	AE000337	1788856
3076	29268.7	27808.8	0.0106512	0.0102605	0.0104558	-1.03808	-0.0162292	0.688318	0.642485	Field3:G1:1	ychH	b1205	orf, hypothetical protein	Hypothetical, unclassified, unknown	Unknown	AE000219	1787456
1035	17175.9	15580.2	0.00622382	0.00599596	0.00610989	-1.038	-0.0161984	0.393402	0.395847	Field1:F19:3	yidE	b3685	putative transport protein	Putative transport proteins	Not classified	AE000445	1790119
2207	40152.3	36880.6	0.0148861	0.0143414	0.0146137	-1.03798	-0.0161888	0.718221	0.790665	Field2:M24:3	pyrG	b2780	CTP synthetase	Nucleotide biosynthesis and metabolism	Central intermediary metabolism: Nucleotide interconversions	AE000361	1789142
2736	71899.8	62075.1	0.0253886	0.0244617	0.0249251	-1.03789	-0.016153	0.622853	0.632664	Field2:P12:1	yagX	b0291	putative enzyme	Putative enzymes	Not classified	AE000136	1786484
4038	15837	14929.1	0.0056728	0.00546789	0.00557035	-1.03748	-0.0159777	0.760429	0.684617	Field3:L1:3	yibI	b3598	orf, hypothetical protein	Hypothetical, unclassified, unknown	Unknown	AE000437	1790025
1559	29081.2	25295.6	0.0102125	0.00984382	0.0100282	-1.03745	-0.0159686	0.681001	0.740991	Field2:M5:1	recO	b2565	protein interacts with RecR and possibly RecF proteins	Regulatory function	DNA - replication, repair, restriction/modification	AE000343	2367140
2472	59399.1	54811.5	0.0215387	0.0207621	0.0211504	-1.03741	-0.015949	0.393038	0.387231	Field2:P17:2	b1776	b1776	putative oxidoreductase	Putative enzymes	Not classified	AE000272	1788075
2190	74712.5	68328.5	0.0276274	0.0266322	0.0271298	-1.03737	-0.0159323	0.694844	0.757154	Field2:K20:3	yfhO	b2530	putative aminotransferase	Putative enzymes	Not classified	AE000339	1788879
3569	41570.7	37526	0.0148994	0.0143629	0.0146311	-1.03735	-0.0159269	0.0193591	0.0188866	Field3:A6:2	b2337	b2337	putative outer membrane protein	putative membrane protein	Not classified	AE000322	1788678
2332	24228.8	21635.7	0.00860536	0.00829577	0.00845057	-1.03732	-0.0159125	0.456092	0.457486	Field2:H7:1	ubiG	b2232	3-demethylubiquinone-9 3-methyltransferase and 2-octaprenyl-6-hydroxy phenol methylase	Biosynthesis of cofactors, prosthetic groups and carriers	Biosynthesis of cofactors, carriers: Menaquinone, ubiquinone	AE000313	1788564
3737	43103.9	37789.7	0.0155871	0.0150282	0.0153077	-1.03719	-0.0158587	0.621284	0.577323	Field3:N10:2	ygcF	b2777	orf, hypothetical protein	Hypothetical, unclassified, unknown	Unknown	AE000361	1789139
627	9233.82	8591.51	0.003364	0.00324354	0.00330377	-1.03714	-0.0158374	0.552912	0.555359	Field1:E14:3	yjeP	b4159	putative periplasmic binding protein	Putative transport proteins	Not classified	AE000488	2367355
1544	35966.7	34883.1	0.012932	0.0124692	0.0127006	-1.03711	-0.0158246	0.850384	0.748425	Field2:O1:1	b1808	b1808	putative enzyme	Putative enzymes	Not classified	AE000275	1788110
1786	103092	93135.4	0.0379915	0.0366328	0.0373122	-1.03709	-0.0158158	0.695099	0.731235	Field2:C15:3	rplE	b3308	50S ribosomal subunit protein L5	Translation, post-translational modification	Ribosomal proteins - synthesis, modification	AE000408	1789704
2281	48642	43184.5	0.017754	0.0171197	0.0174369	-1.03705	-0.0157988	0.651154	0.635162	Field2:A20:4	panD	b0131	aspartate 1-decarboxylase	Biosynthesis of cofactors, prosthetic groups and carriers	Biosynthesis of cofactors, carriers: Pantothenate	AE000122	1786323
1500	21278	19803.7	0.00774837	0.00747221	0.00761029	-1.03696	-0.0157616	0.526226	0.531073	Field1:H16:4	yacE	b0103	putative DNA repair protein	Hypothetical, unclassified, unknown	Not classified	AE000119	1786292
827	24941.1	22135.4	0.0089748	0.00865609	0.00881544	-1.03682	-0.015703	0.43293	0.419511	Field1:F15:1	ugpE	b3451	sn-glycerol 3-phosphate transport system, integral membrane protein	Transport and binding proteins	Transport of small molecules: Carbohydrates, organic acids, alcohols	AE000421	1789860
269	499155	440826	0.181815	0.175375	0.178595	-1.03672	-0.0156612	0.656474	0.624665	Field1:I19:3	yhcS	b3243	putative transcriptional regulator LYSR-type	Putative regulatory proteins	Not classified	AE000403	1789639
984	27254.6	25123.9	0.00977781	0.00943217	0.00960499	-1.03664	-0.01563	0.487625	0.465111	Field1:P5:3	yeiJ	b2161	putative transport system permease protein	Putative transport proteins	Not classified	AE000305	1788485
4232	71262.8	66116.3	0.0256287	0.0247236	0.0251761	-1.03661	-0.015616	0.563944	0.538159	Field3:P2:1	yjgN	b4257	orf, hypothetical protein	Hypothetical, unclassified, unknown	Unknown	AE000496	2367367
1581	74636.8	67170.5	0.0268451	0.0258982	0.0263716	-1.03656	-0.0155955	0.240585	0.23546	Field2:I11:1	dfp	b3639	flavoprotein affecting synthesis of DNA and pantothenate metabolism	DNA replication, repair, restriction/modification	DNA - replication, repair, restriction/modification	AE000441	1790070
3099	9183.83	8513.93	0.00335058	0.00323252	0.00329155	-1.03653	-0.0155798	0.630362	0.671871	Field3:E7:1	yciM	b1280	putative heat shock protein	Putative factors	Not classified	AE000226	2367116
570	30404.2	27723.3	0.0112048	0.0108116	0.0110082	-1.03636	-0.0155124	0.689483	0.73466	Field1:C24:2	fimI	b4315	fimbrial protein	Cell structure	Surface structures	AE000502	1790770
1612	20558.3	18680.8	0.00751554	0.0072533	0.00738442	-1.03615	-0.0154241	0.595669	0.617594	Field2:G19:1	holD	b4372	DNA polymerase III, psi subunit	DNA replication, repair, restriction/modification	DNA - replication, repair, restriction/modification	AE000507	1790831
2265	13215.6	12137.4	0.00473133	0.00456662	0.00464898	-1.03607	-0.0153885	0.511929	0.498431	Field2:A16:4	phnJ	b4098	phosphonate metabolism	Central intermediary metabolism	Central intermediary metabolism: Phosphorus compounds	AE000482	1790536
1450	63819.5	58963.3	0.0229891	0.0221892	0.0225892	-1.03605	-0.0153816	0.552899	0.547065	Field1:D4:4	glpD	b3426	sn-glycerol-3-phosphate dehydrogenase (aerobic)	Energy metabolism	Energy metabolism, carbon: Aerobic respiration	AE000418	2367226
3410	23399.2	21317.6	0.00853706	0.00824004	0.00838855	-1.03605	-0.0153793	0.526584	0.557055	Field3:C13:4	yecA	b1908	orf, hypothetical protein	Hypothetical, unclassified, unknown	Unknown	AE000284	1788219
1298	19076.2	16450.5	0.0067299	0.00649578	0.00661284	-1.03604	-0.0153773	0.668156	0.666506	Field1:D14:2	pflA	b0902	pyruvate formate lyase activating enzyme 1	Energy metabolism	Energy metabolism, carbon: Anaerobic respiration	AE000192	1787130
3078	54628.3	50670.9	0.0198111	0.0191241	0.0194676	-1.03592	-0.0153276	0.572569	0.569424	Field3:K1:1	ychB	b1208	orf, hypothetical protein	Hypothetical, unclassified, unknown	Unknown	AE000219	1787459
2228	12442.6	11677.7	0.00448072	0.00432534	0.00440303	-1.03592	-0.0153271	0.683891	0.635217	Field2:G6:4	agaD	b3140	PTS system, N-acetylglucosamine enzyme IID component 1	Transport and binding proteins	Central intermediary metabolism: Amino sugars	AE000395	1789529
737	13793.6	12996.5	0.00509848	0.00492179	0.00501014	-1.0359	-0.015317	0.744826	0.814288	Field1:A18:4	btuD	b1709	ATP-binding component of vitamin B12 transport system	Transport and binding proteins	Transport of small molecules: Other	AE000266	1788002
2619	34897.5	32245	0.0125708	0.0121351	0.012353	-1.0359	-0.0153165	0.477773	0.46635	Field2:F7:4	idnD	b4267	L-idonate dehydrogenase	Carbon compound catabolism	Degradation of small molecules: Carbon compounds	AE000497	1790718
4211	52453.6	48019.4	0.0193567	0.0186879	0.0190223	-1.03579	-0.0152723	0.684098	0.74173	Field3:F21:4	ytfB	b4206	orf, hypothetical protein	Hypothetical, unclassified, unknown	Unknown	AE000492	1790651
3391	20021.3	17906.6	0.00723666	0.00698682	0.00711174	-1.03576	-0.0152592	0.454601	0.436686	Field3:M7:4	yebL	b1857	putative adhesin	Putative factors	Not classified	AE000280	1788164
718	86639.1	80190.3	0.031452	0.030367	0.0309095	-1.03573	-0.0152463	0.4622	0.466042	Field1:K12:4	oppF	b1247	homolog of Salmonella ATP-binding protein of oligopeptide ABC transport system	Putative transport proteins	Not classified	AE000223	1787500
2556	27636.6	25084.2	0.0101441	0.00979517	0.00996962	-1.03562	-0.0152004	0.645828	0.683672	Field2:H15:3	b3001	b3001	putative reductase	Putative enzymes	Not classified	AE000382	1789375
1436	36274.3	31508.7	0.0130013	0.0125574	0.0127793	-1.03535	-0.0150852	0.678193	0.61505	Field1:H24:3	ttdA	b3061	L-tartrate dehydratase, subunit A	Energy metabolism	Energy metabolism, carbon: Fermentation	AE000388	1789442
1593	9995.23	9160.27	0.00372704	0.00360079	0.00366391	-1.03506	-0.0149662	0.77895	0.857564	Field2:A15:1	rep	b3778	rep helicase, a single-stranded DNA dependent ATPase	DNA replication, repair, restriction/modification	DNA - replication, repair, restriction/modification	AE000454	1790212
1624	69020.1	60711	0.0247793	0.0239415	0.0243604	-1.03499	-0.0149373	0.573534	0.530894	Field2:O21:1	mcrA	b1159	restriction of DNA at 5-methylcytosine residues; at locus of e14 element	DNA replication, repair, restriction/modification	Degradation of DNA	AE000215	1787406
3831	58336.5	56122.3	0.0221089	0.0213616	0.0217353	-1.03498	-0.014933	0.838841	0.998766	Field3:M22:4	yqiE	b3034	orf, hypothetical protein	Hypothetical, unclassified, unknown	Unknown	AE000385	1789412
149	9741.37	8632.18	0.00351108	0.0033926	0.00345184	-1.03492	-0.0149087	0.546773	0.515193	Field1:I13:2	rseB	b2571	regulates activity of sigma-E factor	Regulatory function	Global regulatory functions	AE000343	1788924
241	11134.1	10545.8	0.00410443	0.00396616	0.0040353	-1.03486	-0.014883	0.706036	0.743464	Field1:A13:3	b2326	b2326	putative transporting ATPase	Putative enzymes	Not classified	AE000321	1788666
1678	10608.7	9524.24	0.00382515	0.00369698	0.00376107	-1.03467	-0.0148014	0.384019	0.36727	Field2:K11:2	prfH	b0236	probable peptide chain release factor	Translation, post-translational modification	Proteins - translation and modification	AE000132	1786431
2046	24401.5	22974.8	0.00888139	0.00858393	0.00873266	-1.03465	-0.0147951	0.627143	0.609327	Field2:K8:2	fabA	b0954	beta-hydroxydecanoyl thioester dehydrase, trans-2-decenoyl-ACP isomerase	Fatty acid and phospholipid metabolism	Fatty acid and phosphatidic acid biosynthesis	AE000197	1787187
3539	61148.9	54736.3	0.0222679	0.0215224	0.0218951	-1.03464	-0.0147887	0.585994	0.57864	Field3:E22:1	yfaL	b2233	putative ATP-binding component of a transport system	Putative transport proteins	Not classified	AE000313	1788565
2969	42852.7	38961.6	0.0158972	0.0153661	0.0156317	-1.03456	-0.0147565	0.770268	0.828704	Field2:B24:3	yccM	b0992	orf, hypothetical protein	Hypothetical, unclassified, unknown	Unknown	AE000201	1787226
456	12565.5	11175.6	0.00458964	0.00443689	0.00451327	-1.03443	-0.0147	0.70521	0.667239	Field1:O18:1	dsbB	b1185	reoxidizes DsbA protein following formation of disulfide bond in P-ring of flagella.	Cell structure	Surface structures	AE000216	1787433
722	46116.5	42210.5	0.0166864	0.0161319	0.0164092	-1.03437	-0.0146766	0.295638	0.291778	Field1:C14:4	sapD	b1291	putative ATP-binding protein of peptide transport system	Putative transport proteins	Not classified	AE000227	1787548
3701	14576.5	13204.7	0.00531622	0.00513978	0.005228	-1.03433	-0.0146583	0.548195	0.562049	Field3:I14:3	ygaF	b2660	orf, hypothetical protein	Hypothetical, unclassified, unknown	Unknown	AE000351	1789014
3575	1.43792e+06	1.25783e+06	0.527258	0.509805	0.518531	-1.03423	-0.014619	0.787294	0.723593	Field3:M6:2	b2353	b2353	orf, hypothetical protein	Hypothetical, unclassified, unknown	Unknown	AE000324	1788695
284	38996.3	34756.4	0.0139593	0.0134976	0.0137284	-1.03421	-0.0146076	0.521157	0.504546	Field1:G23:3	yidF	b3674	putative transcriptional regulator	Putative regulatory proteins	Not classified	AE000445	1790108
3894	40032.3	35957.3	0.0146192	0.0141357	0.0143775	-1.0342	-0.0146054	0.624455	0.626231	Field3:L13:1	yrbD	b3193	orf, hypothetical protein	Hypothetical, unclassified, unknown	Unknown	AE000399	1789584
2974	12002.4	10606	0.00435864	0.00421474	0.00428669	-1.03414	-0.0145799	0.671607	0.631672	Field2:L24:3	b1007	b1007	orf, hypothetical protein	Hypothetical, unclassified, unknown	Unknown	AE000202	1787242
1751	26903.9	24599.2	0.00965813	0.00933936	0.00949875	-1.03413	-0.0145758	0.376254	0.371776	Field2:M5:3	pepP	b2908	proline aminopeptidase P II	Carbon compound catabolism	Degradation of proteins, peptides, glyco	AE000374	1789275
903	34819	31444	0.0123701	0.0119655	0.0121678	-1.03382	-0.0144449	0.463162	0.487429	Field1:N9:2	mgtA	b4242	Mg2+ transport ATPase, P-type 1	Transport and binding proteins	Transport of small molecules: Cations	AE000495	2367363
1515	45257.9	41365.1	0.0166849	0.0161396	0.0164123	-1.03379	-0.0144316	0.708873	0.765179	Field1:F20:4	seqA	b0687	negative modulator of initiation of replication	Regulatory function	DNA - replication, repair, restriction/modification	AE000172	1786903
223	16003.1	14507.4	0.00567499	0.0054899	0.00558244	-1.03372	-0.0144012	0.588402	0.590067	Field1:M7:3	ydhB	b1659	putative transcriptional regulator LYSR-type	Putative regulatory proteins	Not classified	AE000261	1787949
212	15011.1	13607.4	0.00535592	0.00518127	0.00526859	-1.03371	-0.0143975	0.266801	0.2658	Field1:G5:3	ycjZ	b1328	putative transcriptional regulator LYSR-type	Putative regulatory proteins	Not classified	AE000231	1787589
4217	102722	89279.1	0.038424	0.037173	0.0377985	-1.03365	-0.0143739	0.863877	0.806164	Field3:B23:4	ytfJ	b4216	orf, hypothetical protein	Hypothetical, unclassified, unknown	Unknown	AE000493	1790662
3419	12842	11709.4	0.00465427	0.00450343	0.00457885	-1.0335	-0.0143085	0.512288	0.52085	Field3:E15:4	yedL	b1932	orf, hypothetical protein	Hypothetical, unclassified, unknown	Unknown	AE000286	1788242
1974	38525.2	34788.7	0.0139205	0.0134695	0.013695	-1.03349	-0.0143043	0.496477	0.501195	Field2:K14:1	alr	b4053	alanine racemase 1	Amino acid biosynthesis	Amino acid biosynthesis: Alanine	AE000478	1790487
547	20020.8	18494.4	0.00724421	0.00700977	0.00712699	-1.03345	-0.0142875	0.443642	0.444785	Field1:E18:2	rfaZ	b3624	lipopolysaccharide core biosynthesis	Cell structure	Macromolecule metabolism: Lipopolysaccharide	AE000440	1790054
871	36801.1	35146.4	0.0131521	0.0127293	0.0129407	-1.03322	-0.0141918	0.795387	0.689337	Field1:N1:2	rbsA	b3749	ATP-binding component of D-ribose high-affinity transport system	Transport and binding proteins	Transport of small molecules: Carbohydrates, organic acids, alcohols	AE000452	1790190
1597	40551.4	37634.4	0.0141519	0.0136992	0.0139256	-1.03305	-0.0141213	0.923844	0.96281	Field2:I15:1	polA	b3863	DNA polymerase I, 3' --> 5' polymerase, 5' --> 3' and 3' --> 5' exonuclease	DNA replication, repair, restriction/modification	DNA - replication, repair, restriction/modification	AE000461	1790294
2444	27188.9	25116.9	0.00989768	0.00958239	0.00974004	-1.0329	-0.0140595	0.498224	0.518248	Field2:H11:2	ycjX	b1321	putative EC 2.1 enzymes	Putative enzymes	Not classified	AE000230	1787581
1218	246621	214541	0.0870857	0.0843156	0.0857006	-1.03285	-0.0140393	0.659905	0.681138	Field1:D18:1	uspA	b3495	universal stress protein; broad regulatory function?	Cell processes	Adaptations, atypical conditions	AE000425	1789909
3852	63960.1	59246.9	0.0231641	0.0224275	0.0227958	-1.03284	-0.0140345	0.439374	0.437045	Field3:H3:1	ygjQ	b3086	orf, hypothetical protein	Hypothetical, unclassified, unknown	Unknown	AE000390	1789468
4087	28737.8	26238.2	0.0105264	0.0101919	0.0103592	-1.03282	-0.0140231	0.623237	0.662223	Field3:N13:3	yigJ	b3823	orf, hypothetical protein	Hypothetical, unclassified, unknown	Unknown	AE000458	2367302
2322	101659	88633.7	0.0349997	0.0338924	0.0344461	-1.03267	-0.0139614	0.813291	0.939627	Field2:D5:1	ribA	b1277	GTP cyclohydrolase II	Biosynthesis of cofactors, prosthetic groups and carriers	Biosynthesis of cofactors, carriers: Riboflavin	AE000226	1787533
3547	40787.7	37114.6	0.0148944	0.0144234	0.0146589	-1.03266	-0.0139562	0.640527	0.661003	Field3:E24:1	b2256	b2256	orf, hypothetical protein	Hypothetical, unclassified, unknown	Unknown	AE000315	1788590
3027	64410.3	58399.4	0.0231393	0.0224086	0.0227739	-1.03261	-0.013936	0.0243537	0.0259224	Field2:F14:4	cobB	b1120	putative nicotinic acid mononucleotide:5,6-dimethylbenzimidazole (DMB) phosphoribosyltransferase	Biosynthesis of cofactors, prosthetic groups and carriers	Biosynthesis of cofactors, carriers: Cobalamin	AE000212	1787364
3911	43082.8	38670.7	0.0157317	0.0152367	0.0154842	-1.03248	-0.0138829	0.655466	0.652369	Field3:N17:1	yhcB	b3233	orf, hypothetical protein	Hypothetical, unclassified, unknown	Unknown	AE000402	1789628
3050	1.27176e+06	1.13383e+06	0.469921	0.455138	0.46253	-1.03248	-0.0138817	0.790236	0.783254	Field2:D20:4	ycfA	b1156	orf, hypothetical protein	Hypothetical, unclassified, unknown	Unknown	AE000214	1787402
3261	12558.2	11613.9	0.00478226	0.00463308	0.00470767	-1.0322	-0.0137633	0.867223	0.9923	Field3:I23:2	b1629	b1629	putative membrane protein	putative membrane protein	Not classified	AE000258	1787916
1087	23685.5	21889.5	0.00852696	0.00826132	0.00839414	-1.03215	-0.0137449	0.487301	0.475405	Field1:N7:4	fhiA	b0229	flagellar biosynthesis	Putative factors	Surface structures	AE000131	1786423
2863	15031.2	13749.4	0.00553554	0.00536322	0.00544938	-1.03213	-0.0137344	0.72619	0.774066	Field2:N20:2	ybeB	b0637	orf, hypothetical protein	Hypothetical, unclassified, unknown	Unknown	AE000168	1786856
2625	42110.1	39129.6	0.0152973	0.0148226	0.0150599	-1.03203	-0.0136922	0.517722	0.517928	Field2:B9:4	yjhR	b4308	putative frameshift suppressor	Putative regulatory proteins	Not classified	AE000501	1790762
1811	37278.1	32798.9	0.0136814	0.0132569	0.0134691	-1.03202	-0.0136861	0.789868	0.740862	Field2:E21:3	glyS	b3559	glycine tRNA synthetase, beta subunit	Translation, post-translational modification	Aminoacyl tRNA synthetases, tRNA modification	AE000433	1789982
3115	48793.3	43596.3	0.017463	0.0169215	0.0171923	-1.032	-0.0136796	0.507335	0.47767	Field3:E11:1	ydaL	b1340	orf, hypothetical protein	Hypothetical, unclassified, unknown	Unknown	AE000232	1787602
2706	12820.4	11639.1	0.00476395	0.0046174	0.00469067	-1.03174	-0.0135697	0.80332	0.831026	Field2:D6:1	yafQ	b0225	orf, hypothetical protein	Hypothetical, unclassified, unknown	Unknown	AE000131	1786419
3264	86094.6	79482.5	0.0314201	0.0304543	0.0309372	-1.03171	-0.013558	0.586781	0.628852	Field3:O23:2	ydgQ	b1632	orf, hypothetical protein	Hypothetical, unclassified, unknown	Unknown	AE000258	1787919
3189	14181.2	13147.3	0.00512312	0.00496587	0.00504449	-1.03167	-0.0135389	0.506872	0.498577	Field3:I5:2	yddB	b1495	orf, hypothetical protein	Hypothetical, unclassified, unknown	Unknown	AE000246	1787771
1041	18340.7	16779.3	0.00681128	0.00660374	0.00670751	-1.03143	-0.0134382	0.799261	0.84273	Field1:B21:3	yihO	b3876	putative permease	Putative transport proteins	Not classified	AE000463	2367321
168	23436.4	21080.6	0.00854188	0.00828198	0.00841193	-1.03138	-0.0134194	0.694134	0.665578	Field1:O17:2	oxyR	b3961	activator, hydrogen peroxide-inducible genes	Regulatory function	Global regulatory functions	AE000470	1790399
1693	4.05263e+06	3.76108e+06	1.43127	1.38774	1.40951	-1.03136	-0.013412	0.754877	0.712856	Field2:I15:2	glnS	b0680	glutamine tRNA synthetase	Translation, post-translational modification	Aminoacyl tRNA synthetases, tRNA modification	AE000171	1786895
2782	51946.2	44390.8	0.0185121	0.0179496	0.0182309	-1.03134	-0.0134002	0.77935	0.686502	Field2:L24:1	yajF	b0394	possible NAGC-like transcriptional regulator	Putative regulatory proteins	Not classified	AE000145	1786593
1351	9817.15	9055.15	0.00349051	0.00338459	0.00343755	-1.0313	-0.0133833	0.669926	0.63052	Field1:N2:3	b1773	b1773	putative aldolase	Putative enzymes	Not classified	AE000272	1788072
3556	26043.8	24776.4	0.00947398	0.00918663	0.0093303	-1.03128	-0.0133762	0.707187	0.666955	Field3:G2:2	b2275	b2275	orf, hypothetical protein	Hypothetical, unclassified, unknown	Unknown	AE000317	1788611
2296	63513.9	55168	0.0220692	0.0214015	0.0217354	-1.0312	-0.0133425	0.779355	0.877224	Field2:O22:4	entB	b0595	2,3-dihydro-2,3-dihydroxybenzoate synthetase, isochroismatase	Biosynthesis of cofactors, prosthetic groups and carriers	Biosynthesis of cofactors, carriers: Enterochelin	AE000165	1786811
1459	62942.6	57752.4	0.0229626	0.0222688	0.0226157	-1.03116	-0.013325	0.556882	0.586098	Field1:F6:4	atpA	b3734	membrane-bound ATP synthase, F1 sector, alpha-subunit	Energy metabolism	ATP-proton motive force interconversion	AE000450	1790172
4061	8793.14	7938.57	0.00319019	0.0030944	0.00314229	-1.03096	-0.0132407	0.665781	0.627771	Field3:J7:3	yidW	b3695	regulator protein for dgo operon	Putative regulatory proteins	Not classified	AE000446	2367264
2348	16467.5	15411.9	0.00602427	0.00584358	0.00593392	-1.03092	-0.0132257	0.659863	0.700401	Field2:H11:1	yggW	b2955	putative oxidase	Putative enzymes	Not classified	AE000378	1789325
634	34561.2	30831	0.0122429	0.011876	0.0120594	-1.0309	-0.0132171	0.629242	0.6732	Field1:C16:3	nhaR	b0020	transcriptional activator of nhaA	Regulatory function	Transport of small molecules: Cations	AE000112	1786202
3	186119	172892	0.0657825	0.0638132	0.0647978	-1.03086	-0.0131995	0.777622	0.750956	Field1:E1:1	araB	b0063	L-ribulokinase	Carbon compound catabolism	Degradation of small molecules: Carbon compounds	AE000116	1786249
57	25891.6	23229.9	0.00918077	0.00890598	0.00904337	-1.03085	-0.0131975	0.482231	0.503819	Field1:A15:1	eutE	b2455	ethanolamine utilization; similar to acetaldehyde dehydrogenase	Carbon compound catabolism	Degradation of small molecules: Amines	AE000332	1788797
2663	62041	56458.6	0.0222928	0.0216315	0.0219622	-1.03057	-0.0130785	0.0703509	0.0741339	Field2:N17:4	yaaF	b0030	orf, hypothetical protein	Hypothetical, unclassified, unknown	Unknown	AE000113	1786213
974	39667.1	35340.2	0.0138235	0.0134139	0.0136187	-1.03054	-0.0130643	0.764535	0.847905	Field1:L3:3	yeaV	b1801	putative transport protein	Putative transport proteins	Not classified	AE000274	1788102
1736	39071.9	38418.5	0.0143283	0.0139044	0.0141163	-1.03049	-0.0130425	0.836087	0.758414	Field2:O1:3	b2490	b2490	putative protein processing element	Putative factors	Not classified	AE000335	1788835
818	20471.4	18865.7	0.00738481	0.00716633	0.00727557	-1.03049	-0.0130424	0.503201	0.524981	Field1:D13:1	bfr	b3336	bacterioferrin, an iron storage homoprotein	Transport and binding proteins	Transport of small molecules: Cations	AE000409	1789733
3906	37077.9	33196.5	0.0134557	0.0130582	0.013257	-1.03044	-0.0130224	0.628569	0.603855	Field3:D17:1	yhcE	b3217	orf, hypothetical protein	Hypothetical, unclassified, unknown	Unknown	AE000401	1789611
3707	91525.4	83116.5	0.0335643	0.03258	0.0330722	-1.03021	-0.0129272	0.686519	0.709839	Field3:E16:3	ygaM	b2672	orf, hypothetical protein	Hypothetical, unclassified, unknown	Unknown	AE000352	1789027
2276	30255.1	27797.8	0.010726	0.0104125	0.0105693	-1.03011	-0.0128844	0.656385	0.646218	Field2:G18:4	mog	b0009	required for the efficient incorporation of molybdate into molybdoproteins	Biosynthesis of cofactors, prosthetic groups and carriers	Biosynthesis of cofactors, carriers: Molybdopterin	AE000111	1786190
3339	98777.3	89967.4	0.0357453	0.0347066	0.035226	-1.02993	-0.0128069	0.418541	0.430101	Field3:E19:3	b1775	b1775	putative transport protein	Putative transport proteins	Not classified	AE000272	1788074
1887	22711	20574.1	0.00838331	0.00813986	0.00826159	-1.02991	-0.0127986	0.783427	0.820304	Field2:M15:4	trpE	b1264	anthranilate synthase component I	Amino acid biosynthesis	Amino acid biosynthesis: Tryptophan	AE000224	1787518
2899	13336.4	12197.3	0.0047613	0.00462346	0.00469238	-1.02981	-0.0127586	0.65101	0.628436	Field2:F6:3	ybhM	b0787	orf, hypothetical protein	Hypothetical, unclassified, unknown	Unknown	AE000181	1787005
934	9607.74	8764.96	0.00344045	0.00334125	0.00339085	-1.02969	-0.0127069	0.410316	0.41701	Field1:L17:2	ybdA	b0591	putative transport	Putative transport proteins	Not classified	AE000164	1786806
2321	23688.5	21535.9	0.00856817	0.0083213	0.00844474	-1.02967	-0.0126971	0.428428	0.430512	Field2:B5:1	btuR	b1270	cob(I)alamin adenolsyltransferase	Biosynthesis of cofactors, prosthetic groups and carriers	Biosynthesis of cofactors, carriers: Cobalamin	AE000225	1787525
3111	62904.2	58291.5	0.0228614	0.0222063	0.0225339	-1.0295	-0.0126271	0.508343	0.519478	Field3:M9:1	b1330	b1330	orf, hypothetical protein	Hypothetical, unclassified, unknown	Unknown	AE000231	1787591
794	17200.8	15606.5	0.00615779	0.00598187	0.00606983	-1.02941	-0.0125881	0.356952	0.352113	Field1:D7:1	fucP	b2801	fucose permease	Transport and binding proteins	Transport of small molecules: Carbohydrates, organic acids, alcohols	AE000364	1789166
3739	54348.5	49077.1	0.0198066	0.0192415	0.0195241	-1.02936	-0.0125691	0.705601	0.679923	Field3:E24:3	mazG	b2781	orf, hypothetical protein	Hypothetical, unclassified, unknown	Unknown	AE000362	1789144
1510	22337.5	20075.6	0.00816296	0.00793025	0.00804661	-1.02934	-0.0125608	0.701101	0.697706	Field1:L18:4	dnaX	b0470	DNA polymerase III, tau and gamma subunits; DNA elongation factor III	DNA replication, repair, restriction/modification	DNA - replication, repair, restriction/modification	AE000153	1786676
1569	111742	101873	0.0407938	0.0396351	0.0402145	-1.02923	-0.0125141	0.640318	0.663503	Field2:A9:1	xerD	b2894	site-specific recombinase	DNA replication, repair, restriction/modification	DNA - replication, repair, restriction/modification	AE000373	1789261
1698	88213.5	78295	0.0313136	0.0304243	0.0308689	-1.02923	-0.0125124	0.534128	0.548201	Field2:C17:2	aat	b0885	leucyl, phenylalanyl-tRNA-protein transferase	Translation, post-translational modification	Aminoacyl tRNA synthetases, tRNA modification	AE000190	1787111
1048	25518.5	22772.5	0.00915906	0.00889896	0.00902901	-1.02923	-0.0125118	0.608154	0.587802	Field1:P21:3	yjdL	b4130	putative peptide transporter	Putative transport proteins	Not classified	AE000485	1790572
540	64355.1	58549	0.0232705	0.0226102	0.0229403	-1.02921	-0.0125027	0.29483	0.300631	Field1:G16:2	yibP	b3613	putative membrane protein	putative membrane protein	Not classified	AE000439	1790042
3609	50013.4	45518.6	0.0183032	0.0177844	0.0180438	-1.02917	-0.0124864	0.666572	0.694479	Field3:A16:2	b2439	b2439	orf, hypothetical protein	Hypothetical, unclassified, unknown	Unknown	AE000331	1788780
1014	15774.1	14614.6	0.00568901	0.00552803	0.00560852	-1.02912	-0.0124662	0.43138	0.420795	Field1:L13:3	yhdW	b3268	putative periplasmic binding transport protein	Putative transport proteins	Not classified	AE000405	1789668
765	219906	198699	0.0796763	0.0774239	0.0785501	-1.02909	-0.0124543	0.490361	0.48469	Field1:I24:4	glpT	b2240	sn-glycerol-3-phosphate permease	Transport and binding proteins	Transport of small molecules: Carbohydrates, organic acids, alcohols	AE000314	1788573
1489	26014.8	24130	0.00934424	0.00908161	0.00921292	-1.02892	-0.0123808	0.643743	0.64955	Field1:B14:4	fdhF	b4079	selenopolypeptide subunit of formate dehydrogenase H	Energy metabolism	Energy metabolism, carbon: Anaerobic respiration	AE000481	2367347
558	14813.6	13142.3	0.00534689	0.00519677	0.00527183	-1.02889	-0.0123678	0.65684	0.616548	Field1:K20:2	rfe	b3784	UDP-GlcNAc:undecaprenylphosphate GlcNAc-1-phosphate transferase; synthesis of enterobacterial common antigen (ECA)	Central intermediary metabolism	Central intermediary metabolism: Sugar-nucleotide biosynthesis, conversions	AE000454	1790218
4180	21904.7	20275	0.00797134	0.00774796	0.00785965	-1.02883	-0.0123439	0.62411	0.629456	Field3:H13:4	b4140	b4140	orf, hypothetical protein	Hypothetical, unclassified, unknown	Unknown	AE000487	1790583
2168	19273.7	17492.1	0.00707467	0.00687736	0.00697602	-1.02869	-0.0122842	0.725303	0.745982	Field2:O14:3	udk	b2066	uridine/cytidine kinase	Nucleotide biosynthesis and metabolism	Central intermediary metabolism: Nucleotide interconversions	AE000296	1788380
1417	24834.4	24746.8	0.00932402	0.0090648	0.00919441	-1.0286	-0.0122449	0.866119	0.920455	Field1:B20:3	hypE	b2730	plays structural role in maturation of all 3 hydrogenases	Energy metabolism	Energy metabolism, carbon: Anaerobic respiration	AE000356	1789085
904	26726.9	24866.6	0.00954788	0.00928312	0.0094155	-1.02852	-0.012213	0.716911	0.67191	Field1:P9:2	fecE	b4287	ATP-binding component of citrate-dependent iron(III) transport protein	Transport and binding proteins	Transport of small molecules: Cations	AE000499	1790739
2916	42765.5	40462.5	0.0156784	0.0152462	0.0154623	-1.02835	-0.0121401	0.701426	0.727097	Field2:H10:3	ybiS	b0819	orf, hypothetical protein	Hypothetical, unclassified, unknown	Unknown	AE000184	1787040
1205	11197.4	10038.1	0.00403855	0.00392726	0.0039829	-1.02834	-0.0121353	0.585465	0.554057	Field1:J14:1	bacA	b3057	bacitracin resistance; possibly phosphorylates undecaprenol	Putative transport proteins	Drug/analog sensitivity	AE000387	1789437
735	15392.3	14335.5	0.00562456	0.00546975	0.00554715	-1.0283	-0.0121213	0.628396	0.657863	Field1:M16:4	malX	b1621	PTS system, maltose and glucose-specific II ABC	Transport and binding proteins	Transport of small molecules: Carbohydrates, organic acids, alcohols	AE000258	1787908
3346	9241.69	8356.4	0.0033489	0.00325684	0.00330287	-1.02827	-0.0121065	0.529342	0.516691	Field3:C21:3	yeaI	b1785	orf, hypothetical protein	Hypothetical, unclassified, unknown	Unknown	AE000273	1788085
2263	14494.1	13508.8	0.00531357	0.00516804	0.0052408	-1.02816	-0.0120608	0.692736	0.731744	Field2:M14:4	phnL	b4096	ATP-binding component of phosphonate transport	Transport and binding proteins	Central intermediary metabolism: Phosphorus compounds	AE000482	1790534
3359	65072.3	60797.2	0.0242963	0.0236312	0.0239638	-1.02814	-0.0120541	0.817778	0.922711	Field3:M23:3	yeaS	b1798	orf, hypothetical protein	Hypothetical, unclassified, unknown	Unknown	AE000274	1788099
3616	69038.1	59235.1	0.0249706	0.0242879	0.0246293	-1.0281	-0.0120374	0.833452	0.714877	Field3:O16:2	b2449	b2449	orf, hypothetical protein	Hypothetical, unclassified, unknown	Unknown	AE000332	1788791
3271	29914.2	28545.4	0.0108129	0.0105176	0.0106653	-1.02807	-0.0120243	0.777429	0.725481	Field3:M1:3	b1644	b1644	putative membrane protein	putative membrane protein	Not classified	AE000259	1787932
3287	26494.2	24284.3	0.00958514	0.00932359	0.00945436	-1.02805	-0.0120153	0.38459	0.403474	Field3:M5:3	b1672	b1672	orf, hypothetical protein	Hypothetical, unclassified, unknown	Unknown	AE000262	1787961
2187	10493.4	9818.66	0.00388035	0.00377467	0.00382751	-1.028	-0.0119916	0.758489	0.841752	Field2:E20:3	ppx	b2502	exopolyphosphatase	Central intermediary metabolism	Central intermediary metabolism: Phosphorus compounds	AE000336	1788848
2837	48143.9	44627.1	0.0178303	0.0173453	0.0175878	-1.02796	-0.0119761	0.778761	0.856562	Field2:J14:2	ybcU	b0557	bacteriophage lambda Bor protein homolog	Phage, transposon, or plasmid	Phage-related functions and prophages	AE000161	1786770
3605	42255.9	38941.1	0.0154317	0.0150121	0.0152219	-1.02796	-0.0119741	0.639521	0.674014	Field3:I14:2	b2432	b2432	orf, hypothetical protein	Hypothetical, unclassified, unknown	Unknown	AE000330	1788772
1114	18794.4	17540.3	0.00696195	0.0067727	0.00686732	-1.02794	-0.0119691	0.77513	0.863238	Field1:D15:4	mukB	b0924	kinesin-like cell division protein involved in chromosome partitioning	Cell processes	Cell division	AE000194	1787154
2536	8638.27	8042.62	0.00310982	0.00298687	0.00304834	-1.02785	-0.0119308	0.590935	0.550875	Field2:P9:3	b2868	b2868	putative dehydrogenase	Putative enzymes	Not classified	AE000370	1789232
1886	26004.6	23881.9	0.00947547	0.00922073	0.0093481	-1.02763	-0.0118358	0.586879	0.61701	Field2:K15:4	trpD	b1263	anthranilate synthase component II, glutamine amidotransferase and phosphoribosylanthranilate transferase	Amino acid biosynthesis	Amino acid biosynthesis: Tryptophan	AE000224	1787517
2861	14319.2	13008.4	0.00520282	0.00506364	0.00513323	-1.02749	-0.011776	0.600924	0.623293	Field2:J20:2	ybeD	b0631	orf, hypothetical protein	Hypothetical, unclassified, unknown	Unknown	AE000168	1786850
941	48057.8	43046.3	0.017308	0.0168467	0.0170774	-1.02738	-0.0117317	0.507902	0.488429	Field1:J19:2	ybiT	b0820	putative ATP-binding component of a transport system	Putative transport proteins	Not classified	AE000184	1787041
4183	36872.7	33716.1	0.0135309	0.0131704	0.0133506	-1.02737	-0.0117287	0.706235	0.742392	Field3:N13:4	yjeK	b4146	orf, hypothetical protein	Hypothetical, unclassified, unknown	Unknown	AE000487	1790589
1217	77263.9	70431.4	0.0275987	0.0268652	0.027232	-1.0273	-0.0116991	0.470601	0.49165	Field1:B18:1	ftsY	b3464	cell division membrane protein	Cell processes	Cell division	AE000422	1789874
1435	100379	86357.8	0.0355819	0.0346383	0.0351101	-1.02724	-0.0116731	0.787965	0.726153	Field1:F24:3	hybA	b2996	hydrogenase-2 small subunit	Energy metabolism	Energy metabolism, carbon: Anaerobic respiration	AE000382	1789370
694	33568.1	29666.3	0.0121028	0.011782	0.0119424	-1.02723	-0.0116685	0.740395	0.664838	Field1:K6:4	artI	b0863	arginine 3rd transport system periplasmic binding protein	Transport and binding proteins	Transport of small molecules: Amino acids, amines	AE000188	1787088
2485	22018	19172.5	0.00810444	0.00788973	0.00799708	-1.02721	-0.0116612	0.86676	0.766709	Field2:J21:2	asmA	b2064	suppressor of ompF assembly mutants	Cell processes	Outer membrane constituents	AE000296	1788378
1319	10503.7	9210.44	0.00375432	0.00365487	0.0037046	-1.02721	-0.0116594	0.699135	0.647242	Field1:N18:2	narG	b1224	nitrate reductase 1, alpha subunit	Energy metabolism	Energy metabolism, carbon: Anaerobic respiration	AE000221	1787477
640	19893.1	18216.4	0.00713184	0.00694428	0.00703806	-1.02701	-0.0115746	0.463353	0.472037	Field1:O16:3	fhuC	b0151	ATP-binding component of hydroxymate-dependent iron transport	Transport and binding proteins	Transport of small molecules: Cations	AE000124	1786345
312	36179.9	34132.8	0.0131626	0.0128182	0.0129904	-1.02687	-0.0115152	0.676305	0.666644	Field1:O5:4	tra8_1	b0256	IS30 transposase	Phage, transposon, or plasmid	Transposon-related functions	AE000133	1786450
862	287241	266052	0.104203	0.10148	0.102841	-1.02683	-0.0114998	0.480857	0.486549	Field1:L23:1	glvC	b3683	PTS system, arbutin-like IIC component	Transport and binding proteins	Transport of small molecules: Carbohydrates, organic acids, alcohols	AE000445	1790117
3812	34082.3	30804.9	0.0122898	0.011969	0.0121294	-1.0268	-0.011484	0.596946	0.581281	Field3:G18:4	b2998	b2998	orf, hypothetical protein	Hypothetical, unclassified, unknown	Unknown	AE000382	1789372
2613	59820.2	55872.4	0.0217741	0.0212075	0.0214908	-1.02671	-0.0114496	0.614991	0.633358	Field2:J5:4	udhA	b3962	putative oxidoreductase	Putative enzymes	Not classified	AE000470	1790400
1905	29928.8	26569.9	0.0108	0.0105196	0.0106598	-1.02666	-0.0114271	0.714235	0.682905	Field2:A21:4	hisA	b2024	N-(5'-phospho-L-ribosyl-formimino)-5-amino-1-(5'-phosphoribosyl)-4-imidazolecarboxamide isomerase	Amino acid biosynthesis	Amino acid biosynthesis: Histidine	AE000293	1788335
606	49467.8	44898.7	0.0179385	0.0174733	0.0177059	-1.02662	-0.0114102	0.545433	0.547342	Field1:K8:3	yeeU	b2004	putative structural protein	Putative cell structure	Not classified	AE000292	1788314
398	46014.1	41626.2	0.0162908	0.0158687	0.0160798	-1.0266	-0.0114016	0.633447	0.670719	Field1:K4:1	murD	b0088	UDP-N-acetylmuramoylalanine-D-glutamate ligase	Cell structure	Murein sacculus, peptidoglycan	AE000118	1786276
3775	16027.6	14701.3	0.00578712	0.00563735	0.00571223	-1.02657	-0.0113878	0.327538	0.336513	Field3:M8:4	ygfQ	b2884	orf, hypothetical protein	Hypothetical, unclassified, unknown	Unknown	AE000372	1789250
1055	30158.4	27137.9	0.0108292	0.0105498	0.0106895	-1.02649	-0.0113549	0.464184	0.4469	Field1:N23:3	ytfT	b4230	putative transport system permease protein	Putative transport proteins	Not classified	AE000494	1790677
176	27977.3	24750.6	0.010024	0.00976594	0.00989495	-1.02642	-0.0113254	0.685362	0.644835	Field1:O19:2	yaeG	b0162	orf, hypothetical protein	Hypothetical, unclassified, unknown	Unknown	AE000125	1786357
[truncated: 2,981 more rows]
