# Supplementary material for: Characterization of Escherichia coli MG1655 grown in a low-shear modeled microgravity environment
Source: BMC Microbiol. 2007 Mar 7;7:15. doi: 10.1186/1471-2180-7-15 (PMC1852313; doi:10.1186/1471-2180-7-15)
Supplement: Additional file 12 — MOPS replicate 3. Detailed data and analysis for MOPS replicate 3 [file 1471-2180-7-15-S12.xls]

## Sheet: crunched data
SPOT No.	ControlVol	ControlPct	SPOT No.	TestVol	TestPct
1	74216.3	0.0226285	1	55901.3	0.0221013
2	40730.8	0.0128467	2	32580.1	0.0137607
3	255615	0.0799555	3	163302	0.0698448
4	32311.8	0.0101232	4	24770.1	0.0105855
5	22381.9	0.00694917	5	19491.5	0.00781022
6	10394.4	0.00319281	6	11611.5	0.00489751
7	11407.3	0.00357763	7	10480.1	0.00409088
8	3918.2	0.00124203	8	3428.24	0.00143385
9	13618.7	0.00427222	9	10159.6	0.00429203
10	3922.84	0.00125978	10	3264.14	0.00137093
11	1924.99	0.000621178	11	1881.17	0.000782857
12	5405.25	0.00171483	12	4982.64	0.00202966
13	5569.41	0.00170006	13	7600.14	0.00345219
14	2732.86	0.000868888	14	2306.71	0.000962401
15	86826.8	0.0268573	15	55294.1	0.022671
16	57825.8	0.0183941	16	45253.6	0.0192391
17	20603.2	0.00661032	17	12819	0.00524049
18	9586.67	0.0030588	18	7290.58	0.00305091
19	42648.9	0.0136076	19	32813.7	0.0134835
20	45547.8	0.0144344	20	37728.7	0.0156774
21	3161.28	0.00099172	21	1997.31	0.000853019
22	60428.2	0.0190152	22	45874.8	0.0193929
23	122063	0.0388225	23	106238	0.045781
24	9397.28	0.00298666	24	8077.95	0.00340229
25	79214	0.0223615	25	27102	0.0104902
26	36227.4	0.0117667	26	113255	0.0462881
27	38898.5	0.0118489	27	18695	0.0078905
28	55791.6	0.0176573	28	46427.4	0.0194023
29	3120.78	0.0010173	29	2391.65	0.00101682
30	119656	0.0376352	30	79539.5	0.0339717
31	102320	0.032351	31	83623.8	0.0359964
32	3596.53	0.00114226	32	2792.36	0.00118378
33	80034.9	0.0254675	33	64268.5	0.0270243
34	3958.03	0.00128102	34	3662.35	0.0015252
35	13523	0.00432917	35	9465.39	0.00395299
36	5146.14	0.00163664	36	3752.79	0.00155184
37	3516.17	0.0011243	37	2813.27	0.00118053
38	22959	0.00727461	38	26937.5	0.0112934
39	274052	0.0889518	39	192241	0.081277
40	4819.81	0.00152892	40	3038.28	0.00127388
41	26950.9	0.00857511	41	13938.8	0.00575861
42	8882.44	0.00284812	42	4444.49	0.00185359
43	161751	0.0520233	43	130764	0.0518254
44	356833	0.113112	44	286908	0.118718
45	9209.51	0.00288744	45	8231.46	0.00341541
46	66493.9	0.0211268	46	51378.6	0.0219318
47	72763.2	0.0233204	47	56254.5	0.0239824
48	56747.8	0.0175897	48	31293	0.0131303
49	30875.6	0.00985555	49	24580.5	0.0104461
50	31484.5	0.010123	50	45494.9	0.0187573
51	48332.9	0.0153248	51	36185.3	0.0151565
52	72818.5	0.0229397	52	58482.4	0.024734
53	39702.8	0.0126124	53	29384	0.0123292
54	79837.4	0.0252682	54	68137.7	0.028858
55	109813	0.034977	55	84691.6	0.0358577
56	123251	0.0389768	56	63888.3	0.0259828
57	52052.7	0.0165975	57	41922.4	0.017788
58	5445.81	0.00174408	58	3887.36	0.00164223
59	54557.5	0.0171659	59	40459.5	0.0169352
60	53399.5	0.0169255	60	39633.4	0.0161691
61	12366.5	0.0039747	61	9003.23	0.0037197
62	19451.3	0.00591467	62	12651.2	0.00522673
63	6844.92	0.00218725	63	5898.42	0.00251321
64	16744.8	0.00535216	64	12993.5	0.00544911
65	4567.77	0.00143575	65	3962.04	0.00170418
66	4929.15	0.00157033	66	4394.69	0.00189828
67	10208.4	0.00311468	67	5906.98	0.00250698
68	8380.91	0.00265762	68	5998.11	0.00258068
69	7394.65	0.00237972	69	5989.23	0.00247084
70	13556	0.00422023	70	8000.06	0.0033179
71	17983.9	0.00570559	71	11858.4	0.00494781
72	74289.7	0.0234334	72	51897.3	0.0217825
73	8967.59	0.00283651	73	6342.11	0.00269164
74	10865.8	0.00345351	74	8061.4	0.00337061
75	43474.2	0.0137541	75	41159.6	0.017662
76	5105.37	0.00162931	76	4235.97	0.00174339
77	161154	0.0500714	77	108700	0.0458486
78	161392	0.0503833	78	84747.1	0.0343755
79	12890.6	0.00399867	79	9318.92	0.00393213
80	6407.31	0.00203719	80	5302.52	0.00227065
81	10425.5	0.00323154	81	7915.1	0.003238
82	10238.8	0.00324139	82	8527.8	0.00361498
83	30000.9	0.00941826	83	21235.9	0.00916911
84	20738.2	0.00657221	84	16337.7	0.00707968
85	35852.1	0.0112595	85	27111.7	0.0117047
86	36004.8	0.0114483	86	24890.2	0.0106297
87	5308.72	0.00165358	87	4070.55	0.00172997
88	39865.9	0.0128854	88	31008.3	0.013038
89	6085.07	0.00193187	89	4263.1	0.00185058
90	15729.9	0.00507711	90	8888.88	0.00383132
91	4208.13	0.00132955	91	2706.91	0.00118996
92	42203.6	0.0132515	92	26230.9	0.0116414
93	15389.2	0.0047984	93	13118.9	0.00574478
94	58284.9	0.0184532	94	41064.7	0.0177041
95	47456.9	0.015242	95	27228	0.0119391
96	38232.1	0.0120661	96	23390.8	0.0100784
97	1.96942e+06	0.629421	97	1.67405e+06	0.706563
98	34602.9	0.0110437	98	22679.8	0.00980018
99	31208.8	0.00991753	99	21267	0.00904171
100	10106.5	0.00316947	100	7538.83	0.00323248
101	29155.4	0.0091866	101	20846.8	0.00898992
102	29285.3	0.00907991	102	16981.1	0.00706257
103	27032.6	0.00855632	103	17712.9	0.00745102
104	36983.3	0.0117284	104	26346.6	0.0110407
105	19691.8	0.00633396	105	13907.2	0.00585169
106	12204.3	0.00390203	106	8750.41	0.00369752
107	10932.1	0.00343672	107	7664.58	0.00322048
108	8271.01	0.00261547	108	6593.99	0.00277413
109	36561.7	0.0117282	109	30121.3	0.0122778
110	16937.9	0.00536767	110	11293.7	0.00475762
111	4945.94	0.00156468	111	3499.08	0.00142743
112	51463.9	0.0164609	112	42621.7	0.0184776
113	20258.3	0.00630228	113	7977.65	0.0033141
114	3101.04	0.00100455	114	2928.93	0.0012051
115	9430.51	0.00299333	115	6554.47	0.00279054
116	8860.3	0.00279487	116	7536.65	0.00304376
117	3204.51	0.00103092	117	2195.96	0.000936112
118	34025	0.0102967	118	18148.4	0.00742117
119	32058.4	0.00935624	119	13178.7	0.00532729
120	12997.7	0.0040736	120	9361.94	0.00399048
121	63188.7	0.020295	121	48609.7	0.0207924
122	5474.01	0.00175623	122	5262.16	0.00225406
123	38103.7	0.01209	123	28895.5	0.0124132
124	10268.3	0.0032545	124	7456.44	0.00313023
125	6476	0.00207312	125	5037.25	0.00210029
126	29554.8	0.00936452	126	20784	0.00873955
127	37446.2	0.0117528	127	24545.3	0.0105038
128	20863.9	0.00657225	128	14117.9	0.00602012
129	13861	0.00448762	129	12105.2	0.00490021
130	24701.9	0.00779509	130	17929.9	0.00754248
131	6131.77	0.00196713	131	4603.69	0.00195664
132	12424.3	0.00396966	132	10255	0.004321
133	39010.8	0.0123924	133	31687.1	0.0133155
134	86873.8	0.0270158	134	59457.2	0.0240675
135	10370.4	0.00327922	135	6514.91	0.00268826
136	44436	0.0140679	136	33213.3	0.0142238
137	88009.7	0.0279959	137	58290.5	0.0244669
138	43091.1	0.013931	138	32129.9	0.0134241
139	117862	0.0369444	139	83456.4	0.034807
140	57776.1	0.0188171	140	40109.4	0.016774
141	61692.9	0.0193672	141	37437.9	0.0160083
142	5438.87	0.00174932	142	4420.98	0.00183679
143	133513	0.0417868	143	145975	0.0606203
144	38110.7	0.0120661	144	29327.2	0.0121714
145	22844.6	0.00725869	145	14045.3	0.00570464
146	15098.1	0.00487714	146	12806.6	0.00531909
147	95691.1	0.0303509	147	75915.5	0.0326703
148	33215.6	0.0105391	148	31062.2	0.0128891
149	14647.8	0.00472675	149	11066	0.00463403
150	72807.1	0.0231133	150	50281.8	0.0211613
151	15250.1	0.00489409	151	11854	0.00491102
152	57570.8	0.0182209	152	45224.8	0.0189358
153	49587.4	0.0160216	153	41736.7	0.0171162
154	58610.2	0.018499	154	47243.5	0.0199984
155	42949.4	0.0132002	155	53103.1	0.0215343
156	14321.5	0.00455586	156	20122.3	0.00834401
157	15324.5	0.00477985	157	15546.6	0.00639402
158	44233.3	0.013954	158	25735.8	0.0107709
159	42701.2	0.0138671	159	36823.8	0.0154396
160	61059.2	0.0186632	160	35346	0.0143677
161	52179.3	0.0165286	161	41147.5	0.0173898
162	16761.6	0.00529092	162	20377.9	0.00859442
163	536146	0.160133	163	228279	0.0947868
164	84977.5	0.026808	164	78532.7	0.0328621
165	39361.7	0.0126483	165	36379.9	0.0152034
166	10962	0.00351448	166	8566.52	0.00360557
167	67589	0.0213249	167	46325.4	0.0195406
168	34318.1	0.010718	168	25425.6	0.0107343
169	71626.8	0.0220564	169	50436.9	0.0210593
170	11871	0.0037707	170	8552.11	0.00361412
171	67880.6	0.0214194	171	50304.8	0.0218432
172	15036.4	0.00482546	172	12138.4	0.00505783
173	84845.2	0.0263403	173	59092.8	0.0248802
174	27689.2	0.00878209	174	28069	0.0119701
175	37560.3	0.0114802	175	24720.1	0.0101739
176	33382.7	0.010614	176	24771.6	0.0104463
177	57458.9	0.0179654	177	35107.7	0.0147085
178	36033.7	0.011356	178	24345.5	0.0102294
179	68452.1	0.0218179	179	47873.5	0.0206316
180	8976.35	0.00276607	180	4434.16	0.00187996
181	80582.9	0.0252107	181	60023.1	0.0258196
182	3517.31	0.00110273	182	2775.71	0.00121584
183	29224.2	0.00919214	183	18940.6	0.00770705
184	474570	0.160798	184	299358	0.127253
185	41403.2	0.0130623	185	28108.4	0.0119941
186	12060.6	0.00381414	186	8293.63	0.00360428
187	10080.2	0.00320391	187	7002.38	0.00302093
188	93828.9	0.0298167	188	55294.4	0.0240598
189	34986.9	0.0109559	189	19758.3	0.00868637
190	41119.6	0.0131033	190	26412.1	0.0115001
191	5989.55	0.00190843	191	3527.23	0.00152733
192	161986	0.0511739	192	109445	0.0470311
193	14372.1	0.00457268	193	11541	0.00479728
194	35031.2	0.0111687	194	26277.9	0.0113273
195	51159	0.0159878	195	29902.7	0.012322
196	4050.57	0.00127284	196	2679.14	0.00113304
197	21402.2	0.00678534	197	17394.4	0.00745157
198	28642.7	0.00907456	198	18702.3	0.00799495
199	557377	0.175973	199	380908	0.155599
200	41154.3	0.0131005	200	28463.3	0.0122104
201	17675	0.00551695	201	11550.9	0.00493612
202	68655.2	0.0214528	202	29242.6	0.0119778
203	47924.7	0.0152808	203	34218.6	0.0142725
204	11549.8	0.00373823	204	7975.3	0.00334152
205	8229.4	0.00257604	205	5961.42	0.00236826
206	14742.9	0.00476449	206	9597.46	0.00400914
207	49736.9	0.0157699	207	34981.3	0.0148415
208	44253.6	0.0142796	208	38228.1	0.016094
209	50399.5	0.0161341	209	29139	0.0123199
210	30158.5	0.0097125	210	27957.1	0.0117199
211	43014.2	0.0141748	211	21890.3	0.00897592
212	22226.6	0.00709454	212	17214.2	0.00722376
213	9818.98	0.00294737	213	6776.07	0.00266592
214	10309.9	0.00328217	214	7251.3	0.00305369
215	9394.19	0.00292573	215	6318.57	0.00269539
216	6261.23	0.00199417	216	4143.44	0.00174361
217	23305.7	0.00721825	217	15335.1	0.00645374
218	54996.5	0.0175163	218	34579.6	0.0145404
219	199862	0.0612172	219	83100.6	0.035935
220	9100.5	0.00290807	220	7600.72	0.003106
221	116896	0.0376893	221	83379.5	0.0354233
222	15783.6	0.00501786	222	10771.4	0.00450295
223	32649.9	0.0103929	223	28319.4	0.0122962
224	8022.08	0.00247928	224	4976.06	0.00207246
225	11256.6	0.00365044	225	8490.2	0.0035494
226	68573	0.0222865	226	58845	0.0244939
227	25020.3	0.00805777	227	20334.3	0.00834519
228	34416	0.0109303	228	28226.8	0.0118387
229	16073.5	0.00512946	229	9991.92	0.00407003
230	26624.7	0.00859379	230	23074.6	0.00966216
231	15348.8	0.00493358	231	10244.3	0.00431374
232	9783.94	0.00310451	232	6333.47	0.00265163
233	6719.96	0.00215787	233	5657.57	0.00242624
234	13546.6	0.00431792	234	8176.26	0.00348491
235	46974.7	0.0151081	235	36270.5	0.0149578
236	33883.4	0.0110271	236	24996.3	0.0104714
237	30442.4	0.00975694	237	28843.1	0.0119649
238	6374.05	0.00205321	238	5892.86	0.00245505
239	6902.26	0.00225216	239	5159.72	0.00216703
240	28902	0.00891314	240	19116	0.00765447
241	15809.8	0.00500433	241	13956.3	0.00574622
242	10678.2	0.0034086	242	11475.2	0.00486811
243	9959.75	0.00319504	243	7991.8	0.00343515
244	11884.7	0.00384646	244	8131.51	0.00342069
245	43037.2	0.0137805	245	34928.2	0.0144525
246	8658.21	0.00274613	246	7005.7	0.00294209
247	12933.8	0.00416125	247	9613.68	0.00402594
248	18055.6	0.00573831	248	12132.4	0.00505274
249	3639.78	0.00117446	249	2941.84	0.00125422
250	78513.1	0.0247457	250	49562.9	0.0207468
251	11083.7	0.00350708	251	7008.99	0.00297722
252	24556.3	0.00761988	252	17307.8	0.00720011
253	29332.2	0.00931204	253	29102.5	0.0124092
254	38957.5	0.0123002	254	30027.4	0.0126153
255	39882.3	0.0127937	255	33621.8	0.0142012
256	14083.2	0.00444729	256	9092.15	0.0038105
257	30700.1	0.00970744	257	25849	0.0110883
258	18644.2	0.00583918	258	14293.9	0.0059273
259	29404	0.0091591	259	17396.5	0.00734632
260	221228	0.0697517	260	131262	0.0562707
261	51554.7	0.0163194	261	48721.1	0.0200375
262	29708.2	0.00948284	262	22971.5	0.00978895
263	7969.99	0.00250128	263	4355.11	0.00185233
264	41296	0.0126239	264	29259.1	0.0116228
265	28561.4	0.00901221	265	22693.2	0.00965379
266	118320	0.0370202	266	75354.4	0.0317068
267	113876	0.03685	267	98808.9	0.041503
268	53221.6	0.0169626	268	43122.1	0.0181032
269	224126	0.0699024	269	172622	0.0713516
270	148580	0.0457909	270	83469.8	0.0361115
271	51531	0.0163071	271	42809.8	0.0180968
272	36835.5	0.0117556	272	29157.8	0.0123533
273	15653.2	0.00488206	273	15890.6	0.00663068
274	15219.4	0.00476741	274	11473.1	0.00487261
275	23395.2	0.00692492	275	8434.6	0.00369488
276	29259.5	0.00922256	276	18437.8	0.00779248
277	13141.6	0.00411821	277	12049.2	0.00528588
278	51226.7	0.0160094	278	44704	0.0191986
279	57717.9	0.018387	279	48945	0.02061
280	21945.2	0.00693469	280	15150.9	0.00630525
281	56181.3	0.0174255	281	32504.2	0.0138579
282	157744	0.0496963	282	87244.3	0.0381945
283	74269.3	0.0227446	283	37524.3	0.0165917
284	57618.1	0.0181769	284	41003.1	0.0175738
285	18377.1	0.00575542	285	12929.9	0.0054879
286	21442.2	0.00684938	286	16626.5	0.00711411
287	51840.1	0.0166501	287	35483.1	0.0149556
288	17366.2	0.00536792	288	10489	0.0045138
289	281984	0.0909545	289	228999	0.0974972
290	25929.4	0.00822382	290	20073.2	0.0086661
291	37160	0.0118387	291	31488.5	0.0134593
292	24805.4	0.0077815	292	19899.9	0.00845147
293	26224.1	0.0081492	293	20964	0.00879176
294	15705.5	0.00494776	294	12448	0.00513262
295	16187.4	0.00525371	295	11132.1	0.00457756
296	17018.4	0.00534748	296	11148.1	0.00468484
297	34147.9	0.0110753	297	67676.9	0.0279455
298	36168.8	0.0115233	298	27241.5	0.0115178
299	537428	0.170883	299	372789	0.152836
300	360074	0.113642	300	276382	0.117455
301	36359	0.0115095	301	27018.5	0.0115947
302	14425.1	0.0045944	302	11746.9	0.00496324
303	40014	0.0127394	303	33447	0.0143337
304	52459.3	0.0168309	304	42872.4	0.018273
305	64693.1	0.0202515	305	38450.2	0.0168211
306	11251	0.00361425	306	9178.7	0.00388175
307	21037.4	0.00669267	307	14126.6	0.00599334
308	31272	0.00998004	308	21516.3	0.00896452
309	58534.6	0.0187789	309	43002.3	0.0183176
310	78232	0.0242085	310	43595.2	0.0169499
311	21946.7	0.00678757	311	13489.8	0.00566114
312	56236.5	0.0172901	312	32468.7	0.013588
313	16121.4	0.00520885	313	12556.1	0.00504993
314	288655	0.0948853	314	257690	0.103996
315	57800.2	0.018828	315	45712.4	0.0187628
316	70629.5	0.0216715	316	43131.4	0.0167062
317	66585.6	0.0216182	317	52340.8	0.0221622
318	81176.6	0.0244861	318	42691.1	0.016824
319	14911.3	0.00473136	319	8692.05	0.00365126
320	64875.5	0.0202416	320	42919.5	0.0182718
321	34183.3	0.0108416	321	26786.9	0.011248
322	9585.67	0.00309824	322	6885.44	0.00287867
323	63228.8	0.0200182	323	41193.2	0.0169774
324	7019.87	0.00215421	324	3527.85	0.00142757
325	45410.7	0.014596	325	36204	0.0153085
326	271191	0.0860632	326	225167	0.0927743
327	208743	0.0667225	327	147426	0.0620145
328	14803.2	0.00473515	328	10977.8	0.00470553
329	95870.1	0.0303712	329	64690.2	0.0272409
330	23614.9	0.00730941	330	14769.4	0.00636304
331	31760.4	0.01004	331	21604.7	0.00902243
332	269235	0.0860829	332	234023	0.0949469
333	42504.9	0.0130928	333	26813.3	0.0109466
334	16620.7	0.00528945	334	14621.5	0.00608406
335	207178	0.0670894	335	175665	0.0719867
336	68837	0.0220257	336	65039.4	0.0266657
337	52180	0.016695	337	41654.9	0.0175728
338	87428.5	0.0277946	338	66022.7	0.0278227
339	16901.6	0.00532219	339	13764.2	0.00582259
340	164660	0.0505377	340	109738	0.0475129
341	44024.1	0.0140689	341	35476.1	0.0149427
342	21510.2	0.00684012	342	17683.4	0.00756209
343	25367.2	0.00805899	343	20786.5	0.00883807
344	19846.4	0.00632446	344	14340.9	0.00604833
345	80804	0.0257265	345	62197.5	0.0261435
346	99433.3	0.0312638	346	59053.2	0.0244076
347	8142.63	0.00256381	347	6879	0.00288469
348	14150.2	0.00440399	348	9964.27	0.00423708
349	29945.9	0.00932487	349	19127.8	0.00799926
350	479603	0.151014	350	307438	0.128864
351	29997	0.00959769	351	21758.7	0.00902422
352	10387.8	0.00324011	352	7009.38	0.00291569
353	20730.5	0.00655632	353	16707.5	0.00715212
354	7170.7	0.00227153	354	5662.91	0.00241228
355	240045	0.0747554	355	179679	0.0752397
356	9058.53	0.00291165	356	6574.63	0.00281664
357	24108.4	0.00767658	357	19573.7	0.00830901
358	61221.5	0.0192305	358	46522.3	0.0191943
359	325395	0.104359	359	186079	0.0766965
360	7512.07	0.00234387	360	4876.1	0.00205238
361	42511.3	0.0136308	361	35364.5	0.0150228
362	78770.8	0.0239278	362	43728.4	0.0173096
363	376919	0.119299	363	353423	0.143262
364	21214	0.00627321	364	11274.5	0.00437056
365	96551.5	0.030481	365	70125.5	0.0298053
366	411172	0.126469	366	300443	0.12368
367	21910.1	0.00697124	367	17681.3	0.00738871
368	46231.8	0.0145635	368	31699.4	0.0131798
369	44153.3	0.0135115	369	30435.9	0.0123132
370	53965	0.016706	370	37224.3	0.0159946
371	21076.1	0.00658327	371	14556.3	0.00626445
372	76125.4	0.0240322	372	48033.6	0.02052
373	89604.5	0.0277323	373	60849.4	0.0260251
374	30502.9	0.00956912	374	21759.9	0.00922353
375	5502.16	0.00175614	375	4213.3	0.0017863
376	69179	0.0223204	376	49057.1	0.0209536
377	90522.3	0.0282273	377	57715.3	0.0247216
378	69180.9	0.0220489	378	51969.9	0.0220373
379	267872	0.0820579	379	123634	0.0528414
380	471336	0.144515	380	246676	0.111761
381	258304	0.079831	381	88572.9	0.038613
382	42920.4	0.0136077	382	30457.3	0.0132276
383	440379	0.139735	383	273707	0.119592
384	165102	0.0509641	384	75945	0.0314977
385	50936.6	0.0163734	385	42184.7	0.017906
386	159863	0.0517247	386	192560	0.0774036
387	9944.26	0.00314825	387	7212.31	0.00304919
388	50987.2	0.0152302	388	37010.6	0.0144742
389	52210.4	0.0163582	389	36983	0.0156977
390	39669.5	0.0123276	390	28650.8	0.0122658
391	83260.7	0.0265256	391	75294.4	0.031828
392	272359	0.0844925	392	200149	0.0840553
393	46583.4	0.0145043	393	28138.4	0.0109787
394	13269	0.00418106	394	9273.4	0.00389397
395	85219	0.0262919	395	43032	0.0180626
396	34979	0.0111661	396	24814.7	0.0104447
397	43005.2	0.0137185	397	31439.8	0.0132092
398	59227.6	0.0188516	398	49880.9	0.0211819
399	47039.6	0.014964	399	37989.7	0.0158404
400	32867.8	0.0103869	400	34475.9	0.0146086
401	90611.9	0.0287927	401	67984.8	0.0289045
402	37757.2	0.0121058	402	32762.2	0.0136677
403	53620.4	0.0164084	403	38238.4	0.0154687
404	170881	0.0539359	404	108118	0.0442782
405	6037.03	0.00196467	405	4867.72	0.00204356
406	55186.1	0.0175306	406	34424.1	0.0145351
407	29122.7	0.0092471	407	27185.9	0.0116662
408	38078.2	0.0120755	408	26261.9	0.0112088
409	61551	0.0199439	409	93257.9	0.0383081
410	78950.5	0.0254243	410	89325.6	0.0374693
411	23075.2	0.00734982	411	19136.1	0.00784254
412	84578.2	0.0263606	412	51707.1	0.0217542
413	33905.3	0.0107587	413	27199.2	0.0112816
414	88647	0.0278323	414	98314.8	0.0401479
415	47004.3	0.014566	415	33205.5	0.0140773
416	31872.7	0.0100873	416	17527.6	0.00739355
417	34050.1	0.010637	417	24428.1	0.0102633
418	54943	0.0171704	418	36513.4	0.0158188
419	6901.88	0.00221428	419	5002.34	0.00209551
420	35081.8	0.010933	420	28963.4	0.0122823
421	44157.2	0.0140044	421	35000.7	0.0148608
422	53548.5	0.0167503	422	35157.6	0.0145071
423	3940.61	0.00126375	423	3233.59	0.00135443
424	46822.3	0.0148504	424	43103.3	0.0180994
425	3631.23	0.00117116	425	2909.05	0.00124711
426	3751.35	0.001224	426	3105.37	0.00132301
427	5282.83	0.0016607	427	3597.69	0.00152448
428	1.69318e+06	0.535736	428	1.31666e+06	0.54083
429	41428.9	0.0129994	429	28732.4	0.0120788
430	13022	0.0041743	430	10859.8	0.00462986
431	22789.1	0.0073184	431	19557.3	0.00810875
432	7003.72	0.00221585	432	5305.06	0.00220529
433	68178.5	0.0216131	433	47530.2	0.0197837
434	73644.3	0.0235329	434	69371.6	0.0289338
435	70069.5	0.0217802	435	55932	0.0237805
436	295379	0.090534	436	180340	0.0761773
437	95156	0.0301482	437	90474.7	0.0377702
438	79442.5	0.0252159	438	70507.4	0.0289394
439	80914.3	0.0253564	439	56723.2	0.0239752
440	28740.7	0.00911724	440	26394.6	0.0109865
441	8695.86	0.00277359	441	10170.7	0.00433999
442	458420	0.142361	442	547710	0.227273
443	4608.34	0.00145165	443	3535.64	0.00149961
444	14184.6	0.00431207	444	10917.4	0.00439055
445	50454.9	0.0159089	445	35999	0.0153205
446	7985.28	0.0025342	446	5750.69	0.00241689
447	12154.2	0.00387441	447	8989.76	0.00382367
448	479820	0.153502	448	613606	0.250836
449	14462.7	0.00456708	449	13390.3	0.00568675
450	27512.7	0.00860741	450	17972.3	0.00752901
451	10873.2	0.00337095	451	7205.18	0.00307684
452	8564.92	0.00267933	452	5792.54	0.00237685
453	13388.9	0.0042257	453	8746.98	0.00363503
454	3791.32	0.00118502	454	2476.89	0.00105286
455	7759.17	0.00245013	455	5817.66	0.00241988
456	17183.6	0.00537409	456	13974.1	0.00588713
457	47671.4	0.0147497	457	46275.3	0.0198438
458	30701.7	0.00982985	458	47119.4	0.0197193
459	10677.7	0.0034053	459	7956.02	0.00339885
460	44785.4	0.0141462	460	32096	0.0136379
461	45393.1	0.0145182	461	43461.8	0.0184665
462	13307.8	0.00414769	462	9521.65	0.00404201
463	15009.3	0.0047367	463	15672.4	0.00674978
464	64294.8	0.0202866	464	59713	0.02535
465	54629.9	0.0171742	465	42105.1	0.0180052
466	143869	0.0446448	466	100026	0.0424512
467	13114.7	0.00411282	467	12518.5	0.00543271
468	32344.8	0.0101824	468	22809.4	0.00993904
469	48200.8	0.0150754	469	26708.5	0.0116426
470	95981.1	0.0299387	470	138787	0.0592562
471	429811	0.139711	471	968432	0.400262
472	143588	0.0469485	472	261640	0.10885
473	78159.2	0.0247467	473	90773.3	0.0378758
474	94773.8	0.0300025	474	90960.1	0.0388622
475	100598	0.0299713	475	54432.8	0.0214879
476	135449	0.0428952	476	94064.2	0.0428868
477	68088.2	0.0208036	477	28983.6	0.0142072
478	54006.7	0.0169721	478	41771.1	0.0186858
479	51694.3	0.0165064	479	67282.6	0.0291273
480	208175	0.0651331	480	174344	0.075007
481	12108.4	0.003859	481	12991.1	0.00540979
482	7404.06	0.00236738	482	9468.55	0.00398953
483	6287.06	0.00200186	483	5179.63	0.00220472
484	4050.07	0.00129183	484	3589.65	0.00148449
485	10282.3	0.00330115	485	10994.6	0.00458163
486	18136.6	0.00572037	486	13196.5	0.00554721
487	51580	0.0164658	487	36755.9	0.0153752
488	11812.4	0.00370934	488	8691.75	0.00364491
489	9129.13	0.00296927	489	10331.8	0.00435082
490	54312.5	0.0168106	490	32567.7	0.012767
491	147973	0.0472092	491	94962.6	0.0405051
492	7059.82	0.00229425	492	4801.29	0.00207261
493	15677	0.00497769	493	10141.7	0.00430518
494	59335.9	0.0188263	494	43039.5	0.017521
495	554818	0.171905	495	439217	0.183895
496	52053.1	0.0164231	496	38192.3	0.0159905
497	10255.9	0.0033652	497	8397.3	0.00348339
498	65751.2	0.0217462	498	44788.4	0.0183211
499	84290.6	0.0254792	499	30903.8	0.0132583
500	7192.11	0.00235247	500	4967.84	0.00219612
501	6277.44	0.00199065	501	3447.32	0.00145561
502	6002.57	0.00189252	502	4072.72	0.00170676
503	39211.3	0.0120281	503	25768.4	0.0109477
504	34860	0.0110569	504	22962.6	0.00980436
505	5741.07	0.00186489	505	4756.19	0.00198909
506	41728.8	0.0135178	506	38463.7	0.0159866
507	16510	0.00526454	507	12788.8	0.00534817
508	23715.6	0.00748614	508	16054.9	0.00681952
509	61740.1	0.0197409	509	53147.2	0.0225222
510	30419.4	0.00960083	510	24782.1	0.0102894
511	649543	0.199325	511	410872	0.174579
512	372747	0.114521	512	204268	0.0873918
513	41201.4	0.0132927	513	31075.7	0.0129062
514	5375.56	0.00171069	514	3476.39	0.00148393
515	12454.3	0.00393322	515	8536.37	0.00362827
516	15919.8	0.00496868	516	6752.15	0.00284188
517	40789.3	0.0127345	517	19501.8	0.00814955
518	7408.36	0.00237203	518	5726.27	0.0023831
519	9447.99	0.0030388	519	7261.77	0.00304153
520	38702	0.0121341	520	26958.1	0.0114651
521	25961.2	0.00830383	521	18622.4	0.00786021
522	66104.8	0.021305	522	43166.2	0.0181645
523	23230.1	0.00735574	523	15719.2	0.00663822
524	112951	0.0363157	524	65825.9	0.0278192
525	19890	0.00616795	525	12855.8	0.00522332
526	14251.9	0.00456793	526	12043	0.0050123
527	116807	0.0375726	527	95063.6	0.0401657
528	70970.9	0.0225658	528	58153.7	0.0235965
529	21168.8	0.00677744	529	16644.4	0.00707304
530	49712	0.0155304	530	38433.4	0.0159017
531	54816.6	0.017149	531	40715.4	0.0173814
532	26761.4	0.00856204	532	23672.5	0.010003
533	38759.1	0.0122839	533	25665.6	0.0105576
534	27722.5	0.00881794	534	27841.4	0.011534
535	78188.6	0.025125	535	75680.5	0.03123
536	11924.7	0.00380449	536	33231.9	0.0136828
537	15275.1	0.00483888	537	11154.4	0.00471778
538	17773.7	0.00556254	538	16681.6	0.00727651
539	43105.1	0.0137431	539	26569.8	0.0112643
540	97904.3	0.0309068	540	80602.5	0.0338136
541	20087.3	0.00630177	541	13107.6	0.00551199
542	173897	0.0550444	542	136180	0.0566295
543	137775	0.0434404	543	117586	0.048918
544	42151.7	0.0132428	544	33895.1	0.0142597
545	10715.4	0.00337676	545	10481.1	0.00445237
546	6930.92	0.00222435	546	6180.52	0.00261965
547	29294.1	0.00921591	547	17282.2	0.00735821
548	99058.9	0.0313425	548	69363.2	0.0278353
549	11028.7	0.00348178	549	7703.01	0.00325369
550	4857.69	0.00154729	550	3004.35	0.00126014
551	46726.8	0.0146744	551	32726.1	0.0139295
552	7682.97	0.00240246	552	4729.3	0.00200848
553	24455.6	0.00758626	553	20128.5	0.00856931
554	13740.1	0.00436794	554	12808.5	0.00542458
555	49118.3	0.0154545	555	30198	0.0127288
556	148079	0.0471534	556	112783	0.0477804
557	13473.9	0.00421702	557	9007.43	0.0038537
558	17718.4	0.00549716	558	14084.3	0.00599104
559	22142.3	0.00690837	559	17647.5	0.00739862
560	94328.7	0.0295064	560	84955	0.0359477
561	92716.4	0.029139	561	49425.2	0.0216321
562	41364.1	0.0131263	562	34719.9	0.0149663
563	18176.3	0.005707	563	13431.9	0.00590209
564	754898	0.24235	564	608963	0.264824
565	36603.4	0.0115693	565	24549.2	0.0105459
566	45827.6	0.0145276	566	36493.7	0.0157014
567	21621.8	0.00688391	567	25665.3	0.0114517
568	42483.6	0.0136503	568	31196.4	0.0132608
569	76705.8	0.0245845	569	109402	0.0443491
570	56154.8	0.0176279	570	50934.1	0.0221614
571	51343	0.0161529	571	42326.1	0.0181579
572	7351.92	0.00233348	572	5410.19	0.00252388
573	7705.68	0.00239222	573	4632.68	0.00222669
574	13255.2	0.00424911	574	8234.44	0.00391342
575	11781.6	0.00375203	575	8796.93	0.00388033
576	35559.2	0.0110842	576	18651.6	0.00819412
577	105185	0.033543	577	86459.8	0.0369647
578	23594.5	0.00748895	578	18313.3	0.00769637
579	26641.4	0.00840015	579	25539.2	0.0105654
580	60392.6	0.0189711	580	45460	0.0191183
581	8388.67	0.00265788	581	7447.08	0.0031334
582	5609.09	0.00178836	582	3798.54	0.00162676
583	40468	0.0129721	583	25655.3	0.0110709
584	85017	0.0267707	584	71842.4	0.0293631
585	37319.4	0.0117067	585	24698	0.0104985
586	19978.3	0.00638104	586	16701	0.00694009
587	126723	0.04011	587	83431.5	0.0342936
588	121438	0.03869	588	105873	0.0441581
589	32634.5	0.0101236	589	21625.9	0.00894108
590	65382.2	0.0210277	590	47942.2	0.020194
591	50603.2	0.0161218	591	32318.2	0.0136893
592	9383.89	0.00303512	592	9433.75	0.00376623
593	42377.2	0.0134796	593	10466.6	0.00431362
594	6042.92	0.00198728	594	5769.46	0.00241651
595	12775	0.00393082	595	10896.6	0.00457397
596	17978.5	0.0057802	596	12894.6	0.00538177
597	14402.7	0.00457996	597	13157	0.00560042
598	25404.8	0.00824077	598	20052.9	0.00787165
599	56352	0.0177698	599	39629	0.0166916
600	46036.5	0.0147163	600	27143.2	0.0115646
601	49389.3	0.0154905	601	31698.2	0.0132873
602	50727.6	0.0163713	602	41063.1	0.0171142
603	3199.24	0.00100256	603	2815	0.00124775
604	210823	0.0674594	604	191134	0.0798386
605	10976.2	0.00351088	605	8462.25	0.00354281
606	23908.7	0.0075337	606	15186.6	0.00632538
607	249683	0.0787032	607	156805	0.0656348
608	413503	0.12765	608	279796	0.116045
609	23402.2	0.00737994	609	15633	0.00649111
610	33019.9	0.0103219	610	20978.4	0.00890522
611	202596	0.065008	611	108918	0.0438238
612	70781.4	0.0223592	612	58610.2	0.024708
613	55149.5	0.0177055	613	40050.9	0.016886
614	84868.8	0.0272983	614	55737.7	0.0235288
615	111226	0.0358394	615	75173.1	0.031542
616	90888.3	0.0287724	616	68155.3	0.0290402
617	39429.2	0.0126381	617	26944	0.0112565
618	97392.8	0.0309216	618	70026	0.0304825
619	185634	0.0572866	619	79469.6	0.0320769
620	579907	0.183751	620	441051	0.183358
621	65874.4	0.020907	621	45303.2	0.0189482
622	49144.3	0.0157391	622	36628.5	0.0154705
623	29460.2	0.00957988	623	25240.8	0.0105234
624	9022.68	0.00289	624	6543.37	0.00273005
625	397146	0.123782	625	311342	0.132218
626	36223.5	0.0114008	626	43378.7	0.0182536
627	17712.2	0.00556029	627	12682.1	0.00542162
628	84911.9	0.0268798	628	68857	0.0291515
629	32497.5	0.010034	629	22742.5	0.00921057
630	60212.1	0.0190072	630	43346.1	0.0180483
631	61800.4	0.0199125	631	47985.3	0.0201805
632	27429.1	0.00858415	632	17824.8	0.00739255
633	12689.7	0.00398808	633	10566.3	0.00448621
634	63248.5	0.020059	634	41346.3	0.0175075
635	29127.1	0.00919725	635	23448.1	0.00999513
636	510863	0.158622	636	314188	0.128009
637	37638.4	0.0118581	637	25853.4	0.0108981
638	21212.8	0.00672326	638	17888.2	0.00757556
639	94862.6	0.0303721	639	77911.9	0.0327565
640	29120.6	0.00937639	640	20039.3	0.00843912
641	43511.6	0.0136644	641	35247.2	0.0148143
642	97441.3	0.0313527	642	63325.4	0.0270436
643	46017.4	0.0146259	643	37984.4	0.0158373
644	6267.33	0.00202825	644	4148.44	0.00174267
645	7943.27	0.00250689	645	8195.59	0.00345467
646	63131.9	0.0198697	646	51593.5	0.0220162
647	7905.31	0.00251592	647	5054.8	0.00214065
648	27239.1	0.00822479	648	15950.3	0.00647379
649	50517.9	0.0158021	649	50169.1	0.0212792
650	52753.2	0.0166918	650	36186.9	0.0152332
651	340937	0.107534	651	282094	0.121092
652	40984.4	0.0130621	652	24606.5	0.0102961
653	25515.1	0.00823872	653	17713.8	0.00792654
654	71513.1	0.0223238	654	48548.5	0.0203285
655	60305.7	0.0185008	655	23200.5	0.00973594
656	11366.1	0.00359186	656	7760.64	0.00331967
657	6876.11	0.00219898	657	4488.79	0.00192713
658	10508.1	0.00330799	658	6781.47	0.00292582
659	172218	0.0543433	659	122227	0.0524251
660	32162.8	0.0102002	660	18903.2	0.00821837
661	28645.3	0.00910097	661	17408.4	0.00742562
662	93628.5	0.0297808	662	62312.5	0.0263849
663	88976.6	0.0283138	663	58576.2	0.0246138
664	49078.3	0.0158707	664	32161.1	0.0136842
665	15097.9	0.00483065	665	14773.3	0.00611852
666	6188.87	0.00199694	666	5359.3	0.00240642
667	104012	0.0322598	667	46815.3	0.0195371
668	88778	0.0281441	668	59093.4	0.0255727
669	47486.5	0.0151686	669	35310.9	0.0153392
670	74264.4	0.0236957	670	47747.5	0.0206472
671	46714.7	0.0149698	671	31632.2	0.0136615
672	213618	0.0674145	672	197188	0.0837289
673	381416	0.120213	673	262885	0.115602
674	31471.2	0.00999049	674	23443.1	0.00996966
675	42717.8	0.0133984	675	31673.7	0.0135386
676	78065	0.0242491	676	51595.3	0.0221908
677	12618.4	0.00400191	677	13188.4	0.00554431
678	55124.2	0.0168796	678	42080	0.0168315
679	67991.3	0.0215846	679	34428.2	0.0145409
680	14365.8	0.00457683	680	9817.4	0.00413537
681	44701.3	0.0143206	681	26671.5	0.0114438
682	280869	0.0897425	682	138999	0.0564236
683	21621.8	0.00694157	683	18891	0.00775642
684	118886	0.0375287	684	81956.1	0.0348822
685	27898.4	0.00880256	685	25005.9	0.0106449
686	3905.49	0.00125485	686	3351.31	0.00137163
687	30329	0.00938401	687	17229.6	0.00731079
688	41798.1	0.0133387	688	31453.1	0.0132724
689	155753	0.0487749	689	80955.2	0.0354558
690	37560.2	0.0118852	690	24506.5	0.0104434
691	116781	0.0377597	691	136063	0.0547785
692	88683.8	0.0281537	692	69124.4	0.028255
693	99848.7	0.0320939	693	65373.2	0.027786
694	43390.8	0.0140046	694	47797.7	0.0197974
695	42470.9	0.0133485	695	52465.2	0.0221839
696	21711.4	0.00673412	696	13865	0.00578368
697	37840.9	0.0119713	697	23723.4	0.0100387
698	19879.5	0.00651761	698	15845	0.0065775
699	46094.6	0.0146638	699	30449.5	0.0121819
700	45587.4	0.0145491	700	37493.6	0.0159877
701	11350.8	0.00360117	701	8378.22	0.00342916
702	53948.1	0.016314	702	28085.5	0.0112368
703	18493.7	0.00593436	703	14075.3	0.00592439
704	148583	0.0476067	704	101926	0.0445262
705	72026	0.0226529	705	51197.8	0.020697
706	77128.6	0.0245745	706	45621	0.019413
707	67365.8	0.0213743	707	40753.5	0.0172937
708	22304.8	0.00690484	708	15342.3	0.00621372
709	55579.4	0.0176348	709	38310.5	0.0162251
710	36325	0.0115119	710	25052	0.0106698
711	8766.49	0.0027871	711	6813.21	0.00289406
712	31806	0.0100455	712	24384	0.0103871
713	99744.7	0.0316563	713	61803.7	0.0265603
714	1.40416e+06	0.465287	714	1.23386e+06	0.508278
715	45798.5	0.0144582	715	29557.6	0.012488
716	61153.2	0.0194992	716	43727.5	0.0183963
717	49528	0.0158511	717	41609.9	0.0174804
718	116797	0.0375068	718	90464.6	0.0379397
719	68255.6	0.0216567	719	63226.7	0.0267339
720	17785.7	0.0056607	720	12813	0.00542447
721	41795	0.013216	721	28941.3	0.0123762
722	57783.4	0.0178796	722	38677.6	0.016195
723	8999.58	0.00281545	723	6719.78	0.00285669
724	24252.9	0.00762009	724	16496.5	0.00708576
725	46156	0.0146414	725	36793.9	0.015452
726	41841.4	0.0132484	726	30578.9	0.0128497
727	10093.1	0.00322646	727	9389.21	0.00386431
728	5635.14	0.00179458	728	4655.02	0.00194739
729	89055	0.0281452	729	53805.5	0.0231898
730	62109.6	0.01941	730	37992	0.0156815
731	52373.5	0.0160836	731	28966	0.0121016
732	62437.1	0.0194986	732	39346.4	0.0165692
733	51039.4	0.0159638	733	33122.9	0.0140816
734	160311	0.0502424	734	105872	0.0455828
735	16019.2	0.0050811	735	12298.2	0.00517383
736	225636	0.071083	736	172894	0.0722032
737	16757.9	0.00530741	737	13602.8	0.00562325
738	18232.5	0.00577019	738	13346	0.00567275
739	35416.6	0.0111902	739	22129.6	0.00960642
740	8487.97	0.0026853	740	5697.36	0.00237494
741	19803.6	0.00623298	741	12559.3	0.0052823
742	20550.5	0.00643648	742	14574.3	0.00622444
743	96937.2	0.0303492	743	48931	0.0207664
744	120744	0.0376916	744	48272.6	0.0204542
745	140450	0.0434385	745	89448.6	0.0369024
746	10485	0.00330193	746	8002.83	0.00339228
747	17077.2	0.00548173	747	11552.6	0.00506013
748	36581.1	0.0116449	748	23082.1	0.00999262
749	1.34669e+06	0.413423	749	633867	0.278195
750	78834.1	0.0249367	750	50380.3	0.0215829
751	75626.9	0.023582	751	38810.5	0.0165397
752	135217	0.0407446	752	58862.5	0.0262972
753	190724	0.0586975	753	77636.3	0.0337271
754	29592	0.0093715	754	17480.7	0.00745603
755	38448.1	0.0121447	755	26750.3	0.0115576
756	18469.1	0.00582672	756	11391.2	0.00485751
757	56575.6	0.0177907	757	35396.6	0.0152353
758	8335.99	0.0026472	758	5002.2	0.00212181
759	84500.7	0.0267985	759	58948.4	0.0248782
760	87738.3	0.02801	760	56624.1	0.0242411
761	45023.7	0.014573	761	58355.4	0.0236957
762	70880	0.0224454	762	37595.5	0.0160956
763	50813.2	0.016108	763	33611	0.0145649
764	51766.5	0.0164036	764	35021.1	0.0153854
765	245075	0.0769859	765	99392.2	0.0441933
766	45115.3	0.0143781	766	30243.4	0.012923
767	60228.6	0.0192808	767	37879.1	0.0163182
768	122943	0.0381543	768	73824.6	0.0323303
769	34396.2	0.0108503	769	23619.4	0.0100608
770	43933.9	0.013875	770	29243.7	0.0127054
771	41811.5	0.0131804	771	26834.8	0.01152
772	26807.6	0.0083852	772	16492.2	0.00700686
773	21743.8	0.00672945	773	15100.1	0.00636757
774	76570.8	0.0237175	774	62993.6	0.0253665
775	186707	0.0598363	775	192833	0.0743763
776	112789	0.0360902	776	99416.8	0.0398328
777	97075.4	0.0308684	777	89283	0.037583
778	49870.4	0.0154238	778	30332.7	0.0123989
779	131237	0.0415799	779	87037.6	0.0361596
780	62867.9	0.0198977	780	49948.7	0.0204984
781	65489.1	0.0208236	781	50583.5	0.0203499
782	11200	0.00351327	782	8892.08	0.00364432
783	75789.2	0.0242407	783	55935.1	0.0235755
784	69422.3	0.0220719	784	51766.2	0.0216263
785	24468.9	0.00773866	785	13785.1	0.00588731
786	53365.5	0.0169877	786	29632.7	0.0124511
787	298254	0.0898855	787	83375.2	0.0350193
788	34657.1	0.010908	788	18586.7	0.00798398
789	110113	0.0366998	789	64442.2	0.027027
790	65622.7	0.0209486	790	42096.4	0.0180187
791	13252.4	0.00420111	791	8195.97	0.00353459
792	39300	0.0123883	792	25741.7	0.0111005
793	104935	0.0331108	793	65783.1	0.0280972
794	29962.8	0.00965856	794	24344.1	0.0100736
795	74102.3	0.0238269	795	46666.3	0.0192278
796	25036.1	0.00794273	796	15135.7	0.00639377
797	21959.7	0.00701176	797	15616	0.00654045
798	74266.2	0.0234699	798	38678	0.0162794
799	49386.3	0.0154589	799	30353	0.0130735
800	1.68979e+06	0.520218	800	957850	0.406965
801	413299	0.130123	801	251110	0.101941
802	86131.8	0.0277278	802	55220.7	0.0235086
803	88090.8	0.0278977	803	54476.8	0.0230303
804	30499.6	0.00932416	804	17822.2	0.00705981
805	44759.2	0.0142907	805	28407.3	0.011982
806	108315	0.034704	806	88537.6	0.0368139
807	69653	0.0221105	807	51711.7	0.0220746
808	43446.1	0.0137657	808	30383.8	0.0130892
809	173232	0.055978	809	100466	0.0410011
810	1.39113e+06	0.450918	810	606188	0.250991
811	12167.1	0.00392342	811	10398.4	0.00429082
812	104833	0.0334895	812	75513.6	0.0320241
813	66092.7	0.0210469	813	45576.2	0.0193031
814	208547	0.0671825	814	166619	0.0721468
815	71144.9	0.0229591	815	49400.4	0.0210569
816	122202	0.039389	816	64854.6	0.027052
817	16230.4	0.0051877	817	9312.92	0.00399246
818	29993.1	0.00944076	818	16831.6	0.00701903
819	32889.6	0.0101503	819	24151.8	0.00991308
820	29549.7	0.00925298	820	18698.4	0.00824637
821	23736.8	0.00738437	821	13968.9	0.0056186
822	7516.11	0.00241594	822	5697.73	0.00237723
823	54348.1	0.0172964	823	34198.8	0.0145947
824	8152.98	0.00256657	824	5200.95	0.00217379
825	70854.7	0.0225353	825	60207.1	0.0258079
826	180319	0.0563142	826	103242	0.0430273
827	33853.3	0.0105843	827	21734.9	0.00918221
828	10510.3	0.00331699	828	6399.89	0.00272548
829	17148	0.00543316	829	10842.2	0.00463967
830	1.69623e+06	0.529867	830	782801	0.333491
831	66500.8	0.0212419	831	38357.9	0.0163882
832	215461	0.0663918	832	127011	0.0500718
833	41927	0.0128329	833	25455	0.0105418
834	73980.7	0.0229685	834	43385.3	0.0180753
835	408006	0.128806	835	231807	0.0963794
836	58111.3	0.0182534	836	93783	0.0387332
837	42096.2	0.0130818	837	34411.7	0.0143519
838	311003	0.0994346	838	169543	0.0722327
839	225520	0.0695048	839	158226	0.0657236
840	23030.9	0.00714965	840	20793.2	0.00866882
841	28910.3	0.00913853	841	23188.4	0.00981741
842	31065.4	0.00981641	842	21577.1	0.00898589
843	27981.8	0.0088738	843	20224.4	0.00866295
844	53449.9	0.0168911	844	45516.1	0.0189095
845	86519.8	0.0276163	845	53489.3	0.0225339
846	101859	0.0324097	846	72084.1	0.0306955
847	18288	0.00569459	847	14133.4	0.00592619
848	365508	0.11365	848	316986	0.133027
849	66734	0.02074	849	37811	0.0161142
850	6863.12	0.00218344	850	4844.87	0.00207393
851	183042	0.0577858	851	138939	0.0591063
852	500883	0.157182	852	267258	0.116344
853	62275.9	0.0196572	853	42108.1	0.0183093
854	92380.8	0.028887	854	68640.4	0.0293499
855	41551	0.0129924	855	32415.5	0.0136529
856	56908.7	0.0181651	856	44880.5	0.0189321
857	197511	0.0615245	857	139065	0.0588878
858	45067.4	0.0142122	858	30469.7	0.0128886
859	20925.6	0.00651526	859	12955.7	0.00563606
860	29049.3	0.00868597	860	12385.5	0.00520662
861	16914.1	0.00545144	861	8946.52	0.00384731
862	438516	0.143824	862	233031	0.100983
863	9780.5	0.00309825	863	6433.98	0.00277545
864	47366	0.015295	864	29851.9	0.0128033
865	32106.5	0.0103879	865	31532.7	0.0130957
866	18799.1	0.00604018	866	13277.5	0.00561022
867	158853	0.0473002	867	108161	0.0445255
868	23601.9	0.0073621	868	12856.2	0.00548025
869	14175.3	0.00446302	869	10985.8	0.00463689
870	43305.9	0.0136072	870	39635.5	0.0155734
871	85404.8	0.0276577	871	57032	0.0241191
872	22258.6	0.00695078	872	15009.4	0.00605705
873	42109.1	0.0131137	873	33460.2	0.0131202
874	31034.9	0.0100937	874	25207.3	0.0102619
875	14384.6	0.00457234	875	9856.3	0.00412771
876	10409.7	0.003271	876	8580.59	0.00373731
877	63629.7	0.0200755	877	45647.1	0.0194991
878	6764.69	0.00214181	878	4072.62	0.00169476
879	12209.3	0.00387598	879	8852.31	0.00364703
880	37771.3	0.0120007	880	38713.1	0.0160674
881	25629.8	0.00822457	881	26035	0.0107327
882	47456.9	0.0150297	882	37246.7	0.0157248
883	10561.9	0.00324664	883	7968.76	0.00354719
884	36287.7	0.0114606	884	42218.5	0.0181137
885	48525.2	0.015422	885	42234.1	0.0177849
886	112668	0.0357384	886	70041.4	0.03031
887	62268.4	0.0193596	887	46798.9	0.0193972
888	30956.9	0.00968396	888	19029.4	0.00793118
889	18862.6	0.00618729	889	8965.87	0.00371445
890	11924.2	0.00379269	890	7485.71	0.00312679
891	36025.1	0.0114112	891	23322.7	0.00979739
892	179331	0.0577684	892	149616	0.0633287
893	25742.9	0.00810652	893	19436.2	0.00812873
894	62999.8	0.0193854	894	37656.6	0.0151419
895	42500	0.0134638	895	28649.5	0.0115781
896	133914	0.0427231	896	97651.6	0.0414686
897	14454.4	0.00463253	897	10265.4	0.00418972
898	34071.7	0.0109016	898	25864	0.010704
899	8561.81	0.00272714	899	6717.57	0.00286271
900	58517.5	0.018622	900	53400.7	0.022264
901	56494.8	0.0182134	901	42990.3	0.0177894
902	20795.1	0.00669815	902	14934.3	0.00624027
903	49183.7	0.0156141	903	35360.2	0.0149728
904	46743	0.0151054	904	32040.2	0.0137319
905	6198.92	0.00197101	905	5280.07	0.00227947
906	53442.6	0.0164619	906	28701.6	0.0121702
907	56194.7	0.0178414	907	44113.4	0.0184747
908	75934.9	0.0241741	908	55942.2	0.0235971
909	44829.6	0.0143958	909	35132.8	0.014804
910	17280.2	0.00552189	910	12560.3	0.005241
911	34993.1	0.0110807	911	24804.6	0.0105569
912	28179.5	0.00902505	912	19606	0.00838437
913	15975.1	0.00502722	913	11791.1	0.0050114
914	182096	0.0568005	914	105200	0.0424706
915	140589	0.0443509	915	162851	0.068793
916	24386.2	0.00771093	916	20052.3	0.00841913
917	45954.1	0.0146499	917	33039.1	0.0139027
918	25650.4	0.00826729	918	24655.7	0.0103373
919	59924	0.0190502	919	41736.8	0.0177779
920	10404.6	0.00335239	920	8480.86	0.00360211
921	29154.8	0.00924684	921	24299.8	0.0102829
922	49333.6	0.0157086	922	37789.3	0.0161893
923	109337	0.0344043	923	119860	0.0504456
924	45021.6	0.0142472	924	31464.8	0.0131585
925	16453.4	0.00519216	925	8906.1	0.00376902
926	46331	0.0146209	926	27283.4	0.0116091
927	34639.6	0.0107845	927	22195.6	0.00936888
928	20063.2	0.00627914	928	13960.6	0.00588309
929	199550	0.064037	929	162327	0.0704994
930	380354	0.120799	930	150225	0.0632413
931	93675.8	0.0292488	931	37116.9	0.0156249
932	52052.6	0.0164214	932	12890.6	0.00537857
933	73308.5	0.022686	933	45252.6	0.0189636
934	14525.9	0.0045613	934	8417.6	0.00352531
935	82671.5	0.0255176	935	47405.5	0.019854
936	439173	0.127605	936	194984	0.0745086
937	57242	0.0181409	937	46398.1	0.0199582
938	49773.8	0.0158916	938	31518.4	0.0133246
939	44407.9	0.0141438	939	31447.4	0.0134134
940	16584.5	0.00523241	940	13862.3	0.00578969
941	44222.7	0.0138116	941	30741.3	0.0129162
942	64731.5	0.0203701	942	44087.6	0.0187059
943	24368.2	0.00766503	943	16889.2	0.00710695
944	27032.2	0.00846399	944	20230.9	0.00855853
945	28471.9	0.00900001	945	20198.1	0.00863206
946	33516.4	0.0107145	946	20198.8	0.00858724
947	37043.9	0.0117442	947	28314.7	0.0122493
948	79688.8	0.0251678	948	41960	0.0183676
949	17505.1	0.0054835	949	12968.9	0.00559185
950	58661.5	0.0176571	950	37332.2	0.0148835
951	29090.3	0.00905567	951	20514.2	0.00866764
952	106865	0.0340816	952	63481.5	0.0261641
953	74982	0.0238475	953	37384.1	0.0160062
954	13775.1	0.00435229	954	9482.9	0.00408413
955	5091.54	0.0016075	955	3084.98	0.001326
956	51533.2	0.0163262	956	31109	0.0135481
957	54857.9	0.0173478	957	35992.9	0.0154136
958	66941.1	0.0205452	958	43247.6	0.0179524
959	90130.7	0.0285153	959	65681.1	0.0278317
960	73409.3	0.0233057	960	37602	0.0161355
961	208057	0.0665049	961	179681	0.0780638
962	24608.1	0.00778148	962	19565.2	0.00847779
963	12266.3	0.00385517	963	8727.56	0.00375507
964	45932	0.0144695	964	33107.2	0.0140352
965	30209.2	0.00921436	965	20508.3	0.00848242
966	11353.1	0.00363007	966	8865.08	0.00364301
967	16002.5	0.00509753	967	11532.8	0.0048455
968	38536.9	0.0123933	968	33726	0.0140492
969	17175.9	0.00550139	969	12355.6	0.00522526
970	26768.7	0.00867579	970	18197.3	0.00769105
971	16377.8	0.00515911	971	11306.8	0.00472104
972	56085.5	0.0177969	972	58687.4	0.0253998
973	15266	0.00484989	973	11783.4	0.00500883
974	52602.4	0.0167834	974	37771.1	0.0156925
975	46810.9	0.0149879	975	36599.3	0.0153865
976	57317.7	0.0184518	976	46183.9	0.0194084
977	95091.6	0.0303231	977	66309.2	0.0279664
978	52212.6	0.0165103	978	38986.7	0.0164469
979	6993.5	0.00221568	979	5327.04	0.00229134
980	30033.9	0.00942514	980	24005.2	0.0103428
981	26274.4	0.00794283	981	10707.7	0.00444906
982	185727	0.0591142	982	98403.9	0.0413478
983	30986.4	0.0098549	983	23340.2	0.00987565
984	40797.6	0.0129866	984	32219.1	0.013689
985	19848	0.00638593	985	13857.9	0.00593506
986	37868.8	0.0119566	986	29818.3	0.0126419
987	49431.2	0.0157223	987	38306.3	0.0159953
988	47678.9	0.0151947	988	38944	0.0165317
989	31113.4	0.0099759	989	21558.7	0.00899082
990	35876.1	0.0115252	990	26438.6	0.0111799
991	47112.8	0.0150606	991	31786.6	0.0135484
992	102121	0.0330376	992	71448.1	0.0307524
993	12264.1	0.00387819	993	9541.22	0.00408265
994	29092	0.00932953	994	22701.1	0.00954196
995	32935.2	0.010498	995	22993.8	0.00959675
996	32998.9	0.010533	996	27222	0.011468
997	32081.1	0.0103361	997	25085.2	0.0104961
998	6603.85	0.00212375	998	5210.01	0.00222148
999	37969.1	0.0121349	999	28557.2	0.0120292
1000	11138.2	0.00353036	1000	8379.19	0.0035245
1001	8584.28	0.00275456	1001	6152.7	0.00257864
1002	15442.2	0.00482623	1002	9950.61	0.00421045
1003	52052.8	0.0165194	1003	39856.8	0.0168467
1004	51919.8	0.0165622	1004	37476.3	0.0159227
1005	63853.2	0.020171	1005	56980.3	0.0237374
1006	99831.2	0.0315345	1006	70194.6	0.0281725
1007	20397.6	0.00646508	1007	18883.1	0.0077819
1008	39503.1	0.012738	1008	28913.1	0.0121433
1009	30900.5	0.00986611	1009	22215.1	0.00960797
1010	67549.2	0.0214882	1010	60586.2	0.0250994
1011	35361.8	0.0112272	1011	29936.9	0.0126539
1012	8508.4	0.00270296	1012	9017.52	0.0037497
1013	5846.68	0.00185588	1013	5020.5	0.00208679
1014	21481.4	0.00678637	1014	13981.8	0.00585858
1015	62423.6	0.0198221	1015	46764.3	0.0197246
1016	37671.9	0.0120282	1016	27359.9	0.0114991
1017	22129.4	0.0070095	1017	17111.1	0.00718935
1018	199227	0.061648	1018	243853	0.0959992
1019	6329.57	0.00204907	1019	6521.58	0.00291226
1020	43632.4	0.013892	1020	33561.1	0.0143278
1021	37332.2	0.011875	1021	29755.1	0.0126678
1022	53893.1	0.017293	1022	41372.4	0.0174794
1023	10371.3	0.00330908	1023	7344.68	0.00308548
1024	65115.3	0.0204286	1024	41208.1	0.017587
1025	136296	0.0428549	1025	101945	0.0433272
1026	18132.1	0.00564908	1026	14860.6	0.00622543
1027	15015	0.00472009	1027	9422.73	0.00401653
1028	27303.6	0.00857355	1028	23361.4	0.00972802
1029	49645.7	0.0148002	1029	30160.6	0.0114378
1030	32203	0.0102935	1030	24869.2	0.0105256
1031	59186.6	0.0185068	1031	45497.6	0.0188974
1032	31060.6	0.0096449	1032	18999.7	0.0079961
1033	31263.9	0.00992586	1033	27505.1	0.01161
1034	10280.8	0.00325115	1034	8246.05	0.00346345
1035	27105	0.00866454	1035	22761.3	0.0095957
1036	12955	0.00409362	1036	8855.64	0.00366891
1037	62046.5	0.0194953	1037	48126.8	0.0203196
1038	42573.1	0.0136167	1038	39922.6	0.0162608
1039	41166.6	0.0124024	1039	20979.4	0.00846893
1040	92327.1	0.0293726	1040	57053.8	0.0240566
1041	13794.9	0.00426923	1041	11129.5	0.00470401
1042	10149.1	0.00320654	1042	6404.49	0.00279387
1043	28378.2	0.00898155	1043	20626.1	0.00887184
1044	29469.3	0.00937486	1044	20632.4	0.00891814
1045	6843.76	0.00213039	1045	4772.72	0.00202851
1046	28198.8	0.00899613	1046	20381	0.00871906
1047	11523	0.00368937	1047	14225	0.00596138
1048	39640.3	0.0127083	1048	29838.7	0.0126389
1049	26408.1	0.00823887	1049	15031	0.00641211
1050	21847.8	0.00672857	1050	12302.4	0.00522339
1051	45324.2	0.0143012	1051	26616.9	0.0115627
1052	50654.7	0.0161483	1052	36979.8	0.0159356
1053	31128.1	0.00988261	1053	23476.8	0.0101
1054	26478.5	0.00848647	1054	20352.2	0.00870002
1055	48425	0.0155455	1055	36309.1	0.0155068
1056	75521.7	0.0240024	1056	54104	0.0230478
1057	46298	0.0144664	1057	35195.8	0.0143454
1058	12456.3	0.00395444	1058	12776.8	0.00540651
1059	15096.3	0.00475403	1059	12452.3	0.00531145
1060	82261	0.0258049	1060	78157.2	0.0333148
1061	45281.8	0.0141772	1061	35038.5	0.0149026
1062	6346.61	0.00202248	1062	5362.92	0.00220617
1063	45944.7	0.0145448	1063	30736.5	0.012952
1064	1.13911e+06	0.358214	1064	988608	0.418102
1065	38953.2	0.0124722	1065	27148.3	0.0113102
1066	7110.17	0.00227716	1066	6427.75	0.00270159
1067	9046.73	0.00288306	1067	6975.82	0.00295987
1068	1.7616e+06	0.557818	1068	1.58603e+06	0.68337
1069	20489.8	0.00631139	1069	10647.4	0.00440198
1070	43756.6	0.013922	1070	37447	0.0156524
1071	88351	0.028236	1071	83255.2	0.0345971
1072	50143.2	0.016221	1072	39162.1	0.0161041
1073	100233	0.0315316	1073	67629.6	0.0283303
1074	14554.7	0.00465229	1074	12932.9	0.0054052
1075	122503	0.0389735	1075	81857.2	0.0338388
1076	49590.3	0.0156953	1076	32609.8	0.0136502
1077	42519.1	0.0132377	1077	29587.5	0.0123789
1078	83813.1	0.0265337	1078	53575.8	0.0231175
1079	111212	0.034989	1079	67342.8	0.029393
1080	17527.1	0.00558135	1080	13241.1	0.00580217
1081	28330.6	0.0089111	1081	16084.6	0.00670609
1082	15732.6	0.00497582	1082	10707.1	0.00452248
1083	8676.74	0.00274831	1083	5899.88	0.00249322
1084	9605.28	0.00306558	1084	7241.01	0.00305995
1085	9002.79	0.00286251	1085	7601.61	0.00317906
1086	43123.1	0.0137286	1086	34842.2	0.0148565
1087	29094.3	0.00928088	1087	22063.6	0.00935972
1088	29388.9	0.00940156	1088	26007	0.0111039
1089	5791.62	0.00184518	1089	4499.67	0.0019093
1090	38407.9	0.0121049	1090	27784.9	0.01133
1091	10033.4	0.00320427	1091	10671.2	0.00446607
1092	14905	0.00473871	1092	10586.9	0.00442024
1093	31814.3	0.0102781	1093	17509.1	0.00739781
1094	13415.2	0.00426743	1094	10395	0.0043667
1095	12314.8	0.00392798	1095	9159.95	0.00388564
1096	138757	0.0434775	1096	123522	0.0523189
1097	21505.7	0.00688978	1097	16568.9	0.00688013
1098	19460.1	0.00625672	1098	13886.6	0.00571601
1099	69252.7	0.0221252	1099	55035.1	0.0227848
1100	8190.93	0.0026054	1100	6891.32	0.00288281
1101	34716.2	0.0109678	1101	25539	0.010278
1102	9060.01	0.00288561	1102	6560.14	0.00272796
1103	60115.1	0.0188867	1103	42610.8	0.0185766
1104	44365.7	0.0140908	1104	25591.8	0.0107392
1105	104792	0.0336573	1105	76546.4	0.0324106
1106	224057	0.0717075	1106	149444	0.0612364
1107	64118.5	0.0200876	1107	55816.2	0.0233721
1108	14571.7	0.00463188	1108	10300.1	0.00438169
1109	44572.7	0.0141614	1109	37465.6	0.0154542
1110	54126.5	0.0170927	1110	37166.9	0.0155777
1111	103477	0.0322312	1111	62946.8	0.0264993
1112	38806.2	0.0120848	1112	26459.5	0.0108674
1113	20842.3	0.00662322	1113	20842.7	0.00878666
1114	22667.6	0.00710023	1114	24770.7	0.0104182
1115	24216.9	0.00753507	1115	19626.3	0.00820891
1116	15822.3	0.00490553	1116	10463.4	0.00440166
1117	41323.3	0.0130312	1117	32525.2	0.013789
1118	62588.2	0.0200632	1118	46731.7	0.0196607
1119	27634.7	0.00889865	1119	27749.6	0.0118145
1120	15768.8	0.00495458	1120	15324.1	0.00648212
1121	22842.5	0.00727484	1121	19346.4	0.00820571
1122	9265.64	0.00292297	1122	8079.45	0.00336393
1123	96051.6	0.0303322	1123	105480	0.043502
1124	331165	0.10334	1124	287227	0.120513
1125	28098.7	0.00888155	1125	31718.3	0.0131698
1126	65287	0.0204618	1126	90196.7	0.0383171
1127	46317.5	0.0145751	1127	65352.8	0.0270779
1128	94892.5	0.0300709	1128	151015	0.0627668
1129	97821.3	0.0314318	1129	197088	0.0828027
1130	50185.4	0.0157404	1130	55692.3	0.0233067
1131	54401.6	0.0173237	1131	75688.6	0.0309602
1132	42666.3	0.0135546	1132	47306.7	0.0200313
1133	681948	0.214794	1133	445007	0.189905
1134	102273	0.0328498	1134	84033.9	0.0353931
1135	66155.8	0.0205261	1135	116328	0.0484231
1136	79017.4	0.0246462	1136	112610	0.0465573
1137	199586	0.0590308	1137	106081	0.044025
1138	176520	0.0535082	1138	130627	0.0578181
1139	96132.7	0.0305548	1139	70299.6	0.0304202
1140	161822	0.0506709	1140	93856.2	0.0402799
1141	23550.9	0.00737721	1141	13748.5	0.00576572
1142	119348	0.0373151	1142	98074.9	0.0414264
1143	11207.1	0.00361028	1143	10125.2	0.00431783
1144	74478.3	0.0235248	1144	76772.7	0.0321298
1145	42785.2	0.0135227	1145	33400	0.0144415
1146	37017.3	0.0114523	1146	23219.3	0.00998339
1147	54272.8	0.0170186	1147	32405.5	0.0142148
1148	47365.4	0.0149591	1148	30754.2	0.0135639
1149	35906.8	0.0112092	1149	21762.3	0.00942942
1150	21189.3	0.00674328	1150	14143.3	0.00608362
1151	47664.1	0.0155143	1151	32055.2	0.0138756
1152	36147.5	0.0115354	1152	26248.5	0.0111739
1153	3449.99	0.00111514	1153	3883.22	0.00168986
1154	2584.26	0.000818668	1154	2424.83	0.000990491
1155	6960.58	0.00218758	1155	5270.72	0.00223345
1156	24759.1	0.00769671	1156	18936.3	0.00782351
1157	3392.53	0.00106602	1157	2816.72	0.00118416
1158	41712.2	0.0130697	1158	29326.8	0.0124165
1159	101827	0.0328694	1159	85090.4	0.035076
1160	44889.1	0.014089	1160	39865.9	0.0169604
1161	27547.8	0.00883218	1161	16183.5	0.006658
1162	24011.9	0.00767273	1162	12053.4	0.0050335
1163	27579.9	0.0087283	1163	18116.4	0.00757123
1164	22391.4	0.00713142	1164	16536.8	0.00695313
1165	21806.7	0.00695581	1165	13874.2	0.00585802
1166	35438	0.0110397	1166	17652.5	0.00707011
1167	21690.2	0.00682895	1167	39958.8	0.016704
1168	23993.6	0.00753169	1168	36464.5	0.015102
1169	30733.8	0.00957337	1169	29206.8	0.012222
1170	28269.9	0.00915171	1170	38832.8	0.0161537
1171	70032.1	0.0224812	1171	77598.5	0.0320971
1172	83719.8	0.0271343	1172	159332	0.0655852
1173	175171	0.0552031	1173	145172	0.0603077
1174	71165.3	0.0227382	1174	98692.8	0.0420483
1175	46024	0.0149352	1175	67477	0.02764
1176	100792	0.0303673	1176	88302.5	0.0361777
1177	25830.5	0.0082177	1177	22224.5	0.00950762
1178	17550.9	0.00564257	1178	15417	0.00653505
1179	7362.43	0.00233862	1179	6201.08	0.00262374
1180	438301	0.138795	1180	419899	0.174383
1181	16995.3	0.00542258	1181	16583.9	0.00696247
1182	17930	0.00566201	1182	19896.1	0.00823323
1183	46815.7	0.0149755	1183	55279.5	0.0231189
1184	24169.8	0.00759241	1184	19522	0.00833257
1185	17934.1	0.00572199	1185	13125.7	0.00551061
1186	26270.6	0.00841204	1186	16396.8	0.0067767
1187	12181.1	0.00391671	1187	9700.7	0.0040676
1188	13271.9	0.0041858	1188	10704.2	0.00446929
1189	25291.2	0.00798588	1189	19409.7	0.0078823
1190	43700.8	0.0138307	1190	37580.7	0.0156206
1191	31475.6	0.0100032	1191	25945.3	0.0110029
1192	31098.7	0.00988694	1192	23001.4	0.00990081
1193	3563.76	0.0011336	1193	2836.03	0.00120046
1194	60596	0.0191884	1194	45894.5	0.0192082
1195	42103.3	0.0134432	1195	36471.3	0.0154095
1196	298584	0.093589	1196	222930	0.0936748
1197	9367.83	0.00300185	1197	6230.77	0.00262273
1198	10175.7	0.00323625	1198	8755.09	0.0036618
1199	113830	0.036557	1199	98669.3	0.0422113
1200	24065.7	0.00768609	1200	20055.2	0.00836913
1201	27097.5	0.00853732	1201	20243.7	0.00850974
1202	24684.9	0.00774775	1202	18924.9	0.0079389
1203	62040.4	0.0196265	1203	56995.3	0.0245645
1204	108961	0.0341721	1204	92852.8	0.0388367
1205	14667.9	0.00472985	1205	13155.5	0.00557258
1206	116648	0.0382582	1206	100983	0.0425945
1207	29608.7	0.00954681	1207	23425.9	0.00976664
1208	27855.9	0.00894814	1208	21495	0.00904897
1209	32401.4	0.0102481	1209	24862.7	0.0105953
1210	69747.9	0.0218546	1210	55530.7	0.0234971
1211	6447.67	0.00202701	1211	5048.34	0.00215667
1212	58790.3	0.0185436	1212	42206.8	0.0178294
1213	6883.08	0.0021712	1213	4641.36	0.00196728
1214	143904	0.0445112	1214	68922.2	0.0297097
1215	99000.2	0.0310915	1215	69390	0.029495
1216	111947	0.0356451	1216	105634	0.0446748
1217	122649	0.0388819	1217	103525	0.0442434
1218	218068	0.0691394	1218	211827	0.0881742
1219	7116.84	0.00229118	1219	5127.22	0.002173
1220	31559.3	0.00998993	1220	24043.2	0.0102112
1221	53621.3	0.0168456	1221	34306.6	0.0146369
1222	53904.6	0.0168673	1222	45828.9	0.019234
1223	13690.8	0.00431248	1223	14562.4	0.00611426
1224	37116.8	0.0117643	1224	29610.5	0.0126715
1225	25972.7	0.00810109	1225	16749.8	0.00715355
1226	47138.6	0.0149925	1226	41540.7	0.0179206
1227	43700.1	0.0142668	1227	28732.2	0.0119051
1228	11002.1	0.00355082	1228	5964.08	0.00252652
1229	74608.5	0.0232791	1229	46419.4	0.0192473
1230	111598	0.0350106	1230	84030.9	0.0360817
1231	67544.7	0.020863	1231	37918.6	0.0160574
1232	66500.7	0.0203404	1232	49619.4	0.0209988
1233	39003.4	0.0124064	1233	24163.4	0.0102107
1234	155639	0.0488063	1234	73150.7	0.0309207
1235	18173.1	0.00576591	1235	12273.6	0.00530866
1236	36637.5	0.0116897	1236	24248	0.0105167
1237	32914.7	0.0104136	1237	23816.2	0.0102346
1238	44751.3	0.0141909	1238	27760.7	0.0118412
1239	151260	0.0482397	1239	109955	0.0461385
1240	264982	0.0876199	1240	166265	0.0693886
1241	41884.2	0.0133368	1241	36858	0.0158101
1242	119677	0.0383057	1242	91166.4	0.0383258
1243	42091.6	0.0133218	1243	23946.9	0.010588
1244	89337.3	0.0274423	1244	78522	0.0378058
1245	25322.7	0.00795069	1245	10501.8	0.00493346
1246	28623.9	0.00914714	1246	18930	0.0082093
1247	37259.5	0.0117736	1247	28851.4	0.0125276
1248	56095	0.0171161	1248	36047.8	0.0146215
1249	7200.31	0.00227717	1249	5099.41	0.00218317
1250	16324.7	0.00488739	1250	8423.34	0.0034235
1251	41915.7	0.0131275	1251	29457.2	0.0125003
1252	16351.8	0.0051292	1252	12981.5	0.00556332
1253	36090.3	0.0112167	1253	27796.4	0.0115189
1254	13410	0.00427529	1254	10164.5	0.00424674
1255	10800.5	0.0034857	1255	7696.35	0.00325994
1256	122196	0.0385375	1256	114128	0.0464254
1257	5849.44	0.00186849	1257	5450.7	0.0023058
1258	18122	0.00575097	1258	14751.2	0.00623623
1259	6253.79	0.00198712	1259	4251.78	0.0017841
1260	2562.96	0.000821164	1260	2029.06	0.000871978
1261	35044.3	0.0111308	1261	28180	0.0119419
1262	35973.2	0.0114507	1262	27137.7	0.0114644
1263	66804.1	0.0210788	1263	102033	0.0432395
1264	66380.3	0.0210323	1264	95372.6	0.0393212
1265	147822	0.0468817	1265	209946	0.0850612
1266	23136.1	0.00734513	1266	15452.3	0.00656628
1267	5068.66	0.00158956	1267	4710.74	0.0020778
1268	57248.6	0.0185582	1268	41522.9	0.0168835
1269	42139.5	0.0133635	1269	27297.1	0.0114778
1270	1.62286e+06	0.51179	1270	968328	0.406829
1271	75503.9	0.024008	1271	36273.3	0.0154576
1272	508711	0.154853	1272	393031	0.165181
1273	10195.8	0.00330142	1273	8399.37	0.00347602
1274	5406.73	0.00172979	1274	4431.54	0.00184911
1275	54142.6	0.0173609	1275	36429.3	0.0150377
1276	43237.1	0.0137683	1276	29646.2	0.0126443
1277	46927	0.0148933	1277	39823.5	0.0165799
1278	38560.3	0.0121623	1278	27708.7	0.011699
1279	51466.1	0.0168238	1279	30059.8	0.0126005
1280	57177.6	0.0178312	1280	51256.5	0.0214422
1281	111504	0.0364731	1281	90642	0.0370493
1282	33659.9	0.0108145	1282	22669.1	0.00932797
1283	11055.5	0.00346869	1283	9369.15	0.0037779
1284	42772.7	0.0134373	1284	32031.6	0.0132921
1285	26035.8	0.00827489	1285	17363.4	0.00724514
1286	29867.7	0.00947233	1286	28164.9	0.0117274
1287	20487.2	0.00654213	1287	19349.4	0.00788295
1288	846495	0.263818	1288	482537	0.209081
1289	32725.3	0.0104531	1289	21987.9	0.00921451
1290	24477.3	0.00798753	1290	17713	0.00737444
1291	141543	0.0450662	1291	247164	0.103298
1292	62107.7	0.0196632	1292	85905.4	0.0360412
1293	67230.3	0.0211004	1293	44547.7	0.0184329
1294	45716.2	0.0145444	1294	24192.3	0.010007
1295	31294.5	0.0101484	1295	33947.9	0.0141557
1296	103930	0.0333229	1296	66091.1	0.0273385
1297	33358	0.0105593	1297	43785.7	0.0182672
1298	16520.7	0.00513648	1298	22593.2	0.00930076
1299	577365	0.17745	1299	1.52929e+06	0.642833
1300	62513.5	0.0190695	1300	54414.4	0.0221705
1301	90086.7	0.0282834	1301	97308.3	0.0408775
1302	14501.7	0.00461529	1302	19516.2	0.00801016
1303	218138	0.0678608	1303	129406	0.051597
1304	36634.1	0.0117208	1304	37364.8	0.0156958
1305	212037	0.0667925	1305	186381	0.0784541
1306	483034	0.145043	1306	250252	0.105144
1307	25594.7	0.00813941	1307	36454.2	0.0153686
1308	22724.6	0.00723441	1308	17545.8	0.00734926
1309	22109.2	0.00691335	1309	14831.6	0.00624173
1310	27763.3	0.00888721	1310	19543.3	0.00828442
1311	37681.3	0.0118366	1311	25891.8	0.0108703
1312	4325.22	0.00138182	1312	3807.86	0.00158095
1313	33184.9	0.0103112	1313	44497.6	0.0187573
1314	10266.5	0.0032915	1314	7316.63	0.00327913
1315	54527	0.0173001	1315	38918.4	0.016295
1316	122570	0.038568	1316	110079	0.0450819
1317	24969.8	0.00777874	1317	20005.3	0.00837423
1318	56105.4	0.0174214	1318	42052.3	0.0176465
1319	27840.6	0.00869834	1319	21001.4	0.00888454
1320	91302.7	0.0280657	1320	56282.1	0.0235195
1321	107120	0.033759	1321	84527	0.0358949
1322	14991.6	0.00474259	1322	12605.7	0.00533558
1323	495106	0.156683	1323	279959	0.115775
1324	14484.3	0.0045863	1324	9342.79	0.0040249
1325	26409.3	0.00828418	1325	18553.7	0.00780494
1326	995137	0.319221	1326	910312	0.399203
1327	33472.3	0.0103308	1327	20372.2	0.00859723
1328	26177.3	0.00826408	1328	16241	0.00707682
1329	17904.8	0.00559196	1329	12666.9	0.00554594
1330	27181.9	0.00850009	1330	21609	0.00927841
1331	27864.3	0.0086761	1331	19450.5	0.00854472
1332	29587.1	0.00953965	1332	21092.9	0.00923044
1333	105104	0.0318238	1333	39267.6	0.0163738
1334	141292	0.0454106	1334	66275.3	0.0280435
1335	4993.98	0.00161003	1335	3805.18	0.00165001
1336	26464.3	0.00852973	1336	17337.8	0.00737477
1337	16426	0.0052714	1337	15591	0.00674132
1338	357431	0.112445	1338	224267	0.0956074
1339	19417.8	0.00610782	1339	11860.5	0.00549134
1340	23925.5	0.00751863	1340	19635.3	0.00930739
1341	62067.1	0.0198006	1341	31494.6	0.0154958
1342	27202.7	0.00871888	1342	17555	0.00755792
1343	12512.9	0.00401146	1343	8982.51	0.00387913
1344	17898.1	0.00569086	1344	14598.3	0.00601812
1345	20273.9	0.00639927	1345	14324.9	0.00612222
1346	88993	0.0279796	1346	99649.7	0.0397044
1347	24188.4	0.00768435	1347	20711.9	0.00884445
1348	17145.2	0.005381	1348	12430.5	0.00526688
1349	26106	0.00817705	1349	18098.9	0.00764016
1350	42357.9	0.0135921	1350	27904.6	0.0119986
1351	15944.5	0.00512046	1351	12923.6	0.00547127
1352	502567	0.161386	1352	609126	0.245425
1353	44897.1	0.0142327	1353	35791.4	0.0150289
1354	80509.6	0.0259456	1354	73093	0.0300389
1355	5279.2	0.00168343	1355	3566.43	0.00149943
1356	64231.6	0.0200746	1356	64588	0.0263054
1357	26614.1	0.00830262	1357	20667.2	0.00869767
1358	20240.2	0.00641189	1358	10648.1	0.0045276
1359	41769.2	0.013215	1359	42912.9	0.0177833
1360	100097	0.0322267	1360	94956.2	0.0401685
1361	91318.7	0.0293706	1361	71370.6	0.0293638
1362	82311.8	0.0269387	1362	79963.1	0.0344774
1363	4907.51	0.00156524	1363	4839.29	0.00209271
1364	12449.2	0.0040152	1364	7681.47	0.0031975
1365	17732.7	0.0056516	1365	12857.2	0.00540347
1366	326489	0.104232	1366	182059	0.0798557
1367	1.60238e+06	0.495732	1367	868073	0.379338
1368	53655	0.0169869	1368	36518.3	0.0156791
1369	3284.47	0.00105124	1369	2460.66	0.00102652
1370	9945.81	0.00317035	1370	8463.02	0.0035843
1371	395638	0.122569	1371	202014	0.0819119
1372	10082.5	0.00317503	1372	7322.31	0.00303391
1373	13078.5	0.00418435	1373	10576.6	0.00442877
1374	108576	0.0350354	1374	206368	0.0858656
1375	105226	0.0339375	1375	100291	0.0407175
1376	164760	0.0515767	1376	156484	0.064965
1377	16304.4	0.00527881	1377	10096.4	0.00427341
1378	28402.9	0.00915324	1378	23718	0.00984819
1379	22245.1	0.00710685	1379	19423.6	0.0078123
1380	10270.5	0.00324586	1380	8144.48	0.00330703
1381	63850.1	0.02044	1381	38809.9	0.0160119
1382	19886.2	0.00627946	1382	17077	0.00701971
1383	34590	0.011007	1383	27682.4	0.0117035
1384	74321.4	0.0237124	1384	47594.7	0.0207608
1385	29081.8	0.00939748	1385	21318.3	0.00878716
1386	52728	0.0171512	1386	40799.6	0.0166026
1387	37315.4	0.0120888	1387	38171.4	0.015743
1388	19990	0.00634393	1388	17772.3	0.00742648
1389	52642	0.0168318	1389	37058.4	0.0155727
1390	142571	0.046585	1390	246223	0.102686
1391	492356	0.15527	1391	374892	0.157045
1392	72715.7	0.0226708	1392	42291.8	0.0171865
1393	20315	0.00649549	1393	15406.9	0.00655117
1394	2947.61	0.000948281	1394	3108.96	0.00140356
1395	30236.3	0.00982146	1395	32985.6	0.0148298
1396	272060	0.0857709	1396	187650	0.0798299
1397	36960.9	0.0117209	1397	33652.1	0.0141445
1398	54832.9	0.0168526	1398	37601.3	0.015091
1399	259646	0.0792931	1399	160042	0.0667476
1400	44577.1	0.014244	1400	43061.8	0.017839
1401	25690.4	0.00813476	1401	21134.8	0.00901774
1402	226902	0.0701954	1402	399572	0.168379
1403	191073	0.0575222	1403	88822.3	0.0380447
1404	47806.7	0.0150065	1404	42332.3	0.0174657
1405	15532.3	0.00480413	1405	10767.1	0.00434048
1406	29037	0.00921115	1406	20864.9	0.00871748
1407	20584.6	0.00653749	1407	16623	0.00685669
1408	59200.7	0.0187313	1408	39747.6	0.0167403
1409	4543.19	0.00144222	1409	5111.52	0.00214461
1410	4111.34	0.00129881	1410	3714.19	0.00160012
1411	44077.8	0.0139126	1411	35358.8	0.0152357
1412	43546.2	0.0136873	1412	34520.6	0.0145358
1413	33489.8	0.00999767	1413	20656.9	0.0084713
1414	75764.9	0.0234645	1414	50458.4	0.0210758
1415	28890.5	0.00843798	1415	15015.1	0.00598157
1416	247592	0.076391	1416	176501	0.0740894
1417	33919.1	0.0108296	1417	25026.5	0.0107517
1418	6384.26	0.00206074	1418	5944.72	0.00250331
1419	76746.1	0.0247234	1419	43201.5	0.0182548
1420	8634.62	0.00271857	1420	5934.08	0.00250781
1421	31681	0.0100036	1421	22555.1	0.00967027
1422	568938	0.176487	1422	397794	0.171017
1423	71931	0.0232301	1423	55768.1	0.0235934
1424	25770.2	0.00791306	1424	19601.5	0.00820738
1425	55110.2	0.0173978	1425	36668.5	0.0157315
1426	198199	0.0622543	1426	119961	0.0517314
1427	326659	0.101404	1427	166697	0.0726014
1428	357939	0.113726	1428	321232	0.139755
1429	11405.7	0.00358797	1429	6855.33	0.00291577
1430	17208	0.0054549	1430	12537.6	0.00534448
1431	63640.5	0.0203505	1431	41681.8	0.017535
1432	532556	0.174119	1432	248231	0.104939
1433	62220.9	0.0197066	1433	50105.4	0.0215151
1434	54302.7	0.0172366	1434	38740.6	0.0164736
1435	152837	0.048129	1435	65347.9	0.0305193
1436	61621.8	0.0197102	1436	40603.6	0.0180405
1437	18949.6	0.00607665	1437	14119.4	0.00625606
1438	47666.8	0.0154667	1438	35132.6	0.0151823
1439	17480.7	0.00560417	1439	12106.8	0.00516881
1440	52691.3	0.0168454	1440	41207.1	0.0173413
1441	20527.5	0.00659329	1441	16185.4	0.00688969
1442	34187.9	0.0107841	1442	23449.4	0.00966658
1443	20920.1	0.006484	1443	19494.3	0.00793202
1444	14510.3	0.00453297	1444	10838.5	0.00445454
1445	10989.7	0.0034128	1445	7661.38	0.00319052
1446	37566.2	0.0119717	1446	26207.1	0.01077
1447	26020.7	0.00827696	1447	20623.5	0.00851201
1448	113523	0.0359603	1448	92515.6	0.0379979
1449	54557.2	0.0168644	1449	32565.4	0.0139301
1450	106832	0.0342581	1450	63530.1	0.0261704
1451	12524.2	0.00402911	1451	8681.53	0.00360587
1452	10755.2	0.00342257	1452	8350.7	0.00359816
1453	30906.8	0.00967672	1453	20758.3	0.00876412
1454	256706	0.080438	1454	150666	0.0639077
1455	229591	0.0731902	1455	169525	0.0729667
1456	85743.2	0.026908	1456	61348.3	0.0254716
1457	74127.3	0.0237436	1457	74022.6	0.0300667
1458	2.40718e+06	0.760907	1458	1.69168e+06	0.712444
1459	80893.7	0.0263282	1459	82032.1	0.033943
1460	66175.9	0.0211417	1460	73954	0.0304123
1461	83738.9	0.0261955	1461	57549.7	0.0239934
1462	63431.8	0.0200558	1462	62109.1	0.0247938
1463	193160	0.0608051	1463	153924	0.0644312
1464	112350	0.0345713	1464	75169.1	0.031625
1465	16717.6	0.00538961	1465	13018.3	0.0055004
1466	153943	0.0493342	1466	106673	0.0460594
1467	29874.2	0.00927446	1467	21728.6	0.00921705
1468	154564	0.0464409	1468	79028.1	0.0315277
1469	12171.9	0.0039346	1469	8023.79	0.0033428
1470	35536.1	0.01129	1470	33886.4	0.013575
1471	131370	0.0419706	1471	105704	0.0438652
1472	154655	0.0472787	1472	118855	0.0504315
1473	36208.4	0.011379	1473	27576.5	0.011545
1474	22888	0.00733311	1474	14785.6	0.00622526
1475	8609.35	0.00277948	1475	8622.91	0.00367573
1476	16407.2	0.00523651	1476	17079.7	0.00713878
1477	191204	0.0608182	1477	299644	0.12007
1478	30556.1	0.00952849	1478	19172.5	0.00790147
1479	39513.6	0.0124548	1479	29282.2	0.0123136
1480	67847.7	0.0217091	1480	66482.3	0.0272821
1481	21796.9	0.00712421	1481	17193.4	0.00723595
1482	23775	0.00763411	1482	23349.2	0.00977186
1483	15468.2	0.00514226	1483	10857.4	0.00463102
1484	29053.3	0.0090914	1484	21572.1	0.00896945
1485	113225	0.0358298	1485	83060.9	0.034758
1486	623678	0.195569	1486	357847	0.146152
1487	159716	0.0501323	1487	96112.3	0.0384393
1488	142195	0.0456376	1488	127264	0.0549032
1489	34842.4	0.0109083	1489	32604.5	0.0134456
1490	15700.7	0.004971	1490	10322.9	0.00438584
1491	72963	0.0220106	1491	39661	0.0167021
1492	30182.6	0.00960315	1492	20173.2	0.00858085
1493	8535.01	0.00275063	1493	10379.1	0.00425038
1494	13389.7	0.00424367	1494	13364.3	0.00557457
1495	40529.3	0.0129957	1495	48497.1	0.0199326
1496	74109.2	0.0234106	1496	88639.9	0.0367809
1497	14457.3	0.00452568	1497	11790.1	0.00510607
1498	20013.3	0.00636522	1498	21120.5	0.00932369
1499	50117	0.0156218	1499	32894.7	0.0136055
1500	30341	0.00952802	1500	21050.7	0.00886911
1501	108303	0.0335163	1501	72352	0.0294564
1502	17071.7	0.00544529	1502	14659.8	0.00608931
1503	17481	0.00554181	1503	16552.9	0.0067438
1504	14053.5	0.00448781	1504	10979.5	0.00459676
1505	36441.3	0.0114393	1505	24520	0.0104533
1506	9720.81	0.00303688	1506	6666.87	0.00285629
1507	52651.2	0.0165913	1507	42683.5	0.017676
1508	110298	0.033984	1508	78012	0.0321141
1509	12287.5	0.00382097	1509	8341.52	0.00356129
1510	38118.9	0.01195	1510	26265.4	0.0109097
1511	31495.4	0.00998394	1511	21141.7	0.00884689
1512	34739.6	0.0109287	1512	23379.6	0.00993264
1513	91785.9	0.0287837	1513	64945.9	0.0273088
1514	34823.9	0.010719	1514	27300.3	0.0115849
1515	53821.5	0.0170884	1515	38714.5	0.0160948
1516	69509.7	0.0220608	1516	36543.3	0.0153454
1517	519626	0.160918	1517	239881	0.10021
1518	74154.3	0.0235491	1518	47636.5	0.0205382
1519	19965.6	0.00633116	1519	12527.1	0.0052899
1520	20375.9	0.00639746	1520	14010.7	0.00608158
1521	58701	0.0185446	1521	35527.8	0.0152125
1522	236696	0.0719707	1522	116444	0.0512341
1523	144583	0.0448382	1523	89357.3	0.0379726
1524	30027.4	0.00955225	1524	23532.7	0.00995019
1525	42845.3	0.0136066	1525	29191.6	0.0124437
1526	14866.4	0.00475023	1526	11802.2	0.00502854
1527	5165.74	0.00167967	1527	3829.04	0.00161113
1528	30747.2	0.00991281	1528	21511.5	0.00917831
1529	2613.58	0.000856406	1529	1893.52	0.000825179
1530	14289.6	0.00455933	1530	8789.9	0.00376235
1531	250968	0.0785573	1531	104845	0.0520453
1532	42647.4	0.0135906	1532	24050.9	0.0109901
1533	43737.6	0.0142602	1533	19794.7	0.00959301
1534	22671.4	0.00727585	1534	15593.8	0.00670667
1535	6468.79	0.00208799	1535	4090.19	0.00173221
1536	21894.3	0.00701712	1536	16610	0.00700068
1537	40577.1	0.0129828	1537	29715.7	0.0124382
1538	31035.5	0.00980444	1538	26047.8	0.0108851
1539	34417.1	0.0106853	1539	33587.1	0.0137787
1540	6743.66	0.00217776	1540	5746.52	0.00237745
1541	42904.4	0.0137294	1541	37592.6	0.015073
1542	233267	0.0748181	1542	127205	0.049751
1543	24752.2	0.00793051	1543	20541.9	0.00864262
1544	43114.8	0.0136976	1544	26653.5	0.0111777
1545	59456.3	0.0187331	1545	45101.4	0.0187061
1546	67088.7	0.0214305	1546	45630.6	0.0189821
1547	35247.2	0.0113521	1547	29209.8	0.0121086
1548	176381	0.055769	1548	114129	0.0452776
1549	109655	0.0351594	1549	88616	0.0371357
1550	36817.7	0.0120191	1550	28783.4	0.0119982
1551	97625.3	0.0308418	1551	72627	0.0302003
1552	49398.7	0.0156638	1552	35729.8	0.014867
1553	14973.3	0.00473154	1553	10285	0.00436498
1554	76929.4	0.0244831	1554	57125.7	0.0245139
1555	126464	0.0399176	1555	96099.3	0.0406819
1556	9564.99	0.00311653	1556	9401	0.00393213
1557	18122.3	0.00565567	1557	15661.7	0.00643677
1558	41406	0.0131952	1558	35592.3	0.0148377
1559	44937.6	0.0142913	1559	36142.5	0.0152238
1560	56249.5	0.0178767	1560	41951.5	0.0176742
1561	18532.2	0.0058656	1561	15817.9	0.0065481
1562	35931.3	0.0111183	1562	27603	0.0116606
1563	29029	0.00909461	1563	18934.1	0.00788954
1564	9352.43	0.00299052	1564	6452.93	0.00271126
1565	79572.5	0.0248447	1565	37233.9	0.0156985
1566	141578	0.0437577	1566	145064	0.0621046
1567	52359.3	0.0164862	1567	39366.5	0.0168343
1568	52277.2	0.0166251	1568	37090.5	0.0157478
1569	75101.4	0.0241307	1569	64068.8	0.0267521
1570	62483	0.0197329	1570	49851.6	0.020927
1571	67663.9	0.0213582	1571	51686	0.0217893
1572	377809	0.114966	1572	246647	0.102936
1573	81199.9	0.0250816	1573	68424.2	0.0283249
1574	91562.6	0.028123	1574	68413.7	0.0280195
1575	103849	0.032698	1575	93371	0.0390248
1576	49885	0.0158172	1576	34439.6	0.0144783
1577	41980.4	0.0133877	1577	30551	0.0130739
1578	59150.5	0.0188043	1578	45568.3	0.0191401
1579	24334	0.00771124	1579	20875.5	0.0088031
1580	23045.2	0.00733697	1580	17488.2	0.00737103
1581	102640	0.0326477	1581	68266.5	0.0288429
1582	55749	0.0175727	1582	40745.9	0.0170563
1583	44270.8	0.0139878	1583	33251.3	0.0141038
1584	78550.2	0.0254606	1584	61052.8	0.0261253
1585	45219.3	0.014402	1585	38352.2	0.015807
1586	21514.7	0.0068079	1586	15819	0.00662096
1587	2.14004e+06	0.66725	1587	2.22635e+06	0.929987
1588	38598.2	0.0123366	1588	29861.2	0.0126868
1589	72286.7	0.0232097	1589	52063.2	0.0218781
1590	19242.9	0.00603792	1590	14796.7	0.00628239
1591	59388.9	0.0189328	1591	47729.2	0.0200123
1592	72177.5	0.0230304	1592	50748.5	0.0212743
1593	13739	0.00433654	1593	10033.9	0.00415826
1594	132775	0.0405477	1594	83595.6	0.03348
1595	38244.4	0.0119797	1595	31863.2	0.0133164
1596	138143	0.0431293	1596	106228	0.0440796
1597	42867.9	0.0132882	1597	35606.6	0.0156713
1598	24105.4	0.00761452	1598	17619.6	0.0073269
1599	226118	0.071677	1599	168782	0.0711162
1600	143024	0.0458723	1600	99658.8	0.0416121
1601	5533.03	0.00174899	1601	5634.22	0.00232868
1602	39851.5	0.0125291	1602	32514	0.0138025
1603	132314	0.0413142	1603	107227	0.0449822
1604	29314.8	0.00928303	1604	22396.9	0.00963564
1605	108154	0.034116	1605	118521	0.0502818
1606	63000.3	0.0199013	1606	46078.7	0.0195483
1607	20589	0.00645085	1607	15033.4	0.00647823
1608	77811.6	0.0249829	1608	38575.6	0.0170217
1609	26359	0.00821299	1609	18942.9	0.0080208
1610	17994.1	0.00572709	1610	11802.6	0.00495576
1611	42453.3	0.0132472	1611	30957.3	0.0133595
1612	25423.6	0.00807058	1612	18551.5	0.00785419
1613	70096.3	0.0221466	1613	54547.6	0.0219853
1614	15152.3	0.00481561	1614	11950.3	0.00513011
1615	98657.1	0.0316134	1615	76776.3	0.0319141
1616	18726	0.00601238	1616	12115	0.00521444
1617	59408.7	0.0188439	1617	41000.1	0.017247
1618	21031.7	0.00681996	1618	16665.6	0.00695165
1619	239402	0.0746462	1619	201262	0.0833605
1620	57707.6	0.0185815	1620	58950.9	0.0256726
1621	18731.4	0.00593708	1621	16845.5	0.00717463
1622	35105.1	0.0111641	1622	29205.1	0.0124322
1623	35172.5	0.0111354	1623	24674.3	0.0105562
1624	90508.1	0.0288593	1624	61817.9	0.0268425
1625	60529.9	0.0191303	1625	38302.8	0.0165685
1626	5677.93	0.00179455	1626	4315.25	0.00181806
1627	17153.1	0.00539927	1627	12918.2	0.00551948
1628	33884.3	0.010615	1628	26766.1	0.0117126
1629	58100.1	0.0182689	1629	44843.8	0.0194889
1630	14505	0.00465138	1630	16032.2	0.00700313
1631	27409.2	0.00865245	1631	18987.6	0.00818445
1632	34687.8	0.0111048	1632	23853	0.00982434
1633	69030.8	0.0220029	1633	56540.3	0.0234952
1634	14498.8	0.00437145	1634	16363.1	0.00663452
1635	26054.6	0.0079986	1635	24048	0.0101371
1636	23174.2	0.00717601	1636	13635.7	0.0055358
1637	9041.07	0.00291506	1637	7438.98	0.00295093
1638	62567.9	0.0199054	1638	48291	0.0197039
1639	126325	0.0400768	1639	98376.7	0.039639
1640	430596	0.133931	1640	135075	0.0550548
1641	70510.2	0.0225035	1641	52867.2	0.0207308
1642	59723.7	0.018949	1642	45882.3	0.0195226
1643	8887.69	0.00293932	1643	10466	0.00420603
1644	7220.64	0.00234339	1644	7435.57	0.00302553
1645	4992.21	0.00159001	1645	6189.96	0.00246881
1646	29996.1	0.00973389	1646	23033.8	0.009454
1647	329520	0.104915	1647	247242	0.101079
1648	155265	0.048992	1648	116785	0.0483334
1649	33350.8	0.0106719	1649	29348.5	0.012348
1650	106381	0.0323099	1650	78495.7	0.0313972
1651	179476	0.0548667	1651	174108	0.0741179
1652	240883	0.0756103	1652	269518	0.113558
1653	60361.4	0.0189607	1653	55406.8	0.0233951
1654	81534.3	0.0250057	1654	59517.9	0.0236806
1655	29333.5	0.00935164	1655	23764.9	0.00993303
1656	107012	0.0339967	1656	77464.6	0.0326346
1657	130350	0.0414695	1657	115355	0.0479406
1658	92863.2	0.0281171	1658	66087.3	0.0261175
1659	216178	0.0682027	1659	173947	0.0733374
1660	86453.8	0.0267017	1660	76728.9	0.0320919
1661	74537.3	0.0234503	1661	73469.8	0.0304453
1662	47428.8	0.0149858	1662	50079.3	0.0209309
1663	61887	0.0197142	1663	41448.9	0.0175531
1664	176748	0.0556088	1664	125729	0.0524159
1665	35155.4	0.0111965	1665	27235.5	0.0114869
1666	75441.8	0.0238016	1666	52144.7	0.0218431
1667	17267.9	0.0054988	1667	11446	0.0047941
1668	22688.9	0.00715171	1668	19782.7	0.00832689
1669	104165	0.0318353	1669	59942.5	0.0256045
1670	84634.6	0.0266919	1670	81203	0.0341112
1671	42715.6	0.0135951	1671	31217.3	0.0131143
1672	118915	0.0377937	1672	50974.9	0.0218163
1673	52347.3	0.0167371	1673	38617.1	0.0164284
1674	137825	0.0444741	1674	160696	0.0663302
1675	159366	0.0513336	1675	237616	0.100528
1676	36395.3	0.0114654	1676	31567.6	0.0130059
1677	91924.8	0.0290449	1677	81451.1	0.0343132
1678	13617.3	0.00438259	1678	11120.9	0.00474243
1679	105659	0.0332355	1679	85952.2	0.0349112
1680	227947	0.0716186	1680	116373	0.0485433
1681	210857	0.0676748	1681	135247	0.0558827
1682	185748	0.0588969	1682	133105	0.0560342
1683	111875	0.035351	1683	89329.7	0.0378569
1684	70301.2	0.0222171	1684	49419.3	0.020747
1685	57334.2	0.0181237	1685	45694.9	0.019381
1686	42396.6	0.0132542	1686	28100.2	0.0117814
1687	121995	0.0384396	1687	99673.8	0.040141
1688	61430.8	0.0198631	1688	39902.4	0.0168711
1689	16429.8	0.00512824	1689	12145.9	0.00510095
1690	59737.9	0.0187983	1690	50437.6	0.0210481
1691	9424.91	0.00314801	1691	6471.41	0.00280022
1692	54474.4	0.0172826	1692	40387.5	0.0171623
1693	3.66988e+06	1.16477	1693	2.46881e+06	1.07392
1694	708020	0.222844	1694	571403	0.24547
1695	150189	0.0476529	1695	101585	0.0431911
1696	479906	0.155344	1696	341130	0.145844
1697	55281.3	0.0168364	1697	45653.6	0.0181323
1698	130166	0.041222	1698	94762.8	0.0405955
1699	141322	0.0447217	1699	147546	0.062782
1700	280622	0.0898916	1700	280497	0.122473
1701	477957	0.153319	1701	359305	0.153187
1702	71003.5	0.0226169	1702	49967.1	0.0209933
1703	84154.7	0.0266384	1703	74456.4	0.0322318
1704	7.42988e+06	2.32424	1704	5.18692e+06	2.2735
1705	68617.5	0.0220604	1705	60431.4	0.0259451
1706	502668	0.16534	1706	250633	0.105528
1707	320770	0.100199	1707	241184	0.105307
1708	215315	0.0675315	1708	168143	0.0713218
1709	41333.3	0.0132612	1709	29358.8	0.0123773
1710	390147	0.126084	1710	230182	0.0978658
1711	260972	0.0842224	1711	168302	0.0694946
1712	13994.4	0.00447641	1712	11028.4	0.00471863
1713	306557	0.0925021	1713	165017	0.0617367
1714	50536.1	0.0163579	1714	40973.1	0.0171271
1715	102058	0.0327408	1715	77189.2	0.0322089
1716	125745	0.0396314	1716	138088	0.0593503
1717	246124	0.0782158	1717	180052	0.0781395
1718	6144.09	0.00197597	1718	4848.21	0.00201776
1719	459571	0.149385	1719	288419	0.125581
1720	169678	0.0548739	1720	140954	0.0608778
1721	850700	0.262465	1721	563457	0.237422
1722	66532.5	0.0211652	1722	44833.1	0.0195816
1723	136508	0.0431968	1723	84200.4	0.0358942
1724	81071.7	0.0258031	1724	69797.4	0.0305227
1725	36738.8	0.0115891	1725	34975	0.0150889
1726	13054.1	0.00415112	1726	11687.2	0.00501192
1727	224589	0.072218	1727	155967	0.0666751
1728	136385	0.0440416	1728	101869	0.0444862
1729	59051	0.019055	1729	47801.1	0.0191413
1730	164714	0.0463542	1730	256362	0.1036
1731	9529.83	0.0029548	1731	8657.6	0.00356108
1732	30989.4	0.00980286	1732	27733.4	0.0116446
1733	16048.1	0.00509803	1733	15838.9	0.0063949
1734	7816.24	0.00253032	1734	5468.71	0.00210615
1735	7010.79	0.00219281	1735	5986.13	0.00248153
1736	50764.8	0.0160582	1736	43087.6	0.018182
1737	48180.8	0.0153317	1737	41576.3	0.0165285
1738	52985.2	0.0168535	1738	51375.5	0.0213975
1739	39956.3	0.0139647	1739	51977.2	0.0206673
1740	104631	0.0331489	1740	121277	0.0474646
1741	394666	0.123605	1741	605837	0.231579
1742	39032.8	0.0126227	1742	55270	0.0221441
1743	25746.2	0.00823627	1743	22102.3	0.00930327
1744	92913.1	0.0297721	1744	87119.3	0.034518
1745	9666.83	0.0030646	1745	8759.52	0.00371798
1746	77630.1	0.0246352	1746	71205.7	0.0301026
1747	31378.2	0.00992462	1747	25313.3	0.010705
1748	21958.1	0.00712025	1748	19587.2	0.00824707
1749	82432.8	0.0257249	1749	75659.8	0.0316029
1750	51351.9	0.0161597	1750	58141.4	0.0236692
1751	34217.8	0.0108693	1751	28530	0.0117424
1752	49453.9	0.0158463	1752	42689.9	0.0179521
1753	50219.9	0.0157972	1753	42920	0.0183373
1754	26022.9	0.00811715	1754	16876.7	0.00698215
1755	16749.3	0.00530349	1755	10216.8	0.00424027
1756	60312.2	0.0189386	1756	52202.8	0.0218813
1757	64657.2	0.0204994	1757	50701.3	0.0211739
1758	59038.6	0.018408	1758	43081.2	0.0177273
1759	30496.5	0.00972156	1759	32781.6	0.0139143
1760	101808	0.0322536	1760	73615.2	0.0311201
1761	47911	0.0149562	1761	36453.9	0.0152519
1762	440333	0.136427	1762	207517	0.0833135
1763	60509.9	0.0182306	1763	51974.4	0.0211734
1764	28277.2	0.00888529	1764	20741.5	0.00873382
1765	97775.3	0.030203	1765	79057.6	0.0329628
1766	157325	0.0494518	1766	143152	0.0596061
1767	77869.8	0.0247666	1767	73328.3	0.0311439
1768	168026	0.0531305	1768	146062	0.0610753
1769	15289.5	0.00486642	1769	10820.8	0.00462481
1770	31976.6	0.010198	1770	23436.3	0.00985898
1771	68925.7	0.0219417	1771	53000.8	0.0225907
1772	28706.9	0.00913965	1772	23762.5	0.00991912
1773	31621.9	0.00999045	1773	26727.8	0.0110949
1774	90489.7	0.0287178	1774	88476.8	0.036798
1775	179130	0.0567257	1775	219350	0.0875964
1776	113772	0.0361792	1776	112060	0.0460629
1777	12041.1	0.00384509	1777	10979.8	0.00463869
1778	62987.8	0.0194562	1778	57382.3	0.0236948
1779	48438.2	0.0152489	1779	35068.9	0.0149136
1780	85920.3	0.0268983	1780	68935.8	0.0295602
1781	208078	0.0658669	1781	205889	0.0875177
1782	47362.4	0.0149672	1782	49340.8	0.0204644
1783	131761	0.0415167	1783	123431	0.0508849
1784	91443.3	0.0291088	1784	83971.2	0.0349077
1785	196603	0.0626646	1785	194173	0.0806182
1786	152735	0.0476462	1786	183117	0.0760214
1787	249374	0.0766988	1787	206840	0.0856664
1788	149976	0.0467662	1788	137014	0.0561902
1789	131814	0.0416732	1789	105456	0.0451065
1790	95819.3	0.0299832	1790	82294.2	0.0346745
1791	208148	0.0652418	1791	219536	0.0924037
1792	167897	0.0531503	1792	177823	0.0738065
1793	53351.1	0.0168855	1793	63995.1	0.0263139
1794	116005	0.0355889	1794	140802	0.0583118
1795	167379	0.0524267	1795	217294	0.0902039
1796	51522.4	0.0164041	1796	52227.6	0.0220277
1797	89128.2	0.0281206	1797	95200.5	0.0401528
1798	113093	0.0350525	1798	120164	0.0500372
1799	69391.7	0.0217181	1799	72736.4	0.0305401
1800	110719	0.0360667	1800	66937.8	0.0300309
1801	1.68936e+06	0.541062	1801	1.58943e+06	0.655441
1802	188531	0.0606442	1802	206478	0.0880908
1803	69660.7	0.0215529	1803	83086.3	0.0339323
1804	83485.8	0.0265032	1804	76555.9	0.0321308
1805	74674.7	0.023677	1805	67308.5	0.0276334
1806	28829.6	0.00934281	1806	24397.6	0.0102804
1807	69368.2	0.0223208	1807	48694.2	0.0201875
1808	31425.6	0.0100162	1808	24693.4	0.0101861
1809	271630	0.0868605	1809	212266	0.0901741
1810	37112.9	0.0120411	1810	26515.3	0.0111635
1811	50833.8	0.016319	1811	45592.4	0.0190049
1812	37653.1	0.0121923	1812	39797.8	0.0168978
1813	74390.6	0.0235316	1813	68601.8	0.0291683
1814	41646.4	0.0131406	1814	31069.2	0.0130587
1815	204729	0.065482	1815	140655	0.0589261
1816	404891	0.130355	1816	418575	0.173466
1817	52578	0.0166616	1817	31230	0.0135977
1818	5489.31	0.00175504	1818	4014.06	0.00175661
1819	21246.7	0.00679644	1819	16795.4	0.00713543
1820	1.06836e+06	0.334581	1820	702265	0.312166
1821	42940.1	0.0135692	1821	27470.1	0.0121136
1822	76459.8	0.0247318	1822	87943.9	0.0377384
1823	100666	0.0324511	1823	87524.8	0.0372826
1824	133818	0.0441509	1824	140927	0.0601399
1825	89097.4	0.0270961	1825	43923.1	0.0170992
1826	19524.4	0.00566781	1826	25497.2	0.0103395
1827	99042.9	0.0300881	1827	105715	0.0429291
1828	45616.2	0.0141651	1828	60628.5	0.024014
1829	445096	0.141459	1829	592428	0.218789
1830	341447	0.106777	1830	371331	0.133911
1831	18166.1	0.00576148	1831	22301.6	0.00907489
1832	52688.4	0.0165905	1832	43034.8	0.018192
1833	19806.5	0.00646339	1833	16591.4	0.00638874
1834	64391.1	0.0206795	1834	49458.8	0.0204456
1835	64027.7	0.0212927	1835	63254	0.0258365
1836	39361.5	0.0125036	1836	37457.6	0.0150065
1837	34603.4	0.0107829	1837	37480.5	0.0148874
1838	115834	0.0360007	1838	154585	0.0630174
1839	44560.9	0.0140714	1839	66490.3	0.0265233
1840	79540.1	0.0252943	1840	73339.2	0.0284469
1841	28963.4	0.00917649	1841	21522.3	0.00903944
1842	24734	0.00787377	1842	20398.2	0.0085326
1843	49345.7	0.0153747	1843	35308.8	0.0147519
1844	82570.9	0.0260373	1844	72518.1	0.0303429
1845	32301.1	0.0100361	1845	24448.2	0.0100632
1846	63119	0.0197082	1846	42962.9	0.0170998
1847	15933.9	0.00513331	1847	12818.4	0.00538371
1848	188017	0.0606104	1848	146635	0.0588148
1849	493211	0.152967	1849	310386	0.133886
1850	34535.2	0.0109778	1850	26879.5	0.0112927
1851	76435.5	0.023212	1851	40909.3	0.0167559
1852	75732.9	0.0237774	1852	83400.9	0.0346858
1853	277715	0.087702	1853	210033	0.0869038
1854	49661.5	0.0158684	1854	41557.4	0.0175699
1855	51868.9	0.0165417	1855	53247.9	0.0225521
1856	124122	0.0392281	1856	116406	0.0491458
1857	55500.7	0.0175134	1857	57828.8	0.0242837
1858	43869.3	0.0141254	1858	43358.3	0.0179589
1859	241588	0.0752539	1859	208742	0.0866577
1860	25918.4	0.00793644	1860	16665.7	0.00671353
1861	4764.87	0.00149426	1861	4108.87	0.00172518
1862	77340.6	0.0248711	1862	61308.3	0.0254435
1863	75483.1	0.0239665	1863	58005.3	0.0239992
1864	86910.2	0.0277735	1864	74167.3	0.0314016
1865	26388.1	0.00850519	1865	20182.9	0.00856495
1866	154621	0.0495729	1866	90136.6	0.0385732
1867	69045.2	0.0220434	1867	57184	0.0240394
1868	4308.61	0.00139356	1868	3839.57	0.00163826
1869	62520.5	0.019456	1869	117496	0.0486482
1870	65035.8	0.0206768	1870	56313.8	0.0233747
1871	33134	0.0105548	1871	29622.5	0.0120634
1872	61795.8	0.0200166	1872	47432.9	0.0198042
1873	45429.7	0.014534	1873	39530.8	0.0167593
1874	70395.8	0.0222903	1874	82514.3	0.0335975
1875	41244.5	0.0127447	1875	33297.6	0.0139
1876	41078.3	0.0132009	1876	28189.4	0.0117867
1877	87641.1	0.0278117	1877	59532.8	0.02527
1878	60829.8	0.019372	1878	56312.4	0.0229973
1879	66442.7	0.0206581	1879	61244.5	0.0246995
1880	5443.43	0.00175764	1880	5213.27	0.00219982
1881	35738.1	0.011331	1881	28454.2	0.0121673
1882	33981.8	0.0108267	1882	25878.5	0.0109376
1883	59390.9	0.0186178	1883	43690.4	0.018221
1884	8980.8	0.00285832	1884	7399.45	0.00313223
1885	38322.1	0.0121609	1885	35723.7	0.0151327
1886	36008	0.0115263	1886	36391.7	0.0153261
1887	26987.9	0.00869229	1887	31468	0.012995
1888	3550.13	0.00115427	1888	3623.18	0.00152399
1889	35857.8	0.0114093	1889	27773.8	0.0115342
1890	71012.3	0.0214223	1890	42236.5	0.0172678
1891	7485.05	0.00234219	1891	6435.06	0.00268674
1892	21652.4	0.00700686	1892	18955.4	0.00808288
1893	15989.8	0.00508831	1893	16321.2	0.00696473
1894	5510.9	0.00175759	1894	6391.19	0.00286404
1895	152728	0.048652	1895	277878	0.11876
1896	42572.6	0.0135097	1896	33345.1	0.0142114
1897	25240.4	0.00791171	1897	16777.8	0.00706471
1898	17452.8	0.00555711	1898	13075.9	0.00555084
1899	8141.47	0.00247094	1899	6330.79	0.0026636
1900	36592.7	0.0112597	1900	43724.2	0.017616
1901	37653.1	0.0120629	1901	47638.2	0.0192532
1902	76568.3	0.0244348	1902	67969.4	0.028316
1903	47990.9	0.0154707	1903	50745	0.0212444
1904	33893.2	0.0107639	1904	37161.7	0.0155409
1905	36207.8	0.0116258	1905	33577.9	0.0140383
1906	63944.5	0.0202607	1906	52727.3	0.0220768
1907	42488.2	0.0134855	1907	29525.6	0.0123239
1908	28504.9	0.00892788	1908	20986.1	0.00886238
1909	24734.9	0.00790201	1909	32622.2	0.0135362
1910	17898.8	0.00574267	1910	13798.5	0.00581391
1911	41082.3	0.0132238	1911	34787.3	0.0147441
1912	293073	0.0954693	1912	377422	0.156793
1913	84873	0.0265487	1913	76025.2	0.0323285
1914	20054.9	0.00642556	1914	17496.4	0.00746209
1915	28318.2	0.00898131	1915	22516.3	0.00962101
1916	84438.5	0.026483	1916	73949.7	0.0325221
1917	228745	0.0733784	1917	237348	0.100911
1918	173073	0.0548997	1918	114117	0.0493677
1919	2777.43	0.000865159	1919	1970.2	0.000843996
1920	81350.6	0.0263125	1920	40052.5	0.0171705
1921	20847.8	0.0065131	1921	25519.6	0.0105449
1922	15699.7	0.00487961	1922	25765	0.0103454
1923	36960.3	0.0117219	1923	31624.3	0.0133172
1924	26167.2	0.00827095	1924	39768.8	0.0145287
1925	15268.8	0.00473295	1925	12730.9	0.00496289
1926	38076.6	0.0122894	1926	29841.6	0.0125471
1927	162810	0.0561333	1927	212116	0.0792951
1928	39041.8	0.0124514	1928	27020.6	0.0108796
1929	39698.9	0.0126806	1929	30567.9	0.0124679
1930	22733	0.00728755	1930	17474.6	0.00744904
1931	8076.77	0.00250775	1931	5475.46	0.00227755
1932	2597.88	0.000843236	1932	2655.29	0.00111821
1933	109236	0.0345992	1933	279178	0.115077
1934	12377.8	0.00397823	1934	13067.7	0.00534267
1935	50366.4	0.0158212	1935	43624	0.0182316
1936	649337	0.205172	1936	391086	0.162997
1937	74915.3	0.023931	1937	51970.6	0.0221369
1938	42756.1	0.0132627	1938	31073.8	0.0131305
1939	204326	0.0629337	1939	231696	0.0977498
1940	42508.8	0.01333	1940	26602.2	0.0111533
1941	14649.1	0.00466508	1941	12546.1	0.00528157
1942	6866.78	0.00218527	1942	6573.99	0.00279276
1943	4151.22	0.00134896	1943	2531.75	0.00103006
1944	51944.9	0.0163415	1944	29576.7	0.0124899
1945	2353.58	0.000772873	1945	1583.43	0.000670921
1946	4949.98	0.00161996	1946	3209.78	0.00133527
1947	16947.9	0.00539666	1947	13199.8	0.00557624
1948	14305.5	0.00446092	1948	16734.1	0.00699509
1949	14310.6	0.00436116	1949	10093.4	0.0041978
1950	141399	0.0442988	1950	134770	0.0565968
1951	40474.7	0.0128629	1951	45347.7	0.0191336
1952	77250.1	0.0235605	1952	71075.8	0.0290005
1953	74021	0.0235234	1953	67634.5	0.0284186
1954	565335	0.17603	1954	535353	0.219711
1955	27205.9	0.00877067	1955	22903.2	0.00953979
1956	7832.13	0.00249649	1956	5987.59	0.00250139
1957	324853	0.102132	1957	281026	0.11454
1958	8830.94	0.0028253	1958	8390.88	0.00345211
1959	25768.4	0.008201	1959	16786	0.00687452
1960	312720	0.0986288	1960	313432	0.130008
1961	21010.4	0.00663983	1961	14448.2	0.00610283
1962	17870.9	0.00574977	1962	11380.1	0.00485253
1963	195189	0.0619855	1963	85130.9	0.0357743
1964	53989	0.0168196	1964	39803.8	0.016396
1965	16640.5	0.00531979	1965	12596.4	0.00521222
1966	14711.8	0.00465718	1966	15343	0.00639287
1967	29685.3	0.00940476	1967	35509.5	0.0146475
1968	43282.5	0.0136824	1968	60712.4	0.0246795
1969	100110	0.031476	1969	146570	0.0620289
1970	32239.2	0.0101142	1970	67781.5	0.0278125
1971	101622	0.032312	1971	78590.9	0.0329705
1972	44965.1	0.0142751	1972	40549.8	0.0169677
1973	38321.3	0.0123146	1973	50435.6	0.0208499
1974	52432.5	0.0165776	1974	46472.7	0.0197946
1975	124787	0.0399753	1975	115180	0.0487496
1976	11257.7	0.00358146	1976	10390.6	0.00444983
1977	4163.76	0.0013226	1977	3599.33	0.00152609
1978	24196.2	0.00769988	1978	19841.9	0.00855046
1979	75568.6	0.023625	1979	133095	0.0554222
1980	63084.8	0.0196646	1980	41746.5	0.0179551
1981	20598.3	0.00627046	1981	12672.6	0.00522243
1982	99310.1	0.0313858	1982	93262.6	0.038954
1983	73983.9	0.0236125	1983	70159	0.0294846
1984	65782.1	0.0202473	1984	40245.6	0.0165047
1985	6294.37	0.00197122	1985	5137.41	0.00216714
1986	76480.7	0.0243133	1986	67058.9	0.0286371
1987	41764.2	0.0130853	1987	34141.2	0.0144577
1988	53169.4	0.0166476	1988	54022.1	0.023489
1989	37852.3	0.0119693	1989	38001.2	0.0162431
1990	25507.6	0.00816226	1990	22835	0.00973512
1991	165398	0.0524501	1991	126039	0.0523868
1992	26834.8	0.00848646	1992	21837.8	0.00925264
1993	97013.3	0.0296148	1993	50208.3	0.0209009
1994	22612	0.00695538	1994	15990.1	0.0067884
1995	444929	0.135654	1995	280012	0.120204
1996	25901.6	0.00790388	1996	16862.5	0.00713585
1997	54227.2	0.0170294	1997	34090.6	0.0144977
1998	72538.4	0.0228382	1998	73793.7	0.0315827
1999	267487	0.0848575	1999	195715	0.0844894
[truncated: 2,576 more rows]

## Sheet: DataAnalysis
MOPS RNA Replicate Set 3 (LSMMG vs. control) EXCEL Data and Analysis
SPOT No.	ControlVol	TestVol	ControlPct	TestPct	Tot pct	Test/Control	log ratio	PRAW	PLN	Array Coordinate	Gene	b#	gene product	Original Functional Group	Revised Functional Categories (46 Groups)	Accession# (na)	Accession# (aa)
4140	371034	45294.9	0.116826	0.0186968	0.0677615	-6.24846	-0.795773	6.09673e-05	3.33073e-06	Field3:H3:4	yjaI	b4002	orf, hypothetical protein	Hypothetical, unclassified, unknown	Unknown	AE000473	1790435
2843	897885	186992	0.284918	0.0775368	0.181228	-3.67462	-0.565213	1.87135e-08	2.77444e-05	Field2:F16:2	ylcC	b0573	orf, hypothetical protein	Hypothetical, unclassified, unknown	Unknown	AE000162	1786786
593	42377.2	10466.6	0.0134796	0.00431362	0.00889663	-3.1249	-0.494836	2.07289e-06	0.000134544	Field1:A6:3	yaiN	b0357	putative alpha helix chain	Hypothetical, unclassified, unknown	Not classified	AE000142	1786553
932	52052.6	12890.6	0.0164214	0.00537857	0.0109	-3.05312	-0.484744	3.16169e-05	4.82065e-07	Field1:H17:2	ybdE	b0575	putative inner membrane component for iron transport	Putative transport proteins	Not classified	AE000162	1786788
2842	383188	97300.4	0.119623	0.0409908	0.0803069	-2.91829	-0.465129	0.000497148	2.17563e-05	Field2:D16:2	ybcH	b0567	orf, hypothetical protein	Hypothetical, unclassified, unknown	Unknown	AE000161	1786779
2834	315109	82195.6	0.0984189	0.0343769	0.0663979	-2.86293	-0.456811	0.000222641	3.41387e-06	Field2:D14:2	ybcR	b0554	orf, hypothetical protein	Hypothetical, unclassified, unknown	Unknown	AE000161	1786767
787	298254	83375.2	0.0898855	0.0350193	0.0624524	-2.56674	-0.409382	0.0242738	0.00851523	Field1:F5:1	proV	b2677	ATP-binding component of transport system for glycine, betaine and proline	Transport and binding proteins	Transport of small molecules: Amino acids, amines	AE000352	1789032
4120	27969.3	8460.23	0.00881906	0.00347827	0.00614867	-2.53547	-0.404059	1.18777e-05	0.000219457	Field3:P21:3	b3913	b3913	orf, hypothetical protein	Hypothetical, unclassified, unknown	Unknown	AE000466	2367330
2844	246940	73843	0.0789533	0.0315048	0.055229	-2.50607	-0.398994	5.12268e-05	1.12424e-05	Field2:H16:2	ybdF	b0579	orf, hypothetical protein	Hypothetical, unclassified, unknown	Unknown	AE000163	1786793
4139	31287.9	9921.2	0.0100296	0.00404	0.00703482	-2.48258	-0.394904	0.000116818	0.00153101	Field3:F3:4	yjaH	b4001	orf, hypothetical protein	Hypothetical, unclassified, unknown	Unknown	AE000473	1790434
1640	430596	135075	0.133931	0.0550548	0.0944927	-2.43268	-0.386084	0.000809584	0.000596478	Field2:O1:2	yfiA	b2597	putative yhbH sigma 54 modulator	Putative regulatory proteins	Not classified	AE000346	1788949
2836	372008	116974	0.117312	0.0494502	0.0833812	-2.37233	-0.375175	2.49427e-09	1.56711e-06	Field2:H14:2	ybcT	b0556	bacteriophage lambda endopeptidase homolog	Phage, transposon, or plasmid	Phage-related functions and prophages	AE000161	1786769
2851	272831	84984.5	0.0857612	0.0362581	0.0610097	-2.36529	-0.373885	6.50153e-07	0.000102766	Field2:F18:2	ybdQ	b0607	orf, hypothetical protein	Hypothetical, unclassified, unknown	Unknown	AE000166	1786824
2075	186359	60250.1	0.0584243	0.0249893	0.0417068	-2.33797	-0.368839	1.75482e-06	3.83054e-05	Field2:E16:2	accB	b3255	acetylCoA carboxylase, BCCP subunit; carrier of biotin	Fatty acid and phospholipid metabolism	Biosynthesis of cofactors, carriers: biotin carboxyl carrier protein (BCCP)	AE000404	1789653
2858	71255.4	23054.9	0.0224413	0.00966094	0.0160511	-2.32289	-0.366028	3.29605e-06	5.59397e-08	Field2:D20:2	ybeH	b0625	orf, hypothetical protein	Hypothetical, unclassified, unknown	Unknown	AE000167	1786843
2825	65947.8	21786.2	0.0208674	0.00924726	0.0150573	-2.2566	-0.353455	1.95213e-06	7.6777e-05	Field2:B12:2	b0542	b0542	orf, hypothetical protein	Hypothetical, unclassified, unknown	Unknown	AE000160	1786754
25	79214	27102	0.0223615	0.0104902	0.0164258	-2.13166	-0.328718	0.237504	0.259244	Field1:A7:1	poxB	b0871	pyruvate oxidase	Energy metabolism	Degradation of small molecules: Carbon compounds	AE000188	1787096
4047	26376.3	10485.9	0.00946081	0.00446041	0.00696061	-2.12106	-0.326554	0.320398	0.358703	Field3:N3:3	yicH	b3655	orf, hypothetical protein	Hypothetical, unclassified, unknown	Unknown	AE000443	1790088
2826	171999	61342.9	0.0544692	0.0261251	0.0402972	-2.08493	-0.319092	3.92848e-06	2.04401e-05	Field2:D12:2	emrE	b0543	methylviologen resistance	Cell processes	Drug/analog sensitivity	AE000160	1786755
2817	38406.5	13684	0.0120788	0.00579371	0.00893623	-2.08481	-0.319065	1.17841e-05	9.86112e-06	Field2:B10:2	ybbV	b0510	orf, hypothetical protein	Hypothetical, unclassified, unknown	Unknown	AE000157	1786720
2835	308517	110120	0.0970255	0.0468368	0.0719312	-2.07156	-0.316298	1.37561e-06	0.000109126	Field2:F14:2	ybcS	b0555	bacteriophage lambda lysozyme homolog	Phage, transposon, or plasmid	Phage-related functions and prophages	AE000161	1786768
381	258304	88572.9	0.079831	0.038613	0.059222	-2.06746	-0.315438	0.00973656	0.0780255	Field1:I23:4	yi21_5	b3044	IS2 hypothetical protein	Phage, transposon, or plasmid	Transposon-related functions	AE000386	1789423
4121	66104.7	25009.1	0.0212537	0.0106363	0.015945	-1.99822	-0.300643	0.00331166	0.000545661	Field3:B23:3	b3914	b3914	orf, hypothetical protein	Hypothetical, unclassified, unknown	Unknown	AE000466	2367331
3386	20668.8	8077.37	0.00659995	0.00337808	0.00498901	-1.95376	-0.29087	4.35733e-05	0.000136881	Field3:C7:4	yebE	b1846	orf, hypothetical protein	Hypothetical, unclassified, unknown	Unknown	AE000278	1788151
1333	105104	39267.6	0.0318238	0.0163738	0.0240988	-1.94358	-0.288602	0.0306007	0.0111598	Field1:J22:2	narW	b1466	cryptic nitrate reductase 2, delta subunit, assembly function	Energy metabolism	Energy metabolism, carbon: Anaerobic respiration	AE000243	1787739
499	84290.6	30903.8	0.0254792	0.0132583	0.0193688	-1.92176	-0.283698	0.0344681	0.0125159	Field1:E6:2	mepA	b2328	murein DD-endopeptidase, penicillin-insensitive	Cell structure	Murein sacculus, peptidoglycan	AE000321	1788668
930	380354	150225	0.120799	0.0632413	0.09202	-1.91012	-0.281062	0.000662495	3.47255e-05	Field1:D17:2	ylcB	b0572	putative resistance protein	Putative transport proteins	Drug/analog sensitivity	AE000162	1786785
2852	59226.9	22879.5	0.0187591	0.00984323	0.0143012	-1.90579	-0.280075	0.000249773	0.00207281	Field2:H18:2	b0609	b0609	orf, hypothetical protein	Hypothetical, unclassified, unknown	Unknown	AE000166	1786826
113	20258.3	7977.65	0.00630228	0.0033141	0.00480819	-1.90166	-0.279132	0.00067826	5.53514e-05	Field1:A5:2	rhaS	b3905	positive regulator for rhaBAD operon	Regulatory function	Degradation of small molecules: Carbon compounds	AE000465	1790339
655	60305.7	23200.5	0.0185008	0.00973594	0.0141184	-1.90026	-0.278812	0.0115698	0.00293588	Field1:M20:3	ybaR	b0484	putative ATPase	Putative enzymes	Not classified	AE000154	1786691
275	23395.2	8434.6	0.00692492	0.00369488	0.0053099	-1.87419	-0.272814	0.10016	0.0655029	Field1:E21:3	yhhI	b3484	putative receptor	Putative factors	Not classified	AE000424	1789896
931	93675.8	37116.9	0.0292488	0.0156249	0.0224369	-1.87193	-0.27229	0.000884913	0.000316142	Field1:F17:2	ylcD	b0574	putative resistance protein	Putative transport proteins	Drug/analog sensitivity	AE000162	1786787
2850	335145	134399	0.105254	0.0563314	0.0807925	-1.86847	-0.271486	1.30441e-05	2.32401e-07	Field2:D18:2	ybdN	b0602	orf, hypothetical protein	Hypothetical, unclassified, unknown	Unknown	AE000165	1786818
744	120744	48272.6	0.0376916	0.0204542	0.0290729	-1.84274	-0.265463	0.000355677	2.05241e-05	Field1:O18:4	manY	b1818	PTS enzyme IIC, mannose-specific	Transport and binding proteins	Transport of small molecules: Carbohydrates, organic acids, alcohols	AE000276	1788121
810	1.39113e+06	606188	0.450918	0.250991	0.350955	-1.79655	-0.25444	0.00638138	0.00137883	Field1:D11:1	ptsN	b3204	phosphotransferase system enzyme IIA, regulates N metabolism	Transport and binding proteins	Transport of small molecules: Amino acids, amines	AE000400	1789597
202	68655.2	29242.6	0.0214528	0.0119778	0.0167153	-1.79104	-0.253106	0.000559464	0.00388204	Field1:C3:3	b0836	b0836	putative receptor	Putative factors	Not classified	AE000186	1787059
619	185634	79469.6	0.0572866	0.0320769	0.0446818	-1.78592	-0.251861	0.0052237	0.0126789	Field1:E12:3	yggM	b2956	putative alpha helix chain	Hypothetical, unclassified, unknown	Not classified	AE000378	1789326
981	26274.4	10707.7	0.00794283	0.00444906	0.00619594	-1.78528	-0.251707	0.0453128	0.0232765	Field1:J5:3	yehZ	b2131	putative transport system permease protein	Putative transport proteins	Not classified	AE000302	1788452
2827	231502	96430.2	0.0736544	0.041318	0.0574862	-1.78262	-0.251059	7.39993e-05	0.00089949	Field2:F12:2	ybcK	b0544	orf, hypothetical protein	Hypothetical, unclassified, unknown	Unknown	AE000160	1786756
3165	125066	54192.7	0.0392454	0.022172	0.0307087	-1.77005	-0.247985	0.00150642	0.00707977	Field3:I23:1	b1436	b1436	orf, hypothetical protein	Hypothetical, unclassified, unknown	Unknown	AE000241	1787707
2833	171265	71645	0.0541157	0.0306257	0.0423707	-1.767	-0.247237	0.000602197	0.00148686	Field2:B14:2	ybcQ	b0551	orf, hypothetical protein	Hypothetical, unclassified, unknown	Unknown	AE000160	1786763
119	32058.4	13178.7	0.00935624	0.00532729	0.00734177	-1.75628	-0.244594	0.179992	0.16741	Field1:M5:2	rpiB	b4090	ribose 5-phosphate isomerase B	Central intermediary metabolism	Central intermediary metabolism: Non-oxidative branch, pentose pathway	AE000482	1790528
2697	86880.5	39240.5	0.0272133	0.0155476	0.0213804	-1.75032	-0.243117	0.0269665	0.0531837	Field2:B4:1	yaeJ	b0191	orf, hypothetical protein	Hypothetical, unclassified, unknown	Unknown	AE000128	1786389
765	245075	99392.2	0.0769859	0.0441933	0.0605896	-1.74203	-0.241054	0.0201141	0.0408136	Field1:I24:4	glpT	b2240	sn-glycerol-3-phosphate permease	Transport and binding proteins	Transport of small molecules: Carbohydrates, organic acids, alcohols	AE000314	1788573
2973	56599.2	24358.5	0.0165266	0.00949433	0.0130105	-1.74068	-0.240719	0.200146	0.186574	Field2:J24:3	ycdF	b1005	orf, hypothetical protein	Hypothetical, unclassified, unknown	Unknown	AE000202	1787240
753	190724	77636.3	0.0586975	0.0337271	0.0462123	-1.74037	-0.240641	0.0146844	0.00694734	Field1:A22:4	gatA	b2094	galactitol-specific enzyme IIA of phosphotransferase system	Transport and binding proteins	Transport of small molecules: Carbohydrates, organic acids, alcohols	AE000298	1788410
2674	138479	61612.8	0.0412977	0.0238335	0.0325656	-1.73276	-0.238739	0.126503	0.133585	Field2:D21:4	b0100	b0100	orf, hypothetical protein	Hypothetical, unclassified, unknown	Unknown	AE000119	1786289
1963	195189	85130.9	0.0619855	0.0357743	0.0488799	-1.73268	-0.238719	4.08888e-06	7.12631e-05	Field2:E12:1	glnA	b3870	glutamine synthetase	Amino acid biosynthesis	Amino acid biosynthesis: Glutamine	AE000462	1790301
1672	118915	50974.9	0.0377937	0.0218163	0.029805	-1.73237	-0.23864	6.95657e-05	0.000763616	Field2:O9:2	htrA	b0161	periplasmic serine protease Do; heat shock protein HtrA	Cell processes	Degradation of proteins, peptides, glyco	AE000125	1786356
2024	39217.3	18782.8	0.0126667	0.0073527	0.0100097	-1.72273	-0.236218	0.0444116	0.0806877	Field2:O2:2	dut	b3640	deoxyuridinetriphosphatase	Nucleotide biosynthesis and metabolism	2'-Deoxyribonucleotide metabolism	AE000441	1790071
936	439173	194984	0.127605	0.0745086	0.101057	-1.71262	-0.23366	0.262177	0.24159	Field1:P17:2	ybeZ	b0660	putative ATP-binding protein in pho regulon	Putative transport proteins	Not classified	AE000170	1786881
2778	71531.8	29779.6	0.0215349	0.0126181	0.0170765	-1.70666	-0.232147	0.0687988	0.0407719	Field2:D24:1	yaiA	b0389	orf, hypothetical protein	Hypothetical, unclassified, unknown	Unknown	AE000145	1786588
219	199862	83100.6	0.0612172	0.035935	0.0485761	-1.70355	-0.231356	0.0137671	0.0061795	Field1:E7:3	yneJ	b1526	putative transcriptional regulator LYSR-type	Putative regulatory proteins	Not classified	AE000250	1787806
2841	198438	85657.3	0.0629287	0.0371844	0.0500565	-1.69234	-0.228488	0.00409966	0.010784	Field2:B16:2	ylcE	b0563	orf, hypothetical protein	Hypothetical, unclassified, unknown	Unknown	AE000161	2367110
163	536146	228279	0.160133	0.0947868	0.12746	-1.6894	-0.227732	0.0983592	0.070189	Field1:E17:2	phoU	b3724	negative regulator for pho regulon and putative enzyme in phosphate metabolism	Regulatory function	Global regulatory functions	AE000449	1790161
3740	464887	214688	0.153366	0.090913	0.12214	-1.68696	-0.227104	0.0485355	0.029029	Field3:G24:3	b2790	b2790	orf, hypothetical protein	Hypothetical, unclassified, unknown	Unknown	AE000363	1789154
2780	35852.4	15945	0.0110514	0.00660981	0.00883061	-1.67197	-0.223229	0.0111702	0.00398823	Field2:H24:1	b0392	b0392	orf, hypothetical protein	Hypothetical, unclassified, unknown	Unknown	AE000145	1786591
860	29049.3	12385.5	0.00868597	0.00520662	0.00694629	-1.66826	-0.222263	0.101924	0.0796599	Field1:H23:1	glvG	b3681	probable 6-phospho-beta-glucosidase	Putative enzymes	Transport of small molecules: Carbohydrates, organic acids, alcohols	AE000445	1790115
889	18862.6	8965.87	0.00618729	0.00371445	0.00495087	-1.66573	-0.221605	0.0328159	0.0148436	Field1:B7:2	malE	b4034	periplasmic maltose-binding protein; substrate recognition for transport and chemotaxis	Transport and binding proteins	Transport of small molecules: Carbohydrates, organic acids, alcohols	AE000476	1790466
1432	532556	248231	0.174119	0.104939	0.139529	-1.65924	-0.219908	0.0295834	0.0137707	Field1:P22:3	hybD	b2993	probable processing element for hydrogenase-2	Putative enzymes	Energy metabolism, carbon: Anaerobic respiration	AE000382	1789367
667	104012	46815.3	0.0322598	0.0195371	0.0258984	-1.65121	-0.217802	0.00240267	0.00383202	Field1:E24:3	gltJ	b0654	glutamate/aspartate transport system permease	Transport and binding proteins	Transport of small molecules: Amino acids, amines	AE000169	1786874
3932	149918	68892.4	0.0468481	0.0284047	0.0376264	-1.64931	-0.217301	0.000348262	0.00204857	Field3:H23:1	yheD	b3323	putative export protein A for general secretion pathway (GSP)	Putative transport proteins	Not classified	AE000409	1789720
3225	218819	99914.4	0.0652865	0.0397322	0.0525094	-1.64316	-0.21568	0.118206	0.103807	Field3:A15:2	b1556	b1556	orf, hypothetical protein	Hypothetical, unclassified, unknown	Unknown	AE000252	1787838
2865	25156.1	11401.6	0.00795822	0.00484771	0.00640297	-1.64164	-0.215279	2.947e-05	0.00028419	Field2:B22:2	ybeQ	b0644	orf, hypothetical protein	Hypothetical, unclassified, unknown	Unknown	AE000169	1786864
1762	440333	207517	0.136427	0.0833135	0.10987	-1.63752	-0.214186	0.0150089	0.0334524	Field2:C9:3	rbfA	b3167	ribosome-binding factor A	Translation, post-translational modification	Proteins - translation and modification	AE000397	1789558
2214	730855	395748	0.238156	0.145566	0.191861	-1.63607	-0.213802	0.254196	0.213505	Field2:K2:4	speB	b2937	agmatinase	Central intermediary metabolism	Central intermediary metabolism: Polyamine biosynthesis	AE000377	1789306
2809	45722.4	21380.6	0.0146228	0.00899286	0.0118078	-1.62604	-0.211132	0.00139913	0.000403512	Field2:B8:2	ybbJ	b0488	orf, hypothetical protein	Hypothetical, unclassified, unknown	Unknown	AE000155	1786696
1334	141292	66275.3	0.0454106	0.0280435	0.0367271	-1.61929	-0.209324	0.00321431	0.000709548	Field1:L22:2	narY	b1467	cryptic nitrate reductase 2, beta subunit	Energy metabolism	Energy metabolism, carbon: Anaerobic respiration	AE000243	1787740
384	165102	75945	0.0509641	0.0314977	0.0412309	-1.61802	-0.208985	0.00570258	0.0032474	Field1:O23:4	insA_6	b3444	IS1 protein InsA	Phage, transposon, or plasmid	Transposon-related functions	AE000420	1789852
1245	25322.7	10501.8	0.00795069	0.00493346	0.00644208	-1.61159	-0.207253	0.158482	0.168385	Field1:J24:1	mdoB	b4359	phosphoglycerol transferase I	Cell processes	Osmotic adaptation	AE000507	1790821
4267	715921	311109	0.216565	0.134547	0.175556	-1.60959	-0.206714	0.0578733	0.0343141	Field3:F12:1	yjiS	b4341	orf, hypothetical protein	Hypothetical, unclassified, unknown	Unknown	AE000504	1790798
3064	29082.9	13793.7	0.00945868	0.00587871	0.00766869	-1.60897	-0.206549	0.0165576	0.00842522	Field2:P22:4	ycgK	b1178	orf, hypothetical protein	Hypothetical, unclassified, unknown	Unknown	AE000216	1787426
2810	161296	76700.4	0.0516448	0.0321162	0.0418805	-1.60806	-0.206302	0.00183393	0.000519652	Field2:D8:2	rhsD	b0497	rhsD protein in rhs element	Hypothetical, unclassified, unknown	Transposon-related functions	AE000156	1786706
1517	519626	239881	0.160918	0.10021	0.130564	-1.6058	-0.205692	0.00675577	0.00238513	Field1:J20:4	phrB	b0708	deoxyribodipyrimidine photolyase (photoreactivation)	DNA replication, repair, restriction/modification	DNA - replication, repair, restriction/modification	AE000174	1786926
3296	74435.4	34816.4	0.0224078	0.0140082	0.018208	-1.59962	-0.204017	0.0835259	0.0690577	Field3:O7:3	ydiC	b1684	orf, hypothetical protein	Hypothetical, unclassified, unknown	Unknown	AE000263	1787974
682	280869	138999	0.0897425	0.0564236	0.073083	-1.59051	-0.201537	0.00831691	0.0216739	Field1:C4:4	glnH	b0811	periplasmic glutamine-binding protein; permease	Transport and binding proteins	Transport of small molecules: Amino acids, amines	AE000183	1787031
830	1.69623e+06	782801	0.529867	0.333491	0.431679	-1.58885	-0.201083	0.000195689	0.000200914	Field1:L15:1	livF	b3454	ATP-binding component of leucine transport	Transport and binding proteins	Transport of small molecules: Amino acids, amines	AE000421	1789863
1825	89097.4	43923.1	0.0270961	0.0170992	0.0220977	-1.58464	-0.199931	0.11474	0.135268	Field3:H6:2	trmA	b3965	tRNA (uracil-5-)-methyltransferase	Translation, post-translational modification	Aminoacyl tRNA synthetases, tRNA modification	AE000470	1790403
1565	79572.5	37233.9	0.0248447	0.0156985	0.0202716	-1.58262	-0.199376	0.00197763	0.000778013	Field2:I7:1	stpA	b2669	DNA-binding protein; H-NS-like protein; chaperone activity; RNA splicing?	Regulatory function	Basic proteins - synthesis, modification	AE000351	1789023
211	43014.2	21890.3	0.0141748	0.00897592	0.0115754	-1.5792	-0.198438	0.0523105	0.0308285	Field1:E5:3	b1314	b1314	putative transient receptor potential locus	Putative factors	Not classified	AE000229	1787573
1234	155639	73150.7	0.0488063	0.0309207	0.0398635	-1.57844	-0.198227	5.71279e-05	2.91347e-05	Field1:D22:1	katG	b3942	catalase; hydroperoxidase HPI(I)	Cell processes	Detoxification	AE000468	1790378
3819	79865.7	37539.7	0.0244736	0.0155136	0.0199936	-1.57756	-0.197985	0.0223676	0.00963859	Field3:E20:4	yqhE	b3012	orf, hypothetical protein	Hypothetical, unclassified, unknown	Unknown	AE000383	1789387
1435	152837	65347.9	0.048129	0.0305193	0.0393241	-1.57701	-0.197833	0.160524	0.168689	Field1:F24:3	hybA	b2996	hydrogenase-2 small subunit	Energy metabolism	Energy metabolism, carbon: Anaerobic respiration	AE000382	1789370
4219	17039.4	8146.58	0.00553499	0.00351987	0.00452743	-1.5725	-0.196591	0.015136	0.0140269	Field3:F23:4	ytfM	b4220	orf, hypothetical protein	Hypothetical, unclassified, unknown	Unknown	AE000493	1790666
1706	502668	250633	0.16534	0.105528	0.135434	-1.56679	-0.19501	0.060733	0.0452244	Field2:C19:2	rimJ	b1066	acetylation of N-terminal alanine of 30S ribosomal subunit protein S5	Translation, post-translational modification	Ribosomes - maturation and modification	AE000207	1787305
2802	165182	79693.5	0.0523984	0.0334854	0.0429419	-1.56481	-0.194462	2.06869e-06	2.26257e-07	Field2:D6:2	ylaC	b0458	orf, hypothetical protein	Hypothetical, unclassified, unknown	Unknown	AE000152	1786663
517	40789.3	19501.8	0.0127345	0.00814955	0.010442	-1.5626	-0.193849	0.00249656	0.00049654	Field1:I10:2	glgS	b3049	glycogen biosynthesis, rpoS dependent	Cell processes	Macromolecule synthesis, modification: Polysaccharides - (cytoplasmic)	AE000386	1789428
1166	35438	17652.5	0.0110397	0.00707011	0.00905489	-1.56146	-0.19353	0.0334412	0.0600555	Field1:L4:1	flhB	b1880	putative part of export apparatus for flagellar proteins	Cell processes	Not classified	AE000281	1788188
4174	45217.9	23582.1	0.0149968	0.00962346	0.0123101	-1.55835	-0.192666	0.0846492	0.0637461	Field3:L11:4	yjdB	b4114	orf, hypothetical protein	Hypothetical, unclassified, unknown	Unknown	AE000483	1790553
2818	193049	93119.4	0.0612006	0.0393725	0.0502866	-1.5544	-0.191563	2.04891e-06	2.61349e-06	Field2:D10:2	ybbZ	b0514	orf, hypothetical protein	Hypothetical, unclassified, unknown	Unknown	AE000157	1786724
3827	29242.1	14284.2	0.00945682	0.00608592	0.00777137	-1.55388	-0.191419	0.0100762	0.00370983	Field3:E22:4	ygiW	b3024	orf, hypothetical protein	Hypothetical, unclassified, unknown	Unknown	AE000384	1789401
1271	75503.9	36273.3	0.024008	0.0154576	0.0197328	-1.55315	-0.191213	0.000355381	0.00197237	Field1:N6:2	adhC	b0356	alcohol dehydrogenase class III; formaldehyde dehydrogenase, glutathione-dependent	Energy metabolism	Energy metabolism, carbon: Fermentation	AE000142	1786552
379	267872	123634	0.0820579	0.0528414	0.0674496	-1.55291	-0.191146	0.0246562	0.017901	Field1:E23:4	yi21_4	b2861	IS2 hypothetical protein	Phage, transposon, or plasmid	Transposon-related functions	AE000369	1789225
3682	75665	36626.8	0.0235714	0.015182	0.0193767	-1.55259	-0.191056	0.000796285	0.000501684	Field3:C10:3	b2636	b2636	orf, hypothetical protein	Hypothetical, unclassified, unknown	Unknown	AE000349	2367145
752	135217	58862.5	0.0407446	0.0262972	0.0335209	-1.54939	-0.19016	0.109747	0.109177	Field1:O20:4	gatB	b2093	galactitol-specific enzyme IIB of phosphotransferase system	Transport and binding proteins	Transport of small molecules: Carbohydrates, organic acids, alcohols	AE000298	1788409
2747	19659.9	9453.48	0.00603346	0.00391118	0.00497232	-1.54262	-0.188258	0.0341539	0.0233805	Field2:F16:1	ykgH	b0310	orf, hypothetical protein	Hypothetical, unclassified, unknown	Unknown	AE000138	1786502
516	15919.8	6752.15	0.00496868	0.00284188	0.00390528	-1.54219	-0.188138	0.00143867	0.000218803	Field1:G10:2	yqiH	b3047	putative membrane protein	putative membrane protein	Not classified	AE000386	1789426
1920	81350.6	40052.5	0.0263125	0.0171705	0.0217415	-1.53242	-0.185379	0.0130992	0.00736024	Field2:O23:4	pheA	b2599	chorismate mutase-P and prephenate dehydratase	Amino acid biosynthesis	Amino acid biosynthesis: Phenylalanine	AE000346	1788951
3045	270087	141523	0.0882092	0.0578657	0.0730375	-1.52438	-0.183093	0.0307012	0.0205707	Field2:J18:4	ymfO	b1151	orf, hypothetical protein	Hypothetical, unclassified, unknown	Unknown	AE000214	1787397
1162	24011.9	12053.4	0.00767273	0.0050335	0.00635311	-1.52433	-0.18308	0.000997603	0.000188641	Field1:D4:1	htpX	b1829	heat shock protein, integral membrane protein	Cell processes	Adaptations, atypical conditions	AE000277	1788133
3209	21978.6	10965.8	0.00692208	0.0045719	0.00574699	-1.51405	-0.18014	1.54816e-05	0.000107094	Field3:A11:2	ydeH	b1535	orf, hypothetical protein	Hypothetical, unclassified, unknown	Unknown	AE000251	1787816
2794	75239.9	37122.1	0.0237613	0.0157115	0.0197364	-1.51235	-0.179653	0.000292142	5.80748e-05	Field2:D4:2	ybaV	b0442	orf, hypothetical protein	Hypothetical, unclassified, unknown	Unknown	AE000150	1786646
1403	191073	88822.3	0.0575222	0.0380447	0.0477835	-1.51197	-0.179542	0.104398	0.0828457	Field1:F16:3	trxC	b2582	putative thioredoxin-like protein	Putative enzymes	Not classified	AE000344	1788936
2828	274223	136237	0.0877077	0.0580132	0.0728604	-1.51186	-0.179511	0.000565782	0.000263899	Field2:H12:2	ybcL	b0545	orf, hypothetical protein	Hypothetical, unclassified, unknown	Unknown	AE000160	1786757
3825	37370.8	18860.3	0.0122969	0.00814307	0.01022	-1.51011	-0.179007	0.0599699	0.0401101	Field3:A22:4	b3022	b3022	orf, hypothetical protein	Hypothetical, unclassified, unknown	Unknown	AE000384	1789399
1531	250968	104845	0.0785573	0.0520453	0.0653013	-1.5094	-0.178805	0.36604	0.243225	Field1:F24:4	hns	b1237	DNA-binding protein HLP-II (HU, BH2, HD, NS); pleiotropic regulator	Regulatory function	Basic proteins - synthesis, modification	AE000222	1787489
2110	39316.9	20309.5	0.0127289	0.0084513	0.0105901	-1.50615	-0.177868	0.0240477	0.0117115	Field2:K24:2	yajO	b0419	putative NAD(P)H-dependent xylose reductase	Putative enzymes	Not classified	AE000148	1786621
1542	233267	127205	0.0748181	0.049751	0.0622846	-1.50385	-0.177204	0.12778	0.167521	Field2:K1:1	topB	b1763	DNA topoisomerase III	DNA replication, repair, restriction/modification	DNA - replication, repair, restriction/modification	AE000271	1788061
27	38898.5	18695	0.0118489	0.0078905	0.0098697	-1.50167	-0.176574	0.0620906	0.0401502	Field1:E7:1	ycfN	b1106	putative beta-glucosidase (EC 3.2.1.21)	Putative enzymes	Not classified	AE000211	1787349
2491	366025	172259	0.107791	0.0718091	0.0898	-1.50108	-0.176403	0.227242	0.24555	Field2:F23:2	yeiA	b2147	putative oxidoreductase	Putative enzymes	Not classified	AE000303	1788469
56	123251	63888.3	0.0389768	0.0259828	0.0324798	-1.5001	-0.176121	0.010554	0.0232151	Field1:O13:1	eutJ	b2454	ethanolamine utilization; homolog of Salmonella gene	Carbon compound catabolism	Degradation of small molecules: Amines	AE000332	1788796
1713	306557	165017	0.0925021	0.0617367	0.0771194	-1.49833	-0.175608	0.313526	0.250279	Field2:A21:2	rpsV	b1480	30S ribosomal subunit protein S22	Putative cell structure	Ribosomal proteins - synthesis, modification	AE000245	1787755
1214	143904	68922.2	0.0445112	0.0297097	0.0371104	-1.49821	-0.175571	0.00848597	0.012325	Field1:L16:1	fic	b3361	induced in stationary phase, recognized by rpoS, affects cell division	Cell processes	Cell division	AE000412	1789761
1371	395638	202014	0.122569	0.0819119	0.102241	-1.49635	-0.175034	0.0162749	0.0293362	Field1:F8:3	napG	b2205	ferredoxin-type protein: electron transfer	Energy metabolism	Energy metabolism, carbon: Electron transport	AE000309	1788533
953	74982	37384.1	0.0238475	0.0160062	0.0199269	-1.48989	-0.173155	0.000590283	0.00180094	Field1:B23:2	ycjV	b1318	putative ATP-binding component of a transport system	Putative transport proteins	Not classified	AE000229	1787577
41	26950.9	13938.8	0.00857511	0.00575861	0.00716686	-1.48909	-0.172922	0.000853164	0.00300477	Field1:A11:1	gatR_2	b2090	split galactitol utilization operon repressor, fragment 2	Regulatory function	Degradation of small molecules: Carbon compounds	AE000298	1788406
1533	43737.6	19794.7	0.0142602	0.00959301	0.0119266	-1.48652	-0.17217	0.332056	0.248463	Field1:J24:4	rnb	b1286	RNase II, mRNA degradation	Transcription, RNA processing and degradation	Degradation of RNA	AE000226	1787542
749	1.34669e+06	633867	0.413423	0.278195	0.345809	-1.48609	-0.172045	0.0418108	0.0483022	Field1:I20:4	ftn	b1905	cytoplasmic ferritin (an iron storage protein)	Transport and binding proteins	Transport of small molecules: Cations	AE000284	1788216
2558	391759	199920	0.120557	0.081136	0.100847	-1.48586	-0.171979	0.0257886	0.0318429	Field2:L15:3	yqhC	b3010	putative ARAC-type regulatory protein	Putative regulatory proteins	Not classified	AE000383	1789385
679	67991.3	34428.2	0.0215846	0.0145409	0.0180628	-1.48441	-0.171554	0.000200301	2.98978e-05	Field1:M2:4	modC	b0765	ATP-binding component of molybdate transport	Transport and binding proteins	Transport of small molecules: Anions	AE000179	1786981
611	202596	108918	0.065008	0.0438238	0.0544159	-1.4834	-0.171257	0.0329381	0.0551417	Field1:E10:3	yfcU	b2338	putative outer membrane protein	putative membrane protein	Not classified	AE000322	1788679
3741	92395.4	48806.3	0.0294549	0.0198903	0.0246726	-1.48086	-0.170515	0.0122052	0.0247266	Field3:I24:3	yqcB	b2791	orf, hypothetical protein	Hypothetical, unclassified, unknown	Unknown	AE000363	1789155
2838	338310	172172	0.107618	0.0727154	0.0901668	-1.47999	-0.170259	4.83353e-05	1.17555e-05	Field2:L14:2	ybcW	b0559	orf, hypothetical protein	Hypothetical, unclassified, unknown	Unknown	AE000161	1786772
1680	227947	116373	0.0716186	0.0485433	0.0600809	-1.47536	-0.168897	1.59008e-05	5.52053e-05	Field2:O11:2	ykgM	b0296	putative ribosomal protein	Putative cell structure	Not classified	AE000137	2367109
4028	51859.8	27175.1	0.0167331	0.0113551	0.0140441	-1.47361	-0.168384	0.0134756	0.00586778	Field3:H23:2	bax	b3570	putative ATP-binding protein	Hypothetical, unclassified, unknown	Not classified	AE000434	1789994
1468	154564	79028.1	0.0464409	0.0315277	0.0389843	-1.47302	-0.168209	0.149654	0.144042	Field1:H8:4	fdoH	b3893	formate dehydrogenase-O, iron-sulfur subunit	Energy metabolism	Energy metabolism, carbon: Anaerobic respiration	AE000464	1790326
2819	147038	75578.6	0.0468744	0.0318445	0.0393595	-1.47198	-0.167901	0.000622692	0.000142215	Field2:F10:2	ylbA	b0515	orf, hypothetical protein	Hypothetical, unclassified, unknown	Unknown	AE000157	1786725
1608	77811.6	38575.6	0.0249829	0.0170217	0.0210023	-1.46771	-0.166639	0.0759066	0.108188	Field2:O17:1	hsdM	b4349	host modification; DNA methylase M	DNA replication, repair, restriction/modification	DNA - replication, repair, restriction/modification	AE000505	1790808
2845	312414	155983	0.0987556	0.0673175	0.0830365	-1.46701	-0.166434	0.00750265	0.0147379	Field2:J16:2	ybdJ	b0580	orf, hypothetical protein	Hypothetical, unclassified, unknown	Unknown	AE000163	1786794
4222	47486.2	22856.7	0.0146896	0.0100146	0.0123521	-1.46682	-0.166378	0.0272458	0.0433327	Field3:L23:4	yjfA	b4223	orf, hypothetical protein	Hypothetical, unclassified, unknown	Unknown	AE000493	1790669
2252	115068	59349.7	0.0364297	0.0248359	0.0306328	-1.46682	-0.166376	0.000118146	0.000440394	Field2:G12:4	glpK	b3926	glycerol kinase	Central intermediary metabolism	Central intermediary metabolism: Pool, multipurpose conversions	AE000467	1790361
78	161392	84747.1	0.0503833	0.0343755	0.0423794	-1.46568	-0.166038	0.0206727	0.0348256	Field1:K19:1	ygfF	b2902	putative oxidoreductase	Putative enzymes	Not classified	AE000373	2367175
1039	41166.6	20979.4	0.0124024	0.00846893	0.0104357	-1.46446	-0.165678	0.12286	0.110567	Field1:N19:3	yifK	b3795	putative amino acid/amine transport protein	Putative transport proteins	Not classified	AE000455	2367290
477	68088.2	28983.6	0.0208036	0.0142072	0.0175054	-1.46429	-0.165628	0.382069	0.262297	Field1:I24:1	fliG	b1939	flagellar biosynthesis, component of motor switching and energizing, enabling rotation and determining its direction	Cell processes	Surface structures	AE000286	1788249
743	96937.2	48931	0.0303492	0.0207664	0.0255578	-1.46145	-0.164785	0.000148594	0.000173086	Field1:M18:4	manX	b1817	PTS enzyme IIAB, mannose-specific	Transport and binding proteins	Transport of small molecules: Carbohydrates, organic acids, alcohols	AE000276	1788120
2879	127154	64638.7	0.0406576	0.0278396	0.0342486	-1.46042	-0.164478	0.00304328	0.00768141	Field2:N24:2	ybfF	b0686	orf, hypothetical protein	Hypothetical, unclassified, unknown	Unknown	AE000172	1786902
816	122202	64854.6	0.039389	0.027052	0.0332205	-1.45605	-0.163176	0.0101991	0.00439629	Field1:P11:1	hofH	b3329	putative general protein secretion protein	Putative transport proteins	Not classified	AE000409	1789726
395	85219	43032	0.0262919	0.0180626	0.0221773	-1.45559	-0.16304	0.0238216	0.0145661	Field1:E4:1	murE	b0085	meso-diaminopimelate-adding enzyme	Cell structure	Murein sacculus, peptidoglycan	AE000118	1786273
318	81176.6	42691.1	0.0244861	0.016824	0.0206551	-1.45542	-0.16299	0.173008	0.173555	Field1:K7:4	insA_3	b0275	IS1 protein InsA	Phage, transposon, or plasmid	Transposon-related functions	AE000135	1786471
1294	45716.2	24192.3	0.0145444	0.010007	0.0122757	-1.45342	-0.162391	0.000802368	0.00288227	Field1:L12:2	b0872	b0872	putative enzyme	Putative enzymes	Not classified	AE000189	1787098
2972	39369.9	19584.7	0.012205	0.00840424	0.0103046	-1.45225	-0.162041	0.0118485	0.010492	Field2:H24:3	yccJ	b1003	orf, hypothetical protein	Hypothetical, unclassified, unknown	Unknown	AE000202	1787238
702	53948.1	28085.5	0.016314	0.0112368	0.0137754	-1.45184	-0.161917	0.129942	0.128519	Field1:K8:4	msyB	b1051	acidic protein suppresses mutants lacking function of protein export	Cell processes	Protein, peptide secretion	AE000206	1787289
2763	243478	122213	0.073924	0.0509286	0.0624263	-1.45152	-0.161824	0.0930534	0.0778164	Field2:F20:1	yi21_1	b0360	IS2 hypothetical protein	Phage, transposon, or plasmid	Transposon-related functions	AE000143	1786557
3243	55908.8	28794.9	0.0173419	0.0119608	0.0146514	-1.44989	-0.161336	0.0059061	0.00246678	Field3:E19:2	b1586	b1586	orf, hypothetical protein	Hypothetical, unclassified, unknown	Unknown	AE000254	1787869
2015	936131	451637	0.299871	0.206997	0.253434	-1.44867	-0.16097	0.237319	0.255619	Field2:M24:1	purC	b2476	phosphoribosylaminoimidazole-succinocarboxamide synthetase = SAICAR synthetase	Nucleotide biosynthesis and metabolism	Purine ribonucleotide biosynthesis	AE000334	1788820
2846	143009	75498	0.0456672	0.0315561	0.0386117	-1.44717	-0.160521	0.000956682	0.000225041	Field2:L16:2	ybdK	b0581	orf, hypothetical protein	Hypothetical, unclassified, unknown	Unknown	AE000163	1786795
960	73409.3	37602	0.0233057	0.0161355	0.0197206	-1.44437	-0.15968	0.00393609	0.00835471	Field1:P23:2	b1452	b1452	putative receptor	Putative factors	Not classified	AE000242	1787724
798	74266.2	38678	0.0234699	0.0162794	0.0198747	-1.44169	-0.158873	0.00557735	0.00240446	Field1:L7:1	cmtB	b2934	PTS system, mannitol-specific enzyme II component, cryptic	Transport and binding proteins	Transport of small molecules: Carbohydrates, organic acids, alcohols	AE000376	1789302
1516	69509.7	36543.3	0.0220608	0.0153454	0.0187031	-1.43762	-0.157644	1.18445e-05	3.23531e-06	Field1:H20:4	ybfD	b0706	putative DNA ligase	Putative enzymes	Not classified	AE000174	1786924
364	21214	11274.5	0.00627321	0.00437056	0.00532189	-1.43533	-0.156953	0.314025	0.297036	Field1:G19:4	ogrK	b2082	prophage P2 ogr protein	Phage, transposon, or plasmid	Phage-related functions and prophages	AE000298	1788398
1069	20489.8	10647.4	0.00631139	0.00440198	0.00535668	-1.43376	-0.156478	0.0270161	0.0147081	Field1:J3:4	caiT	b0040	probable carnitine transporter	Putative transport proteins	Central intermediary metabolism: Pool, multipurpose conversions	AE000114	1786224
2682	51365	26648.1	0.0157452	0.0109942	0.0133697	-1.43214	-0.155986	0.0378041	0.0239283	Field2:D23:4	yadE	b0130	orf, hypothetical protein	Hypothetical, unclassified, unknown	Unknown	AE000122	1786322
982	185727	98403.9	0.0591142	0.0413478	0.050231	-1.42968	-0.155239	0.000296435	5.51861e-05	Field1:L5:3	yohG	b2138	putative channel/filament proteins	Hypothetical, unclassified, unknown	Not classified	AE000303	1788460
310	78232	43595.2	0.0242085	0.0169499	0.0205792	-1.42823	-0.154799	0.201101	0.200285	Field1:K5:4	insA_1	b0022	IS1 protein InsA	Phage, transposon, or plasmid	Transposon-related functions	AE000112	1786204
1250	16324.7	8423.34	0.00488739	0.0034235	0.00415545	-1.4276	-0.154606	0.172348	0.161938	Field1:D2:2	ycbF	b0944	putative chaperone	Putative factors	Not classified	AE000196	1787176
751	75626.9	38810.5	0.023582	0.0165397	0.0200608	-1.42578	-0.154054	0.0199018	0.0230296	Field1:M20:4	gatC	b2092	PTS system galactitol-specific enzyme IIC	Transport and binding proteins	Transport of small molecules: Carbohydrates, organic acids, alcohols	AE000298	1788408
3931	14844.9	7579.08	0.0046981	0.00329583	0.00399697	-1.42547	-0.153957	0.0348124	0.0662096	Field3:F23:1	yhdN	b3293	orf, hypothetical protein	Hypothetical, unclassified, unknown	Unknown	AE000407	1789688
862	438516	233031	0.143824	0.100983	0.122404	-1.42423	-0.15358	0.0698419	0.0555179	Field1:L23:1	glvC	b3683	PTS system, arbutin-like IIC component	Transport and binding proteins	Transport of small molecules: Carbohydrates, organic acids, alcohols	AE000445	1790117
3003	34490.1	17544.2	0.0102149	0.0071784	0.00869666	-1.42301	-0.153207	0.235672	0.253123	Field2:F8:4	yceI	b1056	orf, hypothetical protein	Hypothetical, unclassified, unknown	Unknown	AE000207	1787295
2857	66915.1	34404.4	0.0211175	0.0148485	0.017983	-1.4222	-0.15296	0.0121782	0.0197977	Field2:B20:2	crcB	b0624	orf, hypothetical protein	Hypothetical, unclassified, unknown	Unknown	AE000167	1786842
2875	54137.2	29126.5	0.0172808	0.0121843	0.0147325	-1.41828	-0.151763	0.00137019	0.00418594	Field2:F24:2	b0671	b0671	putative RNA	Hypothetical, unclassified, unknown	Not classified	AE000170	1786887
3340	56639.7	29140.8	0.0175471	0.012373	0.01496	-1.41818	-0.151732	0.0223881	0.00982838	Field3:G19:3	b1777	b1777	orf, hypothetical protein	Hypothetical, unclassified, unknown	Unknown	AE000272	1788076
861	16914.1	8946.52	0.00545144	0.00384731	0.00464937	-1.41695	-0.151354	0.0104634	0.00980504	Field1:J23:1	glvB	b3682	PTS system, arbutin-like IIB component	Transport and binding proteins	Transport of small molecules: Carbohydrates, organic acids, alcohols	AE000445	1790116
1993	97013.3	50208.3	0.0296148	0.0209009	0.0252579	-1.41692	-0.151344	0.061039	0.0491206	Field2:A20:1	purK	b0522	phosphoribosylaminoimidazole carboxylase = AIR carboxylase, CO(2)-fixing subunit	Nucleotide biosynthesis and metabolism	Purine ribonucleotide biosynthesis	AE000158	1786733
1358	20240.2	10648.1	0.00641189	0.0045276	0.00546975	-1.41618	-0.151118	0.00776169	0.00429854	Field1:L4:3	fruK	b2168	fructose-1-phosphate kinase	Central intermediary metabolism	Energy metabolism, carbon: Glycolysis	AE000306	1788493
3260	16926.4	8934.52	0.00543154	0.00384526	0.0046384	-1.41253	-0.149998	0.0073958	0.0102235	Field3:G23:2	b1628	b1628	orf, hypothetical protein	Hypothetical, unclassified, unknown	Unknown	AE000258	1787915
3811	148854	76931.4	0.0440478	0.0312193	0.0376336	-1.41092	-0.149502	0.256258	0.276169	Field3:E18:4	b2989	b2989	orf, hypothetical protein	Hypothetical, unclassified, unknown	Unknown	AE000382	1789363
1415	28890.5	15015.1	0.00843798	0.00598157	0.00720977	-1.41066	-0.149423	0.342726	0.393876	Field1:N18:3	hypC	b2728	pleiotrophic effects on 3 hydrogenase isozymes	Energy metabolism	Energy metabolism, carbon: Anaerobic respiration	AE000356	1789083
3054	15324	8075.03	0.00481997	0.00342307	0.00412152	-1.40808	-0.148628	0.000999711	0.000564799	Field2:L20:4	ycgZ	b1164	orf, hypothetical protein	Hypothetical, unclassified, unknown	Unknown	AE000215	1787411
4106	155191	80187.5	0.0485893	0.0345184	0.0415538	-1.40764	-0.148491	0.00537995	0.0119239	Field3:D19:3	yihA	b3865	orf, hypothetical protein	Hypothetical, unclassified, unknown	Unknown	AE000462	1790296
2236	41571.2	21675.3	0.0126475	0.00898733	0.0108174	-1.40726	-0.148374	0.0886055	0.0688104	Field2:G8:4	pckA	b3403	phosphoenolpyruvate carboxykinase	Central intermediary metabolism	Central intermediary metabolism: Gluconeogenesis	AE000416	1789807
3530	53348.4	28310.3	0.0159516	0.0113391	0.0136454	-1.40677	-0.148224	0.213672	0.213278	Field3:C20:1	yojH	b2210	orf, hypothetical protein	Hypothetical, unclassified, unknown	Unknown	AE000310	1788539
1522	236696	116444	0.0719707	0.0512341	0.0616024	-1.40474	-0.147597	0.123319	0.128559	Field1:D22:4	himD	b0912	integration host factor (IHF), beta subunit; site-specific recombination	DNA replication, repair, restriction/modification	DNA - replication, repair, restriction/modification	AE000193	1787141
2847	102434	54898.2	0.0323389	0.023025	0.027682	-1.40451	-0.147524	6.43059e-07	8.92303e-07	Field2:N16:2	ybdB	b0597	orf, hypothetical protein	Hypothetical, unclassified, unknown	Unknown	AE000165	1786813
2559	84110.5	45156.6	0.0264474	0.0189107	0.0226791	-1.39854	-0.145675	3.58577e-05	5.52125e-05	Field2:N15:3	yqhD	b3011	putative oxidoreductase	Putative enzymes	Not classified	AE000383	1789386
2789	89072.6	54288.2	0.0290132	0.0207461	0.0248797	-1.39849	-0.145658	0.304532	0.2537	Field2:J2:2	pgpA	b0418	phosphatidylglycerophosphatase	Fatty acid and phospholipid metabolism	Macromolecule synthesis, modification: Phospholipids	AE000148	1786620
1427	326659	166697	0.101404	0.0726014	0.0870029	-1.39673	-0.145112	0.035358	0.0494242	Field1:F22:3	pgk	b2926	phosphoglycerate kinase	Central intermediary metabolism	Energy metabolism, carbon: Glycolysis	AE000376	1789294
2681	90658.4	51553.6	0.0293491	0.0210183	0.0251837	-1.39636	-0.144998	0.0376067	0.049259	Field2:B23:4	yadH	b0128	orf, hypothetical protein	Hypothetical, unclassified, unknown	Unknown	AE000122	1786320
475	100598	54432.8	0.0299713	0.0214879	0.0257296	-1.3948	-0.144512	0.272228	0.26919	Field1:E24:1	fliE	b1937	flagellar biosynthesis; basal-body component, possibly at (MS-ring)-rod junction	Cell processes	Surface structures	AE000286	1788247
762	70880	37595.5	0.0224454	0.0160956	0.0192705	-1.39451	-0.14442	0.00747542	0.0118181	Field1:C24:4	fruB	b2169	PTS system, fructose-specific IIA/fpr component	Transport and binding proteins	Transport of small molecules: Carbohydrates, organic acids, alcohols	AE000306	1788494
3437	22321.5	11854.8	0.00704993	0.00507314	0.00606153	-1.38966	-0.142907	0.0017428	0.00464052	Field3:I19:4	yedV	b1968	putative 2-component sensor protein	Putative regulatory proteins	Not classified	AE000288	1788279
1093	31814.3	17509.1	0.0102781	0.00739781	0.00883795	-1.38934	-0.142809	0.02125	0.0123224	Field1:J9:4	sbmA	b0377	sensitivity to microcin B17, possibly envelop protein	Putative factors	Drug/analog sensitivity	AE000144	1786575
2820	172144	94784.5	0.0549749	0.0395928	0.0472838	-1.38851	-0.142548	0.00269292	0.000816864	Field2:H10:2	ylbE	b0519	orf, hypothetical protein	Hypothetical, unclassified, unknown	Unknown	AE000158	1786730
118	34025	18148.4	0.0102967	0.00742117	0.00885892	-1.38747	-0.142224	0.167598	0.132067	Field1:K5:2	malM	b4037	periplasmic protein of mal regulon	Carbon compound catabolism	Degradation of small molecules: Carbon compounds	AE000477	1790470
4226	18117.9	10248	0.00632243	0.0045635	0.00544296	-1.38544	-0.141586	0.486694	0.603273	Field3:D2:1	b4250	b4250	orf, hypothetical protein	Hypothetical, unclassified, unknown	Unknown	AE000496	1790699
1851	76435.5	40909.3	0.023212	0.0167559	0.019984	-1.3853	-0.141544	0.106134	0.0895259	Field2:E7:4	thrL	b0001	thr operon leader peptide	Amino acid biosynthesis	Amino acid biosynthesis: Threonine	AE000111	1786182
362	78770.8	43728.4	0.0239278	0.0173096	0.0206187	-1.38234	-0.140614	0.188516	0.189581	Field1:C19:4	insA_5	b1894	IS1 protein InsA	Phage, transposon, or plasmid	Transposon-related functions	AE000283	1788204
2380	48471.1	27174.6	0.0154565	0.0111943	0.0133254	-1.38075	-0.140115	0.00460667	0.0103358	Field2:H19:1	yabF	b0046	putative NAD(P)H oxidoreductase	Putative enzymes	Not classified	AE000115	1786231
1306	483034	250252	0.145043	0.105144	0.125094	-1.37947	-0.139713	0.175947	0.17389	Field1:D16:2	appC	b0978	probable third cytochrome oxidase, subunit I	Putative enzymes	Energy metabolism, carbon: Electron transport	AE000199	1787212
2296	33174.3	18541	0.0107807	0.00781744	0.00929908	-1.37906	-0.139584	0.0457641	0.0335148	Field2:O22:4	entB	b0595	2,3-dihydro-2,3-dihydroxybenzoate synthetase, isochroismatase	Biosynthesis of cofactors, prosthetic groups and carriers	Biosynthesis of cofactors, carriers: Enterochelin	AE000165	1786811
925	16453.4	8906.1	0.00519216	0.00376902	0.00448059	-1.37759	-0.139119	1.91212e-05	8.11403e-05	Field1:J15:2	ybaT	b0486	putative amino acid/amine transport protein	Putative transport proteins	Not classified	AE000155	1786694
838	311003	169543	0.0994346	0.0722327	0.0858336	-1.37659	-0.138804	0.00437319	0.00491486	Field1:L17:1	nikC	b3478	transport of nickel, membrane protein	Transport and binding proteins	Transport of small molecules: Cations	AE000423	1789889
689	155753	80955.2	0.0487749	0.0354558	0.0421153	-1.37565	-0.138509	0.0501612	0.0703654	Field1:A6:4	potH	b0856	putrescine transport protein; permease	Transport and binding proteins	Transport of small molecules: Amino acids, amines	AE000187	1787080
3913	23598	12564.5	0.00730927	0.00532699	0.00631813	-1.37212	-0.137392	0.0681322	0.0512867	Field3:B19:1	yhcO	b3239	orf, hypothetical protein	Hypothetical, unclassified, unknown	Unknown	AE000403	1789635
283	74269.3	37524.3	0.0227446	0.0165917	0.0196681	-1.37084	-0.136986	0.118913	0.127615	Field1:E23:3	yicM	b3662	putative transport protein	Putative transport proteins	Not classified	AE000444	1790095
948	79688.8	41960	0.0251678	0.0183676	0.0217677	-1.37023	-0.136793	0.0563487	0.0724188	Field1:H21:2	yccA	b0970	putative carrier/transport protein	Putative transport proteins	Not classified	AE000199	1787205
3549	139301	78926.5	0.0443282	0.0323896	0.0383589	-1.36859	-0.136274	0.0193144	0.0349443	Field3:I24:1	elaB	b2266	orf, hypothetical protein	Hypothetical, unclassified, unknown	Unknown	AE000316	1788601
2832	116464	64673.6	0.0375071	0.0274059	0.0324565	-1.36858	-0.13627	0.0140736	0.00751603	Field2:P12:2	rus	b0550	endodeoxyribonuclease RUS (Holliday junction resolvase)	DNA replication, repair, restriction/modification	Degradation of DNA	AE000160	1786762
2381	179389	103586	0.0575045	0.0420204	0.0497625	-1.36849	-0.136242	0.0437422	0.0610309	Field2:J19:1	yadF	b0126	putative carbonic anhdrase (EC 4.2.1.1)	Putative enzymes	Not classified	AE000122	1786318
3635	22910.7	13175.5	0.00759563	0.0055571	0.00657636	-1.36683	-0.135716	0.155337	0.146821	Field3:E22:2	b2504	b2504	orf, hypothetical protein	Hypothetical, unclassified, unknown	Unknown	AE000337	1788851
788	34657.1	18586.7	0.010908	0.00798398	0.00944597	-1.36623	-0.135524	0.00626562	0.0126745	Field1:H5:1	proW	b2678	high-affinity transport system for glycine betaine and proline	Transport and binding proteins	Transport of small molecules: Amino acids, amines	AE000352	1789033
809	173232	100466	0.055978	0.0410011	0.0484895	-1.36528	-0.135222	0.036144	0.0446093	Field1:B11:1	secG	b3175	protein export - membrane protein	Transport and binding proteins	Protein, peptide secretion	AE000398	1789565
786	53365.5	29632.7	0.0169877	0.0124511	0.0147194	-1.36435	-0.134927	0.000455404	0.000123159	Field1:D5:1	gabP	b2663	transport permease protein of gamma-aminobutyrate	Transport and binding proteins	Transport of small molecules: Carbohydrates, organic acids, alcohols	AE000351	1789017
416	31872.7	17527.6	0.0100873	0.00739355	0.00874042	-1.36434	-0.134922	0.000144931	0.000436689	Field1:O8:1	crl	b0240	transcriptional regulator of cryptic csgA gene for curli surface fibers	Regulatory function	Surface structures	AE000132	1786435
2010	54217	29807.7	0.0170698	0.0125191	0.0147945	-1.3635	-0.134654	0.00483168	0.00262498	Field2:C24:1	dcd	b2065	2'-deoxycytidine 5'-triphosphate deaminase	Nucleotide biosynthesis and metabolism	2'-Deoxyribonucleotide metabolism	AE000296	1788379
3454	25852.9	13835	0.00810413	0.00595313	0.00702863	-1.36132	-0.133961	0.00810196	0.0140372	Field3:K23:4	b1998	b1998	orf, hypothetical protein	Hypothetical, unclassified, unknown	Unknown	AE000291	1788307
359	325395	186079	0.104359	0.0766965	0.0905278	-1.36068	-0.133755	0.00694407	0.00926306	Field1:M17:4	nohA	b1548	homolog of Qin prophage packaging protein NU1	Phage, transposon, or plasmid	Phage-related functions and prophages	AE000252	1787830
789	110113	64442.2	0.0366998	0.027027	0.0318634	-1.35789	-0.132866	0.190531	0.193095	Field1:J5:1	srlA	b2702	PTS system, glucitol/sorbitol-specific IIC component, one of two	Transport and binding proteins	Transport of small molecules: Carbohydrates, organic acids, alcohols	AE000354	1789054
1419	76746.1	43201.5	0.0247234	0.0182548	0.0214891	-1.35435	-0.131732	0.0207897	0.0120822	Field1:F20:3	ygbE	b2749	putative cytochrome oxidase subunit	Putative enzymes	Not classified	AE000358	1789106
1323	495106	279959	0.156683	0.115775	0.136229	-1.35333	-0.131404	0.00634736	0.010901	Field1:F20:2	adhE	b1241	CoA-linked acetaldehyde dehydrogenase and iron-dependent alcohol dehydrogenase; pyruvate-formate-lyase deactivase	Energy metabolism	Energy metabolism, carbon: Fermentation	AE000222	1787493
576	35559.2	18651.6	0.0110842	0.00819412	0.00963915	-1.3527	-0.131201	0.0730179	0.0924893	Field1:O24:2	slt	b4392	soluble lytic murein transglycosylase	Cell structure	Murein sacculus, peptidoglycan	AE000509	1790853
906	53442.6	28701.6	0.0164619	0.0121702	0.0143161	-1.35264	-0.131183	0.0637158	0.0645725	Field1:D11:2	fecC	b4289	citrate-dependent iron(III) transport protein, cytosolic	Transport and binding proteins	Transport of small molecules: Cations	AE000499	1790741
2283	193256	107383	0.0620848	0.0459439	0.0540144	-1.35132	-0.130757	0.0639642	0.063828	Field2:E20:4	panB	b0134	3-methyl-2-oxobutanoate hydroxymethyltransferase	Biosynthesis of cofactors, prosthetic groups and carriers	Biosynthesis of cofactors, carriers: Pantothenate	AE000122	1786326
852	500883	267258	0.157182	0.116344	0.136763	-1.35102	-0.130661	0.0412694	0.0568626	Field1:H21:1	mtlA	b3599	PTS system, mannitol-specific enzyme IIABC components	Transport and binding proteins	Transport of small molecules: Carbohydrates, organic acids, alcohols	AE000438	1790027
2268	17865	10077.5	0.00579005	0.00429564	0.00504284	-1.34789	-0.129654	0.0354178	0.0233227	Field2:G16:4	phnG	b4101	phosphonate metabolism	Central intermediary metabolism	Central intermediary metabolism: Phosphorus compounds	AE000482	1790539
561	92716.4	49425.2	0.029139	0.0216321	0.0253855	-1.34703	-0.129376	0.0610006	0.0790864	Field1:A22:2	wecG	b3794	probable UDP-N-acetyl-D-mannosaminuronic acid transferase; synthesis of enterobacterial common antigen (ECA)	Central intermediary metabolism	Central intermediary metabolism: Sugar-nucleotide biosynthesis, conversions	AE000455	2367289
2878	42132.7	24152.8	0.0135842	0.0100947	0.0118395	-1.34568	-0.12894	0.0219522	0.0135891	Field2:L24:2	ybfE	b0685	orf, hypothetical protein	Hypothetical, unclassified, unknown	Unknown	AE000172	1786901
818	29993.1	16831.6	0.00944076	0.00701903	0.00822989	-1.34502	-0.12873	0.000131587	0.000391917	Field1:D13:1	bfr	b3336	bacterioferrin, an iron storage homoprotein	Transport and binding proteins	Transport of small molecules: Cations	AE000409	1789733
868	23601.9	12856.2	0.0073621	0.00548025	0.00642118	-1.34339	-0.128201	0.0047315	0.00495694	Field1:H1:2	pstS	b3728	high-affinity phosphate-specific transport system; periplasmic phosphate-binding protein	Transport and binding proteins	Transport of small molecules: Anions	AE000449	2367271
3387	72812.9	42345.8	0.0231719	0.017254	0.020213	-1.34298	-0.128071	0.0333215	0.0495422	Field3:E7:4	yebF	b1847	orf, hypothetical protein	Hypothetical, unclassified, unknown	Unknown	AE000278	1788152
1137	199586	106081	0.0590308	0.044025	0.0515279	-1.34085	-0.127379	0.324432	0.380448	Field1:B21:4	minE	b1174	cell division topological specificity factor, reverses MinC inhibition of ftsZ ring formation	Cell processes	Cell division	AE000216	1787422
3529	69090.6	38769.6	0.0214702	0.0160261	0.0187482	-1.3397	-0.127009	0.101736	0.0673235	Field3:A20:1	napD	b2207	orf, hypothetical protein	Hypothetical, unclassified, unknown	Unknown	AE000309	1788535
3943	23953.5	14899.9	0.00816939	0.00609808	0.00713373	-1.33966	-0.126996	0.34354	0.420753	Field3:N1:2	yheN	b3345	orf, hypothetical protein	Hypothetical, unclassified, unknown	Unknown	AE000410	1789743
48	56747.8	31293	0.0175897	0.0131303	0.01536	-1.33962	-0.126983	0.0184942	0.0112526	Field1:O11:1	fruA	b2167	PTS system, fructose-specific transport protein	Regulatory function	Degradation of small molecules: Carbon compounds	AE000306	1788492
2815	170914	96332.7	0.0543502	0.0405859	0.0474681	-1.33914	-0.126826	0.00115503	0.000521412	Field2:N8:2	b0502	b0502	orf, hypothetical protein	Hypothetical, unclassified, unknown	Unknown	AE000156	1786711
3046	47048.4	27132.5	0.0144864	0.0108181	0.0126522	-1.3391	-0.126812	0.157484	0.162716	Field2:L18:4	b1152	b1152	orf, hypothetical protein	Hypothetical, unclassified, unknown	Unknown	AE000214	1787398
2378	62809.4	34557.4	0.0191753	0.014326	0.0167506	-1.3385	-0.126617	0.110638	0.0830408	Field2:D19:1	nadR	b4390	probable nadAB transcriptional regulator	Regulatory function	Biosynthesis of cofactors, carriers: Pyridine nucleotide	AE000509	1790851
1486	623678	357847	0.195569	0.146152	0.17086	-1.33812	-0.126495	0.0296405	0.0436942	Field1:L12:4	nrfE	b4074	formate-dependent nitrite reductase; possible assembly function	Energy metabolism	Energy metabolism, carbon: Anaerobic respiration	AE000481	1790511
914	182096	105200	0.0568005	0.0424706	0.0496356	-1.33741	-0.126264	0.0748752	0.0943152	Field1:D13:2	yabK	b0067	putative transport system permease protein	Putative transport proteins	Not classified	AE000117	1786254
835	408006	231807	0.128806	0.0963794	0.112592	-1.33644	-0.12595	0.00084612	0.00141257	Field1:F17:1	livJ	b3460	high-affinity amino acid transport system; periplasmic binding protein	Transport and binding proteins	Transport of small molecules: Amino acids, amines	AE000422	1789870
1279	51466.1	30059.8	0.0168238	0.0126005	0.0147121	-1.33517	-0.125538	0.0886715	0.0729488	Field1:N8:2	citD	b0617	citrate lyase acyl carrier protein (gamma chain)	Central intermediary metabolism	Central intermediary metabolism: Pool, multipurpose conversions	AE000166	1786834
2059	32376.2	18113.5	0.0102767	0.00770364	0.00899015	-1.334	-0.125156	0.00153779	0.00320684	Field2:E12:2	b1409	b1409	putative phosphatidate cytidiltransferase	Putative enzymes	Central intermediary metabolism: Nucleotide interconversions	AE000238	1787677
3163	35441.6	19697.1	0.0112268	0.00841993	0.00982336	-1.33336	-0.124947	0.00372272	0.00862923	Field3:E23:1	b1432	b1432	putative virulence protein	Putative factors	Not classified	AE000240	1787702
3884	55956.1	30610.1	0.0174431	0.0130951	0.0152691	-1.33204	-0.124516	0.00497663	0.00647459	Field3:H11:1	yhbQ	b3155	orf, hypothetical protein	Hypothetical, unclassified, unknown	Unknown	AE000396	1789545
2086	129715	75432.9	0.0408991	0.0307285	0.0358138	-1.33098	-0.124172	0.0436875	0.0593821	Field2:K18:2	psd	b4160	phosphatidylserine decarboxylase; phospholipid synthesis	Fatty acid and phospholipid metabolism	Macromolecule synthesis, modification: Phospholipids	AE000488	1790604
731	52373.5	28966	0.0160836	0.0121016	0.0140926	-1.32904	-0.123539	0.0698055	0.0541186	Field1:E16:4	b1484	b1484	putative ATP-binding component of a transport system	Putative transport proteins	Not classified	AE000245	1787759
1081	28330.6	16084.6	0.0089111	0.00670609	0.00780859	-1.32881	-0.123462	0.000737902	0.00225168	Field1:B7:4	yadK	b0136	putative fimbrial protein	Hypothetical, unclassified, unknown	Not classified	AE000123	1786329
3227	105781	59500.9	0.0340991	0.0256776	0.0298884	-1.32797	-0.123188	0.0346285	0.0372148	Field3:E15:2	b1560	b1560	orf, hypothetical protein	Hypothetical, unclassified, unknown	Unknown	AE000253	1787843
2669	17733.1	10379.3	0.00570238	0.00429506	0.00499872	-1.32766	-0.123086	0.0197699	0.0133978	Field2:J19:4	yabO	b0058	orf, hypothetical protein	Hypothetical, unclassified, unknown	Unknown	AE000116	1786244
4275	139014	77562.2	0.0437942	0.0329872	0.0383907	-1.32761	-0.123071	0.000659492	0.00183592	Field3:F14:1	fhuF	b4367	orf, hypothetical protein	Hypothetical, unclassified, unknown	Unknown	AE000507	1790829
1161	27547.8	16183.5	0.00883218	0.006658	0.00774509	-1.32655	-0.122724	0.0140208	0.0192102	Field1:B4:1	b1828	b1828	putative transport protein	Putative transport proteins	Not classified	AE000277	1788132
832	215461	127011	0.0663918	0.0500718	0.0582318	-1.32593	-0.122521	0.226597	0.217437	Field1:P15:1	livM	b3456	high-affinity branched-chain amino acid transport	Transport and binding proteins	Transport of small molecules: Amino acids, amines	AE000421	1789865
90	15729.9	8888.88	0.00507711	0.00383132	0.00445421	-1.32516	-0.122269	0.0310006	0.0346839	Field1:C23:1	agaZ	b3132	putative tagatose 6-phosphate kinase 2	Putative enzymes	Not classified	AE000394	1789520
3984	295084	177377	0.0946484	0.0715425	0.0830954	-1.32297	-0.121549	0.109384	0.127838	Field3:P11:2	yhhK	b3459	orf, hypothetical protein	Hypothetical, unclassified, unknown	Unknown	AE000422	1789869
393	46583.4	28138.4	0.0145043	0.0109787	0.0127415	-1.32113	-0.120947	0.281025	0.246714	Field1:A4:1	insA_7	b4294	IS1 protein InsA	Phage, transposon, or plasmid	Transposon-related functions	AE000500	1790747
3066	95485.9	55392.6	0.0305389	0.0231207	0.0268298	-1.32085	-0.120853	0.00679208	0.00313815	Field2:D24:4	ycgN	b1181	orf, hypothetical protein	Hypothetical, unclassified, unknown	Unknown	AE000216	1787429
804	30499.6	17822.2	0.00932416	0.00705981	0.00819198	-1.32074	-0.120816	0.225	0.217765	Field1:H9:1	exbD	b3005	uptake of enterochelin; tonB-dependent uptake of B colicins	Transport and binding proteins	Transport of small molecules: Cations	AE000383	1789380
2814	172643	101493	0.055769	0.042226	0.0489975	-1.32073	-0.120813	0.0346553	0.0247688	Field2:L8:2	b0501	b0501	orf, hypothetical protein	Hypothetical, unclassified, unknown	Unknown	AE000156	1786710
3621	243386	138294	0.0764033	0.0578632	0.0671333	-1.32041	-0.120709	0.000402183	0.000135295	Field3:I18:2	b2459	b2459	orf, hypothetical protein	Hypothetical, unclassified, unknown	Unknown	AE000332	1788801
2808	76819.7	44396.6	0.0245047	0.0185675	0.0215361	-1.31976	-0.120495	0.00305327	0.00149299	Field2:P6:2	ybaQ	b0483	orf, hypothetical protein	Hypothetical, unclassified, unknown	Unknown	AE000154	1786690
2255	91514.1	54224.7	0.0287143	0.0217612	0.0252377	-1.31952	-0.120416	0.120369	0.134142	Field2:M12:4	aceB	b4014	malate synthase A	Central intermediary metabolism	Central intermediary metabolism: Glyoxylate bypass	AE000474	1790444
3831	62974.1	35652.9	0.0198191	0.0150201	0.0174196	-1.31951	-0.120412	0.000943895	0.000387325	Field3:M22:4	yqiE	b3034	orf, hypothetical protein	Hypothetical, unclassified, unknown	Unknown	AE000385	1789412
1392	72715.7	42291.8	0.0226708	0.0171865	0.0199287	-1.3191	-0.120278	0.0559033	0.072453	Field1:P12:3	narQ	b2469	sensor for nitrate reductase system, protein histidine kinase (acts on NarP and narL)	Regulatory function	Energy metabolism, carbon: Anaerobic respiration	AE000333	1788812
3406	35228.8	21371.4	0.0117223	0.00889188	0.0103071	-1.31831	-0.120018	0.210092	0.217264	Field3:K11:4	yecI	b1902	ferritin-like protein	Putative transport proteins	Transport of small molecules: Cations	AE000283	1788212
1491	72963	39661	0.0220106	0.0167021	0.0193563	-1.31783	-0.119861	0.185986	0.187053	Field1:F14:4	rpiR	b4089	transcriptional repressor of rpiB expression	Regulatory function	Central intermediary metabolism: Non-oxidative branch, pentose pathway	AE000482	1790527
4027	23767.5	13683	0.00767199	0.00582288	0.00674743	-1.31756	-0.11977	0.0241022	0.0166784	Field3:F23:2	yiaB	b3563	orf, hypothetical protein	Hypothetical, unclassified, unknown	Unknown	AE000433	1789986
2426	23052.4	13473.4	0.00743878	0.00564884	0.00654381	-1.31687	-0.119542	0.0279201	0.0174604	Field2:D7:2	solA	b1059	sarcosine oxidase-like protein	Putative enzymes	Not classified	AE000207	1787298
2116	38818.7	22616.2	0.0122418	0.00929707	0.0107695	-1.31674	-0.1195	0.0194851	0.0332922	Field2:G2:3	gip	b0508	glyoxylate-induced protein	Central intermediary metabolism	Not classified	AE000157	1786718
490	54312.5	32567.7	0.0168106	0.012767	0.0147888	-1.31672	-0.119495	0.265431	0.240383	Field1:C4:2	wcaA	b2059	putative regulator	Putative regulatory proteins	Not classified	AE000295	1788372
3130	31700.9	17704	0.00989183	0.00751275	0.00870229	-1.31667	-0.119478	0.00531742	0.00312682	Field3:C15:1	b1365	b1365	orf, hypothetical protein	Hypothetical, unclassified, unknown	Unknown	AE000233	1787628
1303	218138	129406	0.0678608	0.051597	0.0597289	-1.31521	-0.118995	0.174768	0.171623	Field1:N14:2	hyaD	b0975	processing of HyaA and HyaB proteins	Energy metabolism	Energy metabolism, carbon: Aerobic respiration	AE000199	1787209
2277	44834.5	26702.6	0.0141459	0.0107574	0.0124517	-1.315	-0.118925	0.105433	0.121146	Field2:I18:4	folA	b0048	dihydrofolate reductase type I; trimethoprim resistance	Biosynthesis of cofactors, prosthetic groups and carriers	Biosynthesis of cofactors, carriers: Folic acid	AE000115	1786233
785	24468.9	13785.1	0.00773866	0.00588731	0.00681299	-1.31447	-0.118749	0.0130917	0.01751	Field1:B5:1	ffh	b2610	GTP-binding export factor binds to signal sequence, GTP and RNA	Transport and binding proteins	Protein, peptide secretion	AE000347	1788963
2874	35361.1	20376.1	0.0112472	0.00855708	0.00990213	-1.31437	-0.118718	0.00179565	0.00100905	Field2:D24:2	b0669	b0669	putative RNA	Hypothetical, unclassified, unknown	Not classified	AE000170	1786886
821	23736.8	13968.9	0.00738437	0.0056186	0.00650148	-1.31427	-0.118685	0.112695	0.128403	Field1:J13:1	feoA	b3408	ferrous iron transport protein A	Transport and binding proteins	Transport of small molecules: Cations	AE000416	1789812
1104	44365.7	25591.8	0.0140908	0.0107392	0.012415	-1.31209	-0.117962	5.37559e-05	3.27032e-05	Field1:P11:4	sfmF	b0534	putative fimbrial-like protein	Putative cell structure	Not classified	AE000159	1786746
4221	53893.9	30401	0.0169949	0.0129581	0.0149765	-1.31152	-0.117775	0.0049127	0.00851139	Field3:J23:4	ytfP	b4222	orf, hypothetical protein	Hypothetical, unclassified, unknown	Unknown	AE000493	1790668
2848	117628	68970.6	0.0376658	0.028726	0.0331959	-1.31121	-0.117672	0.0088179	0.00551513	Field2:P16:2	cstA	b0598	carbon starvation protein	Cell processes	Global regulatory functions	AE000165	1786814
2206	15321.3	9088.29	0.00487631	0.00371908	0.00429769	-1.31116	-0.117656	0.0447159	0.0484114	Field2:K24:3	ygcM	b2765	putative 6-pyruvoyl tetrahydrobiopterin synthase	Putative enzymes	Not classified	AE000360	1789124
2803	123431	71260.5	0.0389322	0.0297074	0.0343198	-1.31052	-0.117445	0.000417421	0.00108912	Field2:F6:2	ylaD	b0459	putative transferase	Putative enzymes	Not classified	AE000152	1786664
2478	52538.1	31561.2	0.0169127	0.0129061	0.0149094	-1.31045	-0.117419	0.0399537	0.0483744	Field2:L19:2	yefJ	b2031	putative creatinase (EC 3.5.-)	Putative enzymes	Not classified	AE000294	1788343
512	372747	204268	0.114521	0.0873918	0.100957	-1.31044	-0.117416	0.0712119	0.0543472	Field1:O8:2	b2865	b2865	putative lipoprotein	Putative cell structure	Not classified	AE000369	1789228
209	50399.5	29139	0.0161341	0.0123199	0.014227	-1.3096	-0.117138	0.00535505	0.00255643	Field1:A5:3	b1201	b1201	putative sensor-type regulator	Putative regulatory proteins	Not classified	AE000218	1787451
1450	106832	63530.1	0.0342581	0.0261704	0.0302142	-1.30904	-0.116954	0.012854	0.0170133	Field1:D4:4	glpD	b3426	sn-glycerol-3-phosphate dehydrogenase (aerobic)	Energy metabolism	Energy metabolism, carbon: Aerobic respiration	AE000418	2367226
826	180319	103242	0.0563142	0.0430273	0.0496708	-1.3088	-0.116873	0.00221676	0.00128313	Field1:D15:1	ugpC	b3450	ATP-binding component of sn-glycerol 3-phosphate transport system	Transport and binding proteins	Transport of small molecules: Carbohydrates, organic acids, alcohols	AE000421	1789859
1944	51944.9	29576.7	0.0163415	0.0124899	0.0144157	-1.30838	-0.116734	4.27485e-05	7.04582e-05	Field2:O6:1	ilvB	b3671	acetolactate synthase I,valine-sensitive, large subunit	Amino acid biosynthesis	Amino acid biosynthesis: Isoleucine, Valine	AE000444	1790104
2416	39082.3	24534.7	0.0126938	0.00970484	0.0111993	-1.30799	-0.116604	0.273584	0.290624	Field2:P3:2	ybjU	b0870	putative arylsulfatase	Putative enzymes	Not classified	AE000188	1787095
1367	1.60238e+06	868073	0.495732	0.379338	0.437535	-1.30683	-0.116221	0.0839142	0.096378	Field1:N6:3	ccmA	b2201	ATP binding protein of heme exporter A	Transport and binding proteins	Protein, peptide secretion	AE000309	1788529
2795	105277	61632.8	0.033288	0.0254756	0.0293818	-1.30666	-0.116163	0.00828278	0.0139705	Field2:F4:2	ybaW	b0443	orf, hypothetical protein	Hypothetical, unclassified, unknown	Unknown	AE000150	1786647
4245	80476.2	44829.6	0.0251033	0.0192146	0.0221589	-1.30648	-0.116101	0.00788841	0.011417	Field3:J6:1	yi91b	b4283	IS911 hypothetical protein (IS911B)	Phage, transposon, or plasmid	Transposon-related functions	AE000499	1790735
2752	109825	62612.6	0.0349047	0.0267268	0.0308157	-1.30598	-0.115937	0.00485412	0.00938371	Field2:P16:1	yahG	b0321	orf, hypothetical protein	Hypothetical, unclassified, unknown	Unknown	AE000139	1786514
524	112951	65825.9	0.0363157	0.0278192	0.0320675	-1.30542	-0.11575	0.0419049	0.0250501	Field1:G12:2	nanT	b3224	sialic acid transporter	Transport and binding proteins	Murein sacculus, peptidoglycan	AE000401	1789618
1366	326489	182059	0.104232	0.0798557	0.0920439	-1.30526	-0.115696	0.105055	0.117264	Field1:L6:3	ccmB	b2200	heme exporter protein B, cytochrome c-type biogenesis protein	Transport and binding proteins	Protein, peptide secretion	AE000309	1788528
1487	159716	96112.3	0.0501323	0.0384393	0.0442858	-1.30419	-0.115341	0.154682	0.161804	Field1:N12:4	nrfF	b4075	part of formate-dependent nitrite reductase complex	Energy metabolism	Energy metabolism, carbon: Anaerobic respiration	AE000481	1790512
952	106865	63481.5	0.0340816	0.0261641	0.0301229	-1.30261	-0.114814	0.00999282	0.0169501	Field1:P21:2	ycjP	b1312	putative transport system permease protein	Putative transport proteins	Not classified	AE000229	1787571
2574	28193.2	16728	0.00873521	0.00670973	0.00772247	-1.30187	-0.114569	0.146381	0.159594	Field2:L19:3	yhcJ	b3223	putative enzyme	Putative enzymes	Not classified	AE000401	1789617
282	157744	87244.3	0.0496963	0.0381945	0.0439454	-1.30114	-0.114324	0.0921153	0.109524	Field1:C23:3	yiaU	b3585	putative transcriptional regulator LYSR-type	Putative regulatory proteins	Not classified	AE000436	1790011
3451	127454	72531.7	0.0402451	0.0309514	0.0355983	-1.30027	-0.114033	0.0085341	0.012476	Field3:E23:4	b1995	b1995	orf, hypothetical protein	Hypothetical, unclassified, unknown	Unknown	AE000291	1788304
817	16230.4	9312.92	0.0051877	0.00399246	0.00459008	-1.29937	-0.113734	0.00821287	0.0125581	Field1:B13:1	pshM	b3334	putative general secretion	Putative transport proteins	Not classified	AE000409	1789731
3055	13776.9	6636.76	0.00418628	0.00279161	0.00348894	-1.29935	-0.113725	0.082207	0.0484608	Field2:N20:4	ymgA	b1165	orf, hypothetical protein	Hypothetical, unclassified, unknown	Unknown	AE000215	1787412
1231	67544.7	37918.6	0.020863	0.0160574	0.0184602	-1.29928	-0.113701	0.0393922	0.0297393	Field1:N20:1	sodA	b3908	superoxide dismutase, manganese	Cell processes	Detoxification	AE000465	1790342
160	61059.2	35346	0.0186632	0.0143677	0.0165155	-1.29897	-0.113598	0.132589	0.130581	Field1:O15:2	envZ	b3404	protein histidine kinase/phosphatase sensor for OmpR, modulates expression of ompF and ompC	Regulatory function	Global regulatory functions	AE000416	1789808
4215	157468	96817.3	0.0507347	0.0390615	0.0448981	-1.29884	-0.113557	0.112018	0.125507	Field3:N21:4	ytfH	b4212	orf, hypothetical protein	Hypothetical, unclassified, unknown	Unknown	AE000492	1790657
4123	52576	30174.9	0.016779	0.0129254	0.0148522	-1.29814	-0.113323	0.00737002	0.0124964	Field3:F23:3	yiiQ	b3920	orf, hypothetical protein	Hypothetical, unclassified, unknown	Unknown	AE000466	1790354
2830	401230	233064	0.126287	0.0973243	0.111806	-1.29759	-0.113138	0.000251675	0.000477996	Field2:L12:2	ninE	b0548	similar to phage 82 and lambda proteins	Phage, transposon, or plasmid	Phage-related functions and prophages	AE000160	1786760
195	51159	29902.7	0.0159878	0.012322	0.0141549	-1.2975	-0.113109	0.0113751	0.0180381	Field1:E1:3	ylcA	b0571	putative 2-component transcriptional regulator	Putative regulatory proteins	Not classified	AE000162	1786784
316	70629.5	43131.4	0.0216715	0.0167062	0.0191889	-1.29721	-0.113011	0.364743	0.298296	Field1:G7:4	insA_2	b0265	IS1 protein InsA	Phage, transposon, or plasmid	Transposon-related functions	AE000134	1786460
1636	23174.2	13635.7	0.00717601	0.0055358	0.00635591	-1.29629	-0.112703	0.13234	0.166531	Field2:G1:2	evgA	b2369	putative positive transcription regulator (sensor EvgS)	Putative regulatory proteins	Not classified	AE000325	1788712
831	66500.8	38357.9	0.0212419	0.0163882	0.018815	-1.29618	-0.112664	0.00676211	0.0101681	Field1:N15:1	livG	b3455	ATP-binding component of high-affinity branched-chain amino acid transport system	Transport and binding proteins	Transport of small molecules: Amino acids, amines	AE000421	1789864
319	14911.3	8692.05	0.00473136	0.00365126	0.00419131	-1.29582	-0.112543	0.000894101	0.00103195	Field1:M7:4	intF	b0281	putative phage integrase	Phage, transposon, or plasmid	Not classified	AE000136	2367104
158	44233.3	25735.8	0.013954	0.0107709	0.0123625	-1.29552	-0.112445	0.0001485	0.000209321	Field1:K15:2	sspA	b3229	regulator of transcription; stringent starvation protein A	Regulatory function	Global regulatory functions	AE000402	1789624
469	48200.8	26708.5	0.0150754	0.0116426	0.013359	-1.29484	-0.112218	0.0866848	0.11055	Field1:I22:1	flhD	b1892	regulator of flagellar biosynthesis, acting on class 2 operons; transcriptional initiation factor?	Regulatory function	Surface structures	AE000283	1788202
1029	49645.7	30160.6	0.0148002	0.0114378	0.013119	-1.29397	-0.111924	0.510401	0.3806	Field1:J17:3	yiaO	b3579	putative solute-binding transport protein	Putative transport proteins	Not classified	AE000435	1790004
934	14525.9	8417.6	0.0045613	0.00352531	0.0040433	-1.29387	-0.111892	0.00131925	0.000526691	Field1:L17:2	ybdA	b0591	putative transport	Putative transport proteins	Not classified	AE000164	1786806
380	471336	246676	0.144515	0.111761	0.128138	-1.29307	-0.111623	0.396229	0.388037	Field1:G23:4	trs5_9	b2982	IS5 transposase	Phage, transposon, or plasmid	Transposon-related functions	AE000381	1789355
4206	18716.2	10938.3	0.00592584	0.00458379	0.00525481	-1.29278	-0.111525	0.000151102	5.02786e-05	Field3:L19:4	sgaH	b4196	probable hexulose-6-phosphate synthase	Putative enzymes	Central intermediary metabolism: Pool, multipurpose conversions	AE000491	1790640
3616	79654.3	47655.9	0.0257116	0.0198899	0.0228008	-1.29269	-0.111496	0.0344696	0.0253483	Field3:O16:2	b2449	b2449	orf, hypothetical protein	Hypothetical, unclassified, unknown	Unknown	AE000332	1788791
2877	17771.2	10232.3	0.00562126	0.00434859	0.00498492	-1.29266	-0.111485	0.000724402	0.00176407	Field2:J24:2	ybfN	b0682	orf, hypothetical protein	Hypothetical, unclassified, unknown	Unknown	AE000172	1786898
2176	25623	14981.3	0.00814254	0.00631693	0.00722974	-1.289	-0.110253	0.00085084	0.000330205	Field2:O16:3	b2379	b2379	putative aminotransferase	Putative enzymes	Not classified	AE000326	1788722
1710	390147	230182	0.126084	0.0978658	0.111975	-1.28834	-0.11003	0.0391225	0.0275256	Field2:K19:2	prfA	b1211	peptide chain release factor RF-1	Translation, post-translational modification	Proteins - translation and modification	AE000219	1787462
1050	21847.8	12302.4	0.00672857	0.00522339	0.00597598	-1.28816	-0.10997	0.0556293	0.0417891	Field1:D23:3	yjeM	b4156	putative transport	Putative transport proteins	Not classified	AE000488	1790600
849	66734	37811	0.02074	0.0161142	0.0184271	-1.28706	-0.1096	0.0154144	0.0137732	Field1:B21:1	xylF	b3566	xylose binding protein transport system	Transport and binding proteins	Transport of small molecules: Carbohydrates, organic acids, alcohols	AE000434	1789990
2807	153545	89985.5	0.0486927	0.0378382	0.0432655	-1.28687	-0.109534	0.000100176	3.91262e-05	Field2:N6:2	ybaK	b0481	orf, hypothetical protein	Hypothetical, unclassified, unknown	Unknown	AE000154	1786688
3869	30333.6	18223.7	0.00975366	0.00758409	0.00866887	-1.28607	-0.109264	0.0230554	0.0143748	Field3:J7:1	yhaR	b3113	orf, hypothetical protein	Hypothetical, unclassified, unknown	Unknown	AE000393	1789501
102	29285.3	16981.1	0.00907991	0.00706257	0.00807124	-1.28564	-0.109119	0.0240343	0.0151538	Field1:K1:2	lyxK	b3580	L-xylulose kinase, cryptic	Carbon compound catabolism	Degradation of small molecules: Carbon compounds	AE000435	1790005
2854	40086.1	23384	0.0127302	0.00990398	0.0113171	-1.28536	-0.109025	0.00160468	0.00326306	Field2:L18:2	ybdU	b0614	orf, hypothetical protein	Hypothetical, unclassified, unknown	Unknown	AE000166	1786831
2410	19199.9	11497	0.00617184	0.00480173	0.00548679	-1.28534	-0.109017	0.0195204	0.0131075	Field2:D3:2	yliI	b0837	putative dehydrogenase	Putative enzymes	Not classified	AE000186	1787060
935	82671.5	47405.5	0.0255176	0.019854	0.0226858	-1.28526	-0.108991	0.0504047	0.0390468	Field1:N17:2	ybeJ	b0655	putative periplasmic binding transport protein	Putative transport proteins	Not classified	AE000170	1786876
1866	154621	90136.6	0.0495729	0.0385732	0.0440731	-1.28516	-0.108958	0.0110648	0.0125005	Field2:C11:4	proB	b0242	gamma-glutamate kinase	Amino acid biosynthesis	Amino acid biosynthesis: Proline	AE000132	1786437
1049	26408.1	15031	0.00823887	0.00641211	0.00732549	-1.28489	-0.108867	0.00996399	0.0137489	Field1:B23:3	yjeH	b4141	putative transport	Putative transport proteins	Not classified	AE000487	1790584
3151	85508.1	51046.6	0.0270464	0.0210525	0.0240494	-1.28471	-0.108807	0.0196517	0.0272864	Field3:M19:1	yi21_2	b1403	IS2 hypothetical protein	Phage, transposon, or plasmid	Transposon-related functions	AE000237	1787670
3012	77124	45814.9	0.0231657	0.0180401	0.0206029	-1.28413	-0.108608	0.367564	0.341291	Field2:H10:4	yceF	b1087	orf, hypothetical protein	Hypothetical, unclassified, unknown	Unknown	AE000209	1787328
687	30329	17229.6	0.00938401	0.00731079	0.0083474	-1.28358	-0.108425	0.0372006	0.0256848	Field1:M4:4	potF	b0854	periplasmic putrescine-binding protein; permease protein	Transport and binding proteins	Transport of small molecules: Amino acids, amines	AE000187	1787078
3068	31504.1	18549.1	0.0100193	0.00780598	0.00891265	-1.28354	-0.108411	0.00251303	0.00102196	Field2:H24:4	ycgB	b1188	putative sporulation protein	Putative factors	Not classified	AE000217	1787437
2303	71285.1	42144.3	0.0230919	0.0179935	0.0205427	-1.28335	-0.108345	0.0517849	0.0395953	Field2:M24:4	bioB	b0775	biotin synthesis, sulfur insertion?	Biosynthesis of cofactors, prosthetic groups and carriers	Biosynthesis of cofactors, carriers: Biotin	AE000180	1786992
2501	17252.7	10708.9	0.00549379	0.00428137	0.00488758	-1.28318	-0.108289	0.191379	0.193652	Field2:J1:3	b2290	b2290	putative aminotransferase	Putative enzymes	Not classified	AE000318	1788627
2686	48750.9	28046.2	0.0150817	0.0117721	0.0134269	-1.28115	-0.107598	0.152962	0.141413	Field2:L23:4	yadS	b0157	orf, hypothetical protein	Hypothetical, unclassified, unknown	Unknown	AE000125	1786352
346	99433.3	59053.2	0.0312638	0.0244076	0.0278357	-1.2809	-0.107517	0.00905196	0.0149878	Field1:C15:4	pspB	b1305	phage shock protein	Phage, transposon, or plasmid	Phage-related functions and prophages	AE000228	1787563
894	62999.8	37656.6	0.0193854	0.0151419	0.0172636	-1.28025	-0.107295	0.191294	0.190524	Field1:L7:2	phnD	b4105	periplasmic binding protein component of Pn transporter	Transport and binding proteins	Transport of small molecules: Anions	AE000482	1790543
1141	23550.9	13748.5	0.00737721	0.00576572	0.00657146	-1.2795	-0.107039	0.00413282	0.00218797	Field1:J21:4	osmB	b1283	osmotically inducible lipoprotein	Cell processes	Osmotic adaptation	AE000226	1787539
3965	69176.4	43975.8	0.0219842	0.0171943	0.0195893	-1.27858	-0.106727	0.325209	0.271923	Field3:J7:2	yrfE	b3397	orf, hypothetical protein	Hypothetical, unclassified, unknown	Unknown	AE000415	1789800
800	1.68979e+06	957850	0.520218	0.406965	0.463592	-1.27829	-0.106628	0.0668027	0.0514644	Field1:P7:1	nupG	b2964	transport of nucleosides, permease protein	Transport and binding proteins	Transport of small molecules: Nucleosides, purines, pyrimidines	AE000379	1789336
1341	62067.1	31494.6	0.0198006	0.0154958	0.0176482	-1.27781	-0.106466	0.583784	0.32265	Field1:J24:2	b1588	b1588	putative oxidoreductase, major subunit	Putative enzymes	Not classified	AE000254	1787871
2855	70358.3	42710.4	0.0223393	0.0174862	0.0199127	-1.27754	-0.106374	0.0441761	0.0576116	Field2:N18:2	dcuC	b0621	transport of dicarboxylates	Transport and binding proteins	Transport of small molecules: Carbohydrates, organic acids, alcohols	AE000167	1786839
3959	60505.6	37361	0.0192181	0.0150508	0.0171345	-1.27688	-0.106151	0.157617	0.155997	Field3:N5:2	yhfY	b3382	orf, hypothetical protein	Hypothetical, unclassified, unknown	Unknown	AE000414	1789784
95	47456.9	27228	0.015242	0.0119391	0.0135906	-1.27664	-0.106069	0.123436	0.133959	Field1:M23:1	malT	b3418	positive regulator of mal regulon	Regulatory function	Degradation of small molecules: Carbon compounds	AE000418	2367223
1381	63850.1	38809.9	0.02044	0.0160119	0.0182259	-1.27655	-0.106039	0.016377	0.020167	Field1:J10:3	nuoJ	b2280	NADH dehydrogenase I chain J	Energy metabolism	Energy metabolism, carbon: Aerobic respiration	AE000317	1788616
801	413299	251110	0.130123	0.101941	0.116032	-1.27646	-0.106006	0.0910689	0.107305	Field1:B9:1	yghD	b2968	putative secretion pathway protein	Putative transport proteins	Not classified	AE000379	1789339
2799	111324	67142.8	0.0355529	0.0278895	0.0317212	-1.27478	-0.105434	0.00559788	0.00681931	Field2:N4:2	ybaZ	b0454	orf, hypothetical protein	Hypothetical, unclassified, unknown	Unknown	AE000151	1786659
2880	19976.9	11946.8	0.00637154	0.00499827	0.0056849	-1.27475	-0.105425	0.0014159	0.000698935	Field3:L8:2	ybfG	b0690	orf, hypothetical protein	Hypothetical, unclassified, unknown	Unknown	AE000172	1786906
2535	1.03334e+06	596649	0.326286	0.256242	0.291264	-1.27335	-0.104948	0.0251237	0.0330759	Field2:N9:3	ygeT	b2867	putative dehydrogenase	Putative enzymes	Not classified	AE000370	1789231
2801	58558.6	34778.5	0.0185	0.0145357	0.0165179	-1.27273	-0.104736	0.00241276	0.00380356	Field2:B6:2	ylaB	b0457	orf, hypothetical protein	Hypothetical, unclassified, unknown	Unknown	AE000152	1786662
600	46036.5	27143.2	0.0147163	0.0115646	0.0131405	-1.27253	-0.10467	0.00510091	0.00603396	Field1:O6:3	yciF	b1258	putative structural proteins	Putative cell structure	Not classified	AE000224	1787512
312	56236.5	32468.7	0.0172901	0.013588	0.0154391	-1.27245	-0.10464	0.0797512	0.06696	Field1:O5:4	tra8_1	b0256	IS30 transposase	Phage, transposon, or plasmid	Transposon-related functions	AE000133	1786450
145	22844.6	14045.3	0.00725869	0.00570464	0.00648166	-1.27242	-0.10463	0.0918815	0.103987	Field1:A13:2	osmE	b1739	activator of ntrL gene	Regulatory function	Global regulatory functions	AE000269	1788035
70	13556	8000.06	0.00422023	0.0033179	0.00376907	-1.27196	-0.104472	0.0335363	0.0351275	Field1:K17:1	fucA	b2800	L-fuculose-1-phosphate aldolase	Carbon compound catabolism	Degradation of small molecules: Carbon compounds	AE000363	1789164
2821	208106	122455	0.0664445	0.0522385	0.0593415	-1.27194	-0.104468	0.00434983	0.00587269	Field2:J10:2	ybbF	b0524	orf, hypothetical protein	Hypothetical, unclassified, unknown	Unknown	AE000158	1786735
834	73980.7	43385.3	0.0229685	0.0180753	0.0205219	-1.27071	-0.104047	0.020122	0.0128485	Field1:D17:1	livK	b3458	high-affinity leucine-specific transport system; periplasmic binding protein	Transport and binding proteins	Transport of small molecules: Amino acids, amines	AE000421	1789867
648	27239.1	15950.3	0.00822479	0.00647379	0.00734929	-1.27047	-0.103966	0.252366	0.256451	Field1:O18:3	brnQ	b0401	branched chain amino acid transport system II carrier protein	Transport and binding proteins	Transport of small molecules: Amino acids, amines	AE000146	1786601
2527	16509.8	9793.58	0.00524464	0.00412934	0.00468699	-1.27009	-0.103835	0.000453726	0.000184882	Field2:N7:3	ygaP	b2668	orf, hypothetical protein	Hypothetical, unclassified, unknown	Unknown	AE000351	1789022
2164	274187	165496	0.0871434	0.0686478	0.0778956	-1.26943	-0.103608	0.0189147	0.0239158	Field2:G14:3	rfbB	b2041	dTDP-glucose 4,6 dehydratase	Central intermediary metabolism	Central intermediary metabolism: Sugar-nucleotide biosynthesis, conversions	AE000294	1788353
652	40984.4	24606.5	0.0130621	0.0102961	0.0116791	-1.26864	-0.103338	0.00118432	0.000535961	Field1:G20:3	mdlA	b0448	ATP-binding component of a transport system	Putative transport proteins	Not classified	AE000151	1786653
270	148580	83469.8	0.0457909	0.0361115	0.0409512	-1.26804	-0.103134	0.116649	0.107307	Field1:K19:3	yhdM	b3292	putative transcriptional regulator	Putative regulatory proteins	Not classified	AE000407	1789687
4044	85384.4	50204.6	0.0267416	0.0211245	0.0239331	-1.2659	-0.102401	0.0013149	0.00141158	Field3:H3:3	htrL	b3618	involved in lipopolysaccharide biosynthesis	Hypothetical, unclassified, unknown	Not classified	AE000440	1790048
706	77128.6	45621	0.0245745	0.019413	0.0219938	-1.26588	-0.102392	0.00182219	0.00250279	Field1:C10:4	potC	b1124	spermidine/putrescine transport system permease	Transport and binding proteins	Transport of small molecules: Amino acids, amines	AE000212	1787368
2118	26426.2	16729.7	0.00863232	0.00682075	0.00772653	-1.2656	-0.102296	0.169618	0.16193	Field2:K2:3	ylbC	b0517	putative malate dehydrogenase (EC 1.1.1.37)	Putative enzymes	Not classified	AE000157	1786727
3546	23198.3	13762.7	0.00747607	0.00591089	0.00669348	-1.2648	-0.102021	0.0431923	0.0429762	Field3:C24:1	yfaO	b2251	orf, hypothetical protein	Hypothetical, unclassified, unknown	Unknown	AE000315	1788585
2764	18400.7	10606	0.00569411	0.00450331	0.00509871	-1.26443	-0.101895	0.0464509	0.0386045	Field2:H20:1	b0362	b0362	orf, hypothetical protein	Hypothetical, unclassified, unknown	Unknown	AE000143	1786559
184	474570	299358	0.160798	0.127253	0.144025	-1.26361	-0.101614	0.418396	0.512855	Field1:O21:2	ykgD	b0305	putative ARAC-type regulatory protein	Putative regulatory proteins	Not classified	AE000137	1786496
1240	264982	166265	0.0876199	0.0693886	0.0785043	-1.26274	-0.101315	0.218083	0.22722	Field1:P22:1	mopA	b4143	GroEL, chaperone Hsp60, peptide-dependent ATPase, heat shock protein	Cell processes	Chaperones	AE000487	1790586
2907	15416.1	9351.81	0.00489487	0.00387697	0.00438592	-1.26255	-0.101249	0.00487766	0.00891761	Field2:F8:3	ybiJ	b0802	orf, hypothetical protein	Hypothetical, unclassified, unknown	Unknown	AE000182	1787021
1288	846495	482537	0.263818	0.209081	0.23645	-1.2618	-0.10099	0.059148	0.072913	Field1:P10:2	sucC	b0728	succinyl-CoA synthetase, beta subunit	Central intermediary metabolism	Energy metabolism, carbon: TCA cycle	AE000176	1786948
17	20603.2	12819	0.00661032	0.00524049	0.00592541	-1.26139	-0.100851	0.0631129	0.0745034	Field1:A5:1	araJ	b0396	involved in either transport or processing of arabinose polymers	Transport and binding proteins	Degradation of small molecules: Carbon compounds	AE000145	1786595
3383	14330.9	8668.08	0.00451894	0.00358262	0.00405078	-1.26135	-0.100836	0.0272589	0.0355824	Field3:M5:4	b1841	b1841	orf, hypothetical protein	Hypothetical, unclassified, unknown	Unknown	AE000278	1788146
2805	280573	172043	0.088091	0.0698413	0.0789662	-1.2613	-0.100819	0.101459	0.115676	Field2:J6:2	ybaM	b0466	orf, hypothetical protein	Hypothetical, unclassified, unknown	Unknown	AE000153	1786672
189	34986.9	19758.3	0.0109559	0.00868637	0.00982114	-1.26128	-0.10081	0.160153	0.176814	Field1:I23:2	thiL	b0417	thiamin-monophosphate kinase	Biosynthesis of cofactors, prosthetic groups and carriers	Biosynthesis of cofactors, carriers: Thiamin	AE000148	1786619
2433	25908.4	15089.7	0.00800052	0.00634669	0.00717361	-1.26058	-0.100571	0.0586147	0.0477486	Field2:B9:2	b1199	b1199	putative dihydroxyacetone kinase (EC 2.7.1.2)	Putative enzymes	Not classified	AE000218	1787449
2080	163598	93787.4	0.0520367	0.0412807	0.0466587	-1.26056	-0.100562	0.155917	0.16262	Field2:O16:2	fadB	b3846	4-enzyme protein: 3-hydroxyacyl-CoA dehydrogenase; 3-hydroxybutyryl-CoA epimerase; delta(3)-cis-delta(2)-trans-enoyl-CoA isomerase; enoyl-CoA hydratase	Fatty acid and phospholipid metabolism	Degradation of small molecules: Fatty acids	AE000460	1790281
3597	931988	563614	0.29779	0.236247	0.267018	-1.26051	-0.100545	0.0193045	0.0117012	Field3:I12:2	b2392	b2392	putative transport system permease	Putative transport proteins	Not classified	AE000327	1788736
229	16073.5	9991.92	0.00512946	0.00407003	0.00459974	-1.2603	-0.100474	0.0875646	0.0982369	Field1:I9:3	nac	b1988	nitrogen assimilation control protein	Regulatory function	Central intermediary metabolism	AE000290	1788297
3002	12735.6	6361.6	0.00405913	0.00268975	0.00337444	-1.25988	-0.100329	0.000563592	0.000122353	Field2:D8:4	yceA	b1055	orf, hypothetical protein	Hypothetical, unclassified, unknown	Unknown	AE000207	1787294
3838	49768	29409.9	0.0157651	0.0125144	0.0141398	-1.25975	-0.100286	0.0025226	0.00451083	Field3:K24:4	ygiF	b3054	orf, hypothetical protein	Hypothetical, unclassified, unknown	Unknown	AE000387	1789434
2790	81768.5	51538.5	0.0261779	0.0207833	0.0234806	-1.25956	-0.10022	0.155219	0.169428	Field2:L2:2	yajK	b0423	putative oxidoreductase	Putative enzymes	Not classified	AE000148	1786625
4247	77482.3	45685.6	0.0242791	0.019277	0.0217781	-1.25948	-0.100193	0.00206163	0.00103997	Field3:N6:1	yjhU	b4295	orf, hypothetical protein	Hypothetical, unclassified, unknown	Unknown	AE000500	1790748
926	46331	27283.4	0.0146209	0.0116091	0.013115	-1.25944	-0.100177	0.00298841	0.00468681	Field1:L15:2	ybbL	b0490	putative ATP-binding component of a transport system	Putative transport proteins	Not classified	AE000155	1786698
2900	320273	189901	0.0954395	0.0758044	0.0856219	-1.25902	-0.100034	0.396388	0.413549	Field2:H6:3	ybhN	b0788	orf, hypothetical protein	Hypothetical, unclassified, unknown	Unknown	AE000181	1787006
1936	649337	391086	0.205172	0.162997	0.184085	-1.25875	-0.0999388	0.00257508	0.00385074	Field2:O4:1	argD	b3359	acetylornithine delta-aminotransferase	Amino acid biosynthesis	Amino acid biosynthesis: Arginine	AE000412	1789759
1454	256706	150666	0.080438	0.0639077	0.0721729	-1.25866	-0.0999078	0.00257444	0.00202724	Field1:L4:4	lldD	b3605	L-lactate dehydrogenase	Energy metabolism	Energy metabolism, carbon: Aerobic respiration	AE000438	1790033
1243	42091.6	23946.9	0.0133218	0.010588	0.0119549	-1.2582	-0.0997497	0.18947	0.187165	Field1:F24:1	yjiY	b4354	putative carbon starvation protein	Hypothetical, unclassified, unknown	Not classified	AE000506	1790814
1270	1.62286e+06	968328	0.51179	0.406829	0.459309	-1.258	-0.0996797	0.0495989	0.039282	Field1:L6:2	yahN	b0328	putative cytochrome subunit of dehydrogenase	Putative enzymes	Not classified	AE000140	1786522
1140	161822	93856.2	0.0506709	0.0402799	0.0454754	-1.25797	-0.0996698	0.017585	0.0255135	Field1:H21:4	treA	b1197	trehalase, periplasmic	Cell processes	Osmotic adaptation	AE000218	1787447
281	56181.3	32504.2	0.0174255	0.0138579	0.0156417	-1.25744	-0.0994881	0.0325318	0.0257356	Field1:A23:3	yiaJ	b3574	putative regulator	Putative regulatory proteins	Not classified	AE000435	1789999
2811	161942	96634.3	0.0506512	0.0402938	0.0454725	-1.25705	-0.099352	0.00333415	0.00223579	Field2:F8:2	ybbC	b0498	orf, hypothetical protein	Hypothetical, unclassified, unknown	Unknown	AE000156	1786707
754	29592	17480.7	0.0093715	0.00745603	0.00841376	-1.2569	-0.0993014	0.00561965	0.009992	Field1:C22:4	molR_1	b2115	molybdate metabolism regulator, first fragment	Regulatory function	Biosynthesis of cofactors, carriers: Molybdopterin	AE000300	1788433
3624	229166	134280	0.0731248	0.058276	0.0657004	-1.2548	-0.0985751	0.0832988	0.0964909	Field3:O18:2	b2462	b2462	orf, hypothetical protein	Hypothetical, unclassified, unknown	Unknown	AE000332	1788804
547	29294.1	17282.2	0.00921591	0.00735821	0.00828706	-1.25247	-0.0977663	0.0049481	0.00791849	Field1:E18:2	rfaZ	b3624	lipopolysaccharide core biosynthesis	Cell structure	Macromolecule metabolism: Lipopolysaccharide	AE000440	1790054
3753	25305.7	15488.1	0.00807957	0.00645123	0.0072654	-1.25241	-0.0977457	0.0109068	0.0112855	Field3:A4:4	b2833	b2833	orf, hypothetical protein	Hypothetical, unclassified, unknown	Unknown	AE000367	1789198
2364	46085.7	27659.8	0.0144694	0.0115545	0.0130119	-1.25228	-0.0976999	0.00164993	0.00171448	Field2:H15:1	mobA	b3857	molybdopterin ---> molybdopterin-guanine dinucleotide, protein Ar	Biosynthesis of cofactors, prosthetic groups and carriers	Biosynthesis of cofactors, carriers: Molybdopterin	AE000461	1790288
2800	36062.7	22097.4	0.0115681	0.0092431	0.0104056	-1.25154	-0.0974442	0.0221921	0.0165079	Field2:P4:2	ybaA	b0456	orf, hypothetical protein	Hypothetical, unclassified, unknown	Unknown	AE000152	1786661
681	44701.3	26671.5	0.0143206	0.0114438	0.0128822	-1.25139	-0.0973921	0.0294715	0.0328497	Field1:A4:4	glnP	b0810	glutamine high-affinity transport system; membrane component	Transport and binding proteins	Transport of small molecules: Amino acids, amines	AE000183	1787030
1755	16749.3	10216.8	0.00530349	0.00424027	0.00477188	-1.25074	-0.0971685	0.00742003	0.0096574	Field2:E7:3	ygjD	b3064	putative O-sialoglycoprotein endopeptidase	Putative enzymes	Not classified	AE000388	1789445
3579	137356	86428	0.0448445	0.035915	0.0403798	-1.24863	-0.0964334	0.130337	0.119006	Field3:E8:2	yfdO	b2358	orf, hypothetical protein	Hypothetical, unclassified, unknown	Unknown	AE000324	1788700
946	33516.4	20198.8	0.0107145	0.00858724	0.00965085	-1.24772	-0.096117	0.0111196	0.00858692	Field1:D21:2	ycbM	b0934	putative transport system permease protein	Putative transport proteins	Not classified	AE000195	1787165
3356	17315.7	10141.8	0.0054724	0.00438909	0.00493074	-1.24682	-0.0958038	0.0650582	0.0788209	Field3:G23:3	yeaQ	b1795	orf, hypothetical protein	Hypothetical, unclassified, unknown	Unknown	AE000274	1788096
3779	33626.2	20739.7	0.0107384	0.00861267	0.00967554	-1.24682	-0.0958025	0.00712638	0.00783191	Field3:E10:4	yqfB	b2900	orf, hypothetical protein	Hypothetical, unclassified, unknown	Unknown	AE000373	1789267
259	29404	17396.5	0.0091591	0.00734632	0.00825271	-1.24676	-0.0957827	0.120189	0.128921	Field1:E17:3	ygeK	b2855	putative 2-component transcriptional regulator	Putative regulatory proteins	Not classified	AE000369	1789219
1364	12449.2	7681.47	0.0040152	0.0031975	0.00360635	-1.24625	-0.0956041	0.0535463	0.038085	Field1:H6:3	ccmD	b2198	heme exporter protein C	Transport and binding proteins	Protein, peptide secretion	AE000309	1788526
778	49870.4	30332.7	0.0154238	0.0123989	0.0139114	-1.24397	-0.0948086	0.0930489	0.0990891	Field1:D3:1	cysW	b2423	sulfate transport system permease W protein	Transport and binding proteins	Transport of small molecules: Anions	AE000329	1788762
2864	152760	90136	0.0490784	0.0394689	0.0442736	-1.24347	-0.0946349	0.151284	0.15734	Field2:P20:2	ybeN	b0639	orf, hypothetical protein	Hypothetical, unclassified, unknown	Unknown	AE000168	1786858
1669	104165	59942.5	0.0318353	0.0256045	0.0287199	-1.24335	-0.0945933	0.174793	0.171846	Field2:I9:2	rpsT	b0023	30S ribosomal subunit protein S20	Translation, post-translational modification	Ribosomal proteins - synthesis, modification	AE000113	1786206
3336	264928	170947	0.084739	0.068163	0.076451	-1.24318	-0.0945347	0.254891	0.238903	Field3:O17:3	ydjB	b1768	orf, hypothetical protein	Hypothetical, unclassified, unknown	Unknown	AE000271	1788066
3208	80477.1	50430.6	0.0265183	0.0213335	0.0239259	-1.24304	-0.0944836	0.217608	0.22684	Field3:O9:2	ydeF	b1534	putative transport protein	Putative transport proteins	Not classified	AE000251	1787815
796	25036.1	15135.7	0.00794273	0.00639377	0.00716825	-1.24226	-0.0942126	0.000193131	0.000307284	Field1:H7:1	araE	b2841	low-affinity L-arabinose transport system proton symport protein	Transport and binding proteins	Transport of small molecules: Carbohydrates, organic acids, alcohols	AE000368	1789207
3506	404488	239343	0.125905	0.101354	0.11363	-1.24223	-0.0942022	0.020332	0.0130842	Field3:C14:1	yehU	b2126	putative 2-component sensor protein	Putative regulatory proteins	Not classified	AE000301	1788446
2806	166752	104316	0.0533865	0.0429936	0.0481901	-1.24173	-0.0940275	0.0262993	0.0328266	Field2:L6:2	ybaB	b0471	orf, hypothetical protein	Hypothetical, unclassified, unknown	Unknown	AE000153	1786677
3453	44448.3	27538.5	0.0139789	0.0112584	0.0126187	-1.24164	-0.0939968	0.0692989	0.0839333	Field3:I23:4	yi21_3	b1997	IS2 hypothetical protein	Phage, transposon, or plasmid	Transposon-related functions	AE000291	1788306
4274	23778.4	13982.4	0.0074654	0.00601342	0.00673941	-1.24146	-0.0939312	0.0384448	0.0474473	Field3:D14:1	yjjB	b4363	orf, hypothetical protein	Hypothetical, unclassified, unknown	Unknown	AE000507	1790825
1186	26270.6	16396.8	0.00841204	0.0067767	0.00759437	-1.24132	-0.0938834	0.0222993	0.025666	Field1:D10:1	bcr	b2182	bicyclomycin resistance protein; transmembrane protein	Cell processes	Drug/analog sensitivity	AE000308	1788509
660	32162.8	18903.2	0.0102002	0.00821837	0.00920929	-1.24115	-0.0938241	0.105948	0.119424	Field1:G22:3	fepE	b0587	ferric enterobactin (enterochelin) transport	Transport and binding proteins	Transport of small molecules: Cations	AE000164	1786802
3644	53980.3	33244.8	0.0174805	0.0140858	0.0157832	-1.241	-0.0937721	0.0722243	0.0592563	Field3:G24:2	b2531	b2531	orf, hypothetical protein	Hypothetical, unclassified, unknown	Unknown	AE000339	1788880
2831	210275	130001	0.0674944	0.0543987	0.0609466	-1.24074	-0.0936791	0.0191872	0.0128825	Field2:N12:2	ybcO	b0549	orf, hypothetical protein	Hypothetical, unclassified, unknown	Unknown	AE000160	1786761
1890	71012.3	42236.5	0.0214223	0.0172678	0.0193451	-1.24059	-0.0936277	0.281929	0.298702	Field2:C17:4	tynA	b1386	copper amine oxidase (tyramine oxidase)	Central intermediary metabolism	Degradation of small molecules: Amines	AE000235	1787651
3384	24910.4	14908.3	0.00787002	0.0063453	0.00710766	-1.24029	-0.0935239	0.0107697	0.0158324	Field3:O5:4	b1843	b1843	orf, hypothetical protein	Hypothetical, unclassified, unknown	Unknown	AE000278	1788148
260	221228	131262	0.0697517	0.0562707	0.0630112	-1.23957	-0.093272	0.0225655	0.0326197	Field1:G17:3	ygfI	b2921	putative transcriptional regulator LYSR-type	Putative regulatory proteins	Not classified	AE000375	1789288
188	93828.9	55294.4	0.0298167	0.0240598	0.0269383	-1.23927	-0.0931667	0.11962	0.141166	Field1:G23:2	mhpR	b0346	transcriptional regulator for mhp operon	Regulatory function	Not classified	AE000141	1786541
795	74102.3	46666.3	0.0238269	0.0192278	0.0215274	-1.23919	-0.0931376	0.0407634	0.0431407	Field1:F7:1	ptsP	b2829	PTS system, enzyme I, transcriptional regulator (with NPR and NTR proteins)	Transport and binding proteins	Transport of small molecules: Other	AE000366	1789193
636	510863	314188	0.158622	0.128009	0.143315	-1.23915	-0.093124	0.110739	0.119288	Field1:G16:3	yaaU	b0045	putative transport protein	Putative transport proteins	Not classified	AE000114	1786229
234	13546.6	8176.26	0.00431792	0.00348491	0.00390142	-1.23903	-0.0930831	0.00662561	0.0101981	Field1:C11:3	yohI	b2140	putative regulator protein	Putative regulatory proteins	Not classified	AE000303	1788462
2804	146703	88544.1	0.0454903	0.0367185	0.0411044	-1.23889	-0.0930332	0.0346842	0.0284529	Field2:H6:2	ybaJ	b0461	orf, hypothetical protein	Hypothetical, unclassified, unknown	Unknown	AE000152	1786666
4192	15096.4	9280.12	0.00475652	0.00384012	0.00429832	-1.23864	-0.0929451	0.0192779	0.03031	Field3:P15:4	yjeT	b4176	orf, hypothetical protein	Hypothetical, unclassified, unknown	Unknown	AE000490	1790619
2751	67350.3	40524.5	0.0209054	0.0168836	0.0188945	-1.23821	-0.0927946	0.0274527	0.0202966	Field2:N16:1	yahF	b0320	putative oxidoreductase subunit	Putative enzymes	Not classified	AE000139	1786513
730	62109.6	37992	0.01941	0.0156815	0.0175458	-1.23776	-0.0926379	0.0198869	0.0275307	Field1:C16:4	b1483	b1483	putative ATP-binding component of a transport system	Putative transport proteins	Not classified	AE000245	1787758
1051	45324.2	26616.9	0.0143012	0.0115627	0.012932	-1.23684	-0.0923123	0.100394	0.116183	Field1:F23:3	ptxA	b4195	putative PTS system enzyme II A component	Putative transport proteins	Not classified	AE000491	2367359
1532	42647.4	24050.9	0.0135906	0.0109901	0.0122903	-1.23662	-0.0922364	0.414848	0.324564	Field1:H24:4	topA	b1274	DNA topoisomerase type I, omega protein	DNA replication, repair, restriction/modification	DNA - replication, repair, restriction/modification	AE000225	1787529
707	67365.8	40753.5	0.0213743	0.0172937	0.019334	-1.23596	-0.0920048	0.000874986	0.0017459	Field1:E10:4	potB	b1125	spermidine/putrescine transport system permease	Transport and binding proteins	Transport of small molecules: Amino acids, amines	AE000212	1787369
2816	101406	62535.4	0.0325381	0.0263312	0.0294346	-1.23572	-0.0919213	0.0259453	0.0190671	Field2:P8:2	ybbT	b0505	orf, hypothetical protein	Hypothetical, unclassified, unknown	Unknown	AE000156	1786714
3438	27826.5	16827	0.00879024	0.00711377	0.007952	-1.23567	-0.0919011	0.00170178	0.00328872	Field3:K19:4	yedW	b1969	putative 2-component transcriptional regulator	Putative regulatory proteins	Not classified	AE000288	1788280
1377	16304.4	10096.4	0.00527881	0.00427341	0.00477611	-1.23527	-0.0917613	0.172148	0.136976	Field1:B10:3	nuoN	b2276	NADH dehydrogenase I chain N	Energy metabolism	Energy metabolism, carbon: Aerobic respiration	AE000317	1788612
2954	21895.7	13122.8	0.00693746	0.00561769	0.00627757	-1.23493	-0.0916428	0.0283922	0.0398512	Field2:D20:3	ymbA	b0952	orf, hypothetical protein	Hypothetical, unclassified, unknown	Unknown	AE000197	1787185
2822	196915	121907	0.0632125	0.0512126	0.0572125	-1.23431	-0.0914257	0.0298685	0.0239517	Field2:L10:2	ybcI	b0527	orf, hypothetical protein	Hypothetical, unclassified, unknown	Unknown	AE000158	1786738
2354	152379	93583.7	0.0480273	0.0389368	0.0434821	-1.23347	-0.091128	0.0192341	0.0231771	Field2:D13:1	bioH	b3412	biotin biosynthesis; reaction prior to pimeloyl CoA	Biosynthesis of cofactors, prosthetic groups and carriers	Biosynthesis of cofactors, carriers: Biotin	AE000417	1789817
2012	85050.1	52546.4	0.0274201	0.0222339	0.024827	-1.23325	-0.0910527	0.161545	0.134589	Field2:G24:1	nrdA	b2234	ribonucleoside diphosphate reductase 1, alpha subunit, B1	Nucleotide biosynthesis and metabolism	2'-Deoxyribonucleotide metabolism	AE000313	2367133
2861	14973.8	9150.23	0.00476037	0.00386061	0.00431049	-1.23306	-0.090985	0.0135384	0.00983158	Field2:J20:2	ybeD	b0631	orf, hypothetical protein	Hypothetical, unclassified, unknown	Unknown	AE000168	1786850
4240	137553	81732.8	0.0434712	0.0352698	0.0393705	-1.23253	-0.0907981	0.0544187	0.066785	Field3:P4:1	yjgZ	b4277	orf, hypothetical protein	Hypothetical, unclassified, unknown	Unknown	AE000498	1790728
1548	176381	114129	0.055769	0.0452776	0.0505233	-1.23171	-0.09051	0.372945	0.35848	Field2:G3:1	ruvC	b1863	Holliday junction nuclease; resolution of structures; repair	DNA replication, repair, restriction/modification	DNA - replication, repair, restriction/modification	AE000280	1788170
3341	50884.2	30448.7	0.0158068	0.0128354	0.0143211	-1.2315	-0.0904338	0.0335999	0.026524	Field3:I19:3	yeaA	b1778	orf, hypothetical protein	Hypothetical, unclassified, unknown	Unknown	AE000272	1788077
2812	106286	65794	0.0337754	0.0274447	0.03061	-1.23067	-0.0901416	0.000584094	0.000967307	Field2:H8:2	b0499	b0499	orf, hypothetical protein	Hypothetical, unclassified, unknown	Unknown	AE000156	1786708
3222	43998.3	27129	0.0134863	0.010967	0.0122266	-1.22971	-0.0898037	0.239895	0.235478	Field3:K13:2	b1553	b1553	orf, hypothetical protein	Hypothetical, unclassified, unknown	Unknown	AE000252	1787835
3638	82424.7	50509.7	0.026603	0.021644	0.0241235	-1.22911	-0.0895925	0.0732536	0.0670747	Field3:K22:2	gcpE	b2515	orf, hypothetical protein	Hypothetical, unclassified, unknown	Unknown	AE000338	1788863
1984	65782.1	40245.6	0.0202473	0.0165047	0.018376	-1.22676	-0.08876	0.123265	0.120319	Field2:O16:1	apaH	b0049	diadenosine tetraphosphatase	Nucleotide biosynthesis and metabolism	Salvage of nucleosides and nucleotides	AE000115	1786234
2633	63377.9	39327.3	0.0201434	0.0164228	0.0182831	-1.22656	-0.0886875	0.000749567	0.00072538	Field2:B11:4	cspE	b0623	cold shock protein	Cell processes	Not classified	AE000167	1786841
3484	18783.8	11376.7	0.00582996	0.0047534	0.00529168	-1.22648	-0.0886616	0.0362802	0.0285007	Field3:G8:1	b2083	b2083	orf, hypothetical protein	Hypothetical, unclassified, unknown	Unknown	AE000298	1788399
4235	326153	205779	0.104316	0.085062	0.0946889	-1.22635	-0.0886146	0.0250613	0.0337397	Field3:F4:1	yjgR	b4263	orf, hypothetical protein	Hypothetical, unclassified, unknown	Unknown	AE000497	1790714
661	28645.3	17408.4	0.00910097	0.00742562	0.0082633	-1.22562	-0.0883553	0.0178364	0.0276315	Field1:I22:3	fepC	b0588	ATP-binding component of ferric enterobactin transport	Transport and binding proteins	Transport of small molecules: Cations	AE000164	1786803
845	86519.8	53489.3	0.0276163	0.0225339	0.0250751	-1.22555	-0.0883293	0.00629375	0.00381982	Field1:J19:1	dppD	b3541	putative ATP-binding component of dipeptide transport system	Transport and binding proteins	Protein, peptide secretion	AE000431	1789963
1544	43114.8	26653.5	0.0136976	0.0111777	0.0124377	-1.22544	-0.0882937	0.00223011	0.00102393	Field2:O1:1	b1808	b1808	putative enzyme	Putative enzymes	Not classified	AE000275	1788110
1817	52578	31230	0.0166616	0.0135977	0.0151296	-1.22532	-0.0882512	0.309057	0.240514	Field2:A23:3	rpmH	b3703	50S ribosomal subunit protein L34	Translation, post-translational modification	Ribosomal proteins - synthesis, modification	AE000447	1790138
3344	50862.9	31572.9	0.016087	0.0131289	0.014608	-1.22531	-0.0882445	0.00444612	0.00800523	Field3:O19:3	yeaG	b1783	orf, hypothetical protein	Hypothetical, unclassified, unknown	Unknown	AE000273	1788083
4243	24611.6	16256.4	0.0077477	0.00632621	0.00703695	-1.2247	-0.0880289	0.438466	0.336463	Field3:F6:1	yjhD	b4281	orf, hypothetical protein	Hypothetical, unclassified, unknown	Unknown	AE000499	1790733
3692	30027.4	18299	0.00921611	0.00752923	0.00837267	-1.22404	-0.0877969	0.150109	0.147229	Field3:G12:3	b2649	b2649	orf, hypothetical protein	Hypothetical, unclassified, unknown	Unknown	AE000350	1789003
2256	64860.1	40822.6	0.0206183	0.0168447	0.0187315	-1.22402	-0.0877891	0.0248991	0.033961	Field2:O12:4	aceA	b4015	isocitrate lyase	Central intermediary metabolism	Central intermediary metabolism: Glyoxylate bypass	AE000474	1790445
3355	31446.7	19228.7	0.0101818	0.00832014	0.00925096	-1.22375	-0.0876936	0.134942	0.138709	Field3:E23:3	yeaP	b1794	orf, hypothetical protein	Hypothetical, unclassified, unknown	Unknown	AE000274	1788095
2788	63514.6	42219.3	0.020035	0.0163776	0.0182063	-1.22332	-0.0875383	0.457718	0.345148	Field2:H2:2	ybaD	b0413	orf, hypothetical protein	Hypothetical, unclassified, unknown	Unknown	AE000148	1786615
2060	77333.5	47258.6	0.0235439	0.0192488	0.0213963	-1.22314	-0.0874751	0.249594	0.249876	Field2:G12:2	acpD	b1412	acyl carrier protein phosphodiesterase	Fatty acid and phospholipid metabolism	Fatty acid and phosphatidic acid biosynthesis	AE000238	1787680
2922	77800.3	48291.3	0.0245565	0.0200781	0.0223173	-1.22305	-0.0874425	0.00920549	0.0130101	Field2:D12:3	ybjG	b0841	orf, hypothetical protein	Hypothetical, unclassified, unknown	Unknown	AE000186	1787064
3261	18541.4	11365.7	0.00596134	0.00487474	0.00541804	-1.2229	-0.0873926	0.0597129	0.0669868	Field3:I23:2	b1629	b1629	putative membrane protein	putative membrane protein	Not classified	AE000258	1787916
2645	423358	248701	0.130315	0.106645	0.11848	-1.22195	-0.0870542	0.109612	0.100943	Field2:J13:4	surE	b2744	survival protein	Cell processes	Not classified	AE000358	1789101
2188	104221	62614.4	0.0326904	0.0267538	0.0297221	-1.2219	-0.0870345	0.0151143	0.0203916	Field2:G20:3	sseA	b2521	putative thiosulfate sulfurtransferase	Putative enzymes	Not classified	AE000338	1788869
2092	97248.9	58369.3	0.029639	0.0242589	0.026949	-1.22178	-0.0869932	0.28954	0.286562	Field2:G20:2	yaeD	b0200	putative phosphatase	Putative enzymes	Not classified	AE000129	1786399
177	57458.9	35107.7	0.0179654	0.0147085	0.0163369	-1.22143	-0.086867	0.00569737	0.003371	Field1:A21:2	yafC	b0208	putative transcriptional regulator LYSR-type	Putative regulatory proteins	Not classified	AE000129	1786401
2152	184703	114450	0.0584978	0.0478973	0.0531976	-1.22132	-0.0868285	0.00187814	0.00134084	Field2:O10:3	hdhA	b1619	NAD-dependent 7alpha-hydroxysteroid dehydrogenase, dehydroxylation of bile acids	Central intermediary metabolism	Central intermediary metabolism: Pool, multipurpose conversions	AE000257	1787905
2338	23226.3	15030.2	0.00750978	0.00614901	0.0068294	-1.2213	-0.0868222	0.127012	0.126175	Field2:D9:1	folX	b2303	D-erythro-7,8-dihydroneopterin tri P epimerase	Central intermediary metabolism	Central intermediary metabolism: Pool, multipurpose conversions	AE000319	1788641
2654	20597.4	12760.4	0.00632997	0.00518313	0.00575655	-1.22126	-0.0868096	0.199124	0.196606	Field2:L15:4	chpS	b4224	suppressor of inhibitory function of ChpB, PemI-like, autoregulated	Cell processes	Not classified	AE000494	1790671
3026	907259	532889	0.283658	0.232273	0.257965	-1.22123	-0.0867962	0.134839	0.144207	Field2:D14:4	ycfV	b1117	putative ATP-binding component of a transport system	Putative transport proteins	Not classified	AE000212	1787361
888	30956.9	19029.4	0.00968396	0.00793118	0.00880757	-1.221	-0.0867153	0.00993201	0.00727933	Field1:P5:2	malF	b4033	part of maltose permease, periplasmic	Transport and binding proteins	Transport of small molecules: Carbohydrates, organic acids, alcohols	AE000476	1790465
1040	92327.1	57053.8	0.0293726	0.0240566	0.0267146	-1.22098	-0.0867079	0.00182206	0.000901578	Field1:P19:3	yihN	b3874	putative resistance protein (transport)	Putative transport proteins	Drug/analog sensitivity	AE000463	1790306
539	43105.1	26569.8	0.0137431	0.0112643	0.0125037	-1.22006	-0.08638	0.0091415	0.00668022	Field1:E16:2	yiaT	b3584	putative outer membrane protein	putative membrane protein	Not classified	AE000436	1790010
2386	64926.2	40632.5	0.0207865	0.0170397	0.0189131	-1.21988	-0.0863185	0.027308	0.0197618	Field2:D21:1	yahK	b0325	putative oxidoreductase	Putative enzymes	Not classified	AE000139	1786518
3925	60584.8	37924.3	0.0195584	0.0160347	0.0177965	-1.21976	-0.0862731	0.146013	0.12426	Field3:J21:1	yrdB	b3280	orf, hypothetical protein	Hypothetical, unclassified, unknown	Unknown	AE000406	1789674
1521	58701	35527.8	0.0185446	0.0152125	0.0168785	-1.21904	-0.0860178	0.0323167	0.0394276	Field1:B22:4	ycaJ	b0892	putative polynucleotide enzyme	Putative enzymes	Not classified	AE000191	1787119
1296	103930	66091.1	0.0333229	0.0273385	0.0303307	-1.2189	-0.0859676	0.0374222	0.035959	Field1:P12:2	dmsB	b0895	anaerobic dimethyl sulfoxide reductase subunit B	Energy metabolism	Energy metabolism, carbon: Anaerobic respiration	AE000191	1787122
3875	21913.3	13448.7	0.00692294	0.00568064	0.00630179	-1.21869	-0.0858938	0.00045365	0.000898135	Field3:F9:1	yhaF	b3126	orf, hypothetical protein	Hypothetical, unclassified, unknown	Unknown	AE000394	1789514
404	170881	108118	0.0539359	0.0442782	0.049107	-1.21811	-0.0856877	0.0762514	0.0885249	Field1:G6:1	hofB	b0107	putative integral membrane protein involved in biogenesis of fimbriae, protein transport, DNA uptake	Putative transport proteins	Not classified	AE000119	1786296
2107	37177.6	23408.4	0.0120012	0.00985485	0.0109281	-1.2178	-0.0855763	0.0659481	0.0548636	Field2:E24:2	tauB	b0366	taurine ATP-binding component of a transport system	Transport and binding proteins	Transport of small molecules: Amino acids, amines	AE000143	1786563
833	41927	25455	0.0128329	0.0105418	0.0116873	-1.21734	-0.0854121	0.165649	0.160159	Field1:B17:1	livH	b3457	high-affinity branched-chain amino acid transport system; membrane component	Transport and binding proteins	Transport of small molecules: Amino acids, amines	AE000421	1789866
3703	13013.4	8315.15	0.00418524	0.0034383	0.00381177	-1.21724	-0.0853767	0.0460001	0.0451542	Field3:M14:3	b2666	b2666	orf, hypothetical protein	Hypothetical, unclassified, unknown	Unknown	AE000351	1789020
3933	41744.1	26206.2	0.0133299	0.0109569	0.0121434	-1.21657	-0.0851367	0.00772509	0.00476043	Field3:J23:1	yheE	b3324	putative general secretion pathway for protein export (GSP)	Putative transport proteins	Not classified	AE000409	1789721
1111	103477	62946.8	0.0322312	0.0264993	0.0293652	-1.2163	-0.0850411	0.0264516	0.0203465	Field1:N13:4	b0867	b0867	putative regulator	Putative regulatory proteins	Not classified	AE000188	1787092
2077	69130.9	41853.2	0.0216171	0.0177823	0.0196997	-1.21565	-0.0848079	0.00700345	0.00652528	Field2:I16:2	yhjY	b3548	putative lipase	Putative enzymes	Not classified	AE000432	1789970
1233	39003.4	24163.4	0.0124064	0.0102107	0.0113086	-1.21503	-0.0845881	0.00707538	0.00527174	Field1:B22:1	ftsN	b3933	essential cell division protein	Cell processes	Cell division	AE000467	1790368
3589	466164	280081	0.143091	0.117844	0.130467	-1.21423	-0.0843022	0.141134	0.134579	Field3:I10:2	b2377	b2377	orf, hypothetical protein	Hypothetical, unclassified, unknown	Unknown	AE000326	1788720
555	49118.3	30198	0.0154545	0.0127288	0.0140916	-1.21414	-0.0842678	0.00322146	0.00257136	Field1:E20:2	rfaQ	b3632	lipopolysaccharide core biosynthesis	Cell structure	Macromolecule metabolism: Lipopolysaccharide	AE000440	1790062
729	89055	53805.5	0.0281452	0.0231898	0.0256675	-1.21369	-0.0841061	0.0655756	0.0764088	Field1:A16:4	ansP	b1453	L-asparagine permease	Transport and binding proteins	Transport of small molecules: Amino acids, amines	AE000242	1787725
2376	59560.4	35860.1	0.0184026	0.0151646	0.0167836	-1.21352	-0.0840468	0.0982525	0.0785906	Field2:P17:1	ubiC	b4039	chorismate lyase	Biosynthesis of cofactors, prosthetic groups and carriers	Biosynthesis of cofactors, carriers: Menaquinone, ubiquinone	AE000477	1790472
2779	36845.8	21926.9	0.0114678	0.00945597	0.0104619	-1.21276	-0.0837744	0.106704	0.108519	Field2:F24:1	yaiE	b0391	orf, hypothetical protein	Hypothetical, unclassified, unknown	Unknown	AE000145	1786590
1711	260972	168302	0.0842224	0.0694946	0.0768585	-1.21193	-0.0834768	0.0743944	0.0697066	Field2:M19:2	sohB	b1272	putative protease	Putative enzymes	Not classified	AE000225	1787527
1530	14289.6	8789.9	0.00455933	0.00376235	0.00416084	-1.21183	-0.0834419	0.136122	0.144584	Field1:D24:4	hnr	b1235	Hnr protein	Regulatory function	Basic proteins - synthesis, modification	AE000222	1787487
412	84578.2	51707.1	0.0263606	0.0217542	0.0240574	-1.21175	-0.0834117	0.0200621	0.0148113	Field1:G8:1	lpxB	b0182	tetraacyldisaccharide-1-P; lipid A biosynthesis, penultimate step	Cell structure	Macromolecule metabolism: Lipopolysaccharide	AE000127	1786379
803	88090.8	54476.8	0.0278977	0.0230303	0.025464	-1.21135	-0.0832695	0.000891665	0.00166211	Field1:F9:1	pitB	b2987	low-affinity phosphate transport	Transport and binding proteins	Transport of small molecules: Anions	AE000381	1789360
1594	132775	83595.6	0.0405477	0.03348	0.0370138	-1.2111	-0.0831809	0.33395	0.314537	Field2:C15:1	xerC	b3811	site-specific recombinase, acts on cer sequence of ColE1, effects chromosome segregation at cell division	Cell processes	Cell division	AE000457	1790244
1681	210857	135247	0.0676748	0.0558827	0.0617788	-1.21102	-0.0831495	0.0406065	0.0422639	Field2:A13:2	queA	b0405	synthesis of queuine in tRNA; probably S-adenosylmethionine:tRNA ribosyltransferase-isomerase	Translation, post-translational modification	Aminoacyl tRNA synthetases, tRNA modification	AE000147	1786606
2232	178361	113308	0.0570078	0.0470819	0.0520449	-1.21082	-0.0830807	0.012438	0.0121292	Field2:O6:4	gltD	b3213	glutamate synthase, small subunit	Central intermediary metabolism	Central intermediary metabolism: Pool, multipurpose conversions	AE000400	1789606
1449	54557.2	32565.4	0.0168644	0.0139301	0.0153972	-1.21064	-0.0830167	0.0781783	0.0729031	Field1:B4:4	glpE	b3425	protein of glp regulon	Energy metabolism	Energy metabolism, carbon: Anaerobic respiration	AE000418	1789831
4200	78663.2	50331.7	0.0259627	0.0214477	0.0237052	-1.21051	-0.0829696	0.273554	0.294426	Field3:P17:4	yjfN	b4188	orf, hypothetical protein	Hypothetical, unclassified, unknown	Unknown	AE000490	1790631
141	61692.9	37437.9	0.0193672	0.0160083	0.0176877	-1.20982	-0.0827221	0.019692	0.0276264	Field1:I11:2	relB	b1564	negative regulator of translation	Regulatory function	Global regulatory functions	AE000253	1787847
1229	74608.5	46419.4	0.0232791	0.0192473	0.0212632	-1.20948	-0.0825975	0.0382686	0.0444972	Field1:J20:1	ibpA	b3687	heat shock protein	Cell processes	Adaptations, atypical conditions	AE000446	1790122
1032	31060.6	18999.7	0.0096449	0.0079961	0.0088205	-1.2062	-0.0814199	0.0650591	0.062559	Field1:P17:3	yicJ	b3657	putative permease	Putative transport proteins	Not classified	AE000443	2367257
406	55186.1	34424.1	0.0175306	0.0145351	0.0160328	-1.20609	-0.0813786	0.00462707	0.00257707	Field1:K6:1	ecpD	b0140	probable pilin chaperone similar to PapD	Putative factors	Surface structures	AE000123	1786333
1478	30556.1	19172.5	0.00952849	0.00790147	0.00871498	-1.20591	-0.0813162	0.0459193	0.0528217	Field1:L10:4	hydH	b4003	sensor kinase for HydG, hydrogenase 3 activity	Energy metabolism	Energy metabolism, carbon: Fermentation	AE000473	1790436
956	51533.2	31109	0.0163262	0.0135481	0.0149372	-1.20505	-0.0810058	0.284421	0.313743	Field1:H23:2	b1441	b1441	putative ATP-binding component of a transport system	Putative transport proteins	Not classified	AE000241	1787712
2488	268326	163817	0.0855015	0.070963	0.0782322	-1.20487	-0.0809419	0.148252	0.14632	Field2:P21:2	thiM	b2104	hydoxyethylthiazole kinase	Biosynthesis of cofactors, prosthetic groups and carriers	Biosynthesis of cofactors, carriers: Thiamin	AE000299	1788421
218	54996.5	34579.6	0.0175163	0.0145404	0.0160284	-1.20466	-0.0808655	0.00284719	0.00231907	Field1:C7:3	ydeW	b1512	putative transcriptional regulator, sorC family	Putative regulatory proteins	Not classified	AE000249	1787791
3428	2.12033e+06	1.2692e+06	0.651885	0.541263	0.596574	-1.20438	-0.0807625	0.133514	0.122782	Field3:G17:4	b1957	b1957	orf, hypothetical protein	Hypothetical, unclassified, unknown	Unknown	AE000287	1788267
305	64693.1	38450.2	0.0202515	0.0168211	0.0185363	-1.20394	-0.0806035	0.195833	0.192322	Field1:A5:4	yjiR	b4340	putative regulator	Putative regulatory proteins	Not classified	AE000504	1790797
3632	47256.1	30634.4	0.0146136	0.0121382	0.0133759	-1.20393	-0.0806026	0.383884	0.331725	Field3:O20:2	perM	b2493	putative permease	Putative transport proteins	Not classified	AE000335	1788838
699	46094.6	30449.5	0.0146638	0.0121819	0.0134228	-1.20373	-0.0805303	0.293275	0.26508	Field1:E8:4	lolA	b0891	periplasmic protein effects translocation of lipoproteins from inner membrane to outer	Transport and binding proteins	Protein, peptide secretion	AE000191	1787118
1723	136508	84200.4	0.0431968	0.0358942	0.0395455	-1.20345	-0.0804269	0.0144527	0.0191195	Field2:E23:2	selD	b1764	selenophosphate synthase, H(2)Se added to acrylyl-tRNA	Translation, post-translational modification	Aminoacyl tRNA synthetases, tRNA modification	AE000271	1788062
1426	198199	119961	0.0622543	0.0517314	0.0569928	-1.20342	-0.0804155	0.074185	0.0858517	Field1:D22:3	fba	b2925	fructose-bisphosphate aldolase, class II	Central intermediary metabolism	Energy metabolism, carbon: Glycolysis	AE000376	1789293
2796	112558	70890.7	0.0353587	0.0293848	0.0323717	-1.2033	-0.0803733	0.020531	0.0266405	Field2:H4:2	ybaX	b0444	orf, hypothetical protein	Hypothetical, unclassified, unknown	Unknown	AE000150	1786648
2227	16763.9	10704	0.00527019	0.00438378	0.00482698	-1.2022	-0.0799774	0.0941069	0.104808	Field2:E6:4	agaC	b3139	PTS system N-acetylgalactosamine-specific IIC component 1	Transport and binding proteins	Central intermediary metabolism: Amino sugars	AE000395	1789528
2000	1.26282e+06	739911	0.387393	0.322238	0.354816	-1.2022	-0.0799756	0.244576	0.239329	Field2:O20:1	tmk	b1098	thymidylate kinase	Nucleotide biosynthesis and metabolism	2'-Deoxyribonucleotide metabolism	AE000210	1787340
2668	21320.3	13261.5	0.00662516	0.0055122	0.00606868	-1.20191	-0.079872	0.0500349	0.0454088	Field2:H19:4	yabQ	b0057	orf, hypothetical protein	Hypothetical, unclassified, unknown	Unknown	AE000116	1786243
1327	33472.3	20372.2	0.0103308	0.00859723	0.00946402	-1.20165	-0.0797762	0.116023	0.115713	Field1:N20:2	b1392	b1392	putative oxidoreductase	Putative enzymes	Not classified	AE000236	1787658
3366	86342.3	54409.1	0.0277246	0.0230745	0.0253995	-1.20152	-0.0797325	0.031873	0.0250278	Field3:K1:4	yeaB	b1813	orf, hypothetical protein	Hypothetical, unclassified, unknown	Unknown	AE000275	1788115
2557	261163	161489	0.0826119	0.0687576	0.0756848	-1.20149	-0.0797216	0.0065469	0.00992616	Field2:J15:3	yghA	b3003	putative oxidoreductase	Putative enzymes	Not classified	AE000383	1789378
1800	110719	66937.8	0.0360667	0.0300309	0.0330488	-1.20099	-0.0795379	0.53921	0.461199	Field2:O17:3	hofD	b3335	leader peptidase, integral membrane protein	Carbon compound catabolism	Degradation of proteins, peptides, glyco	AE000409	1789732
3160	165189	111020	0.0504226	0.0419944	0.0462085	-1.2007	-0.0794342	0.61958	0.408365	Field3:O21:1	ydcH	b1426	orf, hypothetical protein	Hypothetical, unclassified, unknown	Unknown	AE000240	1787696
1981	20598.3	12672.6	0.00627046	0.00522243	0.00574644	-1.20068	-0.0794267	0.428161	0.436245	Field2:I16:1	trpR	b4393	regulator for trp operon and aroH; trp aporepressor	Regulatory function	Amino acid biosynthesis: Tryptophan	AE000509	1790854
756	18469.1	11391.2	0.00582672	0.00485751	0.00534212	-1.19953	-0.0790104	0.0221158	0.031294	Field1:G22:4	molR_3	b2117	molybdate metabolism regulator, third fragment	Regulatory function	Biosynthesis of cofactors, carriers: Molybdopterin	AE000300	1788435
607	249683	156805	0.0787032	0.0656348	0.072169	-1.19911	-0.0788584	0.000351527	0.000684141	Field1:M8:3	yeeX	b2007	putative alpha helix protein	Hypothetical, unclassified, unknown	Not classified	AE000292	1788317
311	21946.7	13489.8	0.00678757	0.00566114	0.00622435	-1.19898	-0.0788108	0.0784306	0.067001	Field1:M5:4	yafZ	b0252	orf, hypothetical protein	Hypothetical, unclassified, unknown	Unknown	AE000133	1786446
2573	24575.4	15656.5	0.00787157	0.00656722	0.00721939	-1.19862	-0.0786798	0.0266988	0.0205376	Field2:J19:3	yhcI	b3222	putative NAGC-like transcriptional regulator	Putative regulatory proteins	Not classified	AE000401	1789616
1238	44751.3	27760.7	0.0141909	0.0118412	0.013016	-1.19844	-0.0786154	0.0236729	0.0226748	Field1:L22:1	cutA	b4137	divalent cation tolerance protein; cytochrome c biogenesis	Cell processes	Adaptations, atypical conditions	AE000486	1790579
1227	43700.1	28732.2	0.0142668	0.0119051	0.013086	-1.19838	-0.0785934	0.257864	0.241344	Field1:F20:1	emrD	b3673	2-module integral membrane pump; multidrug resistance	Cell processes	Drug/analog sensitivity	AE000445	1790107
4115	36296.5	22502.4	0.0112279	0.00937025	0.0102991	-1.19825	-0.0785488	0.0735906	0.0629563	Field3:F21:3	yiiF	b3890	orf, hypothetical protein	Hypothetical, unclassified, unknown	Unknown	AE000464	1790323
3168	28380.9	17829.4	0.00892025	0.00744702	0.00818363	-1.19783	-0.0783946	0.00107725	0.00120556	Field3:O23:1	b1445	b1445	orf, hypothetical protein	Hypothetical, unclassified, unknown	Unknown	AE000241	1787716
2647	29425.3	18773.8	0.00916226	0.0076503	0.00840628	-1.19763	-0.0783242	0.184675	0.192961	Field2:N13:4	chpR	b2783	suppressor of inhibitory function of ChpA, PemI-like, autoregulated	Cell processes	Not classified	AE000362	1789146
4127	175500	106484	0.0545307	0.0455322	0.0500314	-1.19763	-0.0783229	0.0661546	0.0623248	Field3:N23:3	yiiU	b3928	orf, hypothetical protein	Hypothetical, unclassified, unknown	Unknown	AE000467	1790363
1147	54272.8	32405.5	0.0170186	0.0142148	0.0156167	-1.19724	-0.0781828	0.269806	0.280515	Field1:F23:4	b1448	b1448	putative resistance protein	Putative transport proteins	Drug/analog sensitivity	AE000241	1787719
96	38232.1	23390.8	0.0120661	0.0100784	0.0110722	-1.19722	-0.0781733	0.0894601	0.094479	Field1:O23:1	treF	b3519	cytoplasmic trehalase	Carbon compound catabolism	Degradation of small molecules: Carbon compounds	AE000428	1789936
2829	534983	335798	0.169229	0.141381	0.155305	-1.19698	-0.0780856	0.00128095	0.00154413	Field2:J12:2	ybcN	b0547	orf, hypothetical protein	Hypothetical, unclassified, unknown	Unknown	AE000160	1786759
1519	19965.6	12527.1	0.00633116	0.0052899	0.00581053	-1.19684	-0.0780358	0.00767869	0.00447484	Field1:N20:4	modF	b0760	ATP-binding component of molybdate transport system	Transport and binding proteins	Transport of small molecules: Anions	AE000178	1786975
772	26807.6	16492.2	0.0083852	0.00700686	0.00769603	-1.19671	-0.07799	0.00718458	0.006671	Field1:H1:1	nupC	b2393	permease of transport system for 3 nucleosides	Transport and binding proteins	Transport of small molecules: Nucleosides, purines, pyrimidines	AE000327	1788737
933	73308.5	45252.6	0.022686	0.0189636	0.0208248	-1.19629	-0.0778359	0.074783	0.0643792	Field1:J17:2	ybdG	b0577	putative transport	Putative transport proteins	Not classified	AE000163	1786791
333	42504.9	26813.3	0.0130928	0.0109466	0.0120197	-1.19606	-0.0777534	0.195941	0.19501	Field1:I11:4	tolQ	b0737	inner membrane protein, membrane-spanning, maintains integrity of cell envelope; tolerance to group A colicins	Cell processes	Colicin-related functions	AE000177	1786958
1940	42508.8	26602.2	0.01333	0.0111533	0.0122416	-1.19516	-0.0774261	0.0100079	0.00683547	Field2:G6:1	avtA	b3572	alanine-alpha-ketoisovalerate (or valine-pyruvate) transaminase, transaminase C	Amino acid biosynthesis	Amino acid biosynthesis: Alanine	AE000434	1789996
864	47366	29851.9	0.015295	0.0128033	0.0140491	-1.19461	-0.0772269	0.131083	0.123505	Field1:P23:1	bglF	b3722	PTS system beta-glucosides, enzyme II, cryptic	Transport and binding proteins	Transport of small molecules: Carbohydrates, organic acids, alcohols	AE000449	1790159
1320	91302.7	56282.1	0.0280657	0.0235195	0.0257926	-1.1933	-0.0767482	0.143884	0.136648	Field1:P18:2	narH	b1225	nitrate reductase 1, beta subunit	Energy metabolism	Energy metabolism, carbon: Anaerobic respiration	AE000221	1787478
1959	25768.4	16786	0.008201	0.00687452	0.00753776	-1.19296	-0.0766244	0.117336	0.125784	Field2:M10:1	metR	b3828	regulator for metE and metH	Regulatory function	Amino acid biosynthesis: Methionine	AE000458	1790262
250	78513.1	49562.9	0.0247457	0.0207468	0.0227463	-1.19275	-0.076549	0.000149557	0.000249343	Field1:C15:3	ygaE	b2664	putative transcriptional regulator	Putative regulatory proteins	Not classified	AE000351	1789018
183	29224.2	18940.6	0.00919214	0.00770705	0.00844959	-1.19269	-0.0765287	0.187757	0.199809	Field1:M21:2	ykgA	b0300	putative ARAC-type regulatory protein	Putative regulatory proteins	Not classified	AE000137	1786491
805	44759.2	28407.3	0.0142907	0.011982	0.0131364	-1.19269	-0.0765262	0.0108577	0.00737706	Field1:J9:1	exbB	b3006	uptake of enterochelin; tonB-dependent uptake of B colicins	Transport and binding proteins	Transport of small molecules: Cations	AE000383	1789381
938	49773.8	31518.4	0.0158916	0.0133246	0.0146081	-1.19265	-0.0765143	0.0139947	0.00993479	Field1:D19:2	ybgR	b0752	putative transport system permease protein	Putative transport proteins	Not classified	AE000177	1786966
4286	47830.1	30677.7	0.0151572	0.0127092	0.0139332	-1.19261	-0.0764998	0.0241931	0.0313388	Field3:L16:1	lasT	b4403	orf, hypothetical protein	Hypothetical, unclassified, unknown	Unknown	AE000510	1790865
2939	97371.4	62761.5	0.0310269	0.0260163	0.0285216	-1.19259	-0.0764922	0.0186414	0.0245927	Field2:F16:3	ycaI	b0913	orf, hypothetical protein	Hypothetical, unclassified, unknown	Unknown	AE000193	1787142
697	37840.9	23723.4	0.0119713	0.0100387	0.011005	-1.19251	-0.0764632	0.00146017	0.00227609	Field1:A8:4	cydC	b0886	ATP-binding component of cytochrome-related transport	Transport and binding proteins	Transport of small molecules: Other	AE000190	1787112
713	99744.7	61803.7	0.0316563	0.0265603	0.0291083	-1.19186	-0.0762266	0.0615846	0.071161	Field1:A12:4	narK	b1223	nitrite extrusion protein	Transport and binding proteins	Transport of small molecules: Anions	AE000220	1787475
2675	313582	202488	0.0976529	0.0819417	0.0897973	-1.19174	-0.0761802	0.228424	0.226113	Field2:F21:4	yacG	b0101	orf, hypothetical protein	Hypothetical, unclassified, unknown	Unknown	AE000119	1786290
3394	33672	21762.5	0.0106671	0.00895347	0.0098103	-1.1914	-0.0760559	0.0681565	0.0780826	Field3:C9:4	yebB	b1862	orf, hypothetical protein	Hypothetical, unclassified, unknown	Unknown	AE000280	1788169
606	23908.7	15186.6	0.0075337	0.00632538	0.00692954	-1.19103	-0.0759219	0.0275067	0.0348988	Field1:K8:3	yeeU	b2004	putative structural protein	Putative cell structure	Not classified	AE000292	1788314
3634	15018.4	10085.3	0.00505537	0.00424503	0.0046502	-1.19089	-0.0758728	0.450662	0.571283	Field3:C22:2	b2503	b2503	putative cytochrome C-type biogenesis protein	Putative enzymes	Not classified	AE000336	1788849
1079	111212	67342.8	0.034989	0.029393	0.032191	-1.19039	-0.0756877	0.191848	0.190617	Field1:N5:4	ampE	b0111	regulates ampC	Regulatory function	Drug/analog sensitivity	AE000120	1786301
2144	43052.7	27489.6	0.0136466	0.0114682	0.0125574	-1.18995	-0.0755299	0.00454322	0.00447488	Field2:O8:3	b1009	b1009	putative acetyltransferase	Putative enzymes	Not classified	AE000202	1787244
3401	57740.3	37322.1	0.0181645	0.0152649	0.0167147	-1.18995	-0.0755291	0.126493	0.137653	Field3:A11:4	yecM	b1875	orf, hypothetical protein	Hypothetical, unclassified, unknown	Unknown	AE000281	1788183
4155	66293.3	44842.3	0.0203243	0.0170805	0.0187024	-1.18991	-0.0755146	0.611313	0.415105	Field3:F7:4	yjbN	b4049	orf, hypothetical protein	Hypothetical, unclassified, unknown	Unknown	AE000478	1790483
2823	199881	127713	0.0640722	0.0538515	0.0589618	-1.1898	-0.0754722	0.0313475	0.0241133	Field2:N10:2	ybcJ	b0528	orf, hypothetical protein	Hypothetical, unclassified, unknown	Unknown	AE000159	1786740
1719	459571	288419	0.149385	0.125581	0.137483	-1.18955	-0.0753845	0.242388	0.2394	Field2:M21:2	rplT	b1716	50S ribosomal subunit protein L20, and regulator	Translation, post-translational modification	Ribosomal proteins - synthesis, modification	AE000266	1788009
3255	122114	83025	0.0396571	0.0333383	0.0364977	-1.18953	-0.0753771	0.337159	0.3124	Field3:M21:2	ydgA	b1614	orf, hypothetical protein	Hypothetical, unclassified, unknown	Unknown	AE000257	1787900
3783	164441	106148	0.0520371	0.0437523	0.0478947	-1.18936	-0.0753122	0.0560465	0.0654774	Field3:M10:4	yqfE	b2915	orf, hypothetical protein	Hypothetical, unclassified, unknown	Unknown	AE000374	1789281
288	17366.2	10489	0.00536792	0.0045138	0.00494086	-1.18922	-0.0752635	0.222175	0.202761	Field1:O23:3	b3694	b3694	putative FADA-type transcriptional regulator	Putative regulatory proteins	Not classified	AE000446	2367263
4070	30774.8	19492.4	0.00972909	0.00818359	0.00895634	-1.18885	-0.0751282	1.8732e-05	2.29543e-05	Field3:L9:3	yieM	b3745	orf, hypothetical protein	Hypothetical, unclassified, unknown	Unknown	AE000451	2367274
1149	35906.8	21762.3	0.0112092	0.00942942	0.0103193	-1.18875	-0.0750907	0.198167	0.226608	Field1:J23:4	ydeA	b1528	putative resistance / regulatory protein	Putative transport proteins	Drug/analog sensitivity	AE000250	1787808
791	13252.4	8195.97	0.00420111	0.00353459	0.00386785	-1.18857	-0.0750249	0.0938106	0.103629	Field1:N5:1	srlB	b2704	PTS system, glucitol/sorbitol-specific enzyme IIA component	Transport and binding proteins	Transport of small molecules: Carbohydrates, organic acids, alcohols	AE000354	1789056
436	295379	180340	0.090534	0.0761773	0.0833556	-1.18846	-0.0749858	0.184929	0.182625	Field1:G14:1	b0795	b0795	putative membrane protein	putative membrane protein	Not classified	AE000181	1787013
206	14742.9	9597.46	0.00476449	0.00400914	0.00438681	-1.18841	-0.0749648	0.108318	0.0983004	Field1:K3:3	ymcC	b0986	putative regulator	Putative regulatory proteins	Not classified	AE000200	1787221
1399	259646	160042	0.0792931	0.0667476	0.0730204	-1.18796	-0.0748	0.241359	0.243194	Field1:N14:3	hyfI	b2489	hydrogenase 4 Fe-S subunit	Energy metabolism	Energy metabolism, carbon: Anaerobic respiration	AE000335	1788834
2797	116450	74920.9	0.0368018	0.0309903	0.033896	-1.18753	-0.0746434	0.0345531	0.0445158	Field2:J4:2	ybaE	b0445	orf, hypothetical protein	Hypothetical, unclassified, unknown	Unknown	AE000151	1786650
2840	101748	64611.3	0.0326072	0.0274596	0.0300334	-1.18746	-0.0746206	0.0261867	0.0215584	Field2:P14:2	ybcY	b0562	orf, hypothetical protein	Hypothetical, unclassified, unknown	Unknown	AE000161	1786775
1165	21806.7	13874.2	0.00695581	0.00585802	0.00640692	-1.1874	-0.0745967	0.0114994	0.00772974	Field1:J4:1	cutC	b1874	copper homeostasis protein	Putative transport proteins	Detoxification	AE000281	1788182
2931	25170.1	16446.2	0.00774484	0.00652256	0.0071337	-1.18739	-0.0745943	0.423136	0.364368	Field2:F14:3	ybjW	b0873	putative prismane	Hypothetical, unclassified, unknown	Not classified	AE000189	1787099
2509	23479.6	15046.8	0.00727108	0.00612521	0.00669814	-1.18707	-0.074478	0.227245	0.218839	Field2:J3:3	yfeN	b2408	putative sugar hydrolase	Putative enzymes	Not classified	AE000328	1788747
498	65751.2	44788.4	0.0217462	0.0183211	0.0200336	-1.18695	-0.0744324	0.359693	0.387761	Field1:C6:2	b2253	b2253	putative enzyme	Putative enzymes	Not classified	AE000315	1788587
3704	12742.1	8197.92	0.00398747	0.00335945	0.00367346	-1.18694	-0.074429	0.107641	0.118878	Field3:O14:3	b2667	b2667	orf, hypothetical protein	Hypothetical, unclassified, unknown	Unknown	AE000351	1789021
2035	21286.8	12963.5	0.00672808	0.00566927	0.00619868	-1.18676	-0.0743641	0.238068	0.236876	Field2:E6:2	pyrL	b4246	pyrBI operon leader peptide	Nucleotide biosynthesis and metabolism	Pyrimidine ribonucleotide biosynthesis	AE000495	1790694
950	58661.5	37332.2	0.0176571	0.0148835	0.0162703	-1.18635	-0.074214	0.478414	0.464405	Field1:L21:2	ycjJ	b1296	putative amino acid/amine transport protein	Putative transport proteins	Not classified	AE000227	1787553
4207	116789	75638.2	0.0361508	0.0304866	0.0333187	-1.18579	-0.0740092	0.293162	0.273048	Field3:N19:4	sgaU	b4197	putative hexulose-6-phosphate isomerase	Putative enzymes	Central intermediary metabolism: Pool, multipurpose conversions	AE000491	1790641
823	54348.1	34198.8	0.0172964	0.0145947	0.0159456	-1.18512	-0.0737606	0.0201603	0.026928	Field1:N13:1	gntT	b3415	high-affinity transport of gluconate / gluconate permease	Transport and binding proteins	Transport of small molecules: Carbohydrates, organic acids, alcohols	AE000417	1789820
1962	17870.9	11380.1	0.00574977	0.00485253	0.00530115	-1.1849	-0.073682	0.0657138	0.0615938	Field2:C12:1	glnL	b3869	histidine protein kinase sensor for GlnG regulator (nitrogen regulator II, NRII)	Regulatory function	Amino acid biosynthesis: Glutamine	AE000462	1790300
15	86826.8	55294.1	0.0268573	0.022671	0.0247642	-1.18465	-0.0735919	0.158285	0.1611	Field1:M3:1	mhpF	b0351	acetaldehyde dehydrogenase	Carbon compound catabolism	Degradation of small molecules: Carbon compounds	AE000142	1786547
2088	202934	129733	0.0651798	0.0550565	0.0601182	-1.18387	-0.0733045	0.0430498	0.0351792	Field2:O18:2	speD	b0120	S-adenosylmethionine decarboxylase	Central intermediary metabolism	Central intermediary metabolism: Polyamine biosynthesis	AE000121	1786311
276	29259.5	18437.8	0.00922256	0.00779248	0.00850752	-1.18352	-0.0731759	0.00622834	0.00428694	Field1:G21:3	yhiI	b3487	putative membrane protein	putative membrane protein	Not classified	AE000424	1789900
2578	25646.2	16555.9	0.00818166	0.00691563	0.00754864	-1.18307	-0.0730098	0.0182624	0.0131879	Field2:D21:3	yhdJ	b3262	putative methyltransferase	Putative enzymes	Not classified	AE000405	1789662
2998	32653.1	21510.6	0.0102726	0.00868322	0.00947793	-1.18305	-0.0730017	0.259225	0.242008	Field2:L6:4	ymdD	b1047	orf, hypothetical protein	Hypothetical, unclassified, unknown	Unknown	AE000206	1787285
799	49386.3	30353	0.0154589	0.0130735	0.0142662	-1.18246	-0.0727846	0.0869871	0.0970741	Field1:N7:1	galP	b2943	galactose-proton symport of transport system	Transport and binding proteins	Transport of small molecules: Carbohydrates, organic acids, alcohols	AE000377	1789312
2434	21808.7	14483.7	0.00699657	0.00591712	0.00645684	-1.18243	-0.0727745	0.183733	0.17587	Field2:D9:2	b1200	b1200	putative dihydroxyacetone kinase (EC 2.7.1.2)	Putative enzymes	Not classified	AE000218	1787450
1860	25918.4	16665.7	0.00793644	0.00671353	0.00732498	-1.18216	-0.0726748	0.354313	0.340316	Field2:G9:4	leuL	b0075	leu operon leader peptide	Amino acid biosynthesis	Amino acid biosynthesis: Leucine	AE000118	1786263
3600	61446.9	40368.9	0.0199709	0.0168963	0.0184336	-1.18197	-0.0726064	0.185464	0.190998	Field3:O12:2	yfeD	b2399	orf, hypothetical protein	Hypothetical, unclassified, unknown	Unknown	AE000328	1788742
767	60228.6	37879.1	0.0192808	0.0163182	0.0177995	-1.18155	-0.0724534	0.101156	0.110108	Field1:M24:4	hisM	b2307	histidine transport, membrane protein M	Transport and binding proteins	Transport of small molecules: Amino acids, amines	AE000319	1788645
525	19890	12855.8	0.00616795	0.00522332	0.00569564	-1.18085	-0.0721942	0.247174	0.227155	Field1:I12:2	nanA	b3225	N-acetylneuraminate lyase (aldolase); catabolism of sialic acid; not K-12?	Carbon compound catabolism	Surface polysaccharides and antigens	AE000402	1789620
1523	144583	89357.3	0.0448382	0.0379726	0.0414054	-1.1808	-0.0721776	0.0651881	0.0558292	Field1:F22:4	helD	b0962	DNA helicase IV	DNA replication, repair, restriction/modification	DNA - replication, repair, restriction/modification	AE000198	1787196
2999	12607.4	8220.95	0.00401086	0.00339688	0.00370387	-1.18075	-0.0721582	0.0491231	0.0608846	Field2:N6:4	yceK	b1050	orf, hypothetical protein	Hypothetical, unclassified, unknown	Unknown	AE000206	1787288
3839	59934.5	38241	0.019097	0.0161739	0.0176355	-1.18073	-0.0721505	0.0120132	0.00796605	Field3:M24:4	ygiM	b3055	orf, hypothetical protein	Hypothetical, unclassified, unknown	Unknown	AE000387	1789435
3365	13257.4	8487.15	0.00412926	0.00349741	0.00381333	-1.18066	-0.0721259	0.0926509	0.094698	Field3:I1:4	b1811	b1811	orf, hypothetical protein	Hypothetical, unclassified, unknown	Unknown	AE000275	1788113
2190	114140	71612.7	0.03541	0.0299934	0.0327017	-1.18059	-0.0720992	0.0862384	0.0837624	Field2:K20:3	yfhO	b2530	putative aminotransferase	Putative enzymes	Not classified	AE000339	1788879
1413	33489.8	20656.9	0.00999767	0.0084713	0.00923448	-1.18018	-0.0719488	0.468886	0.555426	Field1:J18:3	hypA	b2726	pleiotrophic effects on 3 hydrogenase isozymes	Energy metabolism	Energy metabolism, carbon: Anaerobic respiration	AE000356	1789081
768	122943	73824.6	0.0381543	0.0323303	0.0352423	-1.18014	-0.0719341	0.276465	0.269089	Field1:O24:4	hisJ	b2309	histidine-binding periplasmic protein of high-affinity histidine transport system	Transport and binding proteins	Transport of small molecules: Amino acids, amines	AE000320	1788648
3936	113842	72094.7	0.0359522	0.0304667	0.0332094	-1.18005	-0.071901	0.00168372	0.00111502	Field3:P23:1	yheH	b3330	putative export protein for general secretion pathway (GSP)	Putative transport proteins	Not classified	AE000409	1789727
741	19803.6	12559.3	0.00623298	0.0052823	0.00575764	-1.17997	-0.0718724	0.00482255	0.00498401	Field1:I18:4	celB	b1737	PEP-dependent phosphotransferase enzyme II for cellobiose, arbutin, and salicin	Transport and binding proteins	Transport of small molecules: Carbohydrates, organic acids, alcohols	AE000268	1788032
3385	55634.9	35132.7	0.0176532	0.0149622	0.0163077	-1.17986	-0.0718294	0.027391	0.0383784	Field3:A7:4	b1844	b1844	orf, hypothetical protein	Hypothetical, unclassified, unknown	Unknown	AE000278	1788149
3643	65700	41687.7	0.021239	0.0180024	0.0196207	-1.17979	-0.0718052	0.181492	0.177422	Field3:E24:2	b2529	b2529	orf, hypothetical protein	Hypothetical, unclassified, unknown	Unknown	AE000339	1788878
802	86131.8	55220.7	0.0277278	0.0235086	0.0256182	-1.17947	-0.0716881	0.073571	0.0646005	Field1:D9:1	b2970	b2970	putative general secretion pathway for protein export (GSP)	Putative transport proteins	Not classified	AE000379	1789341
3157	39684.1	25033.7	0.012459	0.0105651	0.011512	-1.17925	-0.0716072	0.00299331	0.00469688	Field3:I21:1	b1420	b1420	orf, hypothetical protein	Hypothetical, unclassified, unknown	Unknown	AE000239	1787689
323	63228.8	41193.2	0.0200182	0.0169774	0.0184978	-1.17911	-0.0715541	0.0624815	0.0724946	Field1:E9:4	intD	b0537	prophage DLP12 integrase	Phage, transposon, or plasmid	Phage-related functions and prophages	AE000159	1786748
3601	82466.9	54540.9	0.0263294	0.02233	0.0243297	-1.1791	-0.0715522	0.141195	0.151555	Field3:A14:2	yfeK	b2419	orf, hypothetical protein	Hypothetical, unclassified, unknown	Unknown	AE000329	1788759
886	112668	70041.4	0.0357384	0.03031	0.0330242	-1.1791	-0.0715492	0.138009	0.144595	Field1:L5:2	xylE	b4031	xylose-proton symport	Transport and binding proteins	Transport of small molecules: Carbohydrates, organic acids, alcohols	AE000476	1790463
2149	228841	153205	0.0736719	0.0624983	0.0680851	-1.17878	-0.0714336	0.245882	0.237	Field2:I10:3	speG	b1584	spermidine N1-acetyltransferase	Central intermediary metabolism	Central intermediary metabolism: Polyamine biosynthesis	AE000254	1787867
793	104935	65783.1	0.0331108	0.0280972	0.030604	-1.17844	-0.0713075	0.0331594	0.0396016	Field1:B7:1	sdaC	b2796	probable serine transporter	Putative transport proteins	Transport of small molecules: Amino acids, amines	AE000363	1789160
3279	15242.3	10274.8	0.00495925	0.00420947	0.00458436	-1.17812	-0.0711884	0.248582	0.254354	Field3:M3:3	b1657	b1657	putative transport protein	Putative transport proteins	Not classified	AE000261	1787947
2496	26731.3	16779.1	0.00848241	0.00720066	0.00784153	-1.178	-0.0711471	0.13633	0.140782	Field2:P23:2	b2247	b2247	putative racemase	Putative enzymes	Not classified	AE000314	1788580
1474	22888	14785.6	0.00733311	0.00622526	0.00677918	-1.17796	-0.0711308	0.0304513	0.023655	Field1:D10:4	talC	b3946	putative transaldolase	Putative enzymes	Not classified	AE000468	1790382
4104	16183.1	10199.3	0.00515276	0.00437431	0.00476354	-1.17796	-0.0711306	0.0529152	0.0625751	Field3:P17:3	yihE	b3859	orf, hypothetical protein	Hypothetical, unclassified, unknown	Unknown	AE000461	1790290
2754	30079.9	18733	0.0094635	0.00803541	0.00874945	-1.17773	-0.0710442	0.0564425	0.0667229	Field2:D18:1	yahL	b0326	orf, hypothetical protein	Hypothetical, unclassified, unknown	Unknown	AE000139	1786519
591	50603.2	32318.2	0.0161218	0.0136893	0.0149056	-1.17769	-0.071031	0.0172975	0.0131767	Field1:M4:3	yaeH	b0163	putative structural protein	Putative cell structure	Not classified	AE000126	1786359
2131	292409	179545	0.0898854	0.0763241	0.0831047	-1.17768	-0.0710274	0.171185	0.168834	Field2:E6:3	ybgJ	b0711	putative carboxylase	Putative enzymes	Not classified	AE000174	1786929
4131	36717.5	25059.6	0.0120641	0.0102443	0.0111542	-1.17764	-0.0710137	0.330849	0.344356	Field3:F1:4	yijI	b3948	orf, hypothetical protein	Hypothetical, unclassified, unknown	Unknown	AE000468	1790384
2781	33012.2	20861.2	0.010231	0.0086896	0.00946029	-1.17738	-0.0709175	0.0759453	0.0654902	Field2:J24:1	yaiD	b0393	orf, hypothetical protein	Hypothetical, unclassified, unknown	Unknown	AE000145	1786592
1688	61430.8	39902.4	0.0198631	0.0168711	0.0183671	-1.17734	-0.0709037	0.114819	0.10608	Field2:O13:2	cysS	b0526	cysteine tRNA synthetase	Translation, post-translational modification	Aminoacyl tRNA synthetases, tRNA modification	AE000158	1786737
890	11924.2	7485.71	0.00379269	0.00312679	0.00345974	-1.17718	-0.0708446	0.00364945	0.00451059	Field1:D7:2	malK	b4035	ATP-binding component of transport system for maltose	Transport and binding proteins	Transport of small molecules: Carbohydrates, organic acids, alcohols	AE000476	1790467
745	140450	89448.6	0.0434385	0.0369024	0.0401704	-1.17712	-0.07082	0.126172	0.123547	Field1:A20:4	manZ	b1819	PTS enzyme IID, mannose-specific	Transport and binding proteins	Transport of small molecules: Carbohydrates, organic acids, alcohols	AE000276	1788122
2556	30161.2	19282.3	0.00951848	0.00808626	0.00880237	-1.17712	-0.0708196	0.000517325	0.000987995	Field2:H15:3	b3001	b3001	putative reductase	Putative enzymes	Not classified	AE000382	1789375
1469	12171.9	8023.79	0.0039346	0.0033428	0.0036387	-1.17704	-0.0707901	0.154542	0.140035	Field1:J8:4	fdoG	b3894	formate dehydrogenase-O, major subunit	Energy metabolism	Energy metabolism, carbon: Anaerobic respiration	AE000464	2367325
732	62437.1	39346.4	0.0194986	0.0165692	0.0180339	-1.17679	-0.0706999	0.0314427	0.025211	Field1:G16:4	b1485	b1485	putative transport protein	Putative transport proteins	Not classified	AE000245	1787760
1338	357431	224267	0.112445	0.0956074	0.104026	-1.17611	-0.070447	0.0198974	0.026253	Field1:D24:2	fdnH	b1475	formate dehydrogenase-N, nitrate-inducible, iron-sulfur beta subunit	Energy metabolism	Energy metabolism, carbon: Anaerobic respiration	AE000244	1787749
2463	65492.8	41386	0.0205921	0.0175092	0.0190506	-1.17608	-0.0704351	0.00110152	0.00111051	Field2:N15:2	yneH	b1524	putative glutaminase	Putative enzymes	Not classified	AE000250	1787804
4271	51551.3	33731	0.0164298	0.0139734	0.0152016	-1.17579	-0.0703307	0.0334972	0.0407468	Field3:N12:1	yjiA	b4352	orf, hypothetical protein	Hypothetical, unclassified, unknown	Unknown	AE000506	1790812
1027	15015	9422.73	0.00472009	0.00401653	0.00436831	-1.17517	-0.0700995	0.124292	0.136591	Field1:F17:3	yhjE	b3523	putative transport protein	Putative transport proteins	Not classified	AE000429	1789941
1997	54227.2	34090.6	0.0170294	0.0144977	0.0157635	-1.17463	-0.0699008	0.0121804	0.013166	Field2:I20:1	cmk	b0910	cytidylate kinase	Nucleotide biosynthesis and metabolism	Pyrimidine ribonucleotide biosynthesis	AE000193	1787139
4133	87557.1	57751.1	0.0271107	0.0230831	0.0250969	-1.17448	-0.0698474	0.390958	0.336358	Field3:J1:4	yijC	b3963	orf, hypothetical protein	Hypothetical, unclassified, unknown	Unknown	AE000470	1790401
4165	11913.1	7461.77	0.00378363	0.00302583	0.00340473	-1.17437	-0.0698059	0.119491	0.132035	Field3:J9:4	yjcG	b4067	putative transport protein	Putative transport proteins	Not classified	AE000480	1790503
3976	16149.7	10707.9	0.0051865	0.00442022	0.00480336	-1.17336	-0.0694304	0.128246	0.138372	Field3:P9:2	yzgL	b3427	orf, hypothetical protein	Hypothetical, unclassified, unknown	Unknown	AE000419	1789834
522	66104.8	43166.2	0.021305	0.0181645	0.0197348	-1.17289	-0.0692584	0.089477	0.0816009	Field1:C12:2	murA	b3189	first step in murein biosynthesis;UDP-N-glucosamine 1-carboxyvinyltransferase	Cell structure	Murein sacculus, peptidoglycan	AE000399	1789580
3033	61287.1	39156.7	0.0189864	0.0162002	0.0175933	-1.17199	-0.0689225	0.102449	0.098608	Field2:B16:4	ymfC	b1135	orf, hypothetical protein	Hypothetical, unclassified, unknown	Unknown	AE000213	1787380
350	479603	307438	0.151014	0.128864	0.139939	-1.17189	-0.0688865	0.00012362	0.000123947	Field1:K15:4	trs5_4	b1331	IS5 transposase	Phage, transposon, or plasmid	Transposon-related functions	AE000231	1787592
2960	57600.8	36178.6	0.0179576	0.0153238	0.0166407	-1.17187	-0.0688802	0.032835	0.0293754	Field2:P20:3	b0965	b0965	orf, hypothetical protein	Hypothetical, unclassified, unknown	Unknown	AE000198	1787199
583	40468	25655.3	0.0129721	0.0110709	0.0120215	-1.17173	-0.0688266	0.132951	0.141753	Field1:M2:3	uidC	b1615	membrane-associated protein	Cell structure	Inner membrane	AE000257	1787901
3735	80370.6	50460.6	0.0252742	0.0215754	0.0234248	-1.17144	-0.0687194	0.0355033	0.0433643	Field3:M22:3	b2772	b2772	orf, hypothetical protein	Hypothetical, unclassified, unknown	Unknown	AE000360	1789131
372	76125.4	48033.6	0.0240322	0.02052	0.0222761	-1.17116	-0.0686162	0.0384298	0.0457266	Field1:G21:4	b2442	b2442	putative prophage integrase	Phage, transposon, or plasmid	Not classified	AE000331	1788783
829	17148	10842.2	0.00543316	0.00463967	0.00503641	-1.17102	-0.0685649	0.047467	0.0553778	Field1:J15:1	ugpB	b3453	sn-glycerol 3-phosphate transport system; periplasmic binding protein	Transport and binding proteins	Transport of small molecules: Carbohydrates, organic acids, alcohols	AE000421	1789862
1106	224057	149444	0.0717075	0.0612364	0.066472	-1.171	-0.0685553	0.152679	0.152941	Field1:D13:4	ahpC	b0605	alkyl hydroperoxide reductase, C22 subunit; detoxification of hydroperoxides	Cell processes	Detoxification	AE000166	1786822
3526	134514	84057.2	0.0418968	0.0357839	0.0388403	-1.17083	-0.0684935	0.0461121	0.0417247	Field3:K18:1	yejK	b2186	orf, hypothetical protein	Hypothetical, unclassified, unknown	Unknown	AE000308	1788513
1248	56095	36047.8	0.0171161	0.0146215	0.0158688	-1.17061	-0.0684134	0.389198	0.391191	Field3:J4:2	ybgP	b0717	putative chaperone	Putative factors	Not classified	AE000175	1786936
587	126723	83431.5	0.04011	0.0342936	0.0372018	-1.16961	-0.0680398	0.0961339	0.105981	Field1:E4:3	nlpD	b2742	lipoprotein	Cell structure	Macromolecule synthesis, modification: Lipoprotein	AE000358	1789099
3836	49067.1	32216.9	0.0161508	0.0138129	0.0149818	-1.16926	-0.0679103	0.338102	0.366408	Field3:G24:4	b3042	b3042	orf, hypothetical protein	Hypothetical, unclassified, unknown	Unknown	AE000386	1789421
2371	61175.4	39307.9	0.0193644	0.0165639	0.0179641	-1.16907	-0.0678422	0.00359099	0.00262906	Field2:F17:1	thiG	b3991	thiamin biosynthesis, thiazole moiety	Biosynthesis of cofactors, prosthetic groups and carriers	Biosynthesis of cofactors, carriers: Thiamin	AE000473	1790424
2172	63890.1	40438.4	0.0201955	0.0172815	0.0187385	-1.16862	-0.067674	0.0494419	0.0623289	Field2:G16:3	glpQ	b2239	glycerophosphodiester phosphodiesterase, periplasmic	Central intermediary metabolism	Central intermediary metabolism: Pool, multipurpose conversions	AE000314	1788572
383	440379	273707	0.139735	0.119592	0.129663	-1.16842	-0.0676003	0.253371	0.237854	Field1:M23:4	trs5_10	b3218	IS5 transposase	Phage, transposon, or plasmid	Transposon-related functions	AE000401	1789612
3047	22000.8	14210.9	0.0069507	0.00595184	0.00645127	-1.16782	-0.067377	0.000425562	0.000579289	Field2:N18:4	b1153	b1153	orf, hypothetical protein	Hypothetical, unclassified, unknown	Unknown	AE000214	1787399
1328	26177.3	16241	0.00826408	0.00707682	0.00767045	-1.16777	-0.0673565	0.222554	0.216247	Field1:P20:2	aldA	b1415	aldehyde dehydrogenase, NAD-linked	Energy metabolism	Energy metabolism, carbon: Fermentation	AE000239	1787684
757	56575.6	35396.6	0.0177907	0.0152353	0.016513	-1.16773	-0.0673443	0.0959547	0.105489	Field1:I22:4	mglC	b2148	methyl-galactoside transport and galactose taxis	Transport and binding proteins	Transport of small molecules: Carbohydrates, organic acids, alcohols	AE000304	1788471
266	118320	75354.4	0.0370202	0.0317068	0.0343635	-1.16758	-0.0672872	0.0109506	0.00961618	Field1:C19:3	yhaO	b3110	putative transport system permease protein	Putative transport proteins	Not classified	AE000392	1789497
3521	123256	81749	0.0398989	0.0341825	0.0370407	-1.16723	-0.067158	0.146092	0.138	Field3:A18:1	rtn	b2176	orf, hypothetical protein	Hypothetical, unclassified, unknown	Unknown	AE000307	1788502
256	14083.2	9092.15	0.00444729	0.0038105	0.00412889	-1.16712	-0.0671138	0.00381548	0.00552789	Field1:O15:3	ygcP	b2768	putative anti-terminator regulatory protein	Putative regulatory proteins	Not classified	AE000360	1789127
3846	24179.2	15618.3	0.00779439	0.00668373	0.00723906	-1.16617	-0.0667631	0.122331	0.119453	Field3:L1:1	ygjJ	b3079	orf, hypothetical protein	Hypothetical, unclassified, unknown	Unknown	AE000390	1789461
601	49389.3	31698.2	0.0154905	0.0132873	0.0143889	-1.16581	-0.0666269	0.0100673	0.00957686	Field1:A8:3	b1368	b1368	putative alpha helix protein	Hypothetical, unclassified, unknown	Not classified	AE000233	1787631
349	29945.9	19127.8	0.00932487	0.00799926	0.00866206	-1.16572	-0.0665929	0.105634	0.0860927	Field1:I15:4	pspE	b1308	phage shock protein	Phage, transposon, or plasmid	Phage-related functions and prophages	AE000229	1787567
491	147973	94962.6	0.0472092	0.0405051	0.0438572	-1.16551	-0.066517	0.0288623	0.0320695	Field1:E4:2	wza	b2062	putative polysaccharide export protein	Putative transport proteins	Not classified	AE000296	1788376
748	36581.1	23082.1	0.0116449	0.00999262	0.0108188	-1.16535	-0.0664558	0.160274	0.164462	Field1:G20:4	araF	b1901	L-arabinose-binding periplasmic protein	Transport and binding proteins	Transport of small molecules: Carbohydrates, organic acids, alcohols	AE000283	1788211
3166	20724.9	13333.5	0.00655731	0.00562758	0.00609244	-1.16521	-0.066404	0.0135765	0.0129184	Field3:K23:1	b1437	b1437	orf, hypothetical protein	Hypothetical, unclassified, unknown	Unknown	AE000241	1787708
3642	44279.4	29136.3	0.0142642	0.0122427	0.0132534	-1.16512	-0.0663716	0.103165	0.0927065	Field3:C24:2	yfhF	b2528	putative regulator	Putative regulatory proteins	Not classified	AE000339	1788877
4149	21718.4	15049	0.00710293	0.00609725	0.00660009	-1.16494	-0.0663032	0.412482	0.394265	Field3:J5:4	yjbA	b4030	orf, hypothetical protein	Hypothetical, unclassified, unknown	Unknown	AE000476	1790462
739	35416.6	22129.6	0.0111902	0.00960642	0.0103983	-1.16487	-0.0662766	0.187797	0.187032	Field1:E18:4	btuC	b1711	vitamin B12 transport permease protein	Transport and binding proteins	Transport of small molecules: Other	AE000266	1788004
2374	130727	84507.6	0.0410421	0.0352366	0.0381394	-1.16476	-0.066235	0.0369715	0.0512318	Field2:L17:1	thiC	b3994	thiamin biosynthesis, pyrimidine moiety	Biosynthesis of cofactors, prosthetic groups and carriers	Biosynthesis of cofactors, carriers: Thiamin	AE000473	1790427
891	36025.1	23322.7	0.0114112	0.00979739	0.0106043	-1.16472	-0.0662208	0.00104554	0.000739957	Field1:F7:2	lamB	b4036	phage lambda receptor protein; maltose high-affinity receptor	Transport and binding proteins	Transport of small molecules: Carbohydrates, organic acids, alcohols	AE000477	1790469
240	28902	19116	0.00891314	0.00765447	0.00828381	-1.16444	-0.066116	0.406143	0.361477	Field1:O11:3	b2299	b2299	putative regulator	Putative regulatory proteins	Not classified	AE000319	1788637
696	21711.4	13865	0.00673412	0.00578368	0.0062589	-1.16433	-0.0660769	0.0780164	0.0692486	Field1:O6:4	aqpZ	b0875	transmembrane water channel; aquaporin Z	Transport and binding proteins	Transport of small molecules: Other	AE000189	1787101
1269	42139.5	27297.1	0.0133635	0.0114778	0.0124207	-1.16429	-0.0660599	0.0033293	0.00387927	Field1:J6:2	ykgJ	b0288	putative ferredoxin	Putative enzymes	Not classified	AE000136	2367105
4220	33175.5	21695.6	0.0104894	0.00901503	0.00975223	-1.16355	-0.0657847	0.0222952	0.0263608	Field3:H23:4	ytfN	b4221	orf, hypothetical protein	Hypothetical, unclassified, unknown	Unknown	AE000493	1790667
533	38759.1	25665.6	0.0122839	0.0105576	0.0114207	-1.16351	-0.0657707	0.0998089	0.107935	Field1:I14:2	glgC	b3430	glucose-1-phosphate adenylyltransferase	Cell processes	Macromolecule synthesis, modification: Polysaccharides - (cytoplasmic)	AE000419	1789837
2859	20848.6	13175.3	0.00662276	0.00569493	0.00615885	-1.16292	-0.0655506	0.230217	0.238563	Field2:F20:2	ybeC	b0627	orf, hypothetical protein	Hypothetical, unclassified, unknown	Unknown	AE000167	1786845
895	42500	28649.5	0.0134638	0.0115781	0.012521	-1.16287	-0.065531	0.294227	0.268324	Field1:N7:2	phnC	b4106	ATP-binding component of phosphonate transport	Transport and binding proteins	Central intermediary metabolism: Phosphorus compounds	AE000482	1790544
3436	380592	243815	0.120309	0.103465	0.111887	-1.16279	-0.0655014	0.157615	0.145708	Field3:G19:4	yedU	b1967	orf, hypothetical protein	Hypothetical, unclassified, unknown	Unknown	AE000288	1788278
790	65622.7	42096.4	0.0209486	0.0180187	0.0194836	-1.16261	-0.0654323	0.0543382	0.0617894	Field1:L5:1	srlE	b2703	PTS system, glucitol/sorbitol-specific IIB component and second of two IIC components	Transport and binding proteins	Transport of small molecules: Carbohydrates, organic acids, alcohols	AE000354	1789055
1754	26022.9	16876.7	0.00811715	0.00698215	0.00754965	-1.16256	-0.0654144	0.0616556	0.0690012	Field2:C7:3	cca	b3056	tRNA nucleotidyl transferase	Translation, post-translational modification	Aminoacyl tRNA synthetases, tRNA modification	AE000387	1789436
3087	34648.1	22804.2	0.0108739	0.00935382	0.0101138	-1.16251	-0.0653952	0.134874	0.141309	Field3:M3:1	b1248	b1248	orf, hypothetical protein	Hypothetical, unclassified, unknown	Unknown	AE000223	1787501
453	13388.9	8746.98	0.0042257	0.00363503	0.00393037	-1.16249	-0.0653906	0.0597993	0.0639457	Field1:I18:1	csgD	b1040	putative 2-component transcriptional regulator for 2nd curli operon	Putative regulatory proteins	Not classified	AE000205	1787277
3532	42515.1	26874.6	0.0133504	0.0114864	0.0124184	-1.16228	-0.0653107	0.0412241	0.0490546	Field3:G20:1	atoE	b2223	short chain fatty acid transporter	Transport and binding proteins	Degradation of small molecules: Fatty acids	AE000311	1788553
3262	13649.6	9058.87	0.00441875	0.00380232	0.00411053	-1.16212	-0.0652511	0.167902	0.157874	Field3:K23:2	ydgO	b1630	orf, hypothetical protein	Hypothetical, unclassified, unknown	Unknown	AE000258	1787917
2547	79498.9	51320.3	0.0252024	0.0216884	0.0234454	-1.16202	-0.0652135	0.0146017	0.0114839	Field2:F13:3	b2899	b2899	putative oxidoreductase	Putative enzymes	Not classified	AE000373	1789266
1024	65115.3	41208.1	0.0204286	0.017587	0.0190078	-1.16158	-0.0650474	0.0298342	0.0364695	Field1:P15:3	yhhS	b3473	putative transport	Putative transport proteins	Not classified	AE000423	1789884
2791	44267.2	29457.6	0.014199	0.0122243	0.0132116	-1.16154	-0.0650353	0.0751806	0.0751273	Field2:N2:2	thiJ	b0424	4-methyl-5(beta-hydroxyethyl)-thiazole monophosphate synthesis	Biosynthesis of cofactors, prosthetic groups and carriers	Biosynthesis of cofactors, carriers: Biotin	AE000148	1786626
2551	670817	426353	0.208908	0.179869	0.194389	-1.16145	-0.0649997	0.049672	0.0419897	Field2:N13:3	b2931	b2931	putative oxidoreductase	Putative enzymes	Not classified	AE000376	1789299
632	27429.1	17824.8	0.00858415	0.00739255	0.00798835	-1.16119	-0.0649032	0.0338966	0.0375684	Field1:O14:3	yaaJ	b0007	inner membrane transport protein	Putative transport proteins	Transport of small molecules: Amino acids, amines	AE000111	1786188
2261	53117.9	35032.9	0.0171272	0.0147546	0.0159409	-1.16081	-0.0647598	0.108814	0.101641	Field2:I14:4	phnN	b4094	ATP-binding component of phosphonate transport	Transport and binding proteins	Central intermediary metabolism: Phosphorus compounds	AE000482	1790532
1431	63640.5	41681.8	0.0203505	0.017535	0.0189428	-1.16056	-0.0646673	0.072524	0.0574393	Field1:N22:3	hybE	b2992	member of hyb operon	Energy metabolism	Energy metabolism, carbon: Anaerobic respiration	AE000382	1789366
2492	56275.8	37118.9	0.0179948	0.0155082	0.0167515	-1.16034	-0.0645836	0.0253402	0.0205881	Field2:H23:2	yeiC	b2166	putative kinase	Putative enzymes	Not classified	AE000306	1788491
614	84868.8	55737.7	0.0272983	0.0235288	0.0254135	-1.16021	-0.064536	0.0965338	0.0844217	Field1:K10:3	yfhG	b2555	putative alpha helix protein	Hypothetical, unclassified, unknown	Not classified	AE000341	1788906
664	49078.3	32161.1	0.0158707	0.0136842	0.0147774	-1.15978	-0.0643768	0.160634	0.15937	Field1:O22:3	fepB	b0592	ferric enterobactin (enterochelin) binding protein; periplasmic component	Transport and binding proteins	Transport of small molecules: Cations	AE000164	1786807
1282	33659.9	22669.1	0.0108145	0.00932797	0.0100712	-1.15937	-0.0642204	0.138196	0.142224	Field1:D10:2	sdhC	b0721	succinate dehydrogenase, cytochrome b556	Central intermediary metabolism	Energy metabolism, carbon: TCA cycle	AE000175	1786940
642	97441.3	63325.4	0.0313527	0.0270436	0.0291982	-1.15934	-0.0642108	0.109228	0.105494	Field1:C18:3	fhuB	b0153	hydroxamate-dependent iron uptake, cytoplasmic membrane component	Transport and binding proteins	Transport of small molecules: Cations	AE000124	1786347
610	33019.9	20978.4	0.0103219	0.00890522	0.00961356	-1.15908	-0.0641149	0.0185149	0.0167719	Field1:C10:3	yfcA	b2327	putative structural protein	Putative cell structure	Not classified	AE000321	1788667
2481	12154.6	7893.06	0.00378882	0.00326927	0.00352905	-1.15892	-0.0640529	0.118932	0.115757	Field2:B21:2	wcaJ	b2047	putative colanic acid biosynthsis UDP-glucose lipid carrier transferase	Putative enzymes	Not classified	AE000295	1788360
4270	51138.3	33933.5	0.0161807	0.0139661	0.0150734	-1.15857	-0.0639216	0.103215	0.110561	Field3:L12:1	yjiW	b4347	orf, hypothetical protein	Hypothetical, unclassified, unknown	Unknown	AE000505	1790806
1014	21481.4	13981.8	0.00678637	0.00585858	0.00632247	-1.15836	-0.0638451	0.00544047	0.00374442	Field1:L13:3	yhdW	b3268	putative periplasmic binding transport protein	Putative transport proteins	Not classified	AE000405	1789668
3835	56400.7	36688.7	0.0180905	0.0156221	0.0168563	-1.15801	-0.0637115	0.0656201	0.062638	Field3:E24:4	ygiE	b3040	orf, hypothetical protein	Hypothetical, unclassified, unknown	Unknown	AE000386	1789419
2798	131881	87235.5	0.041774	0.0360763	0.0389252	-1.15793	-0.0636834	0.059562	0.0689628	Field2:L4:2	cof	b0446	orf, hypothetical protein	Hypothetical, unclassified, unknown	Unknown	AE000151	1786651
715	45798.5	29557.6	0.0144582	0.012488	0.0134731	-1.15777	-0.0636218	0.00141192	0.00227537	Field1:E12:4	oppB	b1244	oligopeptide transport permease protein	Transport and binding proteins	Protein, peptide secretion	AE000223	1787497
3499	258211	164018	0.0802735	0.0693718	0.0748227	-1.15715	-0.0633889	0.0619775	0.0536545	Field3:E12:1	yehL	b2119	orf, hypothetical protein	Hypothetical, unclassified, unknown	Unknown	AE000301	1788438
2065	305165	196372	0.0966522	0.0835649	0.0901086	-1.15661	-0.0631878	0.0242052	0.0313438	Field2:A14:2	accD	b2316	acetylCoA carboxylase, carboxytransferase component, beta subunit	Fatty acid and phospholipid metabolism	Fatty acid and phosphatidic acid biosynthesis	AE000320	1788655
1336	26464.3	17337.8	0.00852973	0.00737477	0.00795225	-1.15661	-0.0631869	0.12214	0.114602	Field1:P22:2	narU	b1469	nitrite extrusion protein 2	Transport and binding proteins	Transport of small molecules: Anions	AE000244	1787743
493	15677	10141.7	0.00497769	0.00430518	0.00464144	-1.15621	-0.0630368	0.0704144	0.0735906	Field1:I4:2	yehD	b2111	putative fimbrial-like protein	Putative cell structure	Not classified	AE000300	1788429
859	20925.6	12955.7	0.00651526	0.00563606	0.00607566	-1.156	-0.0629566	0.249539	0.242731	Field1:F23:1	uhpA	b3669	response regulator, positive activator of uhpT transcription (sensor, uhpB)	Regulatory function	Transport of small molecules: Carbohydrates, organic acids, alcohols	AE000444	1790102
1610	17994.1	11802.6	0.00572709	0.00495576	0.00534142	-1.15564	-0.062823	0.0435863	0.0343143	Field2:C19:1	dnaC	b4361	chromosome replication; initiation and chain elongation	DNA replication, repair, restriction/modification	DNA - replication, repair, restriction/modification	AE000507	1790823
760	87738.3	56624.1	0.02801	0.0242411	0.0261255	-1.15548	-0.0627609	0.0650388	0.0718179	Field1:O22:4	cirA	b2155	outer membrane receptor for iron-regulated colicin I receptor; porin; requires tonB gene product	Transport and binding proteins	Outer membrane constituents	AE000304	1788478
750	78834.1	50380.3	0.0249367	0.0215829	0.0232598	-1.15539	-0.0627286	0.0727437	0.0803172	Field1:K20:4	tyrP	b1907	tyrosine-specific transport system	Transport and binding proteins	Transport of small molecules: Amino acids, amines	AE000284	1788218
693	99848.7	65373.2	0.0320939	0.027786	0.0299399	-1.15504	-0.0625968	0.0850053	0.0793006	Field1:I6:4	artQ	b0862	arginine 3rd transport system permease protein	Transport and binding proteins	Transport of small molecules: Amino acids, amines	AE000188	1787087
3382	26777.9	18222	0.00890231	0.00770752	0.00830491	-1.15502	-0.0625883	0.448068	0.534964	Field3:K5:4	b1839	b1839	orf, hypothetical protein	Hypothetical, unclassified, unknown	Unknown	AE000278	1788144
3452	66076.1	42845.6	0.0210263	0.0182099	0.0196181	-1.15466	-0.0624552	0.012166	0.0141211	Field3:G23:4	yi22_3	b1996	IS2 hypothetical protein	Phage, transposon, or plasmid	Transposon-related functions	AE000291	1788305
422	53548.5	35157.6	0.0167503	0.0145071	0.0156287	-1.15463	-0.0624425	0.108682	0.112302	Field1:K10:1	bolA	b0435	possible regulator of murein genes	Cell processes	Murein sacculus, peptidoglycan	AE000149	1786638
1625	60529.9	38302.8	0.0191303	0.0165685	0.0178494	-1.15462	-0.0624385	0.218518	0.208983	Field2:A23:1	dbpA	b1343	ATP-dependent RNA helicase	Transcription, RNA processing and degradation	RNA synthesis, modification, DNA transcription	AE000232	1787605
2919	24776.3	16255.1	0.00791138	0.00685263	0.00738201	-1.1545	-0.0623949	0.044048	0.039725	Field2:N10:3	b0833	b0833	orf, hypothetical protein	Hypothetical, unclassified, unknown	Unknown	AE000185	1787055
1275	54142.6	36429.3	0.0173609	0.0150377	0.0161993	-1.15449	-0.0623899	0.126276	0.129754	Field1:F8:2	cyoB	b0431	cytochrome o ubiquinol oxidase subunit I	Energy metabolism	Energy metabolism, carbon: Aerobic respiration	AE000149	1786634
3608	432256	291092	0.137614	0.119239	0.128426	-1.1541	-0.0622445	0.165088	0.17057	Field3:O14:2	yfeG	b2437	putative ARAC-type regulatory protein	Putative regulatory proteins	Not classified	AE000331	1788778
2505	44147.5	29993.9	0.0138974	0.0120425	0.0129699	-1.15403	-0.0622179	0.375903	0.328266	Field2:B3:3	b2324	b2324	putative peptidase	Putative enzymes	Not classified	AE000321	1788664
1342	27202.7	17555	0.00871888	0.00755792	0.0081384	-1.15361	-0.0620583	0.160485	0.161305	Field1:L24:2	b1590	b1590	putative DMSO reductase anchor subunit	Putative enzymes	Degradation of small molecules: Carbon compounds	AE000254	1787873
2301	140994	93211.6	0.0441573	0.0382888	0.041223	-1.15327	-0.0619308	0.159995	0.163338	Field2:I24:4	nadA	b0750	quinolinate synthetase, A protein	Biosynthesis of cofactors, prosthetic groups and carriers	Biosynthesis of cofactors, carriers: Pyridine nucleotide	AE000177	1786964
71	17983.9	11858.4	0.00570559	0.00494781	0.0053267	-1.15315	-0.0618874	0.00818265	0.0102311	Field1:M17:1	fucI	b2802	L-fucose isomerase	Carbon compound catabolism	Degradation of small molecules: Carbon compounds	AE000364	1789167
1616	18726	12115	0.00601238	0.00521444	0.00561341	-1.15303	-0.061839	0.149112	0.150973	Field2:O19:1	hrpB	b0148	helicase, ATP-dependent	DNA replication, repair, restriction/modification	DNA - replication, repair, restriction/modification	AE000124	1786342
1163	27579.9	18116.4	0.0087283	0.00757123	0.00814977	-1.15282	-0.0617632	0.012401	0.0163403	Field1:F4:1	b1840	b1840	putative resistance protein	Putative transport proteins	Drug/analog sensitivity	AE000278	1788145
1563	29029	18934.1	0.00909461	0.00788954	0.00849208	-1.15274	-0.0617323	0.018037	0.0189916	Field2:E7:1	yfjH	b2623	putative histone	Putative factors	Not classified	AE000348	1788976
827	33853.3	21734.9	0.0105843	0.00918221	0.00988323	-1.15269	-0.0617134	0.0209655	0.0193444	Field1:F15:1	ugpE	b3451	sn-glycerol 3-phosphate transport system, integral membrane protein	Transport and binding proteins	Transport of small molecules: Carbohydrates, organic acids, alcohols	AE000421	1789860
1846	63119	42962.9	0.0197082	0.0170998	0.018404	-1.15254	-0.0616559	0.456267	0.378824	Field2:K5:4	iadA	b4328	isoaspartyl dipeptidase	Carbon compound catabolism	Degradation of proteins, peptides, glyco	AE000503	1790784
2340	109304	71511.2	0.0335687	0.0291336	0.0313511	-1.15223	-0.0615397	0.327664	0.324554	Field2:H9:1	folC	b2315	dihydrofolate:folylpolyglutamate synthetase; dihydrofolate synthetase	Biosynthesis of cofactors, prosthetic groups and carriers	Biosynthesis of cofactors, carriers: Folic acid	AE000320	1788654
4236	163847	112637	0.0521424	0.0452652	0.0487038	-1.15193	-0.0614261	0.380154	0.334764	Field3:H4:1	yi21_6	b4272	IS2 hypothetical protein	Phage, transposon, or plasmid	Transposon-related functions	AE000498	1790723
3545	27912.9	18091	0.00869503	0.0075487	0.00812187	-1.15186	-0.0613989	0.0568809	0.0552975	Field3:J10:2	b2250	b2250	orf, hypothetical protein	Hypothetical, unclassified, unknown	Unknown	AE000315	1788584
2664	25232.8	16312.7	0.00806171	0.00699958	0.00753065	-1.15174	-0.0613552	0.0987006	0.106913	Field2:P17:4	fixC	b0043	flavoprotein; electron transport	Putative enzymes	Energy metabolism, carbon: Electron transport	AE000114	1786227
1075	122503	81857.2	0.0389735	0.0338388	0.0364062	-1.15174	-0.0613539	0.0661237	0.0757267	Field1:F5:4	ftsQ	b0093	cell division protein; ingrowth of wall at septum	Cell processes	Cell division	AE000118	1786281
2920	17387	11595	0.00548005	0.00476	0.00512003	-1.15127	-0.0611776	0.149442	0.154635	Field2:P10:3	b0834	b0834	orf, hypothetical protein	Hypothetical, unclassified, unknown	Unknown	AE000185	1787056
927	34639.6	22195.6	0.0107845	0.00936888	0.0100767	-1.1511	-0.0611132	0.0592207	0.0527818	Field1:N15:2	ybbM	b0491	putative metal resistance protein	Putative transport proteins	Drug/analog sensitivity	AE000155	1786699
3167	46024.9	30130.7	0.0146451	0.0127243	0.0136847	-1.15096	-0.0610601	0.0134168	0.0112527	Field3:M23:1	b1438	b1438	orf, hypothetical protein	Hypothetical, unclassified, unknown	Unknown	AE000241	1787709
1221	53621.3	34306.6	0.0168456	0.0146369	0.0157413	-1.15089	-0.0610355	0.0538463	0.0650445	Field1:J18:1	arsC	b3503	arsenate reductase	Cell processes	Drug/analog sensitivity	AE000426	1789918
2696	191768	131531	0.0610089	0.0530102	0.0570095	-1.15089	-0.0610341	0.354583	0.316558	Field2:P2:1	yaeQ	b0190	orf, hypothetical protein	Hypothetical, unclassified, unknown	Unknown	AE000128	1786388
3036	270530	176224	0.085844	0.074601	0.0802225	-1.15071	-0.0609654	0.00275761	0.00331179	Field2:H16:4	b1141	b1141	orf, hypothetical protein	Hypothetical, unclassified, unknown	Unknown	AE000214	1787387
663	88976.6	58576.2	0.0283138	0.0246138	0.0264638	-1.15032	-0.0608198	0.00722341	0.00675052	Field1:M22:3	fepD	b0590	ferric enterobactin (enterochelin) transport	Transport and binding proteins	Transport of small molecules: Cations	AE000164	1786805
3528	23223.8	15818	0.00743796	0.00646789	0.00695293	-1.14998	-0.0606914	0.226189	0.22126	Field3:O18:1	b2191	b2191	orf, hypothetical protein	Hypothetical, unclassified, unknown	Unknown	AE000308	1788517
779	131237	87037.6	0.0415799	0.0361596	0.0388697	-1.1499	-0.0606595	0.0233986	0.0286014	Field1:F3:1	cysU	b2424	sulfate, thiosulfate transport system permease T protein	Transport and binding proteins	Transport of small molecules: Anions	AE000330	1788764
2719	34167.9	22459	0.0107871	0.00938143	0.0100842	-1.14983	-0.0606339	0.00245084	0.00359684	Field2:N8:1	ykfB	b0250	orf, hypothetical protein	Hypothetical, unclassified, unknown	Unknown	AE000133	1786444
1076	49590.3	32609.8	0.0156953	0.0136502	0.0146727	-1.14982	-0.0606311	0.0685487	0.0638374	Field1:H5:4	ftsA	b0094	ATP-binding cell division protein, septation process, complexes with FtsZ, associated with junctions of inner and outer membranes	Cell processes	Cell division	AE000118	1786282
2439	26375.8	17346	0.00850926	0.00740057	0.00795491	-1.14981	-0.060627	0.181416	0.180762	Field2:N9:2	ycjL	b1298	probable amidotransferase subunit	Putative enzymes	Not classified	AE000228	1787556
2677	30411	19039.3	0.00959204	0.00834295	0.0089675	-1.14972	-0.0605914	0.387461	0.356264	Field2:J21:4	b0105	b0105	orf, hypothetical protein	Hypothetical, unclassified, unknown	Unknown	AE000119	1786294
2432	101420	66382.4	0.0323029	0.0281023	0.0302026	-1.14948	-0.0604999	0.0113281	0.00946971	Field2:P7:2	ycgC	b1198	putative PTS system enzyme I	Putative transport proteins	Not classified	AE000218	1787448
4039	75637.9	49088.1	0.0239944	0.0208774	0.0224359	-1.1493	-0.0604336	0.0161553	0.0206504	Field3:N1:3	yibL	b3602	orf, hypothetical protein	Hypothetical, unclassified, unknown	Unknown	AE000438	1790030
330	23614.9	14769.4	0.00730941	0.00636304	0.00683622	-1.14873	-0.0602176	0.305522	0.264375	Field1:C11:4	nfrB	b0569	bacteriophage N4 receptor, outer membrane protein	Phage, transposon, or plasmid	Phage-related functions and prophages	AE000161	1786781
3743	42520.4	27511.8	0.0135112	0.0117622	0.0126367	-1.1487	-0.060207	0.0748535	0.0883074	Field3:M24:3	syd	b2793	interacts with secY	Hypothetical, unclassified, unknown	Unknown function	AE000363	1789157
103	27032.6	17712.9	0.00855632	0.00745102	0.00800367	-1.14834	-0.0600715	0.0244167	0.0198018	Field1:M1:2	aldB	b3588	aldehyde dehydrogenase B (lactaldehyde dehydrogenase)	Carbon compound catabolism	Degradation of small molecules: Carbon compounds	AE000436	1790014
1499	50117	32894.7	0.0156218	0.0136055	0.0146136	-1.1482	-0.0600157	0.118204	0.124418	Field1:F16:4	polB	b0060	DNA polymerase II	DNA replication, repair, restriction/modification	DNA - replication, repair, restriction/modification	AE000116	1786246
2548	39407.3	26102.7	0.0125286	0.0109132	0.0117209	-1.14802	-0.0599511	0.0203682	0.0230815	Field2:H13:3	ygfA	b2912	putative ligase	Putative enzymes	Not classified	AE000374	1789278
3332	80667	50613.1	0.024518	0.0213584	0.0229382	-1.14793	-0.0599169	0.39492	0.440008	Field3:G17:3	b1755	b1755	putative transport system permease protein	Putative transport proteins	Not classified	AE000270	1788052
3693	19252.8	12516.6	0.00595802	0.00519088	0.00557445	-1.14779	-0.0598616	0.159509	0.155201	Field3:I12:3	b2650	b2650	orf, hypothetical protein	Hypothetical, unclassified, unknown	Unknown	AE000350	1789004
1078	83813.1	53575.8	0.0265337	0.0231175	0.0248256	-1.14778	-0.0598576	0.166488	0.168982	Field1:L5:4	ampD	b0110	regulates ampC	Regulatory function	Not classified	AE000120	1786300
295	16187.4	11132.1	0.00525371	0.00457756	0.00491564	-1.14771	-0.0598322	0.312785	0.308857	Field1:M1:4	yijO	b3954	putative ARAC-type regulatory protein	Putative regulatory proteins	Not classified	AE000469	1790391
670	74264.4	47747.5	0.0236957	0.0206472	0.0221715	-1.14765	-0.0598078	0.190723	0.192131	Field1:K24:3	potE	b0692	putrescine transport protein	Transport and binding proteins	Transport of small molecules: Amino acids, amines	AE000172	1786908
2123	276643	177697	0.0868164	0.0756515	0.0812339	-1.14758	-0.0597839	0.0463253	0.046973	Field2:E4:3	ybdR	b0608	putative oxidoreductase	Putative enzymes	Not classified	AE000166	1786825
872	22258.6	15009.4	0.00695078	0.00605705	0.00650391	-1.14755	-0.0597728	0.354075	0.319458	Field3:D4:2	rbsC	b3750	D-ribose high-affinity transport system	Transport and binding proteins	Transport of small molecules: Carbohydrates, organic acids, alcohols	AE000452	1790191
1146	37017.3	23219.3	0.0114523	0.00998339	0.0107178	-1.14713	-0.059613	0.191876	0.191743	Field1:D23:4	tehB	b1430	tellurite resistance	Putative transport proteins	Drug/analog sensitivity	AE000240	1787700
1667	17267.9	11446	0.0054988	0.0047941	0.00514645	-1.14699	-0.0595608	0.0254298	0.0286233	Field2:E9:2	mcrB	b4346	component of McrBC 5-methylcytosine restriction system	DNA replication, repair, restriction/modification	Degradation of DNA	AE000505	1790805
3323	51667.7	33944.9	0.0164326	0.014327	0.0153798	-1.14697	-0.0595511	0.00554957	0.00538352	Field3:E15:3	spy	b1743	periplasmic protein related to spheroblast formation	Hypothetical, unclassified, unknown	Not classified	AE000269	1788039
871	85404.8	57032	0.0276577	0.0241191	0.0258884	-1.14671	-0.0594554	0.191331	0.189259	Field1:N1:2	rbsA	b3749	ATP-binding component of D-ribose high-affinity transport system	Transport and binding proteins	Transport of small molecules: Carbohydrates, organic acids, alcohols	AE000452	1790190
1518	74154.3	47636.5	0.0235491	0.0205382	0.0220437	-1.1466	-0.0594118	0.221879	0.201632	Field1:L20:4	nei	b0714	endonuclease VIII and DNA N-glycosylase with an AP lyase activity	DNA replication, repair, restriction/modification	DNA - replication, repair, restriction/modification	AE000174	1786932
2723	201196	132812	0.0631501	0.0550896	0.0591198	-1.14632	-0.0593046	0.0423007	0.0471632	Field2:F10:1	ykfC	b0258	orf, hypothetical protein	Hypothetical, unclassified, unknown	Unknown	AE000133	1786452
1002	15442.2	9950.61	0.00482623	0.00421045	0.00451834	-1.14625	-0.0592794	0.0558458	0.0542991	Field1:D11:3	ygfO	b2882	putative transport protein	Putative transport proteins	Not classified	AE000372	1789248
2464	59085.9	37575.1	0.0182867	0.0159537	0.0171202	-1.14623	-0.0592736	0.138931	0.130745	Field2:P15:2	b1525	b1525	putative aldehyde dehydrogenase	Putative enzymes	Not classified	AE000250	1787805
634	63248.5	41346.3	0.020059	0.0175075	0.0187832	-1.14574	-0.0590845	0.00304783	0.00427516	Field1:C16:3	nhaR	b0020	transcriptional activator of nhaA	Regulatory function	Transport of small molecules: Cations	AE000112	1786202
3626	41854.1	27480.5	0.0134575	0.0117476	0.0126025	-1.14555	-0.059015	0.130727	0.125375	Field3:C20:2	yffH	b2467	orf, hypothetical protein	Hypothetical, unclassified, unknown	Unknown	AE000333	1788810
2708	32264.1	21517.8	0.0100669	0.00878935	0.00942813	-1.14535	-0.0589392	0.226519	0.221617	Field2:H6:1	yafM	b0228	orf, hypothetical protein	Hypothetical, unclassified, unknown	Unknown	AE000131	1786422
2725	39461.2	26081.3	0.0127377	0.0111227	0.0119302	-1.1452	-0.0588797	0.166316	0.1607	Field2:J10:1	yagA	b0267	orf, hypothetical protein	Hypothetical, unclassified, unknown	Unknown	AE000134	1786462
3	255615	163302	0.0799555	0.0698448	0.0749002	-1.14476	-0.0587142	0.129807	0.12227	Field1:E1:1	araB	b0063	L-ribulokinase	Carbon compound catabolism	Degradation of small molecules: Carbon compounds	AE000116	1786249
1293	67230.3	44547.7	0.0211004	0.0184329	0.0197666	-1.14472	-0.0586986	0.0622491	0.0697317	Field1:J12:2	gpmA	b0755	phosphoglyceromutase 1	Central intermediary metabolism	Energy metabolism, carbon: Glycolysis	AE000178	1786970
3106	13337.1	9183.54	0.00422167	0.00368814	0.00395491	-1.14466	-0.0586767	0.402428	0.34988	Field3:C9:1	ycjT	b1316	orf, hypothetical protein	Hypothetical, unclassified, unknown	Unknown	AE000229	1787575
2925	77079.3	51729.3	0.0238848	0.0208669	0.0223758	-1.14463	-0.0586637	0.392308	0.353551	Field2:J12:3	b0845	b0845	putative DEOR-type transcriptional regulator	Putative regulatory proteins	Not classified	AE000186	1787068
2320	25580.8	17639	0.00818818	0.00715428	0.00767123	-1.14452	-0.0586217	0.30893	0.287968	Field2:P3:1	hemK	b1212	possible protoporphyrinogen oxidase	Biosynthesis of cofactors, prosthetic groups and carriers	Biosynthesis of cofactors, carriers: Heme, porphyrin	AE000219	1787463
1928	39041.8	27020.6	0.0124514	0.0108796	0.0116655	-1.14448	-0.0586064	0.42606	0.392925	Field2:O2:1	ansB	b2957	periplasmic L-asparaginase II	Carbon compound catabolism	Degradation of small molecules: Amino acids	AE000378	1789327
958	66941.1	43247.6	0.0205452	0.0179524	0.0192488	-1.14442	-0.0585861	0.258834	0.267302	Field1:L23:2	b1443	b1443	putative transport system permease protein	Putative transport proteins	Not classified	AE000241	1787714
3295	15630.7	10221.3	0.00484656	0.00423509	0.00454082	-1.14438	-0.0585705	0.143621	0.138891	Field3:M7:3	ynhE	b1683	orf, hypothetical protein	Hypothetical, unclassified, unknown	Unknown	AE000263	1787973
3733	21735.5	14528.8	0.00693444	0.00605983	0.00649713	-1.14433	-0.0585508	0.0226982	0.0200872	Field3:I22:3	ygcN	b2766	orf, hypothetical protein	Hypothetical, unclassified, unknown	Unknown	AE000360	1789125
3542	45872.7	29544.7	0.0144877	0.0126612	0.0135744	-1.14427	-0.058527	0.160485	0.154215	Field3:K22:1	yfaD	b2244	orf, hypothetical protein	Hypothetical, unclassified, unknown	Unknown	AE000314	1788577
137	88009.7	58290.5	0.0279959	0.0244669	0.0262314	-1.14424	-0.0585164	0.00738209	0.00653289	Field1:A11:2	phoQ	b1129	sensor protein PhoQ	Regulatory function	Global regulatory functions	AE000213	1787374
771	41811.5	26834.8	0.0131804	0.01152	0.0123502	-1.14413	-0.0584761	0.110388	0.116233	Field1:F1:1	b2387	b2387	putative PTS system enzyme IIB component	Putative transport proteins	Not classified	AE000326	1788730
2959	45392.7	29447.6	0.0141872	0.0124046	0.0132959	-1.14371	-0.0583145	0.021788	0.0177198	Field2:N20:3	b0964	b0964	orf, hypothetical protein	Hypothetical, unclassified, unknown	Unknown	AE000198	1787198
231	15348.8	10244.3	0.00493358	0.00431374	0.00462366	-1.14369	-0.0583078	0.0978489	0.0877802	Field1:M9:3	wcaD	b2056	putative colanic acid polymerase	Putative enzymes	Phage-related functions and prophages	AE000295	1788369
2106	47717.3	30904.7	0.0151441	0.0132434	0.0141938	-1.14352	-0.0582443	0.0863231	0.0941284	Field2:C24:2	yaiM	b0355	putative esterase (EC 3.1.1.1)	Putative enzymes	Not classified	AE000142	1786551
541	20087.3	13107.6	0.00630177	0.00551199	0.00590688	-1.14328	-0.0581539	0.00988375	0.0078633	Field1:I16:2	yibD	b3615	putative regulator	Putative regulatory proteins	Not classified	AE000439	1790044
450	27512.7	17972.3	0.00860741	0.00752901	0.00806821	-1.14323	-0.0581346	0.0171313	0.0147018	Field1:C18:1	csgG	b1037	curli production assembly/transport component, 2nd curli operon	Cell structure	Surface structures	AE000205	1787274
2037	76215	50292.4	0.0241638	0.0211438	0.0226538	-1.14283	-0.0579824	0.000592429	0.000703093	Field2:I6:2	deoA	b4382	thymidine phosphorylase	Nucleotide biosynthesis and metabolism	Salvage of nucleosides and nucleotides	AE000508	1790842
1849	493211	310386	0.152967	0.133886	0.143427	-1.14252	-0.0578641	0.214609	0.215734	Field2:A7:4	lplA	b4386	lipoate-protein ligase A	Cell structure	Macromolecule synthesis, modification: Lipoprotein	AE000508	1790846
3973	50269.5	34072.7	0.016004	0.0140111	0.0150075	-1.14224	-0.057757	0.149036	0.152326	Field3:J9:2	yhgJ	b3419	orf, hypothetical protein	Hypothetical, unclassified, unknown	Unknown	AE000418	1789825
1384	74321.4	47594.7	0.0237124	0.0207608	0.0222366	-1.14217	-0.0577311	0.304993	0.286158	Field1:P10:3	nuoG	b2283	NADH dehydrogenase I chain G	Energy metabolism	Energy metabolism, carbon: Aerobic respiration	AE000317	1788619
1285	26035.8	17363.4	0.00827489	0.00724514	0.00776001	-1.14213	-0.0577153	0.0319305	0.0368293	Field1:J10:2	sdhB	b0724	succinate dehydrogenase, iron sulfur protein	Central intermediary metabolism	Energy metabolism, carbon: TCA cycle	AE000175	1786943
377	90522.3	57715.3	0.0282273	0.0247216	0.0264745	-1.14181	-0.0575929	0.138003	0.149721	Field1:A23:4	emrR	b2684	regulator of plasmid mcrB operon (microcin B17 synthesis)	Regulatory function	Plasmid-related functions	AE000353	1789040
511	649543	410872	0.199325	0.174579	0.186952	-1.14174	-0.057569	0.264927	0.274151	Field1:M8:2	b2817	b2817	putative amidase	Putative enzymes	Not classified	AE000365	1789180
3652	28032.3	19750.3	0.00906547	0.00794014	0.0085028	-1.14173	-0.0575623	0.43673	0.394489	Field3:G2:3	yfhL	b2562	orf, hypothetical protein	Hypothetical, unclassified, unknown	Unknown	AE000342	1788914
2304	89017.9	56737.5	0.0281387	0.0246464	0.0263925	-1.14169	-0.05755	0.304192	0.262787	Field2:O24:4	bioF	b0776	8-amino-7-oxononanoate synthase	Biosynthesis of cofactors, prosthetic groups and carriers	Biosynthesis of cofactors, carriers: Biotin	AE000180	1786993
3654	20930.2	14094.6	0.00685338	0.00600354	0.00642846	-1.14156	-0.0574971	0.38909	0.409145	Field3:K2:3	yfiK	b2578	orf, hypothetical protein	Hypothetical, unclassified, unknown	Unknown	AE000344	1788932
3263	21679.6	14456.6	0.00692937	0.00607016	0.00649976	-1.14155	-0.0574937	0.0650494	0.0610004	Field3:M23:2	b1631	b1631	orf, hypothetical protein	Hypothetical, unclassified, unknown	Unknown	AE000258	1787918
296	17018.4	11148.1	0.00534748	0.00468484	0.00501616	-1.14144	-0.0574544	0.179074	0.184921	Field1:O1:4	yjaE	b3995	putative transcriptional regulator	Putative regulatory proteins	Not classified	AE000473	1790428
2762	28556	18631.8	0.00902566	0.00791025	0.00846795	-1.14101	-0.0572889	0.0392752	0.0496699	Field2:D20:1	b0359	b0359	putative transferase	Putative enzymes	Not classified	AE000143	1786556
3536	418148	271466	0.132348	0.116049	0.124198	-1.14045	-0.0570764	0.0664161	0.0737477	Field3:O20:1	b2228	b2228	putative membrane protein	putative membrane protein	Not classified	AE000312	1788559
2299	20395.2	13358.8	0.00654438	0.00574233	0.00614335	-1.13967	-0.05678	0.178957	0.176842	Field2:E24:4	lipB	b0630	protein of lipoate biosynthesis	Biosynthesis of cofactors, prosthetic groups and carriers	Biosynthesis of cofactors, carriers: Lipoate	AE000167	1786848
1324	14484.3	9342.79	0.0045863	0.0040249	0.0043056	-1.13948	-0.0567071	0.302136	0.259764	Field1:H20:2	acnA	b1276	aconitate hydrase 1	Central intermediary metabolism	Energy metabolism, carbon: TCA cycle	AE000225	1787531
3393	19501.5	13220.8	0.00617392	0.00541826	0.00579609	-1.13947	-0.0567013	0.190517	0.189985	Field3:A9:4	yebI	b1859	orf, hypothetical protein	Hypothetical, unclassified, unknown	Unknown	AE000280	1788166
190	41119.6	26412.1	0.0131033	0.0115001	0.0123017	-1.13941	-0.0566816	0.295113	0.275974	Field1:K23:2	ybaO	b0447	putative LRP-like transcriptional regulator	Putative regulatory proteins	Not classified	AE000151	1786652
2458	33134.3	21601.9	0.0104271	0.00915152	0.00978932	-1.13939	-0.0566711	0.00786547	0.00915077	Field2:D15:2	b1454	b1454	putative transferase	Putative enzymes	Not classified	AE000242	1787726
92	42203.6	26230.9	0.0132515	0.0116414	0.0124465	-1.13831	-0.056259	0.478616	0.40543	Field1:G23:1	gph	b3385	phosphoglycolate phosphatase	Carbon compound catabolism	Degradation of small molecules: Carbon compounds	AE000414	1789787
690	37560.2	24506.5	0.0118852	0.0104434	0.0111643	-1.13806	-0.0561646	0.0416371	0.0476414	Field1:C6:4	potI	b0857	putrescine transport protein; permease	Transport and binding proteins	Transport of small molecules: Amino acids, amines	AE000187	1787081
3105	75373.4	48751.1	0.0238219	0.0209351	0.0223785	-1.1379	-0.0561033	0.129461	0.137301	Field3:A9:1	b1310	b1310	putative transport periplasmic protein	Putative transport proteins	Not classified	AE000229	1787569
1501	108303	72352	0.0335163	0.0294564	0.0314863	-1.13783	-0.0560759	0.349357	0.329091	Field1:J16:4	dksA	b0145	dnaK suppressor protein	DNA replication, repair, restriction/modification	DNA - replication, repair, restriction/modification	AE000123	1786338
3234	210582	128516	0.0625352	0.0549842	0.0587597	-1.13733	-0.0558869	0.580964	0.73742	Field3:C17:2	ydfA	b1571	orf, hypothetical protein	Hypothetical, unclassified, unknown	Unknown	AE000253	1787854
3850	49698.9	33182.5	0.015826	0.0139157	0.0148709	-1.13728	-0.0558659	0.0635568	0.0650979	Field3:D3:1	ygjO	b3084	putative enzyme	Putative enzymes	Not classified	AE000390	1789466
609	23402.2	15633	0.00737994	0.00649111	0.00693552	-1.13693	-0.0557338	0.0587849	0.0673453	Field1:A10:3	b2291	b2291	putative alpha helix protein	Hypothetical, unclassified, unknown	Not classified	AE000318	1788628
615	111226	75173.1	0.0358394	0.031542	0.0336907	-1.13624	-0.0554716	0.144167	0.142394	Field1:M10:3	yfiB	b2605	putative outer membrane protein	putative membrane protein	Not classified	AE000346	1788957
3108	125362	83004	0.0394581	0.0347286	0.0370934	-1.13619	-0.0554493	0.00139939	0.00179392	Field3:G9:1	ompG	b1319	outer membrane protein	Cell structure	Outer membrane constituents	AE000230	1787579
2532	87790	58118.5	0.0272269	0.0239637	0.0255953	-1.13617	-0.0554434	0.192775	0.191623	Field2:H9:3	b2740	b2740	putative transport protein	Putative transport proteins	Not classified	AE000358	1789097
3658	30116.9	20564.6	0.00961624	0.00846534	0.00904079	-1.13595	-0.0553611	0.180839	0.188519	Field3:C4:3	yfiM	b2586	orf, hypothetical protein	Hypothetical, unclassified, unknown	Unknown	AE000345	1788941
248	18055.6	12132.4	0.00573831	0.00505274	0.00539552	-1.13568	-0.0552568	0.0197353	0.0224659	Field1:O13:3	yfhK	b2556	putative 2-component sensor protein	Putative regulatory proteins	Not classified	AE000342	1788908
3181	68325	45567.3	0.0218565	0.0192457	0.0205511	-1.13565	-0.055246	0.0524187	0.0454536	Field3:I3:2	yddG	b1473	orf, hypothetical protein	Hypothetical, unclassified, unknown	Unknown	AE000244	1787747
3133	41161.3	27585.2	0.0120788	0.0106388	0.0113588	-1.13535	-0.0551305	0.736652	0.669477	Field3:I15:1	b1369	b1369	orf, hypothetical protein	Hypothetical, unclassified, unknown	Unknown	AE000233	1787632
3018	90653.1	60114.6	0.0282243	0.0248608	0.0265426	-1.13529	-0.0551073	0.121004	0.123549	Field2:D12:4	ycfO	b1107	orf, hypothetical protein	Hypothetical, unclassified, unknown	Unknown	AE000211	1787350
198	28642.7	18702.3	0.00907456	0.00799495	0.00853475	-1.13504	-0.0550102	0.108896	0.115213	Field1:K1:3	citB	b0620	sequence similarity to Shigella regulator	Putative regulatory proteins	Not classified	AE000167	1786838
2635	48710.2	33538.5	0.0151341	0.0133361	0.0142351	-1.13482	-0.0549286	0.519851	0.426499	Field2:F11:4	pqiB	b0951	paraquat-inducible protein B	Cell processes	Not classified	AE000197	1787184
2108	45247.2	29795.9	0.0145304	0.0128054	0.0136679	-1.13471	-0.0548842	0.23168	0.213875	Field2:G24:2	phoA	b0383	alkaline phosphatase	Central intermediary metabolism	Central intermediary metabolism: Phosphorus compounds	AE000145	1786582
4248	15444.3	9953.19	0.00482469	0.00425212	0.0045384	-1.13465	-0.0548633	0.0948849	0.10093	Field3:P6:1	yjhH	b4298	putative lyase/synthase	Putative enzymes	Not classified	AE000500	1790751
1289	32725.3	21987.9	0.0104531	0.00921451	0.0098338	-1.13442	-0.0547727	0.0485152	0.0478047	Field1:B12:2	sucD	b0729	succinyl-CoA synthetase, alpha subunit	Central intermediary metabolism	Energy metabolism, carbon: TCA cycle	AE000176	1786949
3313	40406.5	26755.3	0.0126868	0.011185	0.0119359	-1.13427	-0.0547149	0.00784438	0.00858561	Field3:A13:3	b1724	b1724	orf, hypothetical protein	Hypothetical, unclassified, unknown	Unknown	AE000267	1788018
4216	34009.3	23745.9	0.0111143	0.00980061	0.0104575	-1.13405	-0.0546303	0.37712	0.392759	Field3:P21:4	ytfI	b4215	orf, hypothetical protein	Hypothetical, unclassified, unknown	Unknown	AE000493	1790661
733	51039.4	33122.9	0.0159638	0.0140816	0.0150227	-1.13366	-0.0544824	0.05517	0.0565565	Field1:I16:4	b1486	b1486	putative transport system permease protein	Putative transport proteins	Not classified	AE000245	1787761
3023	50273.9	33398.3	0.0159923	0.0141082	0.0150502	-1.13355	-0.0544402	0.00585575	0.00566878	Field2:N12:4	ycfS	b1113	orf, hypothetical protein	Hypothetical, unclassified, unknown	Unknown	AE000211	1787356
2917	36039.4	23712.6	0.0113855	0.0100441	0.0107148	-1.13354	-0.0544387	0.0104939	0.0136553	Field2:J10:3	ybiU	b0821	orf, hypothetical protein	Hypothetical, unclassified, unknown	Unknown	AE000184	1787042
1490	15700.7	10322.9	0.004971	0.00438584	0.00467842	-1.13342	-0.0543904	0.105607	0.100396	Field1:D14:4	yjcU	b4085	putative epimerase	Putative enzymes	Not classified	AE000482	1790523
2773	30368.9	19986.2	0.00951422	0.00839633	0.00895528	-1.13314	-0.054284	0.0252318	0.0244702	Field2:J22:1	b0379	b0379	orf, hypothetical protein	Hypothetical, unclassified, unknown	Unknown	AE000144	1786577
1350	42357.9	27904.6	0.0135921	0.0119986	0.0127953	-1.13281	-0.0541565	0.216719	0.205096	Field1:L2:3	b1758	b1758	putative cytochrome oxidase	Putative enzymes	Not classified	AE000270	1788055
2765	11454.4	7602.14	0.00366514	0.00323568	0.00345041	-1.13273	-0.0541255	0.0935627	0.0872865	Field2:J20:1	yaiS	b0364	orf, hypothetical protein	Hypothetical, unclassified, unknown	Unknown	AE000143	1786561
2154	66651.2	43478.3	0.0210244	0.0185646	0.0197945	-1.1325	-0.0540374	0.0772344	0.0814388	Field2:C12:3	ppsA	b1702	phosphoenolpyruvate synthase	Central intermediary metabolism	Central intermediary metabolism: Gluconeogenesis	AE000265	1787994
1225	25972.7	16749.8	0.00810109	0.00715355	0.00762732	-1.13246	-0.0540217	0.108397	0.111659	Field1:B20:1	cspA	b3556	cold shock protein 7.4, transcriptional activator of hns	Regulatory function	Adaptations, atypical conditions	AE000433	1789979
589	32634.5	21625.9	0.0101236	0.00894108	0.00953233	-1.13226	-0.0539447	0.178382	0.174823	Field1:I4:3	blc	b4149	outer membrane lipoprotein (lipocalin)	Cell structure	Macromolecule synthesis, modification: Lipoprotein	AE000487	1790592
3876	72724.5	49775.2	0.022347	0.0197417	0.0210443	-1.13197	-0.0538344	0.565438	0.47075	Field3:H9:1	yhaV	b3130	orf, hypothetical protein	Hypothetical, unclassified, unknown	Unknown	AE000394	1789518
2479	49000.1	33353	0.0157529	0.0139166	0.0148347	-1.13195	-0.0538271	0.114914	0.107493	Field2:N19:2	wbbJ	b2033	putative O-acetyl transferase	Putative enzymes	Not classified	AE000294	1788345
1581	102640	68266.5	0.0326477	0.0288429	0.0307453	-1.13192	-0.0538139	0.0187175	0.0156908	Field2:I11:1	dfp	b3639	flavoprotein affecting synthesis of DNA and pantothenate metabolism	DNA replication, repair, restriction/modification	DNA - replication, repair, restriction/modification	AE000441	1790070
2300	134763	90406.8	0.0428098	0.0378241	0.0403169	-1.13181	-0.0537744	0.0334293	0.028548	Field2:G24:4	phpB	b0638	homolog of Salmonella cobC, a phosphohistidine protein	Putative regulatory proteins	Biosynthesis of cofactors, carriers: Cobalamin	AE000168	1786857
62	19451.3	12651.2	0.00591467	0.00522673	0.0055707	-1.13162	-0.0537003	0.460244	0.49986	Field1:K15:1	srlR	b2707	regulator for gut (srl), glucitol operon	Regulatory function	Degradation of small molecules: Carbon compounds	AE000354	1789059
2898	15007.6	9779.47	0.00471123	0.0041644	0.00443782	-1.13131	-0.0535819	0.0414976	0.0494202	Field2:D6:3	ybhB	b0773	orf, hypothetical protein	Hypothetical, unclassified, unknown	Unknown	AE000180	1786990
1133	681948	445007	0.214794	0.189905	0.20235	-1.13106	-0.0534855	0.245065	0.236582	Field1:J19:4	flgI	b1080	homolog of Salmonella P-ring of flagella basal body	Cell processes	Surface structures	AE000208	1787320
199	557377	380908	0.175973	0.155599	0.165786	-1.13093	-0.0534373	0.329793	0.325076	Field1:M1:3	ybfL	b0705	putative receptor protein	Putative factors	Not classified	AE000174	1786923
2095	65822	44690.7	0.0208218	0.0184157	0.0196187	-1.13066	-0.0533302	0.154276	0.159543	Field2:M20:2	yafV	b0219	putative EC 3.5. amidase-type enzyme	Putative enzymes	Not classified	AE000130	1786412
2670	13877.7	9607.43	0.0044419	0.00392895	0.00418542	-1.13056	-0.0532924	0.260774	0.250544	Field2:L19:4	yabI	b0065	orf, hypothetical protein	Hypothetical, unclassified, unknown	Unknown	AE000117	1786252
3354	55336.5	36736.1	0.0174899	0.0154723	0.0164811	-1.13041	-0.0532342	0.0114966	0.00895872	Field3:C23:3	yoaF	b1793	orf, hypothetical protein	Hypothetical, unclassified, unknown	Unknown	AE000274	1788094
1632	34687.8	23853	0.0111048	0.00982434	0.0104646	-1.13033	-0.053207	0.194396	0.194764	Field2:O23:1	sbcB	b2011	exonuclease I, 3' --> 5' specific; deoxyribophosphodiesterase	DNA replication, repair, restriction/modification	Degradation of DNA	AE000292	1788321
2141	28352.4	18913.9	0.00892101	0.00789334	0.00840718	-1.13019	-0.0531533	0.0633567	0.0621434	Field2:I8:3	yccK	b0969	putative sulfite reductase (EC 1.8.-.-)	Hypothetical, unclassified, unknown	Not classified	AE000199	1787204
2538	20047.2	13149.4	0.0062732	0.00555515	0.00591417	-1.12926	-0.0527929	0.0235484	0.0190206	Field2:D11:3	ygeX	b2871	putative dehydratase	Putative enzymes	Not classified	AE000370	1789235
1546	67088.7	45630.6	0.0214305	0.0189821	0.0202063	-1.12899	-0.0526891	0.050369	0.0489128	Field2:C3:1	ruvB	b1860	Holliday junction helicase subunit A; branch migration; repair	DNA replication, repair, restriction/modification	DNA - replication, repair, restriction/modification	AE000280	1788167
2264	21091.3	13919.9	0.00670935	0.00594412	0.00632674	-1.12874	-0.0525927	0.0787261	0.0888841	Field2:O14:4	phnK	b4097	ATP-binding component of phosphonate transport	Transport and binding proteins	Central intermediary metabolism: Phosphorus compounds	AE000482	1790535
662	93628.5	62312.5	0.0297808	0.0263849	0.0280828	-1.12871	-0.0525814	0.0114821	0.012564	Field1:K22:3	fepG	b0589	ferric enterobactin transport protein	Transport and binding proteins	Transport of small molecules: Cations	AE000164	1786804
1511	31495.4	21141.7	0.00998394	0.00884689	0.00941542	-1.12853	-0.0525116	0.00897949	0.0072527	Field1:N18:4	recR	b0472	recombination and repair	DNA replication, repair, restriction/modification	DNA - replication, repair, restriction/modification	AE000153	1786678
1995	444929	280012	0.135654	0.120204	0.127929	-1.12852	-0.0525111	0.397144	0.429619	Field2:E20:1	deoR	b0840	transcriptional repressor for deo operon, tsx, nupG	Regulatory function	Salvage of nucleosides and nucleotides	AE000186	1787063
2111	23483.4	13891.6	0.00726136	0.00643468	0.00684802	-1.12847	-0.0524906	0.701067	0.497871	Field2:M24:2	glnK	b0450	nitrogen regulatory protein P-II 2	Regulatory function	Central intermediary metabolism: Pool, multipurpose conversions	AE000151	1786655
175	37560.3	24720.1	0.0114802	0.0101739	0.010827	-1.1284	-0.0524623	0.382569	0.404837	Field1:M19:2	ribF	b0025	putative regulator	Putative regulatory proteins	Not classified	AE000113	1786208
110	16937.9	11293.7	0.00536767	0.00475762	0.00506264	-1.12823	-0.0523961	0.00564201	0.00435065	Field1:K3:2	rhaD	b3902	rhamnulose-phosphate aldolase	Carbon compound catabolism	Degradation of small molecules: Carbon compounds	AE000465	1790336
970	26768.7	18197.3	0.00867579	0.00769105	0.00818342	-1.12804	-0.0523235	0.234414	0.240375	Field1:D3:3	b1690	b1690	putative transport system permease protein	Putative transport proteins	Not classified	AE000264	1787981
2332	42656.5	28868.7	0.0134756	0.0119462	0.0127109	-1.12803	-0.0523193	0.108225	0.108826	Field2:H7:1	ubiG	b2232	3-demethylubiquinone-9 3-methyltransferase and 2-octaprenyl-6-hydroxy phenol methylase	Biosynthesis of cofactors, prosthetic groups and carriers	Biosynthesis of cofactors, carriers: Menaquinone, ubiquinone	AE000313	1788564
504	34860	22962.6	0.0110569	0.00980436	0.0104306	-1.12775	-0.0522144	0.0670606	0.0750131	Field1:O6:2	amiA	b2435	N-acetylmuramoyl-l-alanine amidase I	Cell structure	Murein sacculus, peptidoglycan	AE000331	1788776
98	34602.9	22679.8	0.0110437	0.00980018	0.0104219	-1.12689	-0.0518801	0.245171	0.23803	Field1:C1:2	xylB	b3564	xylulokinase	Carbon compound catabolism	Degradation of small molecules: Carbon compounds	AE000433	1789987
4254	22758.7	14938.4	0.00712824	0.006326	0.00672712	-1.12682	-0.051853	0.0874455	0.0857917	Field3:L8:1	yjhT	b4310	orf, hypothetical protein	Hypothetical, unclassified, unknown	Unknown	AE000501	1790764
2680	166486	110476	0.0525853	0.0466782	0.0496317	-1.12655	-0.0517503	0.00199361	0.00230121	Field2:P21:4	yacK	b0123	orf, hypothetical protein	Hypothetical, unclassified, unknown	Unknown	AE000121	1786314
2204	189401	127901	0.0606593	0.0538495	0.0572544	-1.12646	-0.0517156	0.326872	0.312983	Field2:G24:3	cysI	b2763	sulfite reductase, alpha subunit	Central intermediary metabolism	Central intermediary metabolism: Sulfur metabolism	AE000360	1789122
548	99058.9	69363.2	0.0313425	0.0278353	0.0295889	-1.126	-0.0515385	0.472624	0.403207	Field1:G18:2	rfaY	b3625	lipopolysaccharide core biosynthesis	Cell structure	Macromolecule metabolism: Lipopolysaccharide	AE000440	1790055
2512	52271.1	37626	0.0169563	0.0150615	0.0160089	-1.1258	-0.0514609	0.540506	0.494362	Field2:P3:3	ucpA	b2426	putative oxidoreductase	Putative enzymes	Not classified	AE000330	1788766
2297	105096	72790.3	0.0344887	0.030636	0.0325623	-1.12576	-0.0514442	0.419219	0.48868	Field3:P6:2	entA	b0596	2,3-dihydro-2,3-dihydroxybenzoate dehydrogenase, enterochelin biosynthesis	Biosynthesis of cofactors, prosthetic groups and carriers	Biosynthesis of cofactors, carriers: Enterochelin	AE000165	1786812
957	54857.9	35992.9	0.0173478	0.0154136	0.0163807	-1.12549	-0.0513415	0.142282	0.154546	Field1:J23:2	b1442	b1442	putative transport system permease protein	Putative transport proteins	Not classified	AE000241	1787713
3020	30829.1	21147.4	0.00981899	0.00872696	0.00927297	-1.12513	-0.0512037	0.162397	0.174779	Field2:H12:4	ycfJ	b1110	orf, hypothetical protein	Hypothetical, unclassified, unknown	Unknown	AE000211	1787353
3450	590563	397744	0.189833	0.168734	0.179283	-1.12504	-0.0511695	0.149388	0.139441	Field3:C23:4	trs5_6	b1994	IS5 transposase	Phage, transposon, or plasmid	Transposon-related functions	AE000291	1788303
1686	42396.6	28100.2	0.0132542	0.0117814	0.0125178	-1.12501	-0.0511561	0.0482415	0.0478166	Field2:K13:2	hha	b0460	haemolysin expression modulating protein	Regulatory function	Proteins - translation and modification	AE000152	1786665
2793	37082.7	25048	0.0118678	0.0105542	0.011211	-1.12447	-0.0509481	0.0711794	0.068272	Field2:B4:2	yajQ	b0426	orf, hypothetical protein	Hypothetical, unclassified, unknown	Unknown	AE000149	1786629
244	11884.7	8131.51	0.00384646	0.00342069	0.00363358	-1.12447	-0.0509472	0.355671	0.368668	Field1:G13:3	yfeR	b2409	putative transcriptional regulator LYSR-type	Putative regulatory proteins	Not classified	AE000328	1788748
3789	11326	6896.83	0.00362275	0.00287241	0.00324758	-1.12444	-0.0509347	0.0153481	0.0237962	Field3:I12:4	yqgB	b2939	orf, hypothetical protein	Hypothetical, unclassified, unknown	Unknown	AE000377	1789308
3587	51856.6	35443.9	0.0166253	0.0147862	0.0157057	-1.12438	-0.0509133	0.0975367	0.0939027	Field3:E10:2	b2375	b2375	orf, hypothetical protein	Hypothetical, unclassified, unknown	Unknown	AE000326	1788719
2091	107828	70230.8	0.0335057	0.0298167	0.0316612	-1.12372	-0.0506582	0.463816	0.487337	Field2:E20:2	pyrH	b0171	uridylate kinase	Nucleotide biosynthesis and metabolism	Central intermediary metabolism: Nucleotide interconversions	AE000126	1786367
2906	16374.7	11203.1	0.0052422	0.00466566	0.00495393	-1.12357	-0.0506005	0.080437	0.078673	Field2:D8:3	ybiA	b0798	orf, hypothetical protein	Hypothetical, unclassified, unknown	Unknown	AE000182	1787017
1663	61887	41448.9	0.0197142	0.0175531	0.0186337	-1.12312	-0.0504259	0.0839686	0.0858009	Field2:M7:2	basS	b4112	sensor protein for basR	Transcription, RNA processing and degradation	RNA synthesis, modification, DNA transcription	AE000483	1790551
3962	28340.3	19703.6	0.00892902	0.00795104	0.00844003	-1.123	-0.0503802	0.426701	0.374481	Field3:D7:2	yrfB	b3393	orf, hypothetical protein	Hypothetical, unclassified, unknown	Unknown	AE000414	1789795
1063	45944.7	30736.5	0.0145448	0.012952	0.0137484	-1.12298	-0.0503738	0.0887706	0.0930237	Field1:N1:4	caiF	b0034	transcriptional regulator of cai operon	Regulatory function	Central intermediary metabolism: Pool, multipurpose conversions	AE000114	1786218
2302	26433	17633.6	0.00850312	0.00757206	0.00803759	-1.12296	-0.0503644	0.222388	0.221871	Field2:K24:4	bioA	b0774	7,8-diaminopelargonic acid synthetase	Biosynthesis of cofactors, prosthetic groups and carriers	Biosynthesis of cofactors, carriers: Biotin	AE000180	1786991
617	39429.2	26944	0.0126381	0.0112565	0.0119473	-1.12273	-0.0502768	0.0802791	0.0733591	Field1:A12:3	yggE	b2922	putative actin	Hypothetical, unclassified, unknown	Not classified	AE000375	1789289
2373	40359.1	26805.9	0.0127202	0.0113306	0.0120254	-1.12265	-0.0502435	0.0159287	0.0201743	Field2:J17:1	thiE	b3993	thiamin biosynthesis, thiazole moiety	Biosynthesis of cofactors, prosthetic groups and carriers	Biosynthesis of cofactors, carriers: Thiamin	AE000473	1790426
134	86873.8	59457.2	0.0270158	0.0240675	0.0255416	-1.1225	-0.0501865	0.429227	0.376005	Field1:K9:2	fur	b0683	negative regulator	Regulatory function	Global regulatory functions	AE000172	1786899
4259	75798	50880.7	0.0239241	0.0213147	0.0226194	-1.12242	-0.0501566	0.0173257	0.0207444	Field3:F10:1	yjiH	b4330	orf, hypothetical protein	Hypothetical, unclassified, unknown	Unknown	AE000503	1790786
2769	29033.7	19377	0.00908659	0.00809561	0.0085911	-1.12241	-0.0501511	0.0599514	0.0593956	Field2:B22:1	b0373	b0373	putative factor	Putative factors	Not classified	AE000144	1786571
820	29549.7	18698.4	0.00925298	0.00824637	0.00874968	-1.12207	-0.0500187	0.464915	0.39777	Field1:H13:1	hofQ	b3391	putative transport portein	Putative transport proteins	Not classified	AE000414	1789793
140	57776.1	40109.4	0.0188171	0.016774	0.0177955	-1.1218	-0.0499154	0.320744	0.349069	Field1:G11:2	fnr	b1334	transcriptional regulation of aerobic, anaerobic respiration, osmotic balance	Regulatory function	Global regulatory functions	AE000231	1787595
3645	16314.6	11166.2	0.00527165	0.0047017	0.00498668	-1.12122	-0.0496915	0.217786	0.220813	Field3:I24:2	csiE	b2535	orf, hypothetical protein	Hypothetical, unclassified, unknown	Unknown	AE000340	1788885
3112	27026.7	18652.2	0.00852047	0.00759997	0.00806022	-1.12112	-0.049652	0.318867	0.296729	Field3:O9:1	ynaJ	b1332	orf, hypothetical protein	Hypothetical, unclassified, unknown	Unknown	AE000231	1787593
3533	39550.9	26569.3	0.0125982	0.0112377	0.0119179	-1.12106	-0.0496307	0.0163022	0.0134771	Field3:I20:1	b2225	b2225	orf, hypothetical protein	Hypothetical, unclassified, unknown	Unknown	AE000312	1788556
3226	15364.7	9888.68	0.00476652	0.00425338	0.00450995	-1.12064	-0.0494673	0.260751	0.255383	Field3:C15:2	b1559	b1559	orf, hypothetical protein	Hypothetical, unclassified, unknown	Unknown	AE000253	1787842
2646	20265.5	13213.2	0.00631378	0.00563424	0.00597401	-1.12061	-0.0494546	0.112538	0.112143	Field2:L13:4	chpA	b2782	probable growth inhibitor, PemK-like, autoregulated	Putative factors	Not classified	AE000362	1789145
1821	42940.1	27470.1	0.0135692	0.0121136	0.0128414	-1.12017	-0.0492823	0.485831	0.423103	Field2:I23:3	dsbA	b3860	protein disulfide isomerase I, essential for cytochrome c synthesis and formate-dependent reduction	Translation, post-translational modification	Proteins - translation and modification	AE000461	1790291
3240	193413	136174	0.0627523	0.0560247	0.0593885	-1.12008	-0.0492501	0.351013	0.36377	Field3:O17:2	b1582	b1582	orf, hypothetical protein	Hypothetical, unclassified, unknown	Unknown	AE000254	1787865
1876	41078.3	28189.4	0.0132009	0.0117867	0.0124938	-1.11998	-0.0492112	0.171367	0.182785	Field2:G13:4	serC	b0907	3-phosphoserine aminotransferase	Amino acid biosynthesis	Amino acid biosynthesis: Serine	AE000193	1787136
1897	25240.4	16777.8	0.00791171	0.00706471	0.00748821	-1.11989	-0.0491757	0.366044	0.358456	Field2:A19:4	yeaU	b1800	putative tartrate dehydrogenase	Putative enzymes	Not classified	AE000274	1788101
2213	55149.3	40289	0.017757	0.0158581	0.0168075	-1.11974	-0.0491177	0.624787	0.484965	Field2:I2:4	epd	b2927	D-erythrose 4-phosphate dehydrogenase	Central intermediary metabolism	Central intermediary metabolism	AE000376	1789295
1006	99831.2	70194.6	0.0315345	0.0281725	0.0298535	-1.11934	-0.0489608	0.485709	0.410445	Field1:L11:3	yggR	b2950	putative protein transport	Putative transport proteins	Not classified	AE000378	1789320
1492	30182.6	20173.2	0.00960315	0.00858085	0.009092	-1.11914	-0.0488834	0.111582	0.103148	Field1:H14:4	fumB	b4122	fumarase B= fumarate hydratase Class I; anaerobic isozyme	Central intermediary metabolism	Energy metabolism, carbon: TCA cycle	AE000485	1790564
4103	45185.3	31245.3	0.014559	0.0130108	0.0137849	-1.11899	-0.0488279	0.197542	0.202574	Field3:N17:3	yihD	b3858	orf, hypothetical protein	Hypothetical, unclassified, unknown	Unknown	AE000461	1790289
1408	59200.7	39747.6	0.0187313	0.0167403	0.0177358	-1.11894	-0.0488064	0.00365596	0.00513245	Field1:P16:3	hycE	b2721	large subunit of hydrogenase 3 (part of FHL complex)	Energy metabolism	Energy metabolism, carbon: Fermentation	AE000356	1789076
3161	113327	74228.7	0.0359058	0.0320898	0.0339978	-1.11892	-0.0487976	0.255777	0.245862	Field3:A23:1	b1428	b1428	orf, hypothetical protein	Hypothetical, unclassified, unknown	Unknown	AE000240	1787698
127	37446.2	24545.3	0.0117528	0.0105038	0.0111283	-1.11891	-0.0487954	0.129239	0.130782	Field1:M7:2	uxuA	b4322	mannonate hydrolase	Carbon compound catabolism	Degradation of small molecules: Carbon compounds	AE000503	1790778
204	11549.8	7975.3	0.00373823	0.00334152	0.00353987	-1.11872	-0.0487222	0.387676	0.435243	Field1:G3:3	ycaN	b0900	putative transcriptional regulator LYSR-type	Putative regulatory proteins	Not classified	AE000192	1787128
1266	23136.1	15452.3	0.00734513	0.00656628	0.00695571	-1.11861	-0.0486801	0.0279872	0.0333019	Field1:D6:2	acnB	b0118	aconitate hydrase B	Central intermediary metabolism	Energy metabolism, carbon: TCA cycle	AE000121	2367097
217	23305.7	15335.1	0.00721825	0.00645374	0.006836	-1.11846	-0.0486202	0.180287	0.18177	Field1:A7:3	b1497	b1497	putative enzyme	Putative enzymes	Not classified	AE000247	1787774
1151	47664.1	32055.2	0.0155143	0.0138756	0.014695	-1.1181	-0.0484791	0.409963	0.41335	Field1:N23:4	marA	b1531	multiple antibiotic resistance; transcriptional activator of defense systems	Regulatory function	Drug/analog sensitivity	AE000250	1787811
299	537428	372789	0.170883	0.152836	0.16186	-1.11809	-0.0484755	0.268171	0.26034	Field1:E3:4	yjdH	b4125	putative 2-component sensor protein	Putative regulatory proteins	Not classified	AE000485	1790567
3476	122917	82886.8	0.0377936	0.033805	0.0357993	-1.11799	-0.0484379	0.42449	0.416077	Field3:G6:1	yegH	b2063	putative transport protein	Putative transport proteins	Not classified	AE000296	1788377
4134	154752	103670	0.048891	0.0437422	0.0463166	-1.11771	-0.0483281	0.00178155	0.00222384	Field3:L1:4	yijD	b3964	orf, hypothetical protein	Hypothetical, unclassified, unknown	Unknown	AE000470	1790402
201	17675	11550.9	0.00551695	0.00493612	0.00522654	-1.11767	-0.0483139	0.156826	0.153267	Field1:A3:3	b0805	b0805	putative outer membrane receptor for iron transport	putative membrane protein	Not classified	AE000182	1787024
4214	37706.8	25899.4	0.0121753	0.0108944	0.0115349	-1.11757	-0.0482766	0.209631	0.210061	Field3:L21:4	ytfG	b4211	putative oxidoreductase	Putative enzymes	Not classified	AE000492	1790656
2934	28074.1	18725.8	0.00880581	0.00788032	0.00834307	-1.11744	-0.0482254	0.0150017	0.0117632	Field2:L14:3	ycaC	b0897	orf, hypothetical protein	Hypothetical, unclassified, unknown	Unknown	AE000191	1787124
1451	12524.2	8681.53	0.00402911	0.00360587	0.00381749	-1.11738	-0.0481996	0.190849	0.191249	Field1:F4:4	yhjA	b3518	putative cytochrome C peroxidase (EC 1.11.1)	Putative enzymes	Not classified	AE000428	1789935
3081	42192.9	29739.6	0.0134007	0.0119944	0.0126975	-1.11725	-0.0481485	0.46788	0.4129	Field3:A3:1	ychN	b1219	orf, hypothetical protein	Hypothetical, unclassified, unknown	Unknown	AE000220	1787471
1572	377809	246647	0.114966	0.102936	0.108951	-1.11686	-0.0479997	0.439111	0.494899	Field2:G9:1	parC	b3019	DNA topoisomerase IV subunit A	DNA replication, repair, restriction/modification	DNA - replication, repair, restriction/modification	AE000384	1789396
1398	54832.9	37601.3	0.0168526	0.015091	0.0159718	-1.11673	-0.0479491	0.56575	0.48218	Field1:L14:3	hyfH	b2488	hydrogenase 4 Fe-S subunit	Energy metabolism	Energy metabolism, carbon: Anaerobic respiration	AE000335	1788833
307	21037.4	14126.6	0.00669267	0.00599334	0.00634301	-1.11668	-0.0479304	0.034635	0.0341487	Field1:E5:4	bglJ	b4366	2-component transcriptional regulator	Regulatory function	Not classified	AE000507	1790828
3548	29140.8	19619	0.00936777	0.00839035	0.00887906	-1.11649	-0.0478564	0.197404	0.194148	Field3:G24:1	b2257	b2257	orf, hypothetical protein	Hypothetical, unclassified, unknown	Unknown	AE000315	1788591
2493	39134.7	26639	0.0124871	0.0111847	0.0118359	-1.11644	-0.0478354	0.0854095	0.0874688	Field2:J23:2	atoD	b2221	acetyl-CoA:acetoacetyl-CoA transferase alpha subunit	Fatty acid and phospholipid metabolism	Degradation of small molecules: Fatty acids	AE000311	1788551
4114	39347.2	26288.6	0.0122903	0.0110087	0.0116495	-1.11642	-0.0478273	0.108216	0.0971634	Field3:D21:3	yiiE	b3889	orf, hypothetical protein	Hypothetical, unclassified, unknown	Unknown	AE000464	1790322
2866	74348.3	49778.7	0.0237387	0.0212652	0.022502	-1.11632	-0.0477879	0.115995	0.1196	Field2:D22:2	ybeR	b0645	orf, hypothetical protein	Hypothetical, unclassified, unknown	Unknown	AE000169	1786865
3830	24126.7	16362.4	0.0077702	0.00696066	0.00736543	-1.1163	-0.0477816	0.195965	0.190236	Field3:K22:4	yqiA	b3031	orf, hypothetical protein	Hypothetical, unclassified, unknown	Unknown	AE000385	1789409
3037	42865.7	28548.9	0.0135455	0.0121355	0.0128405	-1.11619	-0.0477396	0.0571041	0.0634045	Field2:J16:4	ymfH	b1142	orf, hypothetical protein	Hypothetical, unclassified, unknown	Unknown	AE000214	1787388
792	39300	25741.7	0.0123883	0.0111005	0.0117444	-1.11602	-0.0476715	0.230448	0.225337	Field1:P5:1	ascF	b2715	PTS system enzyme II ABC (asc), cryptic, transports specific beta-glucosides	Transport and binding proteins	Transport of small molecules: Carbohydrates, organic acids, alcohols	AE000355	1789069
4112	178336	127456	0.0553894	0.0496427	0.052516	-1.11576	-0.0475716	0.681022	0.495246	Field3:P19:3	rbn	b3886	tRNA processing exoribonuclease BN	Translation, post-translational modification	Aminoacyl tRNA synthetases, tRNA modification	AE000464	1790319
1036	12955	8855.64	0.00409362	0.00366891	0.00388127	-1.11576	-0.0475709	0.0961918	0.101264	Field1:H19:3	dgoT	b3691	D-galactonate transport	Transport and binding proteins	Transport of small molecules: Carbohydrates, organic acids, alcohols	AE000446	1790126
1442	34187.9	23449.4	0.0107841	0.00966658	0.0102253	-1.11561	-0.0475108	0.30632	0.320281	Field1:D2:4	mdh	b3236	malate dehydrogenase	Central intermediary metabolism	Energy metabolism, carbon: TCA cycle	AE000403	1789632
585	37319.4	24698	0.0117067	0.0104985	0.0111026	-1.11508	-0.0473077	0.0556552	0.0572894	Field1:A4:3	vacJ	b2346	lipoprotein precursor	Cell structure	Macromolecule synthesis, modification: Lipoprotein	AE000323	1788688
329	95870.1	64690.2	0.0303712	0.0272409	0.028806	-1.11491	-0.0472407	0.000383312	0.000238546	Field1:A11:4	nfrA	b0568	bacteriophage N4 receptor, outer membrane protein	Phage, transposon, or plasmid	Phage-related functions and prophages	AE000161	1786780
2963	11400.3	6886.5	0.00359146	0.00297914	0.0032853	-1.11472	-0.0471673	0.146013	0.173327	Field2:F22:3	b0968	b0968	orf, hypothetical protein	Hypothetical, unclassified, unknown	Unknown	AE000199	1787203
2782	75841.6	50013.3	0.0239643	0.0214985	0.0227314	-1.11469	-0.0471554	0.276385	0.249788	Field2:L24:1	yajF	b0394	possible NAGC-like transcriptional regulator	Putative regulatory proteins	Not classified	AE000145	1786593
2514	75518.4	50333.3	0.0236349	0.0212033	0.0224191	-1.11468	-0.0471501	0.0442156	0.0378074	Field2:D5:3	b2495	b2495	putative oxidoreductase	Putative enzymes	Not classified	AE000336	1788841
4124	37081.1	25159.1	0.0118256	0.0106104	0.011218	-1.11453	-0.0470931	0.033572	0.0313814	Field3:H23:3	yiiR	b3921	orf, hypothetical protein	Hypothetical, unclassified, unknown	Unknown	AE000466	1790355
2278	29913.8	20899.3	0.00945153	0.00848055	0.00896604	-1.1145	-0.0470782	0.395393	0.353766	Field2:K18:4	pdxA	b0052	pyridoxine biosynthesis	Biosynthesis of cofactors, prosthetic groups and carriers	Biosynthesis of cofactors, carriers: Pyridoxine	AE000115	1786237
1116	15822.3	10463.4	0.00490553	0.00440166	0.0046536	-1.11447	-0.0470693	0.18633	0.186551	Field1:H15:4	cspG	b0990	homolog of Salmonella cold shock protein	Hypothetical, unclassified, unknown	Not classified	AE000201	2367114
222	15783.6	10771.4	0.00501786	0.00450295	0.00476041	-1.11435	-0.0470218	0.0842051	0.0983705	Field1:K7:3	uidR	b1618	repressor for uid operon	Regulatory function	Degradation of small molecules: Carbon compounds	AE000257	1787904
1246	28623.9	18930	0.00914714	0.0082093	0.00867822	-1.11424	-0.046979	0.349506	0.331246	Field1:L24:1	osmY	b4376	hyperosmotically inducible periplasmic protein	Cell processes	Osmotic adaptation	AE000508	1790836
2314	11267.6	5928.5	0.00358875	0.00243004	0.0030094	-1.11389	-0.0468405	0.00497511	0.0100824	Field2:D3:1	grxA	b0849	glutaredoxin1 redox coenzyme for glutathione-dependent ribonucleotide reductase	Biosynthesis of cofactors, prosthetic groups and carriers	Biosynthesis of cofactors, carriers: Thioredoxin, glutaredoxin, glutathione	AE000187	1787073
3216	37415.2	25923.6	0.0120993	0.0108626	0.011481	-1.11386	-0.0468292	0.303106	0.328345	Field3:O11:2	ydfM	b1546	orf, hypothetical protein	Hypothetical, unclassified, unknown	Unknown	AE000252	2367120
1429	11405.7	6855.33	0.00358797	0.00291577	0.00325187	-1.11364	-0.0467452	0.0299229	0.0291413	Field1:J22:3	hybG	b2990	hydrogenase-2 operon protein: may effect maturation of large subunit of hydrogenase-2	Energy metabolism	Energy metabolism, carbon: Anaerobic respiration	AE000382	1789364
4017	11435.1	8084.8	0.00370334	0.00332625	0.00351479	-1.11337	-0.0466388	0.353643	0.354708	Field3:B21:2	yhjR	b3535	orf, hypothetical protein	Hypothetical, unclassified, unknown	Unknown	AE000430	1789956
1414	75764.9	50458.4	0.0234645	0.0210758	0.0222701	-1.11334	-0.0466259	0.227878	0.227527	Field1:L18:3	hypB	b2727	guanine-nucleotide binding protein, functions as nickel donor for large subunit of hydrogenase 3	Energy metabolism	Energy metabolism, carbon: Fermentation	AE000356	1789082
287	51840.1	35483.1	0.0166501	0.0149556	0.0158028	-1.1133	-0.0466119	0.140688	0.137524	Field1:M23:3	dgoA	b3692	2-oxo-3-deoxygalactonate 6-phosphate aldolase and galactonate dehydratase	Carbon compound catabolism	Degradation of small molecules: Carbon compounds	AE000446	2367262
308	31272	21516.3	0.00998004	0.00896452	0.00947228	-1.11328	-0.046605	0.0901424	0.0912388	Field1:G5:4	yi81_1	b0016	IS186 hypothetical protein	Phage, transposon, or plasmid	Transposon-related functions	AE000112	1786198
1073	100233	67629.6	0.0315316	0.0283303	0.0299309	-1.113	-0.0464949	0.0125733	0.0119612	Field1:B5:4	ftsI	b0084	septum formation; penicillin-binding protein 3; peptidoglycan synthetase	Cell processes	Cell division	AE000118	1786272
2683	100726	67875	0.0318858	0.0286524	0.0302691	-1.11285	-0.0464354	0.00207412	0.00205784	Field2:F23:4	yadD	b0132	orf, hypothetical protein	Hypothetical, unclassified, unknown	Unknown	AE000122	1786324
331	31760.4	21604.7	0.01004	0.00902243	0.0095312	-1.11278	-0.0464087	0.0157185	0.0185969	Field1:E11:4	yi81_2	b0582	IS186 hypothetical protein	Phage, transposon, or plasmid	Transposon-related functions	AE000163	1786796
766	45115.3	30243.4	0.0143781	0.012923	0.0136505	-1.1126	-0.0463387	0.172206	0.167574	Field1:K24:4	hisP	b2306	ATP-binding component of histidine transport	Transport and binding proteins	Transport of small molecules: Amino acids, amines	AE000319	1788644
3095	19720.9	13864.7	0.00633177	0.00569162	0.0060117	-1.11247	-0.0462892	0.360511	0.33784	Field3:M5:1	yciQ	b1268	orf, hypothetical protein	Hypothetical, unclassified, unknown	Unknown	AE000224	1787522
1339	19417.8	11860.5	0.00610782	0.00549134	0.00579958	-1.11226	-0.0462074	0.721654	0.48966	Field1:F24:2	fdnI	b1476	formate dehydrogenase-N, nitrate-inducible, cytochrome B556(Fdn) gamma subunit	Energy metabolism	Energy metabolism, carbon: Anaerobic respiration	AE000244	1787750
3824	42672.3	28887.5	0.0134175	0.0120641	0.0127408	-1.11218	-0.0461767	0.0102155	0.0122122	Field3:O20:4	b3021	b3021	orf, hypothetical protein	Hypothetical, unclassified, unknown	Unknown	AE000384	1789398
3029	48136.5	32916.4	0.0154603	0.013901	0.0146807	-1.11217	-0.0461721	0.185471	0.176292	Field2:J14:4	ymfA	b1122	orf, hypothetical protein	Hypothetical, unclassified, unknown	Unknown	AE000212	1787366
1918	173073	114117	0.0548997	0.0493677	0.0521337	-1.11206	-0.0461269	0.393877	0.375085	Field2:K23:4	glnB	b2553	regulatory protein P-II for glutamine synthetase	Regulatory function	Amino acid biosynthesis: Glutamine	AE000341	1788904
1112	38806.2	26459.5	0.0120848	0.0108674	0.0114761	-1.11202	-0.0461138	0.271557	0.267103	Field1:P13:4	cspD	b0880	cold shock protein	Cell processes	Not classified	AE000190	1787107
3435	70192.4	45958.3	0.0217665	0.0195756	0.0206711	-1.11192	-0.0460722	0.188349	0.187185	Field3:E19:4	b1966	b1966	putative outer membrane protein	putative membrane protein	Not classified	AE000288	1788277
2036	16351.3	11117.2	0.00520551	0.00468169	0.0049436	-1.11189	-0.0460607	0.0790778	0.0784097	Field2:G6:2	deoC	b4381	2-deoxyribose-5-phosphate aldolase	Nucleotide biosynthesis and metabolism	Salvage of nucleosides and nucleotides	AE000508	1790841
991	47112.8	31786.6	0.0150606	0.0135484	0.0143045	-1.11161	-0.0459541	0.122519	0.127924	Field1:N7:3	yfdC	b2347	putative transport	Putative transport proteins	Not classified	AE000323	1788689
1446	37566.2	26207.1	0.0119717	0.01077	0.0113709	-1.11158	-0.0459402	0.235679	0.232646	Field1:L2:4	rpe	b3386	D-ribulose-5-phosphate 3-epimerase	Central intermediary metabolism	Central intermediary metabolism: Non-oxidative branch, pentose pathway	AE000414	1789788
1236	36637.5	24248	0.0116897	0.0105167	0.0111032	-1.11154	-0.0459237	0.352091	0.32565	Field1:H22:1	yjcR	b4082	putative membrane protein	putative membrane protein	Not classified	AE000481	1790519
3097	12817.2	8621.73	0.00402153	0.00361824	0.00381989	-1.11146	-0.0458935	0.231456	0.251723	Field3:A7:1	yciN	b1273	orf, hypothetical protein	Hypothetical, unclassified, unknown	Unknown	AE000225	1787528
3264	83224.7	55462.1	0.0260949	0.02348	0.0247875	-1.11137	-0.0458567	0.058589	0.0527784	Field3:O23:2	ydgQ	b1632	orf, hypothetical protein	Hypothetical, unclassified, unknown	Unknown	AE000258	1787919
1815	204729	140655	0.065482	0.0589261	0.062204	-1.11126	-0.0458142	0.0826658	0.0782302	Field2:M21:3	rpmG	b3636	50S ribosomal subunit protein L33	Translation, post-translational modification	Ribosomal proteins - synthesis, modification	AE000441	1790067
708	22304.8	15342.3	0.00690484	0.00621372	0.00655928	-1.11123	-0.0458021	0.45909	0.417752	Field1:G10:4	potA	b1126	ATP-binding component of spermidine/putrescine transport	Transport and binding proteins	Transport of small molecules: Amino acids, amines	AE000212	1787370
640	29120.6	20039.3	0.00937639	0.00843912	0.00890776	-1.11106	-0.0457385	0.182798	0.180115	Field1:O16:3	fhuC	b0151	ATP-binding component of hydroxymate-dependent iron transport	Transport and binding proteins	Transport of small molecules: Cations	AE000124	1786345
2363	41937.2	28352.6	0.0130553	0.0117528	0.012404	-1.11083	-0.0456457	0.167899	0.163955	Field2:F15:1	hemC	b3805	porphobilinogen deaminase = hydroxymethylbilane synthase	Biosynthesis of cofactors, prosthetic groups and carriers	Biosynthesis of cofactors, carriers: Heme, porphyrin	AE000456	2367293
3407	26847.6	18203.7	0.0085574	0.00770484	0.00813112	-1.11065	-0.045578	0.0581409	0.0572964	Field3:M11:4	b1903	b1903	orf, hypothetical protein	Hypothetical, unclassified, unknown	Unknown	AE000283	1788213
1483	15468.2	10857.4	0.00514226	0.00463102	0.00488664	-1.11039	-0.0454774	0.578095	0.690913	Field1:F12:4	nrfB	b4071	formate-dependent nitrite reductase; a penta-haeme cytochrome c	Energy metabolism	Energy metabolism, carbon: Anaerobic respiration	AE000480	1790507
178	36033.7	24345.5	0.011356	0.0102294	0.0107927	-1.11013	-0.0453736	0.00463567	0.00338033	Field1:C21:2	perR	b0254	putative transcriptional regulator LYSR-type	Putative regulatory proteins	Not classified	AE000133	1786448
2948	34504.9	23342.4	0.0108049	0.00973367	0.0102693	-1.11006	-0.0453446	0.131081	0.138158	Field2:H18:3	ycbN	b0935	orf, hypothetical protein	Hypothetical, unclassified, unknown	Unknown	AE000195	1787166
3812	39475.3	27803.2	0.013014	0.0117241	0.012369	-1.11001	-0.0453279	0.491442	0.582517	Field3:G18:4	b2998	b2998	orf, hypothetical protein	Hypothetical, unclassified, unknown	Unknown	AE000382	1789372
989	31113.4	21558.7	0.0099759	0.00899082	0.00948336	-1.10957	-0.0451529	0.147931	0.142008	Field1:J7:3	b2258	b2258	putative transport/receptor protein	Putative transport proteins	Not classified	AE000315	1788592
3248	82357.7	58678.7	0.0268283	0.0241859	0.0255071	-1.10925	-0.04503	0.415994	0.447248	Field3:O19:2	b1598	b1598	orf, hypothetical protein	Hypothetical, unclassified, unknown	Unknown	AE000255	1787882
3391	19388.5	13445.4	0.00606173	0.00546667	0.0057642	-1.10885	-0.0448742	0.43906	0.397691	Field3:M7:4	yebL	b1857	putative adhesin	Putative factors	Not classified	AE000280	1788164
2952	31148.5	21095.9	0.00992616	0.00895262	0.00943939	-1.10874	-0.0448309	0.0760964	0.0783564	Field2:P18:3	b0947	b0947	orf, hypothetical protein	Hypothetical, unclassified, unknown	Unknown	AE000196	1787179
4119	16015.4	11280.6	0.00516197	0.00465605	0.00490901	-1.10866	-0.044798	0.298338	0.297445	Field3:N21:3	yiiM	b3910	orf, hypothetical protein	Hypothetical, unclassified, unknown	Unknown	AE000466	1790345
1150	21189.3	14143.3	0.00674328	0.00608362	0.00641345	-1.10843	-0.0447089	0.226149	0.224181	Field1:L23:4	marR	b1530	multiple antibiotic resistance protein; repressor of mar operon	Regulatory function	Drug/analog sensitivity	AE000250	1787810
2328	224161	150604	0.0715621	0.0645805	0.0680713	-1.10811	-0.0445818	0.185738	0.18674	Field2:P5:1	cobT	b1991	nicotinate-nucleotide dimethylbenzimidazole-P phophoribosyl transferase	Biosynthesis of cofactors, prosthetic groups and carriers	Biosynthesis of cofactors, carriers: Cobalamin	AE000291	1788300
523	23230.1	15719.2	0.00735574	0.00663822	0.00699698	-1.10809	-0.044575	0.0412033	0.0380599	Field1:E12:2	mtgA	b3208	putative peptidoglycan enzyme	Putative enzymes	Not classified	AE000400	1789601
30	119656	79539.5	0.0376352	0.0339717	0.0358035	-1.10784	-0.044477	0.111594	0.116675	Field1:K7:1	mlc	b1594	putative NAGC-like transcriptional regulator	Putative regulatory proteins	Not classified	AE000255	1787878
320	64875.5	42919.5	0.0202416	0.0182718	0.0192567	-1.1078	-0.0444629	0.127313	0.124136	Field1:O7:4	tra5_5	b0299	IS3 putative transposase	Phage, transposon, or plasmid	Transposon-related functions	AE000137	1786490
2749	26969.1	18123.2	0.00831842	0.00750931	0.00791386	-1.10775	-0.0444407	0.30095	0.309822	Field2:J16:1	yahC	b0317	orf, hypothetical protein	Hypothetical, unclassified, unknown	Unknown	AE000138	1786509
2738	67378	46064.3	0.0214747	0.0193863	0.0204305	-1.10773	-0.0444322	0.029054	0.0251083	Field2:D14:1	yagZ	b0293	orf, hypothetical protein	Hypothetical, unclassified, unknown	Unknown	AE000136	1786486
875	14384.6	9856.3	0.00457234	0.00412771	0.00435002	-1.10772	-0.0444296	0.0222327	0.0230088	Field1:F3:2	trkH	b3849	potassium uptake, requires TrkE	Transport and binding proteins	Transport of small molecules: Cations	AE000460	2367317
1996	25901.6	16862.5	0.00790388	0.00713585	0.00751986	-1.10763	-0.0443946	0.502405	0.606366	Field2:G20:1	trxB	b0888	thioredoxin reductase	Nucleotide biosynthesis and metabolism	2'-Deoxyribonucleotide metabolism	AE000190	1787114
1309	22109.2	14831.6	0.00691335	0.00624173	0.00657754	-1.1076	-0.0443831	0.0627415	0.059461	Field1:J16:2	torT	b0994	part of regulation of tor operon, periplasmic	Regulatory function	Energy metabolism, carbon: Anaerobic respiration	AE000201	1787228
2824	109606	74982	0.0350568	0.0316518	0.0333543	-1.10758	-0.0443738	0.0761332	0.0699588	Field2:P10:2	b0540	b0540	orf, hypothetical protein	Hypothetical, unclassified, unknown	Unknown	AE000160	1786752
3519	20313	13785	0.00643407	0.00581284	0.00612345	-1.10687	-0.0440978	0.119312	0.129612	Field3:M16:1	yeiR	b2173	orf, hypothetical protein	Hypothetical, unclassified, unknown	Unknown	AE000307	1788499
1405	15532.3	10767.1	0.00480413	0.00434048	0.0045723	-1.10682	-0.0440775	0.630431	0.481817	Field1:J16:3	hycH	b2718	processing of large subunit (HycE) of hydrogenase 3 (part of the FHL complex)	Energy metabolism	Energy metabolism, carbon: Fermentation	AE000356	1789073
680	14365.8	9817.4	0.00457683	0.00413537	0.0043561	-1.10675	-0.0440506	0.0254624	0.0215919	Field1:O2:4	glnQ	b0809	ATP-binding component of glutamine high-affinity transport system	Transport and binding proteins	Transport of small molecules: Amino acids, amines	AE000183	1787029
3613	77451.5	51931	0.0251264	0.0227053	0.0239158	-1.10663	-0.0440016	0.545105	0.487932	Field3:I16:2	b2446	b2446	orf, hypothetical protein	Hypothetical, unclassified, unknown	Unknown	AE000331	1788787
2008	105151	69157	0.0336452	0.0304039	0.0320246	-1.10661	-0.0439942	0.519934	0.445677	Field2:O22:1	purT	b1849	phosphoribosylglycinamide formyltransferase 2	Nucleotide biosynthesis and metabolism	Purine ribonucleotide biosynthesis	AE000279	1788155
2248	23555	16325.7	0.00760887	0.00687729	0.00724308	-1.10638	-0.0439026	0.266585	0.27267	Field2:O10:4	aslB	b3800	putative arylsulfatase regulator	Regulatory function	Not classified	AE000456	2367292
3917	67159	44941.7	0.0212081	0.0191704	0.0201893	-1.10629	-0.0438701	0.144873	0.151059	Field3:J19:1	yhdP	b3245	orf, hypothetical protein	Hypothetical, unclassified, unknown	Unknown	AE000403	2367206
763	50813.2	33611	0.016108	0.0145649	0.0153365	-1.10594	-0.0437323	0.338834	0.314557	Field1:E24:4	yejE	b2179	putative transport system permease protein	Putative transport proteins	Not classified	AE000307	1788505
1425	55110.2	36668.5	0.0173978	0.0157315	0.0165646	-1.10592	-0.0437229	0.213494	0.220115	Field1:B22:3	rpiA	b2914	ribosephosphate isomerase, constitutive	Central intermediary metabolism	Central intermediary metabolism: Non-oxidative branch, pentose pathway	AE000374	1789280
897	14454.4	10265.4	0.00463253	0.00418972	0.00441112	-1.10569	-0.0436331	0.458354	0.429939	Field1:B9:2	melB	b4120	melibiose permease II	Transport and binding proteins	Transport of small molecules: Carbohydrates, organic acids, alcohols	AE000484	1790561
1807	69368.2	48694.2	0.0223208	0.0201875	0.0212542	-1.10567	-0.0436267	0.241445	0.250096	Field2:M19:3	ppiA	b3363	peptidyl-prolyl cis-trans isomerase A (rotamase A)	Translation, post-translational modification	Proteins - translation and modification	AE000412	1789763
1721	850700	563457	0.262465	0.237422	0.249944	-1.10548	-0.0435496	0.517676	0.485343	Field2:A23:2	infC	b1718	protein chain initiation factor IF-3	Translation, post-translational modification	Proteins - translation and modification	AE000267	1788012
3250	43719.3	30665.8	0.0141766	0.012829	0.0135028	-1.10505	-0.043381	0.327484	0.352197	Field3:C21:2	b1600	b1600	possible chaperone	Putative factors	Not classified	AE000255	1787884
368	46231.8	31699.4	0.0145635	0.0131798	0.0138716	-1.10499	-0.0433565	0.0569117	0.0628279	Field1:O19:4	cvpA	b2313	membrane protein required for colicin V production	Cell processes	Colicin-related functions	AE000320	1788652
4116	25911.8	17401.7	0.00815505	0.00738029	0.00776767	-1.10498	-0.043353	0.0209432	0.0247011	Field3:H21:3	yiiG	b3896	orf, hypothetical protein	Hypothetical, unclassified, unknown	Unknown	AE000465	1790330
4261	82297.9	54804.5	0.0257161	0.0232771	0.0244966	-1.10478	-0.0432773	0.110437	0.110108	Field3:J10:1	yjiJ	b4332	putative transport protein	Putative transport proteins	Not classified	AE000503	1790788
1453	30906.8	20758.3	0.00967672	0.00876412	0.00922042	-1.10413	-0.0430198	0.0679047	0.0633089	Field1:J4:4	lldR	b3604	transcriptional regulator	Regulatory function	Energy metabolism, carbon: Aerobic respiration	AE000438	1790032
3773	97155.4	70679.1	0.0315267	0.0285539	0.0300403	-1.10411	-0.0430139	0.538552	0.495592	Field3:I8:4	b2880	b2880	orf, hypothetical protein	Hypothetical, unclassified, unknown	Unknown	AE000371	1789245
722	57783.4	38677.6	0.0178796	0.016195	0.0170373	-1.10402	-0.0429765	0.234462	0.239407	Field1:C14:4	sapD	b1291	putative ATP-binding protein of peptide transport system	Putative transport proteins	Not classified	AE000227	1787548
4208	33004.7	22886.1	0.0105748	0.00958138	0.0100781	-1.10368	-0.0428443	0.147273	0.142323	Field3:P19:4	yjfY	b4199	orf, hypothetical protein	Hypothetical, unclassified, unknown	Unknown	AE000491	1790643
2562	26434.3	17733	0.00829296	0.00751393	0.00790345	-1.10368	-0.0428427	0.0333463	0.0307598	Field2:D17:3	b3050	b3050	putative oxidoreductase	Putative enzymes	Not classified	AE000386	1789429
2258	61770.9	41266.4	0.0194965	0.0176665	0.0185815	-1.10359	-0.042807	0.17854	0.178197	Field2:C14:4	iclR	b4018	repressor of aceBA operon	Regulatory function	Central intermediary metabolism: Glyoxylate bypass	AE000475	1790449
3218	23043.8	15767.8	0.00737337	0.00668212	0.00702774	-1.10345	-0.0427522	0.119055	0.119128	Field3:C13:2	ydfO	b1549	orf, hypothetical protein	Hypothetical, unclassified, unknown	Unknown	AE000252	1787831
621	65874.4	45303.2	0.020907	0.0189482	0.0199276	-1.10338	-0.0427248	0.00695214	0.00695673	Field1:I12:3	yhfK	b3358	orf, hypothetical protein	Hypothetical, unclassified, unknown	Unknown	AE000411	1789757
1695	150189	101585	0.0476529	0.0431911	0.045422	-1.1033	-0.0426952	0.0477494	0.0534361	Field2:M15:2	rimK	b0852	ribosomal protein S6 modification protein	Translation, post-translational modification	Ribosomes - maturation and modification	AE000187	1787076
2526	69287.2	49065.9	0.0222894	0.0202032	0.0212463	-1.10326	-0.0426768	0.301234	0.300655	Field2:L7:3	b2657	b2657	putative enzyme	Putative enzymes	Not classified	AE000350	1789010
1148	47365.4	30754.2	0.0149591	0.0135639	0.0142615	-1.10285	-0.0425179	0.571821	0.495306	Field1:H23:4	osmC	b1482	osmotically inducible protein	Cell processes	Osmotic adaptation	AE000245	1787757
1065	38953.2	27148.3	0.0124722	0.0113102	0.0118912	-1.10274	-0.0424712	0.179613	0.187175	Field1:B3:4	caiD	b0036	carnitine racemase	Central intermediary metabolism	Degradation of small molecules: Amines	AE000114	1786220
858	45067.4	30469.7	0.0142122	0.0128886	0.0135504	-1.10269	-0.0424547	0.0582511	0.0591689	Field1:D23:1	uhpB	b3668	sensor histidine protein kinase phosphorylates UhpA	Transport and binding proteins	Transport of small molecules: Carbohydrates, organic acids, alcohols	AE000444	1790101
3053	15068.9	10353.7	0.00478645	0.00434096	0.0045637	-1.10263	-0.0424279	0.0895518	0.0906018	Field2:J20:4	b1163	b1163	orf, hypothetical protein	Hypothetical, unclassified, unknown	Unknown	AE000215	1787410
1600	143024	99658.8	0.0458723	0.0416121	0.0437422	-1.10238	-0.0423311	0.162507	0.165305	Field2:O15:1	dnaB	b4052	replicative DNA helicase; part of primosome	DNA replication, repair, restriction/modification	DNA - replication, repair, restriction/modification	AE000478	1790486
734	160311	105872	0.0502424	0.0455828	0.0479126	-1.10222	-0.0422695	0.272281	0.266655	Field1:K16:4	uidB	b1616	glucuronide permease	Transport and binding proteins	Transport of small molecules: Carbohydrates, organic acids, alcohols	AE000257	1787902
3147	117445	81039	0.0373811	0.0339154	0.0356482	-1.10219	-0.0422551	0.0202637	0.0179873	Field3:E19:1	b1399	b1399	orf, hypothetical protein	Hypothetical, unclassified, unknown	Unknown	AE000237	1787666
4037	17589.8	12115.3	0.00549001	0.00498107	0.00523554	-1.10218	-0.0422506	0.307435	0.29581	Field3:J1:3	yibG	b3596	orf, hypothetical protein	Hypothetical, unclassified, unknown	Unknown	AE000437	1790023
1228	11002.1	5964.08	0.00355082	0.00252652	0.00303867	-1.10211	-0.0422248	0.0166026	0.00888199	Field1:H20:1	ibpB	b3686	heat shock protein	Cell processes	Adaptations, atypical conditions	AE000445	1790120
3627	62818.2	42379	0.0198776	0.0180388	0.0189582	-1.10194	-0.0421567	0.0806427	0.0868779	Field3:E20:2	yffB	b2471	orf, hypothetical protein	Hypothetical, unclassified, unknown	Unknown	AE000334	1788815
2490	28909.8	19384.2	0.00915004	0.00830527	0.00872766	-1.10171	-0.0420692	0.177908	0.179447	Field2:D23:2	b2146	b2146	putative oxidoreductase	Putative enzymes	Not classified	AE000303	1788468
3592	113213	77958.8	0.0364422	0.0330866	0.0347644	-1.10142	-0.0419528	0.231763	0.23926	Field3:O10:2	b2384	b2384	orf, hypothetical protein	Hypothetical, unclassified, unknown	Unknown	AE000326	1788727
3245	16876.5	11575.9	0.00541792	0.00492138	0.00516965	-1.1009	-0.0417461	0.244833	0.242951	Field3:I19:2	b1591	b1591	putative oxidoreductase component	Putative enzymes	Not classified	AE000254	1787874
3127	148102	103593	0.0471695	0.042857	0.0450132	-1.10063	-0.0416396	0.174486	0.174459	Field3:M13:1	ydaU	b1359	orf, hypothetical protein	Hypothetical, unclassified, unknown	Unknown	AE000233	1787622
1877	87641.1	59532.8	0.0278117	0.02527	0.0265409	-1.10058	-0.0416221	0.0412823	0.0448366	Field2:I13:4	aroA	b0908	5-enolpyruvylshikimate-3-phosphate synthetase	Amino acid biosynthesis	Amino acid biosynthesis: Chorismate	AE000193	1787137
668	88778	59093.4	0.0281441	0.0255727	0.0268584	-1.10055	-0.041611	0.340582	0.315831	Field1:G24:3	lnt	b0657	apolipoprotein N-acyltransferase, copper homeostasis protein, inner membrane	Transport and binding proteins	Transport of small molecules: Cations	AE000170	1786878
1512	34739.6	23379.6	0.0109287	0.00993264	0.0104307	-1.10029	-0.0415054	0.061524	0.0644911	Field1:P18:4	rna	b0611	RNase I, cleaves phosphodiester bond between any two nucleotides	Transcription, RNA processing and degradation	Degradation of RNA	AE000166	1786828
1082	15732.6	10707.1	0.00497582	0.00452248	0.00474915	-1.10024	-0.0414873	0.26607	0.259581	Field1:D7:4	yadL	b0137	putative fimbrial protein	Hypothetical, unclassified, unknown	Not classified	AE000123	1786330
3520	68607.5	47240.4	0.0218298	0.0198427	0.0208363	-1.10014	-0.0414494	0.0564624	0.0618155	Field3:O16:1	b2174	b2174	orf, hypothetical protein	Hypothetical, unclassified, unknown	Unknown	AE000307	1788500
4074	41314.1	28262.6	0.0129126	0.0117381	0.0123254	-1.10006	-0.0414146	0.136365	0.141355	Field3:D11:3	yifE	b3764	orf, hypothetical protein	Hypothetical, unclassified, unknown	Unknown	AE000453	2367277
904	46743	32040.2	0.0151054	0.0137319	0.0144186	-1.10003	-0.0414028	0.367055	0.371283	Field1:P9:2	fecE	b4287	ATP-binding component of citrate-dependent iron(III) transport protein	Transport and binding proteins	Transport of small molecules: Cations	AE000499	1790739
608	413503	279796	0.12765	0.116045	0.121848	-1.10001	-0.0413949	0.345313	0.372137	Field1:O8:3	spr	b2175	putative lipoprotein	putative membrane protein	Not classified	AE000307	1788501
280	21945.2	15150.9	0.00693469	0.00630525	0.00661997	-1.09983	-0.0413248	0.130365	0.127211	Field1:O21:3	yhjC	b3521	putative transcriptional regulator LYSR-type	Putative regulatory proteins	Not classified	AE000428	1789938
2165	116513	78797.3	0.0368003	0.0334606	0.0351305	-1.09981	-0.0413181	0.0461099	0.0501519	Field2:I14:3	galF	b2042	homolog of Salmonella UTP--glucose-1-P uridyltransferase, probably a UDP-gal transferase	Putative enzymes	Central intermediary metabolism: Sugar-nucleotide biosynthesis, conversions	AE000295	1788355
3922	41972.2	28790	0.0132942	0.0120885	0.0126913	-1.09974	-0.04129	0.00890012	0.00709872	Field3:D21:1	yhdT	b3257	orf, hypothetical protein	Hypothetical, unclassified, unknown	Unknown	AE000404	1789655
2305	38869.7	26975.5	0.0125297	0.0113958	0.0119627	-1.09951	-0.041198	0.239325	0.248068	Field2:B1:1	bioC	b0777	biotin biosynthesis; reaction prior to pimeloyl CoA	Biosynthesis of cofactors, prosthetic groups and carriers	Biosynthesis of cofactors, carriers: Biotin	AE000180	1786994
2571	22809.2	15506.2	0.00714445	0.00649896	0.00682171	-1.09932	-0.0411249	0.0375823	0.0349332	Field2:F19:3	yhbX	b3173	putative alkaline phosphatase I	Putative enzymes	Not classified	AE000398	1789564
4003	180249	116999	0.0553042	0.0503078	0.052806	-1.09932	-0.0411232	0.43944	0.457648	Field3:F17:2	yhiS	b3504	orf, hypothetical protein	Hypothetical, unclassified, unknown	Unknown	AE000427	1789920
1268	57248.6	41522.9	0.0185582	0.0168835	0.0177209	-1.09919	-0.0410724	0.498366	0.470538	Field1:H6:2	dniR	b0211	transcriptional regulator for nitrite reductase (cytochrome c552)	Regulatory function	Energy metabolism, carbon: Anaerobic respiration	AE000130	1786405
503	39211.3	25768.4	0.0120281	0.0109477	0.0114879	-1.09869	-0.0408748	0.409977	0.456726	Field1:M6:2	b2351	b2351	putative glycan biosynthesis enzyme	Putative enzymes	Not classified	AE000323	1788692
2394	11957.2	8204.84	0.0038043	0.00346269	0.00363349	-1.09866	-0.0408615	0.123	0.134116	Field2:D23:1	ybbQ	b0509	putative oxidoreductase	Putative enzymes	Not classified	AE000157	1786719
3971	35150.3	24918.3	0.0112545	0.010248	0.0107513	-1.09821	-0.0406839	0.299043	0.292458	Field3:F9:2	yhgH	b3413	orf, hypothetical protein	Hypothetical, unclassified, unknown	Unknown	AE000417	1789818
2400	41317.4	27052.8	0.0128919	0.0117395	0.0123157	-1.09816	-0.0406667	0.415811	0.388479	Field2:P23:1	citC	b0618	citrate lyase synthetase (citrate (pro-3S)-lyase ligase	Central intermediary metabolism	Central intermediary metabolism: Pool, multipurpose conversions	AE000166	1786835
654	71513.1	48548.5	0.0223238	0.0203285	0.0213261	-1.09815	-0.0406623	0.183449	0.197923	Field1:K20:3	ybaL	b0478	putative transport protein	Putative transport proteins	Not classified	AE000154	1786685
508	23715.6	16054.9	0.00748614	0.00681952	0.00715283	-1.09775	-0.040504	0.215954	0.207357	Field1:G8:2	smpA	b2617	small membrane protein A	Hypothetical, unclassified, unknown	Inner membrane	AE000347	1788970
3958	22651.4	16171.7	0.00735863	0.0067048	0.00703171	-1.09752	-0.0404112	0.481071	0.528345	Field3:L5:2	yhfX	b3381	orf, hypothetical protein	Hypothetical, unclassified, unknown	Unknown	AE000413	1789782
2890	16995.1	11706.1	0.00537539	0.00489805	0.00513672	-1.09746	-0.0403872	0.209963	0.200451	Field2:D4:3	b0725	b0725	orf, hypothetical protein	Hypothetical, unclassified, unknown	Unknown	AE000175	1786944
2968	21058.9	14445	0.00664561	0.0060558	0.0063507	-1.0974	-0.0403633	0.180708	0.188375	Field2:P22:3	sfa	b0991	suppresses fabA and ts growth mutation	Hypothetical, unclassified, unknown	Not classified	AE000201	1787225
369	44153.3	30435.9	0.0135115	0.0123132	0.0129123	-1.09732	-0.0403335	0.573769	0.547822	Field1:A21:4	intC	b2349	putative prophage Sf6-like integrase	Phage, transposon, or plasmid	Not classified	AE000323	1788690
1110	54126.5	37166.9	0.0170927	0.0155777	0.0163352	-1.09725	-0.0403069	0.0165587	0.0200443	Field1:L13:4	mdaA	b0851	modulator of drug activity A	Cell processes	Not classified	AE000187	1787075
3205	23059.3	16132.3	0.00726696	0.00662382	0.00694539	-1.09709	-0.0402442	0.351897	0.327667	Field3:I9:2	b1527	b1527	orf, hypothetical protein	Hypothetical, unclassified, unknown	Unknown	AE000250	1787807
565	36603.4	24549.2	0.0115693	0.0105459	0.0110576	-1.09704	-0.0402231	0.263586	0.263266	Field1:I22:2	amiB	b4169	N-acetylmuramoyl-l-alanine amidase II; a murein hydrolase	Cell structure	Murein sacculus, peptidoglycan	AE000489	1790611
2500	17905.8	12319.3	0.00563175	0.00513391	0.00538283	-1.09697	-0.0401954	0.0719767	0.080513	Field2:H1:3	elaD	b2269	putative sulfatase / phosphatase	Putative enzymes	Not classified	AE000316	1788604
99	31208.8	21267	0.00991753	0.00904171	0.00947962	-1.09686	-0.0401529	0.269713	0.240228	Field1:E1:2	xylA	b3565	D-xylose isomerase	Carbon compound catabolism	Degradation of small molecules: Carbon compounds	AE000433	1789988
2950	12961	8990.2	0.00411881	0.00375845	0.00393863	-1.09588	-0.0397631	0.0608556	0.0658811	Field2:L18:3	ycbP	b0937	orf, hypothetical protein	Hypothetical, unclassified, unknown	Unknown	AE000195	1787168
671	46714.7	31632.2	0.0149698	0.0136615	0.0143157	-1.09577	-0.039719	0.369172	0.354295	Field1:M24:3	kdpC	b0696	high-affinity potassium transport system	Transport and binding proteins	Transport of small molecules: Cations	AE000173	1786913
650	52753.2	36186.9	0.0166918	0.0152332	0.0159625	-1.09575	-0.0397123	0.139806	0.142439	Field1:C20:3	secF	b0409	protein secretion, membrane protein	Transport and binding proteins	Protein, peptide secretion	AE000147	1786610
3443	43256.9	29502.8	0.0137935	0.0125909	0.0131922	-1.09551	-0.0396163	0.217862	0.210634	Field3:E21:4	b1976	b1976	orf, hypothetical protein	Hypothetical, unclassified, unknown	Unknown	AE000289	1788287
1510	38118.9	26265.4	0.01195	0.0109097	0.0114298	-1.09536	-0.0395569	0.155087	0.150965	Field1:L18:4	dnaX	b0470	DNA polymerase III, tau and gamma subunits; DNA elongation factor III	DNA replication, repair, restriction/modification	DNA - replication, repair, restriction/modification	AE000153	1786676
1980	63084.8	41746.5	0.0196646	0.0179551	0.0188099	-1.09521	-0.0394957	0.319949	0.308736	Field2:G16:1	serB	b4388	3-phosphoserine phosphatase	Amino acid biosynthesis	Amino acid biosynthesis: Serine	AE000509	1790849
35	13523	9465.39	0.00432917	0.00395299	0.00414108	-1.09516	-0.0394792	0.143485	0.142643	Field1:E9:1	celF	b1734	phospho-beta-glucosidase; cryptic	Carbon compound catabolism	Degradation of small molecules: Carbon compounds	AE000268	1788029
1098	19460.1	13886.6	0.00625672	0.00571601	0.00598636	-1.0946	-0.0392541	0.380291	0.375962	Field1:D11:4	acrR	b0464	acrAB operon repressor	Regulatory function	Drug/analog sensitivity	AE000152	1786669
705	72026	51197.8	0.0226529	0.020697	0.021675	-1.0945	-0.0392166	0.518854	0.452401	Field1:A10:4	potD	b1123	spermidine/putrescine periplasmic transport protein	Transport and binding proteins	Transport of small molecules: Amino acids, amines	AE000212	1787367
39	274052	192241	0.0889518	0.081277	0.0851144	-1.09443	-0.039187	0.41645	0.478789	Field1:M9:1	wcaK	b2045	putative galactokinase (EC 2.7.1.6).	Putative enzymes	Not classified	AE000295	1788358
1505	36441.3	24520	0.0114393	0.0104533	0.0109463	-1.09432	-0.0391449	0.145298	0.148752	Field1:B18:4	dnaQ	b0215	DNA polymerase III, epsilon subunit	DNA replication, repair, restriction/modification	DNA - replication, repair, restriction/modification	AE000130	1786409
557	13473.9	9007.43	0.00421702	0.0038537	0.00403536	-1.09428	-0.0391279	0.288865	0.273144	Field1:I20:2	kdtB	b3634	putative enzyme of lipopolysaccharide synthesis	Putative enzymes	Not classified	AE000441	1790065
1907	42488.2	29525.6	0.0134855	0.0123239	0.0129047	-1.09426	-0.039121	0.0426656	0.0445426	Field2:E21:4	hisI	b2026	phosphoribosyl-amp cyclohydrolase; phosphoribosyl-ATP pyrophosphatase	Amino acid biosynthesis	Amino acid biosynthesis: Histidine	AE000293	2367128
3843	30892.6	21372	0.00963185	0.00880454	0.0092182	-1.09396	-0.0390031	0.289009	0.283642	Field3:F1:1	ygjF	b3068	orf, hypothetical protein	Hypothetical, unclassified, unknown	Unknown	AE000388	1789449
995	32935.2	22993.8	0.010498	0.00959675	0.0100474	-1.09391	-0.0389811	0.119611	0.114633	Field1:F9:3	yphD	b2546	putative transport system permease protein	Putative transport proteins	Not classified	AE000340	1788896
2624	57922.7	39799.6	0.0182691	0.016703	0.017486	-1.09376	-0.0389237	0.000519869	0.000464584	Field2:P7:4	yjhP	b4306	putative methyltransferase	Putative enzymes	Not classified	AE000501	1790760
1525	42845.3	29191.6	0.0136066	0.0124437	0.0130251	-1.09345	-0.0387986	0.131572	0.141444	Field1:J22:4	holB	b1099	DNA polymerase III, delta prime subunit	DNA replication, repair, restriction/modification	DNA - replication, repair, restriction/modification	AE000210	1787341
3710	23874.8	16671	0.0076738	0.00701872	0.00734626	-1.09333	-0.0387524	0.200951	0.200616	Field3:K16:3	b2680	b2680	orf, hypothetical protein	Hypothetical, unclassified, unknown	Unknown	AE000352	1789035
1464	112350	75169.1	0.0345713	0.031625	0.0330981	-1.09316	-0.0386843	0.365352	0.3958	Field1:P6:4	atpI	b3739	membrane-bound ATP synthase, dispensable protein, affects expression of atpB	Energy metabolism	ATP-proton motive force interconversion	AE000450	1790177
2555	66242.3	45253.5	0.020525	0.0187767	0.0196508	-1.09311	-0.0386658	0.280512	0.285646	Field2:F15:3	b2997	b2997	putative hydrogenase subunit	Putative enzymes	Not classified	AE000382	1789371
3914	248530	167822	0.0776571	0.0710422	0.0743497	-1.09311	-0.0386652	0.0899051	0.0863172	Field3:D19:1	yhcP	b3240	orf, hypothetical protein	Hypothetical, unclassified, unknown	Unknown	AE000403	1789636
3403	49585.2	33894.1	0.0154705	0.0141558	0.0148132	-1.09288	-0.038571	0.110008	0.105377	Field3:E11:4	flhE	b1878	flagellar protein	Cell processes	Surface structures	AE000281	1788186
3307	12740.2	9052.1	0.0040743	0.00372817	0.00390124	-1.09284	-0.0385581	0.288204	0.280561	Field3:E11:3	ydiE	b1705	orf, hypothetical protein	Hypothetical, unclassified, unknown	Unknown	AE000266	1787998
971	16377.8	11306.8	0.00515911	0.00472104	0.00494007	-1.09279	-0.0385375	0.0920399	0.102922	Field1:F3:3	b1691	b1691	putative amino acid/amine transport protein	Putative transport proteins	Not classified	AE000264	1787982
676	78065	51595.3	0.0242491	0.0221908	0.02322	-1.09276	-0.0385232	0.342314	0.336216	Field1:G2:4	modE	b0761	molybdate uptake regulatory protein	Regulatory function	Transport of small molecules: Anions	AE000178	1786976
1617	59408.7	41000.1	0.0188439	0.017247	0.0180455	-1.0926	-0.0384594	0.0253196	0.0230061	Field2:A21:1	yi22_1	b0361	IS2 hypothetical protein	Phage, transposon, or plasmid	Transposon-related functions	AE000143	1786558
1436	61621.8	40603.6	0.0197102	0.0180405	0.0188754	-1.09255	-0.0384416	0.625082	0.509186	Field1:H24:3	ttdA	b3061	L-tartrate dehydratase, subunit A	Energy metabolism	Energy metabolism, carbon: Fermentation	AE000388	1789442
1576	49885	34439.6	0.0158172	0.0144783	0.0151478	-1.09248	-0.0384117	0.00852734	0.00715558	Field2:O9:1	yrdD	b3283	putative DNA topoisomerase	Putative enzymes	Not classified	AE000406	1789677
433	68178.5	47530.2	0.0216131	0.0197837	0.0206984	-1.09247	-0.0384096	0.0690275	0.0767906	Field1:A14:1	mrdA	b0635	cell elongation, e phase; peptidoglycan synthetase; penicillin-binding protein 2	Cell processes	Cell division	AE000168	1786854
842	31065.4	21577.1	0.00981641	0.00898589	0.00940115	-1.09243	-0.0383917	0.0571234	0.0627222	Field1:D19:1	yhiP	b3496	putative transport protein	Putative transport proteins	Not classified	AE000426	1789911
3062	12349	8457.28	0.00393236	0.00359985	0.00376611	-1.09237	-0.038369	0.148639	0.15249	Field2:L22:4	b1173	b1173	orf, hypothetical protein	Hypothetical, unclassified, unknown	Unknown	AE000216	1787421
150	72807.1	50281.8	0.0231133	0.0211613	0.0221373	-1.09224	-0.0383188	0.153524	0.157973	Field1:K13:2	rseA	b2572	sigma-E factor, negative regulatory protein	Regulatory function	Global regulatory functions	AE000343	1788925
2279	30289.3	21421.4	0.0097211	0.00890041	0.00931075	-1.09221	-0.0383055	0.22237	0.22594	Field2:M18:4	tbpA	b0068	thiamin-binding periplasmic protein	Putative transport proteins	Transport of small molecules: Other	AE000117	1786255
4040	71168	48612.3	0.0222534	0.0203766	0.021315	-1.09211	-0.0382649	0.0668545	0.0617518	Field3:F12:2	yibK	b3606	orf, hypothetical protein	Hypothetical, unclassified, unknown	Unknown	AE000438	1790034
77	161154	108700	0.0500714	0.0458486	0.04796	-1.09211	-0.0382645	0.223955	0.226655	Field1:I19:1	bglA	b2901	6-phospho-beta-glucosidase A; cryptic	Carbon compound catabolism	Degradation of small molecules: Carbon compounds	AE000373	2367174
770	43933.9	29243.7	0.013875	0.0127054	0.0132902	-1.09206	-0.0382456	0.424694	0.38219	Field1:D1:1	fadL	b2344	transport of long-chain fatty acids; sensitivity to phage T2	Transport and binding proteins	Transport of small molecules: Carbohydrates, organic acids, alcohols	AE000323	1788686
2679	20763.5	14379.4	0.00675549	0.00618684	0.00647117	-1.09191	-0.038188	0.516976	0.503302	Field2:N21:4	yacL	b0119	orf, hypothetical protein	Hypothetical, unclassified, unknown	Unknown	AE000121	1786310
4082	97773.5	69842.5	0.0306834	0.0281013	0.0293924	-1.09189	-0.0381774	0.568121	0.476137	Field3:D13:3	yigE	b3815	orf, hypothetical protein	Hypothetical, unclassified, unknown	Unknown	AE000457	1790248
1461	83738.9	57549.7	0.0261955	0.0239934	0.0250944	-1.09178	-0.0381359	0.109415	0.104341	Field1:J6:4	atpF	b3736	membrane-bound ATP synthase, F0 sector, subunit b	Energy metabolism	ATP-proton motive force interconversion	AE000450	1790174
128	20863.9	14117.9	0.00657225	0.00602012	0.00629619	-1.09171	-0.0381087	0.130207	0.133748	Field1:O7:2	uxuB	b4323	D-mannonate oxidoreductase	Carbon compound catabolism	Degradation of small molecules: Carbon compounds	AE000503	1790779
3258	19443.6	13555.7	0.00620279	0.00568268	0.00594274	-1.09153	-0.0380341	0.158569	0.151019	Field3:C23:2	b1626	b1626	orf, hypothetical protein	Hypothetical, unclassified, unknown	Unknown	AE000258	1787913
2544	42809.4	29708.9	0.0135375	0.0124034	0.0129704	-1.09143	-0.0379956	0.0234952	0.0269703	Field2:P11:3	ygfR	b2885	putative oxidoreductase	Putative enzymes	Not classified	AE000372	1789251
167	67589	46325.4	0.0213249	0.0195406	0.0204327	-1.09131	-0.0379477	0.0016308	0.00140053	Field1:M17:2	cytR	b3934	regulator for deo operon, udp, cdd, tsx, nupC, and nupG	Regulatory function	Global regulatory functions	AE000467	1790369
2872	60240.3	44111.9	0.0196533	0.0180108	0.0188321	-1.0912	-0.037904	0.571522	0.557835	Field2:P22:2	b0663	b0663	putative RNA	Hypothetical, unclassified, unknown	Not classified	AE000170	1786884
4212	14736.3	10014.7	0.00462272	0.0042364	0.00442956	-1.09119	-0.0379007	0.0875965	0.0877533	Field3:H21:4	ytfE	b4209	orf, hypothetical protein	Hypothetical, unclassified, unknown	Unknown	AE000492	1790654
4092	59479.2	40835	0.0185306	0.0169886	0.0177596	-1.09076	-0.0377307	0.212556	0.219759	Field3:H15:3	yigP	b3834	orf, hypothetical protein	Hypothetical, unclassified, unknown	Unknown	AE000459	2367308
2396	28998.7	19224	0.00903476	0.00828361	0.00865919	-1.09068	-0.0376973	0.38435	0.369107	Field2:H23:1	fdrA	b0518	involved in protein transport; multicopy suppressor of dominant negative ftsH mutants	Putative transport proteins	Protein, peptide secretion	AE000158	1786729
3790	18959.6	13406.3	0.00615531	0.00564468	0.00589999	-1.09046	-0.0376103	0.39984	0.430338	Field3:K12:4	yqgC	b2940	orf, hypothetical protein	Hypothetical, unclassified, unknown	Unknown	AE000377	1789309
815	71144.9	49400.4	0.0229591	0.0210569	0.022008	-1.09034	-0.037562	0.329414	0.345094	Field1:N11:1	hofG	b3328	putative general protein secretion protein	Putative transport proteins	Not classified	AE000409	1789725
813	66092.7	45576.2	0.0210469	0.0193031	0.020175	-1.09034	-0.0375605	0.0854763	0.0831286	Field1:J11:1	trkA	b3290	transport of potassium	Transport and binding proteins	Transport of small molecules: Cations	AE000407	1789685
2160	22167.8	15221.3	0.00718009	0.00658599	0.00688304	-1.09021	-0.0375092	0.486254	0.476588	Field2:O12:3	bisZ	b1872	biotin sulfoxide reductase 2	Central intermediary metabolism	Central intermediary metabolism	AE000281	1788180
1666	75441.8	52144.7	0.0238016	0.0218431	0.0228223	-1.08966	-0.0372908	0.0143917	0.0131915	Field2:C9:2	mcrC	b4345	component of McrBC 5-methylcytosine restriction system, expands range of sequences restricted	DNA replication, repair, restriction/modification	Degradation of DNA	AE000505	1790804
629	32497.5	22742.5	0.010034	0.00921057	0.00962231	-1.08941	-0.0371898	0.556676	0.50836	Field1:I14:3	yjgA	b4234	putative alpha helix protein	Hypothetical, unclassified, unknown	Not classified	AE000494	1790681
2750	57492.1	39500.5	0.0182281	0.0167356	0.0174819	-1.08918	-0.0370993	0.057773	0.0638948	Field2:L16:1	yahE	b0319	orf, hypothetical protein	Hypothetical, unclassified, unknown	Unknown	AE000139	1786512
185	41403.2	28108.4	0.0130623	0.0119941	0.0125282	-1.08906	-0.0370532	0.426795	0.395229	Field1:A23:2	yahB	b0316	putative transcriptional regulator LYSR-type	Putative regulatory proteins	Not classified	AE000138	1786508
3164	84251.3	57387.1	0.0268643	0.0246679	0.0257661	-1.08904	-0.0370449	0.295059	0.285735	Field3:G23:1	ydcN	b1434	orf, hypothetical protein	Hypothetical, unclassified, unknown	Unknown	AE000240	1787704
942	64731.5	44087.6	0.0203701	0.0187059	0.019538	-1.08896	-0.0370132	0.0449844	0.0505242	Field1:L19:2	cmr	b0842	proton motive force efflux pump	Transport and binding proteins	Transport of small molecules: Other	AE000186	1787065
1276	43237.1	29646.2	0.0137683	0.0126443	0.0132063	-1.08889	-0.0369854	0.207161	0.199492	Field1:H8:2	cyoA	b0432	cytochrome o ubiquinol oxidase subunit II	Energy metabolism	Energy metabolism, carbon: Aerobic respiration	AE000149	1786635
1311	37681.3	25891.8	0.0118366	0.0108703	0.0113534	-1.08889	-0.0369843	0.0317207	0.0316632	Field1:N16:2	torC	b0996	trimethylamine N-oxide reductase, cytochrome c-type subunit	Energy metabolism	Energy metabolism, carbon: Anaerobic respiration	AE000201	1787230
251	11083.7	7008.99	0.00350708	0.00297722	0.00324215	-1.08853	-0.0368424	0.00818712	0.0107218	Field1:E15:3	oraA	b2698	regulator, OraA protein	Putative regulatory proteins	Not classified	AE000354	1789050
2776	40794.3	28176.2	0.013004	0.0119508	0.0124774	-1.08813	-0.0366801	0.142702	0.142217	Field2:P22:1	yaiC	b0385	orf, hypothetical protein	Hypothetical, unclassified, unknown	Unknown	AE000145	1786584
637	37638.4	25853.4	0.0118581	0.0108981	0.0113781	-1.08809	-0.0366655	0.00129073	0.00112589	Field1:I16:3	kefC	b0047	K+ efflux antiporter, glutathione-regulated	Transport and binding proteins	Transport of small molecules: Cations	AE000115	1786232
192	161986	109445	0.0511739	0.0470311	0.0491025	-1.08809	-0.0366631	0.363623	0.317765	Field1:O23:2	ybbU	b0506	putative regulator	Putative regulatory proteins	Not classified	AE000156	1786715
1961	21010.4	14448.2	0.00663983	0.00610283	0.00637133	-1.08799	-0.0366254	0.0392624	0.0395223	Field2:A12:1	glnG	b3868	response regulator for gln (sensor glnL) (nitrogen regulator I, NRI)	Regulatory function	Amino acid biosynthesis: Glutamine	AE000462	1790299
3618	14370.1	9864.69	0.00457291	0.00420444	0.00438867	-1.08764	-0.0364845	0.30447	0.308159	Field3:C18:2	b2451	b2451	orf, hypothetical protein	Hypothetical, unclassified, unknown	Unknown	AE000332	1788793
2428	18153.6	12436	0.00574384	0.0052811	0.00551247	-1.08762	-0.0364779	0.194597	0.193457	Field2:H7:2	ycfW	b1118	putative kinase	Putative enzymes	Not classified	AE000212	1787362
4023	11883.9	8467.18	0.00385926	0.00354858	0.00370392	-1.08755	-0.0364497	0.465084	0.490522	Field3:N21:2	yiaG	b3555	orf, hypothetical protein	Hypothetical, unclassified, unknown	Unknown	AE000433	1789978
2449	39328.7	27180.9	0.0124572	0.0114569	0.0119571	-1.08731	-0.0363536	0.0160839	0.0164778	Field2:B13:2	feaB	b1385	phenylacetaldehyde dehydrogenase	Carbon compound catabolism	Degradation of small molecules: Carbon compounds	AE000235	1787650
709	55579.4	38310.5	0.0176348	0.0162251	0.01693	-1.08688	-0.0361814	0.0490602	0.0554328	Field1:I10:4	nhaB	b1186	Na+/H+ antiporter, pH independent	Transport and binding proteins	Transport of small molecules: Cations	AE000217	1787435
965	30209.2	20508.3	0.00921436	0.00848242	0.00884839	-1.08629	-0.035945	0.547051	0.62115	Field1:J1:3	ydeY	b1514	putative transport system permease protein	Putative transport proteins	Not classified	AE000249	1787793
3359	79408.6	55909.2	0.025318	0.0233081	0.024313	-1.08624	-0.0359242	0.12526	0.128914	Field3:M23:3	yeaS	b1798	orf, hypothetical protein	Hypothetical, unclassified, unknown	Unknown	AE000274	1788099
1235	18173.1	12273.6	0.00576591	0.00530866	0.00553728	-1.08613	-0.0358823	0.42143	0.389755	Field1:F22:1	htrC	b3989	heat shock protein htrC	Cell processes	Adaptations, atypical conditions	AE000473	1790422
264	41296	29259.1	0.0126239	0.0116228	0.0121233	-1.08613	-0.0358802	0.707514	0.601233	Field1:O17:3	ygiP	b3060	putative transcriptional regulator LYSR-type	Putative regulatory proteins	Not classified	AE000387	1789440
574	13255.2	8234.44	0.00424911	0.00391342	0.00408127	-1.08578	-0.0357417	0.827447	0.499528	Field1:K24:2	fimG	b4319	fimbrial morphology	Cell structure	Surface structures	AE000502	1790774
2265	13648.7	9280.29	0.00420851	0.00387617	0.00404234	-1.08574	-0.0357259	0.385265	0.411658	Field2:A16:4	phnJ	b4098	phosphonate metabolism	Central intermediary metabolism	Central intermediary metabolism: Phosphorus compounds	AE000482	1790536
4090	75462	52125.4	0.0240087	0.0221136	0.0230611	-1.0857	-0.0357101	0.0873318	0.085431	Field3:D15:3	yigM	b3827	orf, hypothetical protein	Hypothetical, unclassified, unknown	Unknown	AE000458	1790261
3583	69905	51393.8	0.0225462	0.0207668	0.0216565	-1.08569	-0.0357041	0.601715	0.543376	Field3:M8:2	b2362	b2362	orf, hypothetical protein	Hypothetical, unclassified, unknown	Unknown	AE000324	1788704
2737	47279.2	32486.6	0.0150792	0.0138895	0.0144844	-1.08565	-0.0356907	0.221191	0.217697	Field2:B14:1	yagY	b0292	orf, hypothetical protein	Hypothetical, unclassified, unknown	Unknown	AE000136	1786485
1641	70510.2	52867.2	0.0225035	0.0207308	0.0216171	-1.08551	-0.0356345	0.735064	0.549065	Field2:A3:2	rpoS	b2741	RNA polymerase, sigma S (sigma38) factor; synthesis of many growth phase related proteins	Regulatory function	Global regulatory functions	AE000358	1789098
3983	14859.2	10827.1	0.00485657	0.00447412	0.00466534	-1.08548	-0.0356216	0.561918	0.586758	Field3:N11:2	yhhA	b3448	orf, hypothetical protein	Hypothetical, unclassified, unknown	Unknown	AE000421	1789857
418	54943	36513.4	0.0171704	0.0158188	0.0164946	-1.08545	-0.0356079	0.446122	0.404639	Field1:C10:1	yagD	b0261	putative enzyme	Putative enzymes	Not classified	AE000134	1786456
2349	25646.3	18201.2	0.0082669	0.00761844	0.00794267	-1.08512	-0.0354766	0.312839	0.325055	Field2:J11:1	ribB	b3041	3,4 dihydroxy-2-butanone-4-phosphate synthase	Biosynthesis of cofactors, prosthetic groups and carriers	Biosynthesis of cofactors, carriers: Riboflavin	AE000386	1789420
1534	22671.4	15593.8	0.00727585	0.00670667	0.00699126	-1.08487	-0.0353764	0.370776	0.358836	Field1:L24:4	ogt	b1335	O-6-alkylguanine-DNA/cysteine-protein methyltransferase	DNA replication, repair, restriction/modification	DNA - replication, repair, restriction/modification	AE000231	1787596
2663	84156.5	57860.6	0.0265976	0.0245198	0.0255587	-1.08474	-0.0353251	0.0459433	0.0516619	Field2:N17:4	yaaF	b0030	orf, hypothetical protein	Hypothetical, unclassified, unknown	Unknown	AE000113	1786213
4147	12727.2	9112.89	0.00402755	0.00371339	0.00387047	-1.0846	-0.0352702	0.467456	0.419898	Field3:F5:4	yjbG	b4028	orf, hypothetical protein	Hypothetical, unclassified, unknown	Unknown	AE000476	1790460
1693	3.66988e+06	2.46881e+06	1.16477	1.07392	1.11934	-1.0846	-0.0352678	0.474997	0.42244	Field2:I15:2	glnS	b0680	glutamine tRNA synthetase	Translation, post-translational modification	Aminoacyl tRNA synthetases, tRNA modification	AE000171	1786895
3131	35448	24727.8	0.0112346	0.0103585	0.0107966	-1.08457	-0.0352585	0.0130081	0.0138728	Field3:E15:1	ydaY	b1366	orf, hypothetical protein	Hypothetical, unclassified, unknown	Unknown	AE000233	1787629
3867	142916	102161	0.045817	0.0422473	0.0440321	-1.08449	-0.0352272	0.315636	0.304741	Field3:F7:1	yhaP	b3111	putative L-serine dehydratase	Putative enzymes	Not classified	AE000392	1789498
977	95091.6	66309.2	0.0303231	0.0279664	0.0291448	-1.08427	-0.0351375	0.109068	0.0984308	Field1:B5:3	yegB	b2077	putative transport protein	Putative transport proteins	Not classified	AE000297	1788392
1439	17480.7	12106.8	0.00560417	0.00516881	0.00538649	-1.08423	-0.0351208	0.266396	0.265157	Field1:N24:3	yhaI	b3104	putative cytochrome	Putative enzymes	Not classified	AE000392	1789491
3067	99089.3	69646.8	0.0319827	0.0295007	0.0307417	-1.08414	-0.0350841	0.331451	0.351788	Field2:F24:4	hlyE	b1182	hemolysin E	Hypothetical, unclassified, unknown	Not classified	AE000216	1787430
515	12454.3	8536.37	0.00393322	0.00362827	0.00378074	-1.08405	-0.0350485	0.157519	0.158739	Field1:E10:2	yqiG	b3046	putative membrane protein	putative membrane protein	Not classified	AE000386	2367188
2330	32404.2	22678.6	0.0102885	0.00949089	0.00988971	-1.08404	-0.0350465	0.0161384	0.0164971	Field2:D7:1	cobU	b1993	cobinamide kinase/cobinamide phosphate guanylyltransferase	Biosynthesis of cofactors, prosthetic groups and carriers	Biosynthesis of cofactors, carriers: Cobalamin	AE000291	1788302
1553	14973.3	10285	0.00473154	0.00436498	0.00454826	-1.08398	-0.0350205	0.0846771	0.0908127	Field2:A5:1	alkB	b2212	DNA repair system specific for alkylated DNA	DNA replication, repair, restriction/modification	DNA - replication, repair, restriction/modification	AE000310	1788541
2921	27915.5	19557.5	0.00883774	0.00815375	0.00849574	-1.08389	-0.0349835	0.0583113	0.0603827	Field2:B12:3	yliG	b0835	orf, hypothetical protein	Hypothetical, unclassified, unknown	Unknown	AE000185	1787057
3523	42954.9	29463.5	0.0135856	0.0125388	0.0130622	-1.08348	-0.0348214	0.128634	0.128498	Field3:E18:1	yejB	b2178	putative transport system permease protein	Putative transport proteins	Not classified	AE000307	1788504
3809	59131.1	40763.6	0.0184415	0.017021	0.0177313	-1.08345	-0.0348104	0.149142	0.146477	Field3:A18:4	yghS	b2985	orf, hypothetical protein	Hypothetical, unclassified, unknown	Unknown	AE000381	1789358
1368	53655	36518.3	0.0169869	0.0156791	0.016333	-1.08341	-0.0347931	0.313528	0.304868	Field1:P6:3	napC	b2202	cytochrome c-type protein	Putative enzymes	Energy metabolism, carbon: Electron transport	AE000309	1788530
747	17077.2	11552.6	0.00548173	0.00506013	0.00527093	-1.08332	-0.0347557	0.59051	0.517395	Field1:E20:4	araG	b1900	ATP-binding component of high-affinity L-arabinose transport system	Transport and binding proteins	Transport of small molecules: Carbohydrates, organic acids, alcohols	AE000283	1788210
2100	65548.1	45144.3	0.0208953	0.0192915	0.0200934	-1.08314	-0.0346837	0.234193	0.229031	Field2:G22:2	yagE	b0268	putative lyase/synthase	Putative enzymes	Not classified	AE000134	1786463
1290	24477.3	17713	0.00798753	0.00737444	0.00768098	-1.08314	-0.0346834	0.507935	0.568305	Field1:D12:2	farR	b0730	transcriptional regulator of succinylCoA synthetase operon	Regulatory function	Energy metabolism, carbon: TCA cycle	AE000176	1786950
3727	31614.1	21868.7	0.00990587	0.00914554	0.00952571	-1.08314	-0.0346834	0.101295	0.103322	Field3:M20:3	b2756	b2756	orf, hypothetical protein	Hypothetical, unclassified, unknown	Unknown	AE000359	1789114
1727	224589	155967	0.072218	0.0666751	0.0694465	-1.08313	-0.0346816	0.390946	0.400868	Field2:M23:2	aspS	b1866	aspartate tRNA synthetase	Translation, post-translational modification	Aminoacyl tRNA synthetases, tRNA modification	AE000280	1788173
924	45021.6	31464.8	0.0142472	0.0131585	0.0137029	-1.08274	-0.0345231	0.0188236	0.0192101	Field1:H15:2	tauC	b0367	taurine transport system permease protein	Transport and binding proteins	Transport of small molecules: Amino acids, amines	AE000143	1786564
1592	72177.5	50748.5	0.0230304	0.0212743	0.0221523	-1.08254	-0.0344459	0.0803867	0.075361	Field2:O13:1	mioC	b3742	initiation of chromosome replication	DNA replication, repair, restriction/modification	DNA - replication, repair, restriction/modification	AE000451	1790181
105	19691.8	13907.2	0.00633396	0.00585169	0.00609282	-1.08242	-0.0343939	0.264654	0.270329	Field1:A3:2	mtlR	b3601	repressor for mtl	Regulatory function	Degradation of small molecules: Carbon compounds	AE000438	1790029
656	11366.1	7760.64	0.00359186	0.00331967	0.00345577	-1.08199	-0.0342236	0.240314	0.236101	Field1:O20:3	ybbA	b0495	putative ATP-binding component of a transport system	Putative transport proteins	Not classified	AE000155	1786703
3874	32294.1	23160.2	0.0103972	0.00961288	0.010005	-1.08159	-0.0340607	0.319742	0.326151	Field3:D9:1	yhaD	b3124	orf, hypothetical protein	Hypothetical, unclassified, unknown	Unknown	AE000394	1789512
4075	18314.5	12736.9	0.00579384	0.00535686	0.00557535	-1.08157	-0.034056	0.0277128	0.0299581	Field3:F11:3	b3776	b3776	orf, hypothetical protein	Hypothetical, unclassified, unknown	Unknown	AE000454	2367279
2027	54653.5	38105.9	0.0173799	0.0160699	0.0167249	-1.08151	-0.0340325	0.172906	0.178894	Field2:E4:2	udp	b3831	uridine phosphorylase	Nucleotide biosynthesis and metabolism	Salvage of nucleosides and nucleotides	AE000459	1790265
1937	74915.3	51970.6	0.023931	0.0221369	0.023034	-1.08105	-0.0338443	0.185785	0.186642	Field2:A6:1	aroB	b3389	3-dehydroquinate synthase	Amino acid biosynthesis	Amino acid biosynthesis: Chorismate	AE000414	1789791
1722	66532.5	44833.1	0.0211652	0.0195816	0.0203734	-1.08087	-0.0337737	0.634326	0.536415	Field2:C23:2	thrS	b1719	threonine tRNA synthetase	Translation, post-translational modification	Aminoacyl tRNA synthetases, tRNA modification	AE000267	1788013
1389	52642	37058.4	0.0168318	0.0155727	0.0162023	-1.08085	-0.0337666	0.148966	0.143363	Field1:J12:3	lrhA	b2289	NADH dehydrogenase transcriptional regulator, LysR family	Regulatory function	Energy metabolism, carbon: Aerobic respiration	AE000318	1788626
2444	39289.2	27559.4	0.0125202	0.0115843	0.0120522	-1.08079	-0.0337401	0.131065	0.127696	Field2:H11:2	ycjX	b1321	putative EC 2.1 enzymes	Putative enzymes	Not classified	AE000230	1787581
2101	88720.7	61512.8	0.0281665	0.0260613	0.0271139	-1.08078	-0.0337364	0.0458905	0.0514601	Field2:I22:2	yagT	b0286	putative xanthine dehydrogenase (EC 1.1.1.20)	Putative enzymes	Not classified	AE000136	1786480
2472	85194.5	57520.6	0.0270077	0.0249997	0.0260037	-1.08032	-0.0335522	0.485845	0.432644	Field2:P17:2	b1776	b1776	putative oxidoreductase	Putative enzymes	Not classified	AE000272	1788075
3321	142423	100500	0.0443533	0.0410573	0.0427053	-1.08028	-0.0335361	0.482607	0.446119	Field3:A15:3	b1741	b1741	putative excinuclease subunit	Putative enzymes	Not classified	AE000269	1788037
3908	11934.9	7941.92	0.00359003	0.00332338	0.00345671	-1.08023	-0.0335181	0.711316	0.869156	Field3:H17:1	yhcG	b3220	orf, hypothetical protein	Hypothetical, unclassified, unknown	Unknown	AE000401	1789614
2987	14518.3	10292.4	0.00447042	0.00413865	0.00430454	-1.08016	-0.0334899	0.669017	0.595817	Field2:F4:4	b1027	b1027	orf, hypothetical protein	Hypothetical, unclassified, unknown	Unknown	AE000204	1787264
2098	126159	85903.5	0.03982	0.0368694	0.0383447	-1.08003	-0.0334343	0.301978	0.287378	Field2:C22:2	ykfD	b0260	putative amino acid/amine transport protein	Putative transport proteins	Not classified	AE000134	1786455
1528	30747.2	21511.5	0.00991281	0.00917831	0.00954556	-1.08003	-0.0334343	0.370999	0.377645	Field1:P22:4	umuC	b1184	SOS mutagenesis and repair	DNA replication, repair, restriction/modification	DNA - replication, repair, restriction/modification	AE000216	1787432
3927	87549.7	62832.7	0.0278916	0.0258284	0.02686	-1.07988	-0.0333757	0.368523	0.349966	Field3:N21:1	smg	b3284	orf, hypothetical protein	Hypothetical, unclassified, unknown	Unknown	AE000407	1789679
4154	23221.4	17021.9	0.00757889	0.00701864	0.00729876	-1.07982	-0.0333525	0.546229	0.584655	Field3:D7:4	yjbM	b4048	orf, hypothetical protein	Hypothetical, unclassified, unknown	Unknown	AE000478	1790482
2064	31821.7	22532.2	0.0102034	0.00945051	0.00982694	-1.07966	-0.0332889	0.223226	0.222023	Field2:O12:2	atoC	b2220	response regulator of ato, ornithine decarboxylase antizyme (sensor ATOS)	Regulatory function	Degradation of small molecules: Fatty acids	AE000311	1788550
4012	30614.2	20955	0.00941233	0.00872147	0.0090669	-1.07921	-0.0331074	0.549271	0.557246	Field3:H19:2	yhjJ	b3527	orf, hypothetical protein	Hypothetical, unclassified, unknown	Unknown	AE000429	1789946
3400	22096.4	15883.1	0.00710811	0.0065878	0.00684795	-1.07898	-0.0330139	0.338443	0.339514	Field3:O9:4	yecP	b1871	putative enzyme	Putative enzymes	Not classified	AE000280	1788178
710	36325	25052	0.0115119	0.0106698	0.0110908	-1.07892	-0.0329909	0.1385	0.141333	Field1:K10:4	chaA	b1216	sodium-calcium/proton antiporter	Transport and binding proteins	Transport of small molecules: Cations	AE000220	1787468
2196	64565	44708.7	0.020687	0.0191748	0.0199309	-1.07886	-0.0329662	0.344702	0.336022	Field2:G22:3	gabD	b2661	succinate-semialdehyde dehydrogenase, NADP-dependent activity	Carbon compound catabolism	Central intermediary metabolism: Pool, multipurpose conversions	AE000351	1789015
2143	61750.3	42650.5	0.0195186	0.0180921	0.0188054	-1.07885	-0.0329601	0.0644048	0.0704235	Field2:M8:3	agp	b1002	periplasmic glucose-1-phosphatase	Central intermediary metabolism	Central intermediary metabolism: Pool, multipurpose conversions	AE000202	1787237
1810	37112.9	26515.3	0.0120411	0.0111635	0.0116023	-1.07862	-0.0328677	0.428756	0.468617	Field2:C21:3	yhjS	b3536	putative protease	Putative enzymes	Not classified	AE000431	1789958
943	24368.2	16889.2	0.00766503	0.00710695	0.00738599	-1.07853	-0.0328302	0.119143	0.113553	Field1:N19:2	ybjZ	b0879	putative ATP-binding component of a transport system	Putative transport proteins	Not classified	AE000189	1787105
769	34396.2	23619.4	0.0108503	0.0100608	0.0104555	-1.07847	-0.0328082	0.147962	0.152026	Field1:B1:1	argT	b2310	lysine-, arginine-, ornithine-binding periplasmic protein	Transport and binding proteins	Transport of small molecules: Amino acids, amines	AE000320	1788649
2002	117102	82448.2	0.0378779	0.0351241	0.036501	-1.0784	-0.0327809	0.429491	0.451794	Field2:C22:1	prsA	b1207	phosphoribosylpyrophosphate synthetase	Nucleotide biosynthesis and metabolism	Purine ribonucleotide biosynthesis	AE000219	1787458
2894	20911.1	14916	0.00663656	0.00615923	0.0063979	-1.0775	-0.032417	0.324398	0.321653	Field2:L4:3	b0753	b0753	putative homeobox protein	Putative regulatory proteins	Not classified	AE000178	1786968
2317	25115.4	17920	0.00807942	0.00749879	0.0077891	-1.07743	-0.0323891	0.330875	0.345746	Field2:J3:1	pabC	b1096	4-amino-4-deoxychorismate lyase	Biosynthesis of cofactors, prosthetic groups and carriers	Biosynthesis of cofactors, carriers: Folic acid	AE000210	1787338
1702	71003.5	49967.1	0.0226169	0.0209933	0.0218051	-1.07734	-0.032353	0.0710305	0.0681907	Field2:K17:2	asnS	b0930	asparagine tRNA synthetase	Translation, post-translational modification	Aminoacyl tRNA synthetases, tRNA modification	AE000195	1787161
408	38078.2	26261.9	0.0120755	0.0112088	0.0116422	-1.07733	-0.0323471	0.216802	0.209883	Field1:O6:1	fhuA	b0150	outer membrane protein receptor for ferrichrome, colicin M, and phages T1, T5, and phi80	Cell structure	Outer membrane constituents	AE000124	1786344
4055	11860.8	8353.76	0.00372748	0.00346013	0.0035938	-1.07727	-0.0323233	0.356633	0.345294	Field3:N5:3	yidH	b3676	orf, hypothetical protein	Hypothetical, unclassified, unknown	Unknown	AE000445	1790110
759	84500.7	58948.4	0.0267985	0.0248782	0.0258384	-1.07719	-0.032293	0.0103765	0.0119192	Field1:M22:4	mglB	b2150	galactose-binding transport protein; receptor for galactose taxis	Transport and binding proteins	Transport of small molecules: Carbohydrates, organic acids, alcohols	AE000304	1788473
2247	37503.1	26474.2	0.0119382	0.0110844	0.0115113	-1.07703	-0.0322287	0.0495723	0.0462547	Field2:M10:4	rffH	b3789	glucose-1-phosphate thymidylyltransferase	Central intermediary metabolism	Central intermediary metabolism: Sugar-nucleotide biosynthesis, conversions	AE000455	1790224
3122	23615.8	16632.1	0.00750965	0.00697259	0.00724112	-1.07703	-0.032226	0.101714	0.101054	Field3:C13:1	b1354	b1354	orf, hypothetical protein	Hypothetical, unclassified, unknown	Unknown	AE000233	1787617
86	36004.8	24890.2	0.0114483	0.0106297	0.011039	-1.07701	-0.0322185	0.279503	0.266109	Field1:K21:1	uxaA	b3091	altronate hydrolase	Carbon compound catabolism	Degradation of small molecules: Carbon compounds	AE000391	1789475
2382	16512.9	11544.2	0.0052028	0.00483111	0.00501695	-1.07694	-0.032191	0.0198907	0.0236879	Field2:L19:1	yadI	b0129	putative PTS enzyme II B component	Putative transport proteins	Not classified	AE000122	1786321
866	18799.1	13277.5	0.00604018	0.00561022	0.0058252	-1.07664	-0.0320705	0.270416	0.274545	Field1:D1:2	pstA	b3726	high-affinity phosphate-specific transport system	Transport and binding proteins	Transport of small molecules: Anions	AE000449	1790163
2391	39730.8	27389.2	0.012584	0.011689	0.0121365	-1.07657	-0.0320411	0.194096	0.194753	Field2:N21:1	ybaS	b0485	putative glutaminase	Putative enzymes	Not classified	AE000155	1786693
1658	92863.2	66087.3	0.0281171	0.0261175	0.0271173	-1.07656	-0.032039	0.766728	0.672089	Field2:C7:2	rhoL	b3782	rho operon leader peptide	Transcription, RNA processing and degradation	RNA synthesis, modification, DNA transcription	AE000454	1790216
2528	56966	40207.5	0.0179133	0.0166394	0.0172763	-1.07656	-0.0320363	0.24105	0.237531	Field2:P7:3	b2710	b2710	putative flavodoxin	Putative enzymes	Not classified	AE000355	1789064
912	28179.5	19606	0.00902505	0.00838437	0.00870471	-1.07641	-0.0319793	0.307192	0.303713	Field1:P11:2	gntP	b4321	gluconate transport system permease 3	Transport and binding proteins	Transport of small molecules: Carbohydrates, organic acids, alcohols	AE000502	1790776
2083	169781	121019	0.0534031	0.0496135	0.0515083	-1.07638	-0.0319672	0.425602	0.392618	Field2:E18:2	plsB	b4041	glycerol-3-phosphate acyltransferase	Fatty acid and phospholipid metabolism	Macromolecule synthesis, modification: Phospholipids	AE000477	1790474
3590	97310.7	69202.5	0.0312335	0.0290182	0.0301258	-1.07634	-0.0319502	0.237307	0.240789	Field3:K10:2	ddg	b2378	putative heat shock protein	Putative factors	Not classified	AE000326	1788721
429	41428.9	28732.4	0.0129994	0.0120788	0.0125391	-1.07621	-0.0318986	0.0341361	0.0306498	Field1:I12:1	envY	b0566	envelope protein; thermoregulation of porin biosynthesis	Cell processes	Outer membrane constituents	AE000161	1786778
4182	51162.2	35981.3	0.0162012	0.0150561	0.0156287	-1.07606	-0.0318351	0.0267247	0.0284949	Field3:L13:4	yjeJ	b4145	orf, hypothetical protein	Hypothetical, unclassified, unknown	Unknown	AE000487	1790588
985	19848	13857.9	0.00638593	0.00593506	0.0061605	-1.07597	-0.0317986	0.393511	0.39075	Field1:B7:3	yeiM	b2164	putative transport system permease protein	Putative transport proteins	Not classified	AE000305	1788488
327	208743	147426	0.0667225	0.0620145	0.0643685	-1.07592	-0.0317788	0.266206	0.264983	Field1:M9:4	nmpC	b0553	outer membrane porin protein; locus of qsr prophage	Phage, transposon, or plasmid	Phage-related functions and prophages	AE000160	1786765
684	118886	81956.1	0.0375287	0.0348822	0.0362054	-1.07587	-0.0317593	0.13679	0.139086	Field1:G4:4	b0830	b0830	putative transport protein	Putative transport proteins	Not classified	AE000185	1787052
72	74289.7	51897.3	0.0234334	0.0217825	0.0226079	-1.07579	-0.0317278	0.000417296	0.000394691	Field1:O17:1	fucK	b2803	L-fuculokinase	Carbon compound catabolism	Degradation of small molecules: Carbon compounds	AE000364	1789168
2520	24630.3	17351.4	0.00779666	0.00724856	0.00752261	-1.07561	-0.0316567	0.0757794	0.0797203	Field2:P5:3	hcaB	b2541	2,3-dihydroxy-2,3-dihydrophenylpropionate dehydrogenase	Carbon compound catabolism	Degradation of small molecules: Carbon compounds	AE000340	1788891
2909	12330.6	8334.32	0.00384824	0.00357822	0.00371323	-1.07546	-0.0315959	0.411454	0.40446	Field2:J8:3	ybiM	b0806	orf, hypothetical protein	Hypothetical, unclassified, unknown	Unknown	AE000183	1787026
724	24252.9	16496.5	0.00762009	0.00708576	0.00735293	-1.07541	-0.0315735	0.351784	0.337289	Field1:G14:4	sapB	b1293	homolog of Salmonella peptide transport permease protein	Putative transport proteins	Not classified	AE000227	1787550
2031	51224.6	35443.4	0.0160907	0.0149625	0.0155266	-1.0754	-0.0315689	0.0585719	0.0583662	Field2:M4:2	cpdB	b4213	2':3'-cyclic-nucleotide 2'-phosphodiesterase	Nucleotide biosynthesis and metabolism	Salvage of nucleosides and nucleotides	AE000492	1790658
3714	50106.3	34351.1	0.0152326	0.0141659	0.0146992	-1.07531	-0.0315322	0.622232	0.689285	Field3:C18:3	b2689	b2689	orf, hypothetical protein	Hypothetical, unclassified, unknown	Unknown	AE000353	1789045
1624	90508.1	61817.9	0.0288593	0.0268425	0.0278509	-1.07514	-0.0314638	0.514181	0.463528	Field2:O21:1	mcrA	b1159	restriction of DNA at 5-methylcytosine residues; at locus of e14 element	DNA replication, repair, restriction/modification	Degradation of DNA	AE000215	1787406
4199	61543.8	43515	0.0194062	0.0180514	0.0187288	-1.07505	-0.0314297	0.234891	0.235535	Field3:N17:4	yjfM	b4185	orf, hypothetical protein	Hypothetical, unclassified, unknown	Unknown	AE000490	1790628
2634	48935.6	34542.1	0.0155287	0.0144463	0.0149875	-1.07493	-0.0313797	0.0333693	0.033982	Field2:D11:4	pqiA	b0950	paraquat-inducible protein A	Cell processes	Not classified	AE000197	1787183
494	59335.9	43039.5	0.0188263	0.017521	0.0181737	-1.0745	-0.0312058	0.550267	0.496154	Field1:K4:2	pbpG	b2134	penicillin-binding protein 7	Cell processes	Murein sacculus, peptidoglycan	AE000302	1788455
1396	272060	187650	0.0857709	0.0798299	0.0828004	-1.07442	-0.031174	0.148182	0.148453	Field1:H14:3	hyfF	b2486	hydrogenase 4 membrane subunit	Energy metabolism	Energy metabolism, carbon: Anaerobic respiration	AE000335	1788831
2860	71279.5	49592.8	0.0226041	0.0210398	0.021822	-1.07435	-0.0311462	0.0950584	0.0973033	Field2:H20:2	ybeF	b0629	putative transcriptional regulator LYSR-type	Putative regulatory proteins	Not classified	AE000167	1786847
2924	78173.5	55256.4	0.0248809	0.0231593	0.0240201	-1.07433	-0.031139	0.11045	0.104379	Field2:H12:3	b0844	b0844	orf, hypothetical protein	Hypothetical, unclassified, unknown	Unknown	AE000186	1787067
992	102121	71448.1	0.0330376	0.0307524	0.031895	-1.07431	-0.0311297	0.50562	0.505943	Field1:P7:3	dsdX	b2365	transport system permease (serine?)	Putative transport proteins	Not classified	AE000324	1788707
1500	30341	21050.7	0.00952802	0.00886911	0.00919857	-1.07429	-0.0311226	0.0828992	0.0776989	Field1:H16:4	yacE	b0103	putative DNA repair protein	Hypothetical, unclassified, unknown	Not classified	AE000119	1786292
596	17978.5	12894.6	0.0057802	0.00538177	0.00558099	-1.07403	-0.031018	0.327357	0.344699	Field1:G6:3	ybeL	b0643	putative alpha helical protein	Hypothetical, unclassified, unknown	Not classified	AE000169	1786863
394	13269	9273.4	0.00418106	0.00389397	0.00403751	-1.07373	-0.0308937	0.133345	0.137665	Field1:C4:1	creD	b4400	tolerance to colicin E2	Putative regulatory proteins	Colicin-related functions	AE000510	1790862
2980	11109.5	7208.51	0.00345914	0.00269846	0.0030788	-1.07366	-0.0308655	0.520092	0.3318	Field2:H2:4	ycdO	b1018	orf, hypothetical protein	Hypothetical, unclassified, unknown	Unknown	AE000203	1787254
853	62275.9	42108.1	0.0196572	0.0183093	0.0189833	-1.07362	-0.0308507	0.529531	0.46646	Field1:J21:1	lldP	b3603	L-lactate permease	Transport and binding proteins	Transport of small molecules: Carbohydrates, organic acids, alcohols	AE000438	1790031
2958	149048	102847	0.0471416	0.0439094	0.0455255	-1.07361	-0.0308475	0.231002	0.228825	Field2:L20:3	mgsA	b0963	methylglyoxal synthase	Central intermediary metabolism	Central intermediary metabolism: Pool, multipurpose conversions	AE000198	1787197
902	20795.1	14934.3	0.00669815	0.00624027	0.00646921	-1.07338	-0.0307516	0.335921	0.350321	Field1:L9:2	treB	b4240	PTS system enzyme II, trehalose specific	Transport and binding proteins	Transport of small molecules: Carbohydrates, organic acids, alcohols	AE000495	2367362
2871	21552.7	15289	0.00691286	0.00644071	0.00667679	-1.07331	-0.0307242	0.252996	0.263143	Field2:N22:2	yleB	b0662	orf, hypothetical protein	Hypothetical, unclassified, unknown	Unknown	AE000170	1786883
2643	10810.7	5823.18	0.00345695	0.00250688	0.00298192	-1.07298	-0.03059	0.0064703	0.0126941	Field2:F13:4	ais	b2252	protein induced by aluminum	Putative factors	Not classified	AE000315	1788586
1509	12287.5	8341.52	0.00382097	0.00356129	0.00369113	-1.07292	-0.0305671	0.363715	0.368952	Field1:J18:4	priC	b0467	primosomal replication protein N''	DNA replication, repair, restriction/modification	DNA - replication, repair, restriction/modification	AE000153	1786673
200	41154.3	28463.3	0.0131005	0.0122104	0.0126554	-1.0729	-0.0305586	0.339406	0.324495	Field1:O1:3	ybhD	b0768	putative transcriptional regulator LYSR-type	Putative regulatory proteins	Not classified	AE000179	1786984
2711	10687.7	7207.39	0.00345651	0.00303903	0.00324777	-1.07284	-0.0305343	0.270636	0.258542	Field2:N6:1	yafO	b0233	orf, hypothetical protein	Hypothetical, unclassified, unknown	Unknown	AE000131	1786427
1310	27763.3	19543.3	0.00888721	0.00828442	0.00858581	-1.07276	-0.0305034	0.24506	0.249786	Field1:L16:2	torR	b0995	response transcriptional regulator for torA (sensor TorS)	Regulatory function	Energy metabolism, carbon: Anaerobic respiration	AE000201	1787229
2093	29240	20169.6	0.00919791	0.00857623	0.00888707	-1.07249	-0.0303929	0.151995	0.154073	Field2:I20:2	yafB	b0207	putative aldose reductase (EC 1.1.1.21)	Putative enzymes	Not classified	AE000129	1786400
2489	19203.6	13176.3	0.00604364	0.00563539	0.00583951	-1.07244	-0.0303746	0.304984	0.297488	Field2:B23:2	yohF	b2137	putative oxidoreductase	Putative enzymes	Not classified	AE000303	1788459
797	21959.7	15616	0.00701176	0.00654045	0.00677611	-1.07206	-0.0302197	0.166687	0.162472	Field1:J7:1	cmtA	b2933	PTS system, mannitol-specific enzyme II component, cryptic	Transport and binding proteins	Transport of small molecules: Carbohydrates, organic acids, alcohols	AE000376	1789301
1092	14905	10586.9	0.00473871	0.00442024	0.00457948	-1.07205	-0.0302143	0.255245	0.262096	Field1:H9:4	betI	b0313	probably transcriptional repressor of bet genes	Cell processes	Osmotic adaptation	AE000138	1786505
3713	37603.4	27123.7	0.0119723	0.0111694	0.0115709	-1.07188	-0.0301478	0.374674	0.35559	Field3:A18:3	ygaG	b2687	orf, hypothetical protein	Hypothetical, unclassified, unknown	Unknown	AE000353	1789043
4288	13831.7	10087.4	0.00444727	0.00414928	0.00429828	-1.07182	-0.0301215	0.508935	0.490773	Field3:P16:1	b2088	b2088	orf, hypothetical protein	Hypothetical, unclassified, unknown	Unknown	AE000298	1788404
1820	1.06836e+06	702265	0.334581	0.312166	0.323374	-1.0718	-0.0301158	0.739172	0.64979	Field2:G23:3	pepQ	b3847	proline dipeptidase	Carbon compound catabolism	Degradation of proteins, peptides, glyco	AE000460	1790282
919	59924	41736.8	0.0190502	0.0177779	0.018414	-1.07157	-0.0300186	0.185622	0.187139	Field1:N13:2	yaeM	b0173	putative ATP-binding component of a transport system	Putative transport proteins	Not classified	AE000126	1786369
126	29554.8	20784	0.00936452	0.00873955	0.00905204	-1.07151	-0.0299966	0.00421127	0.00352392	Field1:K7:2	yjhF	b4296	putative transport system permease	Putative transport proteins	Not classified	AE000500	2367370
1709	41333.3	29358.8	0.0132612	0.0123773	0.0128193	-1.07141	-0.0299544	0.250371	0.25641	Field2:I19:2	pth	b1204	peptidyl-tRNA hydrolase	Translation, post-translational modification	Aminoacyl tRNA synthetases, tRNA modification	AE000219	1787455
3404	17927	12490.3	0.0056698	0.00529219	0.005481	-1.07135	-0.0299325	0.210789	0.20969	Field3:G11:4	yecG	b1895	putative regulator	Putative regulatory proteins	Not classified	AE000283	1788205
1466	153943	106673	0.0493342	0.0460594	0.0476968	-1.0711	-0.0298302	0.488421	0.454801	Field1:D8:4	fdhE	b3891	affects formate dehydrogenase-N	Energy metabolism	Energy metabolism, carbon: Anaerobic respiration	AE000464	1790324
2361	67672.5	48752.8	0.0215379	0.0201087	0.0208233	-1.07107	-0.0298195	0.384277	0.353592	Field2:B15:1	hemX	b3803	uroporphyrinogen III methylase	Biosynthesis of cofactors, prosthetic groups and carriers	Biosynthesis of cofactors, carriers: Heme, porphyrin	AE000456	1790235
2424	13057.6	9509.53	0.00422523	0.00394517	0.0040852	-1.07099	-0.0297845	0.459986	0.486247	Field2:P5:2	b1011	b1011	putative synthetase	Putative enzymes	Not classified	AE000202	1787246
2623	59992.2	42142.7	0.0189709	0.0177141	0.0183425	-1.07095	-0.0297703	0.00200539	0.00156615	Field2:N7:4	sgcQ	b4303	putative nucleoside triphosphatase	Putative enzymes	Not classified	AE000501	1790757
487	51580	36755.9	0.0164658	0.0153752	0.0159205	-1.07093	-0.0297607	0.156811	0.150113	Field1:M2:2	dacD	b2010	penicillin binding protein 6b	Cell processes	Murein sacculus, peptidoglycan	AE000292	1788320
1684	70301.2	49419.3	0.0222171	0.020747	0.021482	-1.07086	-0.0297307	0.00697052	0.00774693	Field2:G13:2	clpX	b0438	ATP-dependent specificity component of clpP serine protease, chaperone	Carbon compound catabolism	Degradation of proteins, peptides, glyco	AE000150	1786642
3742	29257.7	20636.5	0.00935811	0.00874062	0.00904936	-1.07065	-0.029646	0.254214	0.252905	Field3:K24:3	b2792	b2792	orf, hypothetical protein	Hypothetical, unclassified, unknown	Unknown	AE000363	1789156
203	47924.7	34218.6	0.0152808	0.0142725	0.0147767	-1.07064	-0.0296444	0.376212	0.368337	Field1:E3:3	ybjN	b0853	putative sensory transduction regulator	Putative regulatory proteins	Not classified	AE000187	1787077
2239	11803.4	8466.5	0.00381974	0.00356831	0.00369402	-1.07046	-0.0295715	0.428674	0.465874	Field2:M8:4	ugpQ	b3449	glycerophosphodiester phosphodiesterase, cytosolic	Central intermediary metabolism	Central intermediary metabolism: Pool, multipurpose conversions	AE000421	1789858
3116	19889.8	13902.8	0.00624537	0.00583523	0.0060403	-1.07029	-0.0295003	0.22734	0.230992	Field3:G11:1	b1341	b1341	orf, hypothetical protein	Hypothetical, unclassified, unknown	Unknown	AE000232	1787603
1349	26106	18098.9	0.00817705	0.00764016	0.0079086	-1.07027	-0.029494	0.142809	0.145203	Field1:J2:3	pfkB	b1723	6-phosphofructokinase II; suppressor of pfkA	Central intermediary metabolism	Energy metabolism, carbon: Glycolysis	AE000267	1788017
549	11028.7	7703.01	0.00348178	0.00325369	0.00336774	-1.0701	-0.0294249	0.238799	0.245791	Field1:I18:2	rfaJ	b3626	UDP-D-glucose:(galactosyl)lipopolysaccharide glucosyltransferase	Cell structure	Surface polysaccharides and antigens	AE000440	1790056
4110	15416.9	10809.1	0.00492389	0.00460155	0.00476272	-1.07005	-0.0294046	0.285524	0.276094	Field3:L19:3	yshA	b3875	orf, hypothetical protein	Hypothetical, unclassified, unknown	Unknown	AE000463	1790307
974	52602.4	37771.1	0.0167834	0.0156925	0.0162379	-1.06952	-0.029188	0.268606	0.264476	Field1:L3:3	yeaV	b1801	putative transport protein	Putative transport proteins	Not classified	AE000274	1788102
3098	42930.7	30468	0.013649	0.012762	0.0132055	-1.0695	-0.0291815	0.192818	0.186603	Field3:C7:1	yciS	b1279	orf, hypothetical protein	Hypothetical, unclassified, unknown	Unknown	AE000226	1787535
1385	29081.8	21318.3	0.00939748	0.00878716	0.00909232	-1.06946	-0.029163	0.515165	0.522074	Field1:B12:3	nuoF	b2284	NADH dehydrogenase I chain F	Energy metabolism	Energy metabolism, carbon: Aerobic respiration	AE000317	1788620
1077	42519.1	29587.5	0.0132377	0.0123789	0.0128083	-1.06938	-0.029133	0.289037	0.291655	Field1:J5:4	ftsZ	b0095	cell division; forms circumferential ring; tubulin-like GTP-binding protein and GTPase	Cell processes	Cell division	AE000119	1786284
941	44222.7	30741.3	0.0138116	0.0129162	0.0133639	-1.06932	-0.0291096	0.309982	0.308773	Field1:J19:2	ybiT	b0820	putative ATP-binding component of a transport system	Putative transport proteins	Not classified	AE000184	1787041
1255	10800.5	7696.35	0.0034857	0.00325994	0.00337282	-1.06925	-0.0290812	0.421523	0.437388	Field1:N2:2	yhcA	b3215	putative chaperone	Putative factors	Not classified	AE000401	1789609
2504	336520	241231	0.108595	0.101566	0.10508	-1.06921	-0.0290643	0.424492	0.442184	Field3:F8:2	b2304	b2304	putative sugar nucleotide epimerase	Putative enzymes	Not classified	AE000319	1788642
704	148583	101926	0.0476067	0.0445262	0.0460664	-1.06919	-0.0290529	0.612513	0.542138	Field1:O8:4	fhuE	b1102	outer membrane receptor for ferric iron uptake	Transport and binding proteins	Transport of small molecules: Cations	AE000210	1787344
4142	53335.6	38930.3	0.0167988	0.0157129	0.0162559	-1.06911	-0.0290221	0.674779	0.579618	Field3:L3:4	yjaB	b4012	orf, hypothetical protein	Hypothetical, unclassified, unknown	Unknown	AE000474	1790442
396	34979	24814.7	0.0111661	0.0104447	0.0108054	-1.06907	-0.0290062	0.159424	0.154871	Field1:G4:1	murF	b0086	D-alanine:D-alanine-adding enzyme	Cell structure	Murein sacculus, peptidoglycan	AE000118	1786274
2568	94991.3	65876.3	0.0298455	0.0279182	0.0288818	-1.06903	-0.0289912	0.105102	0.106843	Field2:P17:3	yhaE	b3125	putative dehydrogenase	Putative enzymes	Not classified	AE000394	1789513
3637	74815.2	52761.5	0.0238584	0.0223188	0.0230886	-1.06898	-0.028971	0.212877	0.217397	Field3:I22:2	b2513	b2513	orf, hypothetical protein	Hypothetical, unclassified, unknown	Unknown	AE000337	1788860
2856	65381.2	46125.8	0.0208551	0.0195117	0.0201834	-1.06885	-0.0289183	0.149774	0.145871	Field2:P18:2	crcA	b0622	orf, hypothetical protein	Hypothetical, unclassified, unknown	Unknown	AE000167	1786840
3631	149215	106011	0.0468478	0.0438368	0.0453423	-1.06869	-0.0288509	0.374658	0.357349	Field3:M20:2	hyfE	b2485	hydrogenase 4 membrane subunit	Energy metabolism	Energy metabolism, carbon: Anaerobic respiration	AE000335	1788830
61	12366.5	9003.23	0.0039747	0.0037197	0.0038472	-1.06855	-0.0287968	0.470154	0.463026	Field1:I15:1	gutM	b2706	glucitol operon activator	Regulatory function	Degradation of small molecules: Carbon compounds	AE000354	1789058
1090	38407.9	27784.9	0.0121049	0.01133	0.0117175	-1.06839	-0.0287314	0.538676	0.478062	Field1:D9:4	betA	b0311	choline dehydrogenase, a flavoprotein	Cell processes	Osmotic adaptation	AE000138	1786503
4186	19693.7	13858.2	0.0062497	0.00585041	0.00605005	-1.06825	-0.0286726	0.0705575	0.0756889	Field3:D15:4	yjeO	b4158	orf, hypothetical protein	Hypothetical, unclassified, unknown	Unknown	AE000488	1790602
3377	23312.7	17064.3	0.00747079	0.0069937	0.00723225	-1.06822	-0.0286596	0.510852	0.473156	Field3:A5:4	b1833	b1833	orf, hypothetical protein	Hypothetical, unclassified, unknown	Unknown	AE000277	1788137
1458	2.40718e+06	1.69168e+06	0.760907	0.712444	0.736676	-1.06802	-0.0285807	0.00104118	0.00129754	Field1:D6:4	atpG	b3733	membrane-bound ATP synthase, F1 sector, gamma-subunit	Energy metabolism	ATP-proton motive force interconversion	AE000450	1790171
2771	90848.1	62443.2	0.0286612	0.0268395	0.0277503	-1.06787	-0.0285199	0.392157	0.367978	Field2:F22:1	yaiH	b0376	putative enzyme	Putative enzymes	Not classified	AE000144	1786574
721	41795	28941.3	0.013216	0.0123762	0.0127961	-1.06785	-0.02851	0.303479	0.294798	Field1:A14:4	sapF	b1290	putative ATP-binding protein of peptide transport system	Putative transport proteins	Not classified	AE000227	1787547
3358	10830.4	7131.56	0.00343927	0.00300061	0.00321994	-1.06749	-0.0283624	0.0212188	0.0166069	Field3:K23:3	yeaR	b1797	orf, hypothetical protein	Hypothetical, unclassified, unknown	Unknown	AE000274	1788098
928	20063.2	13960.6	0.00627914	0.00588309	0.00608112	-1.06732	-0.0282949	0.208426	0.221507	Field1:P15:2	ybbW	b0511	putative transport protein	Putative transport proteins	Not classified	AE000157	1786721
2063	18072.5	13089.8	0.00581307	0.00544743	0.00563025	-1.06712	-0.0282132	0.372783	0.386405	Field2:M12:2	pgsA	b1912	phosphatidylglycerophosphate synthetase = CDP-1,2-diacyl-sn-glycero-3-phosphate phosphatidyl transferase	Fatty acid and phospholipid metabolism	Macromolecule synthesis, modification: Phospholipids	AE000284	1788220
1101	34716.2	25539	0.0109678	0.010278	0.0106229	-1.06711	-0.0282111	0.671053	0.55427	Field1:J11:4	ybbI	b0487	putative transcriptional regulator	Putative transport proteins	Not classified	AE000155	1786695
3145	77494.1	55030.5	0.0247862	0.0232307	0.0240084	-1.06696	-0.0281493	0.20567	0.208786	Field3:A19:1	b1396	b1396	orf, hypothetical protein	Hypothetical, unclassified, unknown	Unknown	AE000236	1787662
2013	33117.2	23052.7	0.0103846	0.0097331	0.0100588	-1.06693	-0.0281366	0.446398	0.456443	Field2:I24:1	nrdB	b2235	ribonucleoside-diphosphate reductase 1, beta subunit, B2	Nucleotide biosynthesis and metabolism	2'-Deoxyribonucleotide metabolism	AE000313	1788567
2399	36296.8	25313.9	0.0115998	0.0108745	0.0112372	-1.0667	-0.028042	0.436861	0.410471	Field2:N23:1	citE	b0616	citrate lyase beta chain (acyl lyase subunit)	Central intermediary metabolism	Central intermediary metabolism: Pool, multipurpose conversions	AE000166	1786833
107	10932.1	7664.58	0.00343672	0.00322048	0.0033286	-1.0667	-0.0280415	0.172498	0.167861	Field1:E3:2	bglG	b3723	positive regulation of bgl operon	Regulatory function	Degradation of small molecules: Carbon compounds	AE000449	1790160
2045	19016.8	13281.2	0.00591757	0.00554951	0.00573354	-1.06632	-0.0278889	0.323143	0.337718	Field2:I8:2	tesA	b0494	acyl-CoA thioesterase I; also functions as protease I	Fatty acid and phospholipid metabolism	Fatty acid and phosphatidic acid biosynthesis	AE000155	1786702
2587	45456	31447.2	0.014341	0.0134505	0.0138958	-1.0662	-0.0278405	0.397602	0.393035	Field2:F23:3	yhhU	b3475	orf, hypothetical protein	Hypothetical, unclassified, unknown	Unknown	AE000423	1789886
764	51766.5	35021.1	0.0164036	0.0153854	0.0158945	-1.06618	-0.0278321	0.659468	0.552442	Field1:G24:4	yejF	b2180	putative ATP-binding component of a transport system	Putative transport proteins	Not classified	AE000307	1788506
4079	29955.1	21465.6	0.00959726	0.00900182	0.00929954	-1.06615	-0.0278166	0.261509	0.270214	Field3:N11:3	b3808	b3808	orf, hypothetical protein	Hypothetical, unclassified, unknown	Unknown	AE000456	1790240
3458	95826.8	69021.7	0.0292435	0.0274336	0.0283386	-1.06597	-0.0277468	0.770293	0.671464	Field3:C2:1	yeeV	b2005	orf, hypothetical protein	Hypothetical, unclassified, unknown	Unknown	AE000292	1788315
2183	53943.7	39543.4	0.0172542	0.0161863	0.0167202	-1.06597	-0.0277464	0.557039	0.514857	Field2:M18:3	gcvR	b2479	transcriptional regulation of gcv operon	Regulatory function	Central intermediary metabolism: Pool, multipurpose conversions	AE000335	1788824
3947	23269.1	17507.1	0.00749156	0.00702958	0.00726057	-1.06572	-0.0276428	0.740185	0.650006	Field3:F3:2	yheS	b3352	putative ATP-binding component of a transport system	Putative transport proteins	Not classified	AE000411	1789751
2384	37895.4	26242	0.0121114	0.011365	0.0117382	-1.06568	-0.0276248	0.540616	0.492616	Field2:P19:1	yahI	b0323	putative kinase (EC 2.7.2.2).	Putative enzymes	Not classified	AE000139	1786516
954	13775.1	9482.9	0.00435229	0.00408413	0.00421821	-1.06566	-0.0276187	0.463875	0.435352	Field1:D23:2	ydaH	b1336	putative pump protein (transport)	Putative transport proteins	Not classified	AE000231	1787597
373	89604.5	60849.4	0.0277323	0.0260251	0.0268787	-1.0656	-0.0275925	0.470777	0.481706	Field1:I21:4	grpE	b2614	phage lambda replication; host DNA synthesis; heat shock protein; protein repair	Phage, transposon, or plasmid	Phage-related functions and prophages	AE000347	1788967
3771	19223.2	13796.3	0.00614756	0.0057702	0.00595888	-1.0654	-0.0275117	0.236536	0.237424	Field3:E8:4	b2876	b2876	orf, hypothetical protein	Hypothetical, unclassified, unknown	Unknown	AE000371	1789241
3863	11384.4	8085.66	0.00360968	0.00338827	0.00349898	-1.06535	-0.0274907	0.124061	0.122061	Field3:N5:1	yhaK	b3106	orf, hypothetical protein	Hypothetical, unclassified, unknown	Unknown	AE000392	1789493
376	69179	49057.1	0.0223204	0.0209536	0.021637	-1.06523	-0.0274425	0.471061	0.490734	Field1:O21:4	yfjQ	b2633	orf, hypothetical protein	Hypothetical, unclassified, unknown	Unknown	AE000349	1788987
1696	479906	341130	0.155344	0.145844	0.150594	-1.06514	-0.0274077	0.5106	0.532768	Field2:O15:2	clpA	b0882	ATP-binding component of serine protease	Carbon compound catabolism	Degradation of proteins, peptides, glyco	AE000190	1787109
3585	11843.3	8489.93	0.00375372	0.00352535	0.00363954	-1.06478	-0.0272596	0.352285	0.360849	Field3:A10:2	yfdE	b2371	putative enzyme	Putative enzymes	Not classified	AE000325	1788714
2150	120921	86214.5	0.0385215	0.0361808	0.0373512	-1.0647	-0.0272256	0.226774	0.242181	Field2:K10:3	pntB	b1602	pyridine nucleotide transhydrogenase, beta subunit	Central intermediary metabolism	Central intermediary metabolism: Pool, multipurpose conversions	AE000255	1787886
599	56352	39629	0.0177698	0.0166916	0.0172307	-1.0646	-0.0271845	0.056709	0.0590264	Field1:M6:3	ychP	b1220	putative factor	Putative factors	Not classified	AE000220	1787472
4065	1.11732e+06	817712	0.362422	0.340465	0.351444	-1.06449	-0.0271421	0.525326	0.572684	Field3:B9:3	yieE	b3712	orf, hypothetical protein	Hypothetical, unclassified, unknown	Unknown	AE000448	1790148
3591	54402.6	39377.2	0.0175624	0.0164994	0.0170309	-1.06443	-0.0271153	0.484552	0.532337	Field3:M10:2	b2381	b2381	putative 2-component transcriptional regulator	Putative regulatory proteins	Not classified	AE000326	1788724
2321	30669.4	21407.6	0.00966106	0.00907651	0.00936878	-1.0644	-0.0271059	0.255424	0.246365	Field2:B5:1	btuR	b1270	cob(I)alamin adenolsyltransferase	Biosynthesis of cofactors, prosthetic groups and carriers	Biosynthesis of cofactors, carriers: Cobalamin	AE000225	1787525
221	116896	83379.5	0.0376893	0.0354233	0.0365563	-1.06397	-0.0269294	0.42513	0.445036	Field1:I7:3	rstA	b1608	response transcriptional regulatory protein (RstB sensor)	Regulatory function	Not classified	AE000256	1787893
340	164660	109738	0.0505377	0.0475129	0.0490253	-1.06366	-0.0268035	0.64106	0.6399	Field1:G13:4	intE	b1140	prophage e14 integrase	Phage, transposon, or plasmid	Phage-related functions and prophages	AE000214	1787386
2721	36591.7	25713	0.0115175	0.0108282	0.0111729	-1.06366	-0.0268024	0.0866002	0.0874898	Field2:B10:1	ykfA	b0253	putative GTP-binding protein	Hypothetical, unclassified, unknown	Not classified	AE000133	1786447
351	29997	21758.7	0.00959769	0.00902422	0.00931095	-1.06355	-0.0267573	0.382566	0.377625	Field1:M15:4	b1345	b1345	putative transposase	Phage, transposon, or plasmid	Not classified	AE000232	1787607
2455	41923.4	29911.9	0.0132717	0.0124812	0.0128765	-1.06334	-0.0266713	0.250158	0.246602	Field2:N13:2	ydcP	b1435	putative collagenase	Putative enzymes	Not classified	AE000240	1787705
2377	25028.1	17764.8	0.00794125	0.00746838	0.00770482	-1.06332	-0.0266626	0.101002	0.104707	Field2:B19:1	ubiA	b4040	4-hydroxybenzoate-octaprenyltransferase	Biosynthesis of cofactors, prosthetic groups and carriers	Biosynthesis of cofactors, carriers: Menaquinone, ubiquinone	AE000477	1790473
3325	429543	309726	0.136687	0.128558	0.132622	-1.06324	-0.0266306	0.253743	0.249555	Field3:I15:3	b1745	b1745	orf, hypothetical protein	Hypothetical, unclassified, unknown	Unknown	AE000269	1788041
3728	43434.3	30756	0.013814	0.0129937	0.0134039	-1.06313	-0.0265877	0.0765643	0.0752317	Field3:O20:3	b2757	b2757	orf, hypothetical protein	Hypothetical, unclassified, unknown	Unknown	AE000359	1789115
2375	47456.7	32938.1	0.0149495	0.0140618	0.0145057	-1.06312	-0.0265838	0.306134	0.296195	Field2:N17:1	hemE	b3997	uroporphyrinogen decarboxylase	Biosynthesis of cofactors, prosthetic groups and carriers	Biosynthesis of cofactors, carriers: Heme, porphyrin	AE000473	2367337
3963	19782.9	14190	0.00630762	0.00593359	0.0061206	-1.06303	-0.0265473	0.208966	0.204466	Field3:F7:2	yrfC	b3394	orf, hypothetical protein	Hypothetical, unclassified, unknown	Unknown	AE000414	1789796
4122	146397	102791	0.0470126	0.0442334	0.045623	-1.06283	-0.0264645	0.505833	0.4867	Field3:D23:3	yiiP	b3915	putative transport system permease protein	Putative transport proteins	Not classified	AE000466	1790349
879	12209.3	8852.31	0.00387598	0.00364703	0.00376151	-1.06277	-0.0264413	0.447525	0.424275	Field1:N3:2	rhaT	b3907	rhamnose transport	Transport and binding proteins	Transport of small molecules: Carbohydrates, organic acids, alcohols	AE000465	1790341
4080	55790	40352.2	0.0179208	0.0168642	0.0173925	-1.06266	-0.0263926	0.344834	0.358713	Field3:P11:3	yigA	b3810	orf, hypothetical protein	Hypothetical, unclassified, unknown	Unknown	AE000457	1790243
207	49736.9	34981.3	0.0157699	0.0148415	0.0153057	-1.06256	-0.0263526	0.176532	0.172761	Field1:M3:3	ycfX	b1119	putative NAGC-like transcriptional regulator	Putative regulatory proteins	Not classified	AE000212	1787363
2740	44015.8	30969.1	0.0138391	0.0130263	0.0134327	-1.06239	-0.0262859	0.0634917	0.0630253	Field2:H14:1	b0298	b0298	putative factor	Putative factors	Not classified	AE000137	1786489
867	158853	108161	0.0473002	0.0445255	0.0459129	-1.06232	-0.0262546	0.818973	0.914986	Field1:F1:2	pstC	b3727	high-affinity phosphate-specific transport system, cytoplasmic membrane component	Transport and binding proteins	Transport of small molecules: Anions	AE000449	1790164
104	36983.3	26346.6	0.0117284	0.0110407	0.0113846	-1.06228	-0.0262405	0.0378198	0.0361881	Field1:O1:2	mtlD	b3600	mannitol-1-phosphate dehydrogenase	Carbon compound catabolism	Degradation of small molecules: Carbon compounds	AE000438	1790028
3877	91856.4	65811.3	0.0289898	0.0272922	0.028141	-1.0622	-0.0262078	0.301234	0.301138	Field3:J9:1	yraL	b3146	orf, hypothetical protein	Hypothetical, unclassified, unknown	Unknown	AE000395	1789535
2631	16899.5	12294.8	0.00540233	0.00508626	0.0052443	-1.06214	-0.0261821	0.567118	0.589013	Field2:N9:4	ppdD	b0108	prelipin peptidase dependent protein	Putative enzymes	Not classified	AE000119	1786297
3607	67640.1	49412	0.0218305	0.020557	0.0211937	-1.06195	-0.0261033	0.523186	0.556487	Field3:M14:2	b2434	b2434	orf, hypothetical protein	Hypothetical, unclassified, unknown	Unknown	AE000330	1788774
2977	86670.6	62794.6	0.0276497	0.0260417	0.0268457	-1.06175	-0.0260212	0.441932	0.46359	Field2:B2:4	b1012	b1012	orf, hypothetical protein	Hypothetical, unclassified, unknown	Unknown	AE000202	1787247
1515	53821.5	38714.5	0.0170884	0.0160948	0.0165916	-1.06173	-0.026014	0.310988	0.290263	Field1:F20:4	seqA	b0687	negative modulator of initiation of replication	Regulatory function	DNA - replication, repair, restriction/modification	AE000172	1786903
1315	54527	38918.4	0.0173001	0.016295	0.0167976	-1.06168	-0.025994	0.0529465	0.0542821	Field1:F18:2	ndh	b1109	respiratory NADH dehydrogenase	Energy metabolism	Energy metabolism, carbon: Aerobic respiration	AE000211	1787352
3159	39602.7	28125.8	0.0126055	0.0118733	0.0122394	-1.06167	-0.0259914	0.0884593	0.0873019	Field3:M21:1	b1425	b1425	orf, hypothetical protein	Hypothetical, unclassified, unknown	Unknown	AE000239	1787694
3829	48681.4	35011.5	0.0156258	0.0147201	0.015173	-1.06153	-0.0259325	0.397473	0.419053	Field3:I22:4	ygiN	b3029	orf, hypothetical protein	Hypothetical, unclassified, unknown	Unknown	AE000385	1789407
3794	32377.9	23237	0.0103876	0.00978651	0.0100871	-1.06143	-0.0258894	0.30978	0.320735	Field3:C14:4	yqgE	b2948	orf, hypothetical protein	Hypothetical, unclassified, unknown	Unknown	AE000377	1789317
139	117862	83456.4	0.0369444	0.034807	0.0358757	-1.06141	-0.0258814	0.181835	0.183004	Field1:E11:2	ycjW	b1320	putative LACI-type transcriptional regulator	Putative regulatory proteins	Not classified	AE000230	1787580
1325	26409.3	18553.7	0.00828418	0.00780494	0.00804456	-1.0614	-0.02588	0.179824	0.178287	Field1:J20:2	aldH	b1300	aldehyde dehydrogenase, prefers NADP over NAD	Energy metabolism	Energy metabolism, carbon: Fermentation	AE000228	1787558
3507	32542.6	22711.3	0.0103686	0.00976941	0.010069	-1.06134	-0.0258537	0.466423	0.433629	Field3:E14:1	yehV	b2127	putative transcriptional regulator	Putative regulatory proteins	Not classified	AE000302	1788448
3028	28907.9	20448.4	0.00905871	0.00853524	0.00879698	-1.06133	-0.0258504	0.168975	0.165481	Field2:H14:4	b1121	b1121	homolog of virulence factor	Putative factors	Not classified	AE000212	1787365
4108	41141.2	29107.9	0.0130902	0.0123339	0.012712	-1.06131	-0.0258442	0.126949	0.129107	Field3:H19:3	yihL	b3872	putative transcriptional regulator	Putative regulatory proteins	Not classified	AE000463	1790304
3957	19866	14387.2	0.00634147	0.00597536	0.00615841	-1.06127	-0.0258261	0.314103	0.316918	Field3:J5:2	yhfU	b3378	orf, hypothetical protein	Hypothetical, unclassified, unknown	Unknown	AE000413	1789779
2693	37931	29250.9	0.0123256	0.0116143	0.01197	-1.06125	-0.025817	0.780416	0.65006	Field2:J2:1	yaeT	b0177	orf, hypothetical protein	Hypothetical, unclassified, unknown	Unknown	AE000127	1786374
3119	39234.6	28152.9	0.0125445	0.0118225	0.0121835	-1.06107	-0.0257431	0.302957	0.306719	Field3:M11:1	ydaQ	b1346	orf, hypothetical protein	Hypothetical, unclassified, unknown	Unknown	AE000232	1787608
1664	176748	125729	0.0556088	0.0524159	0.0540124	-1.06092	-0.0256811	0.161693	0.158888	Field2:O7:2	basR	b4113	transcriptional regulatory protein, member of 2-component regulatory system,	Regulatory function	RNA synthesis, modification, DNA transcription	AE000483	1790552
1589	72286.7	52063.2	0.0232097	0.0218781	0.0225439	-1.06087	-0.0256605	0.323324	0.336881	Field2:I13:1	rnpA	b3704	RNase P, protein component; protein C5; processes tRNA, 4.5S RNA	Transcription, RNA processing and degradation	Degradation of RNA	AE000447	1790139
2360	32564.6	23100.5	0.0103587	0.00976462	0.0100616	-1.06084	-0.0256491	0.151261	0.143695	Field2:P13:1	hemY	b3802	a late step of protoheme IX synthesis	Biosynthesis of cofactors, prosthetic groups and carriers	Biosynthesis of cofactors, carriers: Heme, porphyrin	AE000456	1790234
2910	26056.7	18661.3	0.00825227	0.00777941	0.00801584	-1.06078	-0.0256269	0.414794	0.44026	Field2:L8:3	ybiN	b0807	orf, hypothetical protein	Hypothetical, unclassified, unknown	Unknown	AE000183	1787027
403	53620.4	38238.4	0.0164084	0.0154687	0.0159386	-1.06075	-0.0256128	0.739631	0.695071	Field1:E6:1	hofC	b0106	putative integral membrane protein involved in biogenesis of fimbriae, protein transport, DNA uptake	Putative transport proteins	Not classified	AE000119	1786295
2923	18691.8	13185.7	0.00590039	0.00556491	0.00573265	-1.06028	-0.0254225	0.144871	0.143621	Field2:F12:3	ybjH	b0843	orf, hypothetical protein	Hypothetical, unclassified, unknown	Unknown	AE000186	1787066
716	61153.2	43727.5	0.0194992	0.0183963	0.0189478	-1.05995	-0.0252862	0.178725	0.172431	Field1:G12:4	oppC	b1245	homolog of Salmonella oligopeptide transport permease protein	Putative transport proteins	Not classified	AE000223	1787498
2187	11784.3	8435.46	0.00372207	0.0035122	0.00361713	-1.05975	-0.0252047	0.183937	0.182002	Field2:E20:3	ppx	b2502	exopolyphosphatase	Central intermediary metabolism	Central intermediary metabolism: Phosphorus compounds	AE000336	1788848
2534	29789	21729.3	0.00959302	0.00905272	0.00932287	-1.05968	-0.0251763	0.504594	0.50709	Field2:L9:3	ygcE	b2776	putative kinase	Putative enzymes	Not classified	AE000361	1789138
2944	53719.5	38441	0.0169287	0.0159755	0.0164521	-1.05967	-0.0251711	0.278941	0.28012	Field2:P16:3	smtA	b0921	S-adenosylmethionine-dependent methyltransferase	Central intermediary metabolism	Central intermediary metabolism: Pool, multipurpose conversions	AE000194	1787151
2099	48517.8	34677	0.0154763	0.0146054	0.0150409	-1.05963	-0.0251522	0.162946	0.163775	Field2:E22:2	afuC	b0262	putative ATP-binding component of a transport system	Putative transport proteins	Not classified	AE000134	1786457
4109	13002.6	9104.18	0.00410475	0.00387417	0.00398946	-1.05952	-0.0251075	0.206555	0.205902	Field3:J19:3	yihM	b3873	orf, hypothetical protein	Hypothetical, unclassified, unknown	Unknown	AE000463	1790305
2524	10809.3	7577.42	0.00341344	0.00317172	0.00329258	-1.05947	-0.0250894	0.0503816	0.0512316	Field2:H7:3	yfhC	b2559	putative deaminase	Putative enzymes	Not classified	AE000342	1788911
3778	94797.7	65718.2	0.0297664	0.0280982	0.0289323	-1.05937	-0.0250469	0.363965	0.354685	Field3:C10:4	ygfZ	b2898	orf, hypothetical protein	Hypothetical, unclassified, unknown	Unknown	AE000373	1789265
3615	43652.6	31239.7	0.0139884	0.0132055	0.0135969	-1.05929	-0.0250155	0.340523	0.36032	Field3:M16:2	b2448	b2448	orf, hypothetical protein	Hypothetical, unclassified, unknown	Unknown	AE000332	1788790
1445	10989.7	7661.38	0.0034128	0.00319052	0.00330166	-1.05927	-0.0250078	0.460186	0.447737	Field1:J2:4	nirC	b3367	nitrite reductase activity	Energy metabolism	Energy metabolism, carbon: Anaerobic respiration	AE000412	1789767
2078	31753.9	22697.1	0.0100203	0.00946016	0.00974022	-1.05921	-0.0249816	0.231539	0.225964	Field2:K16:2	pssR	b3763	regulator of pssA	Regulatory function	Macromolecule synthesis, modification: Phospholipids	AE000453	1790199
4031	271961	191658	0.0851674	0.0804223	0.0827949	-1.059	-0.0248968	0.13248	0.129797	Field3:N23:2	sgbH	b3581	probable 3-hexulose 6-phosphate synthase	Putative enzymes	Central intermediary metabolism: Pool, multipurpose conversions	AE000435	1790006
3929	18744.9	13087.1	0.00595879	0.00562684	0.00579282	-1.05899	-0.0248935	0.464344	0.433377	Field3:B23:1	smf_1	b3286	orf, fragment 1	Hypothetical, unclassified, unknown	Unknown	AE000407	1789681
3935	20376.2	14327.3	0.00642319	0.00606546	0.00624432	-1.05898	-0.0248871	0.288965	0.302271	Field3:N23:1	yheG	b3326	putative general secretion pathway for protein export (GSP) (TYPE II TRAFFIC WARDEN ATPASE)	Putative transport proteins	Not classified	AE000409	1789723
2014	90631.2	64597.7	0.0287204	0.0271225	0.0279215	-1.05892	-0.0248614	0.364935	0.374007	Field2:K24:1	purF	b2312	amidophosphoribosyltransferase = PRPP amidotransferase	Nucleotide biosynthesis and metabolism	Purine ribonucleotide biosynthesis	AE000320	1788651
173	84845.2	59092.8	0.0263403	0.0248802	0.0256102	-1.05869	-0.0247676	0.389364	0.408207	Field1:I19:2	creC	b4399	catabolite repression sensor kinase for PhoB; alternative sensor for pho regulon	Regulatory function	Global regulatory functions	AE000510	1790861
2333	40698.4	29232.2	0.0129567	0.0122406	0.0125986	-1.0585	-0.0246924	0.187266	0.177136	Field2:J7:1	menE	b2260	o-succinylbenzoate-CoA ligase	Biosynthesis of cofactors, prosthetic groups and carriers	Biosynthesis of cofactors, carriers: Menaquinone, ubiquinone	AE000316	1788595
520	38702	26958.1	0.0121341	0.0114651	0.0117996	-1.05834	-0.0246271	0.228693	0.228271	Field1:O10:2	yraK	b3145	putative fimbrial protein	Hypothetical, unclassified, unknown	Not classified	AE000395	1789534
2658	69230.9	49454.1	0.0218808	0.0206751	0.021278	-1.05831	-0.0246146	0.11474	0.114728	Field2:D17:4	yaaH	b0010	orf, hypothetical protein	Hypothetical, unclassified, unknown	Unknown	AE000111	1786191
252	24556.3	17307.8	0.00761988	0.00720011	0.00741	-1.0583	-0.0246094	0.444017	0.467501	Field1:G15:3	ygaA	b2709	putative 2-component transcriptional regulator	Putative regulatory proteins	Not classified	AE000354	2367150
3531	40256.7	28157.8	0.0126327	0.0119369	0.0122848	-1.05829	-0.0246036	0.16343	0.160583	Field3:E20:1	yojL	b2214	orf, hypothetical protein	Hypothetical, unclassified, unknown	Unknown	AE000310	1788543
1508	110298	78012	0.033984	0.0321141	0.0330491	-1.05823	-0.0245788	0.601039	0.611566	Field1:H18:4	hupB	b0440	DNA-binding protein HU-beta, NS1 (HU-1)	DNA replication, repair, restriction/modification	Basic proteins - synthesis, modification	AE000150	1786644
186	12060.6	8293.63	0.00381414	0.00360428	0.00370921	-1.05823	-0.0245782	0.625183	0.564614	Field1:C23:2	yahD	b0318	putative transcription factor	Putative regulatory proteins	Not classified	AE000139	1786511
3109	87443.7	62387.1	0.0275857	0.0260703	0.026828	-1.05813	-0.0245385	0.199178	0.208936	Field3:I9:1	ycjF	b1322	orf, hypothetical protein	Hypothetical, unclassified, unknown	Unknown	AE000230	1787582
2231	53711.5	39813.6	0.0173936	0.0164408	0.0169172	-1.05795	-0.0244665	0.57688	0.597408	Field2:M6:4	gltB	b3212	glutamate synthase, large subunit	Central intermediary metabolism	Central intermediary metabolism: Pool, multipurpose conversions	AE000400	1789605
2730	66858.8	47559.8	0.0213352	0.0201669	0.0207511	-1.05793	-0.024458	0.310013	0.296652	Field2:D12:1	yagP	b0282	putative transcriptional regulator LYSR-type	Putative regulatory proteins	Not classified	AE000136	1786476
3737	66337	47399.2	0.0212994	0.0201332	0.0207163	-1.05793	-0.0244556	0.412828	0.426423	Field3:N10:2	ygcF	b2777	orf, hypothetical protein	Hypothetical, unclassified, unknown	Unknown	AE000361	1789139
2090	47656.1	33582	0.015061	0.0142382	0.0146496	-1.05778	-0.0243969	0.216559	0.216721	Field2:C20:2	dgt	b0160	deoxyguanosine triphosphate triphosphohydrolase	Central intermediary metabolism	Central intermediary metabolism: Nucleotide hydrolysis	AE000125	1786355
[truncated: 2,963 more rows]
